# Supplementary material for: Devising Bone Molecular Models at the Nanoscale: From Usual Mineralized Collagen Fibrils to the First Bone Fibers Including Hydroxyapatite in the Extra-Fibrillar Volume
Source: Materials (Basel). 2022 Mar 19;15(6):2274. doi: 10.3390/ma15062274 (PMC8955169; doi:10.3390/ma15062274)
Supplement: Supplementary file 1 [file materials-15-02274-s001.zip]

Archive with 261 entries (226 files):
- Supplementary_Materials/
- Supplementary_Materials/0-COL1_Modeller/
- Supplementary_Materials/0-COL1_Modeller/0_check-alignment/
- Supplementary_Materials/0-COL1_Modeller/0_check-alignment/3hr2.pdb
- Supplementary_Materials/0-COL1_Modeller/0_check-alignment/3hr2_noLYZ.pdb
- Supplementary_Materials/0-COL1_Modeller/0_check-alignment/ALI_MANlength1057-1040-1057_noDEL_-.ali
- Supplementary_Materials/0-COL1_Modeller/0_check-alignment/ALI_MANlength1057-1040-1057_noDEL_-.fasta
- Supplementary_Materials/0-COL1_Modeller/0_check-alignment/ALI_MANlength1057-1040-1057_noDEL_-.pap
- Supplementary_Materials/0-COL1_Modeller/0_check-alignment/ALI_RATlength1054-1026-1054_DELman_no-.ali
- Supplementary_Materials/0-COL1_Modeller/0_check-alignment/ALI_RATlength1054-1026-1054_DELman_no-.fasta
- Supplementary_Materials/0-COL1_Modeller/0_check-alignment/ALI_RATlength1054-1026-1054_DELman_no-.pap
- Supplementary_Materials/0-COL1_Modeller/0_check-alignment/check_alignment.log
- Supplementary_Materials/0-COL1_Modeller/0_check-alignment/check_alignment.py
- Supplementary_Materials/0-COL1_Modeller/0_check-alignment/check_alignment_MAN.log
- Supplementary_Materials/0-COL1_Modeller/0_check-alignment/check_alignment_RAT.log
- Supplementary_Materials/0-COL1_Modeller/0_check-alignment/README_check-alignment.txt
- Supplementary_Materials/0-COL1_Modeller/0_check-alignment/seq_3hr2_noLYZ.py
- Supplementary_Materials/0-COL1_Modeller/0_check-alignment/seq_3hr2_noLYZ.seq
- Supplementary_Materials/0-COL1_Modeller/1_alignment/
- Supplementary_Materials/0-COL1_Modeller/1_alignment/1_salign_MANlength.py
- Supplementary_Materials/0-COL1_Modeller/1_alignment/1_salign_RATlength.py
- Supplementary_Materials/0-COL1_Modeller/1_alignment/ALI_MANlength.ali
- Supplementary_Materials/0-COL1_Modeller/1_alignment/ALI_MANlength.pap
- Supplementary_Materials/0-COL1_Modeller/1_alignment/ALI_RATlength.ali
- Supplementary_Materials/0-COL1_Modeller/1_alignment/ALI_RATlength.pap
- Supplementary_Materials/0-COL1_Modeller/1_alignment/README_alignment.txt
- Supplementary_Materials/0-COL1_Modeller/2_models/
- Supplementary_Materials/0-COL1_Modeller/2_models/2_model_MANlength.log
- Supplementary_Materials/0-COL1_Modeller/2_models/2_model_MANlength.py
- Supplementary_Materials/0-COL1_Modeller/2_models/2_model_MANlength_HYP0.log
- Supplementary_Materials/0-COL1_Modeller/2_models/2_model_MANlength_HYP0.py
- Supplementary_Materials/0-COL1_Modeller/2_models/2_model_RATlength.log
- Supplementary_Materials/0-COL1_Modeller/2_models/2_model_RATlength.py
- Supplementary_Materials/0-COL1_Modeller/2_models/2_model_RATlength_HYP0.log
- Supplementary_Materials/0-COL1_Modeller/2_models/2_model_RATlength_HYP0.py
- Supplementary_Materials/0-COL1_Modeller/2_models/3hr2_noLYZ.pdb
- Supplementary_Materials/0-COL1_Modeller/2_models/COL1.B99990002.pdb
- Supplementary_Materials/0-COL1_Modeller/2_models/COL1.B99990014.pdb
- Supplementary_Materials/0-COL1_Modeller/2_models/COL1.D00000002
- Supplementary_Materials/0-COL1_Modeller/2_models/COL1.D00000014
- Supplementary_Materials/0-COL1_Modeller/2_models/COL1.ini
- Supplementary_Materials/0-COL1_Modeller/2_models/COL1.rsr
- Supplementary_Materials/0-COL1_Modeller/2_models/COL1.sch
- Supplementary_Materials/0-COL1_Modeller/2_models/COL1.V99990002
- Supplementary_Materials/0-COL1_Modeller/2_models/COL1.V99990014
- Supplementary_Materials/0-COL1_Modeller/2_models/README_model.txt
- Supplementary_Materials/0-COL1_Modeller/2_models_allh/
- Supplementary_Materials/0-COL1_Modeller/2_models_allh/2_model_MANlength_allH.log
- Supplementary_Materials/0-COL1_Modeller/2_models_allh/2_model_MANlength_allH.py
- Supplementary_Materials/0-COL1_Modeller/2_models_allh/2_model_RATlength_allH.log
- Supplementary_Materials/0-COL1_Modeller/2_models_allh/2_model_RATlength_allH.py
- Supplementary_Materials/0-COL1_Modeller/2_models_allh/3hr2_noLYZ.pdb
- Supplementary_Materials/0-COL1_Modeller/2_models_allh/COL1.B99990027.pdb
- Supplementary_Materials/0-COL1_Modeller/2_models_allh/COL1.B99990035.pdb
- Supplementary_Materials/0-COL1_Modeller/2_models_allh/COL1.D00000027
- Supplementary_Materials/0-COL1_Modeller/2_models_allh/COL1.D00000035
- Supplementary_Materials/0-COL1_Modeller/2_models_allh/COL1.ini
- Supplementary_Materials/0-COL1_Modeller/2_models_allh/COL1.rsr
- Supplementary_Materials/0-COL1_Modeller/2_models_allh/COL1.sch
- Supplementary_Materials/0-COL1_Modeller/2_models_allh/COL1.V99990027
- Supplementary_Materials/0-COL1_Modeller/2_models_allh/COL1.V99990035
- Supplementary_Materials/0-COL1_Modeller/2_models_allh/README_model_allH.txt
- Supplementary_Materials/0-COL1_Modeller/3_RMSD/
- Supplementary_Materials/0-COL1_Modeller/3_RMSD/README_RMSD.txt
- Supplementary_Materials/0-COL1_Modeller/3_RMSD/rmsd.tcl
- Supplementary_Materials/0-COL1_Modeller/3_RMSD/rmsd_output.dat
- Supplementary_Materials/0-COL1_Modeller/COL1_Modeller.pdb
- Supplementary_Materials/0-COL1_Modeller/edited_modlib/
- Supplementary_Materials/0-COL1_Modeller/edited_modlib/donor_acceptor.lib
- Supplementary_Materials/0-COL1_Modeller/edited_modlib/par.lib
- Supplementary_Materials/0-COL1_Modeller/edited_modlib/radii.lib
- Supplementary_Materials/0-COL1_Modeller/edited_modlib/radii14.lib
- Supplementary_Materials/0-COL1_Modeller/edited_modlib/README.txt
- Supplementary_Materials/0-COL1_Modeller/edited_modlib/restyp.lib
- Supplementary_Materials/0-COL1_Modeller/edited_modlib/solv.lib
- Supplementary_Materials/0-COL1_Modeller/edited_modlib/top_allh.lib
- Supplementary_Materials/0-COL1_Modeller/edited_modlib/top_heav.lib
- Supplementary_Materials/0-COL1_Modeller/edited_modlib/top_heav_HYP0.lib
- Supplementary_Materials/0-COL1_Modeller/README.txt
- Supplementary_Materials/1-CLG_Fibril/
- Supplementary_Materials/1-CLG_Fibril/CLG_Fibril.pdb
- Supplementary_Materials/1-CLG_Fibril/README.txt
- Supplementary_Materials/1-CLG_Fibril/VMDscript_CLG_Fibril.tcl
- Supplementary_Materials/2-CLG_Fiber/
- Supplementary_Materials/2-CLG_Fiber/7x7CLG_Fibril.pdb
- Supplementary_Materials/2-CLG_Fiber/CLG_Fiber.pdb
- Supplementary_Materials/2-CLG_Fiber/CLG_Fiber4x.pdb
- Supplementary_Materials/2-CLG_Fiber/CLG_Fiber_testeUC.pdb
- Supplementary_Materials/2-CLG_Fiber/CLG_Nano_Fiber.pdb
- Supplementary_Materials/2-CLG_Fiber/CLG_Nano_Fiber_NObadcontacts.pdb
- Supplementary_Materials/2-CLG_Fiber/compute_basis_vector.m
- Supplementary_Materials/2-CLG_Fiber/extract_4xfibril_7x7.m
- Supplementary_Materials/2-CLG_Fiber/extract_fibril_7x7.m
- Supplementary_Materials/2-CLG_Fiber/importPDB.m
- Supplementary_Materials/2-CLG_Fiber/README.txt
- Supplementary_Materials/2-CLG_Fiber/replicate_CLG_Fibril.tcl
- Supplementary_Materials/2-CLG_Fiber/replicate_CLG_Nano_Fiber.tcl
- Supplementary_Materials/2-CLG_Fiber/replicate_CLG_Nano_Fiber_testeUC.tcl
- Supplementary_Materials/3-Bone_Fiber/
- Supplementary_Materials/3-Bone_Fiber/1_Align/
- Supplementary_Materials/3-Bone_Fiber/1_Align/align_CLG_Fiber.tcl
- Supplementary_Materials/3-Bone_Fiber/1_Align/CLG_Fiber_aligned.pdb
- Supplementary_Materials/3-Bone_Fiber/1_Align/la1.0/
- Supplementary_Materials/3-Bone_Fiber/1_Align/la1.0/CVS/
- Supplementary_Materials/3-Bone_Fiber/1_Align/la1.0/CVS/Entries
- Supplementary_Materials/3-Bone_Fiber/1_Align/la1.0/CVS/Repository
- Supplementary_Materials/3-Bone_Fiber/1_Align/la1.0/CVS/Root
- Supplementary_Materials/3-Bone_Fiber/1_Align/la1.0/defs
- Supplementary_Materials/3-Bone_Fiber/1_Align/la1.0/index.html
- Supplementary_Materials/3-Bone_Fiber/1_Align/la1.0/la.html
- Supplementary_Materials/3-Bone_Fiber/1_Align/la1.0/la.tcl
- Supplementary_Materials/3-Bone_Fiber/1_Align/la1.0/la.test
- Supplementary_Materials/3-Bone_Fiber/1_Align/la1.0/la_cmds.html
- Supplementary_Materials/3-Bone_Fiber/1_Align/la1.0/la_download.html
- Supplementary_Materials/3-Bone_Fiber/1_Align/la1.0/license.txt
- Supplementary_Materials/3-Bone_Fiber/1_Align/la1.0/NIST.html
- Supplementary_Materials/3-Bone_Fiber/1_Align/la1.0/NIST.tcl
- Supplementary_Materials/3-Bone_Fiber/1_Align/la1.0/pkgIndex.tcl
- Supplementary_Materials/3-Bone_Fiber/1_Align/la1.0/products.html
- Supplementary_Materials/3-Bone_Fiber/1_Align/la1.0/tclIndex
- Supplementary_Materials/3-Bone_Fiber/1_Align/la101psx.tar
- Supplementary_Materials/3-Bone_Fiber/1_Align/orient/
- Supplementary_Materials/3-Bone_Fiber/1_Align/orient/orient.tcl
- Supplementary_Materials/3-Bone_Fiber/1_Align/orient/pkgIndex.tcl
- Supplementary_Materials/3-Bone_Fiber/1_Align/orient.tar
- Supplementary_Materials/3-Bone_Fiber/1_Align/README.txt
- Supplementary_Materials/3-Bone_Fiber/2_Translate/
- Supplementary_Materials/3-Bone_Fiber/2_Translate/CLG_Fiber_translated_aligned.pdb
- Supplementary_Materials/3-Bone_Fiber/2_Translate/README.txt
- Supplementary_Materials/3-Bone_Fiber/2_Translate/run
- Supplementary_Materials/3-Bone_Fiber/2_Translate/translatebox.f90
- Supplementary_Materials/3-Bone_Fiber/3_Chains_CLG_Fiber/
- Supplementary_Materials/3-Bone_Fiber/3_Chains_CLG_Fiber/README.txt
- Supplementary_Materials/3-Bone_Fiber/3_Chains_CLG_Fiber/separate_chains_CLG_Fiber.tcl
- Supplementary_Materials/3-Bone_Fiber/4_H_atoms/
- Supplementary_Materials/3-Bone_Fiber/4_H_atoms/CLG_Fiber_H.pdb
- Supplementary_Materials/3-Bone_Fiber/4_H_atoms/CLG_Fiber_H.psf
- Supplementary_Materials/3-Bone_Fiber/4_H_atoms/CLG_Fiber_H_NObadcontact.pdb
- Supplementary_Materials/3-Bone_Fiber/4_H_atoms/psfgen.log
- Supplementary_Materials/3-Bone_Fiber/4_H_atoms/psfgen.sh
- Supplementary_Materials/3-Bone_Fiber/4_H_atoms/README.txt
- Supplementary_Materials/3-Bone_Fiber/5_Build_Fiber/
- Supplementary_Materials/3-Bone_Fiber/5_Build_Fiber/CHLORIDE.pdb
- Supplementary_Materials/3-Bone_Fiber/5_Build_Fiber/EFV_IFV_visualizations.tcl
- Supplementary_Materials/3-Bone_Fiber/5_Build_Fiber/Fiber55.pdb
- Supplementary_Materials/3-Bone_Fiber/5_Build_Fiber/Fiber55.pdb_FORCED
- Supplementary_Materials/3-Bone_Fiber/5_Build_Fiber/Fiber60.pdb
- Supplementary_Materials/3-Bone_Fiber/5_Build_Fiber/Fiber60.pdb_FORCED
- Supplementary_Materials/3-Bone_Fiber/5_Build_Fiber/Fiber65.pdb
- Supplementary_Materials/3-Bone_Fiber/5_Build_Fiber/Fiber65.pdb_FORCED
- Supplementary_Materials/3-Bone_Fiber/5_Build_Fiber/Fiber70.pdb
- Supplementary_Materials/3-Bone_Fiber/5_Build_Fiber/Fiber70.pdb_FORCED
- Supplementary_Materials/3-Bone_Fiber/5_Build_Fiber/fractions_constituents_MF.m
- Supplementary_Materials/3-Bone_Fiber/5_Build_Fiber/packmol-Bone_Fiber55.inp
- Supplementary_Materials/3-Bone_Fiber/5_Build_Fiber/packmol-Bone_Fiber60.inp
- Supplementary_Materials/3-Bone_Fiber/5_Build_Fiber/packmol-Bone_Fiber65.inp
- Supplementary_Materials/3-Bone_Fiber/5_Build_Fiber/packmol-Bone_Fiber70.inp
- Supplementary_Materials/3-Bone_Fiber/5_Build_Fiber/packmol_input.inp
- Supplementary_Materials/3-Bone_Fiber/5_Build_Fiber/README.txt
- Supplementary_Materials/3-Bone_Fiber/5_Build_Fiber/simulationbox
- Supplementary_Materials/3-Bone_Fiber/5_Build_Fiber/simulationbox.f90
- Supplementary_Materials/3-Bone_Fiber/5_Build_Fiber/simulationbox_CLG_Fiber_H.log
- Supplementary_Materials/3-Bone_Fiber/5_Build_Fiber/SODIUM.pdb
- Supplementary_Materials/3-Bone_Fiber/5_Build_Fiber/solvate.tcl
- Supplementary_Materials/3-Bone_Fiber/5_Build_Fiber/solv_CLG_Fiber.log
- Supplementary_Materials/3-Bone_Fiber/5_Build_Fiber/solv_HA.log
- Supplementary_Materials/3-Bone_Fiber/5_Build_Fiber/WATER.pdb
- Supplementary_Materials/3-Bone_Fiber/6_Chains_Fiber/
- Supplementary_Materials/3-Bone_Fiber/6_Chains_Fiber/README.txt
- Supplementary_Materials/3-Bone_Fiber/6_Chains_Fiber/separate_chains_Fiber.tcl
- Supplementary_Materials/3-Bone_Fiber/7_Fiber_PDB_PSF/
- Supplementary_Materials/3-Bone_Fiber/7_Fiber_PDB_PSF/EFV_IFV_visualizations.tcl
- Supplementary_Materials/3-Bone_Fiber/7_Fiber_PDB_PSF/Fiber55.pdb
- Supplementary_Materials/3-Bone_Fiber/7_Fiber_PDB_PSF/Fiber55.psf
- Supplementary_Materials/3-Bone_Fiber/7_Fiber_PDB_PSF/Fiber60.pdb
- Supplementary_Materials/3-Bone_Fiber/7_Fiber_PDB_PSF/Fiber60.psf
- Supplementary_Materials/3-Bone_Fiber/7_Fiber_PDB_PSF/Fiber65.pdb
- Supplementary_Materials/3-Bone_Fiber/7_Fiber_PDB_PSF/Fiber65.psf
- Supplementary_Materials/3-Bone_Fiber/7_Fiber_PDB_PSF/Fiber70.pdb
- Supplementary_Materials/3-Bone_Fiber/7_Fiber_PDB_PSF/Fiber70.psf
- Supplementary_Materials/3-Bone_Fiber/7_Fiber_PDB_PSF/logpsfgen55.log
- Supplementary_Materials/3-Bone_Fiber/7_Fiber_PDB_PSF/logpsfgen60.log
- Supplementary_Materials/3-Bone_Fiber/7_Fiber_PDB_PSF/logpsfgen65.log
- Supplementary_Materials/3-Bone_Fiber/7_Fiber_PDB_PSF/logpsfgen70.log
- Supplementary_Materials/3-Bone_Fiber/7_Fiber_PDB_PSF/psfgen.sh
- Supplementary_Materials/3-Bone_Fiber/7_Fiber_PDB_PSF/README.txt
- Supplementary_Materials/3-Bone_Fiber/8_Equilibration_NAMD_Lovelace/
- Supplementary_Materials/3-Bone_Fiber/8_Equilibration_NAMD_Lovelace/Fiber55_dyn1/
- Supplementary_Materials/3-Bone_Fiber/8_Equilibration_NAMD_Lovelace/Fiber55_dyn1/Fiber55_dyn1.log
- Supplementary_Materials/3-Bone_Fiber/8_Equilibration_NAMD_Lovelace/Fiber55_dyn1/Fiber55_dyn1.namd
- Supplementary_Materials/3-Bone_Fiber/8_Equilibration_NAMD_Lovelace/Fiber55_dyn2/
- Supplementary_Materials/3-Bone_Fiber/8_Equilibration_NAMD_Lovelace/Fiber55_dyn2/Fiber55_dyn2.log
- Supplementary_Materials/3-Bone_Fiber/8_Equilibration_NAMD_Lovelace/Fiber55_dyn2/Fiber55_dyn2.namd
- Supplementary_Materials/3-Bone_Fiber/8_Equilibration_NAMD_Lovelace/Fiber55_dyn3/
- Supplementary_Materials/3-Bone_Fiber/8_Equilibration_NAMD_Lovelace/Fiber55_dyn3/Fiber55_dyn3.log
- Supplementary_Materials/3-Bone_Fiber/8_Equilibration_NAMD_Lovelace/Fiber55_dyn3/Fiber55_dyn3.namd
- Supplementary_Materials/3-Bone_Fiber/8_Equilibration_NAMD_Lovelace/Fiber55_dyn4/
- Supplementary_Materials/3-Bone_Fiber/8_Equilibration_NAMD_Lovelace/Fiber55_dyn4/Fiber55_dyn4.log
- Supplementary_Materials/3-Bone_Fiber/8_Equilibration_NAMD_Lovelace/Fiber55_dyn4/Fiber55_dyn4.namd
- Supplementary_Materials/3-Bone_Fiber/8_Equilibration_NAMD_Lovelace/Fiber55_eq1/
- Supplementary_Materials/3-Bone_Fiber/8_Equilibration_NAMD_Lovelace/Fiber55_eq1/Fiber55_eq1.log
- Supplementary_Materials/3-Bone_Fiber/8_Equilibration_NAMD_Lovelace/Fiber55_eq1/Fiber55_eq1.namd
- Supplementary_Materials/3-Bone_Fiber/8_Equilibration_NAMD_Lovelace/Fiber55_eq2/
- Supplementary_Materials/3-Bone_Fiber/8_Equilibration_NAMD_Lovelace/Fiber55_eq2/Fiber55_eq2.log
- Supplementary_Materials/3-Bone_Fiber/8_Equilibration_NAMD_Lovelace/Fiber55_eq2/Fiber55_eq2.namd
- Supplementary_Materials/3-Bone_Fiber/8_Equilibration_NAMD_Lovelace/Fiber55_eq3/
- Supplementary_Materials/3-Bone_Fiber/8_Equilibration_NAMD_Lovelace/Fiber55_eq3/Fiber55_eq3.log
- Supplementary_Materials/3-Bone_Fiber/8_Equilibration_NAMD_Lovelace/Fiber55_eq3/Fiber55_eq3.namd
- Supplementary_Materials/3-Bone_Fiber/8_Equilibration_NAMD_Lovelace/README.txt
- Supplementary_Materials/3-Bone_Fiber/9_Equilibrated_PDB/
- Supplementary_Materials/3-Bone_Fiber/9_Equilibrated_PDB/Fiber55_EQ.pdb
- Supplementary_Materials/3-Bone_Fiber/9_Equilibrated_PDB/Fiber55_EQ.psf
- Supplementary_Materials/3-Bone_Fiber/9_Equilibrated_PDB/Fiber60_EQ.pdb
- Supplementary_Materials/3-Bone_Fiber/9_Equilibrated_PDB/Fiber60_EQ.psf
- Supplementary_Materials/3-Bone_Fiber/9_Equilibrated_PDB/Fiber65_EQ.pdb
- Supplementary_Materials/3-Bone_Fiber/9_Equilibrated_PDB/Fiber65_EQ.psf
- Supplementary_Materials/3-Bone_Fiber/9_Equilibrated_PDB/Fiber70_EQ.pdb
- Supplementary_Materials/3-Bone_Fiber/9_Equilibrated_PDB/Fiber70_EQ.psf
- Supplementary_Materials/3-Bone_Fiber/9_Equilibrated_PDB/PDB_Fiber_EQ.tcl
- Supplementary_Materials/3-Bone_Fiber/9_Equilibrated_PDB/README.txt
- Supplementary_Materials/3-Bone_Fiber/FF/
- Supplementary_Materials/3-Bone_Fiber/FF/par_all36m_prot.prm
- Supplementary_Materials/3-Bone_Fiber/FF/par_all36_carb.prm
- Supplementary_Materials/3-Bone_Fiber/FF/par_all36_cgenff.prm
- Supplementary_Materials/3-Bone_Fiber/FF/par_all36_lipid.prm
- Supplementary_Materials/3-Bone_Fiber/FF/par_all36_na.prm
- Supplementary_Materials/3-Bone_Fiber/FF/par_HA.prm
- Supplementary_Materials/3-Bone_Fiber/FF/README.txt
- Supplementary_Materials/3-Bone_Fiber/FF/toppar_all36_prot_modify_res.str
- Supplementary_Materials/3-Bone_Fiber/FF/toppar_water_ions_namd.str
- Supplementary_Materials/3-Bone_Fiber/FF/top_all36_cgenff.rtf
- Supplementary_Materials/3-Bone_Fiber/FF/top_all36_prot.rtf
- Supplementary_Materials/3-Bone_Fiber/FF/top_HA.rtf
- Supplementary_Materials/3-Bone_Fiber/HA/
- Supplementary_Materials/3-Bone_Fiber/HA/HA.pdb
- Supplementary_Materials/3-Bone_Fiber/HA/HA.psf
- Supplementary_Materials/3-Bone_Fiber/HA/HA_1res.pdb
- Supplementary_Materials/3-Bone_Fiber/HA/INTERFACE_MD/
- Supplementary_Materials/3-Bone_Fiber/HA/INTERFACE_MD/interface_ff_1_5.zip
- Supplementary_Materials/3-Bone_Fiber/HA/INTERFACE_MD/msi2namd2.zip
- Supplementary_Materials/3-Bone_Fiber/HA/INTERFACE_MD/README.txt
- Supplementary_Materials/3-Bone_Fiber/HA/par_HA_CHARMM36.prm
- Supplementary_Materials/3-Bone_Fiber/HA/README.txt
- Supplementary_Materials/3-Bone_Fiber/HA/Run_test_HA/
- Supplementary_Materials/3-Bone_Fiber/HA/Run_test_HA/equilibration1/
- Supplementary_Materials/3-Bone_Fiber/HA/Run_test_HA/equilibration1/equilibration1.log
- Supplementary_Materials/3-Bone_Fiber/HA/Run_test_HA/equilibration1/equilibration1.namd
- Supplementary_Materials/3-Bone_Fiber/HA/Run_test_HA/HAbox.pdb
- Supplementary_Materials/3-Bone_Fiber/HA/Run_test_HA/HA_crystal.pdb
- Supplementary_Materials/3-Bone_Fiber/HA/Run_test_HA/HA_crystal.psf
- Supplementary_Materials/3-Bone_Fiber/HA/Run_test_HA/packmol-test_HA.inp
- Supplementary_Materials/3-Bone_Fiber/HA/Run_test_HA/psfgen.sh
- Supplementary_Materials/3-Bone_Fiber/HA/Run_test_HA/README.txt
- Supplementary_Materials/3-Bone_Fiber/HA/Run_test_HA/solvate_ionize.sh
- Supplementary_Materials/3-Bone_Fiber/HA/Run_test_HA/sys.pdb
- Supplementary_Materials/3-Bone_Fiber/HA/Run_test_HA/sys.psf
- Supplementary_Materials/3-Bone_Fiber/HA/top_HA.rtf
- Supplementary_Materials/3-Bone_Fiber/README.txt
- Supplementary_Materials/Instructions.pdf
- Supplementary_Materials/LICENSE.txt
- Supplementary_Materials/SM_flowchart_wbg.png
