# Supplementary material for: Devising Bone Molecular Models at the Nanoscale: From Usual Mineralized Collagen Fibrils to the First Bone Fibers Including Hydroxyapatite in the Extra-Fibrillar Volume
Source: Materials (Basel). 2022 Mar 19;15(6):2274. doi: 10.3390/ma15062274 (PMC8955169; doi:10.3390/ma15062274)
Supplement: Supplementary file 1 [file materials-15-02274-s001.zip › Supplementary_Materials/0-COL1_Modeller/0_check-alignment/3hr2_noLYZ.pdb]

HEADER    STRUCTURAL PROTEIN, CONTRACTILE PROTEIN 08-JUN-09   3HR2              
TITLE     LOW RESOLUTION, MOLECULAR ENVELOPE STRUCTURE OF TYPE I                
TITLE    2 COLLAGEN IN SITU DETERMINED BY FIBER DIFFRACTION. SINGLE             
TITLE    3 TYPE I COLLAGEN MOLECULE, POST RIGID BODY REFINEMENT,                
TITLE    4 'RELAXED'                                                            
COMPND    MOL_ID: 1;                                                            
COMPND   2 MOLECULE: COLLAGEN ALPHA-1(I) CHAIN;                                 
COMPND   3 CHAIN: A, C;                                                         
COMPND   4 SYNONYM: ALPHA-1 TYPE I COLLAGEN;                                    
COMPND   5 MOL_ID: 2;                                                           
COMPND   6 MOLECULE: COLLAGEN ALPHA-2(I) CHAIN;                                 
COMPND   7 CHAIN: B;                                                            
COMPND   8 SYNONYM: ALPHA-2 TYPE I COLLAGEN                                     
SOURCE    MOL_ID: 1;                                                            
SOURCE   2 ORGANISM_SCIENTIFIC: RATTUS NORVEGICUS;                              
SOURCE   3 ORGANISM_COMMON: BROWN RAT,RAT,RATS;                                 
SOURCE   4 ORGANISM_TAXID: 10116;                                               
SOURCE   5 TISSUE: TAIL TENDON;                                                 
SOURCE   6 MOL_ID: 2;                                                           
SOURCE   7 ORGANISM_SCIENTIFIC: RATTUS NORVEGICUS;                              
SOURCE   8 ORGANISM_COMMON: BROWN RAT,RAT,RATS;                                 
SOURCE   9 ORGANISM_TAXID: 10116;                                               
SOURCE  10 TISSUE: TAIL TENDON                                                  
KEYWDS    NATIVE, IN SITU, MOLECULAR ENVELOPE, TRIPLE-HELICAL,                  
KEYWDS   2 SUPERMOLECULAR, SUPRAMOLECULAR, PACKING STRUCTURE,                   
KEYWDS   3 STRUCTURAL PROTEIN/CONTRACTILE PROTEIN COMPLEX, COLLAGEN,            
KEYWDS   4 EXTRACELLULAR MATRIX, GLYCOPROTEIN, HYDROXYLATION,                   
KEYWDS   5 PYRROLIDONE CARBOXYLIC ACID, SECRETED, STRUCTURAL PROTEIN,           
KEYWDS   6 CONTRACTILE PROTEIN                                                  
EXPDTA    FIBER DIFFRACTION                                                     
MDLTYP    CA ATOMS ONLY, CHAIN A, B, C                                          
AUTHOR    J.P.ORGEL                                                             
REVDAT   1   14-JUL-09 3HR2    0                                                
SPRSDE     14-JUL-09 3HR2      1Y0F                                             
JRNL        AUTH   J.P.ORGEL,T.C.IRVING,A.MILLER,T.J.WESS                       
JRNL        TITL   MICROFIBRILLAR STRUCTURE OF TYPE I COLLAGEN IN               
JRNL        TITL 2 SITU.                                                        
JRNL        REF    PROC.NATL.ACAD.SCI.USA        V. 103  9001 2006              
JRNL        REFN                   ISSN 0027-8424                               
JRNL        PMID   16751282                                                     
JRNL        DOI    10.1073/PNAS.0502718103                                      
REMARK   1                                                                      
REMARK   2                                                                      
REMARK   2 RESOLUTION.    5.16 ANGSTROMS.                                       
REMARK   3                                                                      
REMARK   3 REFINEMENT.                                                          
REMARK   3   PROGRAM     : CNS                                                  
REMARK   3   AUTHORS     : BRUNGER,ADAMS,CLORE,DELANO,GROS,GROSSE-              
REMARK   3               : KUNSTLEVE,JIANG,KUSZEWSKI,NILGES, PANNU,             
REMARK   3               : READ,RICE,SIMONSON,WARREN                            
REMARK   3                                                                      
REMARK   3  REFINEMENT TARGET : ENGH & HUBER                                    
REMARK   3                                                                      
REMARK   3  DATA USED IN REFINEMENT.                                            
REMARK   3   RESOLUTION RANGE HIGH (ANGSTROMS) : 5.16                           
REMARK   3   RESOLUTION RANGE LOW  (ANGSTROMS) : 112.62                         
REMARK   3   DATA CUTOFF            (SIGMA(F)) : 1.000                          
REMARK   3   DATA CUTOFF HIGH         (ABS(F)) : NULL                           
REMARK   3   DATA CUTOFF LOW          (ABS(F)) : NULL                           
REMARK   3   COMPLETENESS (WORKING+TEST)   (%) : 97.0                           
REMARK   3   NUMBER OF REFLECTIONS             : 424                            
REMARK   3                                                                      
REMARK   3  FIT TO DATA USED IN REFINEMENT.                                     
REMARK   3   CROSS-VALIDATION METHOD          : NULL                            
REMARK   3   FREE R VALUE TEST SET SELECTION  : SEE DETAILS                     
REMARK   3   R VALUE            (WORKING SET) : 0.042                           
REMARK   3   FREE R VALUE                     : NULL                            
REMARK   3   FREE R VALUE TEST SET SIZE   (%) : NULL                            
REMARK   3   FREE R VALUE TEST SET COUNT      : NULL                            
REMARK   3   ESTIMATED ERROR OF FREE R VALUE  : NULL                            
REMARK   3                                                                      
REMARK   3  FIT IN THE HIGHEST RESOLUTION BIN.                                  
REMARK   3   TOTAL NUMBER OF BINS USED           : NULL                         
REMARK   3   BIN RESOLUTION RANGE HIGH       (A) : NULL                         
REMARK   3   BIN RESOLUTION RANGE LOW        (A) : NULL                         
REMARK   3   BIN COMPLETENESS (WORKING+TEST) (%) : NULL                         
REMARK   3   REFLECTIONS IN BIN    (WORKING SET) : NULL                         
REMARK   3   BIN R VALUE           (WORKING SET) : NULL                         
REMARK   3   BIN FREE R VALUE                    : NULL                         
REMARK   3   BIN FREE R VALUE TEST SET SIZE  (%) : NULL                         
REMARK   3   BIN FREE R VALUE TEST SET COUNT     : NULL                         
REMARK   3   ESTIMATED ERROR OF BIN FREE R VALUE : NULL                         
REMARK   3                                                                      
REMARK   3  NUMBER OF NON-HYDROGEN ATOMS USED IN REFINEMENT.                    
REMARK   3   PROTEIN ATOMS            : 3134                                    
REMARK   3   NUCLEIC ACID ATOMS       : 0                                       
REMARK   3   HETEROGEN ATOMS          : 0                                       
REMARK   3   SOLVENT ATOMS            : 0                                       
REMARK   3                                                                      
REMARK   3  B VALUES.                                                           
REMARK   3   FROM WILSON PLOT           (A**2) : NULL                           
REMARK   3   MEAN B VALUE      (OVERALL, A**2) : NULL                           
REMARK   3   OVERALL ANISOTROPIC B VALUE.                                       
REMARK   3    B11 (A**2) : NULL                                                 
REMARK   3    B22 (A**2) : NULL                                                 
REMARK   3    B33 (A**2) : NULL                                                 
REMARK   3    B12 (A**2) : NULL                                                 
REMARK   3    B13 (A**2) : NULL                                                 
REMARK   3    B23 (A**2) : NULL                                                 
REMARK   3                                                                      
REMARK   3  ESTIMATED COORDINATE ERROR.                                         
REMARK   3   ESD FROM LUZZATI PLOT        (A) : NULL                            
REMARK   3   ESD FROM SIGMAA              (A) : NULL                            
REMARK   3   LOW RESOLUTION CUTOFF        (A) : NULL                            
REMARK   3                                                                      
REMARK   3  CROSS-VALIDATED ESTIMATED COORDINATE ERROR.                         
REMARK   3   ESD FROM C-V LUZZATI PLOT    (A) : NULL                            
REMARK   3   ESD FROM C-V SIGMAA          (A) : NULL                            
REMARK   3                                                                      
REMARK   3  RMS DEVIATIONS FROM IDEAL VALUES.                                   
REMARK   3   BOND LENGTHS                 (A) : NULL                            
REMARK   3   BOND ANGLES            (DEGREES) : NULL                            
REMARK   3   DIHEDRAL ANGLES        (DEGREES) : NULL                            
REMARK   3   IMPROPER ANGLES        (DEGREES) : NULL                            
REMARK   3                                                                      
REMARK   3  ISOTROPIC THERMAL MODEL : NULL                                      
REMARK   3                                                                      
REMARK   3  ISOTROPIC THERMAL FACTOR RESTRAINTS.    RMS    SIGMA                
REMARK   3   MAIN-CHAIN BOND              (A**2) : NULL  ; NULL                 
REMARK   3   MAIN-CHAIN ANGLE             (A**2) : NULL  ; NULL                 
REMARK   3   SIDE-CHAIN BOND              (A**2) : NULL  ; NULL                 
REMARK   3   SIDE-CHAIN ANGLE             (A**2) : NULL  ; NULL                 
REMARK   3                                                                      
REMARK   3  BULK SOLVENT MODELING.                                              
REMARK   3   METHOD USED : NULL                                                 
REMARK   3   KSOL        : NULL                                                 
REMARK   3   BSOL        : NULL                                                 
REMARK   3                                                                      
REMARK   3  NCS MODEL : NULL                                                    
REMARK   3                                                                      
REMARK   3  NCS RESTRAINTS.                         RMS   SIGMA/WEIGHT          
REMARK   3   GROUP  1  POSITIONAL            (A) : NULL  ; NULL                 
REMARK   3   GROUP  1  B-FACTOR           (A**2) : NULL  ; NULL                 
REMARK   3                                                                      
REMARK   3  PARAMETER FILE  1  : NULL                                           
REMARK   3  TOPOLOGY FILE  1   : NULL                                           
REMARK   3                                                                      
REMARK   3  OTHER REFINEMENT REMARKS: 305 EQUATORIAL AND 109 MERIDIONAL         
REMARK   3  REFLECTIONS WERE USED FOR REFINEMENT WITH CNS. INITIAL              
REMARK   3  REFINEMENT OF WHOLE MOLECULAR PATHS WAS PERFORMED IN THE            
REMARK   3  STEPWISE FASHION DESCRIBED IN THE CITED PUBLICATION. MODEL          
REMARK   3  STRUCTURE FACTORS WHERE INITIALLY GENERATED FROM THE WHOLE          
REMARK   3  RESIDUE SCATTERING FACTORS OF HULMES ET AL 1977 WHICH WERE          
REMARK   3  SUBSTITUTED FOR THE CALPHA POSITIONS AND THE SQUARE FC'S WERE       
REMARK   3  CALCULATED FOR COMPARISON BETWEEN A SIMULATED DIFFRACTION           
REMARK   3  PATTERN AND THE OBSERVED PATTERNS. STRUCTURE FACTORS FROM THE       
REMARK   3  FINAL MODEL WERE GENERATED IN THE NORMAL MANNER FOR REFINEMENT      
REMARK   3  OF THE TELOPEPTIDE CONFORMATIONS USING CNS (SEE ABOVE). TWO         
REMARK   3  ROUNDS OF Q-FACTOR REFINEMENT FOLLOWED BY ONE ROUND OF              
REMARK   3  CONSTRAINED THEN UNCONSTRAINED ANNEALING FOR THE WHOLE              
REMARK   3  STRUCTURE. THE R- FACTOR WHEN MEASURED VIA SIMULATED/OBSERVED       
REMARK   3  DIFFRACTION PATTERN COMPARISON WAS FOUND TO BE 16.7% AND 6.6%       
REMARK   3  BY MEASURE OF THE INTERGRATED STRUCTURE FACTORS. REFLECTIONS        
REMARK   3  MISSING FROM THE MERIDONAL(OOL) SERIES WERE EITHER TOO WEAK TO      
REMARK   3  MEASURE AND/OR VAIRED SIGNIFICANTLY BETWEEN COLLECTED PATTERNS      
REMARK   3  (SEVEN IN TOTAL). THE FIRST FIVE REFLECTIONS WHERE EXCLUDED         
REMARK   3  DUE TO THEIR LOW RESOLUTION (677.9 TO ~120 ANGSTROMS). EXLUDED      
REMARK   3  REFLECTIONS ARE NOT INCLUDED IN THE 414 TOTAL. THE COORDINATES      
REMARK   3  CONTAIN CA ATOMS ONLY.                                              
REMARK   4                                                                      
REMARK   4 3HR2 COMPLIES WITH FORMAT V. 3.20, 01-DEC-08                         
REMARK 100                                                                      
REMARK 100 THIS ENTRY HAS BEEN PROCESSED BY RCSB ON 18-JUN-09.                  
REMARK 100 THE RCSB ID CODE IS RCSB053478.                                      
REMARK 200                                                                      
REMARK 200 EXPERIMENTAL DETAILS                                                 
REMARK 200  EXPERIMENT TYPE                : FIBER DIFFRACTION                  
REMARK 200  DATE OF DATA COLLECTION        : 15-NOV-98                          
REMARK 200  TEMPERATURE           (KELVIN) : 298.0                              
REMARK 200  PH                             : NULL                               
REMARK 200  NUMBER OF CRYSTALS USED        : 6                                  
REMARK 200                                                                      
REMARK 200  SYNCHROTRON              (Y/N) : Y                                  
REMARK 200  RADIATION SOURCE               : APS                                
REMARK 200  BEAMLINE                       : 18-ID                              
REMARK 200  X-RAY GENERATOR MODEL          : NULL                               
REMARK 200  MONOCHROMATIC OR LAUE    (M/L) : M                                  
REMARK 200  WAVELENGTH OR RANGE        (A) : 1.03                               
REMARK 200  MONOCHROMATOR                  : NULL                               
REMARK 200  OPTICS                         : MIRRORS                            
REMARK 200                                                                      
REMARK 200  DETECTOR TYPE                  : IMAGE PLATE                        
REMARK 200  DETECTOR MANUFACTURER          : FUJI                               
REMARK 200  INTENSITY-INTEGRATION SOFTWARE : NULL                               
REMARK 200  DATA SCALING SOFTWARE          : NULL                               
REMARK 200                                                                      
REMARK 200  NUMBER OF UNIQUE REFLECTIONS   : 424                                
REMARK 200  RESOLUTION RANGE HIGH      (A) : 5.160                              
REMARK 200  RESOLUTION RANGE LOW       (A) : 112.600                            
REMARK 200  REJECTION CRITERIA  (SIGMA(I)) : 1.000                              
REMARK 200                                                                      
REMARK 200 OVERALL.                                                             
REMARK 200  COMPLETENESS FOR RANGE     (%) : 97.0                               
REMARK 200  DATA REDUNDANCY                : NULL                               
REMARK 200  R MERGE                    (I) : NULL                               
REMARK 200  R SYM                      (I) : NULL                               
REMARK 200  <I/SIGMA(I)> FOR THE DATA SET  : NULL                               
REMARK 200                                                                      
REMARK 200 IN THE HIGHEST RESOLUTION SHELL.                                     
REMARK 200  HIGHEST RESOLUTION SHELL, RANGE HIGH (A) : 5.16                     
REMARK 200  HIGHEST RESOLUTION SHELL, RANGE LOW  (A) : 112.60                   
REMARK 200  COMPLETENESS FOR SHELL     (%) : 97.0                               
REMARK 200  DATA REDUNDANCY IN SHELL       : NULL                               
REMARK 200  R MERGE FOR SHELL          (I) : NULL                               
REMARK 200  R SYM FOR SHELL            (I) : NULL                               
REMARK 200  <I/SIGMA(I)> FOR SHELL         : NULL                               
REMARK 200                                                                      
REMARK 200 DIFFRACTION PROTOCOL: SINGLE WAVELENGTH                              
REMARK 200 METHOD USED TO DETERMINE THE STRUCTURE: MIR                          
REMARK 200 SOFTWARE USED: NULL                                                  
REMARK 200 STARTING MODEL: NULL                                                 
REMARK 200                                                                      
REMARK 200 REMARK: THE RESOLUTION LIMITS FOR THE DATA COLLECTION ARE 38.5       
REMARK 200  TO 11.1A LATERAL AND 112.6 TO 5.16A AXIAL, INTENSITY-               
REMARK 200  INTEGRATION SOFTWARE : FIT2D/IN-HOUSE, DATA SCALING SOFTWARE :      
REMARK 200  IN-HOUSE                                                            
REMARK 205                                                                      
REMARK 205 FIBER DIFFRACTION                                                    
REMARK 205 THE COORDINATES IN THIS ENTRY WERE GENERATED FROM FIBER              
REMARK 205 DIFFRACTION DATA.  PROTEIN DATA BANK CONVENTIONS REQUIRE             
REMARK 205 THAT CRYST1 AND SCALE RECORDS BE INCLUDED, BUT THE                   
REMARK 205 VALUES ON THESE RECORDS ARE MEANINGLESS.                             
REMARK 300                                                                      
REMARK 300 BIOMOLECULE: 1                                                       
REMARK 300 SEE REMARK 350 FOR THE AUTHOR PROVIDED AND/OR PROGRAM                
REMARK 300 GENERATED ASSEMBLY INFORMATION FOR THE STRUCTURE IN                  
REMARK 300 THIS ENTRY. THE REMARK MAY ALSO PROVIDE INFORMATION ON               
REMARK 300 BURIED SURFACE AREA.                                                 
REMARK 300 REMARK: BIOMOLECULE:                                                 
REMARK 300 THIS ENTRY CONTAINS ONE COLLAGEN TYPE I MOLECULE.                    
REMARK 300 FOR RELATION TO THE FIBRILLAR PACKING OF COLLAGEN                    
REMARK 300 MOLECULES/MICRO-FIBRIL, REFER TO CITATION.                           
REMARK 300 IN SUMMARY:                                                          
REMARK 300 EACH COLLAGEN MOLECULE IS STAGGERED BY AN INTEGER                    
REMARK 300 MULTIPLE OF THE C-CELL AXIS. THE STRUCTURE CAN BE                    
REMARK 300 EXTENDED IN THE AXIAL (~C-CELL AXIS) DIRECTION BY                    
REMARK 300 APPLYING THE FOLLOWING TRANSLATION: NX,0Y,NZ TO                      
REMARK 300 THE MOLECULE, WHERE N IS AN INTEGER. A VISUALIZATION                 
REMARK 300 OF FIVE SUCCESSIVE 'D'-REPEATS OF THE BIOMOLECULE /                  
REMARK 300 MICRO-FIBRIL CAN BE OBTAINED FROM THESE COORDINATES                  
REMARK 300 BY APPLYING THE FOLLOWING TRANSLATIONS TO NINE                       
REMARK 300 COORDINATE SETS: A) 0, 0, 0; B) -1, 0,-1;                            
REMARK 300 C) -2, 0,-2; D) -3, 0,-3; E) -4, 0,-4; B1) 1, 0, 1;                  
REMARK 300 C1) 2, 0, 2; D1) 3, 0, 3; E1) 4, 0, 4.                               
REMARK 350                                                                      
REMARK 350 COORDINATES FOR A COMPLETE MULTIMER REPRESENTING THE KNOWN           
REMARK 350 BIOLOGICALLY SIGNIFICANT OLIGOMERIZATION STATE OF THE                
REMARK 350 MOLECULE CAN BE GENERATED BY APPLYING BIOMT TRANSFORMATIONS          
REMARK 350 GIVEN BELOW.  BOTH NON-CRYSTALLOGRAPHIC AND                          
REMARK 350 CRYSTALLOGRAPHIC OPERATIONS ARE GIVEN.                               
REMARK 350                                                                      
REMARK 350 BIOMOLECULE: 1                                                       
REMARK 350 APPLY THE FOLLOWING TO CHAINS: A, B, C                               
REMARK 350   BIOMT1   1  1.000000  0.000000  0.000000       57.11566            
REMARK 350   BIOMT2   1  0.000000  1.000000  0.000000       23.16570            
REMARK 350   BIOMT3   1  0.000000  0.000000  1.000000     -2702.80425           
REMARK 350   BIOMT1   2  1.000000  0.000000  0.000000       42.83675            
REMARK 350   BIOMT2   2  0.000000  1.000000  0.000000       17.37427            
REMARK 350   BIOMT3   2  0.000000  0.000000  1.000000     -2027.10318           
REMARK 350   BIOMT1   3  1.000000  0.000000  0.000000       28.55783            
REMARK 350   BIOMT2   3  0.000000  1.000000  0.000000       11.58285            
REMARK 350   BIOMT3   3  0.000000  0.000000  1.000000     -1351.40212           
REMARK 350   BIOMT1   4  1.000000  0.000000  0.000000       14.27892            
REMARK 350   BIOMT2   4  0.000000  1.000000  0.000000        5.79142            
REMARK 350   BIOMT3   4  0.000000  0.000000  1.000000     -675.70106            
REMARK 350   BIOMT1   5  1.000000  0.000000  0.000000        0.00000            
REMARK 350   BIOMT2   5  0.000000  1.000000  0.000000        0.00000            
REMARK 350   BIOMT3   5  0.000000  0.000000  1.000000        0.00000            
REMARK 350   BIOMT1   6  1.000000  0.000000  0.000000      -14.27892            
REMARK 350   BIOMT2   6  0.000000  1.000000  0.000000       -5.79142            
REMARK 350   BIOMT3   6  0.000000  0.000000  1.000000      675.70106            
REMARK 350   BIOMT1   7  1.000000  0.000000  0.000000      -28.55783            
REMARK 350   BIOMT2   7  0.000000  1.000000  0.000000      -11.58285            
REMARK 350   BIOMT3   7  0.000000  0.000000  1.000000     1351.40212            
REMARK 350   BIOMT1   8  1.000000  0.000000  0.000000      -42.83675            
REMARK 350   BIOMT2   8  0.000000  1.000000  0.000000      -17.37427            
REMARK 350   BIOMT3   8  0.000000  0.000000  1.000000     2027.10318            
REMARK 350   BIOMT1   9  1.000000  0.000000  0.000000      -57.11566            
REMARK 350   BIOMT2   9  0.000000  1.000000  0.000000      -23.16570            
REMARK 350   BIOMT3   9  0.000000  0.000000  1.000000     2702.80425            
REMARK 465                                                                      
REMARK 465 MISSING RESIDUES                                                     
REMARK 465 THE FOLLOWING RESIDUES WERE NOT LOCATED IN THE                       
REMARK 465 EXPERIMENT. (M=MODEL NUMBER; RES=RESIDUE NAME; C=CHAIN               
REMARK 465 IDENTIFIER; SSSEQ=SEQUENCE NUMBER; I=INSERTION CODE.)                
REMARK 465                                                                      
REMARK 465   M RES C SSSEQI                                                     
REMARK 465     ARG A  1055                                                      
REMARK 465     ALA A  1056                                                      
REMARK 465     GLN B    -1                                                      
REMARK 465     TYR B     0                                                      
REMARK 465     ARG C  1055                                                      
REMARK 465     ALA C  1056                                                      
REMARK 900                                                                      
REMARK 900 RELATED ENTRIES                                                      
REMARK 900 RELATED ID: 1Y0F   RELATED DB: PDB                                   
REMARK 900 REPLACEMENT FOR 1Y0F                                                 
REMARK 900 RELATED ID: 3HQV   RELATED DB: PDB                                   
REMARK 900 RIGID BODY REFINMENT                                                 
DBREF  3HR2 A    1  1056  UNP    P02454   CO1A1_RAT      152   1207             
DBREF  3HR2 B   -1  1026  UNP    P02466   CO1A2_RAT       86   1113             
DBREF  3HR2 C    1  1056  UNP    P02454   CO1A1_RAT      152   1207             
SEQRES   1 A 1056  GLN MET SER TYR GLY TYR ASP GLU LYS SER ALA GLY VAL          
SEQRES   2 A 1056  SER VAL PRO GLY PRO MET GLY PRO SER GLY PRO ARG GLY          
SEQRES   3 A 1056  LEU HYP GLY PRO HYP GLY ALA HYP GLY PRO GLN GLY PHE          
SEQRES   4 A 1056  GLN GLY PRO HYP GLY GLU HYP GLY GLU HYP GLY GLY SER          
SEQRES   5 A 1056  GLY PRO MET GLY PRO PRO GLY PRO HYP GLY PRO HYP GLY          
SEQRES   6 A 1056  LYS ASN GLY ASP ASP GLY GLU ALA GLY LYS PRO GLY ARG          
SEQRES   7 A 1056  HYP GLY GLU ARG GLY PRO HYP GLY PRO GLN GLY ALA ARG          
SEQRES   8 A 1056  GLY LEU HYP GLY THR ALA GLY LEU HYP GLY MET LYS GLY          
SEQRES   9 A 1056  HIS ARG GLY PHE SER GLY LEU ASP GLY ALA LYS GLY ASP          
SEQRES  10 A 1056  THR GLY PRO ALA GLY PRO LYS GLY GLU HYP GLY SER HYP          
SEQRES  11 A 1056  GLY GLU ASN GLY THR HYP GLY GLN MET GLY PRO ARG GLY          
SEQRES  12 A 1056  LEU HYP GLY GLU ARG GLY ARG HYP GLY PRO HYP GLY THR          
SEQRES  13 A 1056  ALA GLY ALA ARG GLY ASN ASP GLY ALA VAL GLY ALA ALA          
SEQRES  14 A 1056  GLY PRO HYP GLY PRO THR GLY PRO THR GLY PRO HYP GLY          
SEQRES  15 A 1056  PHE HYP GLY ALA ALA GLY ALA LYS GLY GLU ALA GLY PRO          
SEQRES  16 A 1056  GLN GLY ALA ARG GLY SER GLU GLY PRO GLN GLY VAL ARG          
SEQRES  17 A 1056  GLY GLU HYP GLY PRO HYP GLY PRO ALA GLY ALA ALA GLY          
SEQRES  18 A 1056  PRO ALA GLY ASN HYP GLY ALA ASP GLY GLN HYP GLY ALA          
SEQRES  19 A 1056  LYS GLY ALA ASN GLY ALA HYP GLY ILE ALA GLY ALA HYP          
SEQRES  20 A 1056  GLY PHE HYP GLY ALA ARG GLY PRO SER GLY PRO GLN GLY          
SEQRES  21 A 1056  PRO SER GLY ALA HYP GLY PRO LYS GLY THR SER GLY GLU          
SEQRES  22 A 1056  HYP GLY ALA HYP GLY ASN LYS GLY ASP THR GLY ALA LYS          
SEQRES  23 A 1056  GLY GLU HYP GLY PRO ALA GLY VAL GLN GLY PRO HYP GLY          
SEQRES  24 A 1056  PRO ALA GLY GLU GLU GLY LYS ARG GLY ALA ARG GLY GLU          
SEQRES  25 A 1056  HYP GLY PRO SER GLY LEU HYP GLY PRO HYP GLY GLU ARG          
SEQRES  26 A 1056  GLY GLY HYP GLY SER ARG GLY PHE HYP GLY ALA ASP GLY          
SEQRES  27 A 1056  VAL ALA GLY PRO LYS GLY PRO SER GLY GLU ARG GLY SER          
SEQRES  28 A 1056  HYP GLY PRO ALA GLY PRO LYS GLY SER HYP GLY GLU ALA          
SEQRES  29 A 1056  GLY ARG HYP GLY GLU ALA GLY LEU HYP GLY ALA LYS GLY          
SEQRES  30 A 1056  LEU THR GLY SER HYP GLY SER HYP GLY PRO ASP GLY LYS          
SEQRES  31 A 1056  THR GLY PRO HYP GLY PRO ALA GLY GLN ASP GLY ARG HYP          
SEQRES  32 A 1056  GLY PRO ALA GLY PRO HYP GLY ALA ARG GLY GLN ALA GLY          
SEQRES  33 A 1056  VAL MET GLY PHE HYP GLY PRO LYS GLY THR ALA GLY GLU          
SEQRES  34 A 1056  HYP GLY LYS ALA GLY GLU ARG GLY VAL HYP GLY PRO HYP          
SEQRES  35 A 1056  GLY ALA VAL GLY PRO ALA GLY LYS ASP GLY GLU ALA GLY          
SEQRES  36 A 1056  ALA GLN GLY ALA HYP GLY PRO ALA GLY PRO ALA GLY GLU          
SEQRES  37 A 1056  ARG GLY GLU GLN GLY PRO ALA GLY SER HYP GLY PHE GLN          
SEQRES  38 A 1056  GLY LEU HYP GLY PRO ALA GLY PRO HYP GLY GLU ALA GLY          
SEQRES  39 A 1056  LYS HYP GLY GLU GLN GLY VAL HYP GLY ASP LEU GLY ALA          
SEQRES  40 A 1056  HYP GLY PRO SER GLY ALA ARG GLY GLU ARG GLY PHE HYP          
SEQRES  41 A 1056  GLY GLU ARG GLY VAL GLN GLY PRO HYP GLY PRO ALA GLY          
SEQRES  42 A 1056  PRO ARG GLY ASN ASN GLY ALA HYP GLY ASN ASP GLY ALA          
SEQRES  43 A 1056  LYS GLY ASP THR GLY ALA HYP GLY ALA HYP GLY SER GLN          
SEQRES  44 A 1056  GLY ALA HYP GLY LEU GLN GLY MET HYP GLY GLU ARG GLY          
SEQRES  45 A 1056  ALA ALA GLY LEU HYP GLY PRO LYS GLY ASP ARG GLY ASP          
SEQRES  46 A 1056  ALA GLY PRO LYS GLY ALA ASP GLY SER PRO GLY LYS ASP          
SEQRES  47 A 1056  GLY VAL ARG GLY LEU THR GLY PRO ILE GLY PRO HYP GLY          
SEQRES  48 A 1056  PRO ALA GLY ALA HYP GLY ASP LYS GLY GLU ALA GLY PRO          
SEQRES  49 A 1056  SER GLY PRO ALA GLY PRO THR GLY ALA ARG GLY ALA HYP          
SEQRES  50 A 1056  GLY ASP ARG GLY GLU ALA GLY PRO HYP GLY PRO ALA GLY          
SEQRES  51 A 1056  PHE ALA GLY PRO HYP GLY ALA ASP GLY GLN HYP GLY ALA          
SEQRES  52 A 1056  LYS GLY GLU HYP GLY ASP THR GLY VAL LYS GLY ASP ALA          
SEQRES  53 A 1056  GLY PRO HYP GLY PRO ALA GLY PRO ALA GLY PRO HYP GLY          
SEQRES  54 A 1056  PRO ILE GLY ASN VAL GLY ALA HYP GLY PRO LYS GLY SER          
SEQRES  55 A 1056  ARG GLY ALA ALA GLY PRO HYP GLY ALA THR GLY PHE HYP          
SEQRES  56 A 1056  GLY ALA ALA GLY ARG VAL GLY PRO HYP GLY PRO SER GLY          
SEQRES  57 A 1056  ASN ALA GLY PRO HYP GLY PRO HYP GLY PRO VAL GLY LYS          
SEQRES  58 A 1056  GLU GLY GLY LYS GLY PRO ARG GLY GLU THR GLY PRO ALA          
SEQRES  59 A 1056  GLY ARG HYP GLY GLU VAL GLY PRO HYP GLY PRO HYP GLY          
SEQRES  60 A 1056  PRO ALA GLY GLU LYS GLY SER HYP GLY ALA ASP GLY PRO          
SEQRES  61 A 1056  ALA GLY SER HYP GLY THR PRO GLY PRO GLN GLY ILE ALA          
SEQRES  62 A 1056  GLY GLN ARG GLY VAL VAL GLY LEU HYP GLY GLN ARG GLY          
SEQRES  63 A 1056  LYS ARG GLY PHE HYP GLY LEU HYP GLY PRO SER GLY GLU          
SEQRES  64 A 1056  HYP GLY LYS GLN GLY PRO SER GLY ALA SER GLY GLU ARG          
SEQRES  65 A 1056  GLY PRO HYP GLY PRO MET GLY PRO HYP GLY LEU ALA GLY          
SEQRES  66 A 1056  PRO HYP GLY GLU SER GLY ARG GLU GLY SER HYP GLY ALA          
SEQRES  67 A 1056  GLU GLY SER HYP GLY ARG ASP GLY ALA HYP GLY ALA LYS          
SEQRES  68 A 1056  GLY ASP ARG GLY GLU THR GLY PRO ALA GLY PRO HYP GLY          
SEQRES  69 A 1056  ALA HYP GLY ALA HYP GLY ALA PRO GLY PRO VAL GLY PRO          
SEQRES  70 A 1056  ALA GLY LYS ASN GLY ASP ARG GLY GLU THR GLY PRO ALA          
SEQRES  71 A 1056  GLY PRO ALA GLY PRO ILE GLY PRO ALA GLY ALA ARG GLY          
SEQRES  72 A 1056  PRO ALA GLY PRO GLN GLY PRO ARG GLY ASP LYS GLY GLU          
SEQRES  73 A 1056  THR GLY GLU GLN GLY ASP ARG GLY ILE LYS GLY HIS ARG          
SEQRES  74 A 1056  GLY PHE SER GLY LEU GLN GLY PRO HYP GLY SER HYP GLY          
SEQRES  75 A 1056  SER HYP GLY GLU GLN GLY PRO SER GLY ALA SER GLY PRO          
SEQRES  76 A 1056  ALA GLY PRO ARG GLY PRO HYP GLY SER ALA GLY SER HYP          
SEQRES  77 A 1056  GLY LYS ASP GLY LEU ASN GLY LEU HYP GLY PRO ILE GLY          
SEQRES  78 A 1056  HYP HYP GLY PRO ARG GLY ARG THR GLY ASP SER GLY PRO          
SEQRES  79 A 1056  ALA GLY PRO HYP GLY PRO HYP GLY PRO HYP GLY PRO HYP          
SEQRES  80 A 1056  GLY PRO PRO SER GLY GLY TYR ASP PHE SER PHE LEU PRO          
SEQRES  81 A 1056  GLN PRO PRO GLN GLU LYS SER GLN ASP GLY GLY ARG TYR          
SEQRES  82 A 1056  TYR ARG ALA                                                  
SEQRES   1 B 1028  GLN TYR SER ASP LYS GLY VAL SER ALA GLY PRO GLY PRO          
SEQRES   2 B 1028  MET GLY LEU MET GLY PRO ARG GLY PRO HYP GLY ALA VAL          
SEQRES   3 B 1028  GLY ALA HYP GLY PRO GLN GLY PHE GLN GLY PRO ALA GLY          
SEQRES   4 B 1028  GLU HYP GLY GLU HYP GLY GLN THR GLY PRO ALA GLY SER          
SEQRES   5 B 1028  ARG GLY PRO ALA GLY PRO HYP GLY LYS ALA GLY GLU ASP          
SEQRES   6 B 1028  GLY HIS HYP GLY LYS PRO GLY ARG HYP GLY GLU ARG GLY          
SEQRES   7 B 1028  VAL VAL GLY PRO GLN GLY ALA ARG GLY PHE HYP GLY THR          
SEQRES   8 B 1028  HYP GLY LEU HYP GLY PHE LYS GLY ILE ARG GLY HIS ASN          
SEQRES   9 B 1028  GLY LEU ASP GLY LEU LYS GLY GLN HYP GLY ALA GLN GLY          
SEQRES  10 B 1028  VAL LYS GLY GLU HYP GLY ALA HYP GLY GLU ASN GLY THR          
SEQRES  11 B 1028  HYP GLY GLN ALA GLY ALA ARG GLY LEU HYP GLY GLU ARG          
SEQRES  12 B 1028  GLY ARG VAL GLY ALA HYP GLY PRO ALA GLY ALA ARG GLY          
SEQRES  13 B 1028  SER ASP GLY SER VAL GLY PRO VAL GLY PRO ALA GLY PRO          
SEQRES  14 B 1028  ILE GLY SER ALA GLY PRO HYP GLY PHE HYP GLY ALA HYP          
SEQRES  15 B 1028  GLY PRO LYS GLY GLU LEU GLY PRO VAL GLY ASN HYP GLY          
SEQRES  16 B 1028  PRO ALA GLY PRO ALA GLY PRO ARG GLY GLU ALA GLY LEU          
SEQRES  17 B 1028  HYP GLY LEU SER GLY PRO VAL GLY PRO HYP GLY ASN PRO          
SEQRES  18 B 1028  GLY ALA ASN GLY LEU THR GLY ALA LYS GLY ALA THR GLY          
SEQRES  19 B 1028  LEU HYP GLY VAL ALA GLY ALA HYP GLY LEU HYP GLY PRO          
SEQRES  20 B 1028  ARG GLY ILE HYP GLY PRO VAL GLY ALA ALA GLY ALA THR          
SEQRES  21 B 1028  GLY PRO ARG GLY LEU VAL GLY GLU HYP GLY PRO ALA GLY          
SEQRES  22 B 1028  SER LYS GLY GLU THR GLY ASN LYS GLY GLU HYP GLY SER          
SEQRES  23 B 1028  ALA GLY ALA GLN GLY PRO HYP GLY PRO SER GLY GLU GLU          
SEQRES  24 B 1028  GLY LYS ARG GLY SER PRO GLY GLU PRO GLY SER ALA GLY          
SEQRES  25 B 1028  PRO ALA GLY PRO HYP GLY LEU ARG GLY SER HYP GLY SER          
SEQRES  26 B 1028  ARG GLY LEU HYP GLY ALA ASP GLY ARG ALA GLY VAL MET          
SEQRES  27 B 1028  GLY PRO PRO GLY ASN ARG GLY SER THR GLY PRO ALA GLY          
SEQRES  28 B 1028  VAL ARG GLY PRO ASN GLY ASP ALA GLY ARG HYP GLY GLU          
SEQRES  29 B 1028  HYP GLY LEU MET GLY PRO ARG GLY LEU HYP GLY SER HYP          
SEQRES  30 B 1028  GLY ASN VAL GLY PRO ALA GLY LYS GLU GLY PRO VAL GLY          
SEQRES  31 B 1028  LEU HYP GLY ILE ASP GLY ARG HYP GLY PRO ILE GLY PRO          
SEQRES  32 B 1028  ALA GLY PRO ARG GLY GLU ALA GLY ASN ILE GLY PHE HYP          
SEQRES  33 B 1028  GLY PRO LYS GLY PRO SER GLY ASP HYP GLY LYS HYP GLY          
SEQRES  34 B 1028  GLU LYS GLY HIS PRO GLY LEU ALA GLY ALA ARG GLY ALA          
SEQRES  35 B 1028  HYP GLY PRO ASP GLY ASN ASN GLY ALA GLN GLY PRO HYP          
SEQRES  36 B 1028  GLY PRO GLN GLY VAL GLN GLY GLY LYS GLY GLU GLN GLY          
SEQRES  37 B 1028  PRO ALA GLY PRO HYP GLY PHE GLN GLY LEU HYP GLY PRO          
SEQRES  38 B 1028  SER GLY THR ALA GLY GLU VAL GLY LYS HYP GLY GLU ARG          
SEQRES  39 B 1028  GLY LEU PRO GLY GLU PHE GLY LEU HYP GLY PRO ALA GLY          
SEQRES  40 B 1028  PRO ARG GLY GLU ARG GLY PRO HYP GLY GLU SER GLY ALA          
SEQRES  41 B 1028  ALA GLY PRO SER GLY PRO ILE GLY ILE ARG GLY PRO SER          
SEQRES  42 B 1028  GLY ALA HYP GLY PRO ASP GLY ASN LYS GLY GLU ALA GLY          
SEQRES  43 B 1028  ALA VAL GLY ALA PRO GLY SER ALA GLY ALA SER GLY PRO          
SEQRES  44 B 1028  GLY GLY LEU HYP GLY GLU ARG GLY ALA ALA GLY ILE HYP          
SEQRES  45 B 1028  GLY GLY LYS GLY GLU LYS GLY GLU THR GLY LEU ARG GLY          
SEQRES  46 B 1028  GLU ILE GLY ASN PRO GLY ARG ASP GLY ALA ARG GLY ALA          
SEQRES  47 B 1028  HYP GLY ALA ILE GLY ALA HYP GLY PRO ALA GLY ALA SER          
SEQRES  48 B 1028  GLY ASP ARG GLY GLU ALA GLY ALA ALA GLY PRO SER GLY          
SEQRES  49 B 1028  PRO ALA GLY PRO ARG GLY SER PRO GLY GLU ARG GLY GLU          
SEQRES  50 B 1028  VAL GLY PRO ALA GLY PRO ASN GLY PHE ALA GLY PRO ALA          
SEQRES  51 B 1028  GLY SER ALA GLY GLN HYP GLY ALA LYS GLY GLU LYS GLY          
SEQRES  52 B 1028  THR LYS GLY PRO LYS GLY GLU ASN GLY ILE VAL GLY PRO          
SEQRES  53 B 1028  THR GLY PRO VAL GLY ALA ALA GLY PRO SER GLY PRO ASN          
SEQRES  54 B 1028  GLY PRO PRO GLY PRO ALA GLY SER ARG GLY ASP GLY GLY          
SEQRES  55 B 1028  PRO PRO GLY MET THR GLY PHE HYP GLY ALA ALA GLY ARG          
SEQRES  56 B 1028  THR GLY PRO HYP GLY PRO SER GLY ILE THR GLY PRO HYP          
SEQRES  57 B 1028  GLY PRO HYP GLY ALA ALA GLY LYS GLU GLY ILE ARG GLY          
SEQRES  58 B 1028  PRO ARG GLY ASP GLN GLY PRO VAL GLY ARG THR GLY GLU          
SEQRES  59 B 1028  ILE GLY ALA SER GLY PRO PRO GLY PHE ALA GLY GLU LYS          
SEQRES  60 B 1028  GLY PRO SER GLY GLU HYP GLY THR THR GLY PRO HYP GLY          
SEQRES  61 B 1028  THR ALA GLY PRO GLN GLY LEU LEU GLY ALA HYP GLY ILE          
SEQRES  62 B 1028  LEU GLY LEU HYP GLY SER ARG GLY GLU ARG GLY GLN HYP          
SEQRES  63 B 1028  GLY ILE ALA GLY ALA LEU GLY GLU HYP GLY PRO LEU GLY          
SEQRES  64 B 1028  ILE ALA GLY PRO HYP GLY ALA ARG GLY PRO HYP GLY ALA          
SEQRES  65 B 1028  VAL GLY SER HYP GLY VAL ASN GLY ALA HYP GLY GLU ALA          
SEQRES  66 B 1028  GLY ARG ASP GLY ASN HYP GLY SER ASP GLY PRO HYP GLY          
SEQRES  67 B 1028  ARG ASP GLY GLN HYP GLY HIS LYS GLY GLU ARG GLY TYR          
SEQRES  68 B 1028  HYP GLY ASN ILE GLY PRO THR GLY ALA ALA GLY ALA PRO          
SEQRES  69 B 1028  GLY PRO HIS GLY SER VAL GLY PRO ALA GLY LYS HIS GLY          
SEQRES  70 B 1028  ASN ARG GLY GLU PRO GLY PRO ALA GLY SER VAL GLY PRO          
SEQRES  71 B 1028  VAL GLY ALA VAL GLY PRO ARG GLY PRO SER GLY PRO GLN          
SEQRES  72 B 1028  GLY ILE ARG GLY ASP LYS GLY GLU PRO GLY ASP LYS GLY          
SEQRES  73 B 1028  ALA ARG GLY LEU PRO GLY LEU LYS GLY HIS ASN GLY LEU          
SEQRES  74 B 1028  GLN GLY LEU PRO GLY LEU ALA GLY LEU HIS GLY ASP GLN          
SEQRES  75 B 1028  GLY ALA PRO GLY PRO VAL GLY PRO ALA GLY PRO ARG GLY          
SEQRES  76 B 1028  PRO ALA GLY PRO SER GLY PRO ILE GLY LYS ASP GLY ARG          
SEQRES  77 B 1028  SER GLY HIS PRO GLY PRO VAL GLY PRO ALA GLY VAL ARG          
SEQRES  78 B 1028  GLY SER GLN GLY SER GLN GLY PRO ALA GLY PRO HYP GLY          
SEQRES  79 B 1028  PRO HYP GLY PRO HYP GLY PRO PRO GLY VAL SER GLY GLY          
SEQRES  80 B 1028  GLY                                                          
SEQRES   1 C 1056  GLN MET SER TYR GLY TYR ASP GLU LYS SER ALA GLY VAL          
SEQRES   2 C 1056  SER VAL PRO GLY PRO MET GLY PRO SER GLY PRO ARG GLY          
SEQRES   3 C 1056  LEU HYP GLY PRO HYP GLY ALA HYP GLY PRO GLN GLY PHE          
SEQRES   4 C 1056  GLN GLY PRO HYP GLY GLU HYP GLY GLU HYP GLY GLY SER          
SEQRES   5 C 1056  GLY PRO MET GLY PRO PRO GLY PRO HYP GLY PRO HYP GLY          
SEQRES   6 C 1056  LYS ASN GLY ASP ASP GLY GLU ALA GLY LYS PRO GLY ARG          
SEQRES   7 C 1056  HYP GLY GLU ARG GLY PRO HYP GLY PRO GLN GLY ALA ARG          
SEQRES   8 C 1056  GLY LEU HYP GLY THR ALA GLY LEU HYP GLY MET LYS GLY          
SEQRES   9 C 1056  HIS ARG GLY PHE SER GLY LEU ASP GLY ALA LYS GLY ASP          
SEQRES  10 C 1056  THR GLY PRO ALA GLY PRO LYS GLY GLU HYP GLY SER HYP          
SEQRES  11 C 1056  GLY GLU ASN GLY THR HYP GLY GLN MET GLY PRO ARG GLY          
SEQRES  12 C 1056  LEU HYP GLY GLU ARG GLY ARG HYP GLY PRO HYP GLY THR          
SEQRES  13 C 1056  ALA GLY ALA ARG GLY ASN ASP GLY ALA VAL GLY ALA ALA          
SEQRES  14 C 1056  GLY PRO HYP GLY PRO THR GLY PRO THR GLY PRO HYP GLY          
SEQRES  15 C 1056  PHE HYP GLY ALA ALA GLY ALA LYS GLY GLU ALA GLY PRO          
SEQRES  16 C 1056  GLN GLY ALA ARG GLY SER GLU GLY PRO GLN GLY VAL ARG          
SEQRES  17 C 1056  GLY GLU HYP GLY PRO HYP GLY PRO ALA GLY ALA ALA GLY          
SEQRES  18 C 1056  PRO ALA GLY ASN HYP GLY ALA ASP GLY GLN HYP GLY ALA          
SEQRES  19 C 1056  LYS GLY ALA ASN GLY ALA HYP GLY ILE ALA GLY ALA HYP          
SEQRES  20 C 1056  GLY PHE HYP GLY ALA ARG GLY PRO SER GLY PRO GLN GLY          
SEQRES  21 C 1056  PRO SER GLY ALA HYP GLY PRO LYS GLY THR SER GLY GLU          
SEQRES  22 C 1056  HYP GLY ALA HYP GLY ASN LYS GLY ASP THR GLY ALA LYS          
SEQRES  23 C 1056  GLY GLU HYP GLY PRO ALA GLY VAL GLN GLY PRO HYP GLY          
SEQRES  24 C 1056  PRO ALA GLY GLU GLU GLY LYS ARG GLY ALA ARG GLY GLU          
SEQRES  25 C 1056  HYP GLY PRO SER GLY LEU HYP GLY PRO HYP GLY GLU ARG          
SEQRES  26 C 1056  GLY GLY HYP GLY SER ARG GLY PHE HYP GLY ALA ASP GLY          
SEQRES  27 C 1056  VAL ALA GLY PRO LYS GLY PRO SER GLY GLU ARG GLY SER          
SEQRES  28 C 1056  HYP GLY PRO ALA GLY PRO LYS GLY SER HYP GLY GLU ALA          
SEQRES  29 C 1056  GLY ARG HYP GLY GLU ALA GLY LEU HYP GLY ALA LYS GLY          
SEQRES  30 C 1056  LEU THR GLY SER HYP GLY SER HYP GLY PRO ASP GLY LYS          
SEQRES  31 C 1056  THR GLY PRO HYP GLY PRO ALA GLY GLN ASP GLY ARG HYP          
SEQRES  32 C 1056  GLY PRO ALA GLY PRO HYP GLY ALA ARG GLY GLN ALA GLY          
SEQRES  33 C 1056  VAL MET GLY PHE HYP GLY PRO LYS GLY THR ALA GLY GLU          
SEQRES  34 C 1056  HYP GLY LYS ALA GLY GLU ARG GLY VAL HYP GLY PRO HYP          
SEQRES  35 C 1056  GLY ALA VAL GLY PRO ALA GLY LYS ASP GLY GLU ALA GLY          
SEQRES  36 C 1056  ALA GLN GLY ALA HYP GLY PRO ALA GLY PRO ALA GLY GLU          
SEQRES  37 C 1056  ARG GLY GLU GLN GLY PRO ALA GLY SER HYP GLY PHE GLN          
SEQRES  38 C 1056  GLY LEU HYP GLY PRO ALA GLY PRO HYP GLY GLU ALA GLY          
SEQRES  39 C 1056  LYS HYP GLY GLU GLN GLY VAL HYP GLY ASP LEU GLY ALA          
SEQRES  40 C 1056  HYP GLY PRO SER GLY ALA ARG GLY GLU ARG GLY PHE HYP          
SEQRES  41 C 1056  GLY GLU ARG GLY VAL GLN GLY PRO HYP GLY PRO ALA GLY          
SEQRES  42 C 1056  PRO ARG GLY ASN ASN GLY ALA HYP GLY ASN ASP GLY ALA          
SEQRES  43 C 1056  LYS GLY ASP THR GLY ALA HYP GLY ALA HYP GLY SER GLN          
SEQRES  44 C 1056  GLY ALA HYP GLY LEU GLN GLY MET HYP GLY GLU ARG GLY          
SEQRES  45 C 1056  ALA ALA GLY LEU HYP GLY PRO LYS GLY ASP ARG GLY ASP          
SEQRES  46 C 1056  ALA GLY PRO LYS GLY ALA ASP GLY SER PRO GLY LYS ASP          
SEQRES  47 C 1056  GLY VAL ARG GLY LEU THR GLY PRO ILE GLY PRO HYP GLY          
SEQRES  48 C 1056  PRO ALA GLY ALA HYP GLY ASP LYS GLY GLU ALA GLY PRO          
SEQRES  49 C 1056  SER GLY PRO ALA GLY PRO THR GLY ALA ARG GLY ALA HYP          
SEQRES  50 C 1056  GLY ASP ARG GLY GLU ALA GLY PRO HYP GLY PRO ALA GLY          
SEQRES  51 C 1056  PHE ALA GLY PRO HYP GLY ALA ASP GLY GLN HYP GLY ALA          
SEQRES  52 C 1056  LYS GLY GLU HYP GLY ASP THR GLY VAL LYS GLY ASP ALA          
SEQRES  53 C 1056  GLY PRO HYP GLY PRO ALA GLY PRO ALA GLY PRO HYP GLY          
SEQRES  54 C 1056  PRO ILE GLY ASN VAL GLY ALA HYP GLY PRO LYS GLY SER          
SEQRES  55 C 1056  ARG GLY ALA ALA GLY PRO HYP GLY ALA THR GLY PHE HYP          
SEQRES  56 C 1056  GLY ALA ALA GLY ARG VAL GLY PRO HYP GLY PRO SER GLY          
SEQRES  57 C 1056  ASN ALA GLY PRO HYP GLY PRO HYP GLY PRO VAL GLY LYS          
SEQRES  58 C 1056  GLU GLY GLY LYS GLY PRO ARG GLY GLU THR GLY PRO ALA          
SEQRES  59 C 1056  GLY ARG HYP GLY GLU VAL GLY PRO HYP GLY PRO HYP GLY          
SEQRES  60 C 1056  PRO ALA GLY GLU LYS GLY SER HYP GLY ALA ASP GLY PRO          
SEQRES  61 C 1056  ALA GLY SER HYP GLY THR PRO GLY PRO GLN GLY ILE ALA          
SEQRES  62 C 1056  GLY GLN ARG GLY VAL VAL GLY LEU HYP GLY GLN ARG GLY          
SEQRES  63 C 1056  LYS ARG GLY PHE HYP GLY LEU HYP GLY PRO SER GLY GLU          
SEQRES  64 C 1056  HYP GLY LYS GLN GLY PRO SER GLY ALA SER GLY GLU ARG          
SEQRES  65 C 1056  GLY PRO HYP GLY PRO MET GLY PRO HYP GLY LEU ALA GLY          
SEQRES  66 C 1056  PRO HYP GLY GLU SER GLY ARG GLU GLY SER HYP GLY ALA          
SEQRES  67 C 1056  GLU GLY SER HYP GLY ARG ASP GLY ALA HYP GLY ALA LYS          
SEQRES  68 C 1056  GLY ASP ARG GLY GLU THR GLY PRO ALA GLY PRO HYP GLY          
SEQRES  69 C 1056  ALA HYP GLY ALA HYP GLY ALA PRO GLY PRO VAL GLY PRO          
SEQRES  70 C 1056  ALA GLY LYS ASN GLY ASP ARG GLY GLU THR GLY PRO ALA          
SEQRES  71 C 1056  GLY PRO ALA GLY PRO ILE GLY PRO ALA GLY ALA ARG GLY          
SEQRES  72 C 1056  PRO ALA GLY PRO GLN GLY PRO ARG GLY ASP LYS GLY GLU          
SEQRES  73 C 1056  THR GLY GLU GLN GLY ASP ARG GLY ILE LYS GLY HIS ARG          
SEQRES  74 C 1056  GLY PHE SER GLY LEU GLN GLY PRO HYP GLY SER HYP GLY          
SEQRES  75 C 1056  SER HYP GLY GLU GLN GLY PRO SER GLY ALA SER GLY PRO          
SEQRES  76 C 1056  ALA GLY PRO ARG GLY PRO HYP GLY SER ALA GLY SER HYP          
SEQRES  77 C 1056  GLY LYS ASP GLY LEU ASN GLY LEU HYP GLY PRO ILE GLY          
SEQRES  78 C 1056  HYP HYP GLY PRO ARG GLY ARG THR GLY ASP SER GLY PRO          
SEQRES  79 C 1056  ALA GLY PRO HYP GLY PRO HYP GLY PRO HYP GLY PRO HYP          
SEQRES  80 C 1056  GLY PRO PRO SER GLY GLY TYR ASP PHE SER PHE LEU PRO          
SEQRES  81 C 1056  GLN PRO PRO GLN GLU LYS SER GLN ASP GLY GLY ARG TYR          
SEQRES  82 C 1056  TYR ARG ALA                                                  
MODRES 3HR2 HYP A   28  PRO  4-HYDROXYPROLINE                                   
MODRES 3HR2 HYP A   31  PRO  4-HYDROXYPROLINE                                   
MODRES 3HR2 HYP A   34  PRO  4-HYDROXYPROLINE                                   
MODRES 3HR2 HYP A   43  PRO  4-HYDROXYPROLINE                                   
MODRES 3HR2 HYP A   46  PRO  4-HYDROXYPROLINE                                   
MODRES 3HR2 HYP A   49  PRO  4-HYDROXYPROLINE                                   
MODRES 3HR2 HYP A   61  PRO  4-HYDROXYPROLINE                                   
MODRES 3HR2 HYP A   64  PRO  4-HYDROXYPROLINE                                   
MODRES 3HR2 HYP A   79  PRO  4-HYDROXYPROLINE                                   
MODRES 3HR2 HYP A   85  PRO  4-HYDROXYPROLINE                                   
MODRES 3HR2 HYP A   94  PRO  4-HYDROXYPROLINE                                   
MODRES 3HR2 HYP A  100  PRO  4-HYDROXYPROLINE                                   
MODRES 3HR2 HYP A  127  PRO  4-HYDROXYPROLINE                                   
MODRES 3HR2 HYP A  130  PRO  4-HYDROXYPROLINE                                   
MODRES 3HR2 HYP A  136  PRO  4-HYDROXYPROLINE                                   
MODRES 3HR2 HYP A  145  PRO  4-HYDROXYPROLINE                                   
MODRES 3HR2 HYP A  151  PRO  4-HYDROXYPROLINE                                   
MODRES 3HR2 HYP A  154  PRO  4-HYDROXYPROLINE                                   
MODRES 3HR2 HYP A  172  PRO  4-HYDROXYPROLINE                                   
MODRES 3HR2 HYP A  181  PRO  4-HYDROXYPROLINE                                   
MODRES 3HR2 HYP A  184  PRO  4-HYDROXYPROLINE                                   
MODRES 3HR2 HYP A  211  PRO  4-HYDROXYPROLINE                                   
MODRES 3HR2 HYP A  214  PRO  4-HYDROXYPROLINE                                   
MODRES 3HR2 HYP A  226  PRO  4-HYDROXYPROLINE                                   
MODRES 3HR2 HYP A  232  PRO  4-HYDROXYPROLINE                                   
MODRES 3HR2 HYP A  241  PRO  4-HYDROXYPROLINE                                   
MODRES 3HR2 HYP A  247  PRO  4-HYDROXYPROLINE                                   
MODRES 3HR2 HYP A  250  PRO  4-HYDROXYPROLINE                                   
MODRES 3HR2 HYP A  265  PRO  4-HYDROXYPROLINE                                   
MODRES 3HR2 HYP A  274  PRO  4-HYDROXYPROLINE                                   
MODRES 3HR2 HYP A  277  PRO  4-HYDROXYPROLINE                                   
MODRES 3HR2 HYP A  289  PRO  4-HYDROXYPROLINE                                   
MODRES 3HR2 HYP A  298  PRO  4-HYDROXYPROLINE                                   
MODRES 3HR2 HYP A  313  PRO  4-HYDROXYPROLINE                                   
MODRES 3HR2 HYP A  319  PRO  4-HYDROXYPROLINE                                   
MODRES 3HR2 HYP A  322  PRO  4-HYDROXYPROLINE                                   
MODRES 3HR2 HYP A  328  PRO  4-HYDROXYPROLINE                                   
MODRES 3HR2 HYP A  334  PRO  4-HYDROXYPROLINE                                   
MODRES 3HR2 HYP A  352  PRO  4-HYDROXYPROLINE                                   
MODRES 3HR2 HYP A  361  PRO  4-HYDROXYPROLINE                                   
MODRES 3HR2 HYP A  367  PRO  4-HYDROXYPROLINE                                   
MODRES 3HR2 HYP A  373  PRO  4-HYDROXYPROLINE                                   
MODRES 3HR2 HYP A  382  PRO  4-HYDROXYPROLINE                                   
MODRES 3HR2 HYP A  385  PRO  4-HYDROXYPROLINE                                   
MODRES 3HR2 HYP A  394  PRO  4-HYDROXYPROLINE                                   
MODRES 3HR2 HYP A  403  PRO  4-HYDROXYPROLINE                                   
MODRES 3HR2 HYP A  409  PRO  4-HYDROXYPROLINE                                   
MODRES 3HR2 HYP A  421  PRO  4-HYDROXYPROLINE                                   
MODRES 3HR2 HYP A  430  PRO  4-HYDROXYPROLINE                                   
MODRES 3HR2 HYP A  439  PRO  4-HYDROXYPROLINE                                   
MODRES 3HR2 HYP A  442  PRO  4-HYDROXYPROLINE                                   
MODRES 3HR2 HYP A  460  PRO  4-HYDROXYPROLINE                                   
MODRES 3HR2 HYP A  478  PRO  4-HYDROXYPROLINE                                   
MODRES 3HR2 HYP A  484  PRO  4-HYDROXYPROLINE                                   
MODRES 3HR2 HYP A  490  PRO  4-HYDROXYPROLINE                                   
MODRES 3HR2 HYP A  496  PRO  4-HYDROXYPROLINE                                   
MODRES 3HR2 HYP A  502  PRO  4-HYDROXYPROLINE                                   
MODRES 3HR2 HYP A  508  PRO  4-HYDROXYPROLINE                                   
MODRES 3HR2 HYP A  520  PRO  4-HYDROXYPROLINE                                   
MODRES 3HR2 HYP A  529  PRO  4-HYDROXYPROLINE                                   
MODRES 3HR2 HYP A  541  PRO  4-HYDROXYPROLINE                                   
MODRES 3HR2 HYP A  553  PRO  4-HYDROXYPROLINE                                   
MODRES 3HR2 HYP A  556  PRO  4-HYDROXYPROLINE                                   
MODRES 3HR2 HYP A  562  PRO  4-HYDROXYPROLINE                                   
MODRES 3HR2 HYP A  568  PRO  4-HYDROXYPROLINE                                   
MODRES 3HR2 HYP A  577  PRO  4-HYDROXYPROLINE                                   
MODRES 3HR2 HYP A  610  PRO  4-HYDROXYPROLINE                                   
MODRES 3HR2 HYP A  616  PRO  4-HYDROXYPROLINE                                   
MODRES 3HR2 HYP A  637  PRO  4-HYDROXYPROLINE                                   
MODRES 3HR2 HYP A  646  PRO  4-HYDROXYPROLINE                                   
MODRES 3HR2 HYP A  655  PRO  4-HYDROXYPROLINE                                   
MODRES 3HR2 HYP A  661  PRO  4-HYDROXYPROLINE                                   
MODRES 3HR2 HYP A  667  PRO  4-HYDROXYPROLINE                                   
MODRES 3HR2 HYP A  679  PRO  4-HYDROXYPROLINE                                   
MODRES 3HR2 HYP A  688  PRO  4-HYDROXYPROLINE                                   
MODRES 3HR2 HYP A  697  PRO  4-HYDROXYPROLINE                                   
MODRES 3HR2 HYP A  709  PRO  4-HYDROXYPROLINE                                   
MODRES 3HR2 HYP A  715  PRO  4-HYDROXYPROLINE                                   
MODRES 3HR2 HYP A  724  PRO  4-HYDROXYPROLINE                                   
MODRES 3HR2 HYP A  733  PRO  4-HYDROXYPROLINE                                   
MODRES 3HR2 HYP A  736  PRO  4-HYDROXYPROLINE                                   
MODRES 3HR2 HYP A  757  PRO  4-HYDROXYPROLINE                                   
MODRES 3HR2 HYP A  763  PRO  4-HYDROXYPROLINE                                   
MODRES 3HR2 HYP A  766  PRO  4-HYDROXYPROLINE                                   
MODRES 3HR2 HYP A  775  PRO  4-HYDROXYPROLINE                                   
MODRES 3HR2 HYP A  784  PRO  4-HYDROXYPROLINE                                   
MODRES 3HR2 HYP A  802  PRO  4-HYDROXYPROLINE                                   
MODRES 3HR2 HYP A  811  PRO  4-HYDROXYPROLINE                                   
MODRES 3HR2 HYP A  814  PRO  4-HYDROXYPROLINE                                   
MODRES 3HR2 HYP A  820  PRO  4-HYDROXYPROLINE                                   
MODRES 3HR2 HYP A  835  PRO  4-HYDROXYPROLINE                                   
MODRES 3HR2 HYP A  841  PRO  4-HYDROXYPROLINE                                   
MODRES 3HR2 HYP A  847  PRO  4-HYDROXYPROLINE                                   
MODRES 3HR2 HYP A  856  PRO  4-HYDROXYPROLINE                                   
MODRES 3HR2 HYP A  862  PRO  4-HYDROXYPROLINE                                   
MODRES 3HR2 HYP A  868  PRO  4-HYDROXYPROLINE                                   
MODRES 3HR2 HYP A  883  PRO  4-HYDROXYPROLINE                                   
MODRES 3HR2 HYP A  886  PRO  4-HYDROXYPROLINE                                   
MODRES 3HR2 HYP A  889  PRO  4-HYDROXYPROLINE                                   
MODRES 3HR2 HYP A  958  PRO  4-HYDROXYPROLINE                                   
MODRES 3HR2 HYP A  961  PRO  4-HYDROXYPROLINE                                   
MODRES 3HR2 HYP A  964  PRO  4-HYDROXYPROLINE                                   
MODRES 3HR2 HYP A  982  PRO  4-HYDROXYPROLINE                                   
MODRES 3HR2 HYP A  988  PRO  4-HYDROXYPROLINE                                   
MODRES 3HR2 HYP A  997  PRO  4-HYDROXYPROLINE                                   
MODRES 3HR2 HYP A 1002  PRO  4-HYDROXYPROLINE                                   
MODRES 3HR2 HYP A 1003  PRO  4-HYDROXYPROLINE                                   
MODRES 3HR2 HYP A 1018  PRO  4-HYDROXYPROLINE                                   
MODRES 3HR2 HYP A 1021  PRO  4-HYDROXYPROLINE                                   
MODRES 3HR2 HYP A 1024  PRO  4-HYDROXYPROLINE                                   
MODRES 3HR2 HYP A 1027  PRO  4-HYDROXYPROLINE                                   
MODRES 3HR2 HYP B   21  PRO  4-HYDROXYPROLINE                                   
MODRES 3HR2 HYP B   27  PRO  4-HYDROXYPROLINE                                   
MODRES 3HR2 HYP B   39  PRO  4-HYDROXYPROLINE                                   
MODRES 3HR2 HYP B   42  PRO  4-HYDROXYPROLINE                                   
MODRES 3HR2 HYP B   57  PRO  4-HYDROXYPROLINE                                   
MODRES 3HR2 HYP B   66  PRO  4-HYDROXYPROLINE                                   
MODRES 3HR2 HYP B   72  PRO  4-HYDROXYPROLINE                                   
MODRES 3HR2 HYP B   87  PRO  4-HYDROXYPROLINE                                   
MODRES 3HR2 HYP B   90  PRO  4-HYDROXYPROLINE                                   
MODRES 3HR2 HYP B   93  PRO  4-HYDROXYPROLINE                                   
MODRES 3HR2 HYP B  111  PRO  4-HYDROXYPROLINE                                   
MODRES 3HR2 HYP B  120  PRO  4-HYDROXYPROLINE                                   
MODRES 3HR2 HYP B  123  PRO  4-HYDROXYPROLINE                                   
MODRES 3HR2 HYP B  129  PRO  4-HYDROXYPROLINE                                   
MODRES 3HR2 HYP B  138  PRO  4-HYDROXYPROLINE                                   
MODRES 3HR2 HYP B  147  PRO  4-HYDROXYPROLINE                                   
MODRES 3HR2 HYP B  174  PRO  4-HYDROXYPROLINE                                   
MODRES 3HR2 HYP B  177  PRO  4-HYDROXYPROLINE                                   
MODRES 3HR2 HYP B  180  PRO  4-HYDROXYPROLINE                                   
MODRES 3HR2 HYP B  192  PRO  4-HYDROXYPROLINE                                   
MODRES 3HR2 HYP B  207  PRO  4-HYDROXYPROLINE                                   
MODRES 3HR2 HYP B  216  PRO  4-HYDROXYPROLINE                                   
MODRES 3HR2 HYP B  234  PRO  4-HYDROXYPROLINE                                   
MODRES 3HR2 HYP B  240  PRO  4-HYDROXYPROLINE                                   
MODRES 3HR2 HYP B  243  PRO  4-HYDROXYPROLINE                                   
MODRES 3HR2 HYP B  249  PRO  4-HYDROXYPROLINE                                   
MODRES 3HR2 HYP B  267  PRO  4-HYDROXYPROLINE                                   
MODRES 3HR2 HYP B  282  PRO  4-HYDROXYPROLINE                                   
MODRES 3HR2 HYP B  291  PRO  4-HYDROXYPROLINE                                   
MODRES 3HR2 HYP B  315  PRO  4-HYDROXYPROLINE                                   
MODRES 3HR2 HYP B  321  PRO  4-HYDROXYPROLINE                                   
MODRES 3HR2 HYP B  327  PRO  4-HYDROXYPROLINE                                   
MODRES 3HR2 HYP B  360  PRO  4-HYDROXYPROLINE                                   
MODRES 3HR2 HYP B  363  PRO  4-HYDROXYPROLINE                                   
MODRES 3HR2 HYP B  372  PRO  4-HYDROXYPROLINE                                   
MODRES 3HR2 HYP B  375  PRO  4-HYDROXYPROLINE                                   
MODRES 3HR2 HYP B  390  PRO  4-HYDROXYPROLINE                                   
MODRES 3HR2 HYP B  396  PRO  4-HYDROXYPROLINE                                   
MODRES 3HR2 HYP B  414  PRO  4-HYDROXYPROLINE                                   
MODRES 3HR2 HYP B  423  PRO  4-HYDROXYPROLINE                                   
MODRES 3HR2 HYP B  426  PRO  4-HYDROXYPROLINE                                   
MODRES 3HR2 HYP B  441  PRO  4-HYDROXYPROLINE                                   
MODRES 3HR2 HYP B  453  PRO  4-HYDROXYPROLINE                                   
MODRES 3HR2 HYP B  471  PRO  4-HYDROXYPROLINE                                   
MODRES 3HR2 HYP B  477  PRO  4-HYDROXYPROLINE                                   
MODRES 3HR2 HYP B  489  PRO  4-HYDROXYPROLINE                                   
MODRES 3HR2 HYP B  501  PRO  4-HYDROXYPROLINE                                   
MODRES 3HR2 HYP B  513  PRO  4-HYDROXYPROLINE                                   
MODRES 3HR2 HYP B  534  PRO  4-HYDROXYPROLINE                                   
MODRES 3HR2 HYP B  561  PRO  4-HYDROXYPROLINE                                   
MODRES 3HR2 HYP B  570  PRO  4-HYDROXYPROLINE                                   
MODRES 3HR2 HYP B  597  PRO  4-HYDROXYPROLINE                                   
MODRES 3HR2 HYP B  603  PRO  4-HYDROXYPROLINE                                   
MODRES 3HR2 HYP B  654  PRO  4-HYDROXYPROLINE                                   
MODRES 3HR2 HYP B  708  PRO  4-HYDROXYPROLINE                                   
MODRES 3HR2 HYP B  717  PRO  4-HYDROXYPROLINE                                   
MODRES 3HR2 HYP B  726  PRO  4-HYDROXYPROLINE                                   
MODRES 3HR2 HYP B  729  PRO  4-HYDROXYPROLINE                                   
MODRES 3HR2 HYP B  771  PRO  4-HYDROXYPROLINE                                   
MODRES 3HR2 HYP B  777  PRO  4-HYDROXYPROLINE                                   
MODRES 3HR2 HYP B  789  PRO  4-HYDROXYPROLINE                                   
MODRES 3HR2 HYP B  795  PRO  4-HYDROXYPROLINE                                   
MODRES 3HR2 HYP B  804  PRO  4-HYDROXYPROLINE                                   
MODRES 3HR2 HYP B  813  PRO  4-HYDROXYPROLINE                                   
MODRES 3HR2 HYP B  822  PRO  4-HYDROXYPROLINE                                   
MODRES 3HR2 HYP B  828  PRO  4-HYDROXYPROLINE                                   
MODRES 3HR2 HYP B  834  PRO  4-HYDROXYPROLINE                                   
MODRES 3HR2 HYP B  840  PRO  4-HYDROXYPROLINE                                   
MODRES 3HR2 HYP B  849  PRO  4-HYDROXYPROLINE                                   
MODRES 3HR2 HYP B  855  PRO  4-HYDROXYPROLINE                                   
MODRES 3HR2 HYP B  861  PRO  4-HYDROXYPROLINE                                   
MODRES 3HR2 HYP B  870  PRO  4-HYDROXYPROLINE                                   
MODRES 3HR2 HYP B 1011  PRO  4-HYDROXYPROLINE                                   
MODRES 3HR2 HYP B 1014  PRO  4-HYDROXYPROLINE                                   
MODRES 3HR2 HYP B 1017  PRO  4-HYDROXYPROLINE                                   
MODRES 3HR2 HYP C   28  PRO  4-HYDROXYPROLINE                                   
MODRES 3HR2 HYP C   31  PRO  4-HYDROXYPROLINE                                   
MODRES 3HR2 HYP C   34  PRO  4-HYDROXYPROLINE                                   
MODRES 3HR2 HYP C   43  PRO  4-HYDROXYPROLINE                                   
MODRES 3HR2 HYP C   46  PRO  4-HYDROXYPROLINE                                   
MODRES 3HR2 HYP C   49  PRO  4-HYDROXYPROLINE                                   
MODRES 3HR2 HYP C   61  PRO  4-HYDROXYPROLINE                                   
MODRES 3HR2 HYP C   64  PRO  4-HYDROXYPROLINE                                   
MODRES 3HR2 HYP C   79  PRO  4-HYDROXYPROLINE                                   
MODRES 3HR2 HYP C   85  PRO  4-HYDROXYPROLINE                                   
MODRES 3HR2 HYP C   94  PRO  4-HYDROXYPROLINE                                   
MODRES 3HR2 HYP C  100  PRO  4-HYDROXYPROLINE                                   
MODRES 3HR2 HYP C  127  PRO  4-HYDROXYPROLINE                                   
MODRES 3HR2 HYP C  130  PRO  4-HYDROXYPROLINE                                   
MODRES 3HR2 HYP C  136  PRO  4-HYDROXYPROLINE                                   
MODRES 3HR2 HYP C  145  PRO  4-HYDROXYPROLINE                                   
MODRES 3HR2 HYP C  151  PRO  4-HYDROXYPROLINE                                   
MODRES 3HR2 HYP C  154  PRO  4-HYDROXYPROLINE                                   
MODRES 3HR2 HYP C  172  PRO  4-HYDROXYPROLINE                                   
MODRES 3HR2 HYP C  181  PRO  4-HYDROXYPROLINE                                   
MODRES 3HR2 HYP C  184  PRO  4-HYDROXYPROLINE                                   
MODRES 3HR2 HYP C  211  PRO  4-HYDROXYPROLINE                                   
MODRES 3HR2 HYP C  214  PRO  4-HYDROXYPROLINE                                   
MODRES 3HR2 HYP C  226  PRO  4-HYDROXYPROLINE                                   
MODRES 3HR2 HYP C  232  PRO  4-HYDROXYPROLINE                                   
MODRES 3HR2 HYP C  241  PRO  4-HYDROXYPROLINE                                   
MODRES 3HR2 HYP C  247  PRO  4-HYDROXYPROLINE                                   
MODRES 3HR2 HYP C  250  PRO  4-HYDROXYPROLINE                                   
MODRES 3HR2 HYP C  265  PRO  4-HYDROXYPROLINE                                   
MODRES 3HR2 HYP C  274  PRO  4-HYDROXYPROLINE                                   
MODRES 3HR2 HYP C  277  PRO  4-HYDROXYPROLINE                                   
MODRES 3HR2 HYP C  289  PRO  4-HYDROXYPROLINE                                   
MODRES 3HR2 HYP C  298  PRO  4-HYDROXYPROLINE                                   
MODRES 3HR2 HYP C  313  PRO  4-HYDROXYPROLINE                                   
MODRES 3HR2 HYP C  319  PRO  4-HYDROXYPROLINE                                   
MODRES 3HR2 HYP C  322  PRO  4-HYDROXYPROLINE                                   
MODRES 3HR2 HYP C  328  PRO  4-HYDROXYPROLINE                                   
MODRES 3HR2 HYP C  334  PRO  4-HYDROXYPROLINE                                   
MODRES 3HR2 HYP C  352  PRO  4-HYDROXYPROLINE                                   
MODRES 3HR2 HYP C  361  PRO  4-HYDROXYPROLINE                                   
MODRES 3HR2 HYP C  367  PRO  4-HYDROXYPROLINE                                   
MODRES 3HR2 HYP C  373  PRO  4-HYDROXYPROLINE                                   
MODRES 3HR2 HYP C  382  PRO  4-HYDROXYPROLINE                                   
MODRES 3HR2 HYP C  385  PRO  4-HYDROXYPROLINE                                   
MODRES 3HR2 HYP C  394  PRO  4-HYDROXYPROLINE                                   
MODRES 3HR2 HYP C  403  PRO  4-HYDROXYPROLINE                                   
MODRES 3HR2 HYP C  409  PRO  4-HYDROXYPROLINE                                   
MODRES 3HR2 HYP C  421  PRO  4-HYDROXYPROLINE                                   
MODRES 3HR2 HYP C  430  PRO  4-HYDROXYPROLINE                                   
MODRES 3HR2 HYP C  439  PRO  4-HYDROXYPROLINE                                   
MODRES 3HR2 HYP C  442  PRO  4-HYDROXYPROLINE                                   
MODRES 3HR2 HYP C  460  PRO  4-HYDROXYPROLINE                                   
MODRES 3HR2 HYP C  478  PRO  4-HYDROXYPROLINE                                   
MODRES 3HR2 HYP C  484  PRO  4-HYDROXYPROLINE                                   
MODRES 3HR2 HYP C  490  PRO  4-HYDROXYPROLINE                                   
MODRES 3HR2 HYP C  496  PRO  4-HYDROXYPROLINE                                   
MODRES 3HR2 HYP C  502  PRO  4-HYDROXYPROLINE                                   
MODRES 3HR2 HYP C  508  PRO  4-HYDROXYPROLINE                                   
MODRES 3HR2 HYP C  520  PRO  4-HYDROXYPROLINE                                   
MODRES 3HR2 HYP C  529  PRO  4-HYDROXYPROLINE                                   
MODRES 3HR2 HYP C  541  PRO  4-HYDROXYPROLINE                                   
MODRES 3HR2 HYP C  553  PRO  4-HYDROXYPROLINE                                   
MODRES 3HR2 HYP C  556  PRO  4-HYDROXYPROLINE                                   
MODRES 3HR2 HYP C  562  PRO  4-HYDROXYPROLINE                                   
MODRES 3HR2 HYP C  568  PRO  4-HYDROXYPROLINE                                   
MODRES 3HR2 HYP C  577  PRO  4-HYDROXYPROLINE                                   
MODRES 3HR2 HYP C  610  PRO  4-HYDROXYPROLINE                                   
MODRES 3HR2 HYP C  616  PRO  4-HYDROXYPROLINE                                   
MODRES 3HR2 HYP C  637  PRO  4-HYDROXYPROLINE                                   
MODRES 3HR2 HYP C  646  PRO  4-HYDROXYPROLINE                                   
MODRES 3HR2 HYP C  655  PRO  4-HYDROXYPROLINE                                   
MODRES 3HR2 HYP C  661  PRO  4-HYDROXYPROLINE                                   
MODRES 3HR2 HYP C  667  PRO  4-HYDROXYPROLINE                                   
MODRES 3HR2 HYP C  679  PRO  4-HYDROXYPROLINE                                   
MODRES 3HR2 HYP C  688  PRO  4-HYDROXYPROLINE                                   
MODRES 3HR2 HYP C  697  PRO  4-HYDROXYPROLINE                                   
MODRES 3HR2 HYP C  709  PRO  4-HYDROXYPROLINE                                   
MODRES 3HR2 HYP C  715  PRO  4-HYDROXYPROLINE                                   
MODRES 3HR2 HYP C  724  PRO  4-HYDROXYPROLINE                                   
MODRES 3HR2 HYP C  733  PRO  4-HYDROXYPROLINE                                   
MODRES 3HR2 HYP C  736  PRO  4-HYDROXYPROLINE                                   
MODRES 3HR2 HYP C  757  PRO  4-HYDROXYPROLINE                                   
MODRES 3HR2 HYP C  763  PRO  4-HYDROXYPROLINE                                   
MODRES 3HR2 HYP C  766  PRO  4-HYDROXYPROLINE                                   
MODRES 3HR2 HYP C  775  PRO  4-HYDROXYPROLINE                                   
MODRES 3HR2 HYP C  784  PRO  4-HYDROXYPROLINE                                   
MODRES 3HR2 HYP C  802  PRO  4-HYDROXYPROLINE                                   
MODRES 3HR2 HYP C  811  PRO  4-HYDROXYPROLINE                                   
MODRES 3HR2 HYP C  814  PRO  4-HYDROXYPROLINE                                   
MODRES 3HR2 HYP C  820  PRO  4-HYDROXYPROLINE                                   
MODRES 3HR2 HYP C  835  PRO  4-HYDROXYPROLINE                                   
MODRES 3HR2 HYP C  841  PRO  4-HYDROXYPROLINE                                   
MODRES 3HR2 HYP C  847  PRO  4-HYDROXYPROLINE                                   
MODRES 3HR2 HYP C  856  PRO  4-HYDROXYPROLINE                                   
MODRES 3HR2 HYP C  862  PRO  4-HYDROXYPROLINE                                   
MODRES 3HR2 HYP C  868  PRO  4-HYDROXYPROLINE                                   
MODRES 3HR2 HYP C  883  PRO  4-HYDROXYPROLINE                                   
MODRES 3HR2 HYP C  886  PRO  4-HYDROXYPROLINE                                   
MODRES 3HR2 HYP C  889  PRO  4-HYDROXYPROLINE                                   
MODRES 3HR2 HYP C  958  PRO  4-HYDROXYPROLINE                                   
MODRES 3HR2 HYP C  961  PRO  4-HYDROXYPROLINE                                   
MODRES 3HR2 HYP C  964  PRO  4-HYDROXYPROLINE                                   
MODRES 3HR2 HYP C  982  PRO  4-HYDROXYPROLINE                                   
MODRES 3HR2 HYP C  988  PRO  4-HYDROXYPROLINE                                   
MODRES 3HR2 HYP C  997  PRO  4-HYDROXYPROLINE                                   
MODRES 3HR2 HYP C 1002  PRO  4-HYDROXYPROLINE                                   
MODRES 3HR2 HYP C 1003  PRO  4-HYDROXYPROLINE                                   
MODRES 3HR2 HYP C 1018  PRO  4-HYDROXYPROLINE                                   
MODRES 3HR2 HYP C 1021  PRO  4-HYDROXYPROLINE                                   
MODRES 3HR2 HYP C 1024  PRO  4-HYDROXYPROLINE                                   
MODRES 3HR2 HYP C 1027  PRO  4-HYDROXYPROLINE                                   
HET    HYP  A  28       1                                                       
HET    HYP  A  31       1                                                       
HET    HYP  A  34       1                                                       
HET    HYP  A  43       1                                                       
HET    HYP  A  46       1                                                       
HET    HYP  A  49       1                                                       
HET    HYP  A  61       1                                                       
HET    HYP  A  64       1                                                       
HET    HYP  A  79       1                                                       
HET    HYP  A  85       1                                                       
HET    HYP  A  94       1                                                       
HET    HYP  A 100       1                                                       
HET    HYP  A 127       1                                                       
HET    HYP  A 130       1                                                       
HET    HYP  A 136       1                                                       
HET    HYP  A 145       1                                                       
HET    HYP  A 151       1                                                       
HET    HYP  A 154       1                                                       
HET    HYP  A 172       1                                                       
HET    HYP  A 181       1                                                       
HET    HYP  A 184       1                                                       
HET    HYP  A 211       1                                                       
HET    HYP  A 214       1                                                       
HET    HYP  A 226       1                                                       
HET    HYP  A 232       1                                                       
HET    HYP  A 241       1                                                       
HET    HYP  A 247       1                                                       
HET    HYP  A 250       1                                                       
HET    HYP  A 265       1                                                       
HET    HYP  A 274       1                                                       
HET    HYP  A 277       1                                                       
HET    HYP  A 289       1                                                       
HET    HYP  A 298       1                                                       
HET    HYP  A 313       1                                                       
HET    HYP  A 319       1                                                       
HET    HYP  A 322       1                                                       
HET    HYP  A 328       1                                                       
HET    HYP  A 334       1                                                       
HET    HYP  A 352       1                                                       
HET    HYP  A 361       1                                                       
HET    HYP  A 367       1                                                       
HET    HYP  A 373       1                                                       
HET    HYP  A 382       1                                                       
HET    HYP  A 385       1                                                       
HET    HYP  A 394       1                                                       
HET    HYP  A 403       1                                                       
HET    HYP  A 409       1                                                       
HET    HYP  A 421       1                                                       
HET    HYP  A 430       1                                                       
HET    HYP  A 439       1                                                       
HET    HYP  A 442       1                                                       
HET    HYP  A 460       1                                                       
HET    HYP  A 478       1                                                       
HET    HYP  A 484       1                                                       
HET    HYP  A 490       1                                                       
HET    HYP  A 496       1                                                       
HET    HYP  A 502       1                                                       
HET    HYP  A 508       1                                                       
HET    HYP  A 520       1                                                       
HET    HYP  A 529       1                                                       
HET    HYP  A 541       1                                                       
HET    HYP  A 553       1                                                       
HET    HYP  A 556       1                                                       
HET    HYP  A 562       1                                                       
HET    HYP  A 568       1                                                       
HET    HYP  A 577       1                                                       
HET    HYP  A 610       1                                                       
HET    HYP  A 616       1                                                       
HET    HYP  A 637       1                                                       
HET    HYP  A 646       1                                                       
HET    HYP  A 655       1                                                       
HET    HYP  A 661       1                                                       
HET    HYP  A 667       1                                                       
HET    HYP  A 679       1                                                       
HET    HYP  A 688       1                                                       
HET    HYP  A 697       1                                                       
HET    HYP  A 709       1                                                       
HET    HYP  A 715       1                                                       
HET    HYP  A 724       1                                                       
HET    HYP  A 733       1                                                       
HET    HYP  A 736       1                                                       
HET    HYP  A 757       1                                                       
HET    HYP  A 763       1                                                       
HET    HYP  A 766       1                                                       
HET    HYP  A 775       1                                                       
HET    HYP  A 784       1                                                       
HET    HYP  A 802       1                                                       
HET    HYP  A 811       1                                                       
HET    HYP  A 814       1                                                       
HET    HYP  A 820       1                                                       
HET    HYP  A 835       1                                                       
HET    HYP  A 841       1                                                       
HET    HYP  A 847       1                                                       
HET    HYP  A 856       1                                                       
HET    HYP  A 862       1                                                       
HET    HYP  A 868       1                                                       
HET    HYP  A 883       1                                                       
HET    HYP  A 886       1                                                       
HET    HYP  A 889       1                                                       
HET    HYP  A 958       1                                                       
HET    HYP  A 961       1                                                       
HET    HYP  A 964       1                                                       
HET    HYP  A 982       1                                                       
HET    HYP  A 988       1                                                       
HET    HYP  A 997       1                                                       
HET    HYP  A1002       1                                                       
HET    HYP  A1003       1                                                       
HET    HYP  A1018       1                                                       
HET    HYP  A1021       1                                                       
HET    HYP  A1024       1                                                       
HET    HYP  A1027       1                                                       
HET    HYP  B  21       1                                                       
HET    HYP  B  27       1                                                       
HET    HYP  B  39       1                                                       
HET    HYP  B  42       1                                                       
HET    HYP  B  57       1                                                       
HET    HYP  B  66       1                                                       
HET    HYP  B  72       1                                                       
HET    HYP  B  87       1                                                       
HET    HYP  B  90       1                                                       
HET    HYP  B  93       1                                                       
HET    HYP  B 111       1                                                       
HET    HYP  B 120       1                                                       
HET    HYP  B 123       1                                                       
HET    HYP  B 129       1                                                       
HET    HYP  B 138       1                                                       
HET    HYP  B 147       1                                                       
HET    HYP  B 174       1                                                       
HET    HYP  B 177       1                                                       
HET    HYP  B 180       1                                                       
HET    HYP  B 192       1                                                       
HET    HYP  B 207       1                                                       
HET    HYP  B 216       1                                                       
HET    HYP  B 234       1                                                       
HET    HYP  B 240       1                                                       
HET    HYP  B 243       1                                                       
HET    HYP  B 249       1                                                       
HET    HYP  B 267       1                                                       
HET    HYP  B 282       1                                                       
HET    HYP  B 291       1                                                       
HET    HYP  B 315       1                                                       
HET    HYP  B 321       1                                                       
HET    HYP  B 327       1                                                       
HET    HYP  B 360       1                                                       
HET    HYP  B 363       1                                                       
HET    HYP  B 372       1                                                       
HET    HYP  B 375       1                                                       
HET    HYP  B 390       1                                                       
HET    HYP  B 396       1                                                       
HET    HYP  B 414       1                                                       
HET    HYP  B 423       1                                                       
HET    HYP  B 426       1                                                       
HET    HYP  B 441       1                                                       
HET    HYP  B 453       1                                                       
HET    HYP  B 471       1                                                       
HET    HYP  B 477       1                                                       
HET    HYP  B 489       1                                                       
HET    HYP  B 501       1                                                       
HET    HYP  B 513       1                                                       
HET    HYP  B 534       1                                                       
HET    HYP  B 561       1                                                       
HET    HYP  B 570       1                                                       
HET    HYP  B 597       1                                                       
HET    HYP  B 603       1                                                       
HET    HYP  B 654       1                                                       
HET    HYP  B 708       1                                                       
HET    HYP  B 717       1                                                       
HET    HYP  B 726       1                                                       
HET    HYP  B 729       1                                                       
HET    HYP  B 771       1                                                       
HET    HYP  B 777       1                                                       
HET    HYP  B 789       1                                                       
HET    HYP  B 795       1                                                       
HET    HYP  B 804       1                                                       
HET    HYP  B 813       1                                                       
HET    HYP  B 822       1                                                       
HET    HYP  B 828       1                                                       
HET    HYP  B 834       1                                                       
HET    HYP  B 840       1                                                       
HET    HYP  B 849       1                                                       
HET    HYP  B 855       1                                                       
HET    HYP  B 861       1                                                       
HET    HYP  B 870       1                                                       
HET    HYP  B1011       1                                                       
HET    HYP  B1014       1                                                       
HET    HYP  B1017       1                                                       
HET    HYP  C  28       1                                                       
HET    HYP  C  31       1                                                       
HET    HYP  C  34       1                                                       
HET    HYP  C  43       1                                                       
HET    HYP  C  46       1                                                       
HET    HYP  C  49       1                                                       
HET    HYP  C  61       1                                                       
HET    HYP  C  64       1                                                       
HET    HYP  C  79       1                                                       
HET    HYP  C  85       1                                                       
HET    HYP  C  94       1                                                       
HET    HYP  C 100       1                                                       
HET    HYP  C 127       1                                                       
HET    HYP  C 130       1                                                       
HET    HYP  C 136       1                                                       
HET    HYP  C 145       1                                                       
HET    HYP  C 151       1                                                       
HET    HYP  C 154       1                                                       
HET    HYP  C 172       1                                                       
HET    HYP  C 181       1                                                       
HET    HYP  C 184       1                                                       
HET    HYP  C 211       1                                                       
HET    HYP  C 214       1                                                       
HET    HYP  C 226       1                                                       
HET    HYP  C 232       1                                                       
HET    HYP  C 241       1                                                       
HET    HYP  C 247       1                                                       
HET    HYP  C 250       1                                                       
HET    HYP  C 265       1                                                       
HET    HYP  C 274       1                                                       
HET    HYP  C 277       1                                                       
HET    HYP  C 289       1                                                       
HET    HYP  C 298       1                                                       
HET    HYP  C 313       1                                                       
HET    HYP  C 319       1                                                       
HET    HYP  C 322       1                                                       
HET    HYP  C 328       1                                                       
HET    HYP  C 334       1                                                       
HET    HYP  C 352       1                                                       
HET    HYP  C 361       1                                                       
HET    HYP  C 367       1                                                       
HET    HYP  C 373       1                                                       
HET    HYP  C 382       1                                                       
HET    HYP  C 385       1                                                       
HET    HYP  C 394       1                                                       
HET    HYP  C 403       1                                                       
HET    HYP  C 409       1                                                       
HET    HYP  C 421       1                                                       
HET    HYP  C 430       1                                                       
HET    HYP  C 439       1                                                       
HET    HYP  C 442       1                                                       
HET    HYP  C 460       1                                                       
HET    HYP  C 478       1                                                       
HET    HYP  C 484       1                                                       
HET    HYP  C 490       1                                                       
HET    HYP  C 496       1                                                       
HET    HYP  C 502       1                                                       
HET    HYP  C 508       1                                                       
HET    HYP  C 520       1                                                       
HET    HYP  C 529       1                                                       
HET    HYP  C 541       1                                                       
HET    HYP  C 553       1                                                       
HET    HYP  C 556       1                                                       
HET    HYP  C 562       1                                                       
HET    HYP  C 568       1                                                       
HET    HYP  C 577       1                                                       
HET    HYP  C 610       1                                                       
HET    HYP  C 616       1                                                       
HET    HYP  C 637       1                                                       
HET    HYP  C 646       1                                                       
HET    HYP  C 655       1                                                       
HET    HYP  C 661       1                                                       
HET    HYP  C 667       1                                                       
HET    HYP  C 679       1                                                       
HET    HYP  C 688       1                                                       
HET    HYP  C 697       1                                                       
HET    HYP  C 709       1                                                       
HET    HYP  C 715       1                                                       
HET    HYP  C 724       1                                                       
HET    HYP  C 733       1                                                       
HET    HYP  C 736       1                                                       
HET    HYP  C 757       1                                                       
HET    HYP  C 763       1                                                       
HET    HYP  C 766       1                                                       
HET    HYP  C 775       1                                                       
HET    HYP  C 784       1                                                       
HET    HYP  C 802       1                                                       
HET    HYP  C 811       1                                                       
HET    HYP  C 814       1                                                       
HET    HYP  C 820       1                                                       
HET    HYP  C 835       1                                                       
HET    HYP  C 841       1                                                       
HET    HYP  C 847       1                                                       
HET    HYP  C 856       1                                                       
HET    HYP  C 862       1                                                       
HET    HYP  C 868       1                                                       
HET    HYP  C 883       1                                                       
HET    HYP  C 886       1                                                       
HET    HYP  C 889       1                                                       
HET    HYP  C 958       1                                                       
HET    HYP  C 961       1                                                       
HET    HYP  C 964       1                                                       
HET    HYP  C 982       1                                                       
HET    HYP  C 988       1                                                       
HET    HYP  C 997       1                                                       
HET    HYP  C1002       1                                                       
HET    HYP  C1003       1                                                       
HET    HYP  C1018       1                                                       
HET    HYP  C1021       1                                                       
HET    HYP  C1024       1                                                       
HET    HYP  C1027       1                                                       
HETNAM     HYP 4-HYDROXYPROLINE                                                 
HETSYN     HYP HYDROXYPROLINE                                                   
FORMUL   1  HYP    297(C5 H9 N O3)                                              
CRYST1   39.970   26.950  677.900  89.24  94.59 105.58 P 1           2          
ORIGX1      1.000000  0.000000  0.000000        0.00000                         
ORIGX2      0.000000  1.000000  0.000000        0.00000                         
ORIGX3      0.000000  0.000000  1.000000        0.00000                         
SCALE1      0.025019  0.006976  0.002068        0.00000                         
SCALE2      0.000000  0.038521  0.000330        0.00000                         
SCALE3      0.000000  0.000000  0.001480        0.00000                         
ATOM      1  CA  GLN A   1     -10.080  16.667   1.238  1.00 10.00           C  
ATOM      2  CA  MET A   2      -7.495  14.846   3.329  1.00 10.00           C  
ATOM      3  CA  SER A   3      -6.765  14.644   7.052  1.00 10.00           C  
ATOM      4  CA  TYR A   4      -3.458  13.318   8.520  1.00 10.00           C  
ATOM      5  CA  GLY A   5      -2.184  13.916  12.060  1.00 10.00           C  
ATOM      6  CA  TYR A   6      -0.400  12.557  15.131  1.00 10.00           C  
ATOM      7  CA  ASP A   7      -2.338  13.563  18.251  1.00 10.00           C  
ATOM      8  CA  GLU A   8      -1.349  11.576  21.351  1.00 10.00           C  
ATOM      9  CA  LYS A   9      -2.288  13.309  24.591  1.00 10.00           C  
ATOM     10  CA  SER A  10      -3.422  12.178  28.075  0.83 10.00           C  
ATOM     11  CA  ALA A  11      -3.002  12.757  31.847  0.89 10.00           C  
ATOM     12  CA  GLY A  12      -4.184  11.725  35.321  0.86 10.00           C  
ATOM     13  CA  VAL A  13      -3.992  12.535  39.038  0.79 10.00           C  
ATOM     14  CA  SER A  14      -2.133  11.502  42.212  0.87 10.00           C  
ATOM     15  CA  VAL A  15      -3.283   9.641  45.329  0.86 10.00           C  
ATOM     16  CA  PRO A  16      -2.607  11.993  46.978  0.82 10.00           C  
ATOM     17  CA  GLY A  17      -1.981  11.461  50.699  1.00 10.00           C  
ATOM     18  CA  PRO A  18      -2.619  11.983  53.445  1.00 10.00           C  
ATOM     19  CA  MET A  19       0.061  11.890  56.166  0.94 10.00           C  
ATOM     20  CA  GLY A  20       0.872  10.144  59.436  1.00 10.00           C  
ATOM     21  CA  PRO A  21      -1.204   9.981  62.677  1.00 10.00           C  
ATOM     22  CA  SER A  22      -0.390  11.712  65.951  1.00 10.00           C  
ATOM     23  CA  GLY A  23       2.242  11.075  68.595  1.00 10.00           C  
ATOM     24  CA  PRO A  24       1.839   9.840  72.212  1.00 10.00           C  
ATOM     25  CA  ARG A  25       3.607  11.545  75.148  1.00 10.00           C  
ATOM     26  CA  GLY A  26       7.319  11.909  75.907  0.93 10.00           C  
ATOM     27  CA  LEU A  27      10.264  10.403  77.772  0.94 10.00           C  
HETATM   28  CA  HYP A  28      10.519  10.453  81.596  0.79 10.00           C  
ATOM     29  CA  GLY A  29      11.344  13.600  83.504  0.79 10.00           C  
ATOM     30  CA  PRO A  30      11.799  15.175  86.980  0.79 10.00           C  
HETATM   31  CA  HYP A  31      11.780  12.591  89.830  0.79 10.00           C  
ATOM     32  CA  GLY A  32      10.557  14.939  92.547  0.79 10.00           C  
ATOM     33  CA  ALA A  33      11.718  15.336  96.132  0.79 10.00           C  
HETATM   34  CA  HYP A  34      11.241  14.033  99.717  0.79 10.00           C  
ATOM     35  CA  GLY A  35       8.402  15.202 101.901  0.79 10.00           C  
ATOM     36  CA  PRO A  36       7.669  15.306 105.646  0.79 10.00           C  
ATOM     37  CA  GLN A  37      10.098  14.163 108.322  0.79 10.00           C  
ATOM     38  CA  GLY A  38      10.004  12.064 111.466  0.79 10.00           C  
ATOM     39  CA  PHE A  39       7.770  12.585 114.482  0.82 10.00           C  
ATOM     40  CA  GLN A  40       9.320  14.125 117.585  0.79 10.00           C  
ATOM     41  CA  GLY A  41      10.915  11.442 119.705  0.79 10.00           C  
ATOM     42  CA  PRO A  42      10.444   9.148 122.728  0.83 10.00           C  
HETATM   43  CA  HYP A  43      11.037  10.180 126.394  0.86 10.00           C  
ATOM     44  CA  GLY A  44      14.535  10.279 127.908  0.79 10.00           C  
ATOM     45  CA  GLU A  45      16.091   8.707 131.007  1.00 10.00           C  
HETATM   46  CA  HYP A  46      16.084  10.000 134.630  1.00 10.00           C  
ATOM     47  CA  GLY A  47      19.298  11.174 136.202  1.00 10.00           C  
ATOM     48  CA  GLU A  48      19.846   9.830 139.681  1.00 10.00           C  
HETATM   49  CA  HYP A  49      18.457   9.723 143.240  1.00 10.00           C  
ATOM     50  CA  GLY A  50      18.512  12.750 145.523  1.00 10.00           C  
ATOM     51  CA  GLY A  51      21.226  12.014 148.054  1.00 10.00           C  
ATOM     52  CA  SER A  52      19.566  11.080 151.327  1.00 10.00           C  
ATOM     53  CA  GLY A  53      17.854  12.915 154.170  1.00 10.00           C  
ATOM     54  CA  PRO A  54      18.230  14.566 157.635  0.79 10.00           C  
ATOM     55  CA  MET A  55      18.054  12.737 160.975  0.97 10.00           C  
ATOM     56  CA  GLY A  56      15.131  12.311 163.334  0.86 10.00           C  
ATOM     57  CA  PRO A  57      14.159  13.326 166.895  0.79 10.00           C  
ATOM     58  CA  PRO A  58      15.762  11.574 169.893  0.79 10.00           C  
ATOM     59  CA  GLY A  59      13.905   9.104 172.075  0.93 10.00           C  
ATOM     60  CA  PRO A  60      11.047  10.229 174.381  1.00 10.00           C  
HETATM   61  CA  HYP A  61      12.399   9.352 177.900  1.00 10.00           C  
ATOM     62  CA  GLY A  62       9.532   8.111 180.078  1.00 10.00           C  
ATOM     63  CA  PRO A  63       9.308   6.911 183.733  1.00 10.00           C  
HETATM   64  CA  HYP A  64      11.048   8.974 186.511  0.96 10.00           C  
ATOM     65  CA  GLY A  65      14.289   8.127 188.299  0.79 10.00           C  
ATOM     66  CA  LYS A  66      15.716   6.574 191.454  0.92 10.00           C  
ATOM     67  CA  ASN A  67      14.919   7.663 195.002  0.88 10.00           C  
ATOM     68  CA  GLY A  68      18.002   8.067 197.176  0.79 10.00           C  
ATOM     69  CA  ASP A  69      18.374   8.276 200.951  0.88 10.00           C  
ATOM     70  CA  ASP A  70      15.488   7.600 203.345  0.79 10.00           C  
ATOM     71  CA  GLY A  71      15.961   9.217 206.730  0.86 10.00           C  
ATOM     72  CA  GLU A  72      17.995   9.233 209.913  0.97 10.00           C  
ATOM     73  CA  ALA A  73      17.758   9.218 213.706  0.89 10.00           C  
ATOM     74  CA  GLY A  74      15.174  11.283 215.549  0.79 10.00           C  
ATOM     75  CA  LYS A  75      14.480  12.575 219.036  0.79 10.00           C  
ATOM     76  CA  PRO A  76      16.063  11.631 222.398  0.79 10.00           C  
ATOM     77  CA  GLY A  77      15.202   8.211 223.771  0.79 10.00           C  
ATOM     78  CA  ARG A  78      13.805   9.858 226.918  0.96 10.00           C  
HETATM   79  CA  HYP A  79      15.871  10.021 230.155  0.88 10.00           C  
ATOM     80  CA  GLY A  80      15.595   7.469 232.946  0.86 10.00           C  
ATOM     81  CA  GLU A  81      12.897   7.200 235.592  0.97 10.00           C  
ATOM     82  CA  ARG A  82      14.311   7.881 239.063  0.89 10.00           C  
ATOM     83  CA  GLY A  83      16.101   5.612 241.504  0.79 10.00           C  
ATOM     84  CA  PRO A  84      16.471   4.711 245.197  0.83 10.00           C  
HETATM   85  CA  HYP A  85      19.003   6.336 247.590  0.89 10.00           C  
ATOM     86  CA  GLY A  86      22.313   4.737 248.626  0.86 10.00           C  
ATOM     87  CA  PRO A  87      24.454   3.282 251.489  1.00 10.00           C  
ATOM     88  CA  GLN A  88      23.496   4.052 255.094  1.00 10.00           C  
ATOM     89  CA  GLY A  89      25.412   6.505 257.235  0.86 10.00           C  
ATOM     90  CA  ALA A  90      28.330   6.065 259.591  0.79 10.00           C  
ATOM     91  CA  ARG A  91      27.479   5.271 263.217  0.85 10.00           C  
ATOM     92  CA  GLY A  92      26.463   7.251 266.305  0.79 10.00           C  
ATOM     93  CA  LEU A  93      28.094   9.253 269.121  0.79 10.00           C  
HETATM   94  CA  HYP A  94      28.623   8.306 272.809  0.79 10.00           C  
ATOM     95  CA  GLY A  95      25.347   8.155 274.693  0.79 10.00           C  
ATOM     96  CA  THR A  96      24.298  10.020 277.807  0.79 10.00           C  
ATOM     97  CA  ALA A  97      25.063   8.952 281.385  0.79 10.00           C  
ATOM     98  CA  GLY A  98      23.043   7.183 284.074  0.79 10.00           C  
ATOM     99  CA  LEU A  99      21.892   8.643 287.392  0.79 10.00           C  
HETATM  100  CA  HYP A 100      23.907   7.815 290.580  0.79 10.00           C  
ATOM    101  CA  GLY A 101      23.387   4.529 292.416  0.86 10.00           C  
ATOM    102  CA  MET A 102      22.094   5.250 295.909  0.97 10.00           C  
ATOM    103  CA  LYS A 103      22.959   7.249 299.017  0.79 10.00           C  
ATOM    104  CA  GLY A 104      23.907   5.582 302.285  0.93 10.00           C  
ATOM    105  CA  HIS A 105      21.972   3.339 304.662  1.00 10.00           C  
ATOM    106  CA  ARG A 106      21.695   4.024 308.432  0.92 10.00           C  
ATOM    107  CA  GLY A 107      24.704   4.291 310.711  1.00 10.00           C  
ATOM    108  CA  PHE A 108      24.423   1.854 313.591  0.81 10.00           C  
ATOM    109  CA  SER A 109      23.443   3.202 316.989  0.79 10.00           C  
ATOM    110  CA  GLY A 110      25.306   5.009 319.740  0.93 10.00           C  
ATOM    111  CA  LEU A 111      25.966   3.607 323.202  0.85 10.00           C  
ATOM    112  CA  ASP A 112      25.753   4.510 326.921  0.79 10.00           C  
ATOM    113  CA  GLY A 113      27.491   3.943 330.247  0.79 10.00           C  
ATOM    114  CA  ALA A 114      26.016   6.214 332.901  0.79 10.00           C  
ATOM    115  CA  LYS A 115      24.587   4.075 335.694  0.79 10.00           C  
ATOM    116  CA  GLY A 116      23.110   6.794 337.896  0.79 10.00           C  
ATOM    117  CA  ASP A 117      24.634   7.710 341.273  0.79 10.00           C  
ATOM    118  CA  THR A 118      24.304   7.035 345.037  0.79 10.00           C  
ATOM    119  CA  GLY A 119      22.182   8.368 347.903  1.00 10.00           C  
ATOM    120  CA  PRO A 120      23.722  11.295 349.850  0.50 10.00           C  
ATOM    121  CA  ALA A 121      24.018  11.500 353.622  0.32 10.00           C  
ATOM    122  CA  GLY A 122      20.756  11.071 355.491  0.62 10.00           C  
ATOM    123  CA  PRO A 123      19.437  13.186 358.408  0.55 10.00           C  
ATOM    124  CA  LYS A 124      19.621  11.883 361.997  0.73 10.00           C  
ATOM    125  CA  GLY A 125      17.513   8.771 362.229  0.62 10.00           C  
ATOM    126  CA  GLU A 126      15.870   7.757 365.482  0.22 10.00           C  
HETATM  127  CA  HYP A 127      16.469  10.521 368.080  0.50 10.00           C  
ATOM    128  CA  GLY A 128      18.743   9.998 371.073  0.85 10.00           C  
ATOM    129  CA  SER A 129      16.690   8.331 373.818  0.29 10.00           C  
HETATM  130  CA  HYP A 130      17.941   9.679 377.168  0.85 10.00           C  
ATOM    131  CA  GLY A 131      19.865   7.034 379.084  0.85 10.00           C  
ATOM    132  CA  GLU A 132      19.041   6.083 382.670  0.15 10.00           C  
ATOM    133  CA  ASN A 133      20.972   7.441 385.635  0.85 10.00           C  
ATOM    134  CA  GLY A 134      24.649   8.162 386.175  0.62 10.00           C  
ATOM    135  CA  THR A 135      25.428   8.767 389.859  0.15 10.00           C  
HETATM  136  CA  HYP A 136      24.233   6.473 392.661  0.84 10.00           C  
ATOM    137  CA  GLY A 137      23.433   8.550 395.732  0.85 10.00           C  
ATOM    138  CA  GLN A 138      24.901   9.885 399.030  0.30 10.00           C  
ATOM    139  CA  MET A 139      24.239   9.747 402.796  0.45 10.00           C  
ATOM    140  CA  GLY A 140      21.361  10.747 405.058  0.83 10.00           C  
ATOM    141  CA  PRO A 141      21.092  12.762 408.291  0.27 10.00           C  
ATOM    142  CA  ARG A 142      20.025  10.795 411.343  0.68 10.00           C  
ATOM    143  CA  GLY A 143      17.492  10.572 414.143  0.84 10.00           C  
ATOM    144  CA  LEU A 144      16.931  12.279 417.485  0.55 10.00           C  
HETATM  145  CA  HYP A 145      17.979   9.986 420.370  0.62 10.00           C  
ATOM    146  CA  GLY A 146      15.509   9.584 423.225  0.85 10.00           C  
ATOM    147  CA  GLU A 147      14.841   7.991 426.628  0.43 10.00           C  
ATOM    148  CA  ARG A 148      15.922   9.220 430.077  0.81 10.00           C  
ATOM    149  CA  GLY A 149      17.603   7.064 432.704  0.81 10.00           C  
ATOM    150  CA  ARG A 150      17.225   5.431 436.107  0.73 10.00           C  
HETATM  151  CA  HYP A 151      17.329   6.616 439.757  0.45 10.00           C  
ATOM    152  CA  GLY A 152      20.473   6.460 441.882  0.29 10.00           C  
ATOM    153  CA  PRO A 153      21.627   4.233 444.793  0.59 10.00           C  
HETATM  154  CA  HYP A 154      20.358   4.538 448.406  0.35 10.00           C  
ATOM    155  CA  GLY A 155      22.516   5.666 451.336  0.24 10.00           C  
ATOM    156  CA  THR A 156      23.137   5.534 455.104  0.46 10.00           C  
ATOM    157  CA  ALA A 157      20.570   3.995 457.457  0.18 10.00           C  
ATOM    158  CA  GLY A 158      20.178   7.178 459.492  0.24 10.00           C  
ATOM    159  CA  ALA A 159      20.659   7.106 463.271  0.76 10.00           C  
ATOM    160  CA  ARG A 160      19.025   6.891 466.712  0.60 10.00           C  
ATOM    161  CA  GLY A 161      16.018   9.059 467.508  0.60 10.00           C  
ATOM    162  CA  ASN A 162      16.616  11.579 470.260  0.82 10.00           C  
ATOM    163  CA  ASP A 163      17.938  11.350 473.865  0.60 10.00           C  
ATOM    164  CA  GLY A 164      15.493  11.023 476.723  0.42 10.00           C  
ATOM    165  CA  ALA A 165      14.318  13.928 478.857  0.58 10.00           C  
ATOM    166  CA  VAL A 166      14.357  13.758 482.689  0.73 10.00           C  
ATOM    167  CA  GLY A 167      12.563  10.922 484.437  0.21 10.00           C  
ATOM    168  CA  ALA A 168      10.494  11.455 487.545  0.61 10.00           C  
ATOM    169  CA  ALA A 169      11.271  11.051 491.247  0.60 10.00           C  
ATOM    170  CA  GLY A 170      10.662   8.787 494.236  0.83 10.00           C  
ATOM    171  CA  PRO A 171      10.280   8.391 497.982  0.28 10.00           C  
HETATM  172  CA  HYP A 172      11.259  11.654 499.661  0.54 10.00           C  
ATOM    173  CA  GLY A 173      13.920  11.096 502.330  0.84 10.00           C  
ATOM    174  CA  PRO A 174      14.865  10.021 505.906  0.42 10.00           C  
ATOM    175  CA  THR A 175      13.779  12.022 508.890  0.44 10.00           C  
ATOM    176  CA  GLY A 176      15.680  13.609 511.751  0.85 10.00           C  
ATOM    177  CA  PRO A 177      17.151  12.664 515.158  0.56 10.00           C  
ATOM    178  CA  THR A 178      15.187  13.880 518.138  0.40 10.00           C  
ATOM    179  CA  GLY A 179      14.914  16.792 520.541  0.38 10.00           C  
ATOM    180  CA  PRO A 180      17.839  17.889 522.794  0.85 10.00           C  
HETATM  181  CA  HYP A 181      17.439  19.131 526.366  0.31 10.00           C  
ATOM    182  CA  GLY A 182      16.251  22.727 526.500  0.38 10.00           C  
ATOM    183  CA  PHE A 183      15.886  25.586 528.942  0.43 10.00           C  
HETATM  184  CA  HYP A 184      16.480  25.291 532.713  0.33 10.00           C  
ATOM    185  CA  GLY A 185      13.846  23.989 535.099  0.77 10.00           C  
ATOM    186  CA  ALA A 186      12.141  25.303 538.233  0.81 10.00           C  
ATOM    187  CA  ALA A 187      12.553  24.820 542.010  0.82 10.00           C  
ATOM    188  CA  GLY A 188      11.035  23.131 545.062  0.55 10.00           C  
ATOM    189  CA  ALA A 189       9.355  24.465 548.212  0.32 10.00           C  
ATOM    190  CA  LYS A 190       9.070  23.903 551.983  0.84 10.00           C  
ATOM    191  CA  GLY A 191       9.668  20.441 553.401  0.38 10.00           C  
ATOM    192  CA  GLU A 192       8.857  18.711 556.662  0.15 10.00           C  
ATOM    193  CA  ALA A 193       9.009  20.683 559.920  0.85 10.00           C  
ATOM    194  CA  GLY A 194      10.839  19.442 563.002  0.35 10.00           C  
ATOM    195  CA  PRO A 195      10.187  16.986 565.858  0.32 10.00           C  
ATOM    196  CA  GLN A 196      10.102  18.014 569.517  0.85 10.00           C  
ATOM    197  CA  GLY A 197      12.918  19.987 571.089  0.37 10.00           C  
ATOM    198  CA  ALA A 198      14.340  19.047 574.458  0.44 10.00           C  
ATOM    199  CA  ARG A 199      13.731  19.558 578.193  0.72 10.00           C  
ATOM    200  CA  GLY A 200      15.329  21.384 581.145  0.65 10.00           C  
ATOM    201  CA  SER A 201      16.636  19.982 584.435  0.18 10.00           C  
ATOM    202  CA  GLU A 202      15.730  19.911 588.111  0.83 10.00           C  
ATOM    203  CA  GLY A 203      12.615  21.785 589.103  0.83 10.00           C  
ATOM    204  CA  PRO A 204      12.234  24.717 591.507  0.69 10.00           C  
ATOM    205  CA  GLN A 205      10.682  23.590 594.795  0.65 10.00           C  
ATOM    206  CA  GLY A 206       7.451  22.170 596.198  0.78 10.00           C  
ATOM    207  CA  VAL A 207       6.123  22.179 599.768  0.59 10.00           C  
ATOM    208  CA  ARG A 208       7.530  22.202 603.322  0.80 10.00           C  
ATOM    209  CA  GLY A 209       6.736  19.930 606.251  0.78 10.00           C  
ATOM    210  CA  GLU A 210       5.705  20.946 609.775  0.44 10.00           C  
HETATM  211  CA  HYP A 211       7.237  20.543 613.332  0.84 10.00           C  
ATOM    212  CA  GLY A 212       7.882  17.049 614.662  0.75 10.00           C  
ATOM    213  CA  PRO A 213       6.859  15.585 618.049  0.31 10.00           C  
HETATM  214  CA  HYP A 214       7.022  17.733 621.246  0.77 10.00           C  
ATOM    215  CA  GLY A 215      10.020  17.017 623.460  0.73 10.00           C  
ATOM    216  CA  PRO A 216      11.097  16.226 627.053  0.56 10.00           C  
ATOM    217  CA  ALA A 217       9.332  17.491 630.252  0.75 10.00           C  
ATOM    218  CA  GLY A 218      10.227  17.596 633.965  0.21 10.00           C  
ATOM    219  CA  ALA A 219       9.216  16.446 637.465  0.61 10.00           C  
ATOM    220  CA  ALA A 220       9.384  18.275 640.797  0.72 10.00           C  
ATOM    221  CA  GLY A 221      11.548  20.962 642.340  0.62 10.00           C  
ATOM    222  CA  PRO A 222      12.007  22.519 645.817  0.27 10.00           C  
ATOM    223  CA  ALA A 223       9.510  22.092 648.631  0.84 10.00           C  
ATOM    224  CA  GLY A 224       8.514  25.103 650.716  0.53 10.00           C  
ATOM    225  CA  ASN A 225       9.141  27.147 653.911  0.69 10.00           C  
HETATM  226  CA  HYP A 226       8.667  26.687 657.750  0.85 10.00           C  
ATOM    227  CA  GLY A 227       4.986  27.127 658.538  0.54 10.00           C  
ATOM    228  CA  ALA A 228       5.525  28.826 661.886  0.34 10.00           C  
ATOM    229  CA  ASP A 229       7.159  29.129 665.291  0.75 10.00           C  
ATOM    230  CA  GLY A 230       5.501  25.830 666.101  0.38 10.00           C  
ATOM    231  CA  GLN A 231       3.948  26.136 669.576  0.15 10.00           C  
HETATM  232  CA  HYP A 232       5.279  26.741 673.157  0.68 10.00           C  
ATOM    233  CA  GLY A 233       5.298  23.644 675.345  0.38 10.00           C  
ATOM    234  CA  ALA A 234       3.449  23.224 678.630  0.51 10.00           C  
ATOM    235  CA  LYS A 235       4.321  25.032 681.859  0.79 10.00           C  
ATOM    236  CA  GLY A 236       7.853  24.723 683.182  0.79 10.00           C  
ATOM    237  CA  ALA A 237       8.399  23.511 686.744  0.79 10.00           C  
ATOM    238  CA  ASN A 238       5.625  25.732 688.114  0.79 10.00           C  
ATOM    239  CA  GLY A 239       6.133  26.184 691.841  0.79 10.00           C  
ATOM    240  CA  ALA A 240       6.694  24.057 694.895  0.79 10.00           C  
HETATM  241  CA  HYP A 241       5.539  24.643 698.470  0.79 10.00           C  
ATOM    242  CA  GLY A 242       7.748  26.995 700.415  0.79 10.00           C  
ATOM    243  CA  ILE A 243       9.698  26.064 703.522  0.82 10.00           C  
ATOM    244  CA  ALA A 244       9.019  25.737 707.263  0.79 10.00           C  
ATOM    245  CA  GLY A 245       8.678  28.413 709.903  0.79 10.00           C  
ATOM    246  CA  ALA A 246      10.801  28.474 713.011  0.79 10.00           C  
HETATM  247  CA  HYP A 247      10.831  27.653 716.726  0.79 10.00           C  
ATOM    248  CA  GLY A 248       7.768  28.487 718.799  0.79 10.00           C  
ATOM    249  CA  PHE A 249       7.630  30.602 721.970  0.79 10.00           C  
HETATM  250  CA  HYP A 250       8.180  29.455 725.611  0.79 10.00           C  
ATOM    251  CA  GLY A 251       4.876  27.959 726.637  0.79 10.00           C  
ATOM    252  CA  ALA A 252       3.269  28.174 730.031  0.79 10.00           C  
ATOM    253  CA  ARG A 253       5.374  27.940 733.160  0.79 10.00           C  
ATOM    254  CA  GLY A 254       5.408  25.190 735.771  0.93 10.00           C  
ATOM    255  CA  PRO A 255       3.526  24.721 739.097  1.00 10.00           C  
ATOM    256  CA  SER A 256       4.861  25.533 742.586  0.87 10.00           C  
ATOM    257  CA  GLY A 257       5.892  23.587 745.682  0.86 10.00           C  
ATOM    258  CA  PRO A 258       5.208  22.501 749.311  0.96 10.00           C  
ATOM    259  CA  GLN A 259       6.890  24.105 752.351  0.92 10.00           C  
ATOM    260  CA  GLY A 260      10.526  25.068 752.857  0.79 10.00           C  
ATOM    261  CA  PRO A 261      13.480  23.772 754.919  0.88 10.00           C  
ATOM    262  CA  SER A 262      13.669  23.858 758.693  0.79 10.00           C  
ATOM    263  CA  GLY A 263      14.953  26.426 761.137  0.86 10.00           C  
ATOM    264  CA  ALA A 264      16.989  25.666 764.255  1.00 10.00           C  
HETATM  265  CA  HYP A 265      16.817  25.472 768.091  0.82 10.00           C  
ATOM    266  CA  GLY A 266      15.054  28.357 769.800  0.79 10.00           C  
ATOM    267  CA  PRO A 267      14.356  29.774 773.296  0.79 10.00           C  
ATOM    268  CA  LYS A 268      14.215  27.715 776.473  0.79 10.00           C  
ATOM    269  CA  GLY A 269      13.316  27.796 780.147  0.79 10.00           C  
ATOM    270  CA  THR A 270      14.761  29.638 783.141  0.83 10.00           C  
ATOM    271  CA  SER A 271      14.721  29.062 786.924  0.79 10.00           C  
ATOM    272  CA  GLY A 272      12.416  26.693 788.756  0.79 10.00           C  
ATOM    273  CA  GLU A 273      11.461  25.407 792.184  1.00 10.00           C  
HETATM  274  CA  HYP A 274      13.256  26.826 795.271  0.86 10.00           C  
ATOM    275  CA  GLY A 275      14.142  23.927 797.555  0.86 10.00           C  
ATOM    276  CA  ALA A 276      11.588  22.577 800.061  1.00 10.00           C  
HETATM  277  CA  HYP A 277      10.795  23.909 803.599  0.96 10.00           C  
ATOM    278  CA  GLY A 278      13.157  23.893 806.564  0.79 10.00           C  
ATOM    279  CA  ASN A 279      13.230  21.585 809.564  0.79 10.00           C  
ATOM    280  CA  LYS A 280      13.130  22.443 813.259  0.79 10.00           C  
ATOM    281  CA  GLY A 281      16.176  24.618 813.919  0.79 10.00           C  
ATOM    282  CA  ASP A 282      18.518  23.439 816.697  0.91 10.00           C  
ATOM    283  CA  THR A 283      19.088  23.849 820.470  0.79 10.00           C  
ATOM    284  CA  GLY A 284      22.012  23.988 822.898  0.93 10.00           C  
ATOM    285  CA  ALA A 285      23.239  23.412 826.442  1.00 10.00           C  
ATOM    286  CA  LYS A 286      20.926  22.751 829.372  0.95 10.00           C  
ATOM    287  CA  GLY A 287      21.690  25.105 832.238  1.00 10.00           C  
ATOM    288  CA  GLU A 288      23.876  25.875 835.227  0.89 10.00           C  
HETATM  289  CA  HYP A 289      23.118  25.256 838.953  1.00 10.00           C  
ATOM    290  CA  GLY A 290      20.155  27.088 840.413  0.79 10.00           C  
ATOM    291  CA  PRO A 291      19.057  27.904 843.984  0.79 10.00           C  
ATOM    292  CA  ALA A 292      21.449  26.292 846.451  0.84 10.00           C  
ATOM    293  CA  GLY A 293      19.182  25.959 849.464  0.79 10.00           C  
ATOM    294  CA  VAL A 294      17.722  27.580 852.557  0.79 10.00           C  
ATOM    295  CA  GLN A 295      18.555  26.432 856.082  0.79 10.00           C  
ATOM    296  CA  GLY A 296      17.660  23.639 858.460  0.86 10.00           C  
ATOM    297  CA  PRO A 297      16.391  23.041 862.042  1.00 10.00           C  
HETATM  298  CA  HYP A 298      16.690  25.617 864.887  1.00 10.00           C  
ATOM    299  CA  GLY A 299      19.290  23.611 866.800  1.00 10.00           C  
ATOM    300  CA  PRO A 300      19.267  22.053 870.321  0.79 10.00           C  
ATOM    301  CA  ALA A 301      19.350  24.094 873.513  0.84 10.00           C  
ATOM    302  CA  GLY A 302      22.179  23.065 875.823  0.79 10.00           C  
ATOM    303  CA  GLU A 303      23.439  20.443 878.270  0.82 10.00           C  
ATOM    304  CA  GLU A 304      21.946  20.789 881.769  0.79 10.00           C  
ATOM    305  CA  GLY A 305      23.785  22.463 884.628  0.79 10.00           C  
ATOM    306  CA  LYS A 306      26.565  21.241 886.921  0.92 10.00           C  
ATOM    307  CA  ARG A 307      26.673  21.066 890.706  0.89 10.00           C  
ATOM    308  CA  GLY A 308      25.468  23.844 892.959  0.79 10.00           C  
ATOM    309  CA  ALA A 309      26.244  25.496 896.279  0.84 10.00           C  
ATOM    310  CA  ARG A 310      26.236  23.954 899.743  0.89 10.00           C  
ATOM    311  CA  GLY A 311      23.220  24.691 901.918  0.79 10.00           C  
ATOM    312  CA  GLU A 312      22.202  26.444 905.115  0.79 10.00           C  
HETATM  313  CA  HYP A 313      23.227  26.378 908.821  0.79 10.00           C  
ATOM    314  CA  GLY A 314      20.319  24.108 909.642  0.79 10.00           C  
ATOM    315  CA  PRO A 315      18.619  23.630 913.022  0.82 10.00           C  
ATOM    316  CA  SER A 316      18.933  26.165 915.823  0.79 10.00           C  
ATOM    317  CA  GLY A 317      21.061  25.569 918.896  0.93 10.00           C  
ATOM    318  CA  LEU A 318      21.204  23.379 921.983  1.00 10.00           C  
HETATM  319  CA  HYP A 319      23.465  24.187 924.972  1.00 10.00           C  
ATOM    320  CA  GLY A 320      24.973  21.529 927.231  0.79 10.00           C  
ATOM    321  CA  PRO A 321      24.672  19.468 930.467  0.79 10.00           C  
HETATM  322  CA  HYP A 322      25.376  20.901 933.971  0.93 10.00           C  
ATOM    323  CA  GLY A 323      28.537  20.217 935.946  0.79 10.00           C  
ATOM    324  CA  GLU A 324      28.497  18.487 939.311  0.95 10.00           C  
ATOM    325  CA  ARG A 325      28.414  19.721 942.912  1.00 10.00           C  
ATOM    326  CA  GLY A 326      30.618  21.157 945.644  0.93 10.00           C  
ATOM    327  CA  GLY A 327      31.686  20.540 949.228  1.00 10.00           C  
HETATM  328  CA  HYP A 328      30.351  21.016 952.786  0.96 10.00           C  
ATOM    329  CA  GLY A 329      27.714  23.624 953.448  0.79 10.00           C  
ATOM    330  CA  SER A 330      27.333  25.470 956.715  0.83 10.00           C  
ATOM    331  CA  ARG A 331      28.114  24.000 960.141  0.96 10.00           C  
ATOM    332  CA  GLY A 332      25.006  24.476 962.267  0.79 10.00           C  
ATOM    333  CA  PHE A 333      24.629  26.264 965.613  0.83 10.00           C  
HETATM  334  CA  HYP A 334      26.514  24.131 968.201  0.93 10.00           C  
ATOM    335  CA  GLY A 335      24.987  23.108 971.525  1.00 10.00           C  
ATOM    336  CA  ALA A 336      25.321  24.766 974.924  1.00 10.00           C  
ATOM    337  CA  ASP A 337      24.860  24.465 978.688  0.97 10.00           C  
ATOM    338  CA  GLY A 338      25.817  21.424 980.734  1.00 10.00           C  
ATOM    339  CA  VAL A 339      22.953  20.864 983.175  1.00 10.00           C  
ATOM    340  CA  ALA A 340      23.459  21.240 986.945  1.00 10.00           C  
ATOM    341  CA  GLY A 341      26.510  20.181 988.880  1.00 10.00           C  
ATOM    342  CA  PRO A 342      27.688  17.842 991.665  1.00 10.00           C  
ATOM    343  CA  LYS A 343      26.585  19.624 994.824  1.00 10.00           C  
ATOM    344  CA  GLY A 344      29.336  20.253 997.356  1.00 10.00           C  
ATOM    345  CA  PRO A 345      29.806  18.5521000.772  0.82 10.00           C  
ATOM    346  CA  SER A 346      28.204  19.7111004.022  0.96 10.00           C  
ATOM    347  CA  GLY A 347      29.412  20.9201007.409  0.93 10.00           C  
ATOM    348  CA  GLU A 348      30.753  19.3011010.582  0.79 10.00           C  
ATOM    349  CA  ARG A 349      30.448  19.7631014.342  0.79 10.00           C  
ATOM    350  CA  GLY A 350      31.047  22.5031016.908  0.86 10.00           C  
ATOM    351  CA  SER A 351      31.828  22.6141020.654  0.79 10.00           C  
HETATM  352  CA  HYP A 352      30.480  21.6141024.114  0.79 10.00           C  
ATOM    353  CA  GLY A 353      27.974  23.6381026.110  1.00 10.00           C  
ATOM    354  CA  PRO A 354      28.098  25.6931029.334  0.73 10.00           C  
ATOM    355  CA  ALA A 355      26.679  24.2381032.571  0.68 10.00           C  
ATOM    356  CA  GLY A 356      23.504  23.9841034.619  0.62 10.00           C  
ATOM    357  CA  PRO A 357      22.103  25.8311037.653  0.27 10.00           C  
ATOM    358  CA  LYS A 358      23.169  24.9481041.190  0.54 10.00           C  
ATOM    359  CA  GLY A 359      22.774  21.5271042.779  0.28 10.00           C  
ATOM    360  CA  SER A 360      21.189  20.7321046.166  0.82 10.00           C  
HETATM  361  CA  HYP A 361      21.791  21.4821049.938  0.85 10.00           C  
ATOM    362  CA  GLY A 362      24.256  19.5791052.119  0.38 10.00           C  
ATOM    363  CA  GLU A 363      23.710  18.2311055.617  0.41 10.00           C  
ATOM    364  CA  ALA A 364      22.465  19.5851058.958  0.85 10.00           C  
ATOM    365  CA  GLY A 365      23.891  20.6881062.286  0.42 10.00           C  
ATOM    366  CA  ARG A 366      24.148  18.9321065.640  0.63 10.00           C  
HETATM  367  CA  HYP A 367      22.958  19.1251069.248  0.85 10.00           C  
ATOM    368  CA  GLY A 368      24.864  21.5001071.519  0.15 10.00           C  
ATOM    369  CA  GLU A 369      26.658  20.5741074.728  0.57 10.00           C  
ATOM    370  CA  ALA A 370      26.175  21.8201078.379  0.85 10.00           C  
ATOM    371  CA  GLY A 371      27.639  25.1021079.577  0.62 10.00           C  
ATOM    372  CA  LEU A 372      26.990  28.0271081.881  0.46 10.00           C  
HETATM  373  CA  HYP A 373      26.510  26.8271085.491  0.85 10.00           C  
ATOM    374  CA  GLY A 374      23.613  27.9501087.665  0.46 10.00           C  
ATOM    375  CA  ALA A 375      23.893  28.8641091.345  0.25 10.00           C  
ATOM    376  CA  LYS A 376      23.102  27.6121094.859  0.68 10.00           C  
ATOM    377  CA  GLY A 377      21.238  30.1371096.980  0.73 10.00           C  
ATOM    378  CA  LEU A 378      18.137  30.5791094.828  0.16 10.00           C  
ATOM    379  CA  THR A 379      15.226  32.2401096.596  0.85 10.00           C  
ATOM    380  CA  GLY A 380      14.755  32.8471100.313  0.67 10.00           C  
ATOM    381  CA  SER A 381      12.201  31.5111102.818  0.25 10.00           C  
HETATM  382  CA  HYP A 382      11.427  31.8131106.585  0.70 10.00           C  
ATOM    383  CA  GLY A 383      13.807  30.1741109.033  0.79 10.00           C  
ATOM    384  CA  SER A 384      11.214  28.9451111.530  0.61 10.00           C  
HETATM  385  CA  HYP A 385      11.187  29.7561115.280  0.62 10.00           C  
ATOM    386  CA  GLY A 386      14.209  29.2681117.528  0.82 10.00           C  
ATOM    387  CA  PRO A 387      15.227  27.8611120.977  0.63 10.00           C  
ATOM    388  CA  ASP A 388      14.676  29.6491124.273  0.55 10.00           C  
ATOM    389  CA  GLY A 389      17.327  30.3401126.904  0.83 10.00           C  
ATOM    390  CA  LYS A 390      18.812  29.1341130.198  0.67 10.00           C  
ATOM    391  CA  THR A 391      17.518  28.7531133.758  0.47 10.00           C  
ATOM    392  CA  GLY A 392      17.368  32.1501135.465  0.82 10.00           C  
ATOM    393  CA  PRO A 393      19.505  33.0651138.575  0.49 10.00           C  
HETATM  394  CA  HYP A 394      18.546  32.7171142.261  0.50 10.00           C  
ATOM    395  CA  GLY A 395      16.037  34.9981143.882  0.49 10.00           C  
ATOM    396  CA  PRO A 396      15.181  36.3721147.357  0.82 10.00           C  
ATOM    397  CA  ALA A 397      14.782  34.3571150.613  0.36 10.00           C  
ATOM    398  CA  GLY A 398      11.759  32.8091152.387  0.63 10.00           C  
ATOM    399  CA  GLN A 399       9.537  34.4501154.990  0.73 10.00           C  
ATOM    400  CA  ASP A 400       9.443  34.5661158.805  0.46 10.00           C  
ATOM    401  CA  GLY A 401       9.003  32.1091161.657  0.15 10.00           C  
ATOM    402  CA  ARG A 402       6.685  32.1561164.679  0.54 10.00           C  
HETATM  403  CA  HYP A 403       7.030  32.7801168.494  0.82 10.00           C  
ATOM    404  CA  GLY A 404       7.909  30.2041171.107  0.44 10.00           C  
ATOM    405  CA  PRO A 405       6.893  28.7781174.461  0.19 10.00           C  
ATOM    406  CA  ALA A 406       7.038  30.8891177.586  0.85 10.00           C  
ATOM    407  CA  GLY A 407       9.396  30.4111180.525  0.70 10.00           C  
ATOM    408  CA  PRO A 408       9.720  28.9461184.055  0.43 10.00           C  
HETATM  409  CA  HYP A 409       8.331  30.9841186.998  0.68 10.00           C  
ATOM    410  CA  GLY A 410      10.870  32.6511189.250  0.85 10.00           C  
ATOM    411  CA  ALA A 411      11.703  33.3351192.860  0.45 10.00           C  
ATOM    412  CA  ARG A 412       9.034  32.8871195.541  0.85 10.00           C  
ATOM    413  CA  GLY A 413       8.582  34.2481199.065  0.85 10.00           C  
ATOM    414  CA  GLN A 414      10.710  35.1531202.056  0.15 10.00           C  
ATOM    415  CA  ALA A 415       8.660  34.1791205.112  0.68 10.00           C  
ATOM    416  CA  GLY A 416       6.543  36.8271206.815  0.65 10.00           C  
ATOM    417  CA  VAL A 417       6.847  38.7241210.096  0.25 10.00           C  
ATOM    418  CA  MET A 418       6.454  38.0951213.849  0.18 10.00           C  
ATOM    419  CA  GLY A 419       3.680  37.2641216.299  0.26 10.00           C  
ATOM    420  CA  PHE A 420       2.355  38.3021219.696  0.73 10.00           C  
HETATM  421  CA  HYP A 421       2.719  37.0901223.322  0.35 10.00           C  
ATOM    422  CA  GLY A 422       0.034  36.6491225.977  0.16 10.00           C  
ATOM    423  CA  PRO A 423      -1.242  37.9601229.370  0.67 10.00           C  
ATOM    424  CA  LYS A 424      -0.671  36.1191232.615  0.15 10.00           C  
ATOM    425  CA  GLY A 425      -1.880  32.8871234.182  0.38 10.00           C  
ATOM    426  CA  THR A 426      -4.027  33.1631237.333  0.78 10.00           C  
ATOM    427  CA  ALA A 427      -4.059  33.5671241.098  0.32 10.00           C  
ATOM    428  CA  GLY A 428      -2.286  31.0731243.328  0.16 10.00           C  
ATOM    429  CA  GLU A 429      -4.247  29.0851245.888  0.79 10.00           C  
HETATM  430  CA  HYP A 430      -6.111  29.6231249.197  0.49 10.00           C  
ATOM    431  CA  GLY A 431      -2.908  30.0601251.117  0.35 10.00           C  
ATOM    432  CA  LYS A 432      -2.391  29.5991254.834  0.84 10.00           C  
ATOM    433  CA  ALA A 433      -4.924  27.6551256.929  0.69 10.00           C  
ATOM    434  CA  GLY A 434      -5.441  28.3441260.645  0.15 10.00           C  
ATOM    435  CA  GLU A 435      -3.941  30.0821263.653  0.73 10.00           C  
ATOM    436  CA  ARG A 436      -4.339  29.1551267.317  0.36 10.00           C  
ATOM    437  CA  GLY A 437      -7.297  31.0311268.758  0.16 10.00           C  
ATOM    438  CA  VAL A 438      -7.562  31.8691272.455  0.40 10.00           C  
HETATM  439  CA  HYP A 439      -8.587  30.1271275.734  0.65 10.00           C  
ATOM    440  CA  GLY A 440     -12.330  29.7741276.275  0.49 10.00           C  
ATOM    441  CA  PRO A 441     -14.369  31.1581279.239  0.45 10.00           C  
HETATM  442  CA  HYP A 442     -14.404  29.9411282.863  0.85 10.00           C  
ATOM    443  CA  GLY A 443     -14.897  26.2761282.149  0.81 10.00           C  
ATOM    444  CA  ALA A 444     -17.228  24.1471284.213  0.63 10.00           C  
ATOM    445  CA  VAL A 445     -16.058  23.6691287.874  0.82 10.00           C  
ATOM    446  CA  GLY A 446     -15.698  20.5161289.969  0.85 10.00           C  
ATOM    447  CA  PRO A 447     -18.311  20.0851292.750  0.65 10.00           C  
ATOM    448  CA  ALA A 448     -17.311  20.5651296.356  0.77 10.00           C  
ATOM    449  CA  GLY A 449     -15.924  18.0491298.821  0.85 10.00           C  
ATOM    450  CA  LYS A 450     -16.448  17.6221302.562  0.40 10.00           C  
ATOM    451  CA  ASP A 451     -16.561  19.6201305.838  0.83 10.00           C  
ATOM    452  CA  GLY A 452     -13.588  21.6361307.109  0.62 10.00           C  
ATOM    453  CA  GLU A 453     -13.418  24.7731309.224  0.36 10.00           C  
ATOM    454  CA  ALA A 454     -16.390  25.5461311.526  0.81 10.00           C  
ATOM    455  CA  GLY A 455     -16.600  27.9231314.509  0.85 10.00           C  
ATOM    456  CA  ALA A 456     -13.274  29.7861314.475  0.48 10.00           C  
ATOM    457  CA  GLN A 457     -13.879  31.1221317.954  0.76 10.00           C  
ATOM    458  CA  GLY A 458     -16.272  30.2831320.737  0.81 10.00           C  
ATOM    459  CA  ALA A 459     -18.572  32.2681322.994  0.36 10.00           C  
HETATM  460  CA  HYP A 460     -16.567  32.8821326.192  0.85 10.00           C  
ATOM    461  CA  GLY A 461     -18.046  33.2391329.694  0.85 10.00           C  
ATOM    462  CA  PRO A 462     -17.425  34.1831333.377  0.15 10.00           C  
ATOM    463  CA  ALA A 463     -16.885  31.5341336.056  0.85 10.00           C  
ATOM    464  CA  GLY A 464     -19.540  31.2051338.724  0.62 10.00           C  
ATOM    465  CA  PRO A 465     -20.072  29.9531342.301  0.15 10.00           C  
ATOM    466  CA  ALA A 466     -16.920  29.8161344.387  0.84 10.00           C  
ATOM    467  CA  GLY A 467     -16.565  29.4371348.143  0.73 10.00           C  
ATOM    468  CA  GLU A 468     -19.521  29.0361350.496  0.76 10.00           C  
ATOM    469  CA  ARG A 469     -19.066  30.6401353.903  0.96 10.00           C  
ATOM    470  CA  GLY A 470     -16.069  29.0781355.615  1.00 10.00           C  
ATOM    471  CA  GLU A 471     -15.864  27.9441359.235  0.87 10.00           C  
ATOM    472  CA  GLN A 472     -17.012  29.4551362.516  1.00 10.00           C  
ATOM    473  CA  GLY A 473     -14.722  31.2271364.945  1.00 10.00           C  
ATOM    474  CA  PRO A 474     -12.759  31.0841368.216  0.86 10.00           C  
ATOM    475  CA  ALA A 475     -14.260  30.3481371.596  0.79 10.00           C  
ATOM    476  CA  GLY A 476     -16.583  32.8681373.188  0.79 10.00           C  
ATOM    477  CA  SER A 477     -16.001  34.6611376.471  0.79 10.00           C  
HETATM  478  CA  HYP A 478     -14.788  33.2571379.839  0.79 10.00           C  
ATOM    479  CA  GLY A 479     -16.657  33.5501383.172  0.79 10.00           C  
ATOM    480  CA  PHE A 480     -16.286  34.3421386.912  0.79 10.00           C  
ATOM    481  CA  GLN A 481     -15.840  32.4241390.151  0.79 10.00           C  
ATOM    482  CA  GLY A 482     -17.972  31.3221393.053  0.79 10.00           C  
ATOM    483  CA  LEU A 483     -18.431  33.1811396.311  0.79 10.00           C  
HETATM  484  CA  HYP A 484     -16.877  33.0571399.834  0.86 10.00           C  
ATOM    485  CA  GLY A 485     -19.143  30.7991401.889  1.00 10.00           C  
ATOM    486  CA  PRO A 486     -20.840  30.2361405.298  1.00 10.00           C  
ATOM    487  CA  ALA A 487     -19.478  31.6231408.570  1.00 10.00           C  
ATOM    488  CA  GLY A 488     -16.996  29.4451410.436  0.86 10.00           C  
ATOM    489  CA  PRO A 489     -17.063  26.4841412.865  0.89 10.00           C  
HETATM  490  CA  HYP A 490     -16.946  27.2351416.641  0.96 10.00           C  
ATOM    491  CA  GLY A 491     -13.640  26.9031418.528  0.79 10.00           C  
ATOM    492  CA  GLU A 492     -12.174  25.7611421.862  0.79 10.00           C  
ATOM    493  CA  ALA A 493     -12.022  26.6291425.556  0.79 10.00           C  
ATOM    494  CA  GLY A 494      -9.765  29.5501426.361  0.79 10.00           C  
ATOM    495  CA  LYS A 495      -8.353  28.4651429.693  0.87 10.00           C  
HETATM  496  CA  HYP A 496      -9.499  27.4071433.191  0.79 10.00           C  
ATOM    497  CA  GLY A 497     -10.583  29.9211435.824  0.79 10.00           C  
ATOM    498  CA  GLU A 498     -10.176  30.5461439.558  0.92 10.00           C  
ATOM    499  CA  GLN A 499     -12.003  29.8841442.850  0.79 10.00           C  
ATOM    500  CA  GLY A 500     -13.491  32.5601445.118  0.79 10.00           C  
ATOM    501  CA  VAL A 501     -13.244  33.2601448.860  0.79 10.00           C  
HETATM  502  CA  HYP A 502     -11.345  30.4741450.726  0.79 10.00           C  
ATOM    503  CA  GLY A 503     -14.139  30.3621453.294  0.79 10.00           C  
ATOM    504  CA  ASP A 504     -15.673  31.9581456.383  0.88 10.00           C  
ATOM    505  CA  LEU A 505     -14.842  31.3991460.087  0.79 10.00           C  
ATOM    506  CA  GLY A 506     -12.494  28.8611461.642  0.79 10.00           C  
ATOM    507  CA  ALA A 507     -12.457  25.9061464.041  0.84 10.00           C  
HETATM  508  CA  HYP A 508     -12.107  25.3781467.842  1.00 10.00           C  
ATOM    509  CA  GLY A 509      -8.790  26.1411469.558  0.79 10.00           C  
ATOM    510  CA  PRO A 510      -6.477  24.9251472.411  0.82 10.00           C  
ATOM    511  CA  SER A 511      -6.370  26.2871475.980  0.87 10.00           C  
ATOM    512  CA  GLY A 512      -3.713  25.9491478.674  0.79 10.00           C  
ATOM    513  CA  ALA A 513      -2.580  24.4121481.970  0.79 10.00           C  
ATOM    514  CA  ARG A 514      -3.996  25.3541485.383  0.85 10.00           C  
ATOM    515  CA  GLY A 515      -3.487  27.9051488.141  0.86 10.00           C  
ATOM    516  CA  GLU A 516      -0.793  27.9181490.822  1.00 10.00           C  
ATOM    517  CA  ARG A 517      -2.639  26.2751493.697  1.00 10.00           C  
ATOM    518  CA  GLY A 518      -5.266  27.3671496.222  1.00 10.00           C  
ATOM    519  CA  PHE A 519      -3.782  29.5391498.967  1.00 10.00           C  
HETATM  520  CA  HYP A 520      -3.474  28.6391502.689  1.00 10.00           C  
ATOM    521  CA  GLY A 521      -6.755  30.0731503.983  0.93 10.00           C  
ATOM    522  CA  GLU A 522      -6.700  32.8191506.608  0.79 10.00           C  
ATOM    523  CA  ARG A 523      -4.727  32.2221509.813  0.79 10.00           C  
ATOM    524  CA  GLY A 524      -4.791  29.9941512.879  0.79 10.00           C  
ATOM    525  CA  VAL A 525      -7.341  29.9351515.682  0.79 10.00           C  
ATOM    526  CA  GLN A 526      -7.743  30.6091519.403  0.79 10.00           C  
ATOM    527  CA  GLY A 527      -5.763  27.8541521.102  0.79 10.00           C  
ATOM    528  CA  PRO A 528      -5.992  25.4331524.075  0.79 10.00           C  
HETATM  529  CA  HYP A 529      -6.299  26.6141527.706  0.89 10.00           C  
ATOM    530  CA  GLY A 530      -3.410  26.6651530.148  0.79 10.00           C  
ATOM    531  CA  PRO A 531      -2.366  24.5151533.140  0.79 10.00           C  
ATOM    532  CA  ALA A 532      -3.932  25.3701536.496  0.79 10.00           C  
ATOM    533  CA  GLY A 533      -2.181  27.2991539.263  0.86 10.00           C  
ATOM    534  CA  PRO A 534       0.041  26.4811542.312  1.00 10.00           C  
ATOM    535  CA  ARG A 535      -1.106  26.4951545.951  0.81 10.00           C  
ATOM    536  CA  GLY A 536       0.506  29.3081547.911  1.00 10.00           C  
ATOM    537  CA  ASN A 537       2.446  29.5181551.165  1.00 10.00           C  
ATOM    538  CA  ASN A 538       1.949  28.7021554.855  1.00 10.00           C  
ATOM    539  CA  GLY A 539      -0.405  30.9971556.728  1.00 10.00           C  
ATOM    540  CA  ALA A 540       0.231  31.4101560.434  1.00 10.00           C  
HETATM  541  CA  HYP A 541       0.853  28.9221563.265  1.00 10.00           C  
ATOM    542  CA  GLY A 542      -2.157  27.9691565.368  1.00 10.00           C  
ATOM    543  CA  ASN A 543      -3.354  30.5431567.888  1.00 10.00           C  
ATOM    544  CA  ASP A 544      -2.201  30.1381571.470  1.00 10.00           C  
ATOM    545  CA  GLY A 545      -4.397  29.6841574.515  0.79 10.00           C  
ATOM    546  CA  ALA A 546      -3.921  31.8321577.614  0.95 10.00           C  
ATOM    547  CA  LYS A 547      -3.291  31.2661581.346  0.97 10.00           C  
ATOM    548  CA  GLY A 548      -4.616  28.7361583.829  0.79 10.00           C  
ATOM    549  CA  ASP A 549      -6.835  29.4261586.813  0.79 10.00           C  
ATOM    550  CA  THR A 550      -5.685  29.7711590.417  0.79 10.00           C  
ATOM    551  CA  GLY A 551      -3.226  27.4431592.084  0.79 10.00           C  
ATOM    552  CA  ALA A 552      -2.610  25.4641595.243  0.79 10.00           C  
HETATM  553  CA  HYP A 553      -0.928  26.9771598.357  0.79 10.00           C  
ATOM    554  CA  GLY A 554       2.403  25.7531599.723  0.79 10.00           C  
ATOM    555  CA  ALA A 555       2.959  24.2121603.163  0.79 10.00           C  
HETATM  556  CA  HYP A 556       0.770  24.2111606.313  0.79 10.00           C  
ATOM    557  CA  GLY A 557       1.038  26.8901608.975  0.79 10.00           C  
ATOM    558  CA  SER A 558       2.908  26.3181612.203  0.79 10.00           C  
ATOM    559  CA  GLN A 559       2.289  25.8051615.899  0.79 10.00           C  
ATOM    560  CA  GLY A 560       4.430  28.7161617.053  0.86 10.00           C  
ATOM    561  CA  ALA A 561       4.985  28.9111620.801  1.00 10.00           C  
HETATM  562  CA  HYP A 562       4.096  26.4201623.577  1.00 10.00           C  
ATOM    563  CA  GLY A 563       1.840  27.2791626.463  1.00 10.00           C  
ATOM    564  CA  LEU A 564       1.842  29.4791629.491  0.85 10.00           C  
ATOM    565  CA  GLN A 565       1.669  28.4551633.118  1.00 10.00           C  
ATOM    566  CA  GLY A 566      -1.112  27.4511635.471  0.86 10.00           C  
ATOM    567  CA  MET A 567      -2.621  28.5991638.759  0.97 10.00           C  
HETATM  568  CA  HYP A 568      -0.423  28.4751641.903  0.83 10.00           C  
ATOM    569  CA  GLY A 569      -0.427  25.5251644.281  0.79 10.00           C  
ATOM    570  CA  GLU A 570      -2.847  25.0101647.155  0.82 10.00           C  
ATOM    571  CA  ARG A 571      -2.034  25.7721650.795  0.83 10.00           C  
ATOM    572  CA  GLY A 572      -0.194  22.9961652.560  0.79 10.00           C  
ATOM    573  CA  ALA A 573      -0.089  21.3041655.942  0.79 10.00           C  
ATOM    574  CA  ALA A 574       0.991  23.0261659.156  0.79 10.00           C  
ATOM    575  CA  GLY A 575       4.130  23.4631661.237  0.79 10.00           C  
ATOM    576  CA  LEU A 576       5.024  22.0181664.626  0.88 10.00           C  
HETATM  577  CA  HYP A 577       2.892  23.3181667.522  0.79 10.00           C  
ATOM    578  CA  GLY A 578       4.661  25.5261670.003  0.79 10.00           C  
ATOM    579  CA  PRO A 579       6.239  24.4391673.308  0.79 10.00           C  
ATOM    580  CA  LYS A 580       4.437  24.3931676.649  0.79 10.00           C  
ATOM    581  CA  GLY A 581       3.653  27.2601678.983  0.79 10.00           C  
ATOM    582  CA  ASP A 582       4.615  27.6581682.616  0.79 10.00           C  
ATOM    583  CA  ARG A 583       3.504  26.9801686.175  0.81 10.00           C  
ATOM    584  CA  GLY A 584      -0.082  28.0481686.796  0.79 10.00           C  
ATOM    585  CA  ASP A 585      -1.048  30.0221689.903  0.79 10.00           C  
ATOM    586  CA  ALA A 586      -1.040  28.7441693.502  0.79 10.00           C  
ATOM    587  CA  GLY A 587      -3.148  27.7931696.512  0.79 10.00           C  
ATOM    588  CA  PRO A 588      -5.404  29.8891698.819  0.50 10.00           C  
ATOM    589  CA  LYS A 589      -4.350  31.2531702.213  0.41 10.00           C  
ATOM    590  CA  GLY A 590      -4.152  27.6651703.414  0.62 10.00           C  
ATOM    591  CA  ALA A 591      -6.557  26.1111705.903  0.33 10.00           C  
ATOM    592  CA  ASP A 592      -5.744  25.5121709.581  0.40 10.00           C  
ATOM    593  CA  GLY A 593      -2.193  25.2101710.879  0.38 10.00           C  
ATOM    594  CA  SER A 594      -2.977  21.9681712.655  0.71 10.00           C  
ATOM    595  CA  PRO A 595      -3.376  22.3911716.443  0.27 10.00           C  
ATOM    596  CA  GLY A 596      -1.108  20.8681719.060  0.68 10.00           C  
ATOM    597  CA  LYS A 597      -1.943  18.3631721.806  0.24 10.00           C  
ATOM    598  CA  ASP A 598      -3.504  18.6511725.303  0.85 10.00           C  
ATOM    599  CA  GLY A 599      -2.435  19.9381728.682  0.15 10.00           C  
ATOM    600  CA  VAL A 600       0.301  18.3901730.775  0.73 10.00           C  
ATOM    601  CA  ARG A 601       0.044  15.2601732.906  0.66 10.00           C  
ATOM    602  CA  GLY A 602       0.169  16.0781736.621  0.15 10.00           C  
ATOM    603  CA  LEU A 603       0.118  19.1681738.847  0.36 10.00           C  
ATOM    604  CA  THR A 604      -0.387  17.6771742.324  0.50 10.00           C  
ATOM    605  CA  GLY A 605      -2.586  20.1631744.171  0.15 10.00           C  
ATOM    606  CA  PRO A 606      -3.359  21.6801747.612  0.27 10.00           C  
ATOM    607  CA  ILE A 607      -2.953  19.7171750.942  0.85 10.00           C  
ATOM    608  CA  GLY A 608      -6.506  18.5941750.376  0.67 10.00           C  
ATOM    609  CA  PRO A 609      -8.818  17.6341753.257  0.24 10.00           C  
HETATM  610  CA  HYP A 610      -6.794  17.4931756.478  0.64 10.00           C  
ATOM    611  CA  GLY A 611      -6.644  14.2911758.484  0.85 10.00           C  
ATOM    612  CA  PRO A 612      -8.555  12.9081761.505  0.64 10.00           C  
ATOM    613  CA  ALA A 613      -8.705  14.6271764.887  0.85 10.00           C  
ATOM    614  CA  GLY A 614      -6.057  14.1821767.558  0.85 10.00           C  
ATOM    615  CA  ALA A 615      -5.709  11.7051770.394  0.44 10.00           C  
HETATM  616  CA  HYP A 616      -6.771  11.5431774.058  0.85 10.00           C  
ATOM    617  CA  GLY A 617      -4.430  12.5041776.915  0.85 10.00           C  
ATOM    618  CA  ASP A 618      -3.865  11.9651780.659  0.46 10.00           C  
ATOM    619  CA  LYS A 619      -6.468  12.2611783.434  0.79 10.00           C  
ATOM    620  CA  GLY A 620      -6.182  14.4971786.478  0.85 10.00           C  
ATOM    621  CA  GLU A 621      -4.442  13.4691789.669  0.61 10.00           C  
ATOM    622  CA  ALA A 622      -5.182  13.1661793.376  0.51 10.00           C  
ATOM    623  CA  GLY A 623      -7.013  15.3651795.855  0.83 10.00           C  
ATOM    624  CA  PRO A 624      -7.200  16.5131799.514  0.84 10.00           C  
ATOM    625  CA  SER A 625      -6.140  14.3501802.466  0.73 10.00           C  
ATOM    626  CA  GLY A 626      -8.327  13.7861805.525  0.83 10.00           C  
ATOM    627  CA  PRO A 627      -9.519  15.3271808.835  0.78 10.00           C  
ATOM    628  CA  ALA A 628      -8.144  14.4541812.235  0.76 10.00           C  
ATOM    629  CA  GLY A 629     -10.459  11.8581813.755  0.85 10.00           C  
ATOM    630  CA  PRO A 630     -12.245  10.6691816.935  0.31 10.00           C  
ATOM    631  CA  THR A 631     -11.617  12.7701820.013  0.71 10.00           C  
ATOM    632  CA  GLY A 632      -8.647  10.9631821.558  0.77 10.00           C  
ATOM    633  CA  ALA A 633      -9.469   9.8561825.120  0.85 10.00           C  
ATOM    634  CA  ARG A 634      -8.053  10.3301828.638  0.65 10.00           C  
ATOM    635  CA  GLY A 635      -5.335   8.9381830.897  0.28 10.00           C  
ATOM    636  CA  ALA A 636      -5.344   7.4261834.396  0.22 10.00           C  
HETATM  637  CA  HYP A 637      -6.475   8.4271837.924  0.53 10.00           C  
ATOM    638  CA  GLY A 638      -4.273  10.2071840.411  0.15 10.00           C  
ATOM    639  CA  ASP A 639      -2.372   9.3451843.576  0.54 10.00           C  
ATOM    640  CA  ARG A 640      -2.713   9.7491847.401  0.72 10.00           C  
ATOM    641  CA  GLY A 641      -1.917  12.4161849.956  0.61 10.00           C  
ATOM    642  CA  GLU A 642       1.279  13.0201851.901  0.26 10.00           C  
ATOM    643  CA  ALA A 643       0.920  12.7881855.737  0.85 10.00           C  
ATOM    644  CA  GLY A 644      -1.686  13.2761858.475  0.85 10.00           C  
ATOM    645  CA  PRO A 645      -2.155  15.1451861.805  0.45 10.00           C  
HETATM  646  CA  HYP A 646      -1.507  13.2651865.137  0.62 10.00           C  
ATOM    647  CA  GLY A 647      -4.725  13.8671867.047  0.85 10.00           C  
ATOM    648  CA  PRO A 648      -7.192  16.5031868.380  0.39 10.00           C  
ATOM    649  CA  ALA A 649      -5.658  17.6621871.702  0.68 10.00           C  
ATOM    650  CA  GLY A 650      -5.221  16.8501875.408  0.85 10.00           C  
ATOM    651  CA  PHE A 651      -8.540  15.2241876.216  0.22 10.00           C  
ATOM    652  CA  ALA A 652      -7.576  15.0321879.872  0.68 10.00           C  
ATOM    653  CA  GLY A 653      -4.805  13.0251881.434  0.81 10.00           C  
ATOM    654  CA  PRO A 654      -5.770  10.6201884.231  0.82 10.00           C  
HETATM  655  CA  HYP A 655      -4.592  11.9521887.634  0.84 10.00           C  
ATOM    656  CA  GLY A 656      -1.419  10.8381889.336  0.85 10.00           C  
ATOM    657  CA  ALA A 657      -0.747  11.0351893.059  0.68 10.00           C  
ATOM    658  CA  ASP A 658      -1.479  13.3451895.977  0.77 10.00           C  
ATOM    659  CA  GLY A 659       0.091  15.2971898.832  0.40 10.00           C  
ATOM    660  CA  GLN A 660       0.626  14.8921902.597  0.50 10.00           C  
HETATM  661  CA  HYP A 661      -2.026  14.7001905.349  0.15 10.00           C  
ATOM    662  CA  GLY A 662      -1.718  18.1951906.791  0.38 10.00           C  
ATOM    663  CA  ALA A 663       0.269  20.3651909.198  0.73 10.00           C  
ATOM    664  CA  LYS A 664       1.315  19.9741912.852  0.15 10.00           C  
ATOM    665  CA  GLY A 665      -1.295  20.0421915.601  0.38 10.00           C  
ATOM    666  CA  GLU A 666      -1.689  23.1151917.814  0.85 10.00           C  
HETATM  667  CA  HYP A 667      -2.034  23.5641921.616  0.37 10.00           C  
ATOM    668  CA  GLY A 668      -5.328  23.6211923.461  0.31 10.00           C  
ATOM    669  CA  ASP A 669      -7.212  25.6731926.020  0.84 10.00           C  
ATOM    670  CA  THR A 670      -6.399  25.4221929.760  0.58 10.00           C  
ATOM    671  CA  GLY A 671      -9.182  23.0701930.905  0.18 10.00           C  
ATOM    672  CA  VAL A 672     -12.599  23.1121932.635  0.85 10.00           C  
ATOM    673  CA  LYS A 673     -12.601  23.2561936.461  0.54 10.00           C  
ATOM    674  CA  GLY A 674     -13.116  20.8211939.320  0.22 10.00           C  
ATOM    675  CA  ASP A 675     -14.738  20.3371942.710  0.60 10.00           C  
ATOM    676  CA  ALA A 676     -13.611  18.3991945.781  0.53 10.00           C  
ATOM    677  CA  GLY A 677     -13.868  19.4961949.407  0.30 10.00           C  
ATOM    678  CA  PRO A 678     -11.180  18.3341951.910  0.75 10.00           C  
HETATM  679  CA  HYP A 679     -11.826  18.3101955.680  0.18 10.00           C  
ATOM    680  CA  GLY A 680     -10.670  21.2231957.791  0.56 10.00           C  
ATOM    681  CA  PRO A 681      -7.908  22.1681960.224  0.84 10.00           C  
ATOM    682  CA  ALA A 682      -8.307  21.1491963.917  0.32 10.00           C  
ATOM    683  CA  GLY A 683      -8.134  22.6781967.391  0.41 10.00           C  
ATOM    684  CA  PRO A 684      -5.920  22.6131970.525  0.83 10.00           C  
ATOM    685  CA  ALA A 685      -6.548  20.4901973.638  0.75 10.00           C  
ATOM    686  CA  GLY A 686      -7.435  21.3521977.263  0.27 10.00           C  
ATOM    687  CA  PRO A 687      -6.071  21.2431980.898  0.71 10.00           C  
HETATM  688  CA  HYP A 688      -3.470  18.6761982.011  0.40 10.00           C  
ATOM    689  CA  GLY A 689      -4.361  15.0951982.860  0.45 10.00           C  
ATOM    690  CA  PRO A 690      -6.473  14.8521986.058  0.74 10.00           C  
ATOM    691  CA  ILE A 691      -5.509  12.9321989.230  0.71 10.00           C  
ATOM    692  CA  GLY A 692      -6.321   9.6761990.991  0.61 10.00           C  
ATOM    693  CA  ASN A 693      -8.029   9.5651994.373  0.28 10.00           C  
ATOM    694  CA  VAL A 694      -7.406   9.1361998.105  0.73 10.00           C  
ATOM    695  CA  GLY A 695      -6.944   5.8671999.969  0.48 10.00           C  
ATOM    696  CA  ALA A 696      -8.489   5.1932003.402  0.51 10.00           C  
HETATM  697  CA  HYP A 697      -8.050   6.1242007.130  0.85 10.00           C  
ATOM    698  CA  GLY A 698      -8.150   3.3252009.682  0.40 10.00           C  
ATOM    699  CA  PRO A 699      -9.863   2.0002012.819  0.29 10.00           C  
ATOM    700  CA  LYS A 700      -9.352   3.7442016.170  0.52 10.00           C  
ATOM    701  CA  GLY A 701      -6.757   6.3082015.162  0.15 10.00           C  
ATOM    702  CA  SER A 702      -5.814   6.7342018.820  0.61 10.00           C  
ATOM    703  CA  ARG A 703      -7.588   5.2472021.860  0.79 10.00           C  
ATOM    704  CA  GLY A 704      -8.598   7.6852024.599  0.79 10.00           C  
ATOM    705  CA  ALA A 705      -6.402   8.3122027.638  0.98 10.00           C  
ATOM    706  CA  ALA A 706      -6.916   7.0752031.174  1.00 10.00           C  
ATOM    707  CA  GLY A 707      -9.208   8.0522033.998  1.00 10.00           C  
ATOM    708  CA  PRO A 708      -8.310  10.5322036.766  1.00 10.00           C  
HETATM  709  CA  HYP A 709      -8.528   9.6082040.505  1.00 10.00           C  
ATOM    710  CA  GLY A 710     -11.758   8.2712041.986  1.00 10.00           C  
ATOM    711  CA  ALA A 711     -13.197   9.2422045.355  1.00 10.00           C  
ATOM    712  CA  THR A 712     -11.650  10.0382048.722  1.00 10.00           C  
ATOM    713  CA  GLY A 713     -12.295   6.9452050.828  1.00 10.00           C  
ATOM    714  CA  PHE A 714     -14.395   5.5462053.699  0.89 10.00           C  
HETATM  715  CA  HYP A 715     -14.979   6.5672057.376  1.00 10.00           C  
ATOM    716  CA  GLY A 716     -13.352   4.8772060.368  1.00 10.00           C  
ATOM    717  CA  ALA A 717     -14.039   3.5432063.849  1.00 10.00           C  
ATOM    718  CA  ALA A 718     -15.562   5.3122066.831  0.95 10.00           C  
ATOM    719  CA  GLY A 719     -13.927   4.7972070.190  1.00 10.00           C  
ATOM    720  CA  ARG A 720     -12.290   2.1342072.312  0.79 10.00           C  
ATOM    721  CA  VAL A 721     -11.633   2.0692076.054  0.81 10.00           C  
ATOM    722  CA  GLY A 722     -11.502   4.6932078.780  0.86 10.00           C  
ATOM    723  CA  PRO A 723      -8.407   5.2112081.016  0.86 10.00           C  
HETATM  724  CA  HYP A 724      -8.460   5.1822084.868  0.82 10.00           C  
ATOM    725  CA  GLY A 725      -9.202   8.1882087.077  1.00 10.00           C  
ATOM    726  CA  PRO A 726      -8.477  10.0712090.360  1.00 10.00           C  
ATOM    727  CA  SER A 727      -8.232   8.4292093.789  1.00 10.00           C  
ATOM    728  CA  GLY A 728     -11.300   9.3942095.806  1.00 10.00           C  
ATOM    729  CA  ASN A 729     -10.787  11.6502098.817  1.00 10.00           C  
ATOM    730  CA  ALA A 730      -8.622  10.1132101.565  1.00 10.00           C  
ATOM    731  CA  GLY A 731     -11.016   9.0502104.280  1.00 10.00           C  
ATOM    732  CA  PRO A 732     -11.920   9.0282107.993  0.89 10.00           C  
HETATM  733  CA  HYP A 733      -8.894   9.7022110.240  0.89 10.00           C  
ATOM    734  CA  GLY A 734      -7.695   7.3192112.933  0.86 10.00           C  
ATOM    735  CA  PRO A 735      -9.331   7.0632116.406  0.93 10.00           C  
HETATM  736  CA  HYP A 736      -7.420   7.6602119.700  0.79 10.00           C  
ATOM    737  CA  GLY A 737      -5.051   5.1412121.273  0.79 10.00           C  
ATOM    738  CA  PRO A 738      -4.644   2.7292124.232  1.00 10.00           C  
ATOM    739  CA  VAL A 739      -4.454   3.7102127.886  0.93 10.00           C  
ATOM    740  CA  GLY A 740      -1.285   3.3562129.958  1.00 10.00           C  
ATOM    741  CA  LYS A 741      -0.066   1.3762132.970  0.89 10.00           C  
ATOM    742  CA  GLU A 742      -0.293   1.2022136.772  0.79 10.00           C  
ATOM    743  CA  GLY A 743       0.960   3.6532139.370  0.79 10.00           C  
ATOM    744  CA  GLY A 744       2.758   3.3512142.669  1.00 10.00           C  
ATOM    745  CA  LYS A 745       1.994   3.4002146.372  0.79 10.00           C  
ATOM    746  CA  GLY A 746       0.471   6.1642148.464  0.79 10.00           C  
ATOM    747  CA  PRO A 747       1.288   8.2932151.536  1.00 10.00           C  
ATOM    748  CA  ARG A 748      -0.235   7.9082155.024  1.00 10.00           C  
ATOM    749  CA  GLY A 749      -2.985   9.7342156.927  1.00 10.00           C  
ATOM    750  CA  GLU A 750      -4.868  10.3942160.171  1.00 10.00           C  
ATOM    751  CA  THR A 751      -3.740   9.7682163.749  1.00 10.00           C  
ATOM    752  CA  GLY A 752      -4.791   8.2232167.041  1.00 10.00           C  
ATOM    753  CA  PRO A 753      -6.009  10.0002170.228  1.00 10.00           C  
ATOM    754  CA  ALA A 754      -4.637   7.9862173.168  1.00 10.00           C  
ATOM    755  CA  GLY A 755      -3.799   4.4282174.234  0.79 10.00           C  
ATOM    756  CA  ARG A 756      -5.333   2.4352177.081  0.92 10.00           C  
HETATM  757  CA  HYP A 757      -5.408   2.4492180.925  1.00 10.00           C  
ATOM    758  CA  GLY A 758      -2.068   2.0482182.683  0.79 10.00           C  
ATOM    759  CA  GLU A 759      -0.861   0.9272186.107  0.79 10.00           C  
ATOM    760  CA  VAL A 760       0.060   2.5052189.464  0.79 10.00           C  
ATOM    761  CA  GLY A 761       3.202   2.8312191.571  1.00 10.00           C  
ATOM    762  CA  PRO A 762       4.580   0.5472194.346  0.89 10.00           C  
HETATM  763  CA  HYP A 763       3.650   0.7832198.055  0.82 10.00           C  
ATOM    764  CA  GLY A 764       4.642   3.7922200.135  1.00 10.00           C  
ATOM    765  CA  PRO A 765       7.016   4.3082203.134  1.00 10.00           C  
HETATM  766  CA  HYP A 766       6.405   2.6862206.589  0.86 10.00           C  
ATOM    767  CA  GLY A 767       4.364   4.2442209.378  1.00 10.00           C  
ATOM    768  CA  PRO A 768       4.828   6.1912212.649  1.00 10.00           C  
ATOM    769  CA  ALA A 769       4.072   5.2252216.248  1.00 10.00           C  
ATOM    770  CA  GLY A 770       1.246   6.4042218.463  1.00 10.00           C  
ATOM    771  CA  GLU A 771       0.872   7.4832222.080  0.95 10.00           C  
ATOM    772  CA  LYS A 772       2.496   5.6272224.973  0.95 10.00           C  
ATOM    773  CA  GLY A 773       1.607   3.5522228.009  0.79 10.00           C  
ATOM    774  CA  SER A 774      -0.137   4.6792231.181  0.87 10.00           C  
HETATM  775  CA  HYP A 775       0.290   4.5252234.991  0.79 10.00           C  
ATOM    776  CA  GLY A 776      -0.681   1.2952236.729  0.79 10.00           C  
ATOM    777  CA  ALA A 777       0.289  -1.6672238.913  0.79 10.00           C  
ATOM    778  CA  ASP A 778      -0.111  -1.7282242.698  0.79 10.00           C  
ATOM    779  CA  GLY A 779       1.956  -0.5482245.676  0.79 10.00           C  
ATOM    780  CA  PRO A 780       4.692  -2.9512246.965  0.79 10.00           C  
ATOM    781  CA  ALA A 781       5.761  -3.3442250.603  0.79 10.00           C  
ATOM    782  CA  GLY A 782       8.659  -1.8962252.589  0.79 10.00           C  
ATOM    783  CA  SER A 783       9.929  -2.5782256.102  1.00 10.00           C  
HETATM  784  CA  HYP A 784       8.084  -2.9832259.443  0.79 10.00           C  
ATOM    785  CA  GLY A 785       7.874   0.0722261.662  0.86 10.00           C  
ATOM    786  CA  THR A 786       8.973   0.5902265.261  1.00 10.00           C  
ATOM    787  CA  PRO A 787       7.416  -0.2862268.660  0.93 10.00           C  
ATOM    788  CA  GLY A 788       5.257   2.0822270.714  0.79 10.00           C  
ATOM    789  CA  PRO A 789       3.962   2.9952274.212  1.00 10.00           C  
ATOM    790  CA  GLN A 790       4.145   0.4832277.085  0.92 10.00           C  
ATOM    791  CA  GLY A 791       1.543   1.5202279.638  0.79 10.00           C  
ATOM    792  CA  ILE A 792       1.078   3.2582282.974  1.00 10.00           C  
ATOM    793  CA  ALA A 793       3.247   1.9122285.801  1.00 10.00           C  
ATOM    794  CA  GLY A 794       1.049  -0.9672286.946  1.00 10.00           C  
ATOM    795  CA  GLN A 795       0.516  -2.0912290.526  0.89 10.00           C  
ATOM    796  CA  ARG A 796       1.867  -0.7912293.825  1.00 10.00           C  
ATOM    797  CA  GLY A 797       3.542  -4.0012294.943  0.79 10.00           C  
ATOM    798  CA  VAL A 798       2.845  -5.0462298.547  0.79 10.00           C  
ATOM    799  CA  VAL A 799       3.366  -4.0102302.204  0.82 10.00           C  
ATOM    800  CA  GLY A 800       6.946  -4.1282303.491  0.79 10.00           C  
ATOM    801  CA  LEU A 801       8.174  -5.9572306.579  0.90 10.00           C  
HETATM  802  CA  HYP A 802       7.442  -5.5312310.303  0.83 10.00           C  
ATOM    803  CA  GLY A 803       9.780  -3.6972312.644  0.93 10.00           C  
ATOM    804  CA  GLN A 804      11.881  -4.6542315.661  0.89 10.00           C  
ATOM    805  CA  ARG A 805      11.115  -4.8402319.391  0.94 10.00           C  
ATOM    806  CA  GLY A 806      10.783  -1.7132321.508  1.00 10.00           C  
ATOM    807  CA  LYS A 807      13.547  -1.2842324.076  1.00 10.00           C  
ATOM    808  CA  ARG A 808      13.132  -2.5992327.597  0.96 10.00           C  
ATOM    809  CA  GLY A 809      10.710  -1.4942330.305  0.98 10.00           C  
ATOM    810  CA  PHE A 810      10.497   0.3972333.593  0.98 10.00           C  
HETATM  811  CA  HYP A 811      10.253  -0.5062337.307  1.00 10.00           C  
ATOM    812  CA  GLY A 812       7.026  -1.3952339.039  0.93 10.00           C  
ATOM    813  CA  LEU A 813       5.734  -0.5902342.510  0.82 10.00           C  
HETATM  814  CA  HYP A 814       8.273   1.0332344.868  0.83 10.00           C  
ATOM    815  CA  GLY A 815       8.042  -1.4942347.701  1.00 10.00           C  
ATOM    816  CA  PRO A 816       5.728  -3.1382350.303  0.89 10.00           C  
ATOM    817  CA  SER A 817       5.470  -2.1282353.961  1.00 10.00           C  
ATOM    818  CA  GLY A 818       7.142  -3.1382357.188  0.93 10.00           C  
ATOM    819  CA  GLU A 819       6.262  -4.9402360.401  0.94 10.00           C  
HETATM  820  CA  HYP A 820       5.736  -3.8392364.020  0.96 10.00           C  
ATOM    821  CA  GLY A 821       8.597  -3.9532366.533  0.79 10.00           C  
ATOM    822  CA  LYS A 822       9.092  -5.2532370.097  0.24 10.00           C  
ATOM    823  CA  GLN A 823       9.481  -4.0102373.697  0.41 10.00           C  
ATOM    824  CA  GLY A 824      12.505  -2.4942375.408  0.15 10.00           C  
ATOM    825  CA  PRO A 825      13.233  -0.7302378.725  0.57 10.00           C  
ATOM    826  CA  SER A 826      11.177  -1.0902381.913  0.43 10.00           C  
ATOM    827  CA  GLY A 827      11.346   0.6532385.283  0.85 10.00           C  
ATOM    828  CA  ALA A 828      12.888   0.7012388.752  0.25 10.00           C  
ATOM    829  CA  SER A 829      11.707   0.3082392.343  0.85 10.00           C  
ATOM    830  CA  GLY A 830       9.059   2.8942391.563  0.72 10.00           C  
ATOM    831  CA  GLU A 831       7.637   5.2042394.235  0.58 10.00           C  
ATOM    832  CA  ARG A 832      10.139   4.7732397.085  0.84 10.00           C  
ATOM    833  CA  GLY A 833       8.694   2.2882399.573  0.63 10.00           C  
ATOM    834  CA  PRO A 834       5.946   2.2072402.214  0.27 10.00           C  
HETATM  835  CA  HYP A 835       7.138   3.5932405.571  0.85 10.00           C  
ATOM    836  CA  GLY A 836       7.327   1.3362408.632  0.70 10.00           C  
ATOM    837  CA  PRO A 837       5.172   0.3572411.676  0.24 10.00           C  
ATOM    838  CA  MET A 838       6.009   1.2622415.289  0.80 10.00           C  
ATOM    839  CA  GLY A 839       8.364  -1.2672416.763  0.62 10.00           C  
ATOM    840  CA  PRO A 840       9.016  -3.5512419.731  0.31 10.00           C  
HETATM  841  CA  HYP A 841       6.677  -3.4862422.766  0.85 10.00           C  
ATOM    842  CA  GLY A 842       7.749  -1.4792425.872  0.83 10.00           C  
ATOM    843  CA  LEU A 843       8.891  -3.8032428.668  0.25 10.00           C  
ATOM    844  CA  ALA A 844       8.165  -2.2502432.040  0.79 10.00           C  
ATOM    845  CA  GLY A 845       9.853   0.1242434.423  0.62 10.00           C  
ATOM    846  CA  PRO A 846      11.818   0.5152437.668  0.16 10.00           C  
HETATM  847  CA  HYP A 847      10.367  -0.3912441.095  0.65 10.00           C  
ATOM    848  CA  GLY A 848       8.638   2.1452443.339  0.85 10.00           C  
ATOM    849  CA  GLU A 849       9.194   3.4432446.860  0.48 10.00           C  
ATOM    850  CA  SER A 850       8.922   2.3212450.471  0.85 10.00           C  
ATOM    851  CA  GLY A 851       6.335   3.0172453.152  0.81 10.00           C  
ATOM    852  CA  ARG A 852       4.701   6.0762454.685  0.46 10.00           C  
ATOM    853  CA  GLU A 853       5.006   5.7392458.455  0.82 10.00           C  
ATOM    854  CA  GLY A 854       2.268   4.0972460.500  0.64 10.00           C  
ATOM    855  CA  SER A 855       1.348   6.2562463.504  0.72 10.00           C  
HETATM  856  CA  HYP A 856       2.946   5.9442466.993  0.77 10.00           C  
ATOM    857  CA  GLY A 857       2.279   3.2112469.546  0.25 10.00           C  
ATOM    858  CA  ALA A 858      -0.232   2.7602472.366  0.36 10.00           C  
ATOM    859  CA  GLU A 859       0.095   3.2712476.114  0.45 10.00           C  
ATOM    860  CA  GLY A 860       2.279   0.4322477.347  0.16 10.00           C  
ATOM    861  CA  SER A 861       1.333  -1.2462480.616  0.28 10.00           C  
HETATM  862  CA  HYP A 862       1.257  -0.3692484.367  0.15 10.00           C  
ATOM    863  CA  GLY A 863       4.117  -0.8642486.831  0.39 10.00           C  
ATOM    864  CA  ARG A 864       4.244  -1.6322490.561  0.53 10.00           C  
ATOM    865  CA  ASP A 865       4.478  -0.4852494.164  0.33 10.00           C  
ATOM    866  CA  GLY A 866       4.014   3.1922494.889  0.65 10.00           C  
ATOM    867  CA  ALA A 867       5.162   5.4052497.745  0.82 10.00           C  
HETATM  868  CA  HYP A 868       5.178   5.2292501.622  0.46 10.00           C  
ATOM    869  CA  GLY A 869       1.978   5.2082503.673  0.79 10.00           C  
ATOM    870  CA  ALA A 870       1.331   7.5482506.589  0.84 10.00           C  
ATOM    871  CA  LYS A 871       2.175   7.4122510.327  0.63 10.00           C  
ATOM    872  CA  GLY A 872      -0.318   7.0542513.162  0.28 10.00           C  
ATOM    873  CA  ASP A 873      -1.451   9.0192516.201  0.45 10.00           C  
ATOM    874  CA  ARG A 874      -1.212   8.2092519.972  0.83 10.00           C  
ATOM    875  CA  GLY A 875      -2.010   4.9082521.670  0.78 10.00           C  
ATOM    876  CA  GLU A 876      -4.283   2.8862523.937  0.18 10.00           C  
ATOM    877  CA  THR A 877      -2.463   5.0242526.486  0.83 10.00           C  
ATOM    878  CA  GLY A 878      -1.403   2.9272529.536  0.83 10.00           C  
ATOM    879  CA  PRO A 879      -1.825   1.7482533.252  0.62 10.00           C  
ATOM    880  CA  ALA A 880      -1.484   3.8822536.380  0.34 10.00           C  
ATOM    881  CA  GLY A 881       0.454   1.9132539.011  0.85 10.00           C  
ATOM    882  CA  PRO A 882       0.445  -0.7192541.778  0.50 10.00           C  
HETATM  883  CA  HYP A 883      -2.944  -0.7972543.556  0.60 10.00           C  
ATOM    884  CA  GLY A 884      -2.217   0.2162547.140  0.85 10.00           C  
ATOM    885  CA  ALA A 885       0.644  -0.7122549.504  0.43 10.00           C  
HETATM  886  CA  HYP A 886       1.624  -2.4352552.796  0.47 10.00           C  
ATOM    887  CA  GLY A 887       0.978  -0.7382556.125  0.85 10.00           C  
ATOM    888  CA  ALA A 888       3.266   1.3302558.336  0.42 10.00           C  
HETATM  889  CA  HYP A 889       3.579   1.2712562.160  0.41 10.00           C  
ATOM    890  CA  GLY A 890       2.722   4.2372564.382  0.75 10.00           C  
ATOM    891  CA  ALA A 891       2.653   5.0332568.104  0.84 10.00           C  
ATOM    892  CA  PRO A 892       2.317   3.0512571.361  0.79 10.00           C  
ATOM    893  CA  GLY A 893      -0.995   1.9962572.843  0.65 10.00           C  
ATOM    894  CA  PRO A 894      -3.352   3.8952575.195  0.85 10.00           C  
ATOM    895  CA  VAL A 895      -2.809   3.3132578.926  0.27 10.00           C  
ATOM    896  CA  GLY A 896      -2.754   0.3432581.269  0.38 10.00           C  
ATOM    897  CA  PRO A 897      -5.290   0.1372584.142  0.72 10.00           C  
ATOM    898  CA  ALA A 898      -3.881   1.1932587.545  0.15 10.00           C  
ATOM    899  CA  GLY A 899      -2.918   0.2042591.087  0.15 10.00           C  
ATOM    900  CA  LYS A 900      -5.288  -1.1302593.748  0.81 10.00           C  
ATOM    901  CA  ASN A 901      -5.079  -1.2122597.579  0.34 10.00           C  
ATOM    902  CA  GLY A 902      -1.818  -2.3202599.156  0.15 10.00           C  
ATOM    903  CA  ASP A 903      -0.204  -3.8602602.210  0.34 10.00           C  
ATOM    904  CA  ARG A 904      -1.708  -3.7712605.710  0.60 10.00           C  
ATOM    905  CA  GLY A 905      -0.172  -0.8912607.649  0.16 10.00           C  
ATOM    906  CA  GLU A 906       1.410  -0.5412611.088  0.17 10.00           C  
ATOM    907  CA  THR A 907      -0.407  -1.9602614.126  0.16 10.00           C  
ATOM    908  CA  GLY A 908      -1.229   0.7702616.604  0.18 10.00           C  
ATOM    909  CA  PRO A 909      -1.129   2.1412620.178  0.84 10.00           C  
ATOM    910  CA  ALA A 910      -1.752   0.2212623.425  0.56 10.00           C  
ATOM    911  CA  GLY A 911      -2.733   2.4142626.389  0.21 10.00           C  
ATOM    912  CA  PRO A 912      -1.437   5.3372628.560  0.64 10.00           C  
ATOM    913  CA  ALA A 913      -2.211   4.0942632.052  0.78 10.00           C  
ATOM    914  CA  GLY A 914      -4.894   2.6992634.280  0.34 10.00           C  
ATOM    915  CA  PRO A 915      -7.304   3.6472637.096  0.30 10.00           C  
ATOM    916  CA  ILE A 916      -6.543   2.5342640.677  0.35 10.00           C  
ATOM    917  CA  GLY A 917      -8.928  -0.3272641.387  0.33 10.00           C  
ATOM    918  CA  PRO A 918     -11.804  -0.6312643.895  0.82 10.00           C  
ATOM    919  CA  ALA A 919     -11.308   1.0652647.237  0.37 10.00           C  
ATOM    920  CA  GLY A 920      -9.413  -0.3002650.193  0.66 10.00           C  
ATOM    921  CA  ALA A 921      -9.538  -1.7482653.698  0.85 10.00           C  
ATOM    922  CA  ARG A 922      -8.543  -0.7122657.277  0.74 10.00           C  
ATOM    923  CA  GLY A 923      -5.770  -2.0372659.549  0.85 10.00           C  
ATOM    924  CA  PRO A 924      -6.205  -5.5062661.181  0.60 10.00           C  
ATOM    925  CA  ALA A 925      -6.322  -5.5402664.988  0.37 10.00           C  
ATOM    926  CA  GLY A 926      -6.628  -1.9502666.164  0.45 10.00           C  
ATOM    927  CA  PRO A 927      -4.313  -1.0362669.078  0.85 10.00           C  
ATOM    928  CA  GLN A 928      -5.734  -0.0172672.456  0.21 10.00           C  
ATOM    929  CA  GLY A 929      -4.523   2.8942674.583  0.62 10.00           C  
ATOM    930  CA  PRO A 930      -6.094   3.0482678.075  0.85 10.00           C  
ATOM    931  CA  ARG A 931      -4.699   1.2762681.167  0.19 10.00           C  
ATOM    932  CA  GLY A 932      -6.487   2.2852684.363  0.29 10.00           C  
ATOM    933  CA  ASP A 933      -7.338   5.1872686.669  0.75 10.00           C  
ATOM    934  CA  LYS A 934      -7.665   5.2272690.422  0.44 10.00           C  
ATOM    935  CA  GLY A 935      -9.718   3.1942692.854  0.74 10.00           C  
ATOM    936  CA  GLU A 936     -10.748   4.5832696.235  0.92 10.00           C  
ATOM    937  CA  THR A 937      -9.503   6.1982699.481  0.79 10.00           C  
ATOM    938  CA  GLY A 938      -8.982   5.5432703.177  1.00 10.00           C  
ATOM    939  CA  GLU A 939     -11.234   5.8502706.209  1.00 10.00           C  
ATOM    940  CA  GLN A 940     -11.280   7.2062709.735  0.79 10.00           C  
ATOM    941  CA  GLY A 941      -9.854   5.3222712.667  0.93 10.00           C  
ATOM    942  CA  ASP A 942     -12.137   2.8182714.363  1.00 10.00           C  
ATOM    943  CA  ARG A 943     -12.017   2.4442718.159  0.92 10.00           C  
ATOM    944  CA  GLY A 944      -8.964   2.6412720.387  1.00 10.00           C  
ATOM    945  CA  ILE A 945      -9.116   2.2282724.132  1.00 10.00           C  
ATOM    946  CA  LYS A 946     -11.651   3.2172726.756  1.00 10.00           C  
ATOM    947  CA  GLY A 947      -9.722   3.9792729.924  1.00 10.00           C  
ATOM    948  CA  HIS A 948      -9.094   2.7862733.490  1.00 10.00           C  
ATOM    949  CA  ARG A 949     -10.188   3.5712737.063  1.00 10.00           C  
ATOM    950  CA  GLY A 950      -8.559   5.6212739.784  1.00 10.00           C  
ATOM    951  CA  PHE A 951      -7.642   4.6832743.323  0.87 10.00           C  
ATOM    952  CA  SER A 952      -7.777   5.4992747.018  1.00 10.00           C  
ATOM    953  CA  GLY A 953      -5.225   6.1832749.743  0.86 10.00           C  
ATOM    954  CA  LEU A 954      -6.704   7.5932752.962  0.82 10.00           C  
ATOM    955  CA  GLN A 955      -8.267   6.4322756.230  0.92 10.00           C  
ATOM    956  CA  GLY A 956      -9.543   8.5462759.107  0.93 10.00           C  
ATOM    957  CA  PRO A 957      -8.798  10.8682762.043  0.79 10.00           C  
HETATM  958  CA  HYP A 958      -7.935   9.3342765.456  0.86 10.00           C  
ATOM    959  CA  GLY A 959     -10.686   7.9572767.661  1.00 10.00           C  
ATOM    960  CA  SER A 960     -11.024   9.4212771.139  1.00 10.00           C  
HETATM  961  CA  HYP A 961      -8.491   9.2072773.996  1.00 10.00           C  
ATOM    962  CA  GLY A 962      -9.826   6.0022775.485  1.00 10.00           C  
ATOM    963  CA  SER A 963      -9.611   5.0522779.137  1.00 10.00           C  
HETATM  964  CA  HYP A 964      -7.613   7.0302781.766  1.00 10.00           C  
ATOM    965  CA  GLY A 965      -5.701   3.8372782.392  0.79 10.00           C  
ATOM    966  CA  GLU A 966      -5.345   2.9922786.072  0.79 10.00           C  
ATOM    967  CA  GLN A 967      -3.237   3.7952789.150  0.79 10.00           C  
ATOM    968  CA  GLY A 968      -0.018   2.5622790.771  0.79 10.00           C  
ATOM    969  CA  PRO A 969       1.354   0.2432793.562  0.93 10.00           C  
ATOM    970  CA  SER A 970      -0.115   0.6342797.056  0.83 10.00           C  
ATOM    971  CA  GLY A 971       0.295   1.9862800.557  0.93 10.00           C  
ATOM    972  CA  ALA A 972       3.716   1.4602802.090  0.89 10.00           C  
ATOM    973  CA  SER A 973       2.541   1.6672805.710  0.79 10.00           C  
ATOM    974  CA  GLY A 974       0.078   3.4192808.018  0.79 10.00           C  
ATOM    975  CA  PRO A 975       0.437   5.5352811.217  0.79 10.00           C  
ATOM    976  CA  ALA A 976       0.240   3.6952814.552  0.79 10.00           C  
ATOM    977  CA  GLY A 977      -2.639   4.3732816.922  0.79 10.00           C  
ATOM    978  CA  PRO A 978      -2.755   6.3152820.227  0.93 10.00           C  
ATOM    979  CA  ARG A 979      -2.057   4.8422823.681  0.87 10.00           C  
ATOM    980  CA  GLY A 980      -4.444   3.5252826.335  0.86 10.00           C  
ATOM    981  CA  PRO A 981      -5.839   3.6782829.952  0.96 10.00           C  
HETATM  982  CA  HYP A 982      -4.140   4.5132833.307  0.89 10.00           C  
ATOM    983  CA  GLY A 983      -4.389   1.0902834.968  0.86 10.00           C  
ATOM    984  CA  SER A 984      -6.103   1.1612838.354  1.00 10.00           C  
ATOM    985  CA  ALA A 985      -4.493   1.4182841.801  0.89 10.00           C  
ATOM    986  CA  GLY A 986      -0.968   1.5362843.196  0.86 10.00           C  
ATOM    987  CA  SER A 987       0.222   1.3632846.811  0.96 10.00           C  
HETATM  988  CA  HYP A 988      -1.864   1.6222850.048  0.96 10.00           C  
ATOM    989  CA  GLY A 989       1.046   2.1972852.451  0.93 10.00           C  
ATOM    990  CA  LYS A 990       2.333  -0.1252855.201  1.00 10.00           C  
ATOM    991  CA  ASP A 991       3.061   0.1762858.928  0.91 10.00           C  
ATOM    992  CA  GLY A 992       5.809   1.6422861.079  1.00 10.00           C  
ATOM    993  CA  LEU A 993       7.115  -0.3312864.043  1.00 10.00           C  
ATOM    994  CA  ASN A 994       6.727  -0.9232867.770  0.91 10.00           C  
ATOM    995  CA  GLY A 995       6.105   2.1622869.873  1.00 10.00           C  
ATOM    996  CA  LEU A 996       8.102   3.4962872.802  0.88 10.00           C  
HETATM  997  CA  HYP A 997       7.151   2.2842876.321  0.96 10.00           C  
ATOM    998  CA  GLY A 998       4.606   4.1002878.465  0.79 10.00           C  
ATOM    999  CA  PRO A 999       5.194   5.9682881.754  0.79 10.00           C  
ATOM   1000  CA  ILE A1000       5.615   4.4652885.229  0.85 10.00           C  
ATOM   1001  CA  GLY A1001       2.733   4.0952887.678  0.86 10.00           C  
HETATM 1002  CA  HYP A1002       1.041   5.3232890.917  0.86 10.00           C  
HETATM 1003  CA  HYP A1003       2.582   5.0762894.419  0.79 10.00           C  
ATOM   1004  CA  GLY A1004       0.015   2.7612895.984  0.79 10.00           C  
ATOM   1005  CA  PRO A1005      -2.198   2.6932899.106  0.96 10.00           C  
ATOM   1006  CA  ARG A1006      -1.260   2.7162902.806  0.79 10.00           C  
ATOM   1007  CA  GLY A1007       2.259   1.7762903.881  0.79 10.00           C  
ATOM   1008  CA  ARG A1008       2.227   0.0482907.277  0.79 10.00           C  
ATOM   1009  CA  THR A1009       3.555   1.5412910.497  0.79 10.00           C  
ATOM   1010  CA  GLY A1010       6.366   0.5262912.838  0.79 10.00           C  
ATOM   1011  CA  ASP A1011       6.439  -1.9312915.742  0.88 10.00           C  
ATOM   1012  CA  SER A1012       4.985  -1.6492919.248  0.79 10.00           C  
ATOM   1013  CA  GLY A1013       6.072   1.1852921.453  0.93 10.00           C  
ATOM   1014  CA  PRO A1014       8.302   0.9402924.555  1.00 10.00           C  
ATOM   1015  CA  ALA A1015       7.186   0.0712928.071  1.00 10.00           C  
ATOM   1016  CA  GLY A1016       6.227   2.1082931.126  1.00 10.00           C  
ATOM   1017  CA  PRO A1017       7.820   3.0392934.516  1.00 10.00           C  
HETATM 1018  CA  HYP A1018       6.848   1.7352938.009  1.00 10.00           C  
ATOM   1019  CA  GLY A1019       4.354   3.3062940.387  1.00 10.00           C  
ATOM   1020  CA  PRO A1020       3.564   4.2972944.042  1.00 10.00           C  
HETATM 1021  CA  HYP A1021       5.740   3.5632947.146  0.99 10.00           C  
ATOM   1022  CA  GLY A1022       4.583   2.0482950.452  1.00 10.00           C  
ATOM   1023  CA  PRO A1023       3.319   2.7222954.117  1.00 10.00           C  
HETATM 1024  CA  HYP A1024       4.865   2.6162957.699  1.00 10.00           C  
ATOM   1025  CA  GLY A1025       2.844   2.2962960.918  1.00 10.00           C  
ATOM   1026  CA  PRO A1026       5.063   2.1852964.127  1.00 10.00           C  
HETATM 1027  CA  HYP A1027       2.805   3.1562967.193  1.00 10.00           C  
ATOM   1028  CA  GLY A1028       4.432   3.1652970.699  1.00 10.00           C  
ATOM   1029  CA  PRO A1029       5.698   1.3102973.856  0.82 10.00           C  
ATOM   1030  CA  PRO A1030       4.107   2.6252977.120  0.79 10.00           C  
ATOM   1031  CA  SER A1031       6.627   3.2362979.910  0.87 10.00           C  
ATOM   1032  CA  GLY A1032       6.588   5.9662982.544  0.79 10.00           C  
ATOM   1033  CA  GLY A1033       9.702   7.0412984.410  0.93 10.00           C  
ATOM   1034  CA  TYR A1034      10.508   6.4332988.090  0.90 10.00           C  
ATOM   1035  CA  ASP A1035      13.157   5.0432990.476  0.79 10.00           C  
ATOM   1036  CA  PHE A1036      13.680   3.1002993.710  0.92 10.00           C  
ATOM   1037  CA  SER A1037      15.374   3.3632997.094  1.00 10.00           C  
ATOM   1038  CA  PHE A1038      15.539   1.6253000.496  1.00 10.00           C  
ATOM   1039  CA  LEU A1039      14.510   3.4253003.721  0.85 10.00           C  
ATOM   1040  CA  PRO A1040      15.849   2.0653007.101  0.82 10.00           C  
ATOM   1041  CA  GLN A1041      13.814   1.3603010.261  0.97 10.00           C  
ATOM   1042  CA  PRO A1042      13.328   1.6293014.089  0.96 10.00           C  
ATOM   1043  CA  PRO A1043      12.234  -0.8183016.835  1.00 10.00           C  
ATOM   1044  CA  GLN A1044       8.570  -1.6833017.371  0.92 10.00           C  
ATOM   1045  CA  GLU A1045       6.929  -0.6873014.095  0.89 10.00           C  
ATOM   1046  CA  LYS A1046       7.172   1.6953011.125  0.82 10.00           C  
ATOM   1047  CA  SER A1047       5.784   1.0173007.636  1.00 10.00           C  
ATOM   1048  CA  GLN A1048       7.284   3.4803005.170  0.84 10.00           C  
ATOM   1049  CA  ASP A1049       7.749   2.2383001.599  1.00 10.00           C  
ATOM   1050  CA  GLY A1050       6.980   3.1352997.993  1.00 10.00           C  
ATOM   1051  CA  GLY A1051       4.094   1.1732996.552  0.93 10.00           C  
ATOM   1052  CA  ARG A1052       2.913   1.3492992.954  0.79 10.00           C  
ATOM   1053  CA  TYR A1053       4.211  -0.7172990.007  0.96 10.00           C  
ATOM   1054  CA  TYR A1054       2.857   0.9852986.907  1.00 10.00           C  
TER    1055      TYR A1054                                                      
ATOM   1056  CA  SER B   1       6.427  17.467  24.932  1.00 10.00           C  
ATOM   1057  CA  ASP B   2       7.056  16.705  28.597  1.00 10.00           C  
ATOM   1058  CA  LYS B   3       4.375  16.536  31.343  1.00 10.00           C  
ATOM   1059  CA  GLY B   4       5.944  15.799  34.712  1.00 10.00           C  
ATOM   1060  CA  VAL B   5       3.538  15.799  37.643  1.00 10.00           C  
ATOM   1061  CA  SER B   6       4.327  15.372  41.335  1.00 10.00           C  
ATOM   1062  CA  ALA B   7       4.069  17.183  44.674  1.00 10.00           C  
ATOM   1063  CA  GLY B   8       4.465  15.001  47.754  1.00 10.00           C  
ATOM   1064  CA  PRO B   9       2.546  16.790  50.558  1.00 10.00           C  
ATOM   1065  CA  GLY B  10       2.969  15.788  54.193  1.00 10.00           C  
ATOM   1066  CA  PRO B  11       5.307  17.492  56.723  1.00 10.00           C  
ATOM   1067  CA  MET B  12       5.805  15.143  59.676  1.00 10.00           C  
ATOM   1068  CA  GLY B  13       2.942  14.997  62.145  1.00 10.00           C  
ATOM   1069  CA  LEU B  14       3.733  16.841  65.351  0.97 10.00           C  
ATOM   1070  CA  MET B  15       3.794  15.783  68.995  1.00 10.00           C  
ATOM   1071  CA  GLY B  16       1.257  14.697  71.585  1.00 10.00           C  
ATOM   1072  CA  PRO B  17       0.243  14.696  75.304  1.00 10.00           C  
ATOM   1073  CA  ARG B  18       2.393  15.898  78.206  1.00 10.00           C  
ATOM   1074  CA  GLY B  19       4.916  13.329  79.422  1.00 10.00           C  
ATOM   1075  CA  PRO B  20       3.464  11.294  82.338  0.89 10.00           C  
HETATM 1076  CA  HYP B  21       4.715  12.095  85.887  0.93 10.00           C  
ATOM   1077  CA  GLY B  22       7.679  10.181  87.314  1.00 10.00           C  
ATOM   1078  CA  ALA B  23       8.952   9.003  90.712  0.89 10.00           C  
ATOM   1079  CA  VAL B  24       8.025  10.458  94.112  0.89 10.00           C  
ATOM   1080  CA  GLY B  25      11.037  11.003  96.354  0.79 10.00           C  
ATOM   1081  CA  ALA B  26      14.253   9.629  97.856  0.89 10.00           C  
HETATM 1082  CA  HYP B  27      14.637   7.445 100.983  0.86 10.00           C  
ATOM   1083  CA  GLY B  28      14.293   9.181 104.327  0.79 10.00           C  
ATOM   1084  CA  PRO B  29      17.467   9.569 106.439  0.93 10.00           C  
ATOM   1085  CA  GLN B  30      16.771  10.101 110.156  0.97 10.00           C  
ATOM   1086  CA  GLY B  31      15.312  12.819 112.369  0.93 10.00           C  
ATOM   1087  CA  PHE B  32      15.900  14.795 115.566  0.92 10.00           C  
ATOM   1088  CA  GLN B  33      15.330  13.830 119.208  0.87 10.00           C  
ATOM   1089  CA  GLY B  34      12.566  14.748 121.638  0.79 10.00           C  
ATOM   1090  CA  PRO B  35      11.182  15.399 125.176  0.89 10.00           C  
ATOM   1091  CA  ALA B  36      12.441  13.762 128.379  0.79 10.00           C  
ATOM   1092  CA  GLY B  37      10.869  10.929 130.342  0.79 10.00           C  
ATOM   1093  CA  GLU B  38      10.182  11.046 134.069  0.92 10.00           C  
HETATM 1094  CA  HYP B  39      12.273  12.931 136.684  0.79 10.00           C  
ATOM   1095  CA  GLY B  40      14.966  11.281 138.790  0.79 10.00           C  
ATOM   1096  CA  GLU B  41      14.010   9.876 142.191  1.00 10.00           C  
HETATM 1097  CA  HYP B  42      13.987  10.763 145.939  1.00 10.00           C  
ATOM   1098  CA  GLY B  43      17.027  10.180 148.134  1.00 10.00           C  
ATOM   1099  CA  GLN B  44      16.880   8.071 151.284  1.00 10.00           C  
ATOM   1100  CA  THR B  45      15.580   8.483 154.839  0.96 10.00           C  
ATOM   1101  CA  GLY B  46      18.587   9.532 156.848  1.00 10.00           C  
ATOM   1102  CA  PRO B  47      20.518   8.888 160.085  1.00 10.00           C  
ATOM   1103  CA  ALA B  48      18.912   8.067 163.418  1.00 10.00           C  
ATOM   1104  CA  GLY B  49      18.352  10.586 166.168  1.00 10.00           C  
ATOM   1105  CA  SER B  50      21.102  10.530 168.786  1.00 10.00           C  
ATOM   1106  CA  ARG B  51      19.688   9.833 172.215  0.98 10.00           C  
ATOM   1107  CA  GLY B  52      16.972  11.288 174.393  1.00 10.00           C  
ATOM   1108  CA  PRO B  53      17.231  13.669 177.394  0.82 10.00           C  
ATOM   1109  CA  ALA B  54      18.277  12.748 180.935  1.00 10.00           C  
ATOM   1110  CA  GLY B  55      15.916  12.068 183.827  1.00 10.00           C  
ATOM   1111  CA  PRO B  56      14.340  14.394 186.446  0.96 10.00           C  
HETATM 1112  CA  HYP B  57      14.468  13.736 190.230  0.86 10.00           C  
ATOM   1113  CA  GLY B  58      12.819  10.465 191.186  1.00 10.00           C  
ATOM   1114  CA  LYS B  59      11.214   9.556 194.505  0.97 10.00           C  
ATOM   1115  CA  ALA B  60      12.409  10.353 198.046  0.84 10.00           C  
ATOM   1116  CA  GLY B  61      12.962   8.136 201.079  0.79 10.00           C  
ATOM   1117  CA  GLU B  62      11.057   6.267 203.786  0.97 10.00           C  
ATOM   1118  CA  ASP B  63      11.362   6.680 207.564  0.97 10.00           C  
ATOM   1119  CA  GLY B  64      14.206   6.815 210.058  0.79 10.00           C  
ATOM   1120  CA  HIS B  65      15.724   4.818 212.896  0.79 10.00           C  
HETATM 1121  CA  HYP B  66      15.262   5.302 216.672  0.79 10.00           C  
ATOM   1122  CA  GLY B  67      16.787   8.396 218.234  0.79 10.00           C  
ATOM   1123  CA  LYS B  68      19.778   8.395 220.560  0.87 10.00           C  
ATOM   1124  CA  PRO B  69      18.887   8.092 224.287  0.79 10.00           C  
ATOM   1125  CA  GLY B  70      19.901  10.572 226.985  0.79 10.00           C  
ATOM   1126  CA  ARG B  71      20.843  10.653 230.694  0.96 10.00           C  
HETATM 1127  CA  HYP B  72      19.216  10.149 234.141  0.82 10.00           C  
ATOM   1128  CA  GLY B  73      15.951  11.903 234.962  0.79 10.00           C  
ATOM   1129  CA  GLU B  74      15.990  12.434 238.703  0.92 10.00           C  
ATOM   1130  CA  ARG B  75      17.314  11.029 241.953  0.87 10.00           C  
ATOM   1131  CA  GLY B  76      14.682   9.529 244.223  0.79 10.00           C  
ATOM   1132  CA  VAL B  77      13.134   9.591 247.696  0.89 10.00           C  
ATOM   1133  CA  VAL B  78      14.867   9.577 251.101  0.79 10.00           C  
ATOM   1134  CA  GLY B  79      14.065   7.096 253.842  0.79 10.00           C  
ATOM   1135  CA  PRO B  80      14.578   6.454 257.572  0.93 10.00           C  
ATOM   1136  CA  GLN B  81      17.275   8.036 259.747  0.79 10.00           C  
ATOM   1137  CA  GLY B  82      20.771   6.715 260.563  0.86 10.00           C  
ATOM   1138  CA  ALA B  83      22.646   4.211 262.763  1.00 10.00           C  
ATOM   1139  CA  ARG B  84      23.445   4.562 266.466  0.98 10.00           C  
ATOM   1140  CA  GLY B  85      26.592   4.824 268.579  0.86 10.00           C  
ATOM   1141  CA  PHE B  86      26.821   3.325 272.056  0.84 10.00           C  
HETATM 1142  CA  HYP B  87      26.027   3.820 275.771  0.96 10.00           C  
ATOM   1143  CA  GLY B  88      27.768   6.901 277.091  0.79 10.00           C  
ATOM   1144  CA  THR B  89      29.660   7.159 280.375  0.79 10.00           C  
HETATM 1145  CA  HYP B  90      28.532   5.645 283.738  0.89 10.00           C  
ATOM   1146  CA  GLY B  91      27.044   7.593 286.631  0.86 10.00           C  
ATOM   1147  CA  LEU B  92      28.109   9.294 289.856  0.82 10.00           C  
HETATM 1148  CA  HYP B  93      28.684   6.941 292.845  1.00 10.00           C  
ATOM   1149  CA  GLY B  94      26.650   6.781 296.049  0.93 10.00           C  
ATOM   1150  CA  PHE B  95      26.880   8.621 299.371  0.79 10.00           C  
ATOM   1151  CA  LYS B  96      27.480   7.462 302.952  0.97 10.00           C  
ATOM   1152  CA  GLY B  97      24.660   6.681 305.354  1.00 10.00           C  
ATOM   1153  CA  ILE B  98      23.235   8.617 308.312  0.88 10.00           C  
ATOM   1154  CA  ARG B  99      24.177   9.054 311.980  0.92 10.00           C  
ATOM   1155  CA  GLY B 100      21.887   6.371 313.351  0.79 10.00           C  
ATOM   1156  CA  HIS B 101      20.003   6.432 316.633  0.79 10.00           C  
ATOM   1157  CA  ASN B 102      20.472   7.564 320.222  0.97 10.00           C  
ATOM   1158  CA  GLY B 103      22.401   5.368 322.629  0.93 10.00           C  
ATOM   1159  CA  LEU B 104      19.801   4.734 325.350  0.79 10.00           C  
ATOM   1160  CA  ASP B 105      19.767   6.613 328.651  0.79 10.00           C  
ATOM   1161  CA  GLY B 106      20.969   5.201 331.944  0.79 10.00           C  
ATOM   1162  CA  LEU B 107      19.985   3.870 335.344  0.79 10.00           C  
ATOM   1163  CA  LYS B 108      18.993   5.280 338.720  0.82 10.00           C  
ATOM   1164  CA  GLY B 109      20.626   5.331 342.164  0.86 10.00           C  
ATOM   1165  CA  GLN B 110      20.471   3.673 345.601  0.87 10.00           C  
HETATM 1166  CA  HYP B 111      20.705   4.634 349.319  1.00 10.00           C  
ATOM   1167  CA  GLY B 112      24.307   5.486 350.145  1.00 10.00           C  
ATOM   1168  CA  ALA B 113      25.718   6.718 353.438  0.79 10.00           C  
ATOM   1169  CA  GLN B 114      23.295   6.041 356.294  0.89 10.00           C  
ATOM   1170  CA  GLY B 115      21.951   8.644 358.713  1.00 10.00           C  
ATOM   1171  CA  VAL B 116      23.437   9.759 362.017  0.96 10.00           C  
ATOM   1172  CA  LYS B 117      22.178   8.393 365.337  0.87 10.00           C  
ATOM   1173  CA  GLY B 118      20.545  10.319 368.165  1.00 10.00           C  
ATOM   1174  CA  GLU B 119      22.277  12.369 370.869  1.00 10.00           C  
HETATM 1175  CA  HYP B 120      22.378  12.378 374.702  0.83 10.00           C  
ATOM   1176  CA  GLY B 121      18.953  13.436 375.889  0.15 10.00           C  
ATOM   1177  CA  ALA B 122      19.191  14.313 379.577  0.75 10.00           C  
HETATM 1178  CA  HYP B 123      19.184  12.794 383.123  0.69 10.00           C  
ATOM   1179  CA  GLY B 124      16.709  10.027 383.842  0.15 10.00           C  
ATOM   1180  CA  GLU B 125      16.042   8.902 387.391  0.55 10.00           C  
ATOM   1181  CA  ASN B 126      17.654   9.602 390.769  0.39 10.00           C  
ATOM   1182  CA  GLY B 127      19.598   7.398 393.175  0.15 10.00           C  
ATOM   1183  CA  THR B 128      19.183   6.044 396.742  0.73 10.00           C  
HETATM 1184  CA  HYP B 129      18.606   7.101 400.432  0.85 10.00           C  
ATOM   1185  CA  GLY B 130      21.392   7.732 402.882  0.40 10.00           C  
ATOM   1186  CA  GLN B 131      21.822   6.027 406.205  0.50 10.00           C  
ATOM   1187  CA  ALA B 132      21.517   6.784 409.899  0.70 10.00           C  
ATOM   1188  CA  GLY B 133      24.283   8.055 412.164  0.15 10.00           C  
ATOM   1189  CA  ALA B 134      25.869   7.808 415.594  0.20 10.00           C  
ATOM   1190  CA  ARG B 135      23.807   8.468 418.708  0.43 10.00           C  
ATOM   1191  CA  GLY B 136      25.986  11.295 420.027  0.15 10.00           C  
ATOM   1192  CA  LEU B 137      23.418  12.259 422.649  0.44 10.00           C  
HETATM 1193  CA  HYP B 138      23.281   9.493 425.330  0.62 10.00           C  
ATOM   1194  CA  GLY B 139      20.487   9.849 427.885  0.23 10.00           C  
ATOM   1195  CA  GLU B 140      18.899  12.376 430.270  0.42 10.00           C  
ATOM   1196  CA  ARG B 141      20.073  10.273 433.227  0.77 10.00           C  
ATOM   1197  CA  GLY B 142      17.782   9.246 436.073  0.80 10.00           C  
ATOM   1198  CA  ARG B 143      16.296  11.494 438.740  0.83 10.00           C  
ATOM   1199  CA  VAL B 144      16.829  11.621 442.508  0.80 10.00           C  
ATOM   1200  CA  GLY B 145      16.754   8.313 444.398  0.83 10.00           C  
ATOM   1201  CA  ALA B 146      15.029   6.105 446.966  0.27 10.00           C  
HETATM 1202  CA  HYP B 147      15.541   7.314 450.581  0.82 10.00           C  
ATOM   1203  CA  GLY B 148      16.607   5.125 453.520  0.73 10.00           C  
ATOM   1204  CA  PRO B 149      15.539   3.791 456.974  0.61 10.00           C  
ATOM   1205  CA  ALA B 150      14.959   6.295 459.780  0.34 10.00           C  
ATOM   1206  CA  GLY B 151      17.068   4.373 462.280  0.52 10.00           C  
ATOM   1207  CA  ALA B 152      14.843   1.946 464.180  0.16 10.00           C  
ATOM   1208  CA  ARG B 153      14.908   2.537 467.930  0.15 10.00           C  
ATOM   1209  CA  GLY B 154      16.077   5.882 469.235  0.42 10.00           C  
ATOM   1210  CA  SER B 155      18.633   6.296 472.017  0.40 10.00           C  
ATOM   1211  CA  ASP B 156      18.931   6.261 475.835  0.16 10.00           C  
ATOM   1212  CA  GLY B 157      18.174   9.364 477.906  0.38 10.00           C  
ATOM   1213  CA  SER B 158      19.354  10.501 481.365  0.83 10.00           C  
ATOM   1214  CA  VAL B 159      18.458   9.910 485.006  0.15 10.00           C  
ATOM   1215  CA  GLY B 160      15.832  12.523 485.816  0.47 10.00           C  
ATOM   1216  CA  PRO B 161      15.495  14.479 489.111  0.41 10.00           C  
ATOM   1217  CA  VAL B 162      15.688  12.610 492.464  0.44 10.00           C  
ATOM   1218  CA  GLY B 163      12.763  11.952 494.795  0.26 10.00           C  
ATOM   1219  CA  PRO B 164      11.173  15.021 496.405  0.15 10.00           C  
ATOM   1220  CA  ALA B 165      12.642  16.503 499.550  0.60 10.00           C  
ATOM   1221  CA  GLY B 166      12.258  14.518 502.757  0.49 10.00           C  
ATOM   1222  CA  PRO B 167       9.029  14.829 504.825  0.15 10.00           C  
ATOM   1223  CA  ILE B 168      10.637  15.974 508.048  0.71 10.00           C  
ATOM   1224  CA  GLY B 169      11.436  14.093 511.257  0.45 10.00           C  
ATOM   1225  CA  SER B 170      10.066  12.327 514.333  0.15 10.00           C  
ATOM   1226  CA  ALA B 171       9.666  13.891 517.770  0.64 10.00           C  
ATOM   1227  CA  GLY B 172      12.157  12.918 520.470  0.62 10.00           C  
ATOM   1228  CA  PRO B 173      12.927  12.975 524.238  0.15 10.00           C  
HETATM 1229  CA  HYP B 174      11.736  16.116 526.036  0.79 10.00           C  
ATOM   1230  CA  GLY B 175      14.090  18.760 527.399  0.73 10.00           C  
ATOM   1231  CA  PHE B 176      15.599  18.569 530.864  0.49 10.00           C  
HETATM 1232  CA  HYP B 177      14.813  19.679 534.444  0.45 10.00           C  
ATOM   1233  CA  GLY B 178      17.018  22.255 536.135  0.75 10.00           C  
ATOM   1234  CA  ALA B 179      18.287  22.530 539.734  0.62 10.00           C  
HETATM 1235  CA  HYP B 180      16.624  21.282 542.965  0.25 10.00           C  
ATOM   1236  CA  GLY B 181      14.797  24.002 544.855  0.24 10.00           C  
ATOM   1237  CA  PRO B 182      14.821  26.458 547.790  0.82 10.00           C  
ATOM   1238  CA  LYS B 183      14.970  25.355 551.423  0.24 10.00           C  
ATOM   1239  CA  GLY B 184      11.829  24.409 553.288  0.24 10.00           C  
ATOM   1240  CA  GLU B 185      10.889  25.497 556.765  0.68 10.00           C  
ATOM   1241  CA  LEU B 186      11.990  24.875 560.345  0.25 10.00           C  
ATOM   1242  CA  GLY B 187      10.124  22.982 563.050  0.28 10.00           C  
ATOM   1243  CA  PRO B 188       7.724  23.809 565.931  0.76 10.00           C  
ATOM   1244  CA  VAL B 189       8.767  23.852 569.584  0.39 10.00           C  
ATOM   1245  CA  GLY B 190       9.153  21.107 572.128  0.16 10.00           C  
ATOM   1246  CA  ASN B 191       7.401  19.872 575.218  0.69 10.00           C  
HETATM 1247  CA  HYP B 192       8.463  21.329 578.632  0.32 10.00           C  
ATOM   1248  CA  GLY B 193      10.964  19.946 581.135  0.17 10.00           C  
ATOM   1249  CA  PRO B 194      10.870  16.703 583.200  0.77 10.00           C  
ATOM   1250  CA  ALA B 195       9.820  16.776 586.872  0.59 10.00           C  
ATOM   1251  CA  GLY B 196      11.171  18.432 590.007  0.23 10.00           C  
ATOM   1252  CA  PRO B 197      13.277  17.219 592.981  0.21 10.00           C  
ATOM   1253  CA  ALA B 198      10.363  17.877 595.358  0.45 10.00           C  
ATOM   1254  CA  GLY B 199      11.970  20.550 597.531  0.15 10.00           C  
ATOM   1255  CA  PRO B 200      13.382  21.493 600.980  0.49 10.00           C  
ATOM   1256  CA  ARG B 201      12.239  19.577 604.038  0.16 10.00           C  
ATOM   1257  CA  GLY B 202      10.205  20.986 606.884  0.26 10.00           C  
ATOM   1258  CA  GLU B 203      11.965  23.013 609.553  0.84 10.00           C  
ATOM   1259  CA  ALA B 204      11.935  22.803 613.422  0.71 10.00           C  
ATOM   1260  CA  GLY B 205       9.846  20.772 615.864  0.83 10.00           C  
ATOM   1261  CA  LEU B 206       7.420  21.441 618.671  0.70 10.00           C  
HETATM 1262  CA  HYP B 207       8.349  22.104 622.347  0.85 10.00           C  
ATOM   1263  CA  GLY B 208       8.409  19.425 625.026  0.85 10.00           C  
ATOM   1264  CA  LEU B 209       5.650  18.824 627.580  0.83 10.00           C  
ATOM   1265  CA  SER B 210       4.807  19.676 631.231  0.44 10.00           C  
ATOM   1266  CA  GLY B 211       4.855  17.648 634.473  0.85 10.00           C  
ATOM   1267  CA  PRO B 212       3.785  17.473 638.217  0.85 10.00           C  
ATOM   1268  CA  VAL B 213       4.390  20.165 640.823  0.40 10.00           C  
ATOM   1269  CA  GLY B 214       6.612  19.011 643.686  0.63 10.00           C  
ATOM   1270  CA  PRO B 215       6.664  17.683 647.301  0.85 10.00           C  
HETATM 1271  CA  HYP B 216       4.819  19.565 650.073  0.45 10.00           C  
ATOM   1272  CA  GLY B 217       7.617  20.951 652.244  0.85 10.00           C  
ATOM   1273  CA  ASN B 218       9.012  21.077 655.834  0.85 10.00           C  
ATOM   1274  CA  PRO B 219       7.110  19.873 658.922  0.24 10.00           C  
ATOM   1275  CA  GLY B 220       6.594  21.924 662.055  0.61 10.00           C  
ATOM   1276  CA  ALA B 221       9.397  24.038 663.391  0.85 10.00           C  
ATOM   1277  CA  ASN B 222      10.525  24.461 666.943  0.15 10.00           C  
ATOM   1278  CA  GLY B 223       8.100  25.937 669.439  0.40 10.00           C  
ATOM   1279  CA  LEU B 224       8.812  28.744 671.907  0.85 10.00           C  
ATOM   1280  CA  THR B 225       9.024  29.780 675.545  0.27 10.00           C  
ATOM   1281  CA  GLY B 226       5.973  27.977 676.778  0.38 10.00           C  
ATOM   1282  CA  ALA B 227       4.998  30.831 679.065  0.85 10.00           C  
ATOM   1283  CA  LYS B 228       5.660  30.637 682.788  0.28 10.00           C  
ATOM   1284  CA  GLY B 229       4.272  28.153 685.283  0.15 10.00           C  
ATOM   1285  CA  ALA B 230       2.654  29.080 688.580  0.68 10.00           C  
ATOM   1286  CA  THR B 231       4.144  29.882 691.960  0.27 10.00           C  
ATOM   1287  CA  GLY B 232       4.869  27.367 694.694  0.38 10.00           C  
ATOM   1288  CA  LEU B 233       2.474  26.947 697.580  0.25 10.00           C  
HETATM 1289  CA  HYP B 234       2.267  26.987 700.397  0.68 10.00           C  
ATOM   1290  CA  GLY B 235       4.843  26.066 703.046  0.79 10.00           C  
ATOM   1291  CA  VAL B 236       4.977  25.083 706.745  0.89 10.00           C  
ATOM   1292  CA  ALA B 237       5.142  26.373 710.318  0.79 10.00           C  
ATOM   1293  CA  GLY B 238       8.029  25.919 712.707  0.79 10.00           C  
ATOM   1294  CA  ALA B 239       7.295  23.857 715.790  0.79 10.00           C  
HETATM 1295  CA  HYP B 240       6.329  24.158 719.481  0.82 10.00           C  
ATOM   1296  CA  GLY B 241       8.377  26.476 721.613  0.79 10.00           C  
ATOM   1297  CA  LEU B 242      10.156  26.325 724.930  0.79 10.00           C  
HETATM 1298  CA  HYP B 243       8.448  25.280 728.186  0.79 10.00           C  
ATOM   1299  CA  GLY B 244       8.088  27.851 730.953  0.79 10.00           C  
ATOM   1300  CA  PRO B 245      10.421  29.607 733.450  0.79 10.00           C  
ATOM   1301  CA  ARG B 246      10.762  28.089 736.926  0.89 10.00           C  
ATOM   1302  CA  GLY B 247       7.783  28.501 739.217  0.79 10.00           C  
ATOM   1303  CA  ILE B 248       8.219  30.831 742.189  0.85 10.00           C  
HETATM 1304  CA  HYP B 249       8.759  28.868 745.442  0.89 10.00           C  
ATOM   1305  CA  GLY B 250       5.620  27.997 747.352  0.79 10.00           C  
ATOM   1306  CA  PRO B 251       4.752  27.942 751.077  0.79 10.00           C  
ATOM   1307  CA  VAL B 252       7.357  27.607 753.785  0.79 10.00           C  
ATOM   1308  CA  GLY B 253       7.918  24.971 756.435  0.79 10.00           C  
ATOM   1309  CA  ALA B 254       6.056  27.183 758.908  0.79 10.00           C  
ATOM   1310  CA  ALA B 255       8.708  26.930 761.668  0.79 10.00           C  
ATOM   1311  CA  GLY B 256      10.442  24.372 763.916  0.79 10.00           C  
ATOM   1312  CA  ALA B 257      12.946  23.240 766.576  0.79 10.00           C  
ATOM   1313  CA  THR B 258      12.605  23.476 770.377  0.79 10.00           C  
ATOM   1314  CA  GLY B 259      16.191  23.991 771.458  0.79 10.00           C  
ATOM   1315  CA  PRO B 260      17.761  23.291 774.880  0.79 10.00           C  
ATOM   1316  CA  ARG B 261      16.397  22.921 778.398  0.79 10.00           C  
ATOM   1317  CA  GLY B 262      16.178  25.341 781.314  0.86 10.00           C  
ATOM   1318  CA  LEU B 263      18.016  25.562 784.639  0.88 10.00           C  
ATOM   1319  CA  VAL B 264      17.755  24.468 788.272  0.79 10.00           C  
ATOM   1320  CA  GLY B 265      16.485  26.078 791.469  0.79 10.00           C  
ATOM   1321  CA  GLU B 266      17.686  28.155 794.413  0.87 10.00           C  
HETATM 1322  CA  HYP B 267      17.887  27.522 798.188  0.86 10.00           C  
ATOM   1323  CA  GLY B 268      14.794  27.793 800.347  0.79 10.00           C  
ATOM   1324  CA  PRO B 269      13.448  28.083 803.933  0.79 10.00           C  
ATOM   1325  CA  ALA B 270      15.311  27.002 807.047  0.79 10.00           C  
ATOM   1326  CA  GLY B 271      14.458  24.986 810.132  0.79 10.00           C  
ATOM   1327  CA  SER B 272      12.159  26.432 812.774  0.79 10.00           C  
ATOM   1328  CA  LYS B 273      13.234  25.317 816.230  0.84 10.00           C  
ATOM   1329  CA  GLY B 274      10.870  22.594 817.414  0.79 10.00           C  
ATOM   1330  CA  GLU B 275      11.422  23.181 821.136  0.79 10.00           C  
ATOM   1331  CA  THR B 276      14.058  24.086 823.730  0.79 10.00           C  
ATOM   1332  CA  GLY B 277      13.652  21.259 826.191  0.79 10.00           C  
ATOM   1333  CA  ASN B 278      12.967  21.163 829.914  0.79 10.00           C  
ATOM   1334  CA  LYS B 279      14.937  23.525 832.161  0.79 10.00           C  
ATOM   1335  CA  GLY B 280      18.355  23.716 833.820  0.79 10.00           C  
ATOM   1336  CA  GLU B 281      19.662  22.339 837.116  0.79 10.00           C  
HETATM 1337  CA  HYP B 282      19.143  23.215 840.821  0.79 10.00           C  
ATOM   1338  CA  GLY B 283      21.829  24.804 842.964  0.93 10.00           C  
ATOM   1339  CA  SER B 284      23.969  23.304 845.684  0.96 10.00           C  
ATOM   1340  CA  ALA B 285      22.905  22.935 849.293  0.89 10.00           C  
ATOM   1341  CA  GLY B 286      21.419  25.197 851.941  0.86 10.00           C  
ATOM   1342  CA  ALA B 287      22.889  26.963 854.962  1.00 10.00           C  
ATOM   1343  CA  GLN B 288      22.459  25.653 858.498  1.00 10.00           C  
ATOM   1344  CA  GLY B 289      20.148  26.830 861.258  0.79 10.00           C  
ATOM   1345  CA  PRO B 290      20.414  28.754 864.580  0.79 10.00           C  
HETATM 1346  CA  HYP B 291      22.704  27.532 867.410  1.00 10.00           C  
ATOM   1347  CA  GLY B 292      21.361  26.410 870.771  0.79 10.00           C  
ATOM   1348  CA  PRO B 293      19.611  28.430 873.530  0.89 10.00           C  
ATOM   1349  CA  SER B 294      20.199  27.267 877.106  0.79 10.00           C  
ATOM   1350  CA  GLY B 295      20.378  23.845 878.701  0.86 10.00           C  
ATOM   1351  CA  GLU B 296      19.064  23.193 882.218  0.97 10.00           C  
ATOM   1352  CA  GLU B 297      19.811  24.405 885.751  0.87 10.00           C  
ATOM   1353  CA  GLY B 298      21.995  22.400 888.099  0.79 10.00           C  
ATOM   1354  CA  LYS B 299      20.834  20.167 890.932  0.79 10.00           C  
ATOM   1355  CA  ARG B 300      22.842  21.479 893.893  0.79 10.00           C  
ATOM   1356  CA  GLY B 301      26.405  20.378 894.617  0.79 10.00           C  
ATOM   1357  CA  SER B 302      27.876  20.620 898.108  0.83 10.00           C  
ATOM   1358  CA  PRO B 303      26.212  19.379 901.333  0.79 10.00           C  
ATOM   1359  CA  GLY B 304      25.931  20.990 904.732  1.00 10.00           C  
ATOM   1360  CA  GLU B 305      28.619  21.413 907.335  1.00 10.00           C  
ATOM   1361  CA  PRO B 306      29.420  19.693 910.660  1.00 10.00           C  
ATOM   1362  CA  GLY B 307      28.618  21.840 913.688  1.00 10.00           C  
ATOM   1363  CA  SER B 308      30.575  22.804 916.793  0.91 10.00           C  
ATOM   1364  CA  ALA B 309      30.209  21.845 920.454  0.95 10.00           C  
ATOM   1365  CA  GLY B 310      28.200  23.863 922.954  0.79 10.00           C  
ATOM   1366  CA  PRO B 311      28.563  25.921 926.167  0.79 10.00           C  
ATOM   1367  CA  ALA B 312      28.223  24.783 929.782  0.79 10.00           C  
ATOM   1368  CA  GLY B 313      24.497  24.413 930.457  0.86 10.00           C  
ATOM   1369  CA  PRO B 314      21.985  24.305 933.372  1.00 10.00           C  
HETATM 1370  CA  HYP B 315      23.533  25.339 936.743  0.89 10.00           C  
ATOM   1371  CA  GLY B 316      24.405  23.081 939.653  1.00 10.00           C  
ATOM   1372  CA  LEU B 317      22.585  21.845 942.733  0.94 10.00           C  
ATOM   1373  CA  ARG B 318      24.863  22.354 945.757  0.98 10.00           C  
ATOM   1374  CA  GLY B 319      27.290  19.846 947.268  0.79 10.00           C  
ATOM   1375  CA  SER B 320      27.116  18.322 950.755  0.92 10.00           C  
HETATM 1376  CA  HYP B 321      25.304  19.809 953.773  0.79 10.00           C  
ATOM   1377  CA  GLY B 322      27.522  21.685 956.210  0.86 10.00           C  
ATOM   1378  CA  SER B 323      29.362  19.615 958.795  1.00 10.00           C  
ATOM   1379  CA  ARG B 324      28.055  19.128 962.325  1.00 10.00           C  
ATOM   1380  CA  GLY B 325      28.792  21.418 965.250  0.86 10.00           C  
ATOM   1381  CA  LEU B 326      31.001  20.711 968.239  1.00 10.00           C  
HETATM 1382  CA  HYP B 327      30.910  20.060 972.005  1.00 10.00           C  
ATOM   1383  CA  GLY B 328      31.172  22.673 974.716  1.00 10.00           C  
ATOM   1384  CA  ALA B 329      32.343  22.694 978.307  1.00 10.00           C  
ATOM   1385  CA  ASP B 330      30.491  21.418 981.385  1.00 10.00           C  
ATOM   1386  CA  GLY B 331      27.631  23.610 982.551  1.00 10.00           C  
ATOM   1387  CA  ARG B 332      27.255  23.727 986.322  1.00 10.00           C  
ATOM   1388  CA  ALA B 333      28.806  22.280 989.457  1.00 10.00           C  
ATOM   1389  CA  GLY B 334      28.148  22.221 993.171  1.00 10.00           C  
ATOM   1390  CA  VAL B 335      25.253  24.219 994.576  1.00 10.00           C  
ATOM   1391  CA  MET B 336      25.246  25.447 998.173  1.00 10.00           C  
ATOM   1392  CA  GLY B 337      26.911  23.6341001.056  1.00 10.00           C  
ATOM   1393  CA  PRO B 338      24.914  22.0981003.948  1.00 10.00           C  
ATOM   1394  CA  PRO B 339      25.829  23.2941007.480  1.00 10.00           C  
ATOM   1395  CA  GLY B 340      26.788  20.9961010.305  1.00 10.00           C  
ATOM   1396  CA  ASN B 341      24.641  20.1411013.288  0.94 10.00           C  
ATOM   1397  CA  ARG B 342      25.797  21.8551016.480  1.00 10.00           C  
ATOM   1398  CA  GLY B 343      28.822  20.6801018.432  0.86 10.00           C  
ATOM   1399  CA  SER B 344      28.722  18.4481021.506  0.79 10.00           C  
ATOM   1400  CA  THR B 345      27.938  18.8561025.195  0.79 10.00           C  
ATOM   1401  CA  GLY B 346      29.686  20.6461028.026  0.79 10.00           C  
ATOM   1402  CA  PRO B 347      30.423  19.5081031.606  0.79 10.00           C  
ATOM   1403  CA  ALA B 348      28.086  19.1021034.583  0.79 10.00           C  
ATOM   1404  CA  GLY B 349      26.185  21.8861036.273  0.93 10.00           C  
ATOM   1405  CA  VAL B 350      27.418  24.2061038.934  0.96 10.00           C  
ATOM   1406  CA  ARG B 351      28.445  22.0031041.801  0.96 10.00           C  
ATOM   1407  CA  GLY B 352      25.542  23.4301043.736  1.00 10.00           C  
ATOM   1408  CA  PRO B 353      24.469  25.1951046.985  1.00 10.00           C  
ATOM   1409  CA  ASN B 354      26.567  24.9661050.164  0.35 10.00           C  
ATOM   1410  CA  GLY B 355      23.695  23.5021052.169  0.62 10.00           C  
ATOM   1411  CA  ASP B 356      21.997  25.0671055.190  0.69 10.00           C  
ATOM   1412  CA  ALA B 357      20.353  23.7411058.424  0.32 10.00           C  
ATOM   1413  CA  GLY B 358      21.558  24.2261062.011  0.38 10.00           C  
ATOM   1414  CA  ARG B 359      19.988  22.2391064.865  0.64 10.00           C  
HETATM 1415  CA  HYP B 360      19.787  23.3541068.547  0.15 10.00           C  
ATOM   1416  CA  GLY B 361      21.363  21.7001071.608  0.62 10.00           C  
ATOM   1417  CA  GLU B 362      20.538  20.8831075.349  0.85 10.00           C  
HETATM 1418  CA  HYP B 363      20.605  22.6651078.810  0.40 10.00           C  
ATOM   1419  CA  GLY B 364      23.815  23.1291080.769  0.38 10.00           C  
ATOM   1420  CA  LEU B 365      24.179  21.7061084.270  0.85 10.00           C  
ATOM   1421  CA  MET B 366      22.292  22.5961087.439  0.57 10.00           C  
ATOM   1422  CA  GLY B 367      24.087  23.8981090.507  0.48 10.00           C  
ATOM   1423  CA  PRO B 368      25.482  23.3541094.052  0.73 10.00           C  
ATOM   1424  CA  ARG B 369      23.554  23.4571097.322  0.26 10.00           C  
ATOM   1425  CA  GLY B 370      24.115  26.8361098.952  0.38 10.00           C  
ATOM   1426  CA  LEU B 371      25.235  26.3651102.567  0.80 10.00           C  
HETATM 1427  CA  HYP B 372      22.842  26.1521105.554  0.26 10.00           C  
ATOM   1428  CA  GLY B 373      19.451  27.7411104.949  0.57 10.00           C  
ATOM   1429  CA  SER B 374      20.279  30.1781107.769  0.68 10.00           C  
HETATM 1430  CA  HYP B 375      18.049  31.1341110.743  0.82 10.00           C  
ATOM   1431  CA  GLY B 376      14.896  33.2071110.521  0.84 10.00           C  
ATOM   1432  CA  ASN B 377      12.903  33.4491113.742  0.75 10.00           C  
ATOM   1433  CA  VAL B 378      13.270  32.6221117.427  0.77 10.00           C  
ATOM   1434  CA  GLY B 379      11.311  31.7281120.570  0.78 10.00           C  
ATOM   1435  CA  PRO B 380      11.103  32.3141124.370  0.37 10.00           C  
ATOM   1436  CA  ALA B 381      14.101  32.0651126.720  0.81 10.00           C  
ATOM   1437  CA  GLY B 382      14.544  30.8851130.308  0.85 10.00           C  
ATOM   1438  CA  LYS B 383      11.649  29.5971132.386  0.26 10.00           C  
ATOM   1439  CA  GLU B 384      11.611  30.0931136.145  0.73 10.00           C  
ATOM   1440  CA  GLY B 385      14.124  29.5211138.942  0.57 10.00           C  
ATOM   1441  CA  PRO B 386      14.389  28.4921142.645  0.56 10.00           C  
ATOM   1442  CA  VAL B 387      15.054  31.2531145.106  0.45 10.00           C  
ATOM   1443  CA  GLY B 388      17.791  31.8941147.619  0.80 10.00           C  
ATOM   1444  CA  LEU B 389      17.944  30.7121151.217  0.64 10.00           C  
HETATM 1445  CA  HYP B 390      14.404  30.5231152.661  0.59 10.00           C  
ATOM   1446  CA  GLY B 391      13.348  32.5061155.689  0.54 10.00           C  
ATOM   1447  CA  ILE B 392      15.218  32.0541158.970  0.49 10.00           C  
ATOM   1448  CA  ASP B 393      15.382  33.3371162.551  0.52 10.00           C  
ATOM   1449  CA  GLY B 394      12.430  33.0851164.928  0.61 10.00           C  
ATOM   1450  CA  ARG B 395      10.360  34.9301167.565  0.74 10.00           C  
HETATM 1451  CA  HYP B 396      10.549  35.3961171.382  0.22 10.00           C  
ATOM   1452  CA  GLY B 397       7.727  34.2721173.620  0.26 10.00           C  
ATOM   1453  CA  PRO B 398       5.782  34.8141176.872  0.76 10.00           C  
ATOM   1454  CA  ILE B 399       7.359  35.1171180.405  0.66 10.00           C  
ATOM   1455  CA  GLY B 400       5.976  32.7821183.047  0.43 10.00           C  
ATOM   1456  CA  PRO B 401       4.018  32.7221186.347  0.49 10.00           C  
ATOM   1457  CA  ALA B 402       5.523  33.2771189.835  0.85 10.00           C  
ATOM   1458  CA  GLY B 403       5.006  30.4681192.335  0.15 10.00           C  
ATOM   1459  CA  PRO B 404       4.409  29.9371196.112  0.44 10.00           C  
ATOM   1460  CA  ARG B 405       4.237  32.5231198.894  0.67 10.00           C  
ATOM   1461  CA  GLY B 406       6.847  32.4741201.641  0.38 10.00           C  
ATOM   1462  CA  GLU B 407       6.604  30.1611204.646  0.39 10.00           C  
ATOM   1463  CA  ALA B 408       7.791  29.6011208.216  0.62 10.00           C  
ATOM   1464  CA  GLY B 409       7.964  32.5781210.571  0.37 10.00           C  
ATOM   1465  CA  ASN B 410       9.332  33.6661213.969  0.66 10.00           C  
ATOM   1466  CA  ILE B 411       8.213  34.5271217.568  0.83 10.00           C  
ATOM   1467  CA  GLY B 412       9.466  37.1291220.062  0.15 10.00           C  
ATOM   1468  CA  PHE B 413       9.410  38.7081223.539  0.15 10.00           C  
HETATM 1469  CA  HYP B 414       8.305  37.1081226.890  0.50 10.00           C  
ATOM   1470  CA  GLY B 415       5.704  38.1571229.452  0.53 10.00           C  
ATOM   1471  CA  PRO B 416       5.410  39.4751233.027  0.21 10.00           C  
ATOM   1472  CA  LYS B 417       4.090  37.5821236.047  0.76 10.00           C  
ATOM   1473  CA  GLY B 418       0.558  37.1201237.327  0.62 10.00           C  
ATOM   1474  CA  PRO B 419      -1.879  37.8551240.221  0.18 10.00           C  
ATOM   1475  CA  SER B 420      -1.422  36.9291243.909  0.65 10.00           C  
ATOM   1476  CA  GLY B 421      -3.188  34.2171245.930  0.84 10.00           C  
ATOM   1477  CA  ASP B 422      -6.560  34.5591247.665  0.69 10.00           C  
HETATM 1478  CA  HYP B 423      -8.305  34.0001251.006  0.16 10.00           C  
ATOM   1479  CA  GLY B 424      -8.184  30.5521252.567  0.35 10.00           C  
ATOM   1480  CA  LYS B 425     -11.682  29.9021253.910  0.54 10.00           C  
HETATM 1481  CA  HYP B 426     -12.658  30.0041257.631  0.21 10.00           C  
ATOM   1482  CA  GLY B 427      -9.781  29.5371260.051  0.46 10.00           C  
ATOM   1483  CA  GLU B 428      -9.496  26.9291262.778  0.85 10.00           C  
ATOM   1484  CA  LYS B 429     -11.396  26.4311266.035  0.51 10.00           C  
ATOM   1485  CA  GLY B 430      -8.759  27.3891268.577  0.56 10.00           C  
ATOM   1486  CA  HIS B 431      -7.189  26.0771271.802  0.84 10.00           C  
ATOM   1487  CA  PRO B 432      -7.998  25.9641275.601  0.26 10.00           C  
ATOM   1488  CA  GLY B 433      -6.286  27.0611278.835  0.46 10.00           C  
ATOM   1489  CA  LEU B 434      -7.703  27.8081282.288  0.46 10.00           C  
ATOM   1490  CA  ALA B 435     -10.310  25.2091283.255  0.17 10.00           C  
ATOM   1491  CA  GLY B 436     -12.810  27.5071284.943  0.57 10.00           C  
ATOM   1492  CA  ALA B 437     -12.473  30.2111287.626  0.85 10.00           C  
ATOM   1493  CA  ARG B 438     -11.844  29.4131291.316  0.75 10.00           C  
ATOM   1494  CA  GLY B 439     -15.147  27.6471291.928  0.84 10.00           C  
ATOM   1495  CA  ALA B 440     -17.161  29.8171294.322  0.74 10.00           C  
HETATM 1496  CA  HYP B 441     -17.581  29.1021298.105  0.85 10.00           C  
ATOM   1497  CA  GLY B 442     -18.682  25.6671299.271  0.67 10.00           C  
ATOM   1498  CA  PRO B 443     -19.665  23.4781302.279  0.58 10.00           C  
ATOM   1499  CA  ASP B 444     -18.657  24.1211305.956  0.45 10.00           C  
ATOM   1500  CA  GLY B 445     -18.133  22.2311309.207  0.76 10.00           C  
ATOM   1501  CA  ASN B 446     -20.474  22.4071312.234  0.85 10.00           C  
ATOM   1502  CA  ASN B 447     -20.459  23.6761315.836  0.49 10.00           C  
ATOM   1503  CA  GLY B 448     -17.972  23.0101318.610  0.73 10.00           C  
ATOM   1504  CA  ALA B 449     -18.590  21.9791322.222  0.85 10.00           C  
ATOM   1505  CA  GLN B 450     -16.821  23.7111325.112  0.26 10.00           C  
ATOM   1506  CA  GLY B 451     -14.976  26.4681323.279  0.35 10.00           C  
ATOM   1507  CA  PRO B 452     -13.235  29.2621325.238  0.55 10.00           C  
HETATM 1508  CA  HYP B 453     -13.651  28.8071329.058  0.25 10.00           C  
ATOM   1509  CA  GLY B 454     -13.353  31.7111331.504  0.15 10.00           C  
ATOM   1510  CA  PRO B 455     -12.720  32.7431335.162  0.80 10.00           C  
ATOM   1511  CA  GLN B 456     -12.095  30.0581337.780  0.24 10.00           C  
ATOM   1512  CA  GLY B 457     -14.332  31.5511340.455  0.37 10.00           C  
ATOM   1513  CA  VAL B 458     -14.133  34.0571343.308  0.75 10.00           C  
ATOM   1514  CA  GLN B 459     -14.506  33.6091347.116  0.72 10.00           C  
ATOM   1515  CA  GLY B 460     -17.108  32.8711349.793  0.15 10.00           C  
ATOM   1516  CA  GLY B 461     -18.296  34.7341352.867  0.85 10.00           C  
ATOM   1517  CA  LYS B 462     -18.577  34.4881356.642  0.30 10.00           C  
ATOM   1518  CA  GLY B 463     -19.034  31.2091358.464  0.37 10.00           C  
ATOM   1519  CA  GLU B 464     -21.238  30.7111361.513  0.26 10.00           C  
ATOM   1520  CA  GLN B 465     -20.166  32.1611364.861  0.85 10.00           C  
ATOM   1521  CA  GLY B 466     -18.046  29.9851367.101  0.15 10.00           C  
ATOM   1522  CA  PRO B 467     -17.815  28.0341370.372  0.50 10.00           C  
ATOM   1523  CA  ALA B 468     -18.418  29.6461373.745  0.51 10.00           C  
ATOM   1524  CA  GLY B 469     -15.786  30.6601376.279  1.00 10.00           C  
ATOM   1525  CA  PRO B 470     -14.713  28.3871379.223  0.89 10.00           C  
HETATM 1526  CA  HYP B 471     -16.023  28.9821382.808  1.00 10.00           C  
ATOM   1527  CA  GLY B 472     -14.242  31.1461385.371  0.79 10.00           C  
ATOM   1528  CA  PHE B 473     -12.652  30.1561388.689  0.79 10.00           C  
ATOM   1529  CA  GLN B 474     -13.484  28.4251391.975  0.79 10.00           C  
ATOM   1530  CA  GLY B 475     -13.879  30.6451395.038  0.79 10.00           C  
ATOM   1531  CA  LEU B 476     -12.274  32.4711397.977  0.79 10.00           C  
HETATM 1532  CA  HYP B 477     -12.370  32.0901401.804  0.79 10.00           C  
ATOM   1533  CA  GLY B 478     -15.442  33.2491403.701  0.79 10.00           C  
ATOM   1534  CA  PRO B 479     -16.015  35.4271406.824  0.86 10.00           C  
ATOM   1535  CA  SER B 480     -14.761  34.6891410.333  0.87 10.00           C  
ATOM   1536  CA  GLY B 481     -16.596  33.8231413.531  1.00 10.00           C  
ATOM   1537  CA  THR B 482     -17.375  35.2411416.970  1.00 10.00           C  
ATOM   1538  CA  ALA B 483     -17.361  34.4811420.714  0.95 10.00           C  
ATOM   1539  CA  GLY B 484     -17.871  31.0341422.223  0.86 10.00           C  
ATOM   1540  CA  GLU B 485     -19.561  29.6771425.338  0.97 10.00           C  
ATOM   1541  CA  VAL B 486     -17.793  30.3781428.641  0.89 10.00           C  
ATOM   1542  CA  GLY B 487     -15.315  27.5031428.856  0.79 10.00           C  
ATOM   1543  CA  LYS B 488     -13.886  25.8281431.956  0.79 10.00           C  
HETATM 1544  CA  HYP B 489     -14.376  26.5531435.679  0.79 10.00           C  
ATOM   1545  CA  GLY B 490     -11.741  27.5321438.214  0.79 10.00           C  
ATOM   1546  CA  GLU B 491      -9.500  25.2221440.221  0.79 10.00           C  
ATOM   1547  CA  ARG B 492      -9.056  25.3351444.008  0.79 10.00           C  
ATOM   1548  CA  GLY B 493      -6.218  27.1741445.714  0.79 10.00           C  
ATOM   1549  CA  LEU B 494      -5.247  28.0601449.263  0.94 10.00           C  
ATOM   1550  CA  PRO B 495      -6.447  26.2591452.404  0.86 10.00           C  
ATOM   1551  CA  GLY B 496      -7.482  28.5861455.235  0.79 10.00           C  
ATOM   1552  CA  GLU B 497      -5.483  29.3221458.415  0.89 10.00           C  
ATOM   1553  CA  PHE B 498      -5.891  27.8591461.935  0.79 10.00           C  
ATOM   1554  CA  GLY B 499      -9.052  29.3931463.369  0.79 10.00           C  
ATOM   1555  CA  LEU B 500      -9.523  30.9291466.801  0.82 10.00           C  
HETATM 1556  CA  HYP B 501      -7.681  29.4001469.802  0.79 10.00           C  
ATOM   1557  CA  GLY B 502      -9.158  28.9481473.278  0.79 10.00           C  
ATOM   1558  CA  PRO B 503      -9.163  30.8331476.643  0.91 10.00           C  
ATOM   1559  CA  ALA B 504      -6.748  30.1931479.533  0.79 10.00           C  
ATOM   1560  CA  GLY B 505      -6.930  27.3871482.083  0.79 10.00           C  
ATOM   1561  CA  PRO B 506      -8.539  26.5381485.467  0.93 10.00           C  
ATOM   1562  CA  ARG B 507      -6.964  26.9761488.915  0.81 10.00           C  
ATOM   1563  CA  GLY B 508      -4.248  25.2161490.945  0.79 10.00           C  
ATOM   1564  CA  GLU B 509      -5.367  22.5391493.426  0.89 10.00           C  
ATOM   1565  CA  ARG B 510      -6.110  22.0561497.148  0.81 10.00           C  
ATOM   1566  CA  GLY B 511      -4.926  24.8231499.462  0.86 10.00           C  
ATOM   1567  CA  PRO B 512      -2.200  23.7781501.960  0.82 10.00           C  
HETATM 1568  CA  HYP B 513      -2.285  24.6021505.702  0.82 10.00           C  
ATOM   1569  CA  GLY B 514      -2.034  28.2651506.663  1.00 10.00           C  
ATOM   1570  CA  GLU B 515      -0.410  29.0541510.005  0.89 10.00           C  
ATOM   1571  CA  SER B 516      -1.121  27.7401513.503  0.92 10.00           C  
ATOM   1572  CA  GLY B 517      -2.998  30.3281515.557  1.00 10.00           C  
ATOM   1573  CA  ALA B 518      -1.577  30.9101519.025  1.00 10.00           C  
ATOM   1574  CA  ALA B 519      -1.641  29.8791522.691  1.00 10.00           C  
ATOM   1575  CA  GLY B 520      -5.213  30.0551523.932  1.00 10.00           C  
ATOM   1576  CA  PRO B 521      -6.343  30.8781527.506  0.86 10.00           C  
ATOM   1577  CA  SER B 522      -4.195  30.2751530.580  0.96 10.00           C  
ATOM   1578  CA  GLY B 523      -5.035  28.5371533.831  1.00 10.00           C  
ATOM   1579  CA  PRO B 524      -7.470  29.3671536.691  1.00 10.00           C  
ATOM   1580  CA  ILE B 525      -6.561  30.0571540.336  1.00 10.00           C  
ATOM   1581  CA  GLY B 526      -5.272  27.5191542.853  1.00 10.00           C  
ATOM   1582  CA  ILE B 527      -6.787  27.1651546.314  0.97 10.00           C  
ATOM   1583  CA  ARG B 528      -5.653  27.7301549.904  1.00 10.00           C  
ATOM   1584  CA  GLY B 529      -2.448  26.9721551.784  0.86 10.00           C  
ATOM   1585  CA  PRO B 530      -0.927  25.2651554.879  0.79 10.00           C  
ATOM   1586  CA  SER B 531      -1.512  26.4301558.466  0.79 10.00           C  
ATOM   1587  CA  GLY B 532       1.764  26.9711560.295  0.79 10.00           C  
ATOM   1588  CA  ALA B 533       4.207  25.8391562.969  0.89 10.00           C  
HETATM 1589  CA  HYP B 534       3.047  24.5171566.359  0.79 10.00           C  
ATOM   1590  CA  GLY B 535       2.044  26.6571569.320  0.93 10.00           C  
ATOM   1591  CA  PRO B 536       4.461  28.0061571.961  1.00 10.00           C  
ATOM   1592  CA  ASP B 537       3.780  27.5611575.675  0.97 10.00           C  
ATOM   1593  CA  GLY B 538       2.980  30.2401578.220  0.93 10.00           C  
ATOM   1594  CA  ASN B 539       4.169  29.8981581.821  0.97 10.00           C  
ATOM   1595  CA  LYS B 540       1.958  27.8331584.111  0.97 10.00           C  
ATOM   1596  CA  GLY B 541      -1.515  27.5811585.608  0.86 10.00           C  
ATOM   1597  CA  GLU B 542      -0.908  29.6951588.694  0.82 10.00           C  
ATOM   1598  CA  ALA B 543       0.696  29.1591592.110  0.79 10.00           C  
ATOM   1599  CA  GLY B 544      -1.791  28.9191594.966  0.79 10.00           C  
ATOM   1600  CA  ALA B 545      -3.396  30.8391597.810  0.79 10.00           C  
ATOM   1601  CA  VAL B 546      -2.064  31.0001601.377  0.79 10.00           C  
ATOM   1602  CA  GLY B 547      -3.061  28.0801603.558  0.79 10.00           C  
ATOM   1603  CA  ALA B 548      -4.646  27.2571606.895  0.79 10.00           C  
ATOM   1604  CA  PRO B 549      -4.031  27.9661610.598  0.79 10.00           C  
ATOM   1605  CA  GLY B 550      -1.660  25.5111612.232  0.79 10.00           C  
ATOM   1606  CA  SER B 551      -1.806  24.1611615.776  0.79 10.00           C  
ATOM   1607  CA  ALA B 552      -1.950  26.6551618.652  0.79 10.00           C  
ATOM   1608  CA  GLY B 553       0.941  25.1531620.574  0.79 10.00           C  
ATOM   1609  CA  ALA B 554       0.991  23.6141624.040  0.79 10.00           C  
ATOM   1610  CA  SER B 555       0.038  24.1821627.682  0.79 10.00           C  
ATOM   1611  CA  GLY B 556       3.350  25.3501629.103  0.79 10.00           C  
ATOM   1612  CA  PRO B 557       6.547  24.1771630.876  0.79 10.00           C  
ATOM   1613  CA  GLY B 558       7.189  23.4231634.530  0.86 10.00           C  
ATOM   1614  CA  GLY B 559       4.429  24.5561636.838  1.00 10.00           C  
ATOM   1615  CA  LEU B 560       4.832  26.6541639.951  0.85 10.00           C  
HETATM 1616  CA  HYP B 561       5.005  26.5211643.741  0.96 10.00           C  
ATOM   1617  CA  GLY B 562       2.035  26.7911646.085  1.00 10.00           C  
ATOM   1618  CA  GLU B 563       1.304  28.1971649.544  1.00 10.00           C  
ATOM   1619  CA  ARG B 564       3.814  26.3161651.719  0.94 10.00           C  
ATOM   1620  CA  GLY B 565       1.863  25.0761654.713  0.93 10.00           C  
ATOM   1621  CA  ALA B 566       0.975  27.7721657.207  0.79 10.00           C  
ATOM   1622  CA  ALA B 567       2.784  27.2201660.492  0.95 10.00           C  
ATOM   1623  CA  GLY B 568       2.815  25.1751663.667  0.79 10.00           C  
ATOM   1624  CA  ILE B 569      -0.837  25.1001664.655  0.82 10.00           C  
HETATM 1625  CA  HYP B 570      -1.702  25.6501668.334  0.79 10.00           C  
ATOM   1626  CA  GLY B 571      -0.374  23.0101670.703  0.86 10.00           C  
ATOM   1627  CA  GLY B 572       0.852  22.5911674.259  0.79 10.00           C  
ATOM   1628  CA  LYS B 573       0.132  23.4501677.901  0.79 10.00           C  
ATOM   1629  CA  GLY B 574       2.305  24.8241680.695  0.79 10.00           C  
ATOM   1630  CA  GLU B 575       2.043  22.8991683.946  0.79 10.00           C  
ATOM   1631  CA  LYS B 576       0.686  24.4071687.143  0.79 10.00           C  
ATOM   1632  CA  GLY B 577       2.528  26.0461690.019  0.79 10.00           C  
ATOM   1633  CA  GLU B 578       3.276  24.5251693.432  0.89 10.00           C  
ATOM   1634  CA  THR B 579       2.436  24.7551697.167  0.79 10.00           C  
ATOM   1635  CA  GLY B 580       0.548  27.9511697.940  0.86 10.00           C  
ATOM   1636  CA  LEU B 581      -0.235  29.2851701.406  0.92 10.00           C  
ATOM   1637  CA  ARG B 582      -0.712  26.9471704.377  0.96 10.00           C  
ATOM   1638  CA  GLY B 583      -3.007  27.1421707.370  0.79 10.00           C  
ATOM   1639  CA  GLU B 584      -2.147  28.9771710.567  0.79 10.00           C  
ATOM   1640  CA  ILE B 585      -0.751  27.6781713.859  0.82 10.00           C  
ATOM   1641  CA  GLY B 586      -3.688  25.9021715.458  0.79 10.00           C  
ATOM   1642  CA  ASN B 587      -5.533  25.5481718.762  0.79 10.00           C  
ATOM   1643  CA  PRO B 588      -3.541  24.9921722.015  0.52 10.00           C  
ATOM   1644  CA  GLY B 589      -4.004  22.2731724.641  0.72 10.00           C  
ATOM   1645  CA  ARG B 590      -6.755  20.7601726.778  0.71 10.00           C  
ATOM   1646  CA  ASP B 591      -7.116  17.8921729.221  0.39 10.00           C  
ATOM   1647  CA  GLY B 592      -3.634  16.5161729.720  0.38 10.00           C  
ATOM   1648  CA  ALA B 593      -3.856  13.1771731.492  0.85 10.00           C  
ATOM   1649  CA  ARG B 594      -4.503  13.2971735.241  0.59 10.00           C  
ATOM   1650  CA  GLY B 595      -2.113  14.4031737.973  0.55 10.00           C  
ATOM   1651  CA  ALA B 596      -0.786  13.2071741.349  0.85 10.00           C  
HETATM 1652  CA  HYP B 597      -1.850  13.0121744.996  0.27 10.00           C  
ATOM   1653  CA  GLY B 598      -1.722  16.5871746.152  0.43 10.00           C  
ATOM   1654  CA  ALA B 599       0.042  15.3031749.331  0.85 10.00           C  
ATOM   1655  CA  ILE B 600      -1.369  15.1971752.898  0.44 10.00           C  
ATOM   1656  CA  GLY B 601      -3.551  17.8831754.404  0.15 10.00           C  
ATOM   1657  CA  ALA B 602      -3.663  19.8351757.625  0.74 10.00           C  
HETATM 1658  CA  HYP B 603      -2.948  18.1361760.975  0.34 10.00           C  
ATOM   1659  CA  GLY B 604      -5.810  17.3621763.336  0.60 10.00           C  
ATOM   1660  CA  PRO B 605      -7.533  18.7011766.499  0.58 10.00           C  
ATOM   1661  CA  ALA B 606      -6.372  17.9151770.054  0.57 10.00           C  
ATOM   1662  CA  GLY B 607      -8.844  15.1261770.706  0.25 10.00           C  
ATOM   1663  CA  ALA B 608     -10.177  13.8211774.015  0.75 10.00           C  
ATOM   1664  CA  SER B 609      -8.873  14.7951777.476  0.62 10.00           C  
ATOM   1665  CA  GLY B 610      -8.994  13.0791780.868  0.66 10.00           C  
ATOM   1666  CA  ASP B 611     -11.474  11.6141783.350  0.40 10.00           C  
ATOM   1667  CA  ARG B 612     -11.530  11.6221787.162  0.31 10.00           C  
ATOM   1668  CA  GLY B 613      -8.749  12.0781789.674  0.74 10.00           C  
ATOM   1669  CA  GLU B 614      -8.286  10.0721792.862  0.76 10.00           C  
ATOM   1670  CA  ALA B 615      -8.320  10.6081796.649  0.65 10.00           C  
ATOM   1671  CA  GLY B 616      -5.665  11.9271799.029  0.85 10.00           C  
ATOM   1672  CA  ALA B 617      -3.904  11.1141802.309  0.55 10.00           C  
ATOM   1673  CA  ALA B 618      -5.286  10.9241805.873  0.79 10.00           C  
ATOM   1674  CA  GLY B 619      -4.572  12.2891809.350  0.85 10.00           C  
ATOM   1675  CA  PRO B 620      -1.524  11.4301811.501  0.39 10.00           C  
ATOM   1676  CA  SER B 621      -3.086  11.5901814.948  0.62 10.00           C  
ATOM   1677  CA  GLY B 622      -6.363  12.9521816.236  0.81 10.00           C  
ATOM   1678  CA  PRO B 623      -7.283  15.0821819.247  0.80 10.00           C  
ATOM   1679  CA  ALA B 624      -5.384  14.3701822.473  0.62 10.00           C  
ATOM   1680  CA  GLY B 625      -6.484  12.5961825.652  0.85 10.00           C  
ATOM   1681  CA  PRO B 626      -7.383  15.2381828.272  0.83 10.00           C  
ATOM   1682  CA  ARG B 627      -5.958  13.8641831.473  0.54 10.00           C  
ATOM   1683  CA  GLY B 628      -8.007  11.6641833.772  0.84 10.00           C  
ATOM   1684  CA  SER B 629     -10.077  11.3291836.935  0.81 10.00           C  
ATOM   1685  CA  PRO B 630      -9.058  13.7621839.740  0.47 10.00           C  
ATOM   1686  CA  GLY B 631      -8.069  11.3011842.481  0.82 10.00           C  
ATOM   1687  CA  GLU B 632      -9.005  10.2501846.052  0.38 10.00           C  
ATOM   1688  CA  ARG B 633      -8.075  10.1501849.757  0.24 10.00           C  
ATOM   1689  CA  GLY B 634      -4.513  10.1211851.039  0.25 10.00           C  
ATOM   1690  CA  GLU B 635      -2.792   8.9151854.240  0.65 10.00           C  
ATOM   1691  CA  VAL B 636      -1.581  10.0641857.757  0.71 10.00           C  
ATOM   1692  CA  GLY B 637       1.564  11.2631859.503  0.20 10.00           C  
ATOM   1693  CA  PRO B 638       3.322  11.1701862.900  0.67 10.00           C  
ATOM   1694  CA  ALA B 639       1.471  11.0821866.220  0.56 10.00           C  
ATOM   1695  CA  GLY B 640       2.341  13.3611869.112  0.15 10.00           C  
ATOM   1696  CA  PRO B 641       2.463  11.9651872.707  0.39 10.00           C  
ATOM   1697  CA  ASN B 642       0.034  12.7411875.579  0.64 10.00           C  
ATOM   1698  CA  GLY B 643      -2.123  15.7551874.857  0.15 10.00           C  
ATOM   1699  CA  PHE B 644      -2.066  18.9811876.837  0.70 10.00           C  
ATOM   1700  CA  ALA B 645      -2.027  17.7461880.429  0.42 10.00           C  
ATOM   1701  CA  GLY B 646      -4.011  15.9801883.133  0.16 10.00           C  
ATOM   1702  CA  PRO B 647      -5.791  17.0891886.366  0.31 10.00           C  
ATOM   1703  CA  ALA B 648      -4.212  16.1201889.717  0.52 10.00           C  
ATOM   1704  CA  GLY B 649      -7.384  14.6181891.162  0.41 10.00           C  
ATOM   1705  CA  SER B 650      -7.513  14.7761894.960  0.51 10.00           C  
ATOM   1706  CA  ALA B 651      -5.241  16.4351897.512  0.35 10.00           C  
ATOM   1707  CA  GLY B 652      -5.002  13.5041899.928  0.85 10.00           C  
ATOM   1708  CA  GLN B 653      -5.577  12.8531903.657  0.46 10.00           C  
HETATM 1709  CA  HYP B 654      -7.266  15.5551905.809  0.50 10.00           C  
ATOM   1710  CA  GLY B 655      -4.249  15.6161908.098  0.75 10.00           C  
ATOM   1711  CA  ALA B 656      -3.087  14.1461911.394  0.15 10.00           C  
ATOM   1712  CA  LYS B 657      -3.777  13.9651915.137  0.82 10.00           C  
ATOM   1713  CA  GLY B 658      -2.922  16.6161917.732  0.85 10.00           C  
ATOM   1714  CA  GLU B 659      -2.403  17.1081921.474  0.52 10.00           C  
ATOM   1715  CA  LYS B 660      -4.528  18.7691924.143  0.73 10.00           C  
ATOM   1716  CA  GLY B 661      -4.533  21.7761926.441  0.85 10.00           C  
ATOM   1717  CA  THR B 662      -2.120  22.8141929.184  0.73 10.00           C  
ATOM   1718  CA  LYS B 663      -1.921  23.9281932.843  0.81 10.00           C  
ATOM   1719  CA  GLY B 664      -5.011  25.0321934.748  0.85 10.00           C  
ATOM   1720  CA  PRO B 665      -6.077  26.6931938.071  0.75 10.00           C  
ATOM   1721  CA  LYS B 666      -6.269  24.8991941.405  0.75 10.00           C  
ATOM   1722  CA  GLY B 667      -9.098  24.2171943.835  0.73 10.00           C  
ATOM   1723  CA  GLU B 668      -9.865  25.2751947.435  0.85 10.00           C  
ATOM   1724  CA  ASN B 669     -11.097  23.2071950.458  0.62 10.00           C  
ATOM   1725  CA  GLY B 670     -14.002  22.6181952.849  0.84 10.00           C  
ATOM   1726  CA  ILE B 671     -15.570  23.5501956.140  0.60 10.00           C  
ATOM   1727  CA  VAL B 672     -14.020  22.7111959.461  0.59 10.00           C  
ATOM   1728  CA  GLY B 673     -15.218  21.9191962.994  0.60 10.00           C  
ATOM   1729  CA  PRO B 674     -15.226  22.7471966.757  0.48 10.00           C  
ATOM   1730  CA  THR B 675     -12.723  20.3231968.244  0.31 10.00           C  
ATOM   1731  CA  GLY B 676     -10.952  17.1151967.309  0.16 10.00           C  
ATOM   1732  CA  PRO B 677      -7.968  15.2431968.863  0.44 10.00           C  
ATOM   1733  CA  VAL B 678      -6.750  15.4231972.453  0.41 10.00           C  
ATOM   1734  CA  GLY B 679      -3.718  14.7461974.648  0.46 10.00           C  
ATOM   1735  CA  ALA B 680      -2.250  11.4511975.827  0.65 10.00           C  
ATOM   1736  CA  ALA B 681      -1.991   9.8761979.305  0.54 10.00           C  
ATOM   1737  CA  GLY B 682      -2.221  11.6201982.673  0.79 10.00           C  
ATOM   1738  CA  PRO B 683       0.032  12.2671985.718  0.65 10.00           C  
ATOM   1739  CA  SER B 684      -0.421  10.4591989.049  0.15 10.00           C  
ATOM   1740  CA  GLY B 685      -3.059  10.6351991.752  0.55 10.00           C  
ATOM   1741  CA  PRO B 686      -3.779  13.3051994.411  0.85 10.00           C  
ATOM   1742  CA  ASN B 687      -3.184  12.3471998.039  0.25 10.00           C  
ATOM   1743  CA  GLY B 688      -4.877  10.5312000.889  0.54 10.00           C  
ATOM   1744  CA  PRO B 689      -7.379  11.1642003.752  0.85 10.00           C  
ATOM   1745  CA  PRO B 690      -6.855  11.3862007.579  0.19 10.00           C  
ATOM   1746  CA  GLY B 691      -7.945   8.9122010.265  0.41 10.00           C  
ATOM   1747  CA  PRO B 692     -11.019   8.4012012.534  0.82 10.00           C  
ATOM   1748  CA  ALA B 693     -11.438   9.0152016.213  0.15 10.00           C  
ATOM   1749  CA  GLY B 694      -9.842   6.6192018.646  0.60 10.00           C  
ATOM   1750  CA  SER B 695     -11.906   4.7322021.217  0.85 10.00           C  
ATOM   1751  CA  ARG B 696     -12.945   5.1182024.880  0.29 10.00           C  
ATOM   1752  CA  GLY B 697      -9.569   4.7752026.587  0.38 10.00           C  
ATOM   1753  CA  ASP B 698      -9.940   3.5202030.154  0.75 10.00           C  
ATOM   1754  CA  GLY B 699      -9.471   4.4122033.827  0.48 10.00           C  
ATOM   1755  CA  GLY B 700      -6.266   5.5652035.503  0.15 10.00           C  
ATOM   1756  CA  PRO B 701      -5.050   6.5062039.023  0.58 10.00           C  
ATOM   1757  CA  PRO B 702      -7.052   4.9882041.933  0.68 10.00           C  
ATOM   1758  CA  GLY B 703      -8.669   7.2932044.465  1.00 10.00           C  
ATOM   1759  CA  MET B 704      -7.520   8.3702047.893  1.00 10.00           C  
ATOM   1760  CA  THR B 705      -7.959   7.4012051.536  1.00 10.00           C  
ATOM   1761  CA  GLY B 706     -10.114   8.6522054.392  1.00 10.00           C  
ATOM   1762  CA  PHE B 707      -9.750  10.8482057.516  0.92 10.00           C  
HETATM 1763  CA  HYP B 708      -9.353  10.6942061.372  1.00 10.00           C  
ATOM   1764  CA  GLY B 709     -12.143   9.6162063.703  1.00 10.00           C  
ATOM   1765  CA  ALA B 710     -14.257  10.9312066.559  1.00 10.00           C  
ATOM   1766  CA  ALA B 711     -13.928   9.8192070.176  1.00 10.00           C  
ATOM   1767  CA  GLY B 712     -15.149   7.2002072.620  0.93 10.00           C  
ATOM   1768  CA  ARG B 713     -16.206   7.3792076.257  0.89 10.00           C  
ATOM   1769  CA  THR B 714     -14.979   6.6912079.793  0.85 10.00           C  
ATOM   1770  CA  GLY B 715     -13.857   3.8182081.988  0.93 10.00           C  
ATOM   1771  CA  PRO B 716     -13.615   2.5082085.609  0.86 10.00           C  
HETATM 1772  CA  HYP B 717     -12.777   4.3812088.867  0.86 10.00           C  
ATOM   1773  CA  GLY B 718      -9.449   4.2702090.696  0.79 10.00           C  
ATOM   1774  CA  PRO B 719      -7.616   4.0022094.071  0.79 10.00           C  
ATOM   1775  CA  SER B 720      -8.325   6.0482097.195  0.79 10.00           C  
ATOM   1776  CA  GLY B 721      -5.879   6.6732100.030  1.00 10.00           C  
ATOM   1777  CA  ILE B 722      -2.233   5.6562100.423  1.00 10.00           C  
ATOM   1778  CA  THR B 723      -0.470   6.7722103.625  1.00 10.00           C  
ATOM   1779  CA  GLY B 724      -0.827   9.0102106.654  1.00 10.00           C  
ATOM   1780  CA  PRO B 725       0.883  10.5342109.745  1.00 10.00           C  
HETATM 1781  CA  HYP B 726       0.954   8.9732113.283  1.00 10.00           C  
ATOM   1782  CA  GLY B 727      -2.030   8.4532115.602  1.00 10.00           C  
ATOM   1783  CA  PRO B 728      -3.072  10.2492118.854  0.96 10.00           C  
HETATM 1784  CA  HYP B 729      -1.885   8.9152122.247  0.94 10.00           C  
ATOM   1785  CA  GLY B 730      -5.031   7.5782123.906  0.79 10.00           C  
ATOM   1786  CA  ALA B 731      -6.600   7.9542127.357  0.79 10.00           C  
ATOM   1787  CA  ALA B 732      -5.116   8.1202130.865  0.84 10.00           C  
ATOM   1788  CA  GLY B 733      -3.659   5.4732133.184  0.79 10.00           C  
ATOM   1789  CA  LYS B 734      -5.773   4.6532136.251  0.79 10.00           C  
ATOM   1790  CA  GLU B 735      -4.750   5.1052139.901  0.79 10.00           C  
ATOM   1791  CA  GLY B 736      -2.334   3.8062142.521  0.79 10.00           C  
ATOM   1792  CA  ILE B 737      -2.102   1.2332145.285  0.82 10.00           C  
ATOM   1793  CA  ARG B 738      -1.791   1.1232149.069  0.83 10.00           C  
ATOM   1794  CA  GLY B 739       1.404   2.2052150.823  0.93 10.00           C  
ATOM   1795  CA  PRO B 740       3.943   1.4412153.619  1.00 10.00           C  
ATOM   1796  CA  ARG B 741       2.705   0.9762157.194  1.00 10.00           C  
ATOM   1797  CA  GLY B 742       5.311   3.2362158.780  1.00 10.00           C  
ATOM   1798  CA  ASP B 743       6.278   1.5322162.022  1.00 10.00           C  
ATOM   1799  CA  GLN B 744       5.571   1.7392165.750  1.00 10.00           C  
ATOM   1800  CA  GLY B 745       4.080   4.7402167.519  1.00 10.00           C  
ATOM   1801  CA  PRO B 746       2.457   5.7382170.864  1.00 10.00           C  
ATOM   1802  CA  VAL B 747       2.454   3.7172174.088  1.00 10.00           C  
ATOM   1803  CA  GLY B 748       0.513   4.2812177.310  0.86 10.00           C  
ATOM   1804  CA  ARG B 749      -0.149   6.5942180.262  0.96 10.00           C  
ATOM   1805  CA  THR B 750      -1.113   6.1422183.924  0.79 10.00           C  
ATOM   1806  CA  GLY B 751      -3.826   4.1022185.604  0.79 10.00           C  
ATOM   1807  CA  GLU B 752      -5.176   5.1562189.007  0.79 10.00           C  
ATOM   1808  CA  ILE B 753      -4.070   5.5172192.658  0.88 10.00           C  
ATOM   1809  CA  GLY B 754      -2.025   3.1732194.850  1.00 10.00           C  
ATOM   1810  CA  ALA B 755      -3.615   0.2782196.736  1.00 10.00           C  
ATOM   1811  CA  SER B 756      -2.780   1.5022200.213  1.00 10.00           C  
ATOM   1812  CA  GLY B 757       0.101   2.1302202.615  1.00 10.00           C  
ATOM   1813  CA  PRO B 758       2.009   0.7222205.669  0.79 10.00           C  
ATOM   1814  CA  PRO B 759       0.504   1.0542209.194  0.79 10.00           C  
ATOM   1815  CA  GLY B 760       3.288   1.7072211.713  0.93 10.00           C  
ATOM   1816  CA  PHE B 761       4.508   0.5892215.138  0.87 10.00           C  
ATOM   1817  CA  ALA B 762       4.573   1.4702218.820  0.79 10.00           C  
ATOM   1818  CA  GLY B 763       6.957   3.9562220.390  0.93 10.00           C  
ATOM   1819  CA  GLU B 764       7.424   2.9772224.030  0.97 10.00           C  
ATOM   1820  CA  LYS B 765       5.740   2.8552227.469  0.87 10.00           C  
ATOM   1821  CA  GLY B 766       4.505   5.8822229.402  0.86 10.00           C  
ATOM   1822  CA  PRO B 767       4.221   6.9952233.066  1.00 10.00           C  
ATOM   1823  CA  SER B 768       5.005   4.5742235.898  1.00 10.00           C  
ATOM   1824  CA  GLY B 769       2.629   3.6022238.700  0.79 10.00           C  
ATOM   1825  CA  GLU B 770       1.803   5.5872241.806  0.84 10.00           C  
HETATM 1826  CA  HYP B 771       3.519   6.0912245.174  0.82 10.00           C  
ATOM   1827  CA  GLY B 772       2.923   3.2282247.573  0.79 10.00           C  
ATOM   1828  CA  THR B 773       0.453   3.6712250.429  0.83 10.00           C  
ATOM   1829  CA  THR B 774       2.351   2.9002253.635  0.79 10.00           C  
ATOM   1830  CA  GLY B 775       2.959  -0.5342255.123  0.93 10.00           C  
ATOM   1831  CA  PRO B 776       2.708  -2.8972258.125  0.79 10.00           C  
HETATM 1832  CA  HYP B 777       2.139  -1.2622261.558  0.96 10.00           C  
ATOM   1833  CA  GLY B 778       4.720  -1.3292264.365  0.86 10.00           C  
ATOM   1834  CA  THR B 779       5.917  -3.9652266.842  0.86 10.00           C  
ATOM   1835  CA  ALA B 780       5.879  -4.6442270.592  0.79 10.00           C  
ATOM   1836  CA  GLY B 781       7.799  -3.1202273.483  0.79 10.00           C  
ATOM   1837  CA  PRO B 782       9.966  -4.4092276.389  0.96 10.00           C  
ATOM   1838  CA  GLN B 783       7.479  -3.1502279.004  0.89 10.00           C  
ATOM   1839  CA  GLY B 784       9.099  -1.6882282.077  0.86 10.00           C  
ATOM   1840  CA  LEU B 785      12.005  -2.6692284.281  1.00 10.00           C  
ATOM   1841  CA  LEU B 786      10.214  -3.5102287.519  0.97 10.00           C  
ATOM   1842  CA  GLY B 787       7.988  -1.9092290.147  0.79 10.00           C  
ATOM   1843  CA  ALA B 788       7.925  -0.6472293.715  0.84 10.00           C  
HETATM 1844  CA  HYP B 789       6.927  -1.7122297.260  0.86 10.00           C  
ATOM   1845  CA  GLY B 790       3.529  -1.0832298.829  0.79 10.00           C  
ATOM   1846  CA  ILE B 791       2.805   0.8142302.037  0.94 10.00           C  
ATOM   1847  CA  LEU B 792       5.596   0.7272304.626  0.82 10.00           C  
ATOM   1848  CA  GLY B 793       6.064  -1.7602307.449  0.79 10.00           C  
ATOM   1849  CA  LEU B 794       4.200  -3.2042310.412  0.82 10.00           C  
HETATM 1850  CA  HYP B 795       3.806  -2.0482314.030  0.82 10.00           C  
ATOM   1851  CA  GLY B 796       6.063  -3.4922316.704  0.79 10.00           C  
ATOM   1852  CA  SER B 797       5.134  -5.6222319.700  0.96 10.00           C  
ATOM   1853  CA  ARG B 798       6.268  -4.3182323.095  0.96 10.00           C  
ATOM   1854  CA  GLY B 799       9.855  -4.9112324.159  0.93 10.00           C  
ATOM   1855  CA  GLU B 800      11.251  -6.8882327.082  0.79 10.00           C  
ATOM   1856  CA  ARG B 801       9.535  -6.0002330.364  0.94 10.00           C  
ATOM   1857  CA  GLY B 802      10.880  -3.5882333.000  1.00 10.00           C  
ATOM   1858  CA  GLN B 803      12.684  -3.8472336.358  1.00 10.00           C  
HETATM 1859  CA  HYP B 804      12.398  -4.0282340.178  0.82 10.00           C  
ATOM   1860  CA  GLY B 805      10.475  -1.1612341.732  0.79 10.00           C  
ATOM   1861  CA  ILE B 806      12.392   0.9032344.226  0.82 10.00           C  
ATOM   1862  CA  ALA B 807      12.880   0.4782347.956  0.79 10.00           C  
ATOM   1863  CA  GLY B 808      10.566  -0.7132350.722  0.79 10.00           C  
ATOM   1864  CA  ALA B 809       8.868   1.3052353.457  1.00 10.00           C  
ATOM   1865  CA  LEU B 810      10.446   1.0152356.903  0.95 10.00           C  
ATOM   1866  CA  GLY B 811       8.573  -1.1512359.382  1.00 10.00           C  
ATOM   1867  CA  GLU B 812       6.337  -0.1992362.275  0.89 10.00           C  
HETATM 1868  CA  HYP B 813       6.886   0.6562365.969  1.00 10.00           C  
ATOM   1869  CA  GLY B 814       6.282  -2.0452368.654  1.00 10.00           C  
ATOM   1870  CA  PRO B 815       4.523  -2.1302372.150  1.00 10.00           C  
ATOM   1871  CA  LEU B 816       6.068  -0.1022375.008  1.00 10.00           C  
ATOM   1872  CA  GLY B 817       7.559  -2.3982377.607  1.00 10.00           C  
ATOM   1873  CA  ILE B 818       6.870  -5.2862379.952  0.88 10.00           C  
ATOM   1874  CA  ALA B 819       6.459  -4.3822383.636  1.00 10.00           C  
ATOM   1875  CA  GLY B 820       8.329  -3.3752386.800  1.00 10.00           C  
ATOM   1876  CA  PRO B 821       9.181  -5.0992390.136  0.89 10.00           C  
HETATM 1877  CA  HYP B 822       7.698  -3.8432393.424  0.15 10.00           C  
ATOM   1878  CA  GLY B 823      10.350  -1.8122395.248  0.15 10.00           C  
ATOM   1879  CA  ALA B 824      12.458  -1.4822398.413  0.45 10.00           C  
ATOM   1880  CA  ARG B 825      11.970  -0.4232402.040  0.29 10.00           C  
ATOM   1881  CA  GLY B 826      10.891   3.2072402.114  0.25 10.00           C  
ATOM   1882  CA  PRO B 827      11.259   5.5412405.153  0.85 10.00           C  
HETATM 1883  CA  HYP B 828      12.338   4.2212408.616  0.30 10.00           C  
ATOM   1884  CA  GLY B 829       9.841   3.6742411.402  0.15 10.00           C  
ATOM   1885  CA  ALA B 830       8.688   5.6472414.421  0.85 10.00           C  
ATOM   1886  CA  VAL B 831       9.428   5.4102418.137  0.50 10.00           C  
ATOM   1887  CA  GLY B 832       8.032   3.7532421.235  0.15 10.00           C  
ATOM   1888  CA  SER B 833       6.095   4.3342424.470  0.55 10.00           C  
HETATM 1889  CA  HYP B 834       7.168   3.7452428.215  0.82 10.00           C  
ATOM   1890  CA  GLY B 835       4.899   0.8362428.935  0.15 10.00           C  
ATOM   1891  CA  VAL B 836       4.276  -0.8502432.259  0.58 10.00           C  
ATOM   1892  CA  ASN B 837       6.108  -0.1222435.515  0.53 10.00           C  
ATOM   1893  CA  GLY B 838       6.010  -2.4012438.553  0.15 10.00           C  
ATOM   1894  CA  ALA B 839       4.692  -3.1042442.054  0.56 10.00           C  
HETATM 1895  CA  HYP B 840       4.916  -0.9452445.248  0.82 10.00           C  
ATOM   1896  CA  GLY B 841       6.278  -1.9942448.615  0.15 10.00           C  
ATOM   1897  CA  GLU B 842       5.012  -2.1962452.188  0.76 10.00           C  
ATOM   1898  CA  ALA B 843       5.829  -1.0242455.723  0.75 10.00           C  
ATOM   1899  CA  GLY B 844       8.895   1.0172454.831  0.34 10.00           C  
ATOM   1900  CA  ARG B 845       9.115   3.6362457.572  0.41 10.00           C  
ATOM   1901  CA  ASP B 846       8.063   1.9732460.818  0.53 10.00           C  
ATOM   1902  CA  GLY B 847       5.792   3.8972463.149  0.60 10.00           C  
ATOM   1903  CA  ASN B 848       7.078   4.9802466.550  0.84 10.00           C  
HETATM 1904  CA  HYP B 849       7.167   3.2312469.990  0.84 10.00           C  
ATOM   1905  CA  GLY B 850       4.478   3.7072472.616  0.85 10.00           C  
ATOM   1906  CA  SER B 851       4.631   5.5802475.901  0.50 10.00           C  
ATOM   1907  CA  ASP B 852       3.446   5.6522479.517  0.81 10.00           C  
ATOM   1908  CA  GLY B 853       0.799   3.4112480.988  0.80 10.00           C  
ATOM   1909  CA  PRO B 854      -2.168   3.6522483.383  0.46 10.00           C  
HETATM 1910  CA  HYP B 855      -1.081   4.2482486.997  0.40 10.00           C  
ATOM   1911  CA  GLY B 856      -1.023   1.2402489.309  0.40 10.00           C  
ATOM   1912  CA  ARG B 857      -0.946  -0.2412492.807  0.15 10.00           C  
ATOM   1913  CA  ASP B 858      -0.958   1.8062495.996  0.22 10.00           C  
ATOM   1914  CA  GLY B 859       1.664   2.3882498.660  0.50 10.00           C  
ATOM   1915  CA  GLN B 860       1.028   0.3522501.836  0.40 10.00           C  
HETATM 1916  CA  HYP B 861       0.619   1.9302505.319  0.17 10.00           C  
ATOM   1917  CA  GLY B 862       3.609   3.4652507.125  0.57 10.00           C  
ATOM   1918  CA  HIS B 863       5.043   3.5172510.687  0.47 10.00           C  
ATOM   1919  CA  LYS B 864       3.280   2.6782513.944  0.41 10.00           C  
ATOM   1920  CA  GLY B 865       1.458   5.4042515.846  0.61 10.00           C  
ATOM   1921  CA  GLU B 866       3.338   6.1322519.120  0.47 10.00           C  
ATOM   1922  CA  ARG B 867       3.727   4.2502522.477  0.59 10.00           C  
ATOM   1923  CA  GLY B 868       0.729   4.9972524.652  0.37 10.00           C  
ATOM   1924  CA  TYR B 869       0.860   7.0042527.846  0.57 10.00           C  
HETATM 1925  CA  HYP B 870       0.617   6.5872531.723  0.85 10.00           C  
ATOM   1926  CA  GLY B 871      -2.496   6.4522533.887  0.78 10.00           C  
ATOM   1927  CA  ASN B 872      -3.871   7.8572537.118  0.50 10.00           C  
ATOM   1928  CA  ILE B 873      -3.128   7.1892540.804  0.77 10.00           C  
ATOM   1929  CA  GLY B 874      -4.109   4.4942543.270  0.39 10.00           C  
ATOM   1930  CA  PRO B 875      -6.327   4.4002546.394  0.38 10.00           C  
ATOM   1931  CA  THR B 876      -5.027   5.0132549.935  0.85 10.00           C  
ATOM   1932  CA  GLY B 877      -2.816   2.7502552.030  0.43 10.00           C  
ATOM   1933  CA  ALA B 878      -3.593  -0.5162553.810  0.17 10.00           C  
ATOM   1934  CA  ALA B 879      -3.953  -1.7612557.391  0.77 10.00           C  
ATOM   1935  CA  GLY B 880      -1.655  -1.3552560.387  0.15 10.00           C  
ATOM   1936  CA  ALA B 881      -0.297  -3.1642563.445  0.16 10.00           C  
ATOM   1937  CA  PRO B 882      -0.818  -2.6422567.227  0.33 10.00           C  
ATOM   1938  CA  GLY B 883       1.935  -1.3702569.504  0.19 10.00           C  
ATOM   1939  CA  PRO B 884       3.242  -1.3612573.119  0.15 10.00           C  
ATOM   1940  CA  HIS B 885       1.786   0.7622575.939  0.37 10.00           C  
ATOM   1941  CA  GLY B 886       2.939   3.8082577.878  0.46 10.00           C  
ATOM   1942  CA  SER B 887       1.410   5.4752580.915  0.29 10.00           C  
ATOM   1943  CA  VAL B 888       0.351   2.4802582.938  0.56 10.00           C  
ATOM   1944  CA  GLY B 889      -0.816   3.4772586.423  0.85 10.00           C  
ATOM   1945  CA  PRO B 890       0.138   4.6412589.985  0.38 10.00           C  
ATOM   1946  CA  ALA B 891      -0.061   2.6702593.239  0.59 10.00           C  
ATOM   1947  CA  GLY B 892      -3.175   1.4982595.082  0.85 10.00           C  
ATOM   1948  CA  LYS B 893      -5.090   2.3312598.236  0.67 10.00           C  
ATOM   1949  CA  HIS B 894      -1.761   2.3892600.082  0.62 10.00           C  
ATOM   1950  CA  GLY B 895      -2.885  -0.0212602.708  0.81 10.00           C  
ATOM   1951  CA  ASN B 896      -5.453  -0.0462605.498  0.60 10.00           C  
ATOM   1952  CA  ARG B 897      -5.975   1.2752609.002  0.55 10.00           C  
ATOM   1953  CA  GLY B 898      -4.671  -0.7232611.942  0.54 10.00           C  
ATOM   1954  CA  GLU B 899      -6.314  -1.8592615.191  0.56 10.00           C  
ATOM   1955  CA  PRO B 900      -5.965  -0.7412618.848  0.18 10.00           C  
ATOM   1956  CA  GLY B 901      -4.197  -2.7062621.580  0.35 10.00           C  
ATOM   1957  CA  PRO B 902      -4.075  -3.7312625.307  0.65 10.00           C  
ATOM   1958  CA  ALA B 903      -5.284  -0.8742627.514  0.16 10.00           C  
ATOM   1959  CA  GLY B 904      -2.280   0.5112629.331  0.51 10.00           C  
ATOM   1960  CA  SER B 905      -0.292  -0.2382632.454  0.39 10.00           C  
ATOM   1961  CA  VAL B 906      -2.114  -0.8892635.702  0.27 10.00           C  
ATOM   1962  CA  GLY B 907      -2.549   2.5922637.186  0.62 10.00           C  
ATOM   1963  CA  PRO B 908      -2.036   3.4052640.923  0.72 10.00           C  
ATOM   1964  CA  VAL B 909      -3.838   1.7242643.790  0.50 10.00           C  
ATOM   1965  CA  GLY B 910      -7.313   2.4952645.072  0.85 10.00           C  
ATOM   1966  CA  ALA B 911      -8.158   3.8202648.516  0.73 10.00           C  
ATOM   1967  CA  VAL B 912      -7.807   2.1642651.879  0.82 10.00           C  
ATOM   1968  CA  GLY B 913      -9.897   2.3002655.057  0.85 10.00           C  
ATOM   1969  CA  PRO B 914     -10.299   3.2582658.753  0.45 10.00           C  
ATOM   1970  CA  ARG B 915      -8.106   1.4502661.229  0.77 10.00           C  
ATOM   1971  CA  GLY B 916      -9.185  -0.9042663.991  0.85 10.00           C  
ATOM   1972  CA  PRO B 917     -11.258  -1.0172667.230  0.42 10.00           C  
ATOM   1973  CA  SER B 918      -8.822  -1.4482670.082  0.71 10.00           C  
ATOM   1974  CA  GLY B 919      -7.289  -3.9862672.458  0.85 10.00           C  
ATOM   1975  CA  PRO B 920      -8.754  -5.6162675.657  0.58 10.00           C  
ATOM   1976  CA  GLN B 921      -8.656  -3.6522678.948  0.77 10.00           C  
ATOM   1977  CA  GLY B 922      -5.917  -3.6602681.593  0.85 10.00           C  
ATOM   1978  CA  ILE B 923      -4.836  -5.6972684.638  0.24 10.00           C  
ATOM   1979  CA  ARG B 924      -6.143  -3.5322687.466  0.60 10.00           C  
ATOM   1980  CA  GLY B 925      -5.378  -0.3332689.312  0.73 10.00           C  
ATOM   1981  CA  ASP B 926      -3.483   0.8222692.372  0.15 10.00           C  
ATOM   1982  CA  LYS B 927      -6.029   3.1822693.949  0.74 10.00           C  
ATOM   1983  CA  GLY B 928      -7.055   6.8342694.120  0.85 10.00           C  
ATOM   1984  CA  GLU B 929      -4.540   8.9082696.092  0.85 10.00           C  
ATOM   1985  CA  PRO B 930      -5.328   9.3642699.823  0.27 10.00           C  
ATOM   1986  CA  GLY B 931      -6.433   7.6492703.029  0.85 10.00           C  
ATOM   1987  CA  ASP B 932      -7.814   9.2342706.188  0.24 10.00           C  
ATOM   1988  CA  LYS B 933      -7.174  10.0082709.852  0.15 10.00           C  
ATOM   1989  CA  GLY B 934      -8.119   8.0802712.974  0.62 10.00           C  
ATOM   1990  CA  ALA B 935     -10.367   8.7712715.950  0.32 10.00           C  
ATOM   1991  CA  ARG B 936     -10.115   9.8382719.583  0.85 10.00           C  
ATOM   1992  CA  GLY B 937     -10.118   8.2442723.012  0.79 10.00           C  
ATOM   1993  CA  LEU B 938     -12.515   7.4992725.848  0.91 10.00           C  
ATOM   1994  CA  PRO B 939     -12.689   7.6372729.659  0.89 10.00           C  
ATOM   1995  CA  GLY B 940     -12.291   4.9542732.327  1.00 10.00           C  
ATOM   1996  CA  LEU B 941     -14.970   5.0462735.069  1.00 10.00           C  
ATOM   1997  CA  LYS B 942     -14.302   6.2572738.623  0.92 10.00           C  
ATOM   1998  CA  GLY B 943     -12.070   4.7932741.345  1.00 10.00           C  
ATOM   1999  CA  HIS B 944     -12.624   3.5172744.862  0.98 10.00           C  
ATOM   2000  CA  ASN B 945     -12.647   4.6462748.488  1.00 10.00           C  
ATOM   2001  CA  GLY B 946     -10.908   3.9622751.805  1.00 10.00           C  
ATOM   2002  CA  LEU B 947     -11.933   3.0722755.367  1.00 10.00           C  
ATOM   2003  CA  GLN B 948     -11.235   3.9942758.994  1.00 10.00           C  
ATOM   2004  CA  GLY B 949      -7.810   4.3892760.507  1.00 10.00           C  
ATOM   2005  CA  LEU B 950      -5.705   4.8362763.619  0.97 10.00           C  
ATOM   2006  CA  PRO B 951      -7.300   5.6142767.022  1.00 10.00           C  
ATOM   2007  CA  GLY B 952      -6.184   8.1982769.571  0.93 10.00           C  
ATOM   2008  CA  LEU B 953      -3.223   8.3432771.953  0.82 10.00           C  
ATOM   2009  CA  ALA B 954      -2.487   6.0842774.904  1.00 10.00           C  
ATOM   2010  CA  GLY B 955      -3.766   6.4962778.423  0.81 10.00           C  
ATOM   2011  CA  LEU B 956      -5.538   9.6912779.359  0.88 10.00           C  
ATOM   2012  CA  HIS B 957      -3.521  10.1182782.557  0.79 10.00           C  
ATOM   2013  CA  GLY B 958      -3.669   8.5132785.987  0.79 10.00           C  
ATOM   2014  CA  ASP B 959      -5.634   8.0962789.208  0.94 10.00           C  
ATOM   2015  CA  GLN B 960      -4.801   8.2102792.927  0.82 10.00           C  
ATOM   2016  CA  GLY B 961      -5.634   5.4792795.419  0.79 10.00           C  
ATOM   2017  CA  ALA B 962      -4.257   3.2022798.139  0.79 10.00           C  
ATOM   2018  CA  PRO B 963      -3.701   4.0662801.821  0.83 10.00           C  
ATOM   2019  CA  GLY B 964      -0.928   2.4772803.869  0.79 10.00           C  
ATOM   2020  CA  PRO B 965      -0.655  -0.7662805.932  0.79 10.00           C  
ATOM   2021  CA  VAL B 966      -0.889   0.2152809.630  0.79 10.00           C  
ATOM   2022  CA  GLY B 967       1.883  -1.5802811.502  0.79 10.00           C  
ATOM   2023  CA  PRO B 968       2.531  -1.3302815.280  0.83 10.00           C  
ATOM   2024  CA  ALA B 969      -0.038   0.2332817.594  0.84 10.00           C  
ATOM   2025  CA  GLY B 970       2.497   1.9822819.791  0.79 10.00           C  
ATOM   2026  CA  PRO B 971       3.846   1.2832823.324  0.86 10.00           C  
ATOM   2027  CA  ARG B 972       1.818   0.4832826.443  1.00 10.00           C  
ATOM   2028  CA  GLY B 973       0.208   3.0262828.772  0.79 10.00           C  
ATOM   2029  CA  PRO B 974       1.029   5.0482831.940  0.79 10.00           C  
ATOM   2030  CA  ALA B 975       1.678   3.7382835.458  0.84 10.00           C  
ATOM   2031  CA  GLY B 976      -1.254   3.0652837.760  0.79 10.00           C  
ATOM   2032  CA  PRO B 977      -2.280   5.7692840.283  0.89 10.00           C  
ATOM   2033  CA  SER B 978      -1.407   4.8722843.871  0.83 10.00           C  
ATOM   2034  CA  GLY B 979      -3.792   4.7402846.824  0.79 10.00           C  
ATOM   2035  CA  PRO B 980      -3.227   6.1372850.360  0.96 10.00           C  
ATOM   2036  CA  ILE B 981      -0.665   5.2682853.055  0.85 10.00           C  
ATOM   2037  CA  GLY B 982      -0.506   3.1432856.201  0.93 10.00           C  
ATOM   2038  CA  LYS B 983      -2.637   4.3402859.104  0.89 10.00           C  
ATOM   2039  CA  ASP B 984      -0.374   4.4092862.152  0.97 10.00           C  
ATOM   2040  CA  GLY B 985       1.509   1.9372864.341  1.00 10.00           C  
ATOM   2041  CA  ARG B 986      -0.709   0.4492867.045  0.87 10.00           C  
ATOM   2042  CA  SER B 987       0.018   1.1662870.715  1.00 10.00           C  
ATOM   2043  CA  GLY B 988       3.518   0.1772871.780  0.93 10.00           C  
ATOM   2044  CA  HIS B 989       5.222  -1.1842874.886  0.79 10.00           C  
ATOM   2045  CA  PRO B 990       3.985  -0.1992878.377  0.81 10.00           C  
ATOM   2046  CA  GLY B 991       5.778   1.7912881.048  0.86 10.00           C  
ATOM   2047  CA  PRO B 992       7.630   0.9092884.280  1.00 10.00           C  
ATOM   2048  CA  VAL B 993       5.925   0.5832887.668  0.96 10.00           C  
ATOM   2049  CA  GLY B 994       6.522   3.8542889.485  0.86 10.00           C  
ATOM   2050  CA  PRO B 995       8.008   5.0062892.843  0.96 10.00           C  
ATOM   2051  CA  ALA B 996       7.398   4.0152896.457  1.00 10.00           C  
ATOM   2052  CA  GLY B 997       4.066   5.0212897.955  0.86 10.00           C  
ATOM   2053  CA  VAL B 998       3.006   5.8212901.512  0.79 10.00           C  
ATOM   2054  CA  ARG B 999       3.562   4.6132905.072  0.94 10.00           C  
ATOM   2055  CA  GLY B1000       1.403   3.6772908.039  0.86 10.00           C  
ATOM   2056  CA  SER B1001       1.013   5.6982911.219  0.79 10.00           C  
ATOM   2057  CA  GLN B1002       1.713   4.4242914.732  0.82 10.00           C  
ATOM   2058  CA  GLY B1003       2.031   0.9512916.223  0.79 10.00           C  
ATOM   2059  CA  SER B1004       0.371   0.4382919.586  0.83 10.00           C  
ATOM   2060  CA  GLN B1005       0.803   1.0642923.259  0.79 10.00           C  
ATOM   2061  CA  GLY B1006       3.100  -0.4812925.805  0.79 10.00           C  
ATOM   2062  CA  PRO B1007       3.347  -1.9712929.323  0.79 10.00           C  
ATOM   2063  CA  ALA B1008       2.154  -0.1272932.444  0.84 10.00           C  
ATOM   2064  CA  GLY B1009       5.038  -0.2152934.931  0.79 10.00           C  
ATOM   2065  CA  PRO B1010       7.089  -2.8082936.908  0.81 10.00           C  
HETATM 2066  CA  HYP B1011       6.861  -3.1512940.728  0.89 10.00           C  
ATOM   2067  CA  GLY B1012       8.223  -0.4812943.056  0.93 10.00           C  
ATOM   2068  CA  PRO B1013      11.958  -0.4692943.972  1.00 10.00           C  
HETATM 2069  CA  HYP B1014      13.305  -0.6022947.575  1.00 10.00           C  
ATOM   2070  CA  GLY B1015      14.093   2.5662949.549  1.00 10.00           C  
ATOM   2071  CA  PRO B1016      15.929   3.6682952.784  0.96 10.00           C  
HETATM 2072  CA  HYP B1017      16.528   1.8872956.177  1.00 10.00           C  
ATOM   2073  CA  GLY B1018      14.478   2.0382959.368  0.86 10.00           C  
ATOM   2074  CA  PRO B1019      14.056   4.6042962.193  0.79 10.00           C  
ATOM   2075  CA  PRO B1020      16.229   3.9902965.299  0.86 10.00           C  
ATOM   2076  CA  GLY B1021      15.800   4.8142968.987  1.00 10.00           C  
ATOM   2077  CA  VAL B1022      12.589   3.4482970.508  0.89 10.00           C  
ATOM   2078  CA  SER B1023      12.693   1.8742973.980  1.00 10.00           C  
ATOM   2079  CA  GLY B1024      15.591   2.7312976.281  1.00 10.00           C  
ATOM   2080  CA  GLY B1025      14.277   4.6712979.238  1.00 10.00           C  
ATOM   2081  CA  GLY B1026      16.218   5.2552982.433  1.00 10.00           C  
TER    2082      GLY B1026                                                      
ATOM   2083  CA  GLN C   1       3.980  13.633   6.434  1.00 10.00           C  
ATOM   2084  CA  MET C   2       6.413  14.976   9.013  1.00 10.00           C  
ATOM   2085  CA  SER C   3       4.015  13.535  11.595  1.00 10.00           C  
ATOM   2086  CA  TYR C   4       5.078  13.888  15.222  1.00 10.00           C  
ATOM   2087  CA  GLY C   5       6.208  11.698  18.081  1.00 10.00           C  
ATOM   2088  CA  TYR C   6       4.453  10.955  21.344  1.00 10.00           C  
ATOM   2089  CA  ASP C   7       4.198  13.077  24.469  1.00 10.00           C  
ATOM   2090  CA  GLU C   8       2.101  13.469  27.592  1.00 10.00           C  
ATOM   2091  CA  LYS C   9       2.943  11.809  30.926  1.00 10.00           C  
ATOM   2092  CA  SER C  10       1.554  13.352  34.132  1.00 10.00           C  
ATOM   2093  CA  ALA C  11       0.855  11.051  37.076  1.00 10.00           C  
ATOM   2094  CA  GLY C  12       1.721  12.627  40.405  1.00 10.00           C  
ATOM   2095  CA  VAL C  13       3.155  11.093  43.555  1.00 10.00           C  
ATOM   2096  CA  SER C  14       3.413  11.754  47.282  1.00 10.00           C  
ATOM   2097  CA  VAL C  15       5.702  12.065  50.287  0.93 10.00           C  
ATOM   2098  CA  PRO C  16       3.630  11.570  53.487  1.00 10.00           C  
ATOM   2099  CA  GLY C  17       4.551  12.846  56.924  1.00 10.00           C  
ATOM   2100  CA  PRO C  18       5.702  10.286  59.546  0.82 10.00           C  
ATOM   2101  CA  MET C  19       4.591  11.688  62.895  0.91 10.00           C  
ATOM   2102  CA  GLY C  20       7.287  13.958  64.272  1.00 10.00           C  
ATOM   2103  CA  PRO C  21       9.091  14.112  67.654  1.00 10.00           C  
ATOM   2104  CA  SER C  22       7.225  12.584  70.582  1.00 10.00           C  
ATOM   2105  CA  GLY C  23       5.371  14.764  73.056  1.00 10.00           C  
ATOM   2106  CA  PRO C  24       6.770  16.616  76.123  1.00 10.00           C  
ATOM   2107  CA  ARG C  25       8.869  14.776  78.704  0.85 10.00           C  
ATOM   2108  CA  GLY C  26       7.671  13.528  82.074  1.00 10.00           C  
ATOM   2109  CA  LEU C  27       6.370  16.028  84.614  1.00 10.00           C  
HETATM 2110  CA  HYP C  28       7.678  16.753  88.154  1.00 10.00           C  
ATOM   2111  CA  GLY C  29       7.183  14.007  90.723  0.93 10.00           C  
ATOM   2112  CA  PRO C  30       4.680  14.680  93.562  0.93 10.00           C  
HETATM 2113  CA  HYP C  31       5.845  15.207  97.180  0.96 10.00           C  
ATOM   2114  CA  GLY C  32       8.124  12.580  98.681  0.88 10.00           C  
ATOM   2115  CA  ALA C  33       7.111  10.178 101.437  0.95 10.00           C  
HETATM 2116  CA  HYP C  34       7.665  11.418 105.038  0.89 10.00           C  
ATOM   2117  CA  GLY C  35      10.709  10.779 107.185  0.79 10.00           C  
ATOM   2118  CA  PRO C  36      11.491   7.689 109.300  0.79 10.00           C  
ATOM   2119  CA  GLN C  37      11.905   8.440 113.016  0.79 10.00           C  
ATOM   2120  CA  GLY C  38      14.458  10.267 115.146  0.93 10.00           C  
ATOM   2121  CA  PHE C  39      15.941   8.416 118.107  1.00 10.00           C  
ATOM   2122  CA  GLN C  40      16.467   8.604 121.851  1.00 10.00           C  
ATOM   2123  CA  GLY C  41      16.399  11.817 123.849  1.00 10.00           C  
ATOM   2124  CA  PRO C  42      18.545  13.621 126.474  1.00 10.00           C  
HETATM 2125  CA  HYP C  43      18.712  12.186 130.038  1.00 10.00           C  
ATOM   2126  CA  GLY C  44      17.390  14.509 132.716  1.00 10.00           C  
ATOM   2127  CA  GLU C  45      17.950  16.350 135.982  0.97 10.00           C  
HETATM 2128  CA  HYP C  46      17.306  14.365 139.206  1.00 10.00           C  
ATOM   2129  CA  GLY C  47      13.673  14.686 140.287  0.86 10.00           C  
ATOM   2130  CA  GLU C  48      12.433  15.418 143.802  0.87 10.00           C  
HETATM 2131  CA  HYP C  49      14.714  14.050 146.567  0.79 10.00           C  
ATOM   2132  CA  GLY C  50      13.484  12.682 149.885  0.79 10.00           C  
ATOM   2133  CA  GLY C  51      14.671  12.697 153.478  0.86 10.00           C  
ATOM   2134  CA  SER C  52      13.226  12.155 156.944  0.79 10.00           C  
ATOM   2135  CA  GLY C  53      15.542  10.191 159.214  0.86 10.00           C  
ATOM   2136  CA  PRO C  54      14.428   7.907 162.082  0.88 10.00           C  
ATOM   2137  CA  MET C  55      14.252   8.787 165.757  1.00 10.00           C  
ATOM   2138  CA  GLY C  56      17.023   8.081 168.261  0.93 10.00           C  
ATOM   2139  CA  PRO C  57      17.145   5.958 171.439  0.82 10.00           C  
ATOM   2140  CA  PRO C  58      16.098   7.380 174.836  0.79 10.00           C  
ATOM   2141  CA  GLY C  59      18.445   9.157 177.221  0.93 10.00           C  
ATOM   2142  CA  PRO C  60      20.026   8.571 180.673  1.00 10.00           C  
HETATM 2143  CA  HYP C  61      17.917   6.841 183.376  0.96 10.00           C  
ATOM   2144  CA  GLY C  62      17.386   9.426 186.088  1.00 10.00           C  
ATOM   2145  CA  PRO C  63      19.295  10.674 189.145  1.00 10.00           C  
HETATM 2146  CA  HYP C  64      17.909  10.289 192.680  1.00 10.00           C  
ATOM   2147  CA  GLY C  65      14.853  12.239 193.762  0.79 10.00           C  
ATOM   2148  CA  LYS C  66      15.124  13.059 197.471  0.79 10.00           C  
ATOM   2149  CA  ASN C  67      15.967  11.747 200.968  0.88 10.00           C  
ATOM   2150  CA  GLY C  68      13.004  12.406 203.242  0.79 10.00           C  
ATOM   2151  CA  ASP C  69      13.673  13.737 206.744  0.82 10.00           C  
ATOM   2152  CA  ASP C  70      14.141  12.471 210.305  0.79 10.00           C  
ATOM   2153  CA  GLY C  71      11.857  10.762 212.849  0.79 10.00           C  
ATOM   2154  CA  GLU C  72      11.050   7.909 215.266  0.95 10.00           C  
ATOM   2155  CA  ALA C  73      11.412   8.558 218.981  0.95 10.00           C  
ATOM   2156  CA  GLY C  74      14.156   6.812 220.880  0.86 10.00           C  
ATOM   2157  CA  LYS C  75      14.424   3.772 223.120  0.87 10.00           C  
ATOM   2158  CA  PRO C  76      13.595   3.856 226.859  0.96 10.00           C  
ATOM   2159  CA  GLY C  77      16.713   5.008 228.720  0.79 10.00           C  
ATOM   2160  CA  ARG C  78      18.035   3.738 232.078  0.81 10.00           C  
HETATM 2161  CA  HYP C  79      17.674   5.151 235.629  0.79 10.00           C  
ATOM   2162  CA  GLY C  80      21.130   6.363 236.632  0.79 10.00           C  
ATOM   2163  CA  GLU C  81      23.845   5.539 239.169  0.82 10.00           C  
ATOM   2164  CA  ARG C  82      24.118   5.456 242.952  0.94 10.00           C  
ATOM   2165  CA  GLY C  83      22.954   7.964 245.555  0.79 10.00           C  
ATOM   2166  CA  PRO C  84      24.048   9.738 248.829  0.79 10.00           C  
HETATM 2167  CA  HYP C  85      23.545   8.664 252.527  0.79 10.00           C  
ATOM   2168  CA  GLY C  86      20.517   9.198 254.776  0.79 10.00           C  
ATOM   2169  CA  PRO C  87      19.118  11.667 257.359  0.86 10.00           C  
ATOM   2170  CA  GLN C  88      20.333  11.898 260.944  0.79 10.00           C  
ATOM   2171  CA  GLY C  89      19.481   9.860 264.037  0.79 10.00           C  
ATOM   2172  CA  ALA C  90      17.786  10.675 267.348  0.79 10.00           C  
ATOM   2173  CA  ARG C  91      19.663  10.928 270.665  0.79 10.00           C  
ATOM   2174  CA  GLY C  92      21.712   8.238 272.432  0.79 10.00           C  
ATOM   2175  CA  LEU C  93      21.979   5.466 275.036  0.97 10.00           C  
HETATM 2176  CA  HYP C  94      22.018   6.459 278.718  0.82 10.00           C  
ATOM   2177  CA  GLY C  95      25.063   4.243 279.200  1.00 10.00           C  
ATOM   2178  CA  THR C  96      25.752   3.097 282.732  0.96 10.00           C  
ATOM   2179  CA  ALA C  97      24.738   4.621 286.036  0.95 10.00           C  
ATOM   2180  CA  GLY C  98      26.411   5.053 289.368  0.79 10.00           C  
ATOM   2181  CA  LEU C  99      27.045   2.793 292.289  1.00 10.00           C  
HETATM 2182  CA  HYP C 100      25.309   2.780 295.669  1.00 10.00           C  
ATOM   2183  CA  GLY C 101      26.676   4.757 298.585  1.00 10.00           C  
ATOM   2184  CA  MET C 102      28.613   3.809 301.703  0.94 10.00           C  
ATOM   2185  CA  LYS C 103      27.480   3.158 305.255  1.00 10.00           C  
ATOM   2186  CA  GLY C 104      27.077   5.896 307.858  1.00 10.00           C  
ATOM   2187  CA  HIS C 105      28.185   6.628 311.390  0.86 10.00           C  
ATOM   2188  CA  ARG C 106      27.863   4.300 314.351  0.79 10.00           C  
ATOM   2189  CA  GLY C 107      24.982   5.924 316.187  0.79 10.00           C  
ATOM   2190  CA  PHE C 108      24.706   8.683 318.738  0.89 10.00           C  
ATOM   2191  CA  SER C 109      24.963   8.828 322.534  0.83 10.00           C  
ATOM   2192  CA  GLY C 110      22.893   8.090 325.634  0.88 10.00           C  
ATOM   2193  CA  LEU C 111      21.403  10.377 328.267  0.91 10.00           C  
ATOM   2194  CA  ASP C 112      21.695  10.878 331.994  0.85 10.00           C  
ATOM   2195  CA  GLY C 113      19.722   8.624 334.313  0.79 10.00           C  
ATOM   2196  CA  ALA C 114      18.823  10.218 337.659  0.79 10.00           C  
ATOM   2197  CA  LYS C 115      19.526   9.784 341.400  0.95 10.00           C  
ATOM   2198  CA  GLY C 116      18.286   7.843 344.417  0.86 10.00           C  
ATOM   2199  CA  ASP C 117      16.981   8.043 347.973  0.79 10.00           C  
ATOM   2200  CA  THR C 118      19.579   8.836 350.630  0.86 10.00           C  
ATOM   2201  CA  GLY C 119      20.925   6.052 352.824  1.00 10.00           C  
ATOM   2202  CA  PRO C 120      18.713   4.521 355.580  0.62 10.00           C  
ATOM   2203  CA  ALA C 121      18.077   5.985 359.052  0.32 10.00           C  
ATOM   2204  CA  GLY C 122      21.241   4.474 360.501  0.62 10.00           C  
ATOM   2205  CA  PRO C 123      21.946   3.414 364.112  0.58 10.00           C  
ATOM   2206  CA  LYS C 124      18.927   3.299 366.421  0.67 10.00           C  
ATOM   2207  CA  GLY C 125      20.434   6.285 368.250  0.66 10.00           C  
ATOM   2208  CA  GLU C 126      22.681   7.251 371.196  0.85 10.00           C  
HETATM 2209  CA  HYP C 127      21.831   6.839 374.917  0.15 10.00           C  
ATOM   2210  CA  GLY C 128      21.203  10.113 376.712  0.85 10.00           C  
ATOM   2211  CA  SER C 129      23.352  11.842 379.303  0.70 10.00           C  
HETATM 2212  CA  HYP C 130      23.628  10.428 382.879  0.15 10.00           C  
ATOM   2213  CA  GLY C 131      20.875  10.902 385.480  0.62 10.00           C  
ATOM   2214  CA  GLU C 132      21.043  12.652 388.873  0.77 10.00           C  
ATOM   2215  CA  ASN C 133      22.779  11.724 392.130  0.15 10.00           C  
ATOM   2216  CA  GLY C 134      20.766  10.629 395.176  0.62 10.00           C  
ATOM   2217  CA  THR C 135      19.302  11.954 398.494  0.85 10.00           C  
HETATM 2218  CA  HYP C 136      19.301  11.816 402.332  0.37 10.00           C  
ATOM   2219  CA  GLY C 137      17.886   8.684 403.969  0.38 10.00           C  
ATOM   2220  CA  GLN C 138      15.372   8.669 406.843  0.85 10.00           C  
ATOM   2221  CA  MET C 139      16.449   9.360 410.411  0.29 10.00           C  
ATOM   2222  CA  GLY C 140      18.191   6.678 412.449  0.52 10.00           C  
ATOM   2223  CA  PRO C 141      18.285   4.786 415.808  0.85 10.00           C  
ATOM   2224  CA  ARG C 142      17.152   6.210 419.157  0.39 10.00           C  
ATOM   2225  CA  GLY C 143      19.100   5.977 422.402  0.23 10.00           C  
ATOM   2226  CA  LEU C 144      18.916   4.455 425.894  0.63 10.00           C  
HETATM 2227  CA  HYP C 145      19.183   5.304 429.636  0.56 10.00           C  
ATOM   2228  CA  GLY C 146      22.397   7.044 430.666  0.20 10.00           C  
ATOM   2229  CA  GLU C 147      24.291   6.927 433.953  0.22 10.00           C  
ATOM   2230  CA  ARG C 148      22.636   6.455 437.334  0.17 10.00           C  
ATOM   2231  CA  GLY C 149      20.685   9.084 439.229  0.43 10.00           C  
ATOM   2232  CA  ARG C 150      22.293  10.428 442.396  0.62 10.00           C  
HETATM 2233  CA  HYP C 151      23.258   9.268 445.948  0.44 10.00           C  
ATOM   2234  CA  GLY C 152      20.459   8.324 448.342  0.34 10.00           C  
ATOM   2235  CA  PRO C 153      19.375   9.943 451.672  0.80 10.00           C  
HETATM 2236  CA  HYP C 154      19.637   8.241 455.139  0.83 10.00           C  
ATOM   2237  CA  GLY C 155      16.851   8.268 457.722  0.57 10.00           C  
ATOM   2238  CA  THR C 156      15.243  11.093 459.688  0.57 10.00           C  
ATOM   2239  CA  ALA C 157      15.980   9.861 463.223  0.85 10.00           C  
ATOM   2240  CA  GLY C 158      13.259   7.646 464.653  0.63 10.00           C  
ATOM   2241  CA  ALA C 159      10.841  10.000 466.389  0.43 10.00           C  
ATOM   2242  CA  ARG C 160      12.501   9.622 469.747  0.63 10.00           C  
ATOM   2243  CA  GLY C 161      13.309   6.499 471.726  0.62 10.00           C  
ATOM   2244  CA  ASN C 162      12.399   6.047 475.398  0.36 10.00           C  
ATOM   2245  CA  ASP C 163      12.927   8.641 478.070  0.65 10.00           C  
ATOM   2246  CA  GLY C 164      15.004   8.410 481.252  0.85 10.00           C  
ATOM   2247  CA  ALA C 165      15.390   6.267 484.386  0.15 10.00           C  
ATOM   2248  CA  VAL C 166      13.378   8.505 486.732  0.67 10.00           C  
ATOM   2249  CA  GLY C 167      15.302   9.157 489.947  0.38 10.00           C  
ATOM   2250  CA  ALA C 168      15.930   7.659 493.411  0.27 10.00           C  
ATOM   2251  CA  ALA C 169      15.504   8.072 497.181  0.15 10.00           C  
ATOM   2252  CA  GLY C 170      15.061  11.827 497.519  0.71 10.00           C  
ATOM   2253  CA  PRO C 171      17.195  14.063 499.804  0.58 10.00           C  
HETATM 2254  CA  HYP C 172      16.806  13.550 503.611  0.44 10.00           C  
ATOM   2255  CA  GLY C 173      15.497  16.067 506.137  0.15 10.00           C  
ATOM   2256  CA  PRO C 174      16.772  17.904 509.267  0.29 10.00           C  
ATOM   2257  CA  THR C 175      15.939  16.870 512.864  0.57 10.00           C  
ATOM   2258  CA  GLY C 176      12.335  16.957 514.017  0.15 10.00           C  
ATOM   2259  CA  PRO C 177      11.413  20.082 515.987  0.32 10.00           C  
ATOM   2260  CA  THR C 178      13.748  23.086 516.006  0.85 10.00           C  
ATOM   2261  CA  GLY C 179      14.536  23.260 519.705  0.42 10.00           C  
ATOM   2262  CA  PRO C 180      12.052  22.174 522.441  0.36 10.00           C  
HETATM 2263  CA  HYP C 181      12.944  23.608 525.849  0.85 10.00           C  
ATOM   2264  CA  GLY C 182      12.862  21.485 528.941  0.34 10.00           C  
ATOM   2265  CA  PHE C 183      10.676  21.759 532.004  0.23 10.00           C  
HETATM 2266  CA  HYP C 184      10.762  22.539 535.740  0.84 10.00           C  
ATOM   2267  CA  GLY C 185      13.304  20.839 537.994  0.51 10.00           C  
ATOM   2268  CA  ALA C 186      12.891  18.883 541.236  0.15 10.00           C  
ATOM   2269  CA  ALA C 187      12.252  19.879 544.856  0.22 10.00           C  
ATOM   2270  CA  GLY C 188      14.219  21.852 547.448  0.66 10.00           C  
ATOM   2271  CA  ALA C 189      15.373  20.931 550.973  0.32 10.00           C  
ATOM   2272  CA  LYS C 190      13.323  20.973 554.166  0.33 10.00           C  
ATOM   2273  CA  GLY C 191      14.855  23.060 556.927  0.85 10.00           C  
ATOM   2274  CA  GLU C 192      16.445  22.545 560.331  0.49 10.00           C  
ATOM   2275  CA  ALA C 193      13.606  21.628 562.740  0.33 10.00           C  
ATOM   2276  CA  GLY C 194      12.652  23.844 565.682  0.85 10.00           C  
ATOM   2277  CA  PRO C 195      14.082  24.776 569.155  0.62 10.00           C  
ATOM   2278  CA  GLN C 196      12.893  23.177 572.398  0.69 10.00           C  
ATOM   2279  CA  GLY C 197      10.347  25.731 573.580  0.85 10.00           C  
ATOM   2280  CA  ALA C 198       8.599  25.716 576.944  0.85 10.00           C  
ATOM   2281  CA  ARG C 199      10.510  25.535 580.248  0.78 10.00           C  
ATOM   2282  CA  GLY C 200       9.824  23.086 583.072  0.80 10.00           C  
ATOM   2283  CA  SER C 201       7.989  22.410 586.329  0.49 10.00           C  
ATOM   2284  CA  GLU C 202       8.596  21.496 589.977  0.68 10.00           C  
ATOM   2285  CA  GLY C 203       8.328  18.532 592.312  0.42 10.00           C  
ATOM   2286  CA  PRO C 204       5.399  17.281 594.498  0.74 10.00           C  
ATOM   2287  CA  GLN C 205       5.820  16.900 598.293  0.24 10.00           C  
ATOM   2288  CA  GLY C 206       8.935  17.604 600.345  0.70 10.00           C  
ATOM   2289  CA  VAL C 207       9.189  15.763 603.685  0.60 10.00           C  
ATOM   2290  CA  ARG C 208       9.415  17.691 606.958  0.27 10.00           C  
ATOM   2291  CA  GLY C 209      11.791  18.533 609.793  0.26 10.00           C  
ATOM   2292  CA  GLU C 210      12.750  17.153 613.205  0.24 10.00           C  
HETATM 2293  CA  HYP C 211      11.549  17.694 616.819  0.19 10.00           C  
ATOM   2294  CA  GLY C 212      12.454  20.830 618.716  0.21 10.00           C  
ATOM   2295  CA  PRO C 213      13.839  21.832 622.155  0.30 10.00           C  
HETATM 2296  CA  HYP C 214      12.363  20.548 625.455  0.29 10.00           C  
ATOM   2297  CA  GLY C 215       9.708  22.384 627.470  0.85 10.00           C  
ATOM   2298  CA  PRO C 216       8.304  23.137 630.996  0.61 10.00           C  
ATOM   2299  CA  ALA C 217       9.978  20.826 633.438  0.85 10.00           C  
ATOM   2300  CA  GLY C 218       7.995  20.744 636.671  0.85 10.00           C  
ATOM   2301  CA  ALA C 219       6.288  23.274 638.967  0.42 10.00           C  
ATOM   2302  CA  ALA C 220       7.909  23.038 642.398  0.63 10.00           C  
ATOM   2303  CA  GLY C 221       6.167  21.932 645.584  0.85 10.00           C  
ATOM   2304  CA  PRO C 222       3.652  23.773 647.811  0.36 10.00           C  
ATOM   2305  CA  ALA C 223       5.187  24.960 651.085  0.68 10.00           C  
ATOM   2306  CA  GLY C 224       6.001  23.676 654.548  0.85 10.00           C  
ATOM   2307  CA  ASN C 225       3.507  21.639 656.511  0.35 10.00           C  
HETATM 2308  CA  HYP C 226       2.858  23.191 659.945  0.50 10.00           C  
ATOM   2309  CA  GLY C 227       3.210  20.933 662.971  0.85 10.00           C  
ATOM   2310  CA  ALA C 228       5.878  19.739 665.380  0.22 10.00           C  
ATOM   2311  CA  ASP C 229       5.629  21.573 668.694  0.81 10.00           C  
ATOM   2312  CA  GLY C 230       7.939  23.110 671.305  0.85 10.00           C  
ATOM   2313  CA  GLN C 231       9.672  22.368 674.612  0.24 10.00           C  
HETATM 2314  CA  HYP C 232       7.746  23.731 677.634  0.62 10.00           C  
ATOM   2315  CA  GLY C 233       8.489  27.180 679.028  0.85 10.00           C  
ATOM   2316  CA  ALA C 234       9.447  28.834 682.302  0.51 10.00           C  
ATOM   2317  CA  LYS C 235       7.619  27.978 685.520  0.95 10.00           C  
ATOM   2318  CA  GLY C 236       6.802  29.932 688.674  0.86 10.00           C  
ATOM   2319  CA  ALA C 237       8.764  30.199 691.882  0.79 10.00           C  
ATOM   2320  CA  ASN C 238       9.085  29.193 695.499  0.79 10.00           C  
ATOM   2321  CA  GLY C 239       6.306  28.331 697.881  0.79 10.00           C  
ATOM   2322  CA  ALA C 240       5.901  31.025 700.514  0.79 10.00           C  
HETATM 2323  CA  HYP C 241       8.042  29.831 702.051  0.79 10.00           C  
ATOM   2324  CA  GLY C 242       7.864  29.500 705.857  0.79 10.00           C  
ATOM   2325  CA  ILE C 243       5.598  30.541 708.737  0.82 10.00           C  
ATOM   2326  CA  ALA C 244       6.307  30.956 712.450  0.79 10.00           C  
ATOM   2327  CA  GLY C 245       5.880  28.023 714.809  0.79 10.00           C  
ATOM   2328  CA  ALA C 246       3.767  26.595 717.587  0.84 10.00           C  
HETATM 2329  CA  HYP C 247       4.030  28.003 721.135  0.83 10.00           C  
ATOM   2330  CA  GLY C 248       5.904  26.093 723.798  0.86 10.00           C  
ATOM   2331  CA  PHE C 249       4.326  24.356 726.765  0.89 10.00           C  
HETATM 2332  CA  HYP C 250       4.023  24.351 730.572  0.96 10.00           C  
ATOM   2333  CA  GLY C 251       7.364  24.742 732.259  0.79 10.00           C  
ATOM   2334  CA  ALA C 252       8.567  23.898 735.729  0.79 10.00           C  
ATOM   2335  CA  ARG C 253       8.859  25.137 739.305  0.79 10.00           C  
ATOM   2336  CA  GLY C 254      11.722  26.524 741.365  0.79 10.00           C  
ATOM   2337  CA  PRO C 255      13.054  26.335 744.976  0.86 10.00           C  
ATOM   2338  CA  SER C 256      10.938  26.311 748.148  1.00 10.00           C  
ATOM   2339  CA  GLY C 257      10.487  28.391 751.292  0.79 10.00           C  
ATOM   2340  CA  PRO C 258      13.481  30.179 752.903  0.93 10.00           C  
ATOM   2341  CA  GLN C 259      14.780  27.994 755.728  0.95 10.00           C  
ATOM   2342  CA  GLY C 260      12.228  28.257 758.517  0.79 10.00           C  
ATOM   2343  CA  PRO C 261      11.678  31.107 761.048  0.89 10.00           C  
ATOM   2344  CA  SER C 262      12.637  30.659 764.715  0.96 10.00           C  
ATOM   2345  CA  GLY C 263      11.874  27.996 767.319  0.79 10.00           C  
ATOM   2346  CA  ALA C 264       9.343  27.173 770.042  0.79 10.00           C  
HETATM 2347  CA  HYP C 265       9.606  28.425 773.660  0.79 10.00           C  
ATOM   2348  CA  GLY C 266      11.233  26.459 776.461  0.79 10.00           C  
ATOM   2349  CA  PRO C 267       9.820  24.675 779.552  0.86 10.00           C  
ATOM   2350  CA  LYS C 268      11.091  26.146 782.842  0.84 10.00           C  
ATOM   2351  CA  GLY C 269      13.591  24.221 784.946  0.86 10.00           C  
ATOM   2352  CA  THR C 270      13.983  21.735 787.760  0.79 10.00           C  
ATOM   2353  CA  SER C 271      14.890  22.596 791.347  0.92 10.00           C  
ATOM   2354  CA  GLY C 272      18.305  23.355 792.792  0.79 10.00           C  
ATOM   2355  CA  GLU C 273      20.278  22.981 796.010  0.79 10.00           C  
HETATM 2356  CA  HYP C 274      18.760  24.199 799.321  0.82 10.00           C  
ATOM   2357  CA  GLY C 275      20.721  26.070 801.974  0.93 10.00           C  
ATOM   2358  CA  ALA C 276      22.111  25.507 805.468  1.00 10.00           C  
HETATM 2359  CA  HYP C 277      20.089  26.366 808.620  1.00 10.00           C  
ATOM   2360  CA  GLY C 278      21.570  28.121 811.628  1.00 10.00           C  
ATOM   2361  CA  ASN C 279      23.682  26.723 814.439  1.00 10.00           C  
ATOM   2362  CA  LYS C 280      22.775  25.606 817.973  1.00 10.00           C  
ATOM   2363  CA  GLY C 281      19.215  26.680 818.709  0.93 10.00           C  
ATOM   2364  CA  ASP C 282      18.293  27.499 822.320  0.79 10.00           C  
ATOM   2365  CA  THR C 283      19.536  26.034 825.611  0.89 10.00           C  
ATOM   2366  CA  GLY C 284      17.579  25.722 828.854  0.79 10.00           C  
ATOM   2367  CA  ALA C 285      16.453  27.240 832.140  0.79 10.00           C  
ATOM   2368  CA  LYS C 286      17.518  26.608 835.740  0.79 10.00           C  
ATOM   2369  CA  GLY C 287      15.334  23.922 837.336  0.79 10.00           C  
ATOM   2370  CA  GLU C 288      13.662  23.485 840.747  0.79 10.00           C  
HETATM 2371  CA  HYP C 289      15.085  25.668 843.612  0.79 10.00           C  
ATOM   2372  CA  GLY C 290      17.097  24.422 846.591  0.79 10.00           C  
ATOM   2373  CA  PRO C 291      15.536  22.405 849.485  0.79 10.00           C  
ATOM   2374  CA  ALA C 292      16.869  23.122 852.993  0.84 10.00           C  
ATOM   2375  CA  GLY C 293      20.199  23.240 854.801  0.79 10.00           C  
ATOM   2376  CA  VAL C 294      22.207  22.272 857.868  0.79 10.00           C  
ATOM   2377  CA  GLN C 295      21.311  23.117 861.467  0.79 10.00           C  
ATOM   2378  CA  GLY C 296      22.737  25.070 864.382  0.79 10.00           C  
ATOM   2379  CA  PRO C 297      25.119  23.405 866.902  1.00 10.00           C  
HETATM 2380  CA  HYP C 298      23.886  22.231 870.345  0.82 10.00           C  
ATOM   2381  CA  GLY C 299      23.548  24.940 872.958  0.79 10.00           C  
ATOM   2382  CA  PRO C 300      25.842  25.451 875.998  0.89 10.00           C  
ATOM   2383  CA  ALA C 301      24.501  24.674 879.472  0.84 10.00           C  
ATOM   2384  CA  GLY C 302      21.609  25.882 881.623  0.79 10.00           C  
ATOM   2385  CA  GLU C 303      21.721  27.319 885.133  0.82 10.00           C  
ATOM   2386  CA  GLU C 304      23.044  25.798 888.344  0.79 10.00           C  
ATOM   2387  CA  GLY C 305      21.572  24.204 891.438  0.79 10.00           C  
ATOM   2388  CA  LYS C 306      18.869  25.692 893.627  0.79 10.00           C  
ATOM   2389  CA  ARG C 307      20.655  27.215 896.606  0.79 10.00           C  
ATOM   2390  CA  GLY C 308      20.755  24.761 899.479  0.79 10.00           C  
ATOM   2391  CA  ALA C 309      18.765  22.604 901.883  0.95 10.00           C  
ATOM   2392  CA  ARG C 310      19.276  23.484 905.556  0.79 10.00           C  
ATOM   2393  CA  GLY C 311      22.168  22.025 907.481  0.79 10.00           C  
ATOM   2394  CA  GLU C 312      22.841  20.728 910.966  0.82 10.00           C  
HETATM 2395  CA  HYP C 313      23.202  22.057 914.548  0.96 10.00           C  
ATOM   2396  CA  GLY C 314      26.386  20.450 915.839  0.79 10.00           C  
ATOM   2397  CA  PRO C 315      27.805  18.107 918.529  0.89 10.00           C  
ATOM   2398  CA  SER C 316      26.732  18.236 922.173  0.79 10.00           C  
ATOM   2399  CA  GLY C 317      28.187  20.884 924.423  1.00 10.00           C  
ATOM   2400  CA  LEU C 318      30.199  20.047 927.523  0.94 10.00           C  
HETATM 2401  CA  HYP C 319      29.935  19.701 931.325  1.00 10.00           C  
ATOM   2402  CA  GLY C 320      28.609  22.904 932.838  1.00 10.00           C  
ATOM   2403  CA  PRO C 321      29.241  24.612 936.212  1.00 10.00           C  
HETATM 2404  CA  HYP C 322      29.595  22.403 939.337  0.96 10.00           C  
ATOM   2405  CA  GLY C 323      27.634  23.161 942.478  0.93 10.00           C  
ATOM   2406  CA  GLU C 324      27.823  25.282 945.620  0.79 10.00           C  
ATOM   2407  CA  ARG C 325      28.037  24.210 949.297  0.89 10.00           C  
ATOM   2408  CA  GLY C 326      25.283  22.450 951.241  1.00 10.00           C  
ATOM   2409  CA  GLY C 327      23.642  24.623 953.843  0.79 10.00           C  
HETATM 2410  CA  HYP C 328      23.075  24.357 957.626  0.82 10.00           C  
ATOM   2411  CA  GLY C 329      23.736  21.097 959.439  0.79 10.00           C  
ATOM   2412  CA  SER C 330      21.423  20.914 962.452  0.96 10.00           C  
ATOM   2413  CA  ARG C 331      22.818  21.750 965.892  0.81 10.00           C  
ATOM   2414  CA  GLY C 332      26.149  20.871 967.492  0.89 10.00           C  
ATOM   2415  CA  PHE C 333      26.937  19.560 970.972  1.00 10.00           C  
HETATM 2416  CA  HYP C 334      26.337  20.875 974.526  1.00 10.00           C  
ATOM   2417  CA  GLY C 335      29.117  21.504 977.017  1.00 10.00           C  
ATOM   2418  CA  ALA C 336      29.813  18.746 979.525  1.00 10.00           C  
ATOM   2419  CA  ASP C 337      28.963  18.360 983.213  1.00 10.00           C  
ATOM   2420  CA  GLY C 338      30.251  19.841 986.448  1.00 10.00           C  
ATOM   2421  CA  VAL C 339      33.220  19.583 988.756  0.93 10.00           C  
ATOM   2422  CA  ALA C 340      31.781  19.057 992.194  1.00 10.00           C  
ATOM   2423  CA  GLY C 341      31.632  21.860 994.710  1.00 10.00           C  
ATOM   2424  CA  PRO C 342      33.017  22.883 998.159  0.86 10.00           C  
ATOM   2425  CA  LYS C 343      31.677  21.6281001.495  0.82 10.00           C  
ATOM   2426  CA  GLY C 344      29.378  23.6561003.737  1.00 10.00           C  
ATOM   2427  CA  PRO C 345      29.178  25.4321007.132  1.00 10.00           C  
ATOM   2428  CA  SER C 346      29.361  23.5021010.381  0.96 10.00           C  
ATOM   2429  CA  GLY C 347      27.721  23.3131013.783  1.00 10.00           C  
ATOM   2430  CA  GLU C 348      27.666  25.5941016.845  0.95 10.00           C  
ATOM   2431  CA  ARG C 349      27.874  24.9981020.630  0.89 10.00           C  
ATOM   2432  CA  GLY C 350      25.755  22.3861022.360  1.00 10.00           C  
ATOM   2433  CA  SER C 351      23.916  21.6771025.593  1.00 10.00           C  
HETATM 2434  CA  HYP C 352      25.299  23.4471028.684  1.00 10.00           C  
ATOM   2435  CA  GLY C 353      24.943  20.7941031.408  1.00 10.00           C  
ATOM   2436  CA  PRO C 354      22.446  19.2881033.949  0.69 10.00           C  
ATOM   2437  CA  ALA C 355      23.447  20.0771037.537  0.68 10.00           C  
ATOM   2438  CA  GLY C 356      25.374  17.0511038.743  0.62 10.00           C  
ATOM   2439  CA  PRO C 357      25.732  15.9611042.394  0.20 10.00           C  
ATOM   2440  CA  LYS C 358      25.375  18.4821045.237  0.75 10.00           C  
ATOM   2441  CA  GLY C 359      28.010  21.1841045.573  0.85 10.00           C  
ATOM   2442  CA  SER C 360      29.889  22.0681048.759  0.15 10.00           C  
HETATM 2443  CA  HYP C 361      28.230  20.4601051.792  0.77 10.00           C  
ATOM   2444  CA  GLY C 362      26.153  22.3811054.307  0.85 10.00           C  
ATOM   2445  CA  GLU C 363      27.195  23.6031057.748  0.33 10.00           C  
ATOM   2446  CA  ALA C 364      26.327  23.3961061.430  0.62 10.00           C  
ATOM   2447  CA  GLY C 365      24.456  25.8761063.585  0.85 10.00           C  
ATOM   2448  CA  ARG C 366      24.293  27.8471066.819  0.64 10.00           C  
HETATM 2449  CA  HYP C 367      24.727  25.2151069.556  0.65 10.00           C  
ATOM   2450  CA  GLY C 368      22.903  25.9591072.822  0.85 10.00           C  
ATOM   2451  CA  GLU C 369      23.647  25.7511076.601  0.73 10.00           C  
ATOM   2452  CA  ALA C 370      22.732  27.6631079.799  0.15 10.00           C  
ATOM   2453  CA  GLY C 371      21.981  25.9721083.109  0.85 10.00           C  
ATOM   2454  CA  LEU C 372      20.115  26.9521086.263  0.35 10.00           C  
HETATM 2455  CA  HYP C 373      20.578  27.1041090.072  0.15 10.00           C  
ATOM   2456  CA  GLY C 374      20.003  23.9901092.126  0.63 10.00           C  
ATOM   2457  CA  ALA C 375      19.481  22.3651095.516  0.37 10.00           C  
ATOM   2458  CA  LYS C 376      18.490  24.2301098.674  0.33 10.00           C  
ATOM   2459  CA  GLY C 377      20.814  23.6951101.610  0.72 10.00           C  
ATOM   2460  CA  LEU C 378      20.526  22.7301105.256  0.48 10.00           C  
ATOM   2461  CA  THR C 379      20.090  24.4821108.591  0.19 10.00           C  
ATOM   2462  CA  GLY C 380      22.790  26.5181110.280  0.80 10.00           C  
ATOM   2463  CA  SER C 381      21.585  26.5491113.883  0.36 10.00           C  
HETATM 2464  CA  HYP C 382      18.124  27.9161114.834  0.45 10.00           C  
ATOM   2465  CA  GLY C 383      19.138  30.5221117.429  0.77 10.00           C  
ATOM   2466  CA  SER C 384      21.122  30.5271120.718  0.70 10.00           C  
HETATM 2467  CA  HYP C 385      21.063  30.6121124.552  0.49 10.00           C  
ATOM   2468  CA  GLY C 386      18.574  33.2361125.626  0.55 10.00           C  
ATOM   2469  CA  PRO C 387      18.670  35.4561128.762  0.84 10.00           C  
ATOM   2470  CA  ASP C 388      17.753  34.3031132.314  0.51 10.00           C  
ATOM   2471  CA  GLY C 389      14.282  33.2251133.452  0.60 10.00           C  
ATOM   2472  CA  LYS C 390      12.179  33.6411136.602  0.83 10.00           C  
ATOM   2473  CA  THR C 391      12.272  32.7621140.334  0.85 10.00           C  
ATOM   2474  CA  GLY C 392      10.092  30.8601142.744  0.81 10.00           C  
ATOM   2475  CA  PRO C 393       7.765  31.8341145.618  0.46 10.00           C  
HETATM 2476  CA  HYP C 394       9.131  32.8451149.090  0.85 10.00           C  
ATOM   2477  CA  GLY C 395       8.166  30.3061151.738  0.39 10.00           C  
ATOM   2478  CA  PRO C 396       5.445  29.1971154.183  0.15 10.00           C  
ATOM   2479  CA  ALA C 397       7.037  30.2951157.481  0.52 10.00           C  
ATOM   2480  CA  GLY C 398      10.490  30.4091159.076  0.62 10.00           C  
ATOM   2481  CA  GLN C 399      11.680  28.6141162.201  0.48 10.00           C  
ATOM   2482  CA  ASP C 400      11.120  29.0881165.929  0.24 10.00           C  
ATOM   2483  CA  GLY C 401      14.122  30.1901167.991  0.71 10.00           C  
ATOM   2484  CA  ARG C 402      14.624  30.1571171.738  0.61 10.00           C  
HETATM 2485  CA  HYP C 403      11.455  29.6901173.841  0.48 10.00           C  
ATOM   2486  CA  GLY C 404      12.688  32.7851175.650  0.85 10.00           C  
ATOM   2487  CA  PRO C 405      14.237  33.4021179.164  0.81 10.00           C  
ATOM   2488  CA  ALA C 406      12.448  32.7121182.501  0.43 10.00           C  
ATOM   2489  CA  GLY C 407       9.965  34.7431184.557  0.63 10.00           C  
ATOM   2490  CA  PRO C 408      10.132  37.6841187.068  0.73 10.00           C  
HETATM 2491  CA  HYP C 409      12.022  37.5841190.427  0.15 10.00           C  
ATOM   2492  CA  GLY C 410       9.688  37.3651193.414  0.37 10.00           C  
ATOM   2493  CA  ALA C 411       8.257  39.1461196.460  0.85 10.00           C  
ATOM   2494  CA  ARG C 412       8.373  38.8261200.239  0.27 10.00           C  
ATOM   2495  CA  GLY C 413       6.643  36.6051202.753  0.30 10.00           C  
ATOM   2496  CA  GLN C 414       3.462  37.6831204.541  0.71 10.00           C  
ATOM   2497  CA  ALA C 415       3.200  36.7551208.252  0.15 10.00           C  
ATOM   2498  CA  GLY C 416       4.966  34.7211210.930  0.22 10.00           C  
ATOM   2499  CA  VAL C 417       3.452  33.0871214.025  0.76 10.00           C  
ATOM   2500  CA  MET C 418       2.407  33.8341217.614  0.21 10.00           C  
ATOM   2501  CA  GLY C 419       4.463  34.6711220.692  0.15 10.00           C  
ATOM   2502  CA  PHE C 420       3.641  32.6351223.837  0.50 10.00           C  
HETATM 2503  CA  HYP C 421       2.163  34.0501227.101  0.76 10.00           C  
ATOM   2504  CA  GLY C 422       4.762  35.0391229.700  0.15 10.00           C  
ATOM   2505  CA  PRO C 423       5.906  32.2701232.096  0.48 10.00           C  
ATOM   2506  CA  LYS C 424       5.742  32.3231235.941  0.62 10.00           C  
ATOM   2507  CA  GLY C 425       3.054  33.6841238.251  0.15 10.00           C  
ATOM   2508  CA  THR C 426       2.406  33.9081241.989  0.64 10.00           C  
ATOM   2509  CA  ALA C 427       1.839  31.7571245.081  0.60 10.00           C  
ATOM   2510  CA  GLY C 428      -1.127  31.8271247.444  0.15 10.00           C  
ATOM   2511  CA  GLU C 429      -2.547  34.4651249.766  0.62 10.00           C  
HETATM 2512  CA  HYP C 430      -3.032  34.0581253.572  0.51 10.00           C  
ATOM   2513  CA  GLY C 431      -6.175  32.5761255.106  0.25 10.00           C  
ATOM   2514  CA  LYS C 432      -8.193  32.9961258.313  0.22 10.00           C  
ATOM   2515  CA  ALA C 433      -7.264  32.7121262.000  0.68 10.00           C  
ATOM   2516  CA  GLY C 434      -9.374  30.9391264.600  0.70 10.00           C  
ATOM   2517  CA  GLU C 435     -12.629  31.0461266.536  0.39 10.00           C  
ATOM   2518  CA  ARG C 436     -12.990  29.6831270.075  0.69 10.00           C  
ATOM   2519  CA  GLY C 437     -10.795  27.2791272.024  0.49 10.00           C  
ATOM   2520  CA  VAL C 438     -13.128  25.6631274.569  0.70 10.00           C  
HETATM 2521  CA  HYP C 439     -13.701  26.8421278.188  0.17 10.00           C  
ATOM   2522  CA  GLY C 440     -12.204  24.2751280.561  0.85 10.00           C  
ATOM   2523  CA  PRO C 441     -12.789  20.8791282.232  0.66 10.00           C  
HETATM 2524  CA  HYP C 442     -14.311  20.5561285.707  0.57 10.00           C  
ATOM   2525  CA  GLY C 443     -11.739  22.2701287.917  0.68 10.00           C  
ATOM   2526  CA  ALA C 444     -10.382  20.3531290.913  0.23 10.00           C  
ATOM   2527  CA  VAL C 445     -13.024  21.8021293.187  0.59 10.00           C  
ATOM   2528  CA  GLY C 446     -12.838  25.5031294.028  0.84 10.00           C  
ATOM   2529  CA  PRO C 447     -12.370  27.8161297.087  0.68 10.00           C  
ATOM   2530  CA  ALA C 448     -13.965  26.2731300.188  0.37 10.00           C  
ATOM   2531  CA  GLY C 449     -16.906  28.2131301.609  0.85 10.00           C  
ATOM   2532  CA  LYS C 450     -16.489  29.5781305.151  0.75 10.00           C  
ATOM   2533  CA  ASP C 451     -16.628  28.8941308.872  0.75 10.00           C  
ATOM   2534  CA  GLY C 452     -18.975  29.0701311.816  0.85 10.00           C  
ATOM   2535  CA  GLU C 453     -19.301  31.2031314.917  0.40 10.00           C  
ATOM   2536  CA  ALA C 454     -18.783  29.7061318.335  0.36 10.00           C  
ATOM   2537  CA  GLY C 455     -19.728  26.9431320.761  0.85 10.00           C  
ATOM   2538  CA  ALA C 456     -21.245  26.9721324.267  0.49 10.00           C  
ATOM   2539  CA  GLN C 457     -21.090  30.0111326.519  0.54 10.00           C  
ATOM   2540  CA  GLY C 458     -18.913  30.2101329.599  0.85 10.00           C  
ATOM   2541  CA  ALA C 459     -18.676  27.6251332.353  0.68 10.00           C  
HETATM 2542  CA  HYP C 460     -18.722  28.3141336.101  0.35 10.00           C  
ATOM   2543  CA  GLY C 461     -15.750  28.0001338.447  0.85 10.00           C  
ATOM   2544  CA  PRO C 462     -16.853  25.3581341.015  0.50 10.00           C  
ATOM   2545  CA  ALA C 463     -15.646  26.7021344.343  0.32 10.00           C  
ATOM   2546  CA  GLY C 464     -12.327  28.2361345.329  0.78 10.00           C  
ATOM   2547  CA  PRO C 465     -10.478  29.8421348.312  0.73 10.00           C  
ATOM   2548  CA  ALA C 466     -12.771  29.7361351.361  0.15 10.00           C  
ATOM   2549  CA  GLY C 467     -14.095  33.2331352.015  0.85 10.00           C  
ATOM   2550  CA  GLU C 468     -13.494  33.5891355.767  0.76 10.00           C  
ATOM   2551  CA  ARG C 469     -14.945  32.5751359.149  0.98 10.00           C  
ATOM   2552  CA  GLY C 470     -17.062  33.8411362.031  0.93 10.00           C  
ATOM   2553  CA  GLU C 471     -15.959  35.2581365.389  0.79 10.00           C  
ATOM   2554  CA  GLN C 472     -16.156  34.1161369.017  0.79 10.00           C  
ATOM   2555  CA  GLY C 473     -19.224  32.7401370.706  0.79 10.00           C  
ATOM   2556  CA  PRO C 474     -21.170  32.5741373.980  0.79 10.00           C  
ATOM   2557  CA  ALA C 475     -19.658  32.8421377.447  0.79 10.00           C  
ATOM   2558  CA  GLY C 476     -19.944  30.6071380.513  0.93 10.00           C  
ATOM   2559  CA  SER C 477     -20.886  30.1941384.198  1.00 10.00           C  
HETATM 2560  CA  HYP C 478     -18.689  30.7151387.312  1.00 10.00           C  
ATOM   2561  CA  GLY C 479     -19.041  27.4151389.120  0.86 10.00           C  
ATOM   2562  CA  PHE C 480     -18.540  26.2381392.661  0.85 10.00           C  
ATOM   2563  CA  GLN C 481     -18.805  28.5321395.663  0.97 10.00           C  
ATOM   2564  CA  GLY C 482     -16.052  28.5571398.277  0.79 10.00           C  
ATOM   2565  CA  LEU C 483     -14.926  27.0881401.617  0.79 10.00           C  
HETATM 2566  CA  HYP C 484     -15.319  28.9081404.993  0.95 10.00           C  
ATOM   2567  CA  GLY C 485     -12.599  31.0171406.587  0.79 10.00           C  
ATOM   2568  CA  PRO C 486     -10.750  31.5611409.908  0.79 10.00           C  
ATOM   2569  CA  ALA C 487     -12.442  32.4481413.194  0.79 10.00           C  
ATOM   2570  CA  GLY C 488     -11.368  34.3611416.281  0.79 10.00           C  
ATOM   2571  CA  PRO C 489     -10.113  34.1231419.915  0.79 10.00           C  
HETATM 2572  CA  HYP C 490     -11.880  32.5531422.940  0.79 10.00           C  
ATOM   2573  CA  GLY C 491     -15.003  34.3571424.114  0.86 10.00           C  
ATOM   2574  CA  GLU C 492     -15.399  34.8661427.851  0.92 10.00           C  
ATOM   2575  CA  ALA C 493     -12.968  33.5101430.433  0.79 10.00           C  
ATOM   2576  CA  GLY C 494     -14.604  31.8601433.430  0.79 10.00           C  
ATOM   2577  CA  LYS C 495     -16.598  32.6271436.578  0.79 10.00           C  
HETATM 2578  CA  HYP C 496     -16.056  32.6811440.398  0.89 10.00           C  
ATOM   2579  CA  GLY C 497     -15.489  29.3851442.237  0.79 10.00           C  
ATOM   2580  CA  GLU C 498     -16.275  28.0021445.703  0.79 10.00           C  
ATOM   2581  CA  GLN C 499     -14.887  28.3921449.215  0.89 10.00           C  
ATOM   2582  CA  GLY C 500     -12.726  25.4051450.101  0.79 10.00           C  
ATOM   2583  CA  VAL C 501     -10.986  23.7831453.046  0.79 10.00           C  
HETATM 2584  CA  HYP C 502      -9.831  25.8491456.094  0.79 10.00           C  
ATOM   2585  CA  GLY C 503      -6.686  24.9521458.039  0.79 10.00           C  
ATOM   2586  CA  ASP C 504      -6.066  23.7081461.587  0.79 10.00           C  
ATOM   2587  CA  LEU C 505      -6.789  24.4211465.252  0.79 10.00           C  
ATOM   2588  CA  GLY C 506      -5.527  27.3231467.325  0.79 10.00           C  
ATOM   2589  CA  ALA C 507      -2.275  27.4671469.252  0.79 10.00           C  
HETATM 2590  CA  HYP C 508      -1.451  26.6951472.903  0.79 10.00           C  
ATOM   2591  CA  GLY C 509      -2.113  29.3371475.539  0.93 10.00           C  
ATOM   2592  CA  PRO C 510      -1.123  30.4401479.088  0.93 10.00           C  
ATOM   2593  CA  SER C 511      -1.850  28.3821482.205  1.00 10.00           C  
ATOM   2594  CA  GLY C 512      -4.257  29.4031484.953  0.86 10.00           C  
ATOM   2595  CA  ALA C 513      -4.309  31.8961487.816  0.79 10.00           C  
ATOM   2596  CA  ARG C 514      -4.071  30.3481491.286  0.94 10.00           C  
ATOM   2597  CA  GLY C 515      -6.846  30.5201493.884  0.79 10.00           C  
ATOM   2598  CA  GLU C 516      -8.473  32.6411496.604  0.89 10.00           C  
ATOM   2599  CA  ARG C 517      -8.970  31.6901500.258  0.79 10.00           C  
ATOM   2600  CA  GLY C 518      -8.016  28.0371500.611  0.79 10.00           C  
ATOM   2601  CA  PHE C 519      -7.931  26.6881504.172  0.83 10.00           C  
HETATM 2602  CA  HYP C 520      -6.548  28.0941507.483  0.79 10.00           C  
ATOM   2603  CA  GLY C 521      -3.601  26.6201509.373  0.79 10.00           C  
ATOM   2604  CA  GLU C 522      -3.275  24.3821512.439  0.79 10.00           C  
ATOM   2605  CA  ARG C 523      -4.791  25.2201515.831  0.79 10.00           C  
ATOM   2606  CA  GLY C 524      -3.274  27.2861518.619  1.00 10.00           C  
ATOM   2607  CA  VAL C 525      -0.658  26.0441521.067  0.93 10.00           C  
ATOM   2608  CA  GLN C 526      -1.447  25.9801524.776  0.87 10.00           C  
ATOM   2609  CA  GLY C 527      -1.599  28.3251527.753  1.00 10.00           C  
ATOM   2610  CA  PRO C 528       0.669  29.6071530.578  1.00 10.00           C  
HETATM 2611  CA  HYP C 529       0.299  28.3581534.192  0.89 10.00           C  
ATOM   2612  CA  GLY C 530      -2.137  29.8371536.699  1.00 10.00           C  
ATOM   2613  CA  PRO C 531      -2.158  31.8451539.985  0.96 10.00           C  
ATOM   2614  CA  ALA C 532      -1.053  30.2851543.273  1.00 10.00           C  
ATOM   2615  CA  GLY C 533      -3.668  30.9151545.924  1.00 10.00           C  
ATOM   2616  CA  PRO C 534      -4.373  32.4011549.382  1.00 10.00           C  
ATOM   2617  CA  ARG C 535      -2.483  31.3551552.500  1.00 10.00           C  
ATOM   2618  CA  GLY C 536      -4.118  29.4151555.315  1.00 10.00           C  
ATOM   2619  CA  ASN C 537      -5.295  31.7881558.043  1.00 10.00           C  
ATOM   2620  CA  ASN C 538      -4.327  30.9251561.602  1.00 10.00           C  
ATOM   2621  CA  GLY C 539      -6.399  28.2751563.373  1.00 10.00           C  
ATOM   2622  CA  ALA C 540      -7.451  28.0791567.026  1.00 10.00           C  
HETATM 2623  CA  HYP C 541      -5.874  28.7031570.474  0.96 10.00           C  
ATOM   2624  CA  GLY C 542      -3.438  26.1391571.824  0.79 10.00           C  
ATOM   2625  CA  ASN C 543      -1.020  26.0161574.771  0.79 10.00           C  
ATOM   2626  CA  ASP C 544      -2.404  27.7371577.897  0.82 10.00           C  
ATOM   2627  CA  GLY C 545       0.571  27.4821580.270  0.93 10.00           C  
ATOM   2628  CA  ALA C 546       2.134  24.6451582.268  0.79 10.00           C  
ATOM   2629  CA  LYS C 547       1.292  23.7611585.867  0.79 10.00           C  
ATOM   2630  CA  GLY C 548       1.224  26.0001588.906  0.79 10.00           C  
ATOM   2631  CA  ASP C 549       3.259  25.0451591.932  0.88 10.00           C  
ATOM   2632  CA  THR C 550       2.642  25.5961595.637  0.79 10.00           C  
ATOM   2633  CA  GLY C 551       2.696  28.8251597.613  0.93 10.00           C  
ATOM   2634  CA  ALA C 552       3.088  30.1551601.144  0.95 10.00           C  
HETATM 2635  CA  HYP C 553       3.273  28.2161604.458  0.79 10.00           C  
ATOM   2636  CA  GLY C 554      -0.385  28.6981605.346  0.79 10.00           C  
ATOM   2637  CA  ALA C 555      -1.488  30.4521608.508  0.89 10.00           C  
HETATM 2638  CA  HYP C 556       0.086  29.8481611.935  0.96 10.00           C  
ATOM   2639  CA  GLY C 557      -1.780  28.5571614.981  0.79 10.00           C  
ATOM   2640  CA  SER C 558      -3.347  30.1781618.054  0.79 10.00           C  
ATOM   2641  CA  GLN C 559      -2.203  30.3831621.692  0.82 10.00           C  
ATOM   2642  CA  GLY C 560      -2.384  27.4401624.063  0.79 10.00           C  
ATOM   2643  CA  ALA C 561      -4.388  26.7521627.189  0.79 10.00           C  
HETATM 2644  CA  HYP C 562      -2.654  27.7661630.452  0.79 10.00           C  
ATOM   2645  CA  GLY C 563       0.280  25.6921631.718  0.79 10.00           C  
ATOM   2646  CA  LEU C 564       0.154  23.2601634.645  0.85 10.00           C  
ATOM   2647  CA  GLN C 565      -0.119  23.8891638.370  0.79 10.00           C  
ATOM   2648  CA  GLY C 566       2.536  22.7471640.838  0.79 10.00           C  
ATOM   2649  CA  MET C 567       3.229  21.8591644.472  0.91 10.00           C  
HETATM 2650  CA  HYP C 568       0.756  23.0301647.162  0.79 10.00           C  
ATOM   2651  CA  GLY C 569       3.889  24.3231648.842  1.00 10.00           C  
ATOM   2652  CA  GLU C 570       5.459  22.6581651.856  0.87 10.00           C  
ATOM   2653  CA  ARG C 571       4.529  22.9621655.513  0.98 10.00           C  
ATOM   2654  CA  GLY C 572       4.349  25.2131658.531  0.79 10.00           C  
ATOM   2655  CA  ALA C 573       7.022  26.6831660.756  0.79 10.00           C  
ATOM   2656  CA  ALA C 574       7.416  27.0791664.516  0.79 10.00           C  
ATOM   2657  CA  GLY C 575       4.339  26.6261666.648  0.79 10.00           C  
ATOM   2658  CA  LEU C 576       2.041  28.0621669.271  0.94 10.00           C  
HETATM 2659  CA  HYP C 577       3.161  27.1251672.809  0.82 10.00           C  
ATOM   2660  CA  GLY C 578       0.733  26.0921675.519  0.93 10.00           C  
ATOM   2661  CA  PRO C 579      -1.376  28.0521678.073  0.79 10.00           C  
ATOM   2662  CA  LYS C 580      -0.524  28.2961681.796  0.79 10.00           C  
ATOM   2663  CA  GLY C 581      -2.184  25.2691683.348  0.79 10.00           C  
ATOM   2664  CA  ASP C 582      -3.603  24.9231686.832  0.79 10.00           C  
ATOM   2665  CA  ARG C 583      -2.257  26.5731689.979  0.79 10.00           C  
ATOM   2666  CA  GLY C 584      -1.066  24.2911692.787  0.79 10.00           C  
ATOM   2667  CA  ASP C 585      -2.129  22.9661696.197  0.79 10.00           C  
ATOM   2668  CA  ALA C 586      -1.831  24.8311699.501  0.79 10.00           C  
ATOM   2669  CA  GLY C 587       0.959  24.6681702.061  0.79 10.00           C  
ATOM   2670  CA  PRO C 588       1.933  22.0791704.733  0.38 10.00           C  
ATOM   2671  CA  LYS C 589       0.578  23.4761708.020  0.76 10.00           C  
ATOM   2672  CA  GLY C 590       1.109  26.1271710.685  0.38 10.00           C  
ATOM   2673  CA  ALA C 591       2.602  25.2001714.029  0.85 10.00           C  
ATOM   2674  CA  ASP C 592       1.550  24.0591717.494  0.30 10.00           C  
ATOM   2675  CA  GLY C 593       1.982  26.1561720.636  0.62 10.00           C  
ATOM   2676  CA  SER C 594       0.879  27.0021724.188  0.85 10.00           C  
ATOM   2677  CA  PRO C 595       2.605  25.0771727.014  0.85 10.00           C  
ATOM   2678  CA  GLY C 596       0.855  22.1541728.678  0.38 10.00           C  
ATOM   2679  CA  LYS C 597      -2.491  23.2591730.137  0.64 10.00           C  
ATOM   2680  CA  ASP C 598      -3.150  23.0411733.913  0.85 10.00           C  
ATOM   2681  CA  GLY C 599      -4.006  19.4441733.135  0.50 10.00           C  
ATOM   2682  CA  VAL C 600      -6.703  17.1361734.402  0.15 10.00           C  
ATOM   2683  CA  ARG C 601      -4.813  16.6511737.661  0.47 10.00           C  
ATOM   2684  CA  GLY C 602      -7.027  13.5971737.843  0.85 10.00           C  
ATOM   2685  CA  LEU C 603      -7.275  13.2471741.618  0.47 10.00           C  
ATOM   2686  CA  THR C 604      -6.584  15.9071744.188  0.53 10.00           C  
ATOM   2687  CA  GLY C 605      -4.706  16.0951747.484  0.85 10.00           C  
ATOM   2688  CA  PRO C 606      -5.307  13.2741750.067  0.85 10.00           C  
ATOM   2689  CA  ILE C 607      -6.242  13.4701753.801  0.43 10.00           C  
ATOM   2690  CA  GLY C 608      -3.626  14.7601756.193  0.85 10.00           C  
ATOM   2691  CA  PRO C 609      -2.215  13.5051759.482  0.61 10.00           C  
HETATM 2692  CA  HYP C 610      -4.246  13.5321762.735  0.77 10.00           C  
ATOM   2693  CA  GLY C 611      -3.441  15.8921765.584  0.85 10.00           C  
ATOM   2694  CA  PRO C 612      -1.560  16.2691768.919  0.71 10.00           C  
ATOM   2695  CA  ALA C 613      -2.707  15.1891772.370  0.36 10.00           C  
ATOM   2696  CA  GLY C 614      -5.388  17.1241774.221  0.85 10.00           C  
ATOM   2697  CA  ALA C 615      -5.436  18.7771777.650  0.79 10.00           C  
HETATM 2698  CA  HYP C 616      -5.029  17.5391781.262  0.34 10.00           C  
ATOM   2699  CA  GLY C 617      -7.856  15.6901782.988  0.83 10.00           C  
ATOM   2700  CA  ASP C 618      -9.345  16.3351786.408  0.84 10.00           C  
ATOM   2701  CA  LYS C 619      -8.896  15.3741790.032  0.84 10.00           C  
ATOM   2702  CA  GLY C 620     -11.297  13.3661792.165  0.69 10.00           C  
ATOM   2703  CA  GLU C 621     -12.070  13.7281795.891  0.24 10.00           C  
ATOM   2704  CA  ALA C 622     -10.428  13.0081799.269  0.62 10.00           C  
ATOM   2705  CA  GLY C 623     -10.603  10.2611801.890  0.23 10.00           C  
ATOM   2706  CA  PRO C 624     -12.024   9.4041805.373  0.17 10.00           C  
ATOM   2707  CA  SER C 625     -10.872  10.7801808.732  0.22 10.00           C  
ATOM   2708  CA  GLY C 626      -7.837   9.8021810.789  0.35 10.00           C  
ATOM   2709  CA  PRO C 627      -6.336   8.3751814.036  0.68 10.00           C  
ATOM   2710  CA  ALA C 628      -6.390   9.9971817.509  0.85 10.00           C  
ATOM   2711  CA  GLY C 629      -3.818  11.4031819.915  0.66 10.00           C  
ATOM   2712  CA  PRO C 630      -1.985   9.9991823.020  0.15 10.00           C  
ATOM   2713  CA  THR C 631      -3.418  10.1411826.573  0.46 10.00           C  
ATOM   2714  CA  GLY C 632      -2.457  13.7041827.455  0.33 10.00           C  
ATOM   2715  CA  ALA C 633      -1.789  13.7771831.195  0.22 10.00           C  
ATOM   2716  CA  ARG C 634      -1.704  11.0171833.800  0.35 10.00           C  
ATOM   2717  CA  GLY C 635      -3.710  12.1671836.824  0.82 10.00           C  
ATOM   2718  CA  ALA C 636      -3.117  14.0101840.127  0.15 10.00           C  
HETATM 2719  CA  HYP C 637      -3.585  13.4641843.923  0.67 10.00           C  
ATOM   2720  CA  GLY C 638      -6.615  14.4121845.961  0.78 10.00           C  
ATOM   2721  CA  ASP C 639      -8.182  14.1751849.366  0.57 10.00           C  
ATOM   2722  CA  ARG C 640      -5.837  13.4241852.262  0.54 10.00           C  
ATOM   2723  CA  GLY C 641      -6.899  12.0621855.652  0.85 10.00           C  
ATOM   2724  CA  GLU C 642      -8.365  13.0491858.994  0.85 10.00           C  
ATOM   2725  CA  ALA C 643      -7.561  13.2621862.668  0.33 10.00           C  
ATOM   2726  CA  GLY C 644      -7.824  10.3771865.101  0.70 10.00           C  
ATOM   2727  CA  PRO C 645      -7.200   9.5261868.776  0.79 10.00           C  
HETATM 2728  CA  HYP C 646      -7.615  12.5311871.140  0.25 10.00           C  
ATOM   2729  CA  GLY C 647      -5.017  12.6691873.920  0.71 10.00           C  
ATOM   2730  CA  PRO C 648      -3.314  10.0121876.109  0.85 10.00           C  
ATOM   2731  CA  ALA C 649      -2.956  10.4961879.843  0.15 10.00           C  
ATOM   2732  CA  GLY C 650      -1.390  13.5351881.397  0.54 10.00           C  
ATOM   2733  CA  PHE C 651       0.724  13.2841884.507  0.70 10.00           C  
ATOM   2734  CA  ALA C 652       0.744  13.4971888.305  0.68 10.00           C  
ATOM   2735  CA  GLY C 653      -0.469  16.4021890.446  0.23 10.00           C  
ATOM   2736  CA  PRO C 654       0.674  19.1621892.864  0.25 10.00           C  
HETATM 2737  CA  HYP C 655       0.998  17.7151896.407  0.17 10.00           C  
ATOM   2738  CA  GLY C 656       0.119  20.4941898.866  0.25 10.00           C  
ATOM   2739  CA  ALA C 657       1.027  22.3961902.067  0.53 10.00           C  
ATOM   2740  CA  ASP C 658      -0.370  23.6621905.396  0.85 10.00           C  
ATOM   2741  CA  GLY C 659      -3.015  21.1161906.314  0.15 10.00           C  
ATOM   2742  CA  GLN C 660      -5.321  21.1291909.311  0.27 10.00           C  
HETATM 2743  CA  HYP C 661      -4.113  20.1931912.849  0.85 10.00           C  
ATOM   2744  CA  GLY C 662      -6.985  18.1981914.330  0.15 10.00           C  
ATOM   2745  CA  ALA C 663      -7.913  16.0681917.362  0.33 10.00           C  
ATOM   2746  CA  LYS C 664      -8.960  17.2201920.866  0.64 10.00           C  
ATOM   2747  CA  GLY C 665      -7.416  14.4911923.019  0.18 10.00           C  
ATOM   2748  CA  GLU C 666      -8.795  12.2101925.736  0.80 10.00           C  
HETATM 2749  CA  HYP C 667     -10.861  13.9831928.474  0.71 10.00           C  
ATOM   2750  CA  GLY C 668      -8.497  15.7841930.889  0.43 10.00           C  
ATOM   2751  CA  ASP C 669      -7.377  14.0061934.073  0.49 10.00           C  
ATOM   2752  CA  THR C 670      -8.586  15.4641937.400  0.71 10.00           C  
ATOM   2753  CA  GLY C 671      -8.065  18.7601939.205  0.61 10.00           C  
ATOM   2754  CA  VAL C 672      -5.792  20.2371941.844  0.64 10.00           C  
ATOM   2755  CA  LYS C 673      -6.435  21.7411945.276  0.69 10.00           C  
ATOM   2756  CA  GLY C 674      -5.342  24.8041947.259  0.85 10.00           C  
ATOM   2757  CA  ASP C 675      -3.725  25.9551950.544  0.59 10.00           C  
ATOM   2758  CA  ALA C 676      -4.750  24.8831954.073  0.82 10.00           C  
ATOM   2759  CA  GLY C 677      -6.524  26.9971956.661  0.61 10.00           C  
ATOM   2760  CA  PRO C 678      -5.701  28.5191960.066  0.54 10.00           C  
HETATM 2761  CA  HYP C 679      -6.475  26.6321963.346  0.76 10.00           C  
ATOM   2762  CA  GLY C 680      -9.803  26.3271965.164  0.19 10.00           C  
ATOM   2763  CA  PRO C 681     -11.416  26.8941968.632  0.29 10.00           C  
ATOM   2764  CA  ALA C 682     -13.194  24.3841970.875  0.46 10.00           C  
ATOM   2765  CA  GLY C 683     -10.702  22.5321973.061  0.15 10.00           C  
ATOM   2766  CA  PRO C 684     -11.340  19.4601975.304  0.15 10.00           C  
ATOM   2767  CA  ALA C 685      -9.065  18.2371978.105  0.15 10.00           C  
ATOM   2768  CA  GLY C 686      -6.963  15.1531978.804  0.42 10.00           C  
ATOM   2769  CA  PRO C 687      -7.108  11.5231980.143  0.77 10.00           C  
HETATM 2770  CA  HYP C 688      -6.547  10.6611983.900  0.50 10.00           C  
ATOM   2771  CA  GLY C 689      -3.507   8.9811985.433  0.85 10.00           C  
ATOM   2772  CA  PRO C 690      -2.547   6.3881988.146  0.34 10.00           C  
ATOM   2773  CA  ILE C 691      -3.816   6.3501991.744  0.38 10.00           C  
ATOM   2774  CA  GLY C 692      -2.091   8.6671994.208  0.85 10.00           C  
ATOM   2775  CA  ASN C 693      -1.032   8.1681997.838  0.20 10.00           C  
ATOM   2776  CA  VAL C 694      -3.303   6.1942000.153  0.50 10.00           C  
ATOM   2777  CA  GLY C 695      -3.193   8.3922003.270  0.85 10.00           C  
ATOM   2778  CA  ALA C 696      -2.290   8.4482006.980  0.32 10.00           C  
HETATM 2779  CA  HYP C 697      -4.271   7.8922010.242  0.39 10.00           C  
ATOM   2780  CA  GLY C 698      -5.804  10.5922012.426  0.82 10.00           C  
ATOM   2781  CA  PRO C 699      -6.084  12.1472015.944  0.15 10.00           C  
ATOM   2782  CA  LYS C 700      -7.552  10.1812018.830  0.82 10.00           C  
ATOM   2783  CA  GLY C 701     -10.890   9.6652020.566  0.85 10.00           C  
ATOM   2784  CA  SER C 702     -12.726   9.8622023.915  0.61 10.00           C  
ATOM   2785  CA  ARG C 703     -11.362   8.0722026.982  0.96 10.00           C  
ATOM   2786  CA  GLY C 704     -13.277   6.5332029.874  1.00 10.00           C  
ATOM   2787  CA  ALA C 705     -13.660   5.7462033.576  0.84 10.00           C  
ATOM   2788  CA  ALA C 706     -11.491   7.2112036.306  1.00 10.00           C  
ATOM   2789  CA  GLY C 707     -10.713   5.0912039.350  1.00 10.00           C  
ATOM   2790  CA  PRO C 708     -12.112   3.2762042.437  1.00 10.00           C  
HETATM 2791  CA  HYP C 709     -12.860   5.2242045.655  1.00 10.00           C  
ATOM   2792  CA  GLY C 710     -10.570   5.1282048.656  1.00 10.00           C  
ATOM   2793  CA  ALA C 711     -11.245   3.3722051.944  0.95 10.00           C  
ATOM   2794  CA  THR C 712     -10.860   3.8042055.719  1.00 10.00           C  
ATOM   2795  CA  GLY C 713      -9.005   6.7852057.252  1.00 10.00           C  
ATOM   2796  CA  PHE C 714      -7.836   6.8192060.915  0.94 10.00           C  
HETATM 2797  CA  HYP C 715      -9.236   5.3102064.202  0.89 10.00           C  
ATOM   2798  CA  GLY C 716     -10.858   7.4742066.859  1.00 10.00           C  
ATOM   2799  CA  ALA C 717      -8.721   8.8432069.675  1.00 10.00           C  
ATOM   2800  CA  ALA C 718      -8.224   7.7652073.318  1.00 10.00           C  
ATOM   2801  CA  GLY C 719     -10.485   8.0342076.366  1.00 10.00           C  
ATOM   2802  CA  ARG C 720     -11.887  10.4692078.939  0.94 10.00           C  
ATOM   2803  CA  VAL C 721     -11.398   9.7552082.653  1.00 10.00           C  
ATOM   2804  CA  GLY C 722     -12.591   7.1822085.176  1.00 10.00           C  
ATOM   2805  CA  PRO C 723     -14.250   7.7952088.583  0.93 10.00           C  
HETATM 2806  CA  HYP C 724     -12.226   8.6852091.725  0.96 10.00           C  
ATOM   2807  CA  GLY C 725     -12.484   5.8352094.208  0.86 10.00           C  
ATOM   2808  CA  PRO C 726     -13.577   4.7142097.711  0.89 10.00           C  
ATOM   2809  CA  SER C 727     -12.362   6.2572100.989  0.87 10.00           C  
ATOM   2810  CA  GLY C 728     -11.302   4.8732104.369  0.79 10.00           C  
ATOM   2811  CA  ASN C 729      -7.832   4.1192105.738  0.79 10.00           C  
ATOM   2812  CA  ALA C 730      -6.168   6.3582108.305  0.79 10.00           C  
ATOM   2813  CA  GLY C 731      -2.809   6.0642110.018  0.79 10.00           C  
ATOM   2814  CA  PRO C 732      -0.553   4.0522112.403  1.00 10.00           C  
HETATM 2815  CA  HYP C 733      -1.461   3.2442116.063  1.00 10.00           C  
ATOM   2816  CA  GLY C 734      -0.036   5.0532119.109  1.00 10.00           C  
ATOM   2817  CA  PRO C 735       2.072   4.6512122.323  1.00 10.00           C  
HETATM 2818  CA  HYP C 736       0.546   3.9422125.776  1.00 10.00           C  
ATOM   2819  CA  GLY C 737       0.273   7.0452127.936  1.00 10.00           C  
ATOM   2820  CA  PRO C 738       0.588   8.5892131.443  1.00 10.00           C  
ATOM   2821  CA  VAL C 739      -0.097   6.6652134.665  0.96 10.00           C  
ATOM   2822  CA  GLY C 740      -3.026   8.1852136.589  0.79 10.00           C  
ATOM   2823  CA  LYS C 741      -3.874  10.6762139.361  0.95 10.00           C  
ATOM   2824  CA  GLU C 742      -4.456  11.0592143.104  1.00 10.00           C  
ATOM   2825  CA  GLY C 743      -5.972   7.8942144.539  0.79 10.00           C  
ATOM   2826  CA  GLY C 744      -6.106   7.6172148.310  0.86 10.00           C  
ATOM   2827  CA  LYS C 745      -4.038   8.3202151.413  1.00 10.00           C  
ATOM   2828  CA  GLY C 746      -2.904   6.0032154.214  1.00 10.00           C  
ATOM   2829  CA  PRO C 747      -4.494   3.5262156.690  1.00 10.00           C  
ATOM   2830  CA  ARG C 748      -4.901   4.0822160.438  1.00 10.00           C  
ATOM   2831  CA  GLY C 749      -1.868   4.1152162.703  1.00 10.00           C  
ATOM   2832  CA  GLU C 750      -1.331   2.1662165.912  1.00 10.00           C  
ATOM   2833  CA  THR C 751      -0.481   2.6272169.596  1.00 10.00           C  
ATOM   2834  CA  GLY C 752       2.316   0.7992171.384  1.00 10.00           C  
ATOM   2835  CA  PRO C 753       3.536  -0.1862174.891  1.00 10.00           C  
ATOM   2836  CA  ALA C 754       2.819   2.0802177.832  0.95 10.00           C  
ATOM   2837  CA  GLY C 755       4.317   4.2152180.559  1.00 10.00           C  
ATOM   2838  CA  ARG C 756       6.256   3.4282183.723  1.00 10.00           C  
HETATM 2839  CA  HYP C 757       4.214   2.9952186.949  0.89 10.00           C  
ATOM   2840  CA  GLY C 758       3.954   5.6632189.630  1.00 10.00           C  
ATOM   2841  CA  GLU C 759       5.900   5.4002192.881  1.00 10.00           C  
ATOM   2842  CA  VAL C 760       5.268   5.0022196.594  1.00 10.00           C  
ATOM   2843  CA  GLY C 761       1.675   4.3692197.617  1.00 10.00           C  
ATOM   2844  CA  PRO C 762      -0.529   6.5082199.929  1.00 10.00           C  
HETATM 2845  CA  HYP C 763       0.165   7.1622203.669  1.00 10.00           C  
ATOM   2846  CA  GLY C 764      -0.437   4.6752206.467  1.00 10.00           C  
ATOM   2847  CA  PRO C 765      -2.444   4.0282209.695  1.00 10.00           C  
HETATM 2848  CA  HYP C 766      -1.410   5.8742212.905  1.00 10.00           C  
ATOM   2849  CA  GLY C 767      -0.502   3.9602216.065  1.00 10.00           C  
ATOM   2850  CA  PRO C 768      -2.261   2.5822219.198  1.00 10.00           C  
ATOM   2851  CA  ALA C 769      -0.622   3.7102222.434  0.89 10.00           C  
ATOM   2852  CA  GLY C 770       1.694   1.7232224.665  0.79 10.00           C  
ATOM   2853  CA  GLU C 771       2.043  -0.7522227.515  0.79 10.00           C  
ATOM   2854  CA  LYS C 772       2.340  -0.1882231.276  0.79 10.00           C  
ATOM   2855  CA  GLY C 773       5.350   1.9862232.089  0.79 10.00           C  
ATOM   2856  CA  SER C 774       7.711   0.4442234.659  0.87 10.00           C  
HETATM 2857  CA  HYP C 775       6.817  -0.0582238.355  0.86 10.00           C  
ATOM   2858  CA  GLY C 776       7.538   2.5832240.979  0.79 10.00           C  
ATOM   2859  CA  ALA C 777       8.537   2.9102244.628  0.95 10.00           C  
ATOM   2860  CA  ASP C 778       7.118   0.5992247.254  1.00 10.00           C  
ATOM   2861  CA  GLY C 779       5.363   1.2082250.557  1.00 10.00           C  
ATOM   2862  CA  PRO C 780       6.734   3.8902252.951  0.96 10.00           C  
ATOM   2863  CA  ALA C 781       6.727   3.4902256.747  1.00 10.00           C  
ATOM   2864  CA  GLY C 782       3.738   2.1152258.638  0.86 10.00           C  
ATOM   2865  CA  SER C 783       1.950   2.6502261.944  0.83 10.00           C  
HETATM 2866  CA  HYP C 784       2.561   2.5452265.732  1.00 10.00           C  
ATOM   2867  CA  GLY C 785       2.872  -0.7122267.666  1.00 10.00           C  
ATOM   2868  CA  THR C 786       0.033  -0.2002270.176  1.00 10.00           C  
ATOM   2869  CA  PRO C 787       0.693   0.0912273.953  1.00 10.00           C  
ATOM   2870  CA  GLY C 788       1.029  -2.9232276.226  0.86 10.00           C  
ATOM   2871  CA  PRO C 789       0.487  -4.0912279.855  0.79 10.00           C  
ATOM   2872  CA  GLN C 790       2.651  -2.7792282.726  0.79 10.00           C  
ATOM   2873  CA  GLY C 791       5.915  -4.0412284.247  0.79 10.00           C  
ATOM   2874  CA  ILE C 792       7.249  -6.6702286.672  0.94 10.00           C  
ATOM   2875  CA  ALA C 793       8.100  -7.2112290.352  0.79 10.00           C  
ATOM   2876  CA  GLY C 794       9.541  -4.1552292.059  0.93 10.00           C  
ATOM   2877  CA  GLN C 795      10.763  -4.2232295.650  1.00 10.00           C  
ATOM   2878  CA  ARG C 796       9.520  -4.8482299.193  0.92 10.00           C  
ATOM   2879  CA  GLY C 797      10.812  -2.1032301.464  1.00 10.00           C  
ATOM   2880  CA  VAL C 798      12.765  -2.7502304.636  1.00 10.00           C  
ATOM   2881  CA  VAL C 799      12.162  -3.4692308.306  1.00 10.00           C  
ATOM   2882  CA  GLY C 800       9.199  -1.3082309.249  0.79 10.00           C  
ATOM   2883  CA  LEU C 801       8.809   0.6162312.496  0.82 10.00           C  
HETATM 2884  CA  HYP C 802       8.094  -0.9292315.949  0.79 10.00           C  
ATOM   2885  CA  GLY C 803       5.603   0.5672318.392  0.79 10.00           C  
ATOM   2886  CA  GLN C 804       4.624  -0.6592321.838  0.82 10.00           C  
ATOM   2887  CA  ARG C 805       7.319  -0.8932324.518  0.81 10.00           C  
ATOM   2888  CA  GLY C 806       5.750  -3.0782327.190  0.79 10.00           C  
ATOM   2889  CA  LYS C 807       3.848  -2.7832330.462  0.97 10.00           C  
ATOM   2890  CA  ARG C 808       4.440  -2.0022334.119  0.80 10.00           C  
ATOM   2891  CA  GLY C 809       7.111  -3.7972336.130  1.00 10.00           C  
ATOM   2892  CA  PHE C 810       6.909  -4.9802339.706  0.89 10.00           C  
HETATM 2893  CA  HYP C 811       8.014  -3.9822343.229  0.96 10.00           C  
ATOM   2894  CA  GLY C 812      11.673  -3.3652344.056  0.79 10.00           C  
ATOM   2895  CA  LEU C 813      13.583  -4.1172347.265  0.79 10.00           C  
HETATM 2896  CA  HYP C 814      11.254  -4.5642350.311  0.79 10.00           C  
ATOM   2897  CA  GLY C 815      11.647  -2.7792353.632  0.79 10.00           C  
ATOM   2898  CA  PRO C 816      13.564  -4.0942356.695  0.79 10.00           C  
ATOM   2899  CA  SER C 817      12.001  -4.9202360.067  0.79 10.00           C  
ATOM   2900  CA  GLY C 818      10.547  -2.3902362.485  0.79 10.00           C  
ATOM   2901  CA  GLU C 819      11.796  -0.7202365.685  0.89 10.00           C  
HETATM 2902  CA  HYP C 820      11.612  -0.9602369.509  0.82 10.00           C  
ATOM   2903  CA  GLY C 821       8.733   0.4182371.574  1.00 10.00           C  
ATOM   2904  CA  LYS C 822       9.199   3.2102374.121  0.24 10.00           C  
ATOM   2905  CA  GLN C 823       9.495   3.3362377.917  0.59 10.00           C  
ATOM   2906  CA  GLY C 824       8.478   0.7552380.495  0.16 10.00           C  
ATOM   2907  CA  PRO C 825       6.243   0.8802383.637  0.85 10.00           C  
ATOM   2908  CA  SER C 826       7.227   2.4642386.974  0.43 10.00           C  
ATOM   2909  CA  GLY C 827       7.221  -0.4342389.444  0.85 10.00           C  
ATOM   2910  CA  ALA C 828       4.357  -2.6492390.600  0.32 10.00           C  
ATOM   2911  CA  SER C 829       4.558  -2.3562394.395  0.65 10.00           C  
ATOM   2912  CA  GLY C 830       7.081  -1.1232396.947  0.76 10.00           C  
ATOM   2913  CA  GLU C 831       7.513  -3.8282399.592  0.50 10.00           C  
ATOM   2914  CA  ARG C 832       7.406  -2.3392403.067  0.71 10.00           C  
ATOM   2915  CA  GLY C 833       9.756  -0.9382405.646  0.85 10.00           C  
ATOM   2916  CA  PRO C 834      10.825  -2.1002409.131  0.51 10.00           C  
HETATM 2917  CA  HYP C 835       9.404  -0.2732412.183  0.27 10.00           C  
ATOM   2918  CA  GLY C 836      11.321   2.3592414.124  0.85 10.00           C  
ATOM   2919  CA  PRO C 837      12.999   2.3462417.576  0.50 10.00           C  
ATOM   2920  CA  MET C 838      11.176   2.0962420.885  0.56 10.00           C  
ATOM   2921  CA  GLY C 839      11.222   4.4262423.933  0.85 10.00           C  
ATOM   2922  CA  PRO C 840      12.194   5.0922427.651  0.85 10.00           C  
HETATM 2923  CA  HYP C 841      11.393   2.3432430.186  0.15 10.00           C  
ATOM   2924  CA  GLY C 842       9.214   4.0252432.795  0.46 10.00           C  
ATOM   2925  CA  LEU C 843       9.246   6.1012435.965  0.75 10.00           C  
ATOM   2926  CA  ALA C 844       8.220   4.6972439.351  0.43 10.00           C  
ATOM   2927  CA  GLY C 845       5.173   4.2442441.564  0.23 10.00           C  
ATOM   2928  CA  PRO C 846       3.961   5.7562444.888  0.54 10.00           C  
HETATM 2929  CA  HYP C 847       5.003   4.1312448.191  0.20 10.00           C  
ATOM   2930  CA  GLY C 848       3.311   0.9872449.476  0.17 10.00           C  
ATOM   2931  CA  GLU C 849       0.680   0.3942452.137  0.35 10.00           C  
ATOM   2932  CA  SER C 850       0.953   1.7032455.696  0.19 10.00           C  
ATOM   2933  CA  GLY C 851       3.989   1.1092457.894  0.16 10.00           C  
ATOM   2934  CA  ARG C 852       4.374  -0.4042461.348  0.71 10.00           C  
ATOM   2935  CA  GLU C 853       1.550   0.0102463.868  0.19 10.00           C  
ATOM   2936  CA  GLY C 854       3.243   1.3232467.008  0.67 10.00           C  
ATOM   2937  CA  SER C 855       4.328  -0.8222469.962  0.54 10.00           C  
HETATM 2938  CA  HYP C 856       3.962  -1.1542473.780  0.59 10.00           C  
ATOM   2939  CA  GLY C 857       4.935   1.8352475.893  0.60 10.00           C  
ATOM   2940  CA  ALA C 858       6.725   2.0372479.246  0.84 10.00           C  
ATOM   2941  CA  GLU C 859       5.422   1.3152482.784  0.83 10.00           C  
ATOM   2942  CA  GLY C 860       2.583   2.8452484.806  0.78 10.00           C  
ATOM   2943  CA  SER C 861       2.759   5.4442487.565  0.80 10.00           C  
HETATM 2944  CA  HYP C 862       3.433   4.3272491.197  0.85 10.00           C  
ATOM   2945  CA  GLY C 863       0.624   4.4062493.742  0.85 10.00           C  
ATOM   2946  CA  ARG C 864      -0.201   7.2182496.155  0.27 10.00           C  
ATOM   2947  CA  ASP C 865       0.026   6.0112499.746  0.83 10.00           C  
ATOM   2948  CA  GLY C 866      -1.519   3.4132502.024  0.59 10.00           C  
ATOM   2949  CA  ALA C 867      -4.218   3.6852504.662  0.15 10.00           C  
HETATM 2950  CA  HYP C 868      -3.805   5.8502507.810  0.45 10.00           C  
ATOM   2951  CA  GLY C 869      -1.563   4.8622510.715  0.81 10.00           C  
ATOM   2952  CA  ALA C 870      -2.266   2.3062513.424  0.16 10.00           C  
ATOM   2953  CA  LYS C 871      -1.494   3.5602516.936  0.37 10.00           C  
ATOM   2954  CA  GLY C 872       0.572   2.8382520.083  0.79 10.00           C  
ATOM   2955  CA  ASP C 873       0.438   0.5382523.154  0.80 10.00           C  
ATOM   2956  CA  ARG C 874       0.178   0.5892526.887  0.30 10.00           C  
ATOM   2957  CA  GLY C 875       3.477   2.4712527.192  0.82 10.00           C  
ATOM   2958  CA  GLU C 876       4.458   2.0822530.896  0.75 10.00           C  
ATOM   2959  CA  THR C 877       2.167   1.4172533.873  0.46 10.00           C  
ATOM   2960  CA  GLY C 878       1.876   5.1422534.546  0.38 10.00           C  
ATOM   2961  CA  PRO C 879       3.162   6.8842537.732  0.85 10.00           C  
ATOM   2962  CA  ALA C 880       3.146   3.8872540.116  0.33 10.00           C  
ATOM   2963  CA  GLY C 881       0.811   4.0352543.072  0.54 10.00           C  
ATOM   2964  CA  PRO C 882       0.582   6.0442546.340  0.85 10.00           C  
HETATM 2965  CA  HYP C 883       2.368   5.1592549.640  0.43 10.00           C  
ATOM   2966  CA  GLY C 884       0.692   3.3922552.534  0.38 10.00           C  
ATOM   2967  CA  ALA C 885      -1.101   4.3542555.727  0.85 10.00           C  
HETATM 2968  CA  HYP C 886      -0.186   4.6512559.449  0.77 10.00           C  
ATOM   2969  CA  GLY C 887      -1.357   2.2892562.187  0.39 10.00           C  
ATOM   2970  CA  ALA C 888      -2.938   2.7002565.656  0.66 10.00           C  
HETATM 2971  CA  HYP C 889      -2.348   1.9362569.426  0.73 10.00           C  
ATOM   2972  CA  GLY C 890      -2.307  -1.5172571.028  0.15 10.00           C  
ATOM   2973  CA  ALA C 891      -3.487  -3.1442574.279  0.15 10.00           C  
ATOM   2974  CA  PRO C 892      -3.174  -2.0322577.977  0.64 10.00           C  
ATOM   2975  CA  GLY C 893      -0.243  -2.9902580.181  0.19 10.00           C  
ATOM   2976  CA  PRO C 894      -0.306  -4.4952583.711  0.19 10.00           C  
ATOM   2977  CA  VAL C 895      -1.052  -2.3222586.793  0.85 10.00           C  
ATOM   2978  CA  GLY C 896       0.745  -0.5032589.617  0.15 10.00           C  
ATOM   2979  CA  PRO C 897       2.208  -1.2012593.101  0.17 10.00           C  
ATOM   2980  CA  ALA C 898       1.073   0.1452596.495  0.70 10.00           C  
ATOM   2981  CA  GLY C 899       1.482   3.5582598.076  0.22 10.00           C  
ATOM   2982  CA  LYS C 900       1.488   4.0402601.829  0.24 10.00           C  
ATOM   2983  CA  ASN C 901       0.124   1.4712604.239  0.36 10.00           C  
ATOM   2984  CA  GLY C 902      -3.174   3.0782605.190  0.84 10.00           C  
ATOM   2985  CA  ASP C 903      -3.026   3.8402608.929  0.66 10.00           C  
ATOM   2986  CA  ARG C 904      -2.325   2.6292612.470  0.85 10.00           C  
ATOM   2987  CA  GLY C 905      -4.810   1.5552615.160  0.43 10.00           C  
ATOM   2988  CA  GLU C 906      -5.911   3.1102618.450  0.20 10.00           C  
ATOM   2989  CA  THR C 907      -5.048   2.6252622.112  0.85 10.00           C  
ATOM   2990  CA  GLY C 908      -6.623   0.7162624.985  0.72 10.00           C  
ATOM   2991  CA  PRO C 909      -9.017   1.9472627.733  0.20 10.00           C  
ATOM   2992  CA  ALA C 910      -7.005   2.0362630.980  0.44 10.00           C  
ATOM   2993  CA  GLY C 911      -5.353  -1.3132631.670  0.47 10.00           C  
ATOM   2994  CA  PRO C 912      -6.654  -4.0122634.063  0.33 10.00           C  
ATOM   2995  CA  ALA C 913      -7.045  -2.6852637.614  0.59 10.00           C  
ATOM   2996  CA  GLY C 914      -5.274  -2.3302640.963  0.51 10.00           C  
ATOM   2997  CA  PRO C 915      -5.040  -3.6372644.571  0.24 10.00           C  
ATOM   2998  CA  ILE C 916      -6.709  -2.0592647.634  0.60 10.00           C  
ATOM   2999  CA  GLY C 917      -5.546  -0.1592650.703  0.45 10.00           C  
ATOM   3000  CA  PRO C 918      -2.550  -1.4212652.745  0.19 10.00           C  
ATOM   3001  CA  ALA C 919      -3.373  -1.2042656.485  0.65 10.00           C  
ATOM   3002  CA  GLY C 920      -4.943   1.2802658.913  0.51 10.00           C  
ATOM   3003  CA  ALA C 921      -4.073   3.5222661.859  0.73 10.00           C  
ATOM   3004  CA  ARG C 922      -4.480   2.9912665.632  0.33 10.00           C  
ATOM   3005  CA  GLY C 923      -7.605   2.2572667.650  0.60 10.00           C  
ATOM   3006  CA  PRO C 924      -9.345   4.8352669.920  0.60 10.00           C  
ATOM   3007  CA  ALA C 925      -9.388   4.5472673.728  0.84 10.00           C  
ATOM   3008  CA  GLY C 926     -10.749   1.4082675.368  0.37 10.00           C  
ATOM   3009  CA  PRO C 927     -12.599   1.0102678.723  0.32 10.00           C  
ATOM   3010  CA  GLN C 928     -11.281   1.8162682.240  0.76 10.00           C  
ATOM   3011  CA  GLY C 929      -8.890  -0.3902684.210  0.38 10.00           C  
ATOM   3012  CA  PRO C 930     -10.059  -2.1812687.398  0.43 10.00           C  
ATOM   3013  CA  ARG C 931     -10.166   0.1182690.442  0.59 10.00           C  
ATOM   3014  CA  GLY C 932      -9.153  -0.9592693.944  0.19 10.00           C  
ATOM   3015  CA  ASP C 933     -10.363  -3.6582696.340  0.75 10.00           C  
ATOM   3016  CA  LYS C 934      -9.524  -4.0632700.074  0.64 10.00           C  
ATOM   3017  CA  GLY C 935      -8.839  -0.6322701.582  0.62 10.00           C  
ATOM   3018  CA  GLU C 936      -7.430   0.5442704.926  0.95 10.00           C  
ATOM   3019  CA  THR C 937      -8.633   2.0422708.230  1.00 10.00           C  
ATOM   3020  CA  GLY C 938      -5.493   3.7072709.505  1.00 10.00           C  
ATOM   3021  CA  GLU C 939      -5.852   4.3792713.198  0.97 10.00           C  
ATOM   3022  CA  GLN C 940      -8.740   3.9762715.608  0.97 10.00           C  
ATOM   3023  CA  GLY C 941      -8.262   6.7902718.092  1.00 10.00           C  
ATOM   3024  CA  ASP C 942      -5.745   6.4412720.891  0.97 10.00           C  
ATOM   3025  CA  ARG C 943      -6.488   5.2782724.419  1.00 10.00           C  
ATOM   3026  CA  GLY C 944      -8.298   6.1932727.620  1.00 10.00           C  
ATOM   3027  CA  ILE C 945      -7.931   8.7662730.385  0.91 10.00           C  
ATOM   3028  CA  LYS C 946      -7.602   8.2322734.187  0.92 10.00           C  
ATOM   3029  CA  GLY C 947     -10.988   8.5342735.894  0.89 10.00           C  
ATOM   3030  CA  HIS C 948     -11.454   9.5182739.520  0.79 10.00           C  
ATOM   3031  CA  ARG C 949     -10.437   8.7432743.061  0.81 10.00           C  
ATOM   3032  CA  GLY C 950     -12.046   8.3982746.472  0.79 10.00           C  
ATOM   3033  CA  PHE C 951     -11.118   7.4302750.028  0.85 10.00           C  
ATOM   3034  CA  SER C 952     -11.692   7.6942753.784  0.92 10.00           C  
ATOM   3035  CA  GLY C 953     -14.222   5.4472755.491  1.00 10.00           C  
ATOM   3036  CA  LEU C 954     -14.780   5.4032759.258  1.00 10.00           C  
ATOM   3037  CA  GLN C 955     -12.640   5.7482762.393  1.00 10.00           C  
ATOM   3038  CA  GLY C 956     -11.725   3.7852765.488  1.00 10.00           C  
ATOM   3039  CA  PRO C 957     -13.070   3.4322769.062  1.00 10.00           C  
HETATM 3040  CA  HYP C 958     -11.529   5.2902772.022  1.00 10.00           C  
ATOM   3041  CA  GLY C 959      -7.817   5.1102772.690  1.00 10.00           C  
ATOM   3042  CA  SER C 960      -6.030   2.4892774.762  1.00 10.00           C  
HETATM 3043  CA  HYP C 961      -4.954   2.9652778.417  0.89 10.00           C  
ATOM   3044  CA  GLY C 962      -1.296   3.6162779.203  0.93 10.00           C  
ATOM   3045  CA  SER C 963       0.919   2.6492782.127  1.00 10.00           C  
HETATM 3046  CA  HYP C 964      -0.506   2.0602785.649  0.93 10.00           C  
ATOM   3047  CA  GLY C 965      -1.005   5.4572787.299  1.00 10.00           C  
ATOM   3048  CA  GLU C 966      -0.373   6.9722790.729  0.87 10.00           C  
ATOM   3049  CA  GLN C 967      -0.854   6.2302794.428  0.79 10.00           C  
ATOM   3050  CA  GLY C 968      -1.818   8.5032797.307  0.79 10.00           C  
ATOM   3051  CA  PRO C 969      -1.575   9.1812801.048  0.89 10.00           C  
ATOM   3052  CA  SER C 970      -2.013   6.5442803.707  0.79 10.00           C  
ATOM   3053  CA  GLY C 971      -4.834   5.8842806.126  0.79 10.00           C  
ATOM   3054  CA  ALA C 972      -5.646   7.3432809.530  1.00 10.00           C  
ATOM   3055  CA  SER C 973      -4.117   6.2292812.834  0.87 10.00           C  
ATOM   3056  CA  GLY C 974      -4.322   2.6222814.021  0.79 10.00           C  
ATOM   3057  CA  PRO C 975      -4.845   0.2442816.994  0.79 10.00           C  
ATOM   3058  CA  ALA C 976      -4.741   1.7372820.494  0.79 10.00           C  
ATOM   3059  CA  GLY C 977      -2.006   1.2392823.068  0.79 10.00           C  
ATOM   3060  CA  PRO C 978      -1.853  -1.5562825.717  0.83 10.00           C  
ATOM   3061  CA  ARG C 979      -1.243  -1.3792829.487  0.79 10.00           C  
ATOM   3062  CA  GLY C 980       2.150  -1.7702831.144  0.79 10.00           C  
ATOM   3063  CA  PRO C 981       4.336  -1.6132834.329  1.00 10.00           C  
HETATM 3064  CA  HYP C 982       2.853   0.6482837.068  1.00 10.00           C  
ATOM   3065  CA  GLY C 983       4.404   2.2112840.156  1.00 10.00           C  
ATOM   3066  CA  SER C 984       5.967   0.2072842.965  1.00 10.00           C  
ATOM   3067  CA  ALA C 985       4.786   0.0472846.573  1.00 10.00           C  
ATOM   3068  CA  GLY C 986       4.698   2.9842848.981  1.00 10.00           C  
ATOM   3069  CA  SER C 987       6.172   4.0722852.298  1.00 10.00           C  
HETATM 3070  CA  HYP C 988       4.707   2.5602855.508  1.00 10.00           C  
ATOM   3071  CA  GLY C 989       2.852   4.3022858.302  1.00 10.00           C  
ATOM   3072  CA  LYS C 990       4.278   6.1002861.322  0.84 10.00           C  
ATOM   3073  CA  ASP C 991       6.202   4.0642863.914  0.91 10.00           C  
ATOM   3074  CA  GLY C 992       3.840   2.8522866.610  1.00 10.00           C  
ATOM   3075  CA  LEU C 993       2.370   5.3942869.004  0.91 10.00           C  
ATOM   3076  CA  ASN C 994       3.399   5.2612872.656  0.82 10.00           C  
ATOM   3077  CA  GLY C 995       2.242   2.6952875.149  1.00 10.00           C  
ATOM   3078  CA  LEU C 996       0.760   2.1312878.556  1.00 10.00           C  
HETATM 3079  CA  HYP C 997       1.668   3.4812882.005  1.00 10.00           C  
ATOM   3080  CA  GLY C 998       2.365   1.2952885.025  1.00 10.00           C  
ATOM   3081  CA  PRO C 999       0.744  -0.1382888.208  1.00 10.00           C  
ATOM   3082  CA  ILE C1000       1.089   1.1592891.786  0.97 10.00           C  
ATOM   3083  CA  GLY C1001       4.331   1.1462893.773  0.93 10.00           C  
HETATM 3084  CA  HYP C1002       6.098  -0.2372896.897  0.98 10.00           C  
HETATM 3085  CA  HYP C1003       4.329   1.2982899.955  0.82 10.00           C  
ATOM   3086  CA  GLY C1004       6.984   2.8752902.158  1.00 10.00           C  
ATOM   3087  CA  PRO C1005       8.810   2.2082905.465  1.00 10.00           C  
ATOM   3088  CA  ARG C1006       8.048   0.5552908.815  1.00 10.00           C  
ATOM   3089  CA  GLY C1007       8.888   3.5342911.003  1.00 10.00           C  
ATOM   3090  CA  ARG C1008       9.690   2.2782914.490  0.98 10.00           C  
ATOM   3091  CA  THR C1009       8.184   1.7942917.962  1.00 10.00           C  
ATOM   3092  CA  GLY C1010       5.210   3.7012919.300  1.00 10.00           C  
ATOM   3093  CA  ASP C1011       3.249   4.4532922.459  0.91 10.00           C  
ATOM   3094  CA  SER C1012       3.927   2.7372925.765  1.00 10.00           C  
ATOM   3095  CA  GLY C1013       1.956   2.6752929.030  1.00 10.00           C  
ATOM   3096  CA  PRO C1014       1.042   4.4972932.337  1.00 10.00           C  
ATOM   3097  CA  ALA C1015       2.843   4.3802935.698  1.00 10.00           C  
ATOM   3098  CA  GLY C1016       2.884   1.2972937.867  1.00 10.00           C  
ATOM   3099  CA  PRO C1017       1.533  -0.3922941.030  1.00 10.00           C  
HETATM 3100  CA  HYP C1018       2.436   0.6322944.618  1.00 10.00           C  
ATOM   3101  CA  GLY C1019       5.530  -0.6462946.423  0.86 10.00           C  
ATOM   3102  CA  PRO C1020       6.897  -2.4512949.542  1.00 10.00           C  
HETATM 3103  CA  HYP C1021       6.530  -1.1502953.196  1.00 10.00           C  
ATOM   3104  CA  GLY C1022       9.308  -1.5082955.792  0.93 10.00           C  
ATOM   3105  CA  PRO C1023      11.321  -3.5632958.385  0.89 10.00           C  
HETATM 3106  CA  HYP C1024      10.562  -4.0772962.132  0.93 10.00           C  
ATOM   3107  CA  GLY C1025      12.365  -3.6292965.469  0.79 10.00           C  
ATOM   3108  CA  PRO C1026      12.443  -3.6572969.395  0.86 10.00           C  
HETATM 3109  CA  HYP C1027      10.039  -4.8982972.240  0.79 10.00           C  
ATOM   3110  CA  GLY C1028       8.235  -3.6032975.378  0.86 10.00           C  
ATOM   3111  CA  PRO C1029       5.065  -3.5602977.738  1.00 10.00           C  
ATOM   3112  CA  PRO C1030       4.192  -4.7752981.345  1.00 10.00           C  
ATOM   3113  CA  SER C1031       1.235  -5.0342983.820  1.00 10.00           C  
ATOM   3114  CA  GLY C1032       1.587  -6.1072987.492  1.00 10.00           C  
ATOM   3115  CA  GLY C1033       3.531  -6.2962990.782  1.00 10.00           C  
ATOM   3116  CA  TYR C1034       3.573  -6.4512994.634  1.00 10.00           C  
ATOM   3117  CA  ASP C1035       5.760  -6.1172997.774  1.00 10.00           C  
ATOM   3118  CA  PHE C1036       5.463  -5.5923001.555  1.00 10.00           C  
ATOM   3119  CA  SER C1037       7.835  -7.0373004.190  0.96 10.00           C  
ATOM   3120  CA  PHE C1038       7.394  -4.7193007.186  0.94 10.00           C  
ATOM   3121  CA  LEU C1039       6.677  -6.6643010.392  0.94 10.00           C  
ATOM   3122  CA  PRO C1040       8.808  -9.8013011.025  0.89 10.00           C  
ATOM   3123  CA  GLN C1041      12.539  -9.9803011.723  0.79 10.00           C  
ATOM   3124  CA  PRO C1042      13.570  -8.3503014.955  0.79 10.00           C  
ATOM   3125  CA  PRO C1043      12.212  -5.1643013.267  0.87 10.00           C  
ATOM   3126  CA  GLN C1044      10.785  -4.2743009.824  0.89 10.00           C  
ATOM   3127  CA  GLU C1045      13.424  -4.0593007.076  0.95 10.00           C  
ATOM   3128  CA  LYS C1046      12.656  -4.5273003.376  0.84 10.00           C  
ATOM   3129  CA  SER C1047      14.863  -3.5973000.419  1.00 10.00           C  
ATOM   3130  CA  GLN C1048      12.595  -4.3112997.451  0.95 10.00           C  
ATOM   3131  CA  ASP C1049      13.442  -2.9112994.041  0.79 10.00           C  
ATOM   3132  CA  GLY C1050      12.725  -3.4462990.369  0.79 10.00           C  
ATOM   3133  CA  GLY C1051      13.846  -2.4952986.885  0.79 10.00           C  
ATOM   3134  CA  ARG C1052      10.720  -2.2382984.733  0.79 10.00           C  
ATOM   3135  CA  TYR C1053      11.890   0.5262982.382  0.94 10.00           C  
ATOM   3136  CA  TYR C1054      14.302  -1.9452980.761  0.96 10.00           C  
TER    3137      TYR C1054                                                      
MASTER      258    0  312    0    0    0    0    6 3134    3    0  244          
END                                                                             
