# Supplementary material for: Devising Bone Molecular Models at the Nanoscale: From Usual Mineralized Collagen Fibrils to the First Bone Fibers Including Hydroxyapatite in the Extra-Fibrillar Volume
Source: Materials (Basel). 2022 Mar 19;15(6):2274. doi: 10.3390/ma15062274 (PMC8955169; doi:10.3390/ma15062274)
Supplement: Supplementary file 1 [file materials-15-02274-s001.zip › Supplementary_Materials/0-COL1_Modeller/0_check-alignment/ALI_MANlength1057-1040-1057_noDEL_-.ali]

>P1;3hr2_noLYZ
structureX:3hr2_noLYZ:   1 :A:+3134:C:MOL_ID  1; MOLECULE  COLLAGEN ALPHA-1(I) CHAIN; CHAIN  A, C; SYNONYM  ALPHA-1 TYPE I COLLAGEN; MOL_ID  2; MOLECULE  COLLAGEN ALPHA-2(I) CHAIN; CHAIN  B; SYNONYM  ALPHA-2 TYPE I COLLAGEN:MOL_ID  1; ORGANISM_SCIENTIFIC  RATTUS NORVEGICUS; ORGANISM_COMMON  BROWN RAT,RAT,RATS; ORGANISM_TAXID  10116; TISSUE  TAIL TENDON; MOL_ID  2; ORGANISM_SCIENTIFIC  RATTUS NORVEGICUS; ORGANISM_COMMON  BROWN RAT,RAT,RATS; ORGANISM_TAXID  10116; TISSUE  TAIL TENDON: 5.16: 0.04
QMSYGYDEKS-AGVSVPGPMGPSGPRGLOGPOGAOGPQGFQGPOGEOGEOGGSGPMGPPGPOGPOGKNGDDGEAG
KPGROGERGPOGPQGARGLOGTAGLOGMKGHRGFSGLDGAKGDTGPAGPKGEOGSOGENGTOGQMGPRGLOGERG
ROGPOGTAGARGNDGAVGAAGPOGPTGPTGPOGFOGAAGAKGEAGPQGARGSEGPQGVRGEOGPOGPAGAAGPAG
NOGADGQOGAKGANGAOGIAGAOGFOGARGPSGPQGPSGAOGPKGTSGEOGAOGNKGDTGAKGEOGPAGVQGPOG
PAGEEGKRGARGEOGPSGLOGPOGERGGOGSRGFOGADGVAGPKGPSGERGSOGPAGPKGSOGEAGROGEAGLOG
AKGLTGSOGSOGPDGKTGPOGPAGQDGROGPAGPOGARGQAGVMGFOGPKGTAGEOGKAGERGVOGPOGAVGPAG
KDGEAGAQGAOGPAGPAGERGEQGPAGSOGFQGLOGPAGPOGEAGKOGEQGVOGDLGAOGPSGARGERGFOGERG
VQGPOGPAGPRGNNGAOGNDGAKGDTGAOGAOGSQGAOGLQGMOGERGAAGLOGPKGDRGDAGPKGADGSPGKDG
VRGLTGPIGPOGPAGAOGDKGEAGPSGPAGPTGARGAOGDRGEAGPOGPAGFAGPOGADGQOGAKGEOGDTGVKG
DAGPOGPAGPAGPOGPIGNVGAOGPKGSRGAAGPOGATGFOGAAGRVGPOGPSGNAGPOGPOGPVGKEGGKGPRG
ETGPAGROGEVGPOGPOGPAGEKGSOGADGPAGSOGTPGPQGIAGQRGVVGLOGQRGKRGFOGLOGPSGEOGKQG
PSGASGERGPOGPMGPOGLAGPOGESGREGSOGAEGSOGRDGAOGAKGDRGETGPAGPOGAOGAOGAPGPVGPAG
KNGDRGETGPAGPAGPIGPAGARGPAGPQGPRGDKGETGEQGDRGIKGHRGFSGLQGPOGSOGSOGEQGPSGASG
PAGPRGPOGSAGSOGKDGLNGLOGPIGOOGPRGRTGDSGPAGPOGPOGPOGPOGPPSGGYDFSFLPQPPQEKSQD
GGRYY--/
S-D-KGVSAGPGPMGLMGPRGPOGAVGAOGPQGFQGPAGEOGEOGQTGPAGSRGPAGPOGKAGEDGH
OGKPGROGERGVVGPQGARGFOGTOGLOGFKGIRGHNGLDGLKGQOGAQGVKGEOGAOGENGTOGQAGARGLOGE
RGRVGAOGPAGARGSDGSVGPVGPAGPIGSAGPOGFOGAOGPKGELGPVGNOGPAGPAGPRGEAGLOGLSGPVGP
OGNPGANGLTGAKGATGLOGVAGAOGLOGPRGIOGPVGAAGATGPRGLVGEOGPAGSKGETGNKGEOGSAGAQGP
OGPSGEEGKRGSPGEPGSAGPAGPOGLRGSOGSRGLOGADGRAGVMGPPGNRGSTGPAGVRGPNGDAGROGEOGL
MGPRGLOGSOGNVGPAGKEGPVGLOGIDGROGPIGPAGPRGEAGNIGFOGPKGPSGDOGKOGEKGHPGLAGARGA
OGPDGNNGAQGPOGPQGVQGGKGEQGPAGPOGFQGLOGPSGTAGEVGKOGERGLPGEFGLOGPAGPRGERGPOGE
SGAAGPSGPIGIRGPSGAOGPDGNKGEAGAVGAPGSAGASGPGGLOGERGAAGIOGGKGEKGETGLRGEIGNPGR
DGARGAOGAIGAOGPAGASGDRGEAGAAGPSGPAGPRGSPGERGEVGPAGPNGFAGPAGSAGQOGAKGEKGTKGP
KGENGIVGPTGPVGAAGPSGPNGPPGPAGSRGDGGPPGMTGFOGAAGRTGPOGPSGITGPOGPOGAAGKEGIRGP
RGDQGPVGRTGEIGASGPPGFAGEKGPSGEOGTTGPOGTAGPQGLLGAOGILGLOGSRGERGQOGIAGALGEOGP
LGIAGPOGARGPOGAVGSOGVNGAOGEAGRDGNOGSDGPOGRDGQOGHKGERGYOGNIGPTGAAGAPGPHGSVGP
AGKHGNRGEPGPAGSVGPVGAVGPRGPSGPQGIRGDKGEPGDKGARGLPGLKGHNGLQGLPGLAGLHGDQGAPGP
VGPAGPRGPAGPSGPIGKDGRSGHPGPVGPAGVRGSQGSQGPAGPOGPOGPOGPPGVSGGG------------/
QMSYGYDEKS-AGVSVPGPMGPSGPRGLOGPOGAOGPQGFQGPOGEOGEOGGSGPMGPPGPOGPOGKNGDDGEAG
KPGROGERGPOGPQGARGLOGTAGLOGMKGHRGFSGLDGAKGDTGPAGPKGEOGSOGENGTOGQMGPRGLOGERG
ROGPOGTAGARGNDGAVGAAGPOGPTGPTGPOGFOGAAGAKGEAGPQGARGSEGPQGVRGEOGPOGPAGAAGPAG
NOGADGQOGAKGANGAOGIAGAOGFOGARGPSGPQGPSGAOGPKGTSGEOGAOGNKGDTGAKGEOGPAGVQGPOG
PAGEEGKRGARGEOGPSGLOGPOGERGGOGSRGFOGADGVAGPKGPSGERGSOGPAGPKGSOGEAGROGEAGLOG
AKGLTGSOGSOGPDGKTGPOGPAGQDGROGPAGPOGARGQAGVMGFOGPKGTAGEOGKAGERGVOGPOGAVGPAG
KDGEAGAQGAOGPAGPAGERGEQGPAGSOGFQGLOGPAGPOGEAGKOGEQGVOGDLGAOGPSGARGERGFOGERG
VQGPOGPAGPRGNNGAOGNDGAKGDTGAOGAOGSQGAOGLQGMOGERGAAGLOGPKGDRGDAGPKGADGSPGKDG
VRGLTGPIGPOGPAGAOGDKGEAGPSGPAGPTGARGAOGDRGEAGPOGPAGFAGPOGADGQOGAKGEOGDTGVKG
DAGPOGPAGPAGPOGPIGNVGAOGPKGSRGAAGPOGATGFOGAAGRVGPOGPSGNAGPOGPOGPVGKEGGKGPRG
ETGPAGROGEVGPOGPOGPAGEKGSOGADGPAGSOGTPGPQGIAGQRGVVGLOGQRGKRGFOGLOGPSGEOGKQG
PSGASGERGPOGPMGPOGLAGPOGESGREGSOGAEGSOGRDGAOGAKGDRGETGPAGPOGAOGAOGAPGPVGPAG
KNGDRGETGPAGPAGPIGPAGARGPAGPQGPRGDKGETGEQGDRGIKGHRGFSGLQGPOGSOGSOGEQGPSGASG
PAGPRGPOGSAGSOGKDGLNGLOGPIGOOGPRGRTGDSGPAGPOGPOGPOGPOGPPSGGYDFSFLPQPPQEKSQD
GGRYY--*

>P1;COL1
sequence:COL1:     : :     : :::-1.00:-1.00
QLSYGYDEKSTGGISVPGPMGPSGPRGLOGPOGAOGPQG 
FQGPOGEOGEOGASGPMGPRGPPGPOGKNGDDGEAGKPGROGERGPOGPQ 
GARGLOGTAGLOGMKGHRGFSGLDGAKGDAGPAGPKGEOGSOGENGAOGQ 
MGPRGLOGERGROGAPGPAGARGNDGATGAAGPOGPTGPAGPOGFOGAVG 
AKGEAGPQGPRGSEGPQGVRGEOGPOGPAGAAGPAGNOGADGQOGAKGAN 
GAOGIAGAOGFOGARGPSGPQGPGGPOGPKGNSGEOGAOGSKGDTGAKGE 
OGPVGVQGPOGPAGEEGKRGARGEOGPTGLOGPPGERGGOGSRGFOGADG 
VAGPKGPAGERGSOGPAGPKGSOGEAGROGEAGLOGAKGLTGSOGSOGPD 
GKTGPOGPAGQDGROGPPGPOGARGQAGVMGFOGPKGAAGEOGKAGERGV 
OGPOGAVGPAGKDGEAGAQGPOGPAGPAGERGEQGPAGSOGFQGLOGPAG 
POGEAGKOGEQGVOGDLGAOGPSGARGERGFOGERGVQGPOGPAGPRGAN 
GAOGNDGAKGDAGAOGAOGSQGAOGLQGMOGERGAAGLOGPKGDRGDAGP 
KGADGSOGKDGVRGLTGPIGPOGPAGAOGDKGESGPSGPAGPTGARGAOG 
DRGEOGPOGPAGFAGPOGADGQOGAKGEPGDAGAKGDAGPOGPAGPAGPO 
GPIGNVGAOGAKGARGSAGPOGATGFOGAAGRVGPOGPSGNAGPOGPOGP 
AGKEGGKGPRGETGPAGROGEVGPPGPOGPAGEKGSOGADGPAGAOGTPG 
PQGIAGQRGVVGLOGQRGERGFOGLOGPSGEOGKQGPSGASGERGPOGPM 
GPOGLAGPOGESGREGAOGAEGSOGRDGSPGAKGDRGETGPAGPOGAOGA 
OGAPGPVGPAGKSGDRGETGPAGPTGPVGPVGARGPAGPQGPRGDKGETG 
EQGDRGIKGHRGFSGLQGPOGPOGSOGEQGPSGASGPAGPRGPOGSAGAP 
GKDGLNGLOGPIGPOGPRGRTGDAGPVGPOGPOGPOGPOGPOSAGFDFSF 
LPQPPQEKAHDGGRYYRA/
QYDGKGVGLGPGPMGLMGPRG 
POGAAGAOGPQGFQGPAGEPGEPGQTGPAGARGPAGPPGKAGEDGHPGKP 
GRPGERGVVGPQGARGFPGTPGLPGFKGIRGHNGLDGLKGQPGAPGVKGE 
PGAPGENGTPGQTGARGLPGERGRVGAPGPAGARGSDGSVGPVGPAGPIG 
SAGPPGFPGAPGPKGEIGAVGNAGPAGPAGPRGEVGLPGLSGPVGPPGNP 
GANGLTGAKGAAGLPGVAGAPGLPGPRGIPGPVGAAGATGARGLVGEPGP 
AGSKGESGNKGEPGSAGPQGPPGPSGEEGKRGPNGEAGSAGPPGPPGLRG 
SPGSRGLPGADGRAGVMGPOGSRGASGPAGVRGPNGDAGROGEOGLMGPR 
GLPGSPGNIGPAGKEGPVGLPGIDGRPGPIGPAGARGEPGNIGFPGPKGP 
TGDPGKNGDKGHAGLAGARGAPGPDGNNGAQGPPGPQGVQGGKGEQGPPG 
PPGFQGLPGPSGPAGEVGKPGERGLHGEFGLPGPAGPRGERGPPGESGAA 
GPTGPIGSRGPSGPPGPDGNKGEPGVVGAVGTAGPSGPSGLPGERGAAGI 
PGGKGEKGEPGLRGEIGNPGRDGARGAPGAVGAPGPAGATGDRGEAGAAG 
PAGPAGPRGSPGERGEVGPAGPNGFAGPAGAAGQPGAKGERGAKGPKGEN 
GVVGPTGPVGAAGPAGPNGPPGPAGSRGDGGPPGMTGFPGAAGRTGPPGP 
SGISGPPGPPGPAGKEGLRGPRGDQGPVGRTGEVGAVGPPGFAGEKGPSG 
EAGTAGPPGTPGPQGLLGAPGILGLPGSRGERGLPGVAGAVGEPGPLGIA 
GPPGARGPPGAVGSPGVNGAPGEAGRDGNPGNDGPPGRDGQPGHKGERGY 
PGNIGPVGAAGAPGPHGPVGPAGKHGNRGETGPSGPVGPAGAVGPRGPSG 
PQGIRGDKGEPGEKGPRGLPGLKGHNGLQGLPGIAGHHGDQGAPGSVGPA 
GPRGPAGPSGPAGKDGRTGHPGTVGPAGIRGPQGHQGPAGPPGPPGPPGP 
PGVSGGGYDFGYDGDFYRA/
QLSYGYDEKSTGGISVPGPMGPSGPRGLOGPOGAOGPQG 
FQGPOGEOGEOGASGPMGPRGPPGPOGKNGDDGEAGKPGROGERGPOGPQ 
GARGLOGTAGLOGMKGHRGFSGLDGAKGDAGPAGPKGEOGSOGENGAOGQ 
MGPRGLOGERGROGAPGPAGARGNDGATGAAGPOGPTGPAGPOGFOGAVG 
AKGEAGPQGPRGSEGPQGVRGEOGPOGPAGAAGPAGNOGADGQOGAKGAN 
GAOGIAGAOGFOGARGPSGPQGPGGPOGPKGNSGEOGAOGSKGDTGAKGE 
OGPVGVQGPOGPAGEEGKRGARGEOGPTGLOGPPGERGGOGSRGFOGADG 
VAGPKGPAGERGSOGPAGPKGSOGEAGROGEAGLOGAKGLTGSOGSOGPD 
GKTGPOGPAGQDGROGPPGPOGARGQAGVMGFOGPKGAAGEOGKAGERGV 
OGPOGAVGPAGKDGEAGAQGPOGPAGPAGERGEQGPAGSOGFQGLOGPAG 
POGEAGKOGEQGVOGDLGAOGPSGARGERGFOGERGVQGPOGPAGPRGAN 
GAOGNDGAKGDAGAOGAOGSQGAOGLQGMOGERGAAGLOGPKGDRGDAGP 
KGADGSOGKDGVRGLTGPIGPOGPAGAOGDKGESGPSGPAGPTGARGAOG 
DRGEOGPOGPAGFAGPOGADGQOGAKGEPGDAGAKGDAGPOGPAGPAGPO 
GPIGNVGAOGAKGARGSAGPOGATGFOGAAGRVGPOGPSGNAGPOGPOGP 
AGKEGGKGPRGETGPAGROGEVGPPGPOGPAGEKGSOGADGPAGAOGTPG 
PQGIAGQRGVVGLOGQRGERGFOGLOGPSGEOGKQGPSGASGERGPOGPM 
GPOGLAGPOGESGREGAOGAEGSOGRDGSPGAKGDRGETGPAGPOGAOGA 
OGAPGPVGPAGKSGDRGETGPAGPTGPVGPVGARGPAGPQGPRGDKGETG 
EQGDRGIKGHRGFSGLQGPOGPOGSOGEQGPSGASGPAGPRGPOGSAGAP 
GKDGLNGLOGPIGPOGPRGRTGDAGPVGPOGPOGPOGPOGPOSAGFDFSF 
LPQPPQEKAHDGGRYYRA*
