# Supplementary material for: Devising Bone Molecular Models at the Nanoscale: From Usual Mineralized Collagen Fibrils to the First Bone Fibers Including Hydroxyapatite in the Extra-Fibrillar Volume
Source: Materials (Basel). 2022 Mar 19;15(6):2274. doi: 10.3390/ma15062274 (PMC8955169; doi:10.3390/ma15062274)
Supplement: Supplementary file 1 [file materials-15-02274-s001.zip › Supplementary_Materials/0-COL1_Modeller/0_check-alignment/ALI_MANlength1057-1040-1057_noDEL_-.pap]

 _aln.pos           10        20        30        40        50        60
3hr2_noLYZ  QMSYGYDEKS-AGVSVPGPMGPSGPRGLOGPOGAOGPQGFQGPOGEOGEOGGSGPMGPPGPOGPOG 
COL1        QLSYGYDEKSTGGISVPGPMGPSGPRGLOGPOGAOGPQGFQGPOGEOGEOGASGPMGPRGPPGPOG 
 _consrvd   * ********  * ************************************* ****** ** ****

 _aln.pos     70        80        90       100       110       120       130
3hr2_noLYZ  KNGDDGEAGKPGROGERGPOGPQGARGLOGTAGLOGMKGHRGFSGLDGAKGDTGPAGPKGEOGSOG 
COL1        KNGDDGEAGKPGROGERGPOGPQGARGLOGTAGLOGMKGHRGFSGLDGAKGDAGPAGPKGEOGSOG 
 _consrvd   **************************************************** *************

 _aln.pos        140       150       160       170       180       190
3hr2_noLYZ  ENGTOGQMGPRGLOGERGROGPOGTAGARGNDGAVGAAGPOGPTGPTGPOGFOGAAGAKGEAGPQG 
COL1        ENGAOGQMGPRGLOGERGROGAPGPAGARGNDGATGAAGPOGPTGPAGPOGFOGAVGAKGEAGPQG 
 _consrvd   *** *****************  * ********* *********** ******** **********

 _aln.pos  200       210       220       230       240       250       260
3hr2_noLYZ  ARGSEGPQGVRGEOGPOGPAGAAGPAGNOGADGQOGAKGANGAOGIAGAOGFOGARGPSGPQGPSG 
COL1        PRGSEGPQGVRGEOGPOGPAGAAGPAGNOGADGQOGAKGANGAOGIAGAOGFOGARGPSGPQGPGG 
 _consrvd    *************************************************************** *

 _aln.pos      270       280       290       300       310       320       330
3hr2_noLYZ  AOGPKGTSGEOGAOGNKGDTGAKGEOGPAGVQGPOGPAGEEGKRGARGEOGPSGLOGPOGERGGOG 
COL1        POGPKGNSGEOGAOGSKGDTGAKGEOGPVGVQGPOGPAGEEGKRGARGEOGPTGLOGPPGERGGOG 
 _consrvd    ***** ******** ************ *********************** ***** *******

 _aln.pos          340       350       360       370       380       390
3hr2_noLYZ  SRGFOGADGVAGPKGPSGERGSOGPAGPKGSOGEAGROGEAGLOGAKGLTGSOGSOGPDGKTGPOG 
COL1        SRGFOGADGVAGPKGPAGERGSOGPAGPKGSOGEAGROGEAGLOGAKGLTGSOGSOGPDGKTGPOG 
 _consrvd   **************** *************************************************

 _aln.pos    400       410       420       430       440       450       460
3hr2_noLYZ  PAGQDGROGPAGPOGARGQAGVMGFOGPKGTAGEOGKAGERGVOGPOGAVGPAGKDGEAGAQGAOG 
COL1        PAGQDGROGPPGPOGARGQAGVMGFOGPKGAAGEOGKAGERGVOGPOGAVGPAGKDGEAGAQGPOG 
 _consrvd   ********** ******************* ******************************** **

 _aln.pos        470       480       490       500       510       520
3hr2_noLYZ  PAGPAGERGEQGPAGSOGFQGLOGPAGPOGEAGKOGEQGVOGDLGAOGPSGARGERGFOGERGVQG 
COL1        PAGPAGERGEQGPAGSOGFQGLOGPAGPOGEAGKOGEQGVOGDLGAOGPSGARGERGFOGERGVQG 
 _consrvd   ******************************************************************

 _aln.pos  530       540       550       560       570       580       590
3hr2_noLYZ  POGPAGPRGNNGAOGNDGAKGDTGAOGAOGSQGAOGLQGMOGERGAAGLOGPKGDRGDAGPKGADG 
COL1        POGPAGPRGANGAOGNDGAKGDAGAOGAOGSQGAOGLQGMOGERGAAGLOGPKGDRGDAGPKGADG 
 _consrvd   ********* ************ *******************************************

 _aln.pos      600       610       620       630       640       650       660
3hr2_noLYZ  SPGKDGVRGLTGPIGPOGPAGAOGDKGEAGPSGPAGPTGARGAOGDRGEAGPOGPAGFAGPOGADG 
COL1        SOGKDGVRGLTGPIGPOGPAGAOGDKGESGPSGPAGPTGARGAOGDRGEOGPOGPAGFAGPOGADG 
 _consrvd   * ************************** ******************** ****************

 _aln.pos          670       680       690       700       710       720
3hr2_noLYZ  QOGAKGEOGDTGVKGDAGPOGPAGPAGPOGPIGNVGAOGPKGSRGAAGPOGATGFOGAAGRVGPOG 
COL1        QOGAKGEPGDAGAKGDAGPOGPAGPAGPOGPIGNVGAOGAKGARGSAGPOGATGFOGAAGRVGPOG 
 _consrvd   ******* ** * ************************** ** ** ********************

 _aln.pos    730       740       750       760       770       780       790
3hr2_noLYZ  PSGNAGPOGPOGPVGKEGGKGPRGETGPAGROGEVGPOGPOGPAGEKGSOGADGPAGSOGTPGPQG 
COL1        PSGNAGPOGPOGPAGKEGGKGPRGETGPAGROGEVGPPGPOGPAGEKGSOGADGPAGAOGTPGPQG 
 _consrvd   ************* *********************** ******************* ********

 _aln.pos        800       810       820       830       840       850
3hr2_noLYZ  IAGQRGVVGLOGQRGKRGFOGLOGPSGEOGKQGPSGASGERGPOGPMGPOGLAGPOGESGREGSOG 
COL1        IAGQRGVVGLOGQRGERGFOGLOGPSGEOGKQGPSGASGERGPOGPMGPOGLAGPOGESGREGAOG 
 _consrvd   *************** *********************************************** **

 _aln.pos  860       870       880       890       900       910       920
3hr2_noLYZ  AEGSOGRDGAOGAKGDRGETGPAGPOGAOGAOGAPGPVGPAGKNGDRGETGPAGPAGPIGPAGARG 
COL1        AEGSOGRDGSPGAKGDRGETGPAGPOGAOGAOGAPGPVGPAGKSGDRGETGPAGPTGPVGPVGARG 
 _consrvd   *********  ******************************** *********** ** ** ****

 _aln.pos      930       940       950       960       970       980       990
3hr2_noLYZ  PAGPQGPRGDKGETGEQGDRGIKGHRGFSGLQGPOGSOGSOGEQGPSGASGPAGPRGPOGSAGSOG 
COL1        PAGPQGPRGDKGETGEQGDRGIKGHRGFSGLQGPOGPOGSOGEQGPSGASGPAGPRGPOGSAGAPG 
 _consrvd   ************************************ **************************  *

 _aln.pos         1000      1010      1020      1030      1040      1050
3hr2_noLYZ  KDGLNGLOGPIGOOGPRGRTGDSGPAGPOGPOGPOGPOGPPSGGYDFSFLPQPPQEKSQDGGRYY/ 
COL1        KDGLNGLOGPIGPOGPRGRTGDAGPVGPOGPOGPOGPOGPOSAGFDFSFLPQPPQEKAHDGGRYYR 
 _consrvd   ************ ********* ** ************** * * ************  ******

 _aln.pos   1060      1070      1080      1090      1100      1110      1120
3hr2_noLYZ  --S-D-KGVSAGPGPMGLMGPRGPOGAVGAOGPQGFQGPAGEOGEOGQTGPAGSRGPAGPOGKAGE 
COL1        A/QYDGKGVGLGPGPMGLMGPRGPOGAAGAOGPQGFQGPAGEPGEPGQTGPAGARGPAGPPGKAGE 
 _consrvd       * ***  **************** ************** ** ******* ****** *****

 _aln.pos       1130      1140      1150      1160      1170      1180
3hr2_noLYZ  DGHOGKPGROGERGVVGPQGARGFOGTOGLOGFKGIRGHNGLDGLKGQOGAQGVKGEOGAOGENGT 
COL1        DGHPGKPGRPGERGVVGPQGARGFPGTPGLPGFKGIRGHNGLDGLKGQPGAPGVKGEPGAPGENGT 
 _consrvd   *** ***** ************** ** ** ***************** ** ***** ** *****

 _aln.pos 1190      1200      1210      1220      1230      1240      1250
3hr2_noLYZ  OGQAGARGLOGERGRVGAOGPAGARGSDGSVGPVGPAGPIGSAGPOGFOGAOGPKGELGPVGNOGP 
COL1        PGQTGARGLPGERGRVGAPGPAGARGSDGSVGPVGPAGPIGSAGPPGFPGAPGPKGEIGAVGNAGP 
 _consrvd    ** ***** ******** ************************** ** ** ***** * *** **

 _aln.pos     1260      1270      1280      1290      1300      1310      1320
3hr2_noLYZ  AGPAGPRGEAGLOGLSGPVGPOGNPGANGLTGAKGATGLOGVAGAOGLOGPRGIOGPVGAAGATGP 
COL1        AGPAGPRGEVGLPGLSGPVGPPGNPGANGLTGAKGAAGLPGVAGAPGLPGPRGIPGPVGAAGATGA 
 _consrvd   ********* ** ******** ************** ** ***** ** ***** **********

 _aln.pos         1330      1340      1350      1360      1370      1380
3hr2_noLYZ  RGLVGEOGPAGSKGETGNKGEOGSAGAQGPOGPSGEEGKRGSPGEPGSAGPAGPOGLRGSOGSRGL 
COL1        RGLVGEPGPAGSKGESGNKGEPGSAGPQGPPGPSGEEGKRGPNGEAGSAGPPGPPGLRGSPGSRGL 
 _consrvd   ****** ******** ***** **** *** **********  ** ***** ** ***** *****

 _aln.pos   1390      1400      1410      1420      1430      1440      1450
3hr2_noLYZ  OGADGRAGVMGPPGNRGSTGPAGVRGPNGDAGROGEOGLMGPRGLOGSOGNVGPAGKEGPVGLOGI 
COL1        PGADGRAGVMGPOGSRGASGPAGVRGPNGDAGROGEOGLMGPRGLPGSPGNIGPAGKEGPVGLPGI 
 _consrvd    *********** * **  ************************** ** ** *********** **

 _aln.pos       1460      1470      1480      1490      1500      1510
3hr2_noLYZ  DGROGPIGPAGPRGEAGNIGFOGPKGPSGDOGKOGEKGHPGLAGARGAOGPDGNNGAQGPOGPQGV 
COL1        DGRPGPIGPAGARGEPGNIGFPGPKGPTGDPGKNGDKGHAGLAGARGAPGPDGNNGAQGPPGPQGV 
 _consrvd   *** ******* *** ***** ***** ** ** * *** ******** *********** *****

 _aln.pos 1520      1530      1540      1550      1560      1570      1580
3hr2_noLYZ  QGGKGEQGPAGPOGFQGLOGPSGTAGEVGKOGERGLPGEFGLOGPAGPRGERGPOGESGAAGPSGP 
COL1        QGGKGEQGPPGPPGFQGLPGPSGPAGEVGKPGERGLHGEFGLPGPAGPRGERGPPGESGAAGPTGP 
 _consrvd   ********* ** ***** **** ****** ***** ***** *********** ******** **

 _aln.pos     1590      1600      1610      1620      1630      1640      1650
3hr2_noLYZ  IGIRGPSGAOGPDGNKGEAGAVGAPGSAGASGPGGLOGERGAAGIOGGKGEKGETGLRGEIGNPGR 
COL1        IGSRGPSGPPGPDGNKGEPGVVGAVGTAGPSGPSGLPGERGAAGIPGGKGEKGEPGLRGEIGNPGR 
 _consrvd   ** *****  ******** * *** * ** *** ** ******** ******** ***********

 _aln.pos         1660      1670      1680      1690      1700      1710
3hr2_noLYZ  DGARGAOGAIGAOGPAGASGDRGEAGAAGPSGPAGPRGSPGERGEVGPAGPNGFAGPAGSAGQOGA 
COL1        DGARGAPGAVGAPGPAGATGDRGEAGAAGPAGPAGPRGSPGERGEVGPAGPNGFAGPAGAAGQPGA 
 _consrvd   ****** ** ** ***** *********** **************************** *** **

 _aln.pos   1720      1730      1740      1750      1760      1770      1780
3hr2_noLYZ  KGEKGTKGPKGENGIVGPTGPVGAAGPSGPNGPPGPAGSRGDGGPPGMTGFOGAAGRTGPOGPSGI 
COL1        KGERGAKGPKGENGVVGPTGPVGAAGPAGPNGPPGPAGSRGDGGPPGMTGFPGAAGRTGPPGPSGI 
 _consrvd   *** * ******** ************ *********************** ******** *****

 _aln.pos       1790      1800      1810      1820      1830      1840
3hr2_noLYZ  TGPOGPOGAAGKEGIRGPRGDQGPVGRTGEIGASGPPGFAGEKGPSGEOGTTGPOGTAGPQGLLGA 
COL1        SGPPGPPGPAGKEGLRGPRGDQGPVGRTGEVGAVGPPGFAGEKGPSGEAGTAGPPGTPGPQGLLGA 
 _consrvd    ** ** * ***** *************** ** ************** ** ** ** ********

 _aln.pos 1850      1860      1870      1880      1890      1900      1910
3hr2_noLYZ  OGILGLOGSRGERGQOGIAGALGEOGPLGIAGPOGARGPOGAVGSOGVNGAOGEAGRDGNOGSDGP 
COL1        PGILGLPGSRGERGLPGVAGAVGEPGPLGIAGPPGARGPPGAVGSPGVNGAPGEAGRDGNPGNDGP 
 _consrvd    ***** *******  * *** ** ******** ***** ***** ***** ******** * ***

 _aln.pos     1920      1930      1940      1950      1960      1970      1980
3hr2_noLYZ  OGRDGQOGHKGERGYOGNIGPTGAAGAPGPHGSVGPAGKHGNRGEPGPAGSVGPVGAVGPRGPSGP 
COL1        PGRDGQPGHKGERGYPGNIGPVGAAGAPGPHGPVGPAGKHGNRGETGPSGPVGPAGAVGPRGPSGP 
 _consrvd    ***** ******** ***** ********** ************ ** * *** ***********

 _aln.pos         1990      2000      2010      2020      2030      2040
3hr2_noLYZ  QGIRGDKGEPGDKGARGLPGLKGHNGLQGLPGLAGLHGDQGAPGPVGPAGPRGPAGPSGPIGKDGR 
COL1        QGIRGDKGEPGEKGPRGLPGLKGHNGLQGLPGIAGHHGDQGAPGSVGPAGPRGPAGPSGPAGKDGR 
 _consrvd   *********** ** ***************** ** ******** *************** *****

 _aln.pos   2050      2060      2070      2080      2090      2100      2110
3hr2_noLYZ  SGHPGPVGPAGVRGSQGSQGPAGPOGPOGPOGPPGVSGGG/------------QMSYGYDEKS-AG 
COL1        TGHPGTVGPAGIRGPQGHQGPAGPPGPPGPPGPPGVSGGGYDFGYDGDFYRA/QLSYGYDEKSTGG 
 _consrvd    **** ***** ** ** ****** ** ** *********             * ********  *

 _aln.pos       2120      2130      2140      2150      2160      2170
3hr2_noLYZ  VSVPGPMGPSGPRGLOGPOGAOGPQGFQGPOGEOGEOGGSGPMGPPGPOGPOGKNGDDGEAGKPGR 
COL1        ISVPGPMGPSGPRGLOGPOGAOGPQGFQGPOGEOGEOGASGPMGPRGPPGPOGKNGDDGEAGKPGR 
 _consrvd    ************************************* ****** ** *****************

 _aln.pos 2180      2190      2200      2210      2220      2230      2240
3hr2_noLYZ  OGERGPOGPQGARGLOGTAGLOGMKGHRGFSGLDGAKGDTGPAGPKGEOGSOGENGTOGQMGPRGL 
COL1        OGERGPOGPQGARGLOGTAGLOGMKGHRGFSGLDGAKGDAGPAGPKGEOGSOGENGAOGQMGPRGL 
 _consrvd   *************************************** **************** *********

 _aln.pos     2250      2260      2270      2280      2290      2300      2310
3hr2_noLYZ  OGERGROGPOGTAGARGNDGAVGAAGPOGPTGPTGPOGFOGAAGAKGEAGPQGARGSEGPQGVRGE 
COL1        OGERGROGAPGPAGARGNDGATGAAGPOGPTGPAGPOGFOGAVGAKGEAGPQGPRGSEGPQGVRGE 
 _consrvd   ********  * ********* *********** ******** ********** ************

 _aln.pos         2320      2330      2340      2350      2360      2370
3hr2_noLYZ  OGPOGPAGAAGPAGNOGADGQOGAKGANGAOGIAGAOGFOGARGPSGPQGPSGAOGPKGTSGEOGA 
COL1        OGPOGPAGAAGPAGNOGADGQOGAKGANGAOGIAGAOGFOGARGPSGPQGPGGPOGPKGNSGEOGA 
 _consrvd   *************************************************** * ***** ******

 _aln.pos   2380      2390      2400      2410      2420      2430      2440
3hr2_noLYZ  OGNKGDTGAKGEOGPAGVQGPOGPAGEEGKRGARGEOGPSGLOGPOGERGGOGSRGFOGADGVAGP 
COL1        OGSKGDTGAKGEOGPVGVQGPOGPAGEEGKRGARGEOGPTGLOGPPGERGGOGSRGFOGADGVAGP 
 _consrvd   ** ************ *********************** ***** ********************

 _aln.pos       2450      2460      2470      2480      2490      2500
3hr2_noLYZ  KGPSGERGSOGPAGPKGSOGEAGROGEAGLOGAKGLTGSOGSOGPDGKTGPOGPAGQDGROGPAGP 
COL1        KGPAGERGSOGPAGPKGSOGEAGROGEAGLOGAKGLTGSOGSOGPDGKTGPOGPAGQDGROGPPGP 
 _consrvd   *** *********************************************************** **

 _aln.pos 2510      2520      2530      2540      2550      2560      2570
3hr2_noLYZ  OGARGQAGVMGFOGPKGTAGEOGKAGERGVOGPOGAVGPAGKDGEAGAQGAOGPAGPAGERGEQGP 
COL1        OGARGQAGVMGFOGPKGAAGEOGKAGERGVOGPOGAVGPAGKDGEAGAQGPOGPAGPAGERGEQGP 
 _consrvd   ***************** ******************************** ***************

 _aln.pos     2580      2590      2600      2610      2620      2630      2640
3hr2_noLYZ  AGSOGFQGLOGPAGPOGEAGKOGEQGVOGDLGAOGPSGARGERGFOGERGVQGPOGPAGPRGNNGA 
COL1        AGSOGFQGLOGPAGPOGEAGKOGEQGVOGDLGAOGPSGARGERGFOGERGVQGPOGPAGPRGANGA 
 _consrvd   ************************************************************** ***

 _aln.pos         2650      2660      2670      2680      2690      2700
3hr2_noLYZ  OGNDGAKGDTGAOGAOGSQGAOGLQGMOGERGAAGLOGPKGDRGDAGPKGADGSPGKDGVRGLTGP 
COL1        OGNDGAKGDAGAOGAOGSQGAOGLQGMOGERGAAGLOGPKGDRGDAGPKGADGSOGKDGVRGLTGP 
 _consrvd   ********* ******************************************** ***********

 _aln.pos   2710      2720      2730      2740      2750      2760      2770
3hr2_noLYZ  IGPOGPAGAOGDKGEAGPSGPAGPTGARGAOGDRGEAGPOGPAGFAGPOGADGQOGAKGEOGDTGV 
COL1        IGPOGPAGAOGDKGESGPSGPAGPTGARGAOGDRGEOGPOGPAGFAGPOGADGQOGAKGEPGDAGA 
 _consrvd   *************** ******************** *********************** ** *

 _aln.pos       2780      2790      2800      2810      2820      2830
3hr2_noLYZ  KGDAGPOGPAGPAGPOGPIGNVGAOGPKGSRGAAGPOGATGFOGAAGRVGPOGPSGNAGPOGPOGP 
COL1        KGDAGPOGPAGPAGPOGPIGNVGAOGAKGARGSAGPOGATGFOGAAGRVGPOGPSGNAGPOGPOGP 
 _consrvd   ************************** ** ** *********************************

 _aln.pos 2840      2850      2860      2870      2880      2890      2900
3hr2_noLYZ  VGKEGGKGPRGETGPAGROGEVGPOGPOGPAGEKGSOGADGPAGSOGTPGPQGIAGQRGVVGLOGQ 
COL1        AGKEGGKGPRGETGPAGROGEVGPPGPOGPAGEKGSOGADGPAGAOGTPGPQGIAGQRGVVGLOGQ 
 _consrvd    *********************** ******************* *********************

 _aln.pos     2910      2920      2930      2940      2950      2960      2970
3hr2_noLYZ  RGKRGFOGLOGPSGEOGKQGPSGASGERGPOGPMGPOGLAGPOGESGREGSOGAEGSOGRDGAOGA 
COL1        RGERGFOGLOGPSGEOGKQGPSGASGERGPOGPMGPOGLAGPOGESGREGAOGAEGSOGRDGSPGA 
 _consrvd   ** *********************************************** ***********  **

 _aln.pos         2980      2990      3000      3010      3020      3030
3hr2_noLYZ  KGDRGETGPAGPOGAOGAOGAPGPVGPAGKNGDRGETGPAGPAGPIGPAGARGPAGPQGPRGDKGE 
COL1        KGDRGETGPAGPOGAOGAOGAPGPVGPAGKSGDRGETGPAGPTGPVGPVGARGPAGPQGPRGDKGE 
 _consrvd   ****************************** *********** ** ** *****************

 _aln.pos   3040      3050      3060      3070      3080      3090      3100
3hr2_noLYZ  TGEQGDRGIKGHRGFSGLQGPOGSOGSOGEQGPSGASGPAGPRGPOGSAGSOGKDGLNGLOGPIGO 
COL1        TGEQGDRGIKGHRGFSGLQGPOGPOGSOGEQGPSGASGPAGPRGPOGSAGAPGKDGLNGLOGPIGP 
 _consrvd   *********************** **************************  *************

 _aln.pos       3110      3120      3130      3140      3150
3hr2_noLYZ  OGPRGRTGDSGPAGPOGPOGPOGPOGPPSGGYDFSFLPQPPQEKSQDGGRYY-- 
COL1        OGPRGRTGDAGPVGPOGPOGPOGPOGPOSAGFDFSFLPQPPQEKAHDGGRYYRA 
 _consrvd   ********* ** ************** * * ************  ******
