# Supplementary material for: Devising Bone Molecular Models at the Nanoscale: From Usual Mineralized Collagen Fibrils to the First Bone Fibers Including Hydroxyapatite in the Extra-Fibrillar Volume
Source: Materials (Basel). 2022 Mar 19;15(6):2274. doi: 10.3390/ma15062274 (PMC8955169; doi:10.3390/ma15062274)
Supplement: Supplementary file 1 [file materials-15-02274-s001.zip › Supplementary_Materials/0-COL1_Modeller/0_check-alignment/ALI_RATlength1054-1026-1054_DELman_no-.fasta]

>3hr2_noLYZ
QMSYGYDEKSAGVSVPGPMGPSGPRGLOGPOGAOGPQGFQGPOGEOGEOGGSGPMGPPGPOGPOGKNGDDGEAGK
PGROGERGPOGPQGARGLOGTAGLOGMKGHRGFSGLDGAKGDTGPAGPKGEOGSOGENGTOGQMGPRGLOGERGR
OGPOGTAGARGNDGAVGAAGPOGPTGPTGPOGFOGAAGAKGEAGPQGARGSEGPQGVRGEOGPOGPAGAAGPAGN
OGADGQOGAKGANGAOGIAGAOGFOGARGPSGPQGPSGAOGPKGTSGEOGAOGNKGDTGAKGEOGPAGVQGPOGP
AGEEGKRGARGEOGPSGLOGPOGERGGOGSRGFOGADGVAGPKGPSGERGSOGPAGPKGSOGEAGROGEAGLOGA
KGLTGSOGSOGPDGKTGPOGPAGQDGROGPAGPOGARGQAGVMGFOGPKGTAGEOGKAGERGVOGPOGAVGPAGK
DGEAGAQGAOGPAGPAGERGEQGPAGSOGFQGLOGPAGPOGEAGKOGEQGVOGDLGAOGPSGARGERGFOGERGV
QGPOGPAGPRGNNGAOGNDGAKGDTGAOGAOGSQGAOGLQGMOGERGAAGLOGPKGDRGDAGPKGADGSPGKDGV
RGLTGPIGPOGPAGAOGDKGEAGPSGPAGPTGARGAOGDRGEAGPOGPAGFAGPOGADGQOGAKGEOGDTGVKGD
AGPOGPAGPAGPOGPIGNVGAOGPKGSRGAAGPOGATGFOGAAGRVGPOGPSGNAGPOGPOGPVGKEGGKGPRGE
TGPAGROGEVGPOGPOGPAGEKGSOGADGPAGSOGTPGPQGIAGQRGVVGLOGQRGKRGFOGLOGPSGEOGKQGP
SGASGERGPOGPMGPOGLAGPOGESGREGSOGAEGSOGRDGAOGAKGDRGETGPAGPOGAOGAOGAPGPVGPAGK
NGDRGETGPAGPAGPIGPAGARGPAGPQGPRGDKGETGEQGDRGIKGHRGFSGLQGPOGSOGSOGEQGPSGASGP
AGPRGPOGSAGSOGKDGLNGLOGPIGOOGPRGRTGDSGPAGPOGPOGPOGPOGPPSGGYDFSFLPQPPQEKSQDG
GRYY/SDKGVSAGPGPMGLMGPRGPOGAVGAOGPQGFQGPAGEOGEOGQTGPAGSRGPAGPOGKAGEDGHOGKPG
ROGERGVVGPQGARGFOGTOGLOGFKGIRGHNGLDGLKGQOGAQGVKGEOGAOGENGTOGQAGARGLOGERGRVG
AOGPAGARGSDGSVGPVGPAGPIGSAGPOGFOGAOGPKGELGPVGNOGPAGPAGPRGEAGLOGLSGPVGPOGNPG
ANGLTGAKGATGLOGVAGAOGLOGPRGIOGPVGAAGATGPRGLVGEOGPAGSKGETGNKGEOGSAGAQGPOGPSG
EEGKRGSPGEPGSAGPAGPOGLRGSOGSRGLOGADGRAGVMGPPGNRGSTGPAGVRGPNGDAGROGEOGLMGPRG
LOGSOGNVGPAGKEGPVGLOGIDGROGPIGPAGPRGEAGNIGFOGPKGPSGDOGKOGEKGHPGLAGARGAOGPDG
NNGAQGPOGPQGVQGGKGEQGPAGPOGFQGLOGPSGTAGEVGKOGERGLPGEFGLOGPAGPRGERGPOGESGAAG
PSGPIGIRGPSGAOGPDGNKGEAGAVGAPGSAGASGPGGLOGERGAAGIOGGKGEKGETGLRGEIGNPGRDGARG
AOGAIGAOGPAGASGDRGEAGAAGPSGPAGPRGSPGERGEVGPAGPNGFAGPAGSAGQOGAKGEKGTKGPKGENG
IVGPTGPVGAAGPSGPNGPPGPAGSRGDGGPPGMTGFOGAAGRTGPOGPSGITGPOGPOGAAGKEGIRGPRGDQG
PVGRTGEIGASGPPGFAGEKGPSGEOGTTGPOGTAGPQGLLGAOGILGLOGSRGERGQOGIAGALGEOGPLGIAG
POGARGPOGAVGSOGVNGAOGEAGRDGNOGSDGPOGRDGQOGHKGERGYOGNIGPTGAAGAPGPHGSVGPAGKHG
NRGEPGPAGSVGPVGAVGPRGPSGPQGIRGDKGEPGDKGARGLPGLKGHNGLQGLPGLAGLHGDQGAPGPVGPAG
PRGPAGPSGPIGKDGRSGHPGPVGPAGVRGSQGSQGPAGPOGPOGPOGPPGVSGGG/QMSYGYDEKSAGVSVPGP
MGPSGPRGLOGPOGAOGPQGFQGPOGEOGEOGGSGPMGPPGPOGPOGKNGDDGEAGKPGROGERGPOGPQGARGL
OGTAGLOGMKGHRGFSGLDGAKGDTGPAGPKGEOGSOGENGTOGQMGPRGLOGERGROGPOGTAGARGNDGAVGA
AGPOGPTGPTGPOGFOGAAGAKGEAGPQGARGSEGPQGVRGEOGPOGPAGAAGPAGNOGADGQOGAKGANGAOGI
AGAOGFOGARGPSGPQGPSGAOGPKGTSGEOGAOGNKGDTGAKGEOGPAGVQGPOGPAGEEGKRGARGEOGPSGL
OGPOGERGGOGSRGFOGADGVAGPKGPSGERGSOGPAGPKGSOGEAGROGEAGLOGAKGLTGSOGSOGPDGKTGP
OGPAGQDGROGPAGPOGARGQAGVMGFOGPKGTAGEOGKAGERGVOGPOGAVGPAGKDGEAGAQGAOGPAGPAGE
RGEQGPAGSOGFQGLOGPAGPOGEAGKOGEQGVOGDLGAOGPSGARGERGFOGERGVQGPOGPAGPRGNNGAOGN
DGAKGDTGAOGAOGSQGAOGLQGMOGERGAAGLOGPKGDRGDAGPKGADGSPGKDGVRGLTGPIGPOGPAGAOGD
KGEAGPSGPAGPTGARGAOGDRGEAGPOGPAGFAGPOGADGQOGAKGEOGDTGVKGDAGPOGPAGPAGPOGPIGN
VGAOGPKGSRGAAGPOGATGFOGAAGRVGPOGPSGNAGPOGPOGPVGKEGGKGPRGETGPAGROGEVGPOGPOGP
AGEKGSOGADGPAGSOGTPGPQGIAGQRGVVGLOGQRGKRGFOGLOGPSGEOGKQGPSGASGERGPOGPMGPOGL
AGPOGESGREGSOGAEGSOGRDGAOGAKGDRGETGPAGPOGAOGAOGAPGPVGPAGKNGDRGETGPAGPAGPIGP
AGARGPAGPQGPRGDKGETGEQGDRGIKGHRGFSGLQGPOGSOGSOGEQGPSGASGPAGPRGPOGSAGSOGKDGL
NGLOGPIGOOGPRGRTGDSGPAGPOGPOGPOGPOGPPSGGYDFSFLPQPPQEKSQDGGRYY
>COL1
QLSYGYDEKSGGISVPGPMGPSGPRGLOGPOGAOGPQGFQGPOGEOGEOGASGPMGPRGPPGPOGKNGDDGEAGK
PGROGERGPOGPQGARGLOGTAGLOGMKGHRGFSGLDGAKGDAGPAGPKGEOGSOGENGAOGQMGPRGLOGERGR
OGAPGPAGARGNDGATGAAGPOGPTGPAGPOGFOGAVGAKGEAGPQGPRGSEGPQGVRGEOGPOGPAGAAGPAGN
OGADGQOGAKGANGAOGIAGAOGFOGARGPSGPQGPGGPOGPKGNSGEOGAOGSKGDTGAKGEOGPVGVQGPOGP
AGEEGKRGARGEOGPTGLOGPPGERGGOGSRGFOGADGVAGPKGPAGERGSOGPAGPKGSOGEAGROGEAGLOGA
KGLTGSOGSOGPDGKTGPOGPAGQDGROGPPGPOGARGQAGVMGFOGPKGAAGEOGKAGERGVOGPOGAVGPAGK
DGEAGAQGPOGPAGPAGERGEQGPAGSOGFQGLOGPAGPOGEAGKOGEQGVOGDLGAOGPSGARGERGFOGERGV
QGPOGPAGPRGANGAOGNDGAKGDAGAOGAOGSQGAOGLQGMOGERGAAGLOGPKGDRGDAGPKGADGSOGKDGV
RGLTGPIGPOGPAGAOGDKGESGPSGPAGPTGARGAOGDRGEOGPOGPAGFAGPOGADGQOGAKGEPGDAGAKGD
AGPOGPAGPAGPOGPIGNVGAOGAKGARGSAGPOGATGFOGAAGRVGPOGPSGNAGPOGPOGPAGKEGGKGPRGE
TGPAGROGEVGPPGPOGPAGEKGSOGADGPAGAOGTPGPQGIAGQRGVVGLOGQRGERGFOGLOGPSGEOGKQGP
SGASGERGPOGPMGPOGLAGPOGESGREGAOGAEGSOGRDGSPGAKGDRGETGPAGPOGAOGAOGAPGPVGPAGK
SGDRGETGPAGPTGPVGPVGARGPAGPQGPRGDKGETGEQGDRGIKGHRGFSGLQGPOGPOGSOGEQGPSGASGP
AGPRGPOGSAGAPGKDGLNGLOGPIGPOGPRGRTGDAGPVGPOGPOGPOGPOGPOSAGFDFSFLPQPPQEKAHDG
GRYY/DGKGVGLGPGPMGLMGPRGPOGAAGAOGPQGFQGPAGEPGEPGQTGPAGARGPAGPPGKAGEDGHPGKPG
RPGERGVVGPQGARGFPGTPGLPGFKGIRGHNGLDGLKGQPGAPGVKGEPGAPGENGTPGQTGARGLPGERGRVG
APGPAGARGSDGSVGPVGPAGPIGSAGPPGFPGAPGPKGEIGAVGNAGPAGPAGPRGEVGLPGLSGPVGPPGNPG
ANGLTGAKGAAGLPGVAGAPGLPGPRGIPGPVGAAGATGARGLVGEPGPAGSKGESGNKGEPGSAGPQGPPGPSG
EEGKRGPNGEAGSAGPPGPPGLRGSPGSRGLPGADGRAGVMGPOGSRGASGPAGVRGPNGDAGROGEOGLMGPRG
LPGSPGNIGPAGKEGPVGLPGIDGRPGPIGPAGARGEPGNIGFPGPKGPTGDPGKNGDKGHAGLAGARGAPGPDG
NNGAQGPPGPQGVQGGKGEQGPPGPPGFQGLPGPSGPAGEVGKPGERGLHGEFGLPGPAGPRGERGPPGESGAAG
PTGPIGSRGPSGPPGPDGNKGEPGVVGAVGTAGPSGPSGLPGERGAAGIPGGKGEKGEPGLRGEIGNPGRDGARG
APGAVGAPGPAGATGDRGEAGAAGPAGPAGPRGSPGERGEVGPAGPNGFAGPAGAAGQPGAKGERGAKGPKGENG
VVGPTGPVGAAGPAGPNGPPGPAGSRGDGGPPGMTGFPGAAGRTGPPGPSGISGPPGPPGPAGKEGLRGPRGDQG
PVGRTGEVGAVGPPGFAGEKGPSGEAGTAGPPGTPGPQGLLGAPGILGLPGSRGERGLPGVAGAVGEPGPLGIAG
PPGARGPPGAVGSPGVNGAPGEAGRDGNPGNDGPPGRDGQPGHKGERGYPGNIGPVGAAGAPGPHGPVGPAGKHG
NRGETGPSGPVGPAGAVGPRGPSGPQGIRGDKGEPGEKGPRGLPGLKGHNGLQGLPGIAGHHGDQGAPGSVGPAG
PRGPAGPSGPAGKDGRTGHPGTVGPAGIRGPQGHQGPAGPPGPPGPPGPPGVSGGG/QLSYGYDEKSGGISVPGP
MGPSGPRGLOGPOGAOGPQGFQGPOGEOGEOGASGPMGPRGPPGPOGKNGDDGEAGKPGROGERGPOGPQGARGL
OGTAGLOGMKGHRGFSGLDGAKGDAGPAGPKGEOGSOGENGAOGQMGPRGLOGERGROGAPGPAGARGNDGATGA
AGPOGPTGPAGPOGFOGAVGAKGEAGPQGPRGSEGPQGVRGEOGPOGPAGAAGPAGNOGADGQOGAKGANGAOGI
AGAOGFOGARGPSGPQGPGGPOGPKGNSGEOGAOGSKGDTGAKGEOGPVGVQGPOGPAGEEGKRGARGEOGPTGL
OGPPGERGGOGSRGFOGADGVAGPKGPAGERGSOGPAGPKGSOGEAGROGEAGLOGAKGLTGSOGSOGPDGKTGP
OGPAGQDGROGPPGPOGARGQAGVMGFOGPKGAAGEOGKAGERGVOGPOGAVGPAGKDGEAGAQGPOGPAGPAGE
RGEQGPAGSOGFQGLOGPAGPOGEAGKOGEQGVOGDLGAOGPSGARGERGFOGERGVQGPOGPAGPRGANGAOGN
DGAKGDAGAOGAOGSQGAOGLQGMOGERGAAGLOGPKGDRGDAGPKGADGSOGKDGVRGLTGPIGPOGPAGAOGD
KGESGPSGPAGPTGARGAOGDRGEOGPOGPAGFAGPOGADGQOGAKGEPGDAGAKGDAGPOGPAGPAGPOGPIGN
VGAOGAKGARGSAGPOGATGFOGAAGRVGPOGPSGNAGPOGPOGPAGKEGGKGPRGETGPAGROGEVGPPGPOGP
AGEKGSOGADGPAGAOGTPGPQGIAGQRGVVGLOGQRGERGFOGLOGPSGEOGKQGPSGASGERGPOGPMGPOGL
AGPOGESGREGAOGAEGSOGRDGSPGAKGDRGETGPAGPOGAOGAOGAPGPVGPAGKSGDRGETGPAGPTGPVGP
VGARGPAGPQGPRGDKGETGEQGDRGIKGHRGFSGLQGPOGPOGSOGEQGPSGASGPAGPRGPOGSAGAPGKDGL
NGLOGPIGPOGPRGRTGDAGPVGPOGPOGPOGPOGPOSAGFDFSFLPQPPQEKAHDGGRYY
