# Supplementary material for: Devising Bone Molecular Models at the Nanoscale: From Usual Mineralized Collagen Fibrils to the First Bone Fibers Including Hydroxyapatite in the Extra-Fibrillar Volume
Source: Materials (Basel). 2022 Mar 19;15(6):2274. doi: 10.3390/ma15062274 (PMC8955169; doi:10.3390/ma15062274)
Supplement: Supplementary file 1 [file materials-15-02274-s001.zip › Supplementary_Materials/0-COL1_Modeller/0_check-alignment/ALI_RATlength1054-1026-1054_DELman_no-.pap]

 _aln.pos           10        20        30        40        50        60
3hr2_noLYZ  QMSYGYDEKSAGVSVPGPMGPSGPRGLOGPOGAOGPQGFQGPOGEOGEOGGSGPMGPPGPOGPOGK 
COL1        QLSYGYDEKSGGISVPGPMGPSGPRGLOGPOGAOGPQGFQGPOGEOGEOGASGPMGPRGPPGPOGK 
 _consrvd   * ******** * ************************************* ****** ** *****

 _aln.pos     70        80        90       100       110       120       130
3hr2_noLYZ  NGDDGEAGKPGROGERGPOGPQGARGLOGTAGLOGMKGHRGFSGLDGAKGDTGPAGPKGEOGSOGE 
COL1        NGDDGEAGKPGROGERGPOGPQGARGLOGTAGLOGMKGHRGFSGLDGAKGDAGPAGPKGEOGSOGE 
 _consrvd   *************************************************** **************

 _aln.pos        140       150       160       170       180       190
3hr2_noLYZ  NGTOGQMGPRGLOGERGROGPOGTAGARGNDGAVGAAGPOGPTGPTGPOGFOGAAGAKGEAGPQGA 
COL1        NGAOGQMGPRGLOGERGROGAPGPAGARGNDGATGAAGPOGPTGPAGPOGFOGAVGAKGEAGPQGP 
 _consrvd   ** *****************  * ********* *********** ******** **********

 _aln.pos  200       210       220       230       240       250       260
3hr2_noLYZ  RGSEGPQGVRGEOGPOGPAGAAGPAGNOGADGQOGAKGANGAOGIAGAOGFOGARGPSGPQGPSGA 
COL1        RGSEGPQGVRGEOGPOGPAGAAGPAGNOGADGQOGAKGANGAOGIAGAOGFOGARGPSGPQGPGGP 
 _consrvd   *************************************************************** *

 _aln.pos      270       280       290       300       310       320       330
3hr2_noLYZ  OGPKGTSGEOGAOGNKGDTGAKGEOGPAGVQGPOGPAGEEGKRGARGEOGPSGLOGPOGERGGOGS 
COL1        OGPKGNSGEOGAOGSKGDTGAKGEOGPVGVQGPOGPAGEEGKRGARGEOGPTGLOGPPGERGGOGS 
 _consrvd   ***** ******** ************ *********************** ***** ********

 _aln.pos          340       350       360       370       380       390
3hr2_noLYZ  RGFOGADGVAGPKGPSGERGSOGPAGPKGSOGEAGROGEAGLOGAKGLTGSOGSOGPDGKTGPOGP 
COL1        RGFOGADGVAGPKGPAGERGSOGPAGPKGSOGEAGROGEAGLOGAKGLTGSOGSOGPDGKTGPOGP 
 _consrvd   *************** **************************************************

 _aln.pos    400       410       420       430       440       450       460
3hr2_noLYZ  AGQDGROGPAGPOGARGQAGVMGFOGPKGTAGEOGKAGERGVOGPOGAVGPAGKDGEAGAQGAOGP 
COL1        AGQDGROGPPGPOGARGQAGVMGFOGPKGAAGEOGKAGERGVOGPOGAVGPAGKDGEAGAQGPOGP 
 _consrvd   ********* ******************* ******************************** ***

 _aln.pos        470       480       490       500       510       520
3hr2_noLYZ  AGPAGERGEQGPAGSOGFQGLOGPAGPOGEAGKOGEQGVOGDLGAOGPSGARGERGFOGERGVQGP 
COL1        AGPAGERGEQGPAGSOGFQGLOGPAGPOGEAGKOGEQGVOGDLGAOGPSGARGERGFOGERGVQGP 
 _consrvd   ******************************************************************

 _aln.pos  530       540       550       560       570       580       590
3hr2_noLYZ  OGPAGPRGNNGAOGNDGAKGDTGAOGAOGSQGAOGLQGMOGERGAAGLOGPKGDRGDAGPKGADGS 
COL1        OGPAGPRGANGAOGNDGAKGDAGAOGAOGSQGAOGLQGMOGERGAAGLOGPKGDRGDAGPKGADGS 
 _consrvd   ******** ************ ********************************************

 _aln.pos      600       610       620       630       640       650       660
3hr2_noLYZ  PGKDGVRGLTGPIGPOGPAGAOGDKGEAGPSGPAGPTGARGAOGDRGEAGPOGPAGFAGPOGADGQ 
COL1        OGKDGVRGLTGPIGPOGPAGAOGDKGESGPSGPAGPTGARGAOGDRGEOGPOGPAGFAGPOGADGQ 
 _consrvd    ************************** ******************** *****************

 _aln.pos          670       680       690       700       710       720
3hr2_noLYZ  OGAKGEOGDTGVKGDAGPOGPAGPAGPOGPIGNVGAOGPKGSRGAAGPOGATGFOGAAGRVGPOGP 
COL1        OGAKGEPGDAGAKGDAGPOGPAGPAGPOGPIGNVGAOGAKGARGSAGPOGATGFOGAAGRVGPOGP 
 _consrvd   ****** ** * ************************** ** ** *********************

 _aln.pos    730       740       750       760       770       780       790
3hr2_noLYZ  SGNAGPOGPOGPVGKEGGKGPRGETGPAGROGEVGPOGPOGPAGEKGSOGADGPAGSOGTPGPQGI 
COL1        SGNAGPOGPOGPAGKEGGKGPRGETGPAGROGEVGPPGPOGPAGEKGSOGADGPAGAOGTPGPQGI 
 _consrvd   ************ *********************** ******************* *********

 _aln.pos        800       810       820       830       840       850
3hr2_noLYZ  AGQRGVVGLOGQRGKRGFOGLOGPSGEOGKQGPSGASGERGPOGPMGPOGLAGPOGESGREGSOGA 
COL1        AGQRGVVGLOGQRGERGFOGLOGPSGEOGKQGPSGASGERGPOGPMGPOGLAGPOGESGREGAOGA 
 _consrvd   ************** *********************************************** ***

 _aln.pos  860       870       880       890       900       910       920
3hr2_noLYZ  EGSOGRDGAOGAKGDRGETGPAGPOGAOGAOGAPGPVGPAGKNGDRGETGPAGPAGPIGPAGARGP 
COL1        EGSOGRDGSPGAKGDRGETGPAGPOGAOGAOGAPGPVGPAGKSGDRGETGPAGPTGPVGPVGARGP 
 _consrvd   ********  ******************************** *********** ** ** *****

 _aln.pos      930       940       950       960       970       980       990
3hr2_noLYZ  AGPQGPRGDKGETGEQGDRGIKGHRGFSGLQGPOGSOGSOGEQGPSGASGPAGPRGPOGSAGSOGK 
COL1        AGPQGPRGDKGETGEQGDRGIKGHRGFSGLQGPOGPOGSOGEQGPSGASGPAGPRGPOGSAGAPGK 
 _consrvd   *********************************** **************************  **

 _aln.pos         1000      1010      1020      1030      1040      1050
3hr2_noLYZ  DGLNGLOGPIGOOGPRGRTGDSGPAGPOGPOGPOGPOGPPSGGYDFSFLPQPPQEKSQDGGRYY/S 
COL1        DGLNGLOGPIGPOGPRGRTGDAGPVGPOGPOGPOGPOGPOSAGFDFSFLPQPPQEKAHDGGRYY/D 
 _consrvd   *********** ********* ** ************** * * ************  ******

 _aln.pos   1060      1070      1080      1090      1100      1110      1120
3hr2_noLYZ  DKGVSAGPGPMGLMGPRGPOGAVGAOGPQGFQGPAGEOGEOGQTGPAGSRGPAGPOGKAGEDGHOG 
COL1        GKGVGLGPGPMGLMGPRGPOGAAGAOGPQGFQGPAGEPGEPGQTGPAGARGPAGPPGKAGEDGHPG 
 _consrvd    ***  **************** ************** ** ******* ****** ******** *

 _aln.pos       1130      1140      1150      1160      1170      1180
3hr2_noLYZ  KPGROGERGVVGPQGARGFOGTOGLOGFKGIRGHNGLDGLKGQOGAQGVKGEOGAOGENGTOGQAG 
COL1        KPGRPGERGVVGPQGARGFPGTPGLPGFKGIRGHNGLDGLKGQPGAPGVKGEPGAPGENGTPGQTG 
 _consrvd   **** ************** ** ** ***************** ** ***** ** ***** ** *

 _aln.pos 1190      1200      1210      1220      1230      1240      1250
3hr2_noLYZ  ARGLOGERGRVGAOGPAGARGSDGSVGPVGPAGPIGSAGPOGFOGAOGPKGELGPVGNOGPAGPAG 
COL1        ARGLPGERGRVGAPGPAGARGSDGSVGPVGPAGPIGSAGPPGFPGAPGPKGEIGAVGNAGPAGPAG 
 _consrvd   **** ******** ************************** ** ** ***** * *** *******

 _aln.pos     1260      1270      1280      1290      1300      1310      1320
3hr2_noLYZ  PRGEAGLOGLSGPVGPOGNPGANGLTGAKGATGLOGVAGAOGLOGPRGIOGPVGAAGATGPRGLVG 
COL1        PRGEVGLPGLSGPVGPPGNPGANGLTGAKGAAGLPGVAGAPGLPGPRGIPGPVGAAGATGARGLVG 
 _consrvd   **** ** ******** ************** ** ***** ** ***** ********** *****

 _aln.pos         1330      1340      1350      1360      1370      1380
3hr2_noLYZ  EOGPAGSKGETGNKGEOGSAGAQGPOGPSGEEGKRGSPGEPGSAGPAGPOGLRGSOGSRGLOGADG 
COL1        EPGPAGSKGESGNKGEPGSAGPQGPPGPSGEEGKRGPNGEAGSAGPPGPPGLRGSPGSRGLPGADG 
 _consrvd   * ******** ***** **** *** **********  ** ***** ** ***** ***** ****

 _aln.pos   1390      1400      1410      1420      1430      1440      1450
3hr2_noLYZ  RAGVMGPPGNRGSTGPAGVRGPNGDAGROGEOGLMGPRGLOGSOGNVGPAGKEGPVGLOGIDGROG 
COL1        RAGVMGPOGSRGASGPAGVRGPNGDAGROGEOGLMGPRGLPGSPGNIGPAGKEGPVGLPGIDGRPG 
 _consrvd   ******* * **  ************************** ** ** *********** ***** *

 _aln.pos       1460      1470      1480      1490      1500      1510
3hr2_noLYZ  PIGPAGPRGEAGNIGFOGPKGPSGDOGKOGEKGHPGLAGARGAOGPDGNNGAQGPOGPQGVQGGKG 
COL1        PIGPAGARGEPGNIGFPGPKGPTGDPGKNGDKGHAGLAGARGAPGPDGNNGAQGPPGPQGVQGGKG 
 _consrvd   ****** *** ***** ***** ** ** * *** ******** *********** **********

 _aln.pos 1520      1530      1540      1550      1560      1570      1580
3hr2_noLYZ  EQGPAGPOGFQGLOGPSGTAGEVGKOGERGLPGEFGLOGPAGPRGERGPOGESGAAGPSGPIGIRG 
COL1        EQGPPGPPGFQGLPGPSGPAGEVGKPGERGLHGEFGLPGPAGPRGERGPPGESGAAGPTGPIGSRG 
 _consrvd   **** ** ***** **** ****** ***** ***** *********** ******** **** **

 _aln.pos     1590      1600      1610      1620      1630      1640      1650
3hr2_noLYZ  PSGAOGPDGNKGEAGAVGAPGSAGASGPGGLOGERGAAGIOGGKGEKGETGLRGEIGNPGRDGARG 
COL1        PSGPPGPDGNKGEPGVVGAVGTAGPSGPSGLPGERGAAGIPGGKGEKGEPGLRGEIGNPGRDGARG 
 _consrvd   ***  ******** * *** * ** *** ** ******** ******** ****************

 _aln.pos         1660      1670      1680      1690      1700      1710
3hr2_noLYZ  AOGAIGAOGPAGASGDRGEAGAAGPSGPAGPRGSPGERGEVGPAGPNGFAGPAGSAGQOGAKGEKG 
COL1        APGAVGAPGPAGATGDRGEAGAAGPAGPAGPRGSPGERGEVGPAGPNGFAGPAGAAGQPGAKGERG 
 _consrvd   * ** ** ***** *********** **************************** *** ***** *

 _aln.pos   1720      1730      1740      1750      1760      1770      1780
3hr2_noLYZ  TKGPKGENGIVGPTGPVGAAGPSGPNGPPGPAGSRGDGGPPGMTGFOGAAGRTGPOGPSGITGPOG 
COL1        AKGPKGENGVVGPTGPVGAAGPAGPNGPPGPAGSRGDGGPPGMTGFPGAAGRTGPPGPSGISGPPG 
 _consrvd    ******** ************ *********************** ******** ***** ** *

 _aln.pos       1790      1800      1810      1820      1830      1840
3hr2_noLYZ  POGAAGKEGIRGPRGDQGPVGRTGEIGASGPPGFAGEKGPSGEOGTTGPOGTAGPQGLLGAOGILG 
COL1        PPGPAGKEGLRGPRGDQGPVGRTGEVGAVGPPGFAGEKGPSGEAGTAGPPGTPGPQGLLGAPGILG 
 _consrvd   * * ***** *************** ** ************** ** ** ** ******** ****

 _aln.pos 1850      1860      1870      1880      1890      1900      1910
3hr2_noLYZ  LOGSRGERGQOGIAGALGEOGPLGIAGPOGARGPOGAVGSOGVNGAOGEAGRDGNOGSDGPOGRDG 
COL1        LPGSRGERGLPGVAGAVGEPGPLGIAGPPGARGPPGAVGSPGVNGAPGEAGRDGNPGNDGPPGRDG 
 _consrvd   * *******  * *** ** ******** ***** ***** ***** ******** * *** ****

 _aln.pos     1920      1930      1940      1950      1960      1970      1980
3hr2_noLYZ  QOGHKGERGYOGNIGPTGAAGAPGPHGSVGPAGKHGNRGEPGPAGSVGPVGAVGPRGPSGPQGIRG 
COL1        QPGHKGERGYPGNIGPVGAAGAPGPHGPVGPAGKHGNRGETGPSGPVGPAGAVGPRGPSGPQGIRG 
 _consrvd   * ******** ***** ********** ************ ** * *** ****************

 _aln.pos         1990      2000      2010      2020      2030      2040
3hr2_noLYZ  DKGEPGDKGARGLPGLKGHNGLQGLPGLAGLHGDQGAPGPVGPAGPRGPAGPSGPIGKDGRSGHPG 
COL1        DKGEPGEKGPRGLPGLKGHNGLQGLPGIAGHHGDQGAPGSVGPAGPRGPAGPSGPAGKDGRTGHPG 
 _consrvd   ****** ** ***************** ** ******** *************** ***** ****

 _aln.pos   2050      2060      2070      2080      2090      2100      2110
3hr2_noLYZ  PVGPAGVRGSQGSQGPAGPOGPOGPOGPPGVSGGG/QMSYGYDEKSAGVSVPGPMGPSGPRGLOGP 
COL1        TVGPAGIRGPQGHQGPAGPPGPPGPPGPPGVSGGG/QLSYGYDEKSGGISVPGPMGPSGPRGLOGP 
 _consrvd    ***** ** ** ****** ** ** ********* * ******** * *****************

 _aln.pos       2120      2130      2140      2150      2160      2170
3hr2_noLYZ  OGAOGPQGFQGPOGEOGEOGGSGPMGPPGPOGPOGKNGDDGEAGKPGROGERGPOGPQGARGLOGT 
COL1        OGAOGPQGFQGPOGEOGEOGASGPMGPRGPPGPOGKNGDDGEAGKPGROGERGPOGPQGARGLOGT 
 _consrvd   ******************** ****** ** ***********************************

 _aln.pos 2180      2190      2200      2210      2220      2230      2240
3hr2_noLYZ  AGLOGMKGHRGFSGLDGAKGDTGPAGPKGEOGSOGENGTOGQMGPRGLOGERGROGPOGTAGARGN 
COL1        AGLOGMKGHRGFSGLDGAKGDAGPAGPKGEOGSOGENGAOGQMGPRGLOGERGROGAPGPAGARGN 
 _consrvd   ********************* **************** *****************  * ******

 _aln.pos     2250      2260      2270      2280      2290      2300      2310
3hr2_noLYZ  DGAVGAAGPOGPTGPTGPOGFOGAAGAKGEAGPQGARGSEGPQGVRGEOGPOGPAGAAGPAGNOGA 
COL1        DGATGAAGPOGPTGPAGPOGFOGAVGAKGEAGPQGPRGSEGPQGVRGEOGPOGPAGAAGPAGNOGA 
 _consrvd   *** *********** ******** ********** ******************************

 _aln.pos         2320      2330      2340      2350      2360      2370
3hr2_noLYZ  DGQOGAKGANGAOGIAGAOGFOGARGPSGPQGPSGAOGPKGTSGEOGAOGNKGDTGAKGEOGPAGV 
COL1        DGQOGAKGANGAOGIAGAOGFOGARGPSGPQGPGGPOGPKGNSGEOGAOGSKGDTGAKGEOGPVGV 
 _consrvd   ********************************* * ***** ******** ************ **

 _aln.pos   2380      2390      2400      2410      2420      2430      2440
3hr2_noLYZ  QGPOGPAGEEGKRGARGEOGPSGLOGPOGERGGOGSRGFOGADGVAGPKGPSGERGSOGPAGPKGS 
COL1        QGPOGPAGEEGKRGARGEOGPTGLOGPPGERGGOGSRGFOGADGVAGPKGPAGERGSOGPAGPKGS 
 _consrvd   ********************* ***** *********************** **************

 _aln.pos       2450      2460      2470      2480      2490      2500
3hr2_noLYZ  OGEAGROGEAGLOGAKGLTGSOGSOGPDGKTGPOGPAGQDGROGPAGPOGARGQAGVMGFOGPKGT 
COL1        OGEAGROGEAGLOGAKGLTGSOGSOGPDGKTGPOGPAGQDGROGPPGPOGARGQAGVMGFOGPKGA 
 _consrvd   ********************************************* *******************

 _aln.pos 2510      2520      2530      2540      2550      2560      2570
3hr2_noLYZ  AGEOGKAGERGVOGPOGAVGPAGKDGEAGAQGAOGPAGPAGERGEQGPAGSOGFQGLOGPAGPOGE 
COL1        AGEOGKAGERGVOGPOGAVGPAGKDGEAGAQGPOGPAGPAGERGEQGPAGSOGFQGLOGPAGPOGE 
 _consrvd   ******************************** *********************************

 _aln.pos     2580      2590      2600      2610      2620      2630      2640
3hr2_noLYZ  AGKOGEQGVOGDLGAOGPSGARGERGFOGERGVQGPOGPAGPRGNNGAOGNDGAKGDTGAOGAOGS 
COL1        AGKOGEQGVOGDLGAOGPSGARGERGFOGERGVQGPOGPAGPRGANGAOGNDGAKGDAGAOGAOGS 
 _consrvd   ******************************************** ************ ********

 _aln.pos         2650      2660      2670      2680      2690      2700
3hr2_noLYZ  QGAOGLQGMOGERGAAGLOGPKGDRGDAGPKGADGSPGKDGVRGLTGPIGPOGPAGAOGDKGEAGP 
COL1        QGAOGLQGMOGERGAAGLOGPKGDRGDAGPKGADGSOGKDGVRGLTGPIGPOGPAGAOGDKGESGP 
 _consrvd   ************************************ ************************** **

 _aln.pos   2710      2720      2730      2740      2750      2760      2770
3hr2_noLYZ  SGPAGPTGARGAOGDRGEAGPOGPAGFAGPOGADGQOGAKGEOGDTGVKGDAGPOGPAGPAGPOGP 
COL1        SGPAGPTGARGAOGDRGEOGPOGPAGFAGPOGADGQOGAKGEPGDAGAKGDAGPOGPAGPAGPOGP 
 _consrvd   ****************** *********************** ** * ******************

 _aln.pos       2780      2790      2800      2810      2820      2830
3hr2_noLYZ  IGNVGAOGPKGSRGAAGPOGATGFOGAAGRVGPOGPSGNAGPOGPOGPVGKEGGKGPRGETGPAGR 
COL1        IGNVGAOGAKGARGSAGPOGATGFOGAAGRVGPOGPSGNAGPOGPOGPAGKEGGKGPRGETGPAGR 
 _consrvd   ******** ** ** ********************************* *****************

 _aln.pos 2840      2850      2860      2870      2880      2890      2900
3hr2_noLYZ  OGEVGPOGPOGPAGEKGSOGADGPAGSOGTPGPQGIAGQRGVVGLOGQRGKRGFOGLOGPSGEOGK 
COL1        OGEVGPPGPOGPAGEKGSOGADGPAGAOGTPGPQGIAGQRGVVGLOGQRGERGFOGLOGPSGEOGK 
 _consrvd   ****** ******************* *********************** ***************

 _aln.pos     2910      2920      2930      2940      2950      2960      2970
3hr2_noLYZ  QGPSGASGERGPOGPMGPOGLAGPOGESGREGSOGAEGSOGRDGAOGAKGDRGETGPAGPOGAOGA 
COL1        QGPSGASGERGPOGPMGPOGLAGPOGESGREGAOGAEGSOGRDGSPGAKGDRGETGPAGPOGAOGA 
 _consrvd   ******************************** ***********  ********************

 _aln.pos         2980      2990      3000      3010      3020      3030
3hr2_noLYZ  OGAPGPVGPAGKNGDRGETGPAGPAGPIGPAGARGPAGPQGPRGDKGETGEQGDRGIKGHRGFSGL 
COL1        OGAPGPVGPAGKSGDRGETGPAGPTGPVGPVGARGPAGPQGPRGDKGETGEQGDRGIKGHRGFSGL 
 _consrvd   ************ *********** ** ** ***********************************

 _aln.pos   3040      3050      3060      3070      3080      3090      3100
3hr2_noLYZ  QGPOGSOGSOGEQGPSGASGPAGPRGPOGSAGSOGKDGLNGLOGPIGOOGPRGRTGDSGPAGPOGP 
COL1        QGPOGPOGSOGEQGPSGASGPAGPRGPOGSAGAPGKDGLNGLOGPIGPOGPRGRTGDAGPVGPOGP 
 _consrvd   ***** **************************  ************* ********* ** *****

 _aln.pos       3110      3120      3130
3hr2_noLYZ  OGPOGPOGPPSGGYDFSFLPQPPQEKSQDGGRYY 
COL1        OGPOGPOGPOSAGFDFSFLPQPPQEKAHDGGRYY 
 _consrvd   ********* * * ************  ******
