# Supplementary material for: Devising Bone Molecular Models at the Nanoscale: From Usual Mineralized Collagen Fibrils to the First Bone Fibers Including Hydroxyapatite in the Extra-Fibrillar Volume
Source: Materials (Basel). 2022 Mar 19;15(6):2274. doi: 10.3390/ma15062274 (PMC8955169; doi:10.3390/ma15062274)
Supplement: Supplementary file 1 [file materials-15-02274-s001.zip › Supplementary_Materials/0-COL1_Modeller/0_check-alignment/check_alignment.log]

                         MODELLER 9.25, 2020/09/03, r11894

     PROTEIN STRUCTURE MODELLING BY SATISFACTION OF SPATIAL RESTRAINTS


                     Copyright(c) 1989-2020 Andrej Sali
                            All Rights Reserved

                             Written by A. Sali
                               with help from
              B. Webb, M.S. Madhusudhan, M-Y. Shen, G.Q. Dong,
          M.A. Marti-Renom, N. Eswar, F. Alber, M. Topf, B. Oliva,
             A. Fiser, R. Sanchez, B. Yerkovich, A. Badretdinov,
                     F. Melo, J.P. Overington, E. Feyfant
                 University of California, San Francisco, USA
                    Rockefeller University, New York, USA
                      Harvard University, Cambridge, USA
                   Imperial Cancer Research Fund, London, UK
              Birkbeck College, University of London, London, UK


Kind, OS, HostName, Kernel, Processor: 4, WinNT 10.0 build 19042, DESKTOP-HI17A8A, SMP, unknown
Date and time of compilation         : 2020/09/03 08:23:39
MODELLER executable type             : x86_64-w64
Job starting time (YY/MM/DD HH:MM:SS): 2021/08/19 16:25:05

openf___224_> Open           $(LIB)/restyp.lib
openf___224_> Open           ${MODINSTALL9v25}/modlib/resgrp.lib
rdresgr_266_> Number of residue groups:        2
openf___224_> Open           ${MODINSTALL9v25}/modlib/sstruc.lib
openf___224_> Open           ${MODINSTALL9v25}/modlib/resdih.lib
rdrdih__263_> Number of dihedral angle types         :        9
              Maximal number of dihedral angle optima:        3
              Dihedral angle names                   :  Alph Phi Psi Omeg chi1 chi2 chi3 chi4 chi5
openf___224_> Open           ${MODINSTALL9v25}/modlib/radii.lib
openf___224_> Open           ${MODINSTALL9v25}/modlib/radii14.lib
openf___224_> Open           ${MODINSTALL9v25}/modlib/af_mnchdef.lib
rdwilmo_274_> Mainchain residue conformation classes:  APBLE
openf___224_> Open           ${MODINSTALL9v25}/modlib/mnch.lib
rdclass_257_> Number of classes:        5
openf___224_> Open           ${MODINSTALL9v25}/modlib/mnch1.lib
openf___224_> Open           ${MODINSTALL9v25}/modlib/mnch2.lib
openf___224_> Open           ${MODINSTALL9v25}/modlib/mnch3.lib
openf___224_> Open           ${MODINSTALL9v25}/modlib/xs4.mat
rdrrwgh_268_> Number of residue types:       21
openf___224_> Open           ALI_MANlength1057-1040-1057_noDEL_-.ali
read_al_374_> Non-standard residue type,position,sequence:  O       29        1
read_al_374_> Non-standard residue type,position,sequence:  O       32        1
read_al_374_> Non-standard residue type,position,sequence:  O       35        1
read_al_374_> Non-standard residue type,position,sequence:  O       44        1
read_al_374_> Non-standard residue type,position,sequence:  O       47        1
read_al_374_> Non-standard residue type,position,sequence:  O       50        1
read_al_374_> Non-standard residue type,position,sequence:  O       62        1
read_al_374_> Non-standard residue type,position,sequence:  O       65        1
read_al_374_> Non-standard residue type,position,sequence:  O       80        1
read_al_374_> Non-standard residue type,position,sequence:  O       86        1
read_al_374_> Non-standard residue type,position,sequence:  O       95        1
read_al_374_> Non-standard residue type,position,sequence:  O      101        1
read_al_374_> Non-standard residue type,position,sequence:  O      128        1
read_al_374_> Non-standard residue type,position,sequence:  O      131        1
read_al_374_> Non-standard residue type,position,sequence:  O      137        1
read_al_374_> Non-standard residue type,position,sequence:  O      146        1
read_al_374_> Non-standard residue type,position,sequence:  O      152        1
read_al_374_> Non-standard residue type,position,sequence:  O      155        1
read_al_374_> Non-standard residue type,position,sequence:  O      173        1
read_al_374_> Non-standard residue type,position,sequence:  O      182        1
read_al_374_> Non-standard residue type,position,sequence:  O      185        1
read_al_374_> Non-standard residue type,position,sequence:  O      212        1
read_al_374_> Non-standard residue type,position,sequence:  O      215        1
read_al_374_> Non-standard residue type,position,sequence:  O      227        1
read_al_374_> Non-standard residue type,position,sequence:  O      233        1
read_al_374_> Non-standard residue type,position,sequence:  O      242        1
read_al_374_> Non-standard residue type,position,sequence:  O      248        1
read_al_374_> Non-standard residue type,position,sequence:  O      251        1
read_al_374_> Non-standard residue type,position,sequence:  O      266        1
read_al_374_> Non-standard residue type,position,sequence:  O      275        1
read_al_374_> Non-standard residue type,position,sequence:  O      278        1
read_al_374_> Non-standard residue type,position,sequence:  O      290        1
read_al_374_> Non-standard residue type,position,sequence:  O      299        1
read_al_374_> Non-standard residue type,position,sequence:  O      314        1
read_al_374_> Non-standard residue type,position,sequence:  O      320        1
read_al_374_> Non-standard residue type,position,sequence:  O      323        1
read_al_374_> Non-standard residue type,position,sequence:  O      329        1
read_al_374_> Non-standard residue type,position,sequence:  O      335        1
read_al_374_> Non-standard residue type,position,sequence:  O      353        1
read_al_374_> Non-standard residue type,position,sequence:  O      362        1
read_al_374_> Non-standard residue type,position,sequence:  O      368        1
read_al_374_> Non-standard residue type,position,sequence:  O      374        1
read_al_374_> Non-standard residue type,position,sequence:  O      383        1
read_al_374_> Non-standard residue type,position,sequence:  O      386        1
read_al_374_> Non-standard residue type,position,sequence:  O      395        1
read_al_374_> Non-standard residue type,position,sequence:  O      404        1
read_al_374_> Non-standard residue type,position,sequence:  O      410        1
read_al_374_> Non-standard residue type,position,sequence:  O      422        1
read_al_374_> Non-standard residue type,position,sequence:  O      431        1
read_al_374_> Non-standard residue type,position,sequence:  O      440        1
read_al_374_> Non-standard residue type,position,sequence:  O      443        1
read_al_374_> Non-standard residue type,position,sequence:  O      461        1
read_al_374_> Non-standard residue type,position,sequence:  O      479        1
read_al_374_> Non-standard residue type,position,sequence:  O      485        1
read_al_374_> Non-standard residue type,position,sequence:  O      491        1
read_al_374_> Non-standard residue type,position,sequence:  O      497        1
read_al_374_> Non-standard residue type,position,sequence:  O      503        1
read_al_374_> Non-standard residue type,position,sequence:  O      509        1
read_al_374_> Non-standard residue type,position,sequence:  O      521        1
read_al_374_> Non-standard residue type,position,sequence:  O      530        1
read_al_374_> Non-standard residue type,position,sequence:  O      542        1
read_al_374_> Non-standard residue type,position,sequence:  O      554        1
read_al_374_> Non-standard residue type,position,sequence:  O      557        1
read_al_374_> Non-standard residue type,position,sequence:  O      563        1
read_al_374_> Non-standard residue type,position,sequence:  O      569        1
read_al_374_> Non-standard residue type,position,sequence:  O      578        1
read_al_374_> Non-standard residue type,position,sequence:  O      611        1
read_al_374_> Non-standard residue type,position,sequence:  O      617        1
read_al_374_> Non-standard residue type,position,sequence:  O      638        1
read_al_374_> Non-standard residue type,position,sequence:  O      647        1
read_al_374_> Non-standard residue type,position,sequence:  O      656        1
read_al_374_> Non-standard residue type,position,sequence:  O      662        1
read_al_374_> Non-standard residue type,position,sequence:  O      668        1
read_al_374_> Non-standard residue type,position,sequence:  O      680        1
read_al_374_> Non-standard residue type,position,sequence:  O      689        1
read_al_374_> Non-standard residue type,position,sequence:  O      698        1
read_al_374_> Non-standard residue type,position,sequence:  O      710        1
read_al_374_> Non-standard residue type,position,sequence:  O      716        1
read_al_374_> Non-standard residue type,position,sequence:  O      725        1
read_al_374_> Non-standard residue type,position,sequence:  O      734        1
read_al_374_> Non-standard residue type,position,sequence:  O      737        1
read_al_374_> Non-standard residue type,position,sequence:  O      758        1
read_al_374_> Non-standard residue type,position,sequence:  O      764        1
read_al_374_> Non-standard residue type,position,sequence:  O      767        1
read_al_374_> Non-standard residue type,position,sequence:  O      776        1
read_al_374_> Non-standard residue type,position,sequence:  O      785        1
read_al_374_> Non-standard residue type,position,sequence:  O      803        1
read_al_374_> Non-standard residue type,position,sequence:  O      812        1
read_al_374_> Non-standard residue type,position,sequence:  O      815        1
read_al_374_> Non-standard residue type,position,sequence:  O      821        1
read_al_374_> Non-standard residue type,position,sequence:  O      836        1
read_al_374_> Non-standard residue type,position,sequence:  O      842        1
read_al_374_> Non-standard residue type,position,sequence:  O      848        1
read_al_374_> Non-standard residue type,position,sequence:  O      857        1
read_al_374_> Non-standard residue type,position,sequence:  O      863        1
read_al_374_> Non-standard residue type,position,sequence:  O      869        1
read_al_374_> Non-standard residue type,position,sequence:  O      884        1
read_al_374_> Non-standard residue type,position,sequence:  O      887        1
read_al_374_> Non-standard residue type,position,sequence:  O      890        1
read_al_374_> Non-standard residue type,position,sequence:  O      959        1
read_al_374_> Non-standard residue type,position,sequence:  O      962        1
read_al_374_> Non-standard residue type,position,sequence:  O      965        1
read_al_374_> Non-standard residue type,position,sequence:  O      983        1
read_al_374_> Non-standard residue type,position,sequence:  O      989        1
read_al_374_> Non-standard residue type,position,sequence:  O      998        1
read_al_374_> Non-standard residue type,position,sequence:  O     1003        1
read_al_374_> Non-standard residue type,position,sequence:  O     1004        1
read_al_374_> Non-standard residue type,position,sequence:  O     1019        1
read_al_374_> Non-standard residue type,position,sequence:  O     1022        1
read_al_374_> Non-standard residue type,position,sequence:  O     1025        1
read_al_374_> Non-standard residue type,position,sequence:  O     1028        1
read_al_374_> Non-standard residue type,position,sequence:  O     1080        1
read_al_374_> Non-standard residue type,position,sequence:  O     1086        1
read_al_374_> Non-standard residue type,position,sequence:  O     1098        1
read_al_374_> Non-standard residue type,position,sequence:  O     1101        1
read_al_374_> Non-standard residue type,position,sequence:  O     1116        1
read_al_374_> Non-standard residue type,position,sequence:  O     1125        1
read_al_374_> Non-standard residue type,position,sequence:  O     1131        1
read_al_374_> Non-standard residue type,position,sequence:  O     1146        1
read_al_374_> Non-standard residue type,position,sequence:  O     1149        1
read_al_374_> Non-standard residue type,position,sequence:  O     1152        1
read_al_374_> Non-standard residue type,position,sequence:  O     1170        1
read_al_374_> Non-standard residue type,position,sequence:  O     1179        1
read_al_374_> Non-standard residue type,position,sequence:  O     1182        1
read_al_374_> Non-standard residue type,position,sequence:  O     1188        1
read_al_374_> Non-standard residue type,position,sequence:  O     1197        1
read_al_374_> Non-standard residue type,position,sequence:  O     1206        1
read_al_374_> Non-standard residue type,position,sequence:  O     1233        1
read_al_374_> Non-standard residue type,position,sequence:  O     1236        1
read_al_374_> Non-standard residue type,position,sequence:  O     1239        1
read_al_374_> Non-standard residue type,position,sequence:  O     1251        1
read_al_374_> Non-standard residue type,position,sequence:  O     1266        1
read_al_374_> Non-standard residue type,position,sequence:  O     1275        1
read_al_374_> Non-standard residue type,position,sequence:  O     1293        1
read_al_374_> Non-standard residue type,position,sequence:  O     1299        1
read_al_374_> Non-standard residue type,position,sequence:  O     1302        1
read_al_374_> Non-standard residue type,position,sequence:  O     1308        1
read_al_374_> Non-standard residue type,position,sequence:  O     1326        1
read_al_374_> Non-standard residue type,position,sequence:  O     1341        1
read_al_374_> Non-standard residue type,position,sequence:  O     1350        1
read_al_374_> Non-standard residue type,position,sequence:  O     1374        1
read_al_374_> Non-standard residue type,position,sequence:  O     1380        1
read_al_374_> Non-standard residue type,position,sequence:  O     1386        1
read_al_374_> Non-standard residue type,position,sequence:  O     1419        1
read_al_374_> Non-standard residue type,position,sequence:  O     1422        1
read_al_374_> Non-standard residue type,position,sequence:  O     1431        1
read_al_374_> Non-standard residue type,position,sequence:  O     1434        1
read_al_374_> Non-standard residue type,position,sequence:  O     1449        1
read_al_374_> Non-standard residue type,position,sequence:  O     1455        1
read_al_374_> Non-standard residue type,position,sequence:  O     1473        1
read_al_374_> Non-standard residue type,position,sequence:  O     1482        1
read_al_374_> Non-standard residue type,position,sequence:  O     1485        1
read_al_374_> Non-standard residue type,position,sequence:  O     1500        1
read_al_374_> Non-standard residue type,position,sequence:  O     1512        1
read_al_374_> Non-standard residue type,position,sequence:  O     1530        1
read_al_374_> Non-standard residue type,position,sequence:  O     1536        1
read_al_374_> Non-standard residue type,position,sequence:  O     1548        1
read_al_374_> Non-standard residue type,position,sequence:  O     1560        1
read_al_374_> Non-standard residue type,position,sequence:  O     1572        1
read_al_374_> Non-standard residue type,position,sequence:  O     1593        1
read_al_374_> Non-standard residue type,position,sequence:  O     1620        1
read_al_374_> Non-standard residue type,position,sequence:  O     1629        1
read_al_374_> Non-standard residue type,position,sequence:  O     1656        1
read_al_374_> Non-standard residue type,position,sequence:  O     1662        1
read_al_374_> Non-standard residue type,position,sequence:  O     1713        1
read_al_374_> Non-standard residue type,position,sequence:  O     1767        1
read_al_374_> Non-standard residue type,position,sequence:  O     1776        1
read_al_374_> Non-standard residue type,position,sequence:  O     1785        1
read_al_374_> Non-standard residue type,position,sequence:  O     1788        1
read_al_374_> Non-standard residue type,position,sequence:  O     1830        1
read_al_374_> Non-standard residue type,position,sequence:  O     1836        1
read_al_374_> Non-standard residue type,position,sequence:  O     1848        1
read_al_374_> Non-standard residue type,position,sequence:  O     1854        1
read_al_374_> Non-standard residue type,position,sequence:  O     1863        1
read_al_374_> Non-standard residue type,position,sequence:  O     1872        1
read_al_374_> Non-standard residue type,position,sequence:  O     1881        1
read_al_374_> Non-standard residue type,position,sequence:  O     1887        1
read_al_374_> Non-standard residue type,position,sequence:  O     1893        1
read_al_374_> Non-standard residue type,position,sequence:  O     1899        1
read_al_374_> Non-standard residue type,position,sequence:  O     1908        1
read_al_374_> Non-standard residue type,position,sequence:  O     1914        1
read_al_374_> Non-standard residue type,position,sequence:  O     1920        1
read_al_374_> Non-standard residue type,position,sequence:  O     1929        1
read_al_374_> Non-standard residue type,position,sequence:  O     2070        1
read_al_374_> Non-standard residue type,position,sequence:  O     2073        1
read_al_374_> Non-standard residue type,position,sequence:  O     2076        1
read_al_374_> Non-standard residue type,position,sequence:  O     2126        1
read_al_374_> Non-standard residue type,position,sequence:  O     2129        1
read_al_374_> Non-standard residue type,position,sequence:  O     2132        1
read_al_374_> Non-standard residue type,position,sequence:  O     2141        1
read_al_374_> Non-standard residue type,position,sequence:  O     2144        1
read_al_374_> Non-standard residue type,position,sequence:  O     2147        1
read_al_374_> Non-standard residue type,position,sequence:  O     2159        1
read_al_374_> Non-standard residue type,position,sequence:  O     2162        1
read_al_374_> Non-standard residue type,position,sequence:  O     2177        1
read_al_374_> Non-standard residue type,position,sequence:  O     2183        1
read_al_374_> Non-standard residue type,position,sequence:  O     2192        1
read_al_374_> Non-standard residue type,position,sequence:  O     2198        1
read_al_374_> Non-standard residue type,position,sequence:  O     2225        1
read_al_374_> Non-standard residue type,position,sequence:  O     2228        1
read_al_374_> Non-standard residue type,position,sequence:  O     2234        1
read_al_374_> Non-standard residue type,position,sequence:  O     2243        1
read_al_374_> Non-standard residue type,position,sequence:  O     2249        1
read_al_374_> Non-standard residue type,position,sequence:  O     2252        1
read_al_374_> Non-standard residue type,position,sequence:  O     2270        1
read_al_374_> Non-standard residue type,position,sequence:  O     2279        1
read_al_374_> Non-standard residue type,position,sequence:  O     2282        1
read_al_374_> Non-standard residue type,position,sequence:  O     2309        1
read_al_374_> Non-standard residue type,position,sequence:  O     2312        1
read_al_374_> Non-standard residue type,position,sequence:  O     2324        1
read_al_374_> Non-standard residue type,position,sequence:  O     2330        1
read_al_374_> Non-standard residue type,position,sequence:  O     2339        1
read_al_374_> Non-standard residue type,position,sequence:  O     2345        1
read_al_374_> Non-standard residue type,position,sequence:  O     2348        1
read_al_374_> Non-standard residue type,position,sequence:  O     2363        1
read_al_374_> Non-standard residue type,position,sequence:  O     2372        1
read_al_374_> Non-standard residue type,position,sequence:  O     2375        1
read_al_374_> Non-standard residue type,position,sequence:  O     2387        1
read_al_374_> Non-standard residue type,position,sequence:  O     2396        1
read_al_374_> Non-standard residue type,position,sequence:  O     2411        1
read_al_374_> Non-standard residue type,position,sequence:  O     2417        1
read_al_374_> Non-standard residue type,position,sequence:  O     2420        1
read_al_374_> Non-standard residue type,position,sequence:  O     2426        1
read_al_374_> Non-standard residue type,position,sequence:  O     2432        1
read_al_374_> Non-standard residue type,position,sequence:  O     2450        1
read_al_374_> Non-standard residue type,position,sequence:  O     2459        1
read_al_374_> Non-standard residue type,position,sequence:  O     2465        1
read_al_374_> Non-standard residue type,position,sequence:  O     2471        1
read_al_374_> Non-standard residue type,position,sequence:  O     2480        1
read_al_374_> Non-standard residue type,position,sequence:  O     2483        1
read_al_374_> Non-standard residue type,position,sequence:  O     2492        1
read_al_374_> Non-standard residue type,position,sequence:  O     2501        1
read_al_374_> Non-standard residue type,position,sequence:  O     2507        1
read_al_374_> Non-standard residue type,position,sequence:  O     2519        1
read_al_374_> Non-standard residue type,position,sequence:  O     2528        1
read_al_374_> Non-standard residue type,position,sequence:  O     2537        1
read_al_374_> Non-standard residue type,position,sequence:  O     2540        1
read_al_374_> Non-standard residue type,position,sequence:  O     2558        1
read_al_374_> Non-standard residue type,position,sequence:  O     2576        1
read_al_374_> Non-standard residue type,position,sequence:  O     2582        1
read_al_374_> Non-standard residue type,position,sequence:  O     2588        1
read_al_374_> Non-standard residue type,position,sequence:  O     2594        1
read_al_374_> Non-standard residue type,position,sequence:  O     2600        1
read_al_374_> Non-standard residue type,position,sequence:  O     2606        1
read_al_374_> Non-standard residue type,position,sequence:  O     2618        1
read_al_374_> Non-standard residue type,position,sequence:  O     2627        1
read_al_374_> Non-standard residue type,position,sequence:  O     2639        1
read_al_374_> Non-standard residue type,position,sequence:  O     2651        1
read_al_374_> Non-standard residue type,position,sequence:  O     2654        1
read_al_374_> Non-standard residue type,position,sequence:  O     2660        1
read_al_374_> Non-standard residue type,position,sequence:  O     2666        1
read_al_374_> Non-standard residue type,position,sequence:  O     2675        1
read_al_374_> Non-standard residue type,position,sequence:  O     2708        1
read_al_374_> Non-standard residue type,position,sequence:  O     2714        1
read_al_374_> Non-standard residue type,position,sequence:  O     2735        1
read_al_374_> Non-standard residue type,position,sequence:  O     2744        1
read_al_374_> Non-standard residue type,position,sequence:  O     2753        1
read_al_374_> Non-standard residue type,position,sequence:  O     2759        1
read_al_374_> Non-standard residue type,position,sequence:  O     2765        1
read_al_374_> Non-standard residue type,position,sequence:  O     2777        1
read_al_374_> Non-standard residue type,position,sequence:  O     2786        1
read_al_374_> Non-standard residue type,position,sequence:  O     2795        1
read_al_374_> Non-standard residue type,position,sequence:  O     2807        1
read_al_374_> Non-standard residue type,position,sequence:  O     2813        1
read_al_374_> Non-standard residue type,position,sequence:  O     2822        1
read_al_374_> Non-standard residue type,position,sequence:  O     2831        1
read_al_374_> Non-standard residue type,position,sequence:  O     2834        1
read_al_374_> Non-standard residue type,position,sequence:  O     2855        1
read_al_374_> Non-standard residue type,position,sequence:  O     2861        1
read_al_374_> Non-standard residue type,position,sequence:  O     2864        1
read_al_374_> Non-standard residue type,position,sequence:  O     2873        1
read_al_374_> Non-standard residue type,position,sequence:  O     2882        1
read_al_374_> Non-standard residue type,position,sequence:  O     2900        1
read_al_374_> Non-standard residue type,position,sequence:  O     2909        1
read_al_374_> Non-standard residue type,position,sequence:  O     2912        1
read_al_374_> Non-standard residue type,position,sequence:  O     2918        1
read_al_374_> Non-standard residue type,position,sequence:  O     2933        1
read_al_374_> Non-standard residue type,position,sequence:  O     2939        1
read_al_374_> Non-standard residue type,position,sequence:  O     2945        1
read_al_374_> Non-standard residue type,position,sequence:  O     2954        1
read_al_374_> Non-standard residue type,position,sequence:  O     2960        1
read_al_374_> Non-standard residue type,position,sequence:  O     2966        1
read_al_374_> Non-standard residue type,position,sequence:  O     2981        1
read_al_374_> Non-standard residue type,position,sequence:  O     2984        1
read_al_374_> Non-standard residue type,position,sequence:  O     2987        1
read_al_374_> Non-standard residue type,position,sequence:  O     3056        1
read_al_374_> Non-standard residue type,position,sequence:  O     3059        1
read_al_374_> Non-standard residue type,position,sequence:  O     3062        1
read_al_374_> Non-standard residue type,position,sequence:  O     3080        1
read_al_374_> Non-standard residue type,position,sequence:  O     3086        1
read_al_374_> Non-standard residue type,position,sequence:  O     3095        1
read_al_374_> Non-standard residue type,position,sequence:  O     3100        1
read_al_374_> Non-standard residue type,position,sequence:  O     3101        1
read_al_374_> Non-standard residue type,position,sequence:  O     3116        1
read_al_374_> Non-standard residue type,position,sequence:  O     3119        1
read_al_374_> Non-standard residue type,position,sequence:  O     3122        1
read_al_374_> Non-standard residue type,position,sequence:  O     3125        1
read_al_374_> Non-standard residue type,position,sequence:  O       29        2
read_al_374_> Non-standard residue type,position,sequence:  O       32        2
read_al_374_> Non-standard residue type,position,sequence:  O       35        2
read_al_374_> Non-standard residue type,position,sequence:  O       44        2
read_al_374_> Non-standard residue type,position,sequence:  O       47        2
read_al_374_> Non-standard residue type,position,sequence:  O       50        2
read_al_374_> Non-standard residue type,position,sequence:  O       65        2
read_al_374_> Non-standard residue type,position,sequence:  O       80        2
read_al_374_> Non-standard residue type,position,sequence:  O       86        2
read_al_374_> Non-standard residue type,position,sequence:  O       95        2
read_al_374_> Non-standard residue type,position,sequence:  O      101        2
read_al_374_> Non-standard residue type,position,sequence:  O      128        2
read_al_374_> Non-standard residue type,position,sequence:  O      131        2
read_al_374_> Non-standard residue type,position,sequence:  O      137        2
read_al_374_> Non-standard residue type,position,sequence:  O      146        2
read_al_374_> Non-standard residue type,position,sequence:  O      152        2
read_al_374_> Non-standard residue type,position,sequence:  O      173        2
read_al_374_> Non-standard residue type,position,sequence:  O      182        2
read_al_374_> Non-standard residue type,position,sequence:  O      185        2
read_al_374_> Non-standard residue type,position,sequence:  O      212        2
read_al_374_> Non-standard residue type,position,sequence:  O      215        2
read_al_374_> Non-standard residue type,position,sequence:  O      227        2
read_al_374_> Non-standard residue type,position,sequence:  O      233        2
read_al_374_> Non-standard residue type,position,sequence:  O      242        2
read_al_374_> Non-standard residue type,position,sequence:  O      248        2
read_al_374_> Non-standard residue type,position,sequence:  O      251        2
read_al_374_> Non-standard residue type,position,sequence:  O      266        2
read_al_374_> Non-standard residue type,position,sequence:  O      275        2
read_al_374_> Non-standard residue type,position,sequence:  O      278        2
read_al_374_> Non-standard residue type,position,sequence:  O      290        2
read_al_374_> Non-standard residue type,position,sequence:  O      299        2
read_al_374_> Non-standard residue type,position,sequence:  O      314        2
read_al_374_> Non-standard residue type,position,sequence:  O      320        2
read_al_374_> Non-standard residue type,position,sequence:  O      329        2
read_al_374_> Non-standard residue type,position,sequence:  O      335        2
read_al_374_> Non-standard residue type,position,sequence:  O      353        2
read_al_374_> Non-standard residue type,position,sequence:  O      362        2
read_al_374_> Non-standard residue type,position,sequence:  O      368        2
read_al_374_> Non-standard residue type,position,sequence:  O      374        2
read_al_374_> Non-standard residue type,position,sequence:  O      383        2
read_al_374_> Non-standard residue type,position,sequence:  O      386        2
read_al_374_> Non-standard residue type,position,sequence:  O      395        2
read_al_374_> Non-standard residue type,position,sequence:  O      404        2
read_al_374_> Non-standard residue type,position,sequence:  O      410        2
read_al_374_> Non-standard residue type,position,sequence:  O      422        2
read_al_374_> Non-standard residue type,position,sequence:  O      431        2
read_al_374_> Non-standard residue type,position,sequence:  O      440        2
read_al_374_> Non-standard residue type,position,sequence:  O      443        2
read_al_374_> Non-standard residue type,position,sequence:  O      461        2
read_al_374_> Non-standard residue type,position,sequence:  O      479        2
read_al_374_> Non-standard residue type,position,sequence:  O      485        2
read_al_374_> Non-standard residue type,position,sequence:  O      491        2
read_al_374_> Non-standard residue type,position,sequence:  O      497        2
read_al_374_> Non-standard residue type,position,sequence:  O      503        2
read_al_374_> Non-standard residue type,position,sequence:  O      509        2
read_al_374_> Non-standard residue type,position,sequence:  O      521        2
read_al_374_> Non-standard residue type,position,sequence:  O      530        2
read_al_374_> Non-standard residue type,position,sequence:  O      542        2
read_al_374_> Non-standard residue type,position,sequence:  O      554        2
read_al_374_> Non-standard residue type,position,sequence:  O      557        2
read_al_374_> Non-standard residue type,position,sequence:  O      563        2
read_al_374_> Non-standard residue type,position,sequence:  O      569        2
read_al_374_> Non-standard residue type,position,sequence:  O      578        2
read_al_374_> Non-standard residue type,position,sequence:  O      596        2
read_al_374_> Non-standard residue type,position,sequence:  O      611        2
read_al_374_> Non-standard residue type,position,sequence:  O      617        2
read_al_374_> Non-standard residue type,position,sequence:  O      638        2
read_al_374_> Non-standard residue type,position,sequence:  O      644        2
read_al_374_> Non-standard residue type,position,sequence:  O      647        2
read_al_374_> Non-standard residue type,position,sequence:  O      656        2
read_al_374_> Non-standard residue type,position,sequence:  O      662        2
read_al_374_> Non-standard residue type,position,sequence:  O      680        2
read_al_374_> Non-standard residue type,position,sequence:  O      689        2
read_al_374_> Non-standard residue type,position,sequence:  O      698        2
read_al_374_> Non-standard residue type,position,sequence:  O      710        2
read_al_374_> Non-standard residue type,position,sequence:  O      716        2
read_al_374_> Non-standard residue type,position,sequence:  O      725        2
read_al_374_> Non-standard residue type,position,sequence:  O      734        2
read_al_374_> Non-standard residue type,position,sequence:  O      737        2
read_al_374_> Non-standard residue type,position,sequence:  O      758        2
read_al_374_> Non-standard residue type,position,sequence:  O      767        2
read_al_374_> Non-standard residue type,position,sequence:  O      776        2
read_al_374_> Non-standard residue type,position,sequence:  O      785        2
read_al_374_> Non-standard residue type,position,sequence:  O      803        2
read_al_374_> Non-standard residue type,position,sequence:  O      812        2
read_al_374_> Non-standard residue type,position,sequence:  O      815        2
read_al_374_> Non-standard residue type,position,sequence:  O      821        2
read_al_374_> Non-standard residue type,position,sequence:  O      836        2
read_al_374_> Non-standard residue type,position,sequence:  O      842        2
read_al_374_> Non-standard residue type,position,sequence:  O      848        2
read_al_374_> Non-standard residue type,position,sequence:  O      857        2
read_al_374_> Non-standard residue type,position,sequence:  O      863        2
read_al_374_> Non-standard residue type,position,sequence:  O      884        2
read_al_374_> Non-standard residue type,position,sequence:  O      887        2
read_al_374_> Non-standard residue type,position,sequence:  O      890        2
read_al_374_> Non-standard residue type,position,sequence:  O      959        2
read_al_374_> Non-standard residue type,position,sequence:  O      962        2
read_al_374_> Non-standard residue type,position,sequence:  O      965        2
read_al_374_> Non-standard residue type,position,sequence:  O      983        2
read_al_374_> Non-standard residue type,position,sequence:  O      998        2
read_al_374_> Non-standard residue type,position,sequence:  O     1004        2
read_al_374_> Non-standard residue type,position,sequence:  O     1019        2
read_al_374_> Non-standard residue type,position,sequence:  O     1022        2
read_al_374_> Non-standard residue type,position,sequence:  O     1025        2
read_al_374_> Non-standard residue type,position,sequence:  O     1028        2
read_al_374_> Non-standard residue type,position,sequence:  O     1031        2
read_al_374_> Non-standard residue type,position,sequence:  O     1080        2
read_al_374_> Non-standard residue type,position,sequence:  O     1086        2
read_al_374_> Non-standard residue type,position,sequence:  O     1398        2
read_al_374_> Non-standard residue type,position,sequence:  O     1419        2
read_al_374_> Non-standard residue type,position,sequence:  O     1422        2
read_al_374_> Non-standard residue type,position,sequence:  O     2126        2
read_al_374_> Non-standard residue type,position,sequence:  O     2129        2
read_al_374_> Non-standard residue type,position,sequence:  O     2132        2
read_al_374_> Non-standard residue type,position,sequence:  O     2141        2
read_al_374_> Non-standard residue type,position,sequence:  O     2144        2
read_al_374_> Non-standard residue type,position,sequence:  O     2147        2
read_al_374_> Non-standard residue type,position,sequence:  O     2162        2
read_al_374_> Non-standard residue type,position,sequence:  O     2177        2
read_al_374_> Non-standard residue type,position,sequence:  O     2183        2
read_al_374_> Non-standard residue type,position,sequence:  O     2192        2
read_al_374_> Non-standard residue type,position,sequence:  O     2198        2
read_al_374_> Non-standard residue type,position,sequence:  O     2225        2
read_al_374_> Non-standard residue type,position,sequence:  O     2228        2
read_al_374_> Non-standard residue type,position,sequence:  O     2234        2
read_al_374_> Non-standard residue type,position,sequence:  O     2243        2
read_al_374_> Non-standard residue type,position,sequence:  O     2249        2
read_al_374_> Non-standard residue type,position,sequence:  O     2270        2
read_al_374_> Non-standard residue type,position,sequence:  O     2279        2
read_al_374_> Non-standard residue type,position,sequence:  O     2282        2
read_al_374_> Non-standard residue type,position,sequence:  O     2309        2
read_al_374_> Non-standard residue type,position,sequence:  O     2312        2
read_al_374_> Non-standard residue type,position,sequence:  O     2324        2
read_al_374_> Non-standard residue type,position,sequence:  O     2330        2
read_al_374_> Non-standard residue type,position,sequence:  O     2339        2
read_al_374_> Non-standard residue type,position,sequence:  O     2345        2
read_al_374_> Non-standard residue type,position,sequence:  O     2348        2
read_al_374_> Non-standard residue type,position,sequence:  O     2363        2
read_al_374_> Non-standard residue type,position,sequence:  O     2372        2
read_al_374_> Non-standard residue type,position,sequence:  O     2375        2
read_al_374_> Non-standard residue type,position,sequence:  O     2387        2
read_al_374_> Non-standard residue type,position,sequence:  O     2396        2
read_al_374_> Non-standard residue type,position,sequence:  O     2411        2
read_al_374_> Non-standard residue type,position,sequence:  O     2417        2
read_al_374_> Non-standard residue type,position,sequence:  O     2426        2
read_al_374_> Non-standard residue type,position,sequence:  O     2432        2
read_al_374_> Non-standard residue type,position,sequence:  O     2450        2
read_al_374_> Non-standard residue type,position,sequence:  O     2459        2
read_al_374_> Non-standard residue type,position,sequence:  O     2465        2
read_al_374_> Non-standard residue type,position,sequence:  O     2471        2
read_al_374_> Non-standard residue type,position,sequence:  O     2480        2
read_al_374_> Non-standard residue type,position,sequence:  O     2483        2
read_al_374_> Non-standard residue type,position,sequence:  O     2492        2
read_al_374_> Non-standard residue type,position,sequence:  O     2501        2
read_al_374_> Non-standard residue type,position,sequence:  O     2507        2
read_al_374_> Non-standard residue type,position,sequence:  O     2519        2
read_al_374_> Non-standard residue type,position,sequence:  O     2528        2
read_al_374_> Non-standard residue type,position,sequence:  O     2537        2
read_al_374_> Non-standard residue type,position,sequence:  O     2540        2
read_al_374_> Non-standard residue type,position,sequence:  O     2558        2
read_al_374_> Non-standard residue type,position,sequence:  O     2576        2
read_al_374_> Non-standard residue type,position,sequence:  O     2582        2
read_al_374_> Non-standard residue type,position,sequence:  O     2588        2
read_al_374_> Non-standard residue type,position,sequence:  O     2594        2
read_al_374_> Non-standard residue type,position,sequence:  O     2600        2
read_al_374_> Non-standard residue type,position,sequence:  O     2606        2
read_al_374_> Non-standard residue type,position,sequence:  O     2618        2
read_al_374_> Non-standard residue type,position,sequence:  O     2627        2
read_al_374_> Non-standard residue type,position,sequence:  O     2639        2
read_al_374_> Non-standard residue type,position,sequence:  O     2651        2
read_al_374_> Non-standard residue type,position,sequence:  O     2654        2
read_al_374_> Non-standard residue type,position,sequence:  O     2660        2
read_al_374_> Non-standard residue type,position,sequence:  O     2666        2
read_al_374_> Non-standard residue type,position,sequence:  O     2675        2
read_al_374_> Non-standard residue type,position,sequence:  O     2693        2
read_al_374_> Non-standard residue type,position,sequence:  O     2708        2
read_al_374_> Non-standard residue type,position,sequence:  O     2714        2
read_al_374_> Non-standard residue type,position,sequence:  O     2735        2
read_al_374_> Non-standard residue type,position,sequence:  O     2741        2
read_al_374_> Non-standard residue type,position,sequence:  O     2744        2
read_al_374_> Non-standard residue type,position,sequence:  O     2753        2
read_al_374_> Non-standard residue type,position,sequence:  O     2759        2
read_al_374_> Non-standard residue type,position,sequence:  O     2777        2
read_al_374_> Non-standard residue type,position,sequence:  O     2786        2
read_al_374_> Non-standard residue type,position,sequence:  O     2795        2
read_al_374_> Non-standard residue type,position,sequence:  O     2807        2
read_al_374_> Non-standard residue type,position,sequence:  O     2813        2
read_al_374_> Non-standard residue type,position,sequence:  O     2822        2
read_al_374_> Non-standard residue type,position,sequence:  O     2831        2
read_al_374_> Non-standard residue type,position,sequence:  O     2834        2
read_al_374_> Non-standard residue type,position,sequence:  O     2855        2
read_al_374_> Non-standard residue type,position,sequence:  O     2864        2
read_al_374_> Non-standard residue type,position,sequence:  O     2873        2
read_al_374_> Non-standard residue type,position,sequence:  O     2882        2
read_al_374_> Non-standard residue type,position,sequence:  O     2900        2
read_al_374_> Non-standard residue type,position,sequence:  O     2909        2
read_al_374_> Non-standard residue type,position,sequence:  O     2912        2
read_al_374_> Non-standard residue type,position,sequence:  O     2918        2
read_al_374_> Non-standard residue type,position,sequence:  O     2933        2
read_al_374_> Non-standard residue type,position,sequence:  O     2939        2
read_al_374_> Non-standard residue type,position,sequence:  O     2945        2
read_al_374_> Non-standard residue type,position,sequence:  O     2954        2
read_al_374_> Non-standard residue type,position,sequence:  O     2960        2
read_al_374_> Non-standard residue type,position,sequence:  O     2981        2
read_al_374_> Non-standard residue type,position,sequence:  O     2984        2
read_al_374_> Non-standard residue type,position,sequence:  O     2987        2
read_al_374_> Non-standard residue type,position,sequence:  O     3056        2
read_al_374_> Non-standard residue type,position,sequence:  O     3059        2
read_al_374_> Non-standard residue type,position,sequence:  O     3062        2
read_al_374_> Non-standard residue type,position,sequence:  O     3080        2
read_al_374_> Non-standard residue type,position,sequence:  O     3095        2
read_al_374_> Non-standard residue type,position,sequence:  O     3101        2
read_al_374_> Non-standard residue type,position,sequence:  O     3116        2
read_al_374_> Non-standard residue type,position,sequence:  O     3119        2
read_al_374_> Non-standard residue type,position,sequence:  O     3122        2
read_al_374_> Non-standard residue type,position,sequence:  O     3125        2
read_al_374_> Non-standard residue type,position,sequence:  O     3128        2

Read the alignment from file       : ALI_MANlength1057-1040-1057_noDEL_-.ali

Total number of alignment positions:  3154

  #  Code        #_Res #_Segm PDB_code    Name
-------------------------------------------------------------------------------
  1  3hr2_noLY    3134      3  3hr2_noLYZ MOL_ID  1; MOLECULE  COLLAGEN ALPHA-1(I) CHAIN; CHAIN  A, C; SYNONYM  ALPHA-1 TY
  2       COL1    3154      3        COL1
openf___224_> Open           out.pap
openf___224_> Open           out.fasta
openf___224_> Open           3hr2_noLYZ.pdb
read_pd_302_> This file probably contains only Calpha atoms:  3hr2_noLYZ.pdb

check_ali___> Checking the sequence-structure alignment. 

Implied intrachain target CA(i)-CA(i+1) distances longer than  3.9 angstroms:

ALN_POS  TMPL  RID1  RID2  NAM1  NAM2     DIST
----------------------------------------------
    879     1  878   879      G     P    3.921
   1023     1 1022  1023      G     P    3.935
   1024     1 1023  1024      P     O    3.903
   1026     1 1025  1026      G     P    3.903
   1027     1 1026  1027      P     O    3.930
   1420     1  361   362      G     E    3.917
   1873     1  814   815      G     P    3.914
   1892     1  833   834      S     P    3.940
   1928     1  869   870      Y     P    3.907
   2937     1  839   840      G     P    3.900
   3123     1 1025  1026      G     P    3.927
   3124     1 1026  1027      P     O    3.926
   3126     1 1028  1029      G     P    3.952
   3127     1 1029  1030      P     O    3.905
END OF TABLE
check_a_344_> << END OF COMMAND
