# Supplementary material for: Devising Bone Molecular Models at the Nanoscale: From Usual Mineralized Collagen Fibrils to the First Bone Fibers Including Hydroxyapatite in the Extra-Fibrillar Volume
Source: Materials (Basel). 2022 Mar 19;15(6):2274. doi: 10.3390/ma15062274 (PMC8955169; doi:10.3390/ma15062274)
Supplement: Supplementary file 1 [file materials-15-02274-s001.zip › Supplementary_Materials/0-COL1_Modeller/0_check-alignment/check_alignment.py]

# Example for: Alignment.append(), Alignment.write(),
#              Alignment.check()

# Read an alignment, write it out in the 'PAP' format, and
# check the alignment of the N-1 structures as well as the
# alignment of the N-th sequence with each of the N-1 structures.

from modeller import *

log.level(output=1, notes=1, warnings=1, errors=1, memory=0)
env = Environ()
# env.io.atom_files_directory = ['../atom_files']
env.io.hetatm = True

# code = 'ALI_MANlength1057-1040-1057_noDEL_-'
code = 'ALI_RATlength1054-1026-1054_DELman_no-'

aln = Alignment(env)
aln.append(file=code+'.ali', align_codes='all')
aln.write(file=code+'.pap', alignment_format='PAP')
aln.write(file=code+'.fasta', alignment_format='FASTA')
#aln.check()
aln.check_sequence_structure(gapdist=3.9, io=None) 
