# Supplementary material for: Devising Bone Molecular Models at the Nanoscale: From Usual Mineralized Collagen Fibrils to the First Bone Fibers Including Hydroxyapatite in the Extra-Fibrillar Volume
Source: Materials (Basel). 2022 Mar 19;15(6):2274. doi: 10.3390/ma15062274 (PMC8955169; doi:10.3390/ma15062274)
Supplement: Supplementary file 1 [file materials-15-02274-s001.zip › Supplementary_Materials/0-COL1_Modeller/0_check-alignment/check_alignment_RAT.log]

                         MODELLER 9.25, 2020/09/03, r11894

     PROTEIN STRUCTURE MODELLING BY SATISFACTION OF SPATIAL RESTRAINTS


                     Copyright(c) 1989-2020 Andrej Sali
                            All Rights Reserved

                             Written by A. Sali
                               with help from
              B. Webb, M.S. Madhusudhan, M-Y. Shen, G.Q. Dong,
          M.A. Marti-Renom, N. Eswar, F. Alber, M. Topf, B. Oliva,
             A. Fiser, R. Sanchez, B. Yerkovich, A. Badretdinov,
                     F. Melo, J.P. Overington, E. Feyfant
                 University of California, San Francisco, USA
                    Rockefeller University, New York, USA
                      Harvard University, Cambridge, USA
                   Imperial Cancer Research Fund, London, UK
              Birkbeck College, University of London, London, UK


Kind, OS, HostName, Kernel, Processor: 4, WinNT 10.0 build 19042, DESKTOP-HI17A8A, SMP, unknown
Date and time of compilation         : 2020/09/03 08:23:39
MODELLER executable type             : x86_64-w64
Job starting time (YY/MM/DD HH:MM:SS): 2021/08/19 16:29:34

openf___224_> Open           $(LIB)/restyp.lib
openf___224_> Open           ${MODINSTALL9v25}/modlib/resgrp.lib
rdresgr_266_> Number of residue groups:        2
openf___224_> Open           ${MODINSTALL9v25}/modlib/sstruc.lib
openf___224_> Open           ${MODINSTALL9v25}/modlib/resdih.lib
rdrdih__263_> Number of dihedral angle types         :        9
              Maximal number of dihedral angle optima:        3
              Dihedral angle names                   :  Alph Phi Psi Omeg chi1 chi2 chi3 chi4 chi5
openf___224_> Open           ${MODINSTALL9v25}/modlib/radii.lib
openf___224_> Open           ${MODINSTALL9v25}/modlib/radii14.lib
openf___224_> Open           ${MODINSTALL9v25}/modlib/af_mnchdef.lib
rdwilmo_274_> Mainchain residue conformation classes:  APBLE
openf___224_> Open           ${MODINSTALL9v25}/modlib/mnch.lib
rdclass_257_> Number of classes:        5
openf___224_> Open           ${MODINSTALL9v25}/modlib/mnch1.lib
openf___224_> Open           ${MODINSTALL9v25}/modlib/mnch2.lib
openf___224_> Open           ${MODINSTALL9v25}/modlib/mnch3.lib
openf___224_> Open           ${MODINSTALL9v25}/modlib/xs4.mat
rdrrwgh_268_> Number of residue types:       21
openf___224_> Open           ALI_RATlength1054-1026-1054_DELman_no-.ali
read_al_374_> Non-standard residue type,position,sequence:  O       28        1
read_al_374_> Non-standard residue type,position,sequence:  O       31        1
read_al_374_> Non-standard residue type,position,sequence:  O       34        1
read_al_374_> Non-standard residue type,position,sequence:  O       43        1
read_al_374_> Non-standard residue type,position,sequence:  O       46        1
read_al_374_> Non-standard residue type,position,sequence:  O       49        1
read_al_374_> Non-standard residue type,position,sequence:  O       61        1
read_al_374_> Non-standard residue type,position,sequence:  O       64        1
read_al_374_> Non-standard residue type,position,sequence:  O       79        1
read_al_374_> Non-standard residue type,position,sequence:  O       85        1
read_al_374_> Non-standard residue type,position,sequence:  O       94        1
read_al_374_> Non-standard residue type,position,sequence:  O      100        1
read_al_374_> Non-standard residue type,position,sequence:  O      127        1
read_al_374_> Non-standard residue type,position,sequence:  O      130        1
read_al_374_> Non-standard residue type,position,sequence:  O      136        1
read_al_374_> Non-standard residue type,position,sequence:  O      145        1
read_al_374_> Non-standard residue type,position,sequence:  O      151        1
read_al_374_> Non-standard residue type,position,sequence:  O      154        1
read_al_374_> Non-standard residue type,position,sequence:  O      172        1
read_al_374_> Non-standard residue type,position,sequence:  O      181        1
read_al_374_> Non-standard residue type,position,sequence:  O      184        1
read_al_374_> Non-standard residue type,position,sequence:  O      211        1
read_al_374_> Non-standard residue type,position,sequence:  O      214        1
read_al_374_> Non-standard residue type,position,sequence:  O      226        1
read_al_374_> Non-standard residue type,position,sequence:  O      232        1
read_al_374_> Non-standard residue type,position,sequence:  O      241        1
read_al_374_> Non-standard residue type,position,sequence:  O      247        1
read_al_374_> Non-standard residue type,position,sequence:  O      250        1
read_al_374_> Non-standard residue type,position,sequence:  O      265        1
read_al_374_> Non-standard residue type,position,sequence:  O      274        1
read_al_374_> Non-standard residue type,position,sequence:  O      277        1
read_al_374_> Non-standard residue type,position,sequence:  O      289        1
read_al_374_> Non-standard residue type,position,sequence:  O      298        1
read_al_374_> Non-standard residue type,position,sequence:  O      313        1
read_al_374_> Non-standard residue type,position,sequence:  O      319        1
read_al_374_> Non-standard residue type,position,sequence:  O      322        1
read_al_374_> Non-standard residue type,position,sequence:  O      328        1
read_al_374_> Non-standard residue type,position,sequence:  O      334        1
read_al_374_> Non-standard residue type,position,sequence:  O      352        1
read_al_374_> Non-standard residue type,position,sequence:  O      361        1
read_al_374_> Non-standard residue type,position,sequence:  O      367        1
read_al_374_> Non-standard residue type,position,sequence:  O      373        1
read_al_374_> Non-standard residue type,position,sequence:  O      382        1
read_al_374_> Non-standard residue type,position,sequence:  O      385        1
read_al_374_> Non-standard residue type,position,sequence:  O      394        1
read_al_374_> Non-standard residue type,position,sequence:  O      403        1
read_al_374_> Non-standard residue type,position,sequence:  O      409        1
read_al_374_> Non-standard residue type,position,sequence:  O      421        1
read_al_374_> Non-standard residue type,position,sequence:  O      430        1
read_al_374_> Non-standard residue type,position,sequence:  O      439        1
read_al_374_> Non-standard residue type,position,sequence:  O      442        1
read_al_374_> Non-standard residue type,position,sequence:  O      460        1
read_al_374_> Non-standard residue type,position,sequence:  O      478        1
read_al_374_> Non-standard residue type,position,sequence:  O      484        1
read_al_374_> Non-standard residue type,position,sequence:  O      490        1
read_al_374_> Non-standard residue type,position,sequence:  O      496        1
read_al_374_> Non-standard residue type,position,sequence:  O      502        1
read_al_374_> Non-standard residue type,position,sequence:  O      508        1
read_al_374_> Non-standard residue type,position,sequence:  O      520        1
read_al_374_> Non-standard residue type,position,sequence:  O      529        1
read_al_374_> Non-standard residue type,position,sequence:  O      541        1
read_al_374_> Non-standard residue type,position,sequence:  O      553        1
read_al_374_> Non-standard residue type,position,sequence:  O      556        1
read_al_374_> Non-standard residue type,position,sequence:  O      562        1
read_al_374_> Non-standard residue type,position,sequence:  O      568        1
read_al_374_> Non-standard residue type,position,sequence:  O      577        1
read_al_374_> Non-standard residue type,position,sequence:  O      610        1
read_al_374_> Non-standard residue type,position,sequence:  O      616        1
read_al_374_> Non-standard residue type,position,sequence:  O      637        1
read_al_374_> Non-standard residue type,position,sequence:  O      646        1
read_al_374_> Non-standard residue type,position,sequence:  O      655        1
read_al_374_> Non-standard residue type,position,sequence:  O      661        1
read_al_374_> Non-standard residue type,position,sequence:  O      667        1
read_al_374_> Non-standard residue type,position,sequence:  O      679        1
read_al_374_> Non-standard residue type,position,sequence:  O      688        1
read_al_374_> Non-standard residue type,position,sequence:  O      697        1
read_al_374_> Non-standard residue type,position,sequence:  O      709        1
read_al_374_> Non-standard residue type,position,sequence:  O      715        1
read_al_374_> Non-standard residue type,position,sequence:  O      724        1
read_al_374_> Non-standard residue type,position,sequence:  O      733        1
read_al_374_> Non-standard residue type,position,sequence:  O      736        1
read_al_374_> Non-standard residue type,position,sequence:  O      757        1
read_al_374_> Non-standard residue type,position,sequence:  O      763        1
read_al_374_> Non-standard residue type,position,sequence:  O      766        1
read_al_374_> Non-standard residue type,position,sequence:  O      775        1
read_al_374_> Non-standard residue type,position,sequence:  O      784        1
read_al_374_> Non-standard residue type,position,sequence:  O      802        1
read_al_374_> Non-standard residue type,position,sequence:  O      811        1
read_al_374_> Non-standard residue type,position,sequence:  O      814        1
read_al_374_> Non-standard residue type,position,sequence:  O      820        1
read_al_374_> Non-standard residue type,position,sequence:  O      835        1
read_al_374_> Non-standard residue type,position,sequence:  O      841        1
read_al_374_> Non-standard residue type,position,sequence:  O      847        1
read_al_374_> Non-standard residue type,position,sequence:  O      856        1
read_al_374_> Non-standard residue type,position,sequence:  O      862        1
read_al_374_> Non-standard residue type,position,sequence:  O      868        1
read_al_374_> Non-standard residue type,position,sequence:  O      883        1
read_al_374_> Non-standard residue type,position,sequence:  O      886        1
read_al_374_> Non-standard residue type,position,sequence:  O      889        1
read_al_374_> Non-standard residue type,position,sequence:  O      958        1
read_al_374_> Non-standard residue type,position,sequence:  O      961        1
read_al_374_> Non-standard residue type,position,sequence:  O      964        1
read_al_374_> Non-standard residue type,position,sequence:  O      982        1
read_al_374_> Non-standard residue type,position,sequence:  O      988        1
read_al_374_> Non-standard residue type,position,sequence:  O      997        1
read_al_374_> Non-standard residue type,position,sequence:  O     1002        1
read_al_374_> Non-standard residue type,position,sequence:  O     1003        1
read_al_374_> Non-standard residue type,position,sequence:  O     1018        1
read_al_374_> Non-standard residue type,position,sequence:  O     1021        1
read_al_374_> Non-standard residue type,position,sequence:  O     1024        1
read_al_374_> Non-standard residue type,position,sequence:  O     1027        1
read_al_374_> Non-standard residue type,position,sequence:  O     1075        1
read_al_374_> Non-standard residue type,position,sequence:  O     1081        1
read_al_374_> Non-standard residue type,position,sequence:  O     1093        1
read_al_374_> Non-standard residue type,position,sequence:  O     1096        1
read_al_374_> Non-standard residue type,position,sequence:  O     1111        1
read_al_374_> Non-standard residue type,position,sequence:  O     1120        1
read_al_374_> Non-standard residue type,position,sequence:  O     1126        1
read_al_374_> Non-standard residue type,position,sequence:  O     1141        1
read_al_374_> Non-standard residue type,position,sequence:  O     1144        1
read_al_374_> Non-standard residue type,position,sequence:  O     1147        1
read_al_374_> Non-standard residue type,position,sequence:  O     1165        1
read_al_374_> Non-standard residue type,position,sequence:  O     1174        1
read_al_374_> Non-standard residue type,position,sequence:  O     1177        1
read_al_374_> Non-standard residue type,position,sequence:  O     1183        1
read_al_374_> Non-standard residue type,position,sequence:  O     1192        1
read_al_374_> Non-standard residue type,position,sequence:  O     1201        1
read_al_374_> Non-standard residue type,position,sequence:  O     1228        1
read_al_374_> Non-standard residue type,position,sequence:  O     1231        1
read_al_374_> Non-standard residue type,position,sequence:  O     1234        1
read_al_374_> Non-standard residue type,position,sequence:  O     1246        1
read_al_374_> Non-standard residue type,position,sequence:  O     1261        1
read_al_374_> Non-standard residue type,position,sequence:  O     1270        1
read_al_374_> Non-standard residue type,position,sequence:  O     1288        1
read_al_374_> Non-standard residue type,position,sequence:  O     1294        1
read_al_374_> Non-standard residue type,position,sequence:  O     1297        1
read_al_374_> Non-standard residue type,position,sequence:  O     1303        1
read_al_374_> Non-standard residue type,position,sequence:  O     1321        1
read_al_374_> Non-standard residue type,position,sequence:  O     1336        1
read_al_374_> Non-standard residue type,position,sequence:  O     1345        1
read_al_374_> Non-standard residue type,position,sequence:  O     1369        1
read_al_374_> Non-standard residue type,position,sequence:  O     1375        1
read_al_374_> Non-standard residue type,position,sequence:  O     1381        1
read_al_374_> Non-standard residue type,position,sequence:  O     1414        1
read_al_374_> Non-standard residue type,position,sequence:  O     1417        1
read_al_374_> Non-standard residue type,position,sequence:  O     1426        1
read_al_374_> Non-standard residue type,position,sequence:  O     1429        1
read_al_374_> Non-standard residue type,position,sequence:  O     1444        1
read_al_374_> Non-standard residue type,position,sequence:  O     1450        1
read_al_374_> Non-standard residue type,position,sequence:  O     1468        1
read_al_374_> Non-standard residue type,position,sequence:  O     1477        1
read_al_374_> Non-standard residue type,position,sequence:  O     1480        1
read_al_374_> Non-standard residue type,position,sequence:  O     1495        1
read_al_374_> Non-standard residue type,position,sequence:  O     1507        1
read_al_374_> Non-standard residue type,position,sequence:  O     1525        1
read_al_374_> Non-standard residue type,position,sequence:  O     1531        1
read_al_374_> Non-standard residue type,position,sequence:  O     1543        1
read_al_374_> Non-standard residue type,position,sequence:  O     1555        1
read_al_374_> Non-standard residue type,position,sequence:  O     1567        1
read_al_374_> Non-standard residue type,position,sequence:  O     1588        1
read_al_374_> Non-standard residue type,position,sequence:  O     1615        1
read_al_374_> Non-standard residue type,position,sequence:  O     1624        1
read_al_374_> Non-standard residue type,position,sequence:  O     1651        1
read_al_374_> Non-standard residue type,position,sequence:  O     1657        1
read_al_374_> Non-standard residue type,position,sequence:  O     1708        1
read_al_374_> Non-standard residue type,position,sequence:  O     1762        1
read_al_374_> Non-standard residue type,position,sequence:  O     1771        1
read_al_374_> Non-standard residue type,position,sequence:  O     1780        1
read_al_374_> Non-standard residue type,position,sequence:  O     1783        1
read_al_374_> Non-standard residue type,position,sequence:  O     1825        1
read_al_374_> Non-standard residue type,position,sequence:  O     1831        1
read_al_374_> Non-standard residue type,position,sequence:  O     1843        1
read_al_374_> Non-standard residue type,position,sequence:  O     1849        1
read_al_374_> Non-standard residue type,position,sequence:  O     1858        1
read_al_374_> Non-standard residue type,position,sequence:  O     1867        1
read_al_374_> Non-standard residue type,position,sequence:  O     1876        1
read_al_374_> Non-standard residue type,position,sequence:  O     1882        1
read_al_374_> Non-standard residue type,position,sequence:  O     1888        1
read_al_374_> Non-standard residue type,position,sequence:  O     1894        1
read_al_374_> Non-standard residue type,position,sequence:  O     1903        1
read_al_374_> Non-standard residue type,position,sequence:  O     1909        1
read_al_374_> Non-standard residue type,position,sequence:  O     1915        1
read_al_374_> Non-standard residue type,position,sequence:  O     1924        1
read_al_374_> Non-standard residue type,position,sequence:  O     2065        1
read_al_374_> Non-standard residue type,position,sequence:  O     2068        1
read_al_374_> Non-standard residue type,position,sequence:  O     2071        1
read_al_374_> Non-standard residue type,position,sequence:  O     2108        1
read_al_374_> Non-standard residue type,position,sequence:  O     2111        1
read_al_374_> Non-standard residue type,position,sequence:  O     2114        1
read_al_374_> Non-standard residue type,position,sequence:  O     2123        1
read_al_374_> Non-standard residue type,position,sequence:  O     2126        1
read_al_374_> Non-standard residue type,position,sequence:  O     2129        1
read_al_374_> Non-standard residue type,position,sequence:  O     2141        1
read_al_374_> Non-standard residue type,position,sequence:  O     2144        1
read_al_374_> Non-standard residue type,position,sequence:  O     2159        1
read_al_374_> Non-standard residue type,position,sequence:  O     2165        1
read_al_374_> Non-standard residue type,position,sequence:  O     2174        1
read_al_374_> Non-standard residue type,position,sequence:  O     2180        1
read_al_374_> Non-standard residue type,position,sequence:  O     2207        1
read_al_374_> Non-standard residue type,position,sequence:  O     2210        1
read_al_374_> Non-standard residue type,position,sequence:  O     2216        1
read_al_374_> Non-standard residue type,position,sequence:  O     2225        1
read_al_374_> Non-standard residue type,position,sequence:  O     2231        1
read_al_374_> Non-standard residue type,position,sequence:  O     2234        1
read_al_374_> Non-standard residue type,position,sequence:  O     2252        1
read_al_374_> Non-standard residue type,position,sequence:  O     2261        1
read_al_374_> Non-standard residue type,position,sequence:  O     2264        1
read_al_374_> Non-standard residue type,position,sequence:  O     2291        1
read_al_374_> Non-standard residue type,position,sequence:  O     2294        1
read_al_374_> Non-standard residue type,position,sequence:  O     2306        1
read_al_374_> Non-standard residue type,position,sequence:  O     2312        1
read_al_374_> Non-standard residue type,position,sequence:  O     2321        1
read_al_374_> Non-standard residue type,position,sequence:  O     2327        1
read_al_374_> Non-standard residue type,position,sequence:  O     2330        1
read_al_374_> Non-standard residue type,position,sequence:  O     2345        1
read_al_374_> Non-standard residue type,position,sequence:  O     2354        1
read_al_374_> Non-standard residue type,position,sequence:  O     2357        1
read_al_374_> Non-standard residue type,position,sequence:  O     2369        1
read_al_374_> Non-standard residue type,position,sequence:  O     2378        1
read_al_374_> Non-standard residue type,position,sequence:  O     2393        1
read_al_374_> Non-standard residue type,position,sequence:  O     2399        1
read_al_374_> Non-standard residue type,position,sequence:  O     2402        1
read_al_374_> Non-standard residue type,position,sequence:  O     2408        1
read_al_374_> Non-standard residue type,position,sequence:  O     2414        1
read_al_374_> Non-standard residue type,position,sequence:  O     2432        1
read_al_374_> Non-standard residue type,position,sequence:  O     2441        1
read_al_374_> Non-standard residue type,position,sequence:  O     2447        1
read_al_374_> Non-standard residue type,position,sequence:  O     2453        1
read_al_374_> Non-standard residue type,position,sequence:  O     2462        1
read_al_374_> Non-standard residue type,position,sequence:  O     2465        1
read_al_374_> Non-standard residue type,position,sequence:  O     2474        1
read_al_374_> Non-standard residue type,position,sequence:  O     2483        1
read_al_374_> Non-standard residue type,position,sequence:  O     2489        1
read_al_374_> Non-standard residue type,position,sequence:  O     2501        1
read_al_374_> Non-standard residue type,position,sequence:  O     2510        1
read_al_374_> Non-standard residue type,position,sequence:  O     2519        1
read_al_374_> Non-standard residue type,position,sequence:  O     2522        1
read_al_374_> Non-standard residue type,position,sequence:  O     2540        1
read_al_374_> Non-standard residue type,position,sequence:  O     2558        1
read_al_374_> Non-standard residue type,position,sequence:  O     2564        1
read_al_374_> Non-standard residue type,position,sequence:  O     2570        1
read_al_374_> Non-standard residue type,position,sequence:  O     2576        1
read_al_374_> Non-standard residue type,position,sequence:  O     2582        1
read_al_374_> Non-standard residue type,position,sequence:  O     2588        1
read_al_374_> Non-standard residue type,position,sequence:  O     2600        1
read_al_374_> Non-standard residue type,position,sequence:  O     2609        1
read_al_374_> Non-standard residue type,position,sequence:  O     2621        1
read_al_374_> Non-standard residue type,position,sequence:  O     2633        1
read_al_374_> Non-standard residue type,position,sequence:  O     2636        1
read_al_374_> Non-standard residue type,position,sequence:  O     2642        1
read_al_374_> Non-standard residue type,position,sequence:  O     2648        1
read_al_374_> Non-standard residue type,position,sequence:  O     2657        1
read_al_374_> Non-standard residue type,position,sequence:  O     2690        1
read_al_374_> Non-standard residue type,position,sequence:  O     2696        1
read_al_374_> Non-standard residue type,position,sequence:  O     2717        1
read_al_374_> Non-standard residue type,position,sequence:  O     2726        1
read_al_374_> Non-standard residue type,position,sequence:  O     2735        1
read_al_374_> Non-standard residue type,position,sequence:  O     2741        1
read_al_374_> Non-standard residue type,position,sequence:  O     2747        1
read_al_374_> Non-standard residue type,position,sequence:  O     2759        1
read_al_374_> Non-standard residue type,position,sequence:  O     2768        1
read_al_374_> Non-standard residue type,position,sequence:  O     2777        1
read_al_374_> Non-standard residue type,position,sequence:  O     2789        1
read_al_374_> Non-standard residue type,position,sequence:  O     2795        1
read_al_374_> Non-standard residue type,position,sequence:  O     2804        1
read_al_374_> Non-standard residue type,position,sequence:  O     2813        1
read_al_374_> Non-standard residue type,position,sequence:  O     2816        1
read_al_374_> Non-standard residue type,position,sequence:  O     2837        1
read_al_374_> Non-standard residue type,position,sequence:  O     2843        1
read_al_374_> Non-standard residue type,position,sequence:  O     2846        1
read_al_374_> Non-standard residue type,position,sequence:  O     2855        1
read_al_374_> Non-standard residue type,position,sequence:  O     2864        1
read_al_374_> Non-standard residue type,position,sequence:  O     2882        1
read_al_374_> Non-standard residue type,position,sequence:  O     2891        1
read_al_374_> Non-standard residue type,position,sequence:  O     2894        1
read_al_374_> Non-standard residue type,position,sequence:  O     2900        1
read_al_374_> Non-standard residue type,position,sequence:  O     2915        1
read_al_374_> Non-standard residue type,position,sequence:  O     2921        1
read_al_374_> Non-standard residue type,position,sequence:  O     2927        1
read_al_374_> Non-standard residue type,position,sequence:  O     2936        1
read_al_374_> Non-standard residue type,position,sequence:  O     2942        1
read_al_374_> Non-standard residue type,position,sequence:  O     2948        1
read_al_374_> Non-standard residue type,position,sequence:  O     2963        1
read_al_374_> Non-standard residue type,position,sequence:  O     2966        1
read_al_374_> Non-standard residue type,position,sequence:  O     2969        1
read_al_374_> Non-standard residue type,position,sequence:  O     3038        1
read_al_374_> Non-standard residue type,position,sequence:  O     3041        1
read_al_374_> Non-standard residue type,position,sequence:  O     3044        1
read_al_374_> Non-standard residue type,position,sequence:  O     3062        1
read_al_374_> Non-standard residue type,position,sequence:  O     3068        1
read_al_374_> Non-standard residue type,position,sequence:  O     3077        1
read_al_374_> Non-standard residue type,position,sequence:  O     3082        1
read_al_374_> Non-standard residue type,position,sequence:  O     3083        1
read_al_374_> Non-standard residue type,position,sequence:  O     3098        1
read_al_374_> Non-standard residue type,position,sequence:  O     3101        1
read_al_374_> Non-standard residue type,position,sequence:  O     3104        1
read_al_374_> Non-standard residue type,position,sequence:  O     3107        1
read_al_374_> Non-standard residue type,position,sequence:  O       28        2
read_al_374_> Non-standard residue type,position,sequence:  O       31        2
read_al_374_> Non-standard residue type,position,sequence:  O       34        2
read_al_374_> Non-standard residue type,position,sequence:  O       43        2
read_al_374_> Non-standard residue type,position,sequence:  O       46        2
read_al_374_> Non-standard residue type,position,sequence:  O       49        2
read_al_374_> Non-standard residue type,position,sequence:  O       64        2
read_al_374_> Non-standard residue type,position,sequence:  O       79        2
read_al_374_> Non-standard residue type,position,sequence:  O       85        2
read_al_374_> Non-standard residue type,position,sequence:  O       94        2
read_al_374_> Non-standard residue type,position,sequence:  O      100        2
read_al_374_> Non-standard residue type,position,sequence:  O      127        2
read_al_374_> Non-standard residue type,position,sequence:  O      130        2
read_al_374_> Non-standard residue type,position,sequence:  O      136        2
read_al_374_> Non-standard residue type,position,sequence:  O      145        2
read_al_374_> Non-standard residue type,position,sequence:  O      151        2
read_al_374_> Non-standard residue type,position,sequence:  O      172        2
read_al_374_> Non-standard residue type,position,sequence:  O      181        2
read_al_374_> Non-standard residue type,position,sequence:  O      184        2
read_al_374_> Non-standard residue type,position,sequence:  O      211        2
read_al_374_> Non-standard residue type,position,sequence:  O      214        2
read_al_374_> Non-standard residue type,position,sequence:  O      226        2
read_al_374_> Non-standard residue type,position,sequence:  O      232        2
read_al_374_> Non-standard residue type,position,sequence:  O      241        2
read_al_374_> Non-standard residue type,position,sequence:  O      247        2
read_al_374_> Non-standard residue type,position,sequence:  O      250        2
read_al_374_> Non-standard residue type,position,sequence:  O      265        2
read_al_374_> Non-standard residue type,position,sequence:  O      274        2
read_al_374_> Non-standard residue type,position,sequence:  O      277        2
read_al_374_> Non-standard residue type,position,sequence:  O      289        2
read_al_374_> Non-standard residue type,position,sequence:  O      298        2
read_al_374_> Non-standard residue type,position,sequence:  O      313        2
read_al_374_> Non-standard residue type,position,sequence:  O      319        2
read_al_374_> Non-standard residue type,position,sequence:  O      328        2
read_al_374_> Non-standard residue type,position,sequence:  O      334        2
read_al_374_> Non-standard residue type,position,sequence:  O      352        2
read_al_374_> Non-standard residue type,position,sequence:  O      361        2
read_al_374_> Non-standard residue type,position,sequence:  O      367        2
read_al_374_> Non-standard residue type,position,sequence:  O      373        2
read_al_374_> Non-standard residue type,position,sequence:  O      382        2
read_al_374_> Non-standard residue type,position,sequence:  O      385        2
read_al_374_> Non-standard residue type,position,sequence:  O      394        2
read_al_374_> Non-standard residue type,position,sequence:  O      403        2
read_al_374_> Non-standard residue type,position,sequence:  O      409        2
read_al_374_> Non-standard residue type,position,sequence:  O      421        2
read_al_374_> Non-standard residue type,position,sequence:  O      430        2
read_al_374_> Non-standard residue type,position,sequence:  O      439        2
read_al_374_> Non-standard residue type,position,sequence:  O      442        2
read_al_374_> Non-standard residue type,position,sequence:  O      460        2
read_al_374_> Non-standard residue type,position,sequence:  O      478        2
read_al_374_> Non-standard residue type,position,sequence:  O      484        2
read_al_374_> Non-standard residue type,position,sequence:  O      490        2
read_al_374_> Non-standard residue type,position,sequence:  O      496        2
read_al_374_> Non-standard residue type,position,sequence:  O      502        2
read_al_374_> Non-standard residue type,position,sequence:  O      508        2
read_al_374_> Non-standard residue type,position,sequence:  O      520        2
read_al_374_> Non-standard residue type,position,sequence:  O      529        2
read_al_374_> Non-standard residue type,position,sequence:  O      541        2
read_al_374_> Non-standard residue type,position,sequence:  O      553        2
read_al_374_> Non-standard residue type,position,sequence:  O      556        2
read_al_374_> Non-standard residue type,position,sequence:  O      562        2
read_al_374_> Non-standard residue type,position,sequence:  O      568        2
read_al_374_> Non-standard residue type,position,sequence:  O      577        2
read_al_374_> Non-standard residue type,position,sequence:  O      595        2
read_al_374_> Non-standard residue type,position,sequence:  O      610        2
read_al_374_> Non-standard residue type,position,sequence:  O      616        2
read_al_374_> Non-standard residue type,position,sequence:  O      637        2
read_al_374_> Non-standard residue type,position,sequence:  O      643        2
read_al_374_> Non-standard residue type,position,sequence:  O      646        2
read_al_374_> Non-standard residue type,position,sequence:  O      655        2
read_al_374_> Non-standard residue type,position,sequence:  O      661        2
read_al_374_> Non-standard residue type,position,sequence:  O      679        2
read_al_374_> Non-standard residue type,position,sequence:  O      688        2
read_al_374_> Non-standard residue type,position,sequence:  O      697        2
read_al_374_> Non-standard residue type,position,sequence:  O      709        2
read_al_374_> Non-standard residue type,position,sequence:  O      715        2
read_al_374_> Non-standard residue type,position,sequence:  O      724        2
read_al_374_> Non-standard residue type,position,sequence:  O      733        2
read_al_374_> Non-standard residue type,position,sequence:  O      736        2
read_al_374_> Non-standard residue type,position,sequence:  O      757        2
read_al_374_> Non-standard residue type,position,sequence:  O      766        2
read_al_374_> Non-standard residue type,position,sequence:  O      775        2
read_al_374_> Non-standard residue type,position,sequence:  O      784        2
read_al_374_> Non-standard residue type,position,sequence:  O      802        2
read_al_374_> Non-standard residue type,position,sequence:  O      811        2
read_al_374_> Non-standard residue type,position,sequence:  O      814        2
read_al_374_> Non-standard residue type,position,sequence:  O      820        2
read_al_374_> Non-standard residue type,position,sequence:  O      835        2
read_al_374_> Non-standard residue type,position,sequence:  O      841        2
read_al_374_> Non-standard residue type,position,sequence:  O      847        2
read_al_374_> Non-standard residue type,position,sequence:  O      856        2
read_al_374_> Non-standard residue type,position,sequence:  O      862        2
read_al_374_> Non-standard residue type,position,sequence:  O      883        2
read_al_374_> Non-standard residue type,position,sequence:  O      886        2
read_al_374_> Non-standard residue type,position,sequence:  O      889        2
read_al_374_> Non-standard residue type,position,sequence:  O      958        2
read_al_374_> Non-standard residue type,position,sequence:  O      961        2
read_al_374_> Non-standard residue type,position,sequence:  O      964        2
read_al_374_> Non-standard residue type,position,sequence:  O      982        2
read_al_374_> Non-standard residue type,position,sequence:  O      997        2
read_al_374_> Non-standard residue type,position,sequence:  O     1003        2
read_al_374_> Non-standard residue type,position,sequence:  O     1018        2
read_al_374_> Non-standard residue type,position,sequence:  O     1021        2
read_al_374_> Non-standard residue type,position,sequence:  O     1024        2
read_al_374_> Non-standard residue type,position,sequence:  O     1027        2
read_al_374_> Non-standard residue type,position,sequence:  O     1030        2
read_al_374_> Non-standard residue type,position,sequence:  O     1075        2
read_al_374_> Non-standard residue type,position,sequence:  O     1081        2
read_al_374_> Non-standard residue type,position,sequence:  O     1393        2
read_al_374_> Non-standard residue type,position,sequence:  O     1414        2
read_al_374_> Non-standard residue type,position,sequence:  O     1417        2
read_al_374_> Non-standard residue type,position,sequence:  O     2108        2
read_al_374_> Non-standard residue type,position,sequence:  O     2111        2
read_al_374_> Non-standard residue type,position,sequence:  O     2114        2
read_al_374_> Non-standard residue type,position,sequence:  O     2123        2
read_al_374_> Non-standard residue type,position,sequence:  O     2126        2
read_al_374_> Non-standard residue type,position,sequence:  O     2129        2
read_al_374_> Non-standard residue type,position,sequence:  O     2144        2
read_al_374_> Non-standard residue type,position,sequence:  O     2159        2
read_al_374_> Non-standard residue type,position,sequence:  O     2165        2
read_al_374_> Non-standard residue type,position,sequence:  O     2174        2
read_al_374_> Non-standard residue type,position,sequence:  O     2180        2
read_al_374_> Non-standard residue type,position,sequence:  O     2207        2
read_al_374_> Non-standard residue type,position,sequence:  O     2210        2
read_al_374_> Non-standard residue type,position,sequence:  O     2216        2
read_al_374_> Non-standard residue type,position,sequence:  O     2225        2
read_al_374_> Non-standard residue type,position,sequence:  O     2231        2
read_al_374_> Non-standard residue type,position,sequence:  O     2252        2
read_al_374_> Non-standard residue type,position,sequence:  O     2261        2
read_al_374_> Non-standard residue type,position,sequence:  O     2264        2
read_al_374_> Non-standard residue type,position,sequence:  O     2291        2
read_al_374_> Non-standard residue type,position,sequence:  O     2294        2
read_al_374_> Non-standard residue type,position,sequence:  O     2306        2
read_al_374_> Non-standard residue type,position,sequence:  O     2312        2
read_al_374_> Non-standard residue type,position,sequence:  O     2321        2
read_al_374_> Non-standard residue type,position,sequence:  O     2327        2
read_al_374_> Non-standard residue type,position,sequence:  O     2330        2
read_al_374_> Non-standard residue type,position,sequence:  O     2345        2
read_al_374_> Non-standard residue type,position,sequence:  O     2354        2
read_al_374_> Non-standard residue type,position,sequence:  O     2357        2
read_al_374_> Non-standard residue type,position,sequence:  O     2369        2
read_al_374_> Non-standard residue type,position,sequence:  O     2378        2
read_al_374_> Non-standard residue type,position,sequence:  O     2393        2
read_al_374_> Non-standard residue type,position,sequence:  O     2399        2
read_al_374_> Non-standard residue type,position,sequence:  O     2408        2
read_al_374_> Non-standard residue type,position,sequence:  O     2414        2
read_al_374_> Non-standard residue type,position,sequence:  O     2432        2
read_al_374_> Non-standard residue type,position,sequence:  O     2441        2
read_al_374_> Non-standard residue type,position,sequence:  O     2447        2
read_al_374_> Non-standard residue type,position,sequence:  O     2453        2
read_al_374_> Non-standard residue type,position,sequence:  O     2462        2
read_al_374_> Non-standard residue type,position,sequence:  O     2465        2
read_al_374_> Non-standard residue type,position,sequence:  O     2474        2
read_al_374_> Non-standard residue type,position,sequence:  O     2483        2
read_al_374_> Non-standard residue type,position,sequence:  O     2489        2
read_al_374_> Non-standard residue type,position,sequence:  O     2501        2
read_al_374_> Non-standard residue type,position,sequence:  O     2510        2
read_al_374_> Non-standard residue type,position,sequence:  O     2519        2
read_al_374_> Non-standard residue type,position,sequence:  O     2522        2
read_al_374_> Non-standard residue type,position,sequence:  O     2540        2
read_al_374_> Non-standard residue type,position,sequence:  O     2558        2
read_al_374_> Non-standard residue type,position,sequence:  O     2564        2
read_al_374_> Non-standard residue type,position,sequence:  O     2570        2
read_al_374_> Non-standard residue type,position,sequence:  O     2576        2
read_al_374_> Non-standard residue type,position,sequence:  O     2582        2
read_al_374_> Non-standard residue type,position,sequence:  O     2588        2
read_al_374_> Non-standard residue type,position,sequence:  O     2600        2
read_al_374_> Non-standard residue type,position,sequence:  O     2609        2
read_al_374_> Non-standard residue type,position,sequence:  O     2621        2
read_al_374_> Non-standard residue type,position,sequence:  O     2633        2
read_al_374_> Non-standard residue type,position,sequence:  O     2636        2
read_al_374_> Non-standard residue type,position,sequence:  O     2642        2
read_al_374_> Non-standard residue type,position,sequence:  O     2648        2
read_al_374_> Non-standard residue type,position,sequence:  O     2657        2
read_al_374_> Non-standard residue type,position,sequence:  O     2675        2
read_al_374_> Non-standard residue type,position,sequence:  O     2690        2
read_al_374_> Non-standard residue type,position,sequence:  O     2696        2
read_al_374_> Non-standard residue type,position,sequence:  O     2717        2
read_al_374_> Non-standard residue type,position,sequence:  O     2723        2
read_al_374_> Non-standard residue type,position,sequence:  O     2726        2
read_al_374_> Non-standard residue type,position,sequence:  O     2735        2
read_al_374_> Non-standard residue type,position,sequence:  O     2741        2
read_al_374_> Non-standard residue type,position,sequence:  O     2759        2
read_al_374_> Non-standard residue type,position,sequence:  O     2768        2
read_al_374_> Non-standard residue type,position,sequence:  O     2777        2
read_al_374_> Non-standard residue type,position,sequence:  O     2789        2
read_al_374_> Non-standard residue type,position,sequence:  O     2795        2
read_al_374_> Non-standard residue type,position,sequence:  O     2804        2
read_al_374_> Non-standard residue type,position,sequence:  O     2813        2
read_al_374_> Non-standard residue type,position,sequence:  O     2816        2
read_al_374_> Non-standard residue type,position,sequence:  O     2837        2
read_al_374_> Non-standard residue type,position,sequence:  O     2846        2
read_al_374_> Non-standard residue type,position,sequence:  O     2855        2
read_al_374_> Non-standard residue type,position,sequence:  O     2864        2
read_al_374_> Non-standard residue type,position,sequence:  O     2882        2
read_al_374_> Non-standard residue type,position,sequence:  O     2891        2
read_al_374_> Non-standard residue type,position,sequence:  O     2894        2
read_al_374_> Non-standard residue type,position,sequence:  O     2900        2
read_al_374_> Non-standard residue type,position,sequence:  O     2915        2
read_al_374_> Non-standard residue type,position,sequence:  O     2921        2
read_al_374_> Non-standard residue type,position,sequence:  O     2927        2
read_al_374_> Non-standard residue type,position,sequence:  O     2936        2
read_al_374_> Non-standard residue type,position,sequence:  O     2942        2
read_al_374_> Non-standard residue type,position,sequence:  O     2963        2
read_al_374_> Non-standard residue type,position,sequence:  O     2966        2
read_al_374_> Non-standard residue type,position,sequence:  O     2969        2
read_al_374_> Non-standard residue type,position,sequence:  O     3038        2
read_al_374_> Non-standard residue type,position,sequence:  O     3041        2
read_al_374_> Non-standard residue type,position,sequence:  O     3044        2
read_al_374_> Non-standard residue type,position,sequence:  O     3062        2
read_al_374_> Non-standard residue type,position,sequence:  O     3077        2
read_al_374_> Non-standard residue type,position,sequence:  O     3083        2
read_al_374_> Non-standard residue type,position,sequence:  O     3098        2
read_al_374_> Non-standard residue type,position,sequence:  O     3101        2
read_al_374_> Non-standard residue type,position,sequence:  O     3104        2
read_al_374_> Non-standard residue type,position,sequence:  O     3107        2
read_al_374_> Non-standard residue type,position,sequence:  O     3110        2

Read the alignment from file       : ALI_RATlength1054-1026-1054_DELman_no-.ali

Total number of alignment positions:  3134

  #  Code        #_Res #_Segm PDB_code    Name
-------------------------------------------------------------------------------
  1  3hr2_noLY    3134      3  3hr2_noLYZ MOL_ID  1; MOLECULE  COLLAGEN ALPHA-1(I) CHAIN; CHAIN  A, C; SYNONYM  ALPHA-1 TY
  2       COL1    3134      3        COL1
openf___224_> Open           ALI_RATlength1054-1026-1054_DELman_no-.pap
openf___224_> Open           ALI_RATlength1054-1026-1054_DELman_no-.fasta
openf___224_> Open           3hr2_noLYZ.pdb
read_pd_302_> This file probably contains only Calpha atoms:  3hr2_noLYZ.pdb

check_ali___> Checking the sequence-structure alignment. 

Implied intrachain target CA(i)-CA(i+1) distances longer than  3.9 angstroms:

ALN_POS  TMPL  RID1  RID2  NAM1  NAM2     DIST
----------------------------------------------
    878     1  878   879      G     P    3.921
   1022     1 1022  1023      G     P    3.935
   1023     1 1023  1024      P     O    3.903
   1025     1 1025  1026      G     P    3.903
   1026     1 1026  1027      P     O    3.930
   1415     1  361   362      G     E    3.917
   1868     1  814   815      G     P    3.914
   1887     1  833   834      S     P    3.940
   1923     1  869   870      Y     P    3.907
   2919     1  839   840      G     P    3.900
   3105     1 1025  1026      G     P    3.927
   3106     1 1026  1027      P     O    3.926
   3108     1 1028  1029      G     P    3.952
   3109     1 1029  1030      P     O    3.905
END OF TABLE
check_a_344_> << END OF COMMAND
