# Supplementary material for: Devising Bone Molecular Models at the Nanoscale: From Usual Mineralized Collagen Fibrils to the First Bone Fibers Including Hydroxyapatite in the Extra-Fibrillar Volume
Source: Materials (Basel). 2022 Mar 19;15(6):2274. doi: 10.3390/ma15062274 (PMC8955169; doi:10.3390/ma15062274)
Supplement: Supplementary file 1 [file materials-15-02274-s001.zip › Supplementary_Materials/0-COL1_Modeller/0_check-alignment/README_check-alignment.txt]

Preparing target sequences and template structures data for homology modeling with MODELLER

Written by Amadeus Alcântara
amadeus.alcantara@gmail.com

CITE: 

Devising Bone Molecular Models at the Nanoscale: From Usual
Mineralized Collagen Fibrils to the First Bone Fibers including
Hydroxyapatite in the Extra-Fibrillar Volume

Amadeus C. S. de Alcântara, Levi C. Felix, Douglas S. Galvão, Paulo Sollero, Munir S. Skaf

Materials MDPI 2022
--------------------------------------------------------------------

Inputs: Template and Target sequences

	- Template 
	COL1 = 2x COL1A1_human (P02452) and 1x COL1A2_human (P08123) from UniProt

	- Target
	3hr2_noLYZ (downloaded 3hr2 from PDB and manually substituted LYZ with LIS since I dont have LYZ topology file and FF parameters)

Outputs: ALIgnment (.ali) files = inputs for Modeller alignment in folder 1_alignment

	- ALI_MANlength1057-1040-1057_noDEL_-.ali 

	- ALI_RATlength1054-1026-1054_DELman_no-.ali
	
--------------------------------------------------------------------
Step by step:

1:	Prepare Target

	Run script seq_3hr2_noLYZ.py to generate seq_3hr2_noLYZ.seq

		$ py seq_3hr2_noLYZ.py

	seq_3hr2_noLYZ.seq shows how Modeller inteprets 3hr2_noLYZ residues in the PIR format.

2:	Prepare Template
	
	COL1A1 Chain (PRO_0000005720) goes from residue 162 to 1218
	See:https://www.uniprot.org/uniprot/P02452
	COL1A2 Chaini (PRO_0000005805) goes from residue 80  to 1119
	See:https://www.uniprot.org/uniprot/P08123	
	
	On Uniprot's website (CTR+F chain) you can see and copy the Chain sequence
	https://www.uniprot.org/blast/?about=P08123[80-1119]&key=Chain&id=PRO_0000005805
	
	COL1 posses the non-standard amino acid HYP, but displays P in its sequences. 
	I manually substituted all Ps for Os so I will get HYP at the end.
	
3:	Create a .ali file with both Target and Template sequences.

	I created two .ali files
	
	ALI_MANlength1057-1040-1057_noDEL_-.ali 
	Here I manually added "-" to the rat sequence to force sequeces to have the original human sequence length
	The final lengths for each chain are:
	A		B		C
	1057	1040	1057

	ALI_RATlength1054-1026-1054_DELman_no-.ali
	Here I manually deleted some residues from the COL1 human sequence to force sequences to have original rat sequence length 
	The final lengths for each chain are:
	A		B		C
	1054	1026	1054					

	PS: I admit I gave bad names to my .ali files

4:	Run *.py check alignments files

		$ py check_alignment.py > FILENAME.log
	
	Both alignment files were analyzed with check_alignment. 
	MAN displayed 2868 matches for "*" in the PAP file. RAT displayed 2867.
	Both display 14 --> Implied intrachain target CA(i)-CA(i+1) distances longer than  3.9 angstroms

*** I used both alignments to build models and compare the built models afterwards

*** All alignments are multichain and include the non-standard aminoacid HYP (but not LYZ) of type I collagen
