# Supplementary material for: Devising Bone Molecular Models at the Nanoscale: From Usual Mineralized Collagen Fibrils to the First Bone Fibers Including Hydroxyapatite in the Extra-Fibrillar Volume
Source: Materials (Basel). 2022 Mar 19;15(6):2274. doi: 10.3390/ma15062274 (PMC8955169; doi:10.3390/ma15062274)
Supplement: Supplementary file 1 [file materials-15-02274-s001.zip › Supplementary_Materials/0-COL1_Modeller/0_check-alignment/seq_3hr2_noLYZ.py]

from modeller import *
env = environ()
# If you also want to see HETATM residues use $ env.io.hetatm = True:
env.io.hetatm = True
code = '3hr2_noLYZ'
mdl = model(env, file=code)
aln = alignment(env)
aln.append_model(mdl, align_codes=code)
aln.write(file='seq_'+code+'.seq')
