# Supplementary material for: Devising Bone Molecular Models at the Nanoscale: From Usual Mineralized Collagen Fibrils to the First Bone Fibers Including Hydroxyapatite in the Extra-Fibrillar Volume
Source: Materials (Basel). 2022 Mar 19;15(6):2274. doi: 10.3390/ma15062274 (PMC8955169; doi:10.3390/ma15062274)
Supplement: Supplementary file 1 [file materials-15-02274-s001.zip › Supplementary_Materials/0-COL1_Modeller/1_alignment/1_salign_RATlength.py]

from modeller import *

# create an 'environ' object to use as input to later commands. 
env = environ()
# create an empty alignment 'aln'
aln = alignment(env)
# Read in HETATM records from template PDBs
env.io.hetatm = True

aln.append(file='../0_check-alignment/ALI_RATlength1054-1026-1054_DELman_no-.ali', align_codes='all')

aln.salign() # break_break_bonus=10000.0

# the alignment is written out in two formats, PIR (".ali") and PAP (".pap"). 
aln.write(file='ALI_RATlength.ali', alignment_format='PIR')
aln.write(file='ALI_RATlength.pap', alignment_format='PAP')
