# Supplementary material for: Devising Bone Molecular Models at the Nanoscale: From Usual Mineralized Collagen Fibrils to the First Bone Fibers Including Hydroxyapatite in the Extra-Fibrillar Volume
Source: Materials (Basel). 2022 Mar 19;15(6):2274. doi: 10.3390/ma15062274 (PMC8955169; doi:10.3390/ma15062274)
Supplement: Supplementary file 1 [file materials-15-02274-s001.zip › Supplementary_Materials/0-COL1_Modeller/1_alignment/ALI_RATlength.ali]

>P1;3hr2_noLYZ
structureX:3hr2_noLYZ:1    :A:+3134:C:MOL_ID  1; MOLECULE  COLLAGEN ALPHA-1(I) CHAIN; CHAIN  A, C; SYNONYM  ALPHA-1 TYPE I COLLAGEN; MOL_ID  2; MOLECULE  COLLAGEN ALPHA-2(I) CHAIN; CHAIN  B; SYNONYM  ALPHA-2 TYPE I COLLAGEN:MOL_ID  1; ORGANISM_SCIENTIFIC  RATTUS NORVEGICUS; ORGANISM_COMMON  BROWN RAT,RAT,RATS; ORGANISM_TAXID  10116; TISSUE  TAIL TENDON; MOL_ID  2; ORGANISM_SCIENTIFIC  RATTUS NORVEGICUS; ORGANISM_COMMON  BROWN RAT,RAT,RATS; ORGANISM_TAXID  10116; TISSUE  TAIL TENDON: 5.16: 0.04
QMSYGYDEKSAGVSVPGPMGPSGPRGLOGPOGAOGPQGFQGPOGEOGEOGGSGPMGPPGPOGPOGKNGDDGEAGK
PGROGERGPOGPQGARGLOGTAGLOGMKGHRGFSGLDGAKGDTGPAGPKGEOGSOGENGTOGQMGPRGLOGERGR
OGPOGTAGARGNDGAVGAAGPOGPTGPTGPOGFOGAAGAKGEAGPQGARGSEGPQGVRGEOGPOGPAGAAGPAGN
OGADGQOGAKGANGAOGIAGAOGFOGARGPSGPQGPSGAOGPKGTSGEOGAOGNKGDTGAKGEOGPAGVQGPOGP
AGEEGKRGARGEOGPSGLOGPOGERGGOGSRGFOGADGVAGPKGPSGERGSOGPAGPKGSOGEAGROGEAGLOGA
KGLTGSOGSOGPDGKTGPOGPAGQDGROGPAGPOGARGQAGVMGFOGPKGTAGEOGKAGERGVOGPOGAVGPAGK
DGEAGAQGAOGPAGPAGERGEQGPAGSOGFQGLOGPAGPOGEAGKOGEQGVOGDLGAOGPSGARGERGFOGERGV
QGPOGPAGPRGNNGAOGNDGAKGDTGAOGAOGSQGAOGLQGMOGERGAAGLOGPKGDRGDAGPKGADGSPGKDGV
RGLTGPIGPOGPAGAOGDKGEAGPSGPAGPTGARGAOGDRGEAGPOGPAGFAGPOGADGQOGAKGEOGDTGVKGD
AGPOGPAGPAGPOGPIGNVGAOGPKGSRGAAGPOGATGFOGAAGRVGPOGPSGNAGPOGPOGPVGKEGGKGPRGE
TGPAGROGEVGPOGPOGPAGEKGSOGADGPAGSOGTPGPQGIAGQRGVVGLOGQRGKRGFOGLOGPSGEOGKQGP
SGASGERGPOGPMGPOGLAGPOGESGREGSOGAEGSOGRDGAOGAKGDRGETGPAGPOGAOGAOGAPGPVGPAGK
NGDRGETGPAGPAGPIGPAGARGPAGPQGPRGDKGETGEQGDRGIKGHRGFSGLQGPOGSOGSOGEQGPSGASGP
AGPRGPOGSAGSOGKDGLNGLOGPIGOOGPRGRTGDSGPAGPOGPOGPOGPOGPPSGGYDFSFLPQPPQEKSQDG
GRYY/SDKGVSAGPGPMGLMGPRGPOGAVGAOGPQGFQGPAGEOGEOGQTGPAGSRGPAGPOGKAGEDGHOGKPG
ROGERGVVGPQGARGFOGTOGLOGFKGIRGHNGLDGLKGQOGAQGVKGEOGAOGENGTOGQAGARGLOGERGRVG
AOGPAGARGSDGSVGPVGPAGPIGSAGPOGFOGAOGPKGELGPVGNOGPAGPAGPRGEAGLOGLSGPVGPOGNPG
ANGLTGAKGATGLOGVAGAOGLOGPRGIOGPVGAAGATGPRGLVGEOGPAGSKGETGNKGEOGSAGAQGPOGPSG
EEGKRGSPGEPGSAGPAGPOGLRGSOGSRGLOGADGRAGVMGPPGNRGSTGPAGVRGPNGDAGROGEOGLMGPRG
LOGSOGNVGPAGKEGPVGLOGIDGROGPIGPAGPRGEAGNIGFOGPKGPSGDOGKOGEKGHPGLAGARGAOGPDG
NNGAQGPOGPQGVQGGKGEQGPAGPOGFQGLOGPSGTAGEVGKOGERGLPGEFGLOGPAGPRGERGPOGESGAAG
PSGPIGIRGPSGAOGPDGNKGEAGAVGAPGSAGASGPGGLOGERGAAGIOGGKGEKGETGLRGEIGNPGRDGARG
AOGAIGAOGPAGASGDRGEAGAAGPSGPAGPRGSPGERGEVGPAGPNGFAGPAGSAGQOGAKGEKGTKGPKGENG
IVGPTGPVGAAGPSGPNGPPGPAGSRGDGGPPGMTGFOGAAGRTGPOGPSGITGPOGPOGAAGKEGIRGPRGDQG
PVGRTGEIGASGPPGFAGEKGPSGEOGTTGPOGTAGPQGLLGAOGILGLOGSRGERGQOGIAGALGEOGPLGIAG
POGARGPOGAVGSOGVNGAOGEAGRDGNOGSDGPOGRDGQOGHKGERGYOGNIGPTGAAGAPGPHGSVGPAGKHG
NRGEPGPAGSVGPVGAVGPRGPSGPQGIRGDKGEPGDKGARGLPGLKGHNGLQGLPGLAGLHGDQGAPGPVGPAG
PRGPAGPSGPIGKDGRSGHPGPVGPAGVRGSQGSQGPAGPOGPOGPOGPPGVSGGG/QMSYGYDEKSAGVSVPGP
MGPSGPRGLOGPOGAOGPQGFQGPOGEOGEOGGSGPMGPPGPOGPOGKNGDDGEAGKPGROGERGPOGPQGARGL
OGTAGLOGMKGHRGFSGLDGAKGDTGPAGPKGEOGSOGENGTOGQMGPRGLOGERGROGPOGTAGARGNDGAVGA
AGPOGPTGPTGPOGFOGAAGAKGEAGPQGARGSEGPQGVRGEOGPOGPAGAAGPAGNOGADGQOGAKGANGAOGI
AGAOGFOGARGPSGPQGPSGAOGPKGTSGEOGAOGNKGDTGAKGEOGPAGVQGPOGPAGEEGKRGARGEOGPSGL
OGPOGERGGOGSRGFOGADGVAGPKGPSGERGSOGPAGPKGSOGEAGROGEAGLOGAKGLTGSOGSOGPDGKTGP
OGPAGQDGROGPAGPOGARGQAGVMGFOGPKGTAGEOGKAGERGVOGPOGAVGPAGKDGEAGAQGAOGPAGPAGE
RGEQGPAGSOGFQGLOGPAGPOGEAGKOGEQGVOGDLGAOGPSGARGERGFOGERGVQGPOGPAGPRGNNGAOGN
DGAKGDTGAOGAOGSQGAOGLQGMOGERGAAGLOGPKGDRGDAGPKGADGSPGKDGVRGLTGPIGPOGPAGAOGD
KGEAGPSGPAGPTGARGAOGDRGEAGPOGPAGFAGPOGADGQOGAKGEOGDTGVKGDAGPOGPAGPAGPOGPIGN
VGAOGPKGSRGAAGPOGATGFOGAAGRVGPOGPSGNAGPOGPOGPVGKEGGKGPRGETGPAGROGEVGPOGPOGP
AGEKGSOGADGPAGSOGTPGPQGIAGQRGVVGLOGQRGKRGFOGLOGPSGEOGKQGPSGASGERGPOGPMGPOGL
AGPOGESGREGSOGAEGSOGRDGAOGAKGDRGETGPAGPOGAOGAOGAPGPVGPAGKNGDRGETGPAGPAGPIGP
AGARGPAGPQGPRGDKGETGEQGDRGIKGHRGFSGLQGPOGSOGSOGEQGPSGASGPAGPRGPOGSAGSOGKDGL
NGLOGPIGOOGPRGRTGDSGPAGPOGPOGPOGPOGPPSGGYDFSFLPQPPQEKSQDGGRYY*

>P1;COL1
sequence:COL1:     : :     : :::-1.00:-1.00
QLSYGYDEKSGGISVPGPMGPSGPRGLOGPOGAOGPQGFQGPOGEOGEOGASGPMGPRGPPGPOGKNGDDGEAGK
PGROGERGPOGPQGARGLOGTAGLOGMKGHRGFSGLDGAKGDAGPAGPKGEOGSOGENGAOGQMGPRGLOGERGR
OGAPGPAGARGNDGATGAAGPOGPTGPAGPOGFOGAVGAKGEAGPQGPRGSEGPQGVRGEOGPOGPAGAAGPAGN
OGADGQOGAKGANGAOGIAGAOGFOGARGPSGPQGPGGPOGPKGNSGEOGAOGSKGDTGAKGEOGPVGVQGPOGP
AGEEGKRGARGEOGPTGLOGPPGERGGOGSRGFOGADGVAGPKGPAGERGSOGPAGPKGSOGEAGROGEAGLOGA
KGLTGSOGSOGPDGKTGPOGPAGQDGROGPPGPOGARGQAGVMGFOGPKGAAGEOGKAGERGVOGPOGAVGPAGK
DGEAGAQGPOGPAGPAGERGEQGPAGSOGFQGLOGPAGPOGEAGKOGEQGVOGDLGAOGPSGARGERGFOGERGV
QGPOGPAGPRGANGAOGNDGAKGDAGAOGAOGSQGAOGLQGMOGERGAAGLOGPKGDRGDAGPKGADGSOGKDGV
RGLTGPIGPOGPAGAOGDKGESGPSGPAGPTGARGAOGDRGEOGPOGPAGFAGPOGADGQOGAKGEPGDAGAKGD
AGPOGPAGPAGPOGPIGNVGAOGAKGARGSAGPOGATGFOGAAGRVGPOGPSGNAGPOGPOGPAGKEGGKGPRGE
TGPAGROGEVGPPGPOGPAGEKGSOGADGPAGAOGTPGPQGIAGQRGVVGLOGQRGERGFOGLOGPSGEOGKQGP
SGASGERGPOGPMGPOGLAGPOGESGREGAOGAEGSOGRDGSPGAKGDRGETGPAGPOGAOGAOGAPGPVGPAGK
SGDRGETGPAGPTGPVGPVGARGPAGPQGPRGDKGETGEQGDRGIKGHRGFSGLQGPOGPOGSOGEQGPSGASGP
AGPRGPOGSAGAPGKDGLNGLOGPIGPOGPRGRTGDAGPVGPOGPOGPOGPOGPOSAGFDFSFLPQPPQEKAHDG
GRYY/DGKGVGLGPGPMGLMGPRGPOGAAGAOGPQGFQGPAGEPGEPGQTGPAGARGPAGPPGKAGEDGHPGKPG
RPGERGVVGPQGARGFPGTPGLPGFKGIRGHNGLDGLKGQPGAPGVKGEPGAPGENGTPGQTGARGLPGERGRVG
APGPAGARGSDGSVGPVGPAGPIGSAGPPGFPGAPGPKGEIGAVGNAGPAGPAGPRGEVGLPGLSGPVGPPGNPG
ANGLTGAKGAAGLPGVAGAPGLPGPRGIPGPVGAAGATGARGLVGEPGPAGSKGESGNKGEPGSAGPQGPPGPSG
EEGKRGPNGEAGSAGPPGPPGLRGSPGSRGLPGADGRAGVMGPOGSRGASGPAGVRGPNGDAGROGEOGLMGPRG
LPGSPGNIGPAGKEGPVGLPGIDGRPGPIGPAGARGEPGNIGFPGPKGPTGDPGKNGDKGHAGLAGARGAPGPDG
NNGAQGPPGPQGVQGGKGEQGPPGPPGFQGLPGPSGPAGEVGKPGERGLHGEFGLPGPAGPRGERGPPGESGAAG
PTGPIGSRGPSGPPGPDGNKGEPGVVGAVGTAGPSGPSGLPGERGAAGIPGGKGEKGEPGLRGEIGNPGRDGARG
APGAVGAPGPAGATGDRGEAGAAGPAGPAGPRGSPGERGEVGPAGPNGFAGPAGAAGQPGAKGERGAKGPKGENG
VVGPTGPVGAAGPAGPNGPPGPAGSRGDGGPPGMTGFPGAAGRTGPPGPSGISGPPGPPGPAGKEGLRGPRGDQG
PVGRTGEVGAVGPPGFAGEKGPSGEAGTAGPPGTPGPQGLLGAPGILGLPGSRGERGLPGVAGAVGEPGPLGIAG
PPGARGPPGAVGSPGVNGAPGEAGRDGNPGNDGPPGRDGQPGHKGERGYPGNIGPVGAAGAPGPHGPVGPAGKHG
NRGETGPSGPVGPAGAVGPRGPSGPQGIRGDKGEPGEKGPRGLPGLKGHNGLQGLPGIAGHHGDQGAPGSVGPAG
PRGPAGPSGPAGKDGRTGHPGTVGPAGIRGPQGHQGPAGPPGPPGPPGPPGVSGGG/QLSYGYDEKSGGISVPGP
MGPSGPRGLOGPOGAOGPQGFQGPOGEOGEOGASGPMGPRGPPGPOGKNGDDGEAGKPGROGERGPOGPQGARGL
OGTAGLOGMKGHRGFSGLDGAKGDAGPAGPKGEOGSOGENGAOGQMGPRGLOGERGROGAPGPAGARGNDGATGA
AGPOGPTGPAGPOGFOGAVGAKGEAGPQGPRGSEGPQGVRGEOGPOGPAGAAGPAGNOGADGQOGAKGANGAOGI
AGAOGFOGARGPSGPQGPGGPOGPKGNSGEOGAOGSKGDTGAKGEOGPVGVQGPOGPAGEEGKRGARGEOGPTGL
OGPPGERGGOGSRGFOGADGVAGPKGPAGERGSOGPAGPKGSOGEAGROGEAGLOGAKGLTGSOGSOGPDGKTGP
OGPAGQDGROGPPGPOGARGQAGVMGFOGPKGAAGEOGKAGERGVOGPOGAVGPAGKDGEAGAQGPOGPAGPAGE
RGEQGPAGSOGFQGLOGPAGPOGEAGKOGEQGVOGDLGAOGPSGARGERGFOGERGVQGPOGPAGPRGANGAOGN
DGAKGDAGAOGAOGSQGAOGLQGMOGERGAAGLOGPKGDRGDAGPKGADGSOGKDGVRGLTGPIGPOGPAGAOGD
KGESGPSGPAGPTGARGAOGDRGEOGPOGPAGFAGPOGADGQOGAKGEPGDAGAKGDAGPOGPAGPAGPOGPIGN
VGAOGAKGARGSAGPOGATGFOGAAGRVGPOGPSGNAGPOGPOGPAGKEGGKGPRGETGPAGROGEVGPPGPOGP
AGEKGSOGADGPAGAOGTPGPQGIAGQRGVVGLOGQRGERGFOGLOGPSGEOGKQGPSGASGERGPOGPMGPOGL
AGPOGESGREGAOGAEGSOGRDGSPGAKGDRGETGPAGPOGAOGAOGAPGPVGPAGKSGDRGETGPAGPTGPVGP
VGARGPAGPQGPRGDKGETGEQGDRGIKGHRGFSGLQGPOGPOGSOGEQGPSGASGPAGPRGPOGSAGAPGKDGL
NGLOGPIGPOGPRGRTGDAGPVGPOGPOGPOGPOGPOSAGFDFSFLPQPPQEKAHDGGRYY*
