# Supplementary material for: Devising Bone Molecular Models at the Nanoscale: From Usual Mineralized Collagen Fibrils to the First Bone Fibers Including Hydroxyapatite in the Extra-Fibrillar Volume
Source: Materials (Basel). 2022 Mar 19;15(6):2274. doi: 10.3390/ma15062274 (PMC8955169; doi:10.3390/ma15062274)
Supplement: Supplementary file 1 [file materials-15-02274-s001.zip › Supplementary_Materials/0-COL1_Modeller/1_alignment/README_alignment.txt]

Aligning target and template sequences

Written by: Amadeus Alcântara
amadeus.alcantara@gmail.com

CITE: 

Devising Bone Molecular Models at the Nanoscale: From Usual
Mineralized Collagen Fibrils to the First Bone Fibers including
Hydroxyapatite in the Extra-Fibrillar Volume

Amadeus C. S. de Alcântara, Levi C. Felix, Douglas S. Galvão, Paulo Sollero, Munir S. Skaf

Materials MDPI 2022
--------------------------------------------------------------------

Inputs: ALIgnment *.ali files from folder 0_check-alignment

	- ALI_MANlength1057-1040-1057_noDEL_-.ali 

	- ALI_RATlength1054-1026-1054_DELman_no-.ali

Outputs: ALIgnment *.ali files = outputs of Modeller alignment and inputs for Modeller homology/comparative modeling in folder 2_models and 2_models_allh

	- ALI_MANlength.ali 

	- ALI_RATlength.ali
	
	*.pap files are useful for visualization
	
--------------------------------------------------------------------
Step by step:

0:	Manually add HYP to Modeller 9.25 file modlib/restyp.lib

	this is done by adding following line to the end of the file:
	
	HETATM | HYP                 | O |   | HYP  | hydroxyproline
	
	Find this file in the folder edited_modlib.
	
	# HETATM | LYZ                 | K |   | LYS  | lysine, +1
	I thought about reading LYZ as LYS, but after discussion on the Modeller mail-list
	I was recommended to edit 3hr2 into 3hr2_noLYZ (LYZ -> LYS).
	
1:	Run *.py alignment files

	$ py 1_salign_MANlength.py 
	$ py 1_salign_RATlength.py 

	These scripts use salign to align the sequences prepared in folder 0_check_alignment.

	* Always set "env.io.hetatm = True" to include HYP. 
	
	* align2d function was taking too long and displaying errors. 
	* salign worked
--------------------------------------------------------------------
