# Supplementary material for: Devising Bone Molecular Models at the Nanoscale: From Usual Mineralized Collagen Fibrils to the First Bone Fibers Including Hydroxyapatite in the Extra-Fibrillar Volume
Source: Materials (Basel). 2022 Mar 19;15(6):2274. doi: 10.3390/ma15062274 (PMC8955169; doi:10.3390/ma15062274)
Supplement: Supplementary file 1 [file materials-15-02274-s001.zip › Supplementary_Materials/0-COL1_Modeller/2_models/2_model_RATlength_HYP0.log]

                         MODELLER 9.25, 2020/09/03, r11894

     PROTEIN STRUCTURE MODELLING BY SATISFACTION OF SPATIAL RESTRAINTS


                     Copyright(c) 1989-2020 Andrej Sali
                            All Rights Reserved

                             Written by A. Sali
                               with help from
              B. Webb, M.S. Madhusudhan, M-Y. Shen, G.Q. Dong,
          M.A. Marti-Renom, N. Eswar, F. Alber, M. Topf, B. Oliva,
             A. Fiser, R. Sanchez, B. Yerkovich, A. Badretdinov,
                     F. Melo, J.P. Overington, E. Feyfant
                 University of California, San Francisco, USA
                    Rockefeller University, New York, USA
                      Harvard University, Cambridge, USA
                   Imperial Cancer Research Fund, London, UK
              Birkbeck College, University of London, London, UK


Kind, OS, HostName, Kernel, Processor: 4, WinNT 10.0 build 19042, DESKTOP-HI17A8A, SMP, unknown
Date and time of compilation         : 2020/09/03 08:23:39
MODELLER executable type             : x86_64-w64
Job starting time (YY/MM/DD HH:MM:SS): 2021/08/20 08:54:46

openf___224_> Open           $(LIB)/restyp.lib
openf___224_> Open           ${MODINSTALL9v25}/modlib/resgrp.lib
rdresgr_266_> Number of residue groups:        2
openf___224_> Open           ${MODINSTALL9v25}/modlib/sstruc.lib

Dynamically allocated memory at   amaxlibraries [B,KiB,MiB]:       191566     187.076     0.183

Dynamically allocated memory at   amaxlibraries [B,KiB,MiB]:       192094     187.592     0.183
openf___224_> Open           ${MODINSTALL9v25}/modlib/resdih.lib

Dynamically allocated memory at   amaxlibraries [B,KiB,MiB]:       240694     235.053     0.230
rdrdih__263_> Number of dihedral angle types         :        9
              Maximal number of dihedral angle optima:        3
              Dihedral angle names                   :  Alph Phi Psi Omeg chi1 chi2 chi3 chi4 chi5
openf___224_> Open           ${MODINSTALL9v25}/modlib/radii.lib

Dynamically allocated memory at   amaxlibraries [B,KiB,MiB]:       254064     248.109     0.242
openf___224_> Open           ${MODINSTALL9v25}/modlib/radii14.lib
openf___224_> Open           ${MODINSTALL9v25}/modlib/af_mnchdef.lib
rdwilmo_274_> Mainchain residue conformation classes:  APBLE
openf___224_> Open           ${MODINSTALL9v25}/modlib/mnch.lib
rdclass_257_> Number of classes:        5
openf___224_> Open           ${MODINSTALL9v25}/modlib/mnch1.lib
openf___224_> Open           ${MODINSTALL9v25}/modlib/mnch2.lib
openf___224_> Open           ${MODINSTALL9v25}/modlib/mnch3.lib
openf___224_> Open           ${MODINSTALL9v25}/modlib/xs4.mat
rdrrwgh_268_> Number of residue types:       21
openf___224_> Open           ${LIB}/top_heav_HYP0.lib
read_to_681_> topology.submodel read from topology file:        3
openf___224_> Open           $(LIB)/par.lib

Dynamically allocated memory at  amaxparameters [B,KiB,MiB]:       394980     385.723     0.377

Dynamically allocated memory at  amaxparameters [B,KiB,MiB]:       396580     387.285     0.378

Dynamically allocated memory at  amaxparameters [B,KiB,MiB]:       400560     391.172     0.382

Dynamically allocated memory at  amaxparameters [B,KiB,MiB]:       402560     393.125     0.384

Dynamically allocated memory at  amaxparameters [B,KiB,MiB]:       405560     396.055     0.387

Dynamically allocated memory at  amaxparameters [B,KiB,MiB]:       410060     400.449     0.391

Dynamically allocated memory at  amaxparameters [B,KiB,MiB]:       415632     405.891     0.396

Dynamically allocated memory at  amaxparameters [B,KiB,MiB]:       418432     408.625     0.399

Dynamically allocated memory at  amaxparameters [B,KiB,MiB]:       422632     412.727     0.403

Dynamically allocated memory at  amaxparameters [B,KiB,MiB]:       428932     418.879     0.409

Dynamically allocated memory at  amaxparameters [B,KiB,MiB]:       431704     421.586     0.412

Dynamically allocated memory at  amaxparameters [B,KiB,MiB]:       433104     422.953     0.413
read_pa_232_> parameters    BONDS   ANGLS  DIHEDS IMPROPS    MODE
                              229     569     675     112       0
automodel__W> Topology and/or parameter libraries already in memory. These will
                be used instead of the automodel defaults. If this is not what you
                want, clear them before creating the automodel object with
                env.libs.topology.clear() and env.libs.parameters.clear()
openf___224_> Open           ../1_alignment/ALI_RATlength.ali

Dynamically allocated memory at   amaxalignment [B,KiB,MiB]:       444717     434.294     0.424

Dynamically allocated memory at   amaxalignment [B,KiB,MiB]:       446167     435.710     0.425

Dynamically allocated memory at   amaxalignment [B,KiB,MiB]:       449067     438.542     0.428

Dynamically allocated memory at   amaxalignment [B,KiB,MiB]:       454867     444.206     0.434

Dynamically allocated memory at   amaxalignment [B,KiB,MiB]:       466467     455.534     0.445

Dynamically allocated memory at   amaxalignment [B,KiB,MiB]:       489667     478.190     0.467

Dynamically allocated memory at   amaxalignment [B,KiB,MiB]:       536067     523.503     0.511

Dynamically allocated memory at   amaxalignment [B,KiB,MiB]:      1442569    1408.759     1.376

Dynamically allocated memory at    amaxsequence [B,KiB,MiB]:      1442597    1408.786     1.376

Dynamically allocated memory at    amaxsequence [B,KiB,MiB]:      1442625    1408.813     1.376

Dynamically allocated memory at    amaxsequence [B,KiB,MiB]:      1442653    1408.841     1.376

Dynamically allocated memory at    amaxsequence [B,KiB,MiB]:      1442681    1408.868     1.376

Dynamically allocated memory at    amaxsequence [B,KiB,MiB]:      1455213    1421.106     1.388

Dynamically allocated memory at    amaxsequence [B,KiB,MiB]:      1467745    1433.345     1.400
read_al_374_> Non-standard residue type,position,sequence:  O       28        1
read_al_374_> Non-standard residue type,position,sequence:  O       31        1
read_al_374_> Non-standard residue type,position,sequence:  O       34        1
read_al_374_> Non-standard residue type,position,sequence:  O       43        1
read_al_374_> Non-standard residue type,position,sequence:  O       46        1
read_al_374_> Non-standard residue type,position,sequence:  O       49        1
read_al_374_> Non-standard residue type,position,sequence:  O       61        1
read_al_374_> Non-standard residue type,position,sequence:  O       64        1
read_al_374_> Non-standard residue type,position,sequence:  O       79        1
read_al_374_> Non-standard residue type,position,sequence:  O       85        1
read_al_374_> Non-standard residue type,position,sequence:  O       94        1
read_al_374_> Non-standard residue type,position,sequence:  O      100        1
read_al_374_> Non-standard residue type,position,sequence:  O      127        1
read_al_374_> Non-standard residue type,position,sequence:  O      130        1
read_al_374_> Non-standard residue type,position,sequence:  O      136        1
read_al_374_> Non-standard residue type,position,sequence:  O      145        1
read_al_374_> Non-standard residue type,position,sequence:  O      151        1
read_al_374_> Non-standard residue type,position,sequence:  O      154        1
read_al_374_> Non-standard residue type,position,sequence:  O      172        1
read_al_374_> Non-standard residue type,position,sequence:  O      181        1
read_al_374_> Non-standard residue type,position,sequence:  O      184        1
read_al_374_> Non-standard residue type,position,sequence:  O      211        1
read_al_374_> Non-standard residue type,position,sequence:  O      214        1
read_al_374_> Non-standard residue type,position,sequence:  O      226        1
read_al_374_> Non-standard residue type,position,sequence:  O      232        1
read_al_374_> Non-standard residue type,position,sequence:  O      241        1
read_al_374_> Non-standard residue type,position,sequence:  O      247        1
read_al_374_> Non-standard residue type,position,sequence:  O      250        1
read_al_374_> Non-standard residue type,position,sequence:  O      265        1
read_al_374_> Non-standard residue type,position,sequence:  O      274        1
read_al_374_> Non-standard residue type,position,sequence:  O      277        1
read_al_374_> Non-standard residue type,position,sequence:  O      289        1
read_al_374_> Non-standard residue type,position,sequence:  O      298        1
read_al_374_> Non-standard residue type,position,sequence:  O      313        1
read_al_374_> Non-standard residue type,position,sequence:  O      319        1
read_al_374_> Non-standard residue type,position,sequence:  O      322        1
read_al_374_> Non-standard residue type,position,sequence:  O      328        1
read_al_374_> Non-standard residue type,position,sequence:  O      334        1
read_al_374_> Non-standard residue type,position,sequence:  O      352        1
read_al_374_> Non-standard residue type,position,sequence:  O      361        1
read_al_374_> Non-standard residue type,position,sequence:  O      367        1
read_al_374_> Non-standard residue type,position,sequence:  O      373        1
read_al_374_> Non-standard residue type,position,sequence:  O      382        1
read_al_374_> Non-standard residue type,position,sequence:  O      385        1
read_al_374_> Non-standard residue type,position,sequence:  O      394        1
read_al_374_> Non-standard residue type,position,sequence:  O      403        1
read_al_374_> Non-standard residue type,position,sequence:  O      409        1
read_al_374_> Non-standard residue type,position,sequence:  O      421        1
read_al_374_> Non-standard residue type,position,sequence:  O      430        1
read_al_374_> Non-standard residue type,position,sequence:  O      439        1
read_al_374_> Non-standard residue type,position,sequence:  O      442        1
read_al_374_> Non-standard residue type,position,sequence:  O      460        1
read_al_374_> Non-standard residue type,position,sequence:  O      478        1
read_al_374_> Non-standard residue type,position,sequence:  O      484        1
read_al_374_> Non-standard residue type,position,sequence:  O      490        1
read_al_374_> Non-standard residue type,position,sequence:  O      496        1
read_al_374_> Non-standard residue type,position,sequence:  O      502        1
read_al_374_> Non-standard residue type,position,sequence:  O      508        1
read_al_374_> Non-standard residue type,position,sequence:  O      520        1
read_al_374_> Non-standard residue type,position,sequence:  O      529        1
read_al_374_> Non-standard residue type,position,sequence:  O      541        1
read_al_374_> Non-standard residue type,position,sequence:  O      553        1
read_al_374_> Non-standard residue type,position,sequence:  O      556        1
read_al_374_> Non-standard residue type,position,sequence:  O      562        1
read_al_374_> Non-standard residue type,position,sequence:  O      568        1
read_al_374_> Non-standard residue type,position,sequence:  O      577        1
read_al_374_> Non-standard residue type,position,sequence:  O      610        1
read_al_374_> Non-standard residue type,position,sequence:  O      616        1
read_al_374_> Non-standard residue type,position,sequence:  O      637        1
read_al_374_> Non-standard residue type,position,sequence:  O      646        1
read_al_374_> Non-standard residue type,position,sequence:  O      655        1
read_al_374_> Non-standard residue type,position,sequence:  O      661        1
read_al_374_> Non-standard residue type,position,sequence:  O      667        1
read_al_374_> Non-standard residue type,position,sequence:  O      679        1
read_al_374_> Non-standard residue type,position,sequence:  O      688        1
read_al_374_> Non-standard residue type,position,sequence:  O      697        1
read_al_374_> Non-standard residue type,position,sequence:  O      709        1
read_al_374_> Non-standard residue type,position,sequence:  O      715        1
read_al_374_> Non-standard residue type,position,sequence:  O      724        1
read_al_374_> Non-standard residue type,position,sequence:  O      733        1
read_al_374_> Non-standard residue type,position,sequence:  O      736        1
read_al_374_> Non-standard residue type,position,sequence:  O      757        1
read_al_374_> Non-standard residue type,position,sequence:  O      763        1
read_al_374_> Non-standard residue type,position,sequence:  O      766        1
read_al_374_> Non-standard residue type,position,sequence:  O      775        1
read_al_374_> Non-standard residue type,position,sequence:  O      784        1
read_al_374_> Non-standard residue type,position,sequence:  O      802        1
read_al_374_> Non-standard residue type,position,sequence:  O      811        1
read_al_374_> Non-standard residue type,position,sequence:  O      814        1
read_al_374_> Non-standard residue type,position,sequence:  O      820        1
read_al_374_> Non-standard residue type,position,sequence:  O      835        1
read_al_374_> Non-standard residue type,position,sequence:  O      841        1
read_al_374_> Non-standard residue type,position,sequence:  O      847        1
read_al_374_> Non-standard residue type,position,sequence:  O      856        1
read_al_374_> Non-standard residue type,position,sequence:  O      862        1
read_al_374_> Non-standard residue type,position,sequence:  O      868        1
read_al_374_> Non-standard residue type,position,sequence:  O      883        1
read_al_374_> Non-standard residue type,position,sequence:  O      886        1
read_al_374_> Non-standard residue type,position,sequence:  O      889        1
read_al_374_> Non-standard residue type,position,sequence:  O      958        1
read_al_374_> Non-standard residue type,position,sequence:  O      961        1
read_al_374_> Non-standard residue type,position,sequence:  O      964        1
read_al_374_> Non-standard residue type,position,sequence:  O      982        1
read_al_374_> Non-standard residue type,position,sequence:  O      988        1
read_al_374_> Non-standard residue type,position,sequence:  O      997        1
read_al_374_> Non-standard residue type,position,sequence:  O     1002        1
read_al_374_> Non-standard residue type,position,sequence:  O     1003        1
read_al_374_> Non-standard residue type,position,sequence:  O     1018        1
read_al_374_> Non-standard residue type,position,sequence:  O     1021        1
read_al_374_> Non-standard residue type,position,sequence:  O     1024        1
read_al_374_> Non-standard residue type,position,sequence:  O     1027        1
read_al_374_> Non-standard residue type,position,sequence:  O     1075        1
read_al_374_> Non-standard residue type,position,sequence:  O     1081        1
read_al_374_> Non-standard residue type,position,sequence:  O     1093        1
read_al_374_> Non-standard residue type,position,sequence:  O     1096        1
read_al_374_> Non-standard residue type,position,sequence:  O     1111        1
read_al_374_> Non-standard residue type,position,sequence:  O     1120        1
read_al_374_> Non-standard residue type,position,sequence:  O     1126        1
read_al_374_> Non-standard residue type,position,sequence:  O     1141        1
read_al_374_> Non-standard residue type,position,sequence:  O     1144        1
read_al_374_> Non-standard residue type,position,sequence:  O     1147        1
read_al_374_> Non-standard residue type,position,sequence:  O     1165        1
read_al_374_> Non-standard residue type,position,sequence:  O     1174        1
read_al_374_> Non-standard residue type,position,sequence:  O     1177        1
read_al_374_> Non-standard residue type,position,sequence:  O     1183        1
read_al_374_> Non-standard residue type,position,sequence:  O     1192        1
read_al_374_> Non-standard residue type,position,sequence:  O     1201        1
read_al_374_> Non-standard residue type,position,sequence:  O     1228        1
read_al_374_> Non-standard residue type,position,sequence:  O     1231        1
read_al_374_> Non-standard residue type,position,sequence:  O     1234        1
read_al_374_> Non-standard residue type,position,sequence:  O     1246        1
read_al_374_> Non-standard residue type,position,sequence:  O     1261        1
read_al_374_> Non-standard residue type,position,sequence:  O     1270        1
read_al_374_> Non-standard residue type,position,sequence:  O     1288        1
read_al_374_> Non-standard residue type,position,sequence:  O     1294        1
read_al_374_> Non-standard residue type,position,sequence:  O     1297        1
read_al_374_> Non-standard residue type,position,sequence:  O     1303        1
read_al_374_> Non-standard residue type,position,sequence:  O     1321        1
read_al_374_> Non-standard residue type,position,sequence:  O     1336        1
read_al_374_> Non-standard residue type,position,sequence:  O     1345        1
read_al_374_> Non-standard residue type,position,sequence:  O     1369        1
read_al_374_> Non-standard residue type,position,sequence:  O     1375        1
read_al_374_> Non-standard residue type,position,sequence:  O     1381        1
read_al_374_> Non-standard residue type,position,sequence:  O     1414        1
read_al_374_> Non-standard residue type,position,sequence:  O     1417        1
read_al_374_> Non-standard residue type,position,sequence:  O     1426        1
read_al_374_> Non-standard residue type,position,sequence:  O     1429        1
read_al_374_> Non-standard residue type,position,sequence:  O     1444        1
read_al_374_> Non-standard residue type,position,sequence:  O     1450        1
read_al_374_> Non-standard residue type,position,sequence:  O     1468        1
read_al_374_> Non-standard residue type,position,sequence:  O     1477        1
read_al_374_> Non-standard residue type,position,sequence:  O     1480        1
read_al_374_> Non-standard residue type,position,sequence:  O     1495        1
read_al_374_> Non-standard residue type,position,sequence:  O     1507        1
read_al_374_> Non-standard residue type,position,sequence:  O     1525        1
read_al_374_> Non-standard residue type,position,sequence:  O     1531        1
read_al_374_> Non-standard residue type,position,sequence:  O     1543        1
read_al_374_> Non-standard residue type,position,sequence:  O     1555        1
read_al_374_> Non-standard residue type,position,sequence:  O     1567        1
read_al_374_> Non-standard residue type,position,sequence:  O     1588        1
read_al_374_> Non-standard residue type,position,sequence:  O     1615        1
read_al_374_> Non-standard residue type,position,sequence:  O     1624        1
read_al_374_> Non-standard residue type,position,sequence:  O     1651        1
read_al_374_> Non-standard residue type,position,sequence:  O     1657        1
read_al_374_> Non-standard residue type,position,sequence:  O     1708        1
read_al_374_> Non-standard residue type,position,sequence:  O     1762        1
read_al_374_> Non-standard residue type,position,sequence:  O     1771        1
read_al_374_> Non-standard residue type,position,sequence:  O     1780        1
read_al_374_> Non-standard residue type,position,sequence:  O     1783        1
read_al_374_> Non-standard residue type,position,sequence:  O     1825        1
read_al_374_> Non-standard residue type,position,sequence:  O     1831        1
read_al_374_> Non-standard residue type,position,sequence:  O     1843        1
read_al_374_> Non-standard residue type,position,sequence:  O     1849        1
read_al_374_> Non-standard residue type,position,sequence:  O     1858        1
read_al_374_> Non-standard residue type,position,sequence:  O     1867        1
read_al_374_> Non-standard residue type,position,sequence:  O     1876        1
read_al_374_> Non-standard residue type,position,sequence:  O     1882        1
read_al_374_> Non-standard residue type,position,sequence:  O     1888        1
read_al_374_> Non-standard residue type,position,sequence:  O     1894        1
read_al_374_> Non-standard residue type,position,sequence:  O     1903        1
read_al_374_> Non-standard residue type,position,sequence:  O     1909        1
read_al_374_> Non-standard residue type,position,sequence:  O     1915        1
read_al_374_> Non-standard residue type,position,sequence:  O     1924        1
read_al_374_> Non-standard residue type,position,sequence:  O     2065        1
read_al_374_> Non-standard residue type,position,sequence:  O     2068        1
read_al_374_> Non-standard residue type,position,sequence:  O     2071        1
read_al_374_> Non-standard residue type,position,sequence:  O     2108        1
read_al_374_> Non-standard residue type,position,sequence:  O     2111        1
read_al_374_> Non-standard residue type,position,sequence:  O     2114        1
read_al_374_> Non-standard residue type,position,sequence:  O     2123        1
read_al_374_> Non-standard residue type,position,sequence:  O     2126        1
read_al_374_> Non-standard residue type,position,sequence:  O     2129        1
read_al_374_> Non-standard residue type,position,sequence:  O     2141        1
read_al_374_> Non-standard residue type,position,sequence:  O     2144        1
read_al_374_> Non-standard residue type,position,sequence:  O     2159        1
read_al_374_> Non-standard residue type,position,sequence:  O     2165        1
read_al_374_> Non-standard residue type,position,sequence:  O     2174        1
read_al_374_> Non-standard residue type,position,sequence:  O     2180        1
read_al_374_> Non-standard residue type,position,sequence:  O     2207        1
read_al_374_> Non-standard residue type,position,sequence:  O     2210        1
read_al_374_> Non-standard residue type,position,sequence:  O     2216        1
read_al_374_> Non-standard residue type,position,sequence:  O     2225        1
read_al_374_> Non-standard residue type,position,sequence:  O     2231        1
read_al_374_> Non-standard residue type,position,sequence:  O     2234        1
read_al_374_> Non-standard residue type,position,sequence:  O     2252        1
read_al_374_> Non-standard residue type,position,sequence:  O     2261        1
read_al_374_> Non-standard residue type,position,sequence:  O     2264        1
read_al_374_> Non-standard residue type,position,sequence:  O     2291        1
read_al_374_> Non-standard residue type,position,sequence:  O     2294        1
read_al_374_> Non-standard residue type,position,sequence:  O     2306        1
read_al_374_> Non-standard residue type,position,sequence:  O     2312        1
read_al_374_> Non-standard residue type,position,sequence:  O     2321        1
read_al_374_> Non-standard residue type,position,sequence:  O     2327        1
read_al_374_> Non-standard residue type,position,sequence:  O     2330        1
read_al_374_> Non-standard residue type,position,sequence:  O     2345        1
read_al_374_> Non-standard residue type,position,sequence:  O     2354        1
read_al_374_> Non-standard residue type,position,sequence:  O     2357        1
read_al_374_> Non-standard residue type,position,sequence:  O     2369        1
read_al_374_> Non-standard residue type,position,sequence:  O     2378        1
read_al_374_> Non-standard residue type,position,sequence:  O     2393        1
read_al_374_> Non-standard residue type,position,sequence:  O     2399        1
read_al_374_> Non-standard residue type,position,sequence:  O     2402        1
read_al_374_> Non-standard residue type,position,sequence:  O     2408        1
read_al_374_> Non-standard residue type,position,sequence:  O     2414        1
read_al_374_> Non-standard residue type,position,sequence:  O     2432        1
read_al_374_> Non-standard residue type,position,sequence:  O     2441        1
read_al_374_> Non-standard residue type,position,sequence:  O     2447        1
read_al_374_> Non-standard residue type,position,sequence:  O     2453        1
read_al_374_> Non-standard residue type,position,sequence:  O     2462        1
read_al_374_> Non-standard residue type,position,sequence:  O     2465        1
read_al_374_> Non-standard residue type,position,sequence:  O     2474        1
read_al_374_> Non-standard residue type,position,sequence:  O     2483        1
read_al_374_> Non-standard residue type,position,sequence:  O     2489        1
read_al_374_> Non-standard residue type,position,sequence:  O     2501        1
read_al_374_> Non-standard residue type,position,sequence:  O     2510        1
read_al_374_> Non-standard residue type,position,sequence:  O     2519        1
read_al_374_> Non-standard residue type,position,sequence:  O     2522        1
read_al_374_> Non-standard residue type,position,sequence:  O     2540        1
read_al_374_> Non-standard residue type,position,sequence:  O     2558        1
read_al_374_> Non-standard residue type,position,sequence:  O     2564        1
read_al_374_> Non-standard residue type,position,sequence:  O     2570        1
read_al_374_> Non-standard residue type,position,sequence:  O     2576        1
read_al_374_> Non-standard residue type,position,sequence:  O     2582        1
read_al_374_> Non-standard residue type,position,sequence:  O     2588        1
read_al_374_> Non-standard residue type,position,sequence:  O     2600        1
read_al_374_> Non-standard residue type,position,sequence:  O     2609        1
read_al_374_> Non-standard residue type,position,sequence:  O     2621        1
read_al_374_> Non-standard residue type,position,sequence:  O     2633        1
read_al_374_> Non-standard residue type,position,sequence:  O     2636        1
read_al_374_> Non-standard residue type,position,sequence:  O     2642        1
read_al_374_> Non-standard residue type,position,sequence:  O     2648        1
read_al_374_> Non-standard residue type,position,sequence:  O     2657        1
read_al_374_> Non-standard residue type,position,sequence:  O     2690        1
read_al_374_> Non-standard residue type,position,sequence:  O     2696        1
read_al_374_> Non-standard residue type,position,sequence:  O     2717        1
read_al_374_> Non-standard residue type,position,sequence:  O     2726        1
read_al_374_> Non-standard residue type,position,sequence:  O     2735        1
read_al_374_> Non-standard residue type,position,sequence:  O     2741        1
read_al_374_> Non-standard residue type,position,sequence:  O     2747        1
read_al_374_> Non-standard residue type,position,sequence:  O     2759        1
read_al_374_> Non-standard residue type,position,sequence:  O     2768        1
read_al_374_> Non-standard residue type,position,sequence:  O     2777        1
read_al_374_> Non-standard residue type,position,sequence:  O     2789        1
read_al_374_> Non-standard residue type,position,sequence:  O     2795        1
read_al_374_> Non-standard residue type,position,sequence:  O     2804        1
read_al_374_> Non-standard residue type,position,sequence:  O     2813        1
read_al_374_> Non-standard residue type,position,sequence:  O     2816        1
read_al_374_> Non-standard residue type,position,sequence:  O     2837        1
read_al_374_> Non-standard residue type,position,sequence:  O     2843        1
read_al_374_> Non-standard residue type,position,sequence:  O     2846        1
read_al_374_> Non-standard residue type,position,sequence:  O     2855        1
read_al_374_> Non-standard residue type,position,sequence:  O     2864        1
read_al_374_> Non-standard residue type,position,sequence:  O     2882        1
read_al_374_> Non-standard residue type,position,sequence:  O     2891        1
read_al_374_> Non-standard residue type,position,sequence:  O     2894        1
read_al_374_> Non-standard residue type,position,sequence:  O     2900        1
read_al_374_> Non-standard residue type,position,sequence:  O     2915        1
read_al_374_> Non-standard residue type,position,sequence:  O     2921        1
read_al_374_> Non-standard residue type,position,sequence:  O     2927        1
read_al_374_> Non-standard residue type,position,sequence:  O     2936        1
read_al_374_> Non-standard residue type,position,sequence:  O     2942        1
read_al_374_> Non-standard residue type,position,sequence:  O     2948        1
read_al_374_> Non-standard residue type,position,sequence:  O     2963        1
read_al_374_> Non-standard residue type,position,sequence:  O     2966        1
read_al_374_> Non-standard residue type,position,sequence:  O     2969        1
read_al_374_> Non-standard residue type,position,sequence:  O     3038        1
read_al_374_> Non-standard residue type,position,sequence:  O     3041        1
read_al_374_> Non-standard residue type,position,sequence:  O     3044        1
read_al_374_> Non-standard residue type,position,sequence:  O     3062        1
read_al_374_> Non-standard residue type,position,sequence:  O     3068        1
read_al_374_> Non-standard residue type,position,sequence:  O     3077        1
read_al_374_> Non-standard residue type,position,sequence:  O     3082        1
read_al_374_> Non-standard residue type,position,sequence:  O     3083        1
read_al_374_> Non-standard residue type,position,sequence:  O     3098        1
read_al_374_> Non-standard residue type,position,sequence:  O     3101        1
read_al_374_> Non-standard residue type,position,sequence:  O     3104        1
read_al_374_> Non-standard residue type,position,sequence:  O     3107        1
read_al_374_> Non-standard residue type,position,sequence:  O       28        2
read_al_374_> Non-standard residue type,position,sequence:  O       31        2
read_al_374_> Non-standard residue type,position,sequence:  O       34        2
read_al_374_> Non-standard residue type,position,sequence:  O       43        2
read_al_374_> Non-standard residue type,position,sequence:  O       46        2
read_al_374_> Non-standard residue type,position,sequence:  O       49        2
read_al_374_> Non-standard residue type,position,sequence:  O       64        2
read_al_374_> Non-standard residue type,position,sequence:  O       79        2
read_al_374_> Non-standard residue type,position,sequence:  O       85        2
read_al_374_> Non-standard residue type,position,sequence:  O       94        2
read_al_374_> Non-standard residue type,position,sequence:  O      100        2
read_al_374_> Non-standard residue type,position,sequence:  O      127        2
read_al_374_> Non-standard residue type,position,sequence:  O      130        2
read_al_374_> Non-standard residue type,position,sequence:  O      136        2
read_al_374_> Non-standard residue type,position,sequence:  O      145        2
read_al_374_> Non-standard residue type,position,sequence:  O      151        2
read_al_374_> Non-standard residue type,position,sequence:  O      172        2
read_al_374_> Non-standard residue type,position,sequence:  O      181        2
read_al_374_> Non-standard residue type,position,sequence:  O      184        2
read_al_374_> Non-standard residue type,position,sequence:  O      211        2
read_al_374_> Non-standard residue type,position,sequence:  O      214        2
read_al_374_> Non-standard residue type,position,sequence:  O      226        2
read_al_374_> Non-standard residue type,position,sequence:  O      232        2
read_al_374_> Non-standard residue type,position,sequence:  O      241        2
read_al_374_> Non-standard residue type,position,sequence:  O      247        2
read_al_374_> Non-standard residue type,position,sequence:  O      250        2
read_al_374_> Non-standard residue type,position,sequence:  O      265        2
read_al_374_> Non-standard residue type,position,sequence:  O      274        2
read_al_374_> Non-standard residue type,position,sequence:  O      277        2
read_al_374_> Non-standard residue type,position,sequence:  O      289        2
read_al_374_> Non-standard residue type,position,sequence:  O      298        2
read_al_374_> Non-standard residue type,position,sequence:  O      313        2
read_al_374_> Non-standard residue type,position,sequence:  O      319        2
read_al_374_> Non-standard residue type,position,sequence:  O      328        2
read_al_374_> Non-standard residue type,position,sequence:  O      334        2
read_al_374_> Non-standard residue type,position,sequence:  O      352        2
read_al_374_> Non-standard residue type,position,sequence:  O      361        2
read_al_374_> Non-standard residue type,position,sequence:  O      367        2
read_al_374_> Non-standard residue type,position,sequence:  O      373        2
read_al_374_> Non-standard residue type,position,sequence:  O      382        2
read_al_374_> Non-standard residue type,position,sequence:  O      385        2
read_al_374_> Non-standard residue type,position,sequence:  O      394        2
read_al_374_> Non-standard residue type,position,sequence:  O      403        2
read_al_374_> Non-standard residue type,position,sequence:  O      409        2
read_al_374_> Non-standard residue type,position,sequence:  O      421        2
read_al_374_> Non-standard residue type,position,sequence:  O      430        2
read_al_374_> Non-standard residue type,position,sequence:  O      439        2
read_al_374_> Non-standard residue type,position,sequence:  O      442        2
read_al_374_> Non-standard residue type,position,sequence:  O      460        2
read_al_374_> Non-standard residue type,position,sequence:  O      478        2
read_al_374_> Non-standard residue type,position,sequence:  O      484        2
read_al_374_> Non-standard residue type,position,sequence:  O      490        2
read_al_374_> Non-standard residue type,position,sequence:  O      496        2
read_al_374_> Non-standard residue type,position,sequence:  O      502        2
read_al_374_> Non-standard residue type,position,sequence:  O      508        2
read_al_374_> Non-standard residue type,position,sequence:  O      520        2
read_al_374_> Non-standard residue type,position,sequence:  O      529        2
read_al_374_> Non-standard residue type,position,sequence:  O      541        2
read_al_374_> Non-standard residue type,position,sequence:  O      553        2
read_al_374_> Non-standard residue type,position,sequence:  O      556        2
read_al_374_> Non-standard residue type,position,sequence:  O      562        2
read_al_374_> Non-standard residue type,position,sequence:  O      568        2
read_al_374_> Non-standard residue type,position,sequence:  O      577        2
read_al_374_> Non-standard residue type,position,sequence:  O      595        2
read_al_374_> Non-standard residue type,position,sequence:  O      610        2
read_al_374_> Non-standard residue type,position,sequence:  O      616        2
read_al_374_> Non-standard residue type,position,sequence:  O      637        2
read_al_374_> Non-standard residue type,position,sequence:  O      643        2
read_al_374_> Non-standard residue type,position,sequence:  O      646        2
read_al_374_> Non-standard residue type,position,sequence:  O      655        2
read_al_374_> Non-standard residue type,position,sequence:  O      661        2
read_al_374_> Non-standard residue type,position,sequence:  O      679        2
read_al_374_> Non-standard residue type,position,sequence:  O      688        2
read_al_374_> Non-standard residue type,position,sequence:  O      697        2
read_al_374_> Non-standard residue type,position,sequence:  O      709        2
read_al_374_> Non-standard residue type,position,sequence:  O      715        2
read_al_374_> Non-standard residue type,position,sequence:  O      724        2
read_al_374_> Non-standard residue type,position,sequence:  O      733        2
read_al_374_> Non-standard residue type,position,sequence:  O      736        2
read_al_374_> Non-standard residue type,position,sequence:  O      757        2
read_al_374_> Non-standard residue type,position,sequence:  O      766        2
read_al_374_> Non-standard residue type,position,sequence:  O      775        2
read_al_374_> Non-standard residue type,position,sequence:  O      784        2
read_al_374_> Non-standard residue type,position,sequence:  O      802        2
read_al_374_> Non-standard residue type,position,sequence:  O      811        2
read_al_374_> Non-standard residue type,position,sequence:  O      814        2
read_al_374_> Non-standard residue type,position,sequence:  O      820        2
read_al_374_> Non-standard residue type,position,sequence:  O      835        2
read_al_374_> Non-standard residue type,position,sequence:  O      841        2
read_al_374_> Non-standard residue type,position,sequence:  O      847        2
read_al_374_> Non-standard residue type,position,sequence:  O      856        2
read_al_374_> Non-standard residue type,position,sequence:  O      862        2
read_al_374_> Non-standard residue type,position,sequence:  O      883        2
read_al_374_> Non-standard residue type,position,sequence:  O      886        2
read_al_374_> Non-standard residue type,position,sequence:  O      889        2
read_al_374_> Non-standard residue type,position,sequence:  O      958        2
read_al_374_> Non-standard residue type,position,sequence:  O      961        2
read_al_374_> Non-standard residue type,position,sequence:  O      964        2
read_al_374_> Non-standard residue type,position,sequence:  O      982        2
read_al_374_> Non-standard residue type,position,sequence:  O      997        2
read_al_374_> Non-standard residue type,position,sequence:  O     1003        2
read_al_374_> Non-standard residue type,position,sequence:  O     1018        2
read_al_374_> Non-standard residue type,position,sequence:  O     1021        2
read_al_374_> Non-standard residue type,position,sequence:  O     1024        2
read_al_374_> Non-standard residue type,position,sequence:  O     1027        2
read_al_374_> Non-standard residue type,position,sequence:  O     1030        2
read_al_374_> Non-standard residue type,position,sequence:  O     1075        2
read_al_374_> Non-standard residue type,position,sequence:  O     1081        2
read_al_374_> Non-standard residue type,position,sequence:  O     1393        2
read_al_374_> Non-standard residue type,position,sequence:  O     1414        2
read_al_374_> Non-standard residue type,position,sequence:  O     1417        2
read_al_374_> Non-standard residue type,position,sequence:  O     2108        2
read_al_374_> Non-standard residue type,position,sequence:  O     2111        2
read_al_374_> Non-standard residue type,position,sequence:  O     2114        2
read_al_374_> Non-standard residue type,position,sequence:  O     2123        2
read_al_374_> Non-standard residue type,position,sequence:  O     2126        2
read_al_374_> Non-standard residue type,position,sequence:  O     2129        2
read_al_374_> Non-standard residue type,position,sequence:  O     2144        2
read_al_374_> Non-standard residue type,position,sequence:  O     2159        2
read_al_374_> Non-standard residue type,position,sequence:  O     2165        2
read_al_374_> Non-standard residue type,position,sequence:  O     2174        2
read_al_374_> Non-standard residue type,position,sequence:  O     2180        2
read_al_374_> Non-standard residue type,position,sequence:  O     2207        2
read_al_374_> Non-standard residue type,position,sequence:  O     2210        2
read_al_374_> Non-standard residue type,position,sequence:  O     2216        2
read_al_374_> Non-standard residue type,position,sequence:  O     2225        2
read_al_374_> Non-standard residue type,position,sequence:  O     2231        2
read_al_374_> Non-standard residue type,position,sequence:  O     2252        2
read_al_374_> Non-standard residue type,position,sequence:  O     2261        2
read_al_374_> Non-standard residue type,position,sequence:  O     2264        2
read_al_374_> Non-standard residue type,position,sequence:  O     2291        2
read_al_374_> Non-standard residue type,position,sequence:  O     2294        2
read_al_374_> Non-standard residue type,position,sequence:  O     2306        2
read_al_374_> Non-standard residue type,position,sequence:  O     2312        2
read_al_374_> Non-standard residue type,position,sequence:  O     2321        2
read_al_374_> Non-standard residue type,position,sequence:  O     2327        2
read_al_374_> Non-standard residue type,position,sequence:  O     2330        2
read_al_374_> Non-standard residue type,position,sequence:  O     2345        2
read_al_374_> Non-standard residue type,position,sequence:  O     2354        2
read_al_374_> Non-standard residue type,position,sequence:  O     2357        2
read_al_374_> Non-standard residue type,position,sequence:  O     2369        2
read_al_374_> Non-standard residue type,position,sequence:  O     2378        2
read_al_374_> Non-standard residue type,position,sequence:  O     2393        2
read_al_374_> Non-standard residue type,position,sequence:  O     2399        2
read_al_374_> Non-standard residue type,position,sequence:  O     2408        2
read_al_374_> Non-standard residue type,position,sequence:  O     2414        2
read_al_374_> Non-standard residue type,position,sequence:  O     2432        2
read_al_374_> Non-standard residue type,position,sequence:  O     2441        2
read_al_374_> Non-standard residue type,position,sequence:  O     2447        2
read_al_374_> Non-standard residue type,position,sequence:  O     2453        2
read_al_374_> Non-standard residue type,position,sequence:  O     2462        2
read_al_374_> Non-standard residue type,position,sequence:  O     2465        2
read_al_374_> Non-standard residue type,position,sequence:  O     2474        2
read_al_374_> Non-standard residue type,position,sequence:  O     2483        2
read_al_374_> Non-standard residue type,position,sequence:  O     2489        2
read_al_374_> Non-standard residue type,position,sequence:  O     2501        2
read_al_374_> Non-standard residue type,position,sequence:  O     2510        2
read_al_374_> Non-standard residue type,position,sequence:  O     2519        2
read_al_374_> Non-standard residue type,position,sequence:  O     2522        2
read_al_374_> Non-standard residue type,position,sequence:  O     2540        2
read_al_374_> Non-standard residue type,position,sequence:  O     2558        2
read_al_374_> Non-standard residue type,position,sequence:  O     2564        2
read_al_374_> Non-standard residue type,position,sequence:  O     2570        2
read_al_374_> Non-standard residue type,position,sequence:  O     2576        2
read_al_374_> Non-standard residue type,position,sequence:  O     2582        2
read_al_374_> Non-standard residue type,position,sequence:  O     2588        2
read_al_374_> Non-standard residue type,position,sequence:  O     2600        2
read_al_374_> Non-standard residue type,position,sequence:  O     2609        2
read_al_374_> Non-standard residue type,position,sequence:  O     2621        2
read_al_374_> Non-standard residue type,position,sequence:  O     2633        2
read_al_374_> Non-standard residue type,position,sequence:  O     2636        2
read_al_374_> Non-standard residue type,position,sequence:  O     2642        2
read_al_374_> Non-standard residue type,position,sequence:  O     2648        2
read_al_374_> Non-standard residue type,position,sequence:  O     2657        2
read_al_374_> Non-standard residue type,position,sequence:  O     2675        2
read_al_374_> Non-standard residue type,position,sequence:  O     2690        2
read_al_374_> Non-standard residue type,position,sequence:  O     2696        2
read_al_374_> Non-standard residue type,position,sequence:  O     2717        2
read_al_374_> Non-standard residue type,position,sequence:  O     2723        2
read_al_374_> Non-standard residue type,position,sequence:  O     2726        2
read_al_374_> Non-standard residue type,position,sequence:  O     2735        2
read_al_374_> Non-standard residue type,position,sequence:  O     2741        2
read_al_374_> Non-standard residue type,position,sequence:  O     2759        2
read_al_374_> Non-standard residue type,position,sequence:  O     2768        2
read_al_374_> Non-standard residue type,position,sequence:  O     2777        2
read_al_374_> Non-standard residue type,position,sequence:  O     2789        2
read_al_374_> Non-standard residue type,position,sequence:  O     2795        2
read_al_374_> Non-standard residue type,position,sequence:  O     2804        2
read_al_374_> Non-standard residue type,position,sequence:  O     2813        2
read_al_374_> Non-standard residue type,position,sequence:  O     2816        2
read_al_374_> Non-standard residue type,position,sequence:  O     2837        2
read_al_374_> Non-standard residue type,position,sequence:  O     2846        2
read_al_374_> Non-standard residue type,position,sequence:  O     2855        2
read_al_374_> Non-standard residue type,position,sequence:  O     2864        2
read_al_374_> Non-standard residue type,position,sequence:  O     2882        2
read_al_374_> Non-standard residue type,position,sequence:  O     2891        2
read_al_374_> Non-standard residue type,position,sequence:  O     2894        2
read_al_374_> Non-standard residue type,position,sequence:  O     2900        2
read_al_374_> Non-standard residue type,position,sequence:  O     2915        2
read_al_374_> Non-standard residue type,position,sequence:  O     2921        2
read_al_374_> Non-standard residue type,position,sequence:  O     2927        2
read_al_374_> Non-standard residue type,position,sequence:  O     2936        2
read_al_374_> Non-standard residue type,position,sequence:  O     2942        2
read_al_374_> Non-standard residue type,position,sequence:  O     2963        2
read_al_374_> Non-standard residue type,position,sequence:  O     2966        2
read_al_374_> Non-standard residue type,position,sequence:  O     2969        2
read_al_374_> Non-standard residue type,position,sequence:  O     3038        2
read_al_374_> Non-standard residue type,position,sequence:  O     3041        2
read_al_374_> Non-standard residue type,position,sequence:  O     3044        2
read_al_374_> Non-standard residue type,position,sequence:  O     3062        2
read_al_374_> Non-standard residue type,position,sequence:  O     3077        2
read_al_374_> Non-standard residue type,position,sequence:  O     3083        2
read_al_374_> Non-standard residue type,position,sequence:  O     3098        2
read_al_374_> Non-standard residue type,position,sequence:  O     3101        2
read_al_374_> Non-standard residue type,position,sequence:  O     3104        2
read_al_374_> Non-standard residue type,position,sequence:  O     3107        2
read_al_374_> Non-standard residue type,position,sequence:  O     3110        2

Read the alignment from file       : ../1_alignment/ALI_RATlength.ali

Total number of alignment positions:  3134

  #  Code        #_Res #_Segm PDB_code    Name
-------------------------------------------------------------------------------
  1  3hr2_noLY    3134      3  3hr2_noLYZ MOL_ID  1; MOLECULE  COLLAGEN ALPHA-1(I) CHAIN; CHAIN  A, C; SYNONYM  ALPHA-1 TY
  2       COL1    3134      3        COL1
check_a_343_> >> BEGINNING OF COMMAND
openf___224_> Open           3hr2_noLYZ.pdb

Dynamically allocated memory at amaxcoordinates [B,KiB,MiB]:      2409670    2353.193     2.298
read_pd_302_> This file probably contains only Calpha atoms:  3hr2_noLYZ.pdb

Dynamically allocated memory at    amaxsequence [B,KiB,MiB]:      2409670    2353.193     2.298

Dynamically allocated memory at amaxcoordinates [B,KiB,MiB]:      2409841    2353.360     2.298

Dynamically allocated memory at    amaxsequence [B,KiB,MiB]:      2409841    2353.360     2.298

Dynamically allocated memory at amaxcoordinates [B,KiB,MiB]:      2409931    2353.448     2.298

Dynamically allocated memory at    amaxsequence [B,KiB,MiB]:      2409931    2353.448     2.298

Dynamically allocated memory at amaxcoordinates [B,KiB,MiB]:      2410066    2353.580     2.298

Dynamically allocated memory at    amaxsequence [B,KiB,MiB]:      2410066    2353.580     2.298

Dynamically allocated memory at amaxcoordinates [B,KiB,MiB]:      2410264    2353.773     2.299

Dynamically allocated memory at amaxcoordinates [B,KiB,MiB]:      2411114    2354.604     2.299

Dynamically allocated memory at    amaxsequence [B,KiB,MiB]:      2411114    2354.604     2.299

Dynamically allocated memory at amaxcoordinates [B,KiB,MiB]:      2411411    2354.894     2.300

Dynamically allocated memory at amaxcoordinates [B,KiB,MiB]:      2412669    2356.122     2.301

Dynamically allocated memory at    amaxsequence [B,KiB,MiB]:      2412669    2356.122     2.301

Dynamically allocated memory at amaxcoordinates [B,KiB,MiB]:      2413119    2356.562     2.301

Dynamically allocated memory at amaxcoordinates [B,KiB,MiB]:      2415023    2358.421     2.303

Dynamically allocated memory at    amaxsequence [B,KiB,MiB]:      2415023    2358.421     2.303

Dynamically allocated memory at amaxcoordinates [B,KiB,MiB]:      2415698    2359.080     2.304

Dynamically allocated memory at amaxcoordinates [B,KiB,MiB]:      2418554    2361.869     2.307

Dynamically allocated memory at    amaxsequence [B,KiB,MiB]:      2418554    2361.869     2.307

Dynamically allocated memory at amaxcoordinates [B,KiB,MiB]:      2419562    2362.854     2.307

Dynamically allocated memory at amaxcoordinates [B,KiB,MiB]:      2423846    2367.037     2.312

Dynamically allocated memory at    amaxsequence [B,KiB,MiB]:      2423846    2367.037     2.312

Dynamically allocated memory at amaxcoordinates [B,KiB,MiB]:      2425358    2368.514     2.313

Dynamically allocated memory at amaxcoordinates [B,KiB,MiB]:      2431784    2374.789     2.319

Dynamically allocated memory at    amaxsequence [B,KiB,MiB]:      2431784    2374.789     2.319

Dynamically allocated memory at amaxcoordinates [B,KiB,MiB]:      2434052    2377.004     2.321

Dynamically allocated memory at amaxcoordinates [B,KiB,MiB]:      2443674    2386.400     2.330

Dynamically allocated memory at    amaxsequence [B,KiB,MiB]:      2443674    2386.400     2.330

Dynamically allocated memory at amaxcoordinates [B,KiB,MiB]:      2447076    2389.723     2.334

Dynamically allocated memory at amaxcoordinates [B,KiB,MiB]:      2461526    2403.834     2.347

Dynamically allocated memory at    amaxsequence [B,KiB,MiB]:      2461526    2403.834     2.347

Dynamically allocated memory at amaxcoordinates [B,KiB,MiB]:      2461526    2403.834     2.347

Dynamically allocated memory at    amaxsequence [B,KiB,MiB]:      2461526    2403.834     2.347

Dynamically allocated memory at amaxcoordinates [B,KiB,MiB]:      2466629    2408.817     2.352

Dynamically allocated memory at amaxcoordinates [B,KiB,MiB]:      2488287    2429.968     2.373

Dynamically allocated memory at    amaxsequence [B,KiB,MiB]:      2488287    2429.968     2.373

Dynamically allocated memory at amaxcoordinates [B,KiB,MiB]:      2495946    2437.447     2.380

Dynamically allocated memory at amaxcoordinates [B,KiB,MiB]:      2528450    2469.189     2.411

Dynamically allocated memory at    amaxsequence [B,KiB,MiB]:      2528450    2469.189     2.411

Dynamically allocated memory at amaxcoordinates [B,KiB,MiB]:      2539934    2480.404     2.422

Dynamically allocated memory at amaxcoordinates [B,KiB,MiB]:      2588690    2528.018     2.469

Dynamically allocated memory at   amaxstructure [B,KiB,MiB]:      2582435    2521.909     2.463

check_ali___> Checking the sequence-structure alignment. 

Implied intrachain target CA(i)-CA(i+1) distances longer than  8.0 angstroms:

ALN_POS  TMPL  RID1  RID2  NAM1  NAM2     DIST
----------------------------------------------
END OF TABLE
check_a_344_> << END OF COMMAND

Dynamically allocated memory at       amaxmodel [B,KiB,MiB]:      2747756    2683.355     2.620

Dynamically allocated memory at       amaxmodel [B,KiB,MiB]:      3413764    3333.754     3.256

Dynamically allocated memory at       amaxmodel [B,KiB,MiB]:      3507140    3424.941     3.345

mkilst______> segment topology constructed from sequence and RTF:
              segments residues  atoms  bonds angles dihedrals impropers:
                     1     1054   6777   7038      0         0      2317

Dynamically allocated memory at       amaxmodel [B,KiB,MiB]:      3811652    3722.316     3.635

patch_______> segment topology patched using RTF:     1  ;  GLN  ;  NTER
              segments residues  atoms  bonds angles dihedrals impropers:
                     1     1054   6777   7038   9673     11779      2317


Dynamically allocated memory at       amaxmodel [B,KiB,MiB]:      4141348    4044.285     3.949
patch_______> segment topology patched using RTF:  1054  ;  TYR  ;  CTER
              segments residues  atoms  bonds angles dihedrals impropers:
                     1     1054   6778   7039   9675     11781      2318

genseg______> segment topology constructed from sequence and RTF:
              segments residues  atoms  bonds angles dihedrals impropers:
                     1     1054   6778   7039   9675     11781      2318

Dynamically allocated memory at    amaxsequence [B,KiB,MiB]:      4141376    4044.312     3.950

Dynamically allocated memory at       amaxmodel [B,KiB,MiB]:      4302458    4201.619     4.103

Dynamically allocated memory at       amaxmodel [B,KiB,MiB]:      4938576    4822.828     4.710

Dynamically allocated memory at       amaxmodel [B,KiB,MiB]:      5030136    4912.242     4.797

mkilst______> segment topology constructed from sequence and RTF:
              segments residues  atoms  bonds angles dihedrals impropers:
                     2     2080  13268  13755   9675     11781      4681

Dynamically allocated memory at       amaxmodel [B,KiB,MiB]:      5317296    5192.672     5.071

patch_______> segment topology patched using RTF:  1055  ;  ASP  ;  NTER
              segments residues  atoms  bonds angles dihedrals impropers:
                     2     2080  13268  13755  18829     22863      4681


Dynamically allocated memory at       amaxmodel [B,KiB,MiB]:      5557256    5427.008     5.300
patch_______> segment topology patched using RTF:  2080  ;  GLY  ;  CTER
              segments residues  atoms  bonds angles dihedrals impropers:
                     2     2080  13269  13756  18831     22864      4682

genseg______> segment topology constructed from sequence and RTF:
              segments residues  atoms  bonds angles dihedrals impropers:
                     2     2080  13269  13756  18831     22864      4682

Dynamically allocated memory at    amaxsequence [B,KiB,MiB]:      5557284    5427.035     5.300

Dynamically allocated memory at       amaxmodel [B,KiB,MiB]:      5722762    5588.635     5.458

Dynamically allocated memory at       amaxmodel [B,KiB,MiB]:      6387006    6237.311     6.091

Dynamically allocated memory at       amaxmodel [B,KiB,MiB]:      6480406    6328.521     6.180

mkilst______> segment topology constructed from sequence and RTF:
              segments residues  atoms  bonds angles dihedrals impropers:
                     3     3134  20046  20794  18831     22864      6999

Dynamically allocated memory at       amaxmodel [B,KiB,MiB]:      6784946    6625.924     6.471

patch_______> segment topology patched using RTF:  2081  ;  GLN  ;  NTER
              segments residues  atoms  bonds angles dihedrals impropers:
                     3     3134  20046  20794  28504     34643      6999


Dynamically allocated memory at       amaxmodel [B,KiB,MiB]:      7199562    7030.822     6.866
patch_______> segment topology patched using RTF:  3134  ;  TYR  ;  CTER
              segments residues  atoms  bonds angles dihedrals impropers:
                     3     3134  20047  20795  28506     34645      7000

genseg______> segment topology constructed from sequence and RTF:
              segments residues  atoms  bonds angles dihedrals impropers:
                     3     3134  20047  20795  28506     34645      7000
transfe_506_> MODEL is an average of all templates.
transfe_511_> Number of templates for coordinate transfer:        1
              After transferring coordinates of the equivalent template atoms,
              there are defined, undefined atoms in MODEL:     3134    16913
buildc__466W> Some coordinates in MODEL not assigned.
buildc__468W> Some coordinates in MODEL are still undefined.
maincha_525W>     6268 mainchain (N or C) atoms were approximately placed
              based on CA atom coordinates.
openf___224_> Open           COL1.ini
wrpdb___568_> Residues, atoms, selected atoms:     3134    20047    20047
make_re_417_> Restraint type to be calculated:  stereo

Dynamically allocated memory at  amaxrestraints [B,KiB,MiB]:      7306877    7135.622     6.968

Dynamically allocated memory at  amaxrestraints [B,KiB,MiB]:      7315069    7143.622     6.976

Dynamically allocated memory at  amaxrestraints [B,KiB,MiB]:      7331453    7159.622     6.992

Dynamically allocated memory at  amaxrestraints [B,KiB,MiB]:      7364221    7191.622     7.023

Dynamically allocated memory at  amaxrestraints [B,KiB,MiB]:      7396989    7223.622     7.054

Dynamically allocated memory at  amaxrestraints [B,KiB,MiB]:      7462525    7287.622     7.117

Dynamically allocated memory at  amaxrestraints [B,KiB,MiB]:      7495293    7319.622     7.148

Dynamically allocated memory at  amaxrestraints [B,KiB,MiB]:      7560829    7383.622     7.211

Dynamically allocated memory at  amaxrestraints [B,KiB,MiB]:      7593597    7415.622     7.242

Dynamically allocated memory at  amaxrestraints [B,KiB,MiB]:      7724669    7543.622     7.367

Dynamically allocated memory at  amaxrestraints [B,KiB,MiB]:      7790205    7607.622     7.429

Dynamically allocated memory at  amaxrestraints [B,KiB,MiB]:      7921277    7735.622     7.554

Dynamically allocated memory at  amaxrestraints [B,KiB,MiB]:      7986813    7799.622     7.617

Dynamically allocated memory at  amaxrestraints [B,KiB,MiB]:      8248957    8055.622     7.867

Dynamically allocated memory at  amaxrestraints [B,KiB,MiB]:      8380029    8183.622     7.992

Dynamically allocated memory at  amaxrestraints [B,KiB,MiB]:      8642173    8439.622     8.242

Dynamically allocated memory at  amaxrestraints [B,KiB,MiB]:      8773245    8567.622     8.367

Dynamically allocated memory at  amaxrestraints [B,KiB,MiB]:      9297533    9079.622     8.867

Dynamically allocated memory at  amaxrestraints [B,KiB,MiB]:      9559677    9335.622     9.117

Dynamically allocated memory at  amaxrestraints [B,KiB,MiB]:      9821821    9591.622     9.367

Dynamically allocated memory at  amaxrestraints [B,KiB,MiB]:     10346109   10103.622     9.867

Dynamically allocated memory at  amaxrestraints [B,KiB,MiB]:     11394685   11127.622    10.867

Dynamically allocated memory at  amaxrestraints [B,KiB,MiB]:     11918973   11639.622    11.367

Dynamically allocated memory at  amaxrestraints [B,KiB,MiB]:     12443261   12151.622    11.867

Dynamically allocated memory at  amaxrestraints [B,KiB,MiB]:     13491837   13175.622    12.867

Dynamically allocated memory at  amaxrestraints [B,KiB,MiB]:     15588989   15223.622    14.867

Dynamically allocated memory at  amaxrestraints [B,KiB,MiB]:     16637565   16247.622    15.867
r_stere_606_> Stereochemical restraints were constructed from RTF & PRMF.
              Added bond,angle,dihedral,improper restraints  :    20795   28506   38090    6316
              Total number of restraints before, now         :        0    93707
make_re_422_> Number of previous, current restraints         :        0    93707
make_re_423_> Number of previous, current selected restraints:        0    93707
make_re_417_> Restraint type to be calculated:  phi-psi_binormal

Dynamically allocated memory at   amaxstructure [B,KiB,MiB]:     18286738   17858.143    17.440
openf___224_> Open           ${MODINSTALL9v25}/modlib/mnch1.bin
openf___224_> Open           ${MODINSTALL9v25}/modlib/mnch1.mdt
errdih__638_> Missing atoms in a dihedral, residue index, residue type:        2        2  MET
errdih__638_> Missing atoms in a dihedral, residue index, residue type:        2        3  SER
errdih__638_> Missing atoms in a dihedral, residue index, residue type:        2        4  TYR
errdih__638_> Missing atoms in a dihedral, residue index, residue type:        2        5  GLY
errdih__638_> Missing atoms in a dihedral, residue index, residue type:        2        6  TYR
errdih__638_> Missing atoms in a dihedral, residue index, residue type:        2        7  ASP
errdih__638_> Missing atoms in a dihedral, residue index, residue type:        2        8  GLU
errdih__638_> Missing atoms in a dihedral, residue index, residue type:        2        9  LYS
errdih__638_> Missing atoms in a dihedral, residue index, residue type:        2       10  SER
errdih__638_> Missing atoms in a dihedral, residue index, residue type:        2       11  ALA
errdih__638_> Missing atoms in a dihedral, residue index, residue type:        2       12  GLY
errdih__638_> Missing atoms in a dihedral, residue index, residue type:        2       13  VAL
errdih__638_> Missing atoms in a dihedral, residue index, residue type:        2       14  SER
errdih__638_> Missing atoms in a dihedral, residue index, residue type:        2       15  VAL
errdih__638_> Missing atoms in a dihedral, residue index, residue type:        2       16  PRO
errdih__638_> Missing atoms in a dihedral, residue index, residue type:        2       17  GLY
errdih__638_> Missing atoms in a dihedral, residue index, residue type:        2       18  PRO
errdih__638_> Missing atoms in a dihedral, residue index, residue type:        2       19  MET
errdih__638_> Missing atoms in a dihedral, residue index, residue type:        2       20  GLY
errdih__638_> Missing atoms in a dihedral, residue index, residue type:        2       21  PRO
errdih__638_> Missing atoms in a dihedral, residue index, residue type:        2       22  SER
errdih__638_> Missing atoms in a dihedral, residue index, residue type:        2       23  GLY
errdih__638_> Missing atoms in a dihedral, residue index, residue type:        2       24  PRO
errdih__638_> Missing atoms in a dihedral, residue index, residue type:        2       25  ARG
errdih__638_> Missing atoms in a dihedral, residue index, residue type:        2       26  GLY
errdih__638_> Missing atoms in a dihedral, residue index, residue type:        2       27  LEU
errdih__638_> Missing atoms in a dihedral, residue index, residue type:        2       29  GLY
errdih__638_> Missing atoms in a dihedral, residue index, residue type:        2       30  PRO
errdih__638_> Missing atoms in a dihedral, residue index, residue type:        2       32  GLY
errdih__638_> Missing atoms in a dihedral, residue index, residue type:        2       33  ALA
errdih__638_> Missing atoms in a dihedral, residue index, residue type:        2       35  GLY
errdih__638_> Missing atoms in a dihedral, residue index, residue type:        2       36  PRO
errdih__638_> Missing atoms in a dihedral, residue index, residue type:        2       37  GLN
errdih__638_> Missing atoms in a dihedral, residue index, residue type:        2       38  GLY
errdih__638_> Missing atoms in a dihedral, residue index, residue type:        2       39  PHE
errdih__638_> Missing atoms in a dihedral, residue index, residue type:        2       40  GLN
errdih__638_> Missing atoms in a dihedral, residue index, residue type:        2       41  GLY
errdih__638_> Missing atoms in a dihedral, residue index, residue type:        2       42  PRO
errdih__638_> Missing atoms in a dihedral, residue index, residue type:        2       44  GLY
errdih__638_> Missing atoms in a dihedral, residue index, residue type:        2       45  GLU
errdih__638_> Missing atoms in a dihedral, residue index, residue type:        2       47  GLY
errdih__638_> Missing atoms in a dihedral, residue index, residue type:        2       48  GLU
errdih__638_> Missing atoms in a dihedral, residue index, residue type:        2       50  GLY
errdih__638_> Missing atoms in a dihedral, residue index, residue type:        2       51  GLY
errdih__638_> Missing atoms in a dihedral, residue index, residue type:        2       52  SER
errdih__638_> Missing atoms in a dihedral, residue index, residue type:        2       53  GLY
errdih__638_> Missing atoms in a dihedral, residue index, residue type:        2       54  PRO
errdih__638_> Missing atoms in a dihedral, residue index, residue type:        2       55  MET
errdih__638_> Missing atoms in a dihedral, residue index, residue type:        2       56  GLY
errdih__638_> Missing atoms in a dihedral, residue index, residue type:        2       57  PRO
errdih__638_> Missing atoms in a dihedral, residue index, residue type:        2       58  PRO
errdih__638_> Missing atoms in a dihedral, residue index, residue type:        2       59  GLY
errdih__638_> Missing atoms in a dihedral, residue index, residue type:        2       60  PRO
errdih__638_> Missing atoms in a dihedral, residue index, residue type:        2       62  GLY
errdih__638_> Missing atoms in a dihedral, residue index, residue type:        2       63  PRO
errdih__638_> Missing atoms in a dihedral, residue index, residue type:        2       65  GLY
errdih__638_> Missing atoms in a dihedral, residue index, residue type:        2       66  LYS
errdih__638_> Missing atoms in a dihedral, residue index, residue type:        2       67  ASN
errdih__638_> Missing atoms in a dihedral, residue index, residue type:        2       68  GLY
errdih__638_> Missing atoms in a dihedral, residue index, residue type:        2       69  ASP
errdih__638_> Missing atoms in a dihedral, residue index, residue type:        2       70  ASP
errdih__638_> Missing atoms in a dihedral, residue index, residue type:        2       71  GLY
errdih__638_> Missing atoms in a dihedral, residue index, residue type:        2       72  GLU
errdih__638_> Missing atoms in a dihedral, residue index, residue type:        2       73  ALA
errdih__638_> Missing atoms in a dihedral, residue index, residue type:        2       74  GLY
errdih__638_> Missing atoms in a dihedral, residue index, residue type:        2       75  LYS
errdih__638_> Missing atoms in a dihedral, residue index, residue type:        2       76  PRO
errdih__638_> Missing atoms in a dihedral, residue index, residue type:        2       77  GLY
errdih__638_> Missing atoms in a dihedral, residue index, residue type:        2       78  ARG
errdih__638_> Missing atoms in a dihedral, residue index, residue type:        2       80  GLY
errdih__638_> Missing atoms in a dihedral, residue index, residue type:        2       81  GLU
errdih__638_> Missing atoms in a dihedral, residue index, residue type:        2       82  ARG
errdih__638_> Missing atoms in a dihedral, residue index, residue type:        2       83  GLY
errdih__638_> Missing atoms in a dihedral, residue index, residue type:        2       84  PRO
errdih__638_> Missing atoms in a dihedral, residue index, residue type:        2       86  GLY
errdih__638_> Missing atoms in a dihedral, residue index, residue type:        2       87  PRO
errdih__638_> Missing atoms in a dihedral, residue index, residue type:        2       88  GLN
errdih__638_> Missing atoms in a dihedral, residue index, residue type:        2       89  GLY
errdih__638_> Missing atoms in a dihedral, residue index, residue type:        2       90  ALA
errdih__638_> Missing atoms in a dihedral, residue index, residue type:        2       91  ARG
errdih__638_> Missing atoms in a dihedral, residue index, residue type:        2       92  GLY
errdih__638_> Missing atoms in a dihedral, residue index, residue type:        2       93  LEU
errdih__638_> Missing atoms in a dihedral, residue index, residue type:        2       95  GLY
errdih__638_> Missing atoms in a dihedral, residue index, residue type:        2       96  THR
errdih__638_> Missing atoms in a dihedral, residue index, residue type:        2       97  ALA
errdih__638_> Missing atoms in a dihedral, residue index, residue type:        2       98  GLY
errdih__638_> Missing atoms in a dihedral, residue index, residue type:        2       99  LEU
errdih__638_> Missing atoms in a dihedral, residue index, residue type:        2      101  GLY
errdih__638_> Missing atoms in a dihedral, residue index, residue type:        2      102  MET
errdih__638_> Missing atoms in a dihedral, residue index, residue type:        2      103  LYS
errdih__638_> Missing atoms in a dihedral, residue index, residue type:        2      104  GLY
errdih__638_> Missing atoms in a dihedral, residue index, residue type:        2      105  HIS
errdih__638_> Missing atoms in a dihedral, residue index, residue type:        2      106  ARG
errdih__638_> Missing atoms in a dihedral, residue index, residue type:        2      107  GLY
errdih__638_> Missing atoms in a dihedral, residue index, residue type:        2      108  PHE
errdih__638_> Missing atoms in a dihedral, residue index, residue type:        2      109  SER
errdih__638_> Missing atoms in a dihedral, residue index, residue type:        2      110  GLY
errdih__638_> Missing atoms in a dihedral, residue index, residue type:        2      111  LEU
errdih__638_> Missing atoms in a dihedral, residue index, residue type:        2      112  ASP
errdih__638_> Missing atoms in a dihedral, residue index, residue type:        2      113  GLY
errdih__638_> Missing atoms in a dihedral, residue index, residue type:        2      114  ALA
errdih__638_> Missing atoms in a dihedral, residue index, residue type:        2      115  LYS
errdih__638_> Missing atoms in a dihedral, residue index, residue type:        2      116  GLY
errdih__638_> Missing atoms in a dihedral, residue index, residue type:        2      117  ASP
errdih__638_> Missing atoms in a dihedral, residue index, residue type:        2      118  THR
errdih__638_> Missing atoms in a dihedral, residue index, residue type:        2      119  GLY
errdih__638_> Missing atoms in a dihedral, residue index, residue type:        2      120  PRO
errdih__638_> Missing atoms in a dihedral, residue index, residue type:        2      121  ALA
errdih__638_> Missing atoms in a dihedral, residue index, residue type:        2      122  GLY
errdih__638_> Missing atoms in a dihedral, residue index, residue type:        2      123  PRO
errdih__638_> Missing atoms in a dihedral, residue index, residue type:        2      124  LYS
errdih__638_> Missing atoms in a dihedral, residue index, residue type:        2      125  GLY
errdih__638_> Missing atoms in a dihedral, residue index, residue type:        2      126  GLU
errdih__638_> Missing atoms in a dihedral, residue index, residue type:        2      128  GLY
errdih__638_> Missing atoms in a dihedral, residue index, residue type:        2      129  SER
errdih__638_> Missing atoms in a dihedral, residue index, residue type:        2      131  GLY
errdih__638_> Missing atoms in a dihedral, residue index, residue type:        2      132  GLU
errdih__638_> Missing atoms in a dihedral, residue index, residue type:        2      133  ASN
errdih__638_> Missing atoms in a dihedral, residue index, residue type:        2      134  GLY
errdih__638_> Missing atoms in a dihedral, residue index, residue type:        2      135  THR
errdih__638_> Missing atoms in a dihedral, residue index, residue type:        2      137  GLY
errdih__638_> Missing atoms in a dihedral, residue index, residue type:        2      138  GLN
errdih__638_> Missing atoms in a dihedral, residue index, residue type:        2      139  MET
errdih__638_> Missing atoms in a dihedral, residue index, residue type:        2      140  GLY
errdih__638_> Missing atoms in a dihedral, residue index, residue type:        2      141  PRO
errdih__638_> Missing atoms in a dihedral, residue index, residue type:        2      142  ARG
errdih__638_> Missing atoms in a dihedral, residue index, residue type:        2      143  GLY
errdih__638_> Missing atoms in a dihedral, residue index, residue type:        2      144  LEU
errdih__638_> Missing atoms in a dihedral, residue index, residue type:        2      146  GLY
errdih__638_> Missing atoms in a dihedral, residue index, residue type:        2      147  GLU
errdih__638_> Missing atoms in a dihedral, residue index, residue type:        2      148  ARG
errdih__638_> Missing atoms in a dihedral, residue index, residue type:        2      149  GLY
errdih__638_> Missing atoms in a dihedral, residue index, residue type:        2      150  ARG
errdih__638_> Missing atoms in a dihedral, residue index, residue type:        2      152  GLY
errdih__638_> Missing atoms in a dihedral, residue index, residue type:        2      153  PRO
errdih__638_> Missing atoms in a dihedral, residue index, residue type:        2      155  GLY
errdih__638_> Missing atoms in a dihedral, residue index, residue type:        2      156  THR
errdih__638_> Missing atoms in a dihedral, residue index, residue type:        2      157  ALA
errdih__638_> Missing atoms in a dihedral, residue index, residue type:        2      158  GLY
errdih__638_> Missing atoms in a dihedral, residue index, residue type:        2      159  ALA
errdih__638_> Missing atoms in a dihedral, residue index, residue type:        2      160  ARG
errdih__638_> Missing atoms in a dihedral, residue index, residue type:        2      161  GLY
errdih__638_> Missing atoms in a dihedral, residue index, residue type:        2      162  ASN
errdih__638_> Missing atoms in a dihedral, residue index, residue type:        2      163  ASP
errdih__638_> Missing atoms in a dihedral, residue index, residue type:        2      164  GLY
errdih__638_> Missing atoms in a dihedral, residue index, residue type:        2      165  ALA
errdih__638_> Missing atoms in a dihedral, residue index, residue type:        2      166  VAL
errdih__638_> Missing atoms in a dihedral, residue index, residue type:        2      167  GLY
errdih__638_> Missing atoms in a dihedral, residue index, residue type:        2      168  ALA
errdih__638_> Missing atoms in a dihedral, residue index, residue type:        2      169  ALA
errdih__638_> Missing atoms in a dihedral, residue index, residue type:        2      170  GLY
errdih__638_> Missing atoms in a dihedral, residue index, residue type:        2      171  PRO
errdih__638_> Missing atoms in a dihedral, residue index, residue type:        2      173  GLY
errdih__638_> Missing atoms in a dihedral, residue index, residue type:        2      174  PRO
errdih__638_> Missing atoms in a dihedral, residue index, residue type:        2      175  THR
errdih__638_> Missing atoms in a dihedral, residue index, residue type:        2      176  GLY
errdih__638_> Missing atoms in a dihedral, residue index, residue type:        2      177  PRO
errdih__638_> Missing atoms in a dihedral, residue index, residue type:        2      178  THR
errdih__638_> Missing atoms in a dihedral, residue index, residue type:        2      179  GLY
errdih__638_> Missing atoms in a dihedral, residue index, residue type:        2      180  PRO
errdih__638_> Missing atoms in a dihedral, residue index, residue type:        2      182  GLY
errdih__638_> Missing atoms in a dihedral, residue index, residue type:        2      183  PHE
errdih__638_> Missing atoms in a dihedral, residue index, residue type:        2      185  GLY
errdih__638_> Missing atoms in a dihedral, residue index, residue type:        2      186  ALA
errdih__638_> Missing atoms in a dihedral, residue index, residue type:        2      187  ALA
errdih__638_> Missing atoms in a dihedral, residue index, residue type:        2      188  GLY
errdih__638_> Missing atoms in a dihedral, residue index, residue type:        2      189  ALA
errdih__638_> Missing atoms in a dihedral, residue index, residue type:        2      190  LYS
errdih__638_> Missing atoms in a dihedral, residue index, residue type:        2      191  GLY
errdih__638_> Missing atoms in a dihedral, residue index, residue type:        2      192  GLU
errdih__638_> Missing atoms in a dihedral, residue index, residue type:        2      193  ALA
errdih__638_> Missing atoms in a dihedral, residue index, residue type:        2      194  GLY
errdih__638_> Missing atoms in a dihedral, residue index, residue type:        2      195  PRO
errdih__638_> Missing atoms in a dihedral, residue index, residue type:        2      196  GLN
errdih__638_> Missing atoms in a dihedral, residue index, residue type:        2      197  GLY
errdih__638_> Missing atoms in a dihedral, residue index, residue type:        2      198  ALA
errdih__638_> Missing atoms in a dihedral, residue index, residue type:        2      199  ARG
errdih__638_> Missing atoms in a dihedral, residue index, residue type:        2      200  GLY
errdih__638_> Missing atoms in a dihedral, residue index, residue type:        2      201  SER
errdih__638_> Missing atoms in a dihedral, residue index, residue type:        2      202  GLU
errdih__638_> Missing atoms in a dihedral, residue index, residue type:        2      203  GLY
errdih__638_> Missing atoms in a dihedral, residue index, residue type:        2      204  PRO
errdih__638_> Missing atoms in a dihedral, residue index, residue type:        2      205  GLN
errdih__638_> Missing atoms in a dihedral, residue index, residue type:        2      206  GLY
errdih__638_> Missing atoms in a dihedral, residue index, residue type:        2      207  VAL
errdih__638_> Missing atoms in a dihedral, residue index, residue type:        2      208  ARG
errdih__638_> Missing atoms in a dihedral, residue index, residue type:        2      209  GLY
errdih__638_> Missing atoms in a dihedral, residue index, residue type:        2      210  GLU
errdih__638_> Missing atoms in a dihedral, residue index, residue type:        2      212  GLY
errdih__638_> Missing atoms in a dihedral, residue index, residue type:        2      213  PRO
errdih__638_> Missing atoms in a dihedral, residue index, residue type:        2      215  GLY
errdih__638_> Missing atoms in a dihedral, residue index, residue type:        2      216  PRO
errdih__638_> Missing atoms in a dihedral, residue index, residue type:        2      217  ALA
errdih__638_> Missing atoms in a dihedral, residue index, residue type:        2      218  GLY
errdih__638_> Missing atoms in a dihedral, residue index, residue type:        2      219  ALA
errdih__638_> Missing atoms in a dihedral, residue index, residue type:        2      220  ALA
errdih__638_> Missing atoms in a dihedral, residue index, residue type:        2      221  GLY
errdih__638_> Missing atoms in a dihedral, residue index, residue type:        2      222  PRO
errdih__638_> Missing atoms in a dihedral, residue index, residue type:        2      223  ALA
errdih__638_> Missing atoms in a dihedral, residue index, residue type:        2      224  GLY
errdih__638_> Missing atoms in a dihedral, residue index, residue type:        2      225  ASN
errdih__638_> Missing atoms in a dihedral, residue index, residue type:        2      227  GLY
errdih__638_> Missing atoms in a dihedral, residue index, residue type:        2      228  ALA
errdih__638_> Missing atoms in a dihedral, residue index, residue type:        2      229  ASP
errdih__638_> Missing atoms in a dihedral, residue index, residue type:        2      230  GLY
errdih__638_> Missing atoms in a dihedral, residue index, residue type:        2      231  GLN
errdih__638_> Missing atoms in a dihedral, residue index, residue type:        2      233  GLY
errdih__638_> Missing atoms in a dihedral, residue index, residue type:        2      234  ALA
errdih__638_> Missing atoms in a dihedral, residue index, residue type:        2      235  LYS
errdih__638_> Missing atoms in a dihedral, residue index, residue type:        2      236  GLY
errdih__638_> Missing atoms in a dihedral, residue index, residue type:        2      237  ALA
errdih__638_> Missing atoms in a dihedral, residue index, residue type:        2      238  ASN
errdih__638_> Missing atoms in a dihedral, residue index, residue type:        2      239  GLY
errdih__638_> Missing atoms in a dihedral, residue index, residue type:        2      240  ALA
errdih__638_> Missing atoms in a dihedral, residue index, residue type:        2      242  GLY
errdih__638_> Missing atoms in a dihedral, residue index, residue type:        2      243  ILE
errdih__638_> Missing atoms in a dihedral, residue index, residue type:        2      244  ALA
errdih__638_> Missing atoms in a dihedral, residue index, residue type:        2      245  GLY
errdih__638_> Missing atoms in a dihedral, residue index, residue type:        2      246  ALA
errdih__638_> Missing atoms in a dihedral, residue index, residue type:        2      248  GLY
errdih__638_> Missing atoms in a dihedral, residue index, residue type:        2      249  PHE
errdih__638_> Missing atoms in a dihedral, residue index, residue type:        2      251  GLY
errdih__638_> Missing atoms in a dihedral, residue index, residue type:        2      252  ALA
errdih__638_> Missing atoms in a dihedral, residue index, residue type:        2      253  ARG
errdih__638_> Missing atoms in a dihedral, residue index, residue type:        2      254  GLY
errdih__638_> Missing atoms in a dihedral, residue index, residue type:        2      255  PRO
errdih__638_> Missing atoms in a dihedral, residue index, residue type:        2      256  SER
errdih__638_> Missing atoms in a dihedral, residue index, residue type:        2      257  GLY
errdih__638_> Missing atoms in a dihedral, residue index, residue type:        2      258  PRO
errdih__638_> Missing atoms in a dihedral, residue index, residue type:        2      259  GLN
errdih__638_> Missing atoms in a dihedral, residue index, residue type:        2      260  GLY
errdih__638_> Missing atoms in a dihedral, residue index, residue type:        2      261  PRO
errdih__638_> Missing atoms in a dihedral, residue index, residue type:        2      262  SER
errdih__638_> Missing atoms in a dihedral, residue index, residue type:        2      263  GLY
errdih__638_> Missing atoms in a dihedral, residue index, residue type:        2      264  ALA
errdih__638_> Missing atoms in a dihedral, residue index, residue type:        2      266  GLY
errdih__638_> Missing atoms in a dihedral, residue index, residue type:        2      267  PRO
errdih__638_> Missing atoms in a dihedral, residue index, residue type:        2      268  LYS
errdih__638_> Missing atoms in a dihedral, residue index, residue type:        2      269  GLY
errdih__638_> Missing atoms in a dihedral, residue index, residue type:        2      270  THR
errdih__638_> Missing atoms in a dihedral, residue index, residue type:        2      271  SER
errdih__638_> Missing atoms in a dihedral, residue index, residue type:        2      272  GLY
errdih__638_> Missing atoms in a dihedral, residue index, residue type:        2      273  GLU
errdih__638_> Missing atoms in a dihedral, residue index, residue type:        2      275  GLY
errdih__638_> Missing atoms in a dihedral, residue index, residue type:        2      276  ALA
errdih__638_> Missing atoms in a dihedral, residue index, residue type:        2      278  GLY
errdih__638_> Missing atoms in a dihedral, residue index, residue type:        2      279  ASN
errdih__638_> Missing atoms in a dihedral, residue index, residue type:        2      280  LYS
errdih__638_> Missing atoms in a dihedral, residue index, residue type:        2      281  GLY
errdih__638_> Missing atoms in a dihedral, residue index, residue type:        2      282  ASP
errdih__638_> Missing atoms in a dihedral, residue index, residue type:        2      283  THR
errdih__638_> Missing atoms in a dihedral, residue index, residue type:        2      284  GLY
errdih__638_> Missing atoms in a dihedral, residue index, residue type:        2      285  ALA
errdih__638_> Missing atoms in a dihedral, residue index, residue type:        2      286  LYS
errdih__638_> Missing atoms in a dihedral, residue index, residue type:        2      287  GLY
errdih__638_> Missing atoms in a dihedral, residue index, residue type:        2      288  GLU
errdih__638_> Missing atoms in a dihedral, residue index, residue type:        2      290  GLY
errdih__638_> Missing atoms in a dihedral, residue index, residue type:        2      291  PRO
errdih__638_> Missing atoms in a dihedral, residue index, residue type:        2      292  ALA
errdih__638_> Missing atoms in a dihedral, residue index, residue type:        2      293  GLY
errdih__638_> Missing atoms in a dihedral, residue index, residue type:        2      294  VAL
errdih__638_> Missing atoms in a dihedral, residue index, residue type:        2      295  GLN
errdih__638_> Missing atoms in a dihedral, residue index, residue type:        2      296  GLY
errdih__638_> Missing atoms in a dihedral, residue index, residue type:        2      297  PRO
errdih__638_> Missing atoms in a dihedral, residue index, residue type:        2      299  GLY
errdih__638_> Missing atoms in a dihedral, residue index, residue type:        2      300  PRO
errdih__638_> Missing atoms in a dihedral, residue index, residue type:        2      301  ALA
errdih__638_> Missing atoms in a dihedral, residue index, residue type:        2      302  GLY
errdih__638_> Missing atoms in a dihedral, residue index, residue type:        2      303  GLU
errdih__638_> Missing atoms in a dihedral, residue index, residue type:        2      304  GLU
errdih__638_> Missing atoms in a dihedral, residue index, residue type:        2      305  GLY
errdih__638_> Missing atoms in a dihedral, residue index, residue type:        2      306  LYS
errdih__638_> Missing atoms in a dihedral, residue index, residue type:        2      307  ARG
errdih__638_> Missing atoms in a dihedral, residue index, residue type:        2      308  GLY
errdih__638_> Missing atoms in a dihedral, residue index, residue type:        2      309  ALA
errdih__638_> Missing atoms in a dihedral, residue index, residue type:        2      310  ARG
errdih__638_> Missing atoms in a dihedral, residue index, residue type:        2      311  GLY
errdih__638_> Missing atoms in a dihedral, residue index, residue type:        2      312  GLU
errdih__638_> Missing atoms in a dihedral, residue index, residue type:        2      314  GLY
errdih__638_> Missing atoms in a dihedral, residue index, residue type:        2      315  PRO
errdih__638_> Missing atoms in a dihedral, residue index, residue type:        2      316  SER
errdih__638_> Missing atoms in a dihedral, residue index, residue type:        2      317  GLY
errdih__638_> Missing atoms in a dihedral, residue index, residue type:        2      318  LEU
errdih__638_> Missing atoms in a dihedral, residue index, residue type:        2      320  GLY
errdih__638_> Missing atoms in a dihedral, residue index, residue type:        2      321  PRO
errdih__638_> Missing atoms in a dihedral, residue index, residue type:        2      323  GLY
errdih__638_> Missing atoms in a dihedral, residue index, residue type:        2      324  GLU
errdih__638_> Missing atoms in a dihedral, residue index, residue type:        2      325  ARG
errdih__638_> Missing atoms in a dihedral, residue index, residue type:        2      326  GLY
errdih__638_> Missing atoms in a dihedral, residue index, residue type:        2      327  GLY
errdih__638_> Missing atoms in a dihedral, residue index, residue type:        2      329  GLY
errdih__638_> Missing atoms in a dihedral, residue index, residue type:        2      330  SER
errdih__638_> Missing atoms in a dihedral, residue index, residue type:        2      331  ARG
errdih__638_> Missing atoms in a dihedral, residue index, residue type:        2      332  GLY
errdih__638_> Missing atoms in a dihedral, residue index, residue type:        2      333  PHE
errdih__638_> Missing atoms in a dihedral, residue index, residue type:        2      335  GLY
errdih__638_> Missing atoms in a dihedral, residue index, residue type:        2      336  ALA
errdih__638_> Missing atoms in a dihedral, residue index, residue type:        2      337  ASP
errdih__638_> Missing atoms in a dihedral, residue index, residue type:        2      338  GLY
errdih__638_> Missing atoms in a dihedral, residue index, residue type:        2      339  VAL
errdih__638_> Missing atoms in a dihedral, residue index, residue type:        2      340  ALA
errdih__638_> Missing atoms in a dihedral, residue index, residue type:        2      341  GLY
errdih__638_> Missing atoms in a dihedral, residue index, residue type:        2      342  PRO
errdih__638_> Missing atoms in a dihedral, residue index, residue type:        2      343  LYS
errdih__638_> Missing atoms in a dihedral, residue index, residue type:        2      344  GLY
errdih__638_> Missing atoms in a dihedral, residue index, residue type:        2      345  PRO
errdih__638_> Missing atoms in a dihedral, residue index, residue type:        2      346  SER
errdih__638_> Missing atoms in a dihedral, residue index, residue type:        2      347  GLY
errdih__638_> Missing atoms in a dihedral, residue index, residue type:        2      348  GLU
errdih__638_> Missing atoms in a dihedral, residue index, residue type:        2      349  ARG
errdih__638_> Missing atoms in a dihedral, residue index, residue type:        2      350  GLY
errdih__638_> Missing atoms in a dihedral, residue index, residue type:        2      351  SER
errdih__638_> Missing atoms in a dihedral, residue index, residue type:        2      353  GLY
errdih__638_> Missing atoms in a dihedral, residue index, residue type:        2      354  PRO
errdih__638_> Missing atoms in a dihedral, residue index, residue type:        2      355  ALA
errdih__638_> Missing atoms in a dihedral, residue index, residue type:        2      356  GLY
errdih__638_> Missing atoms in a dihedral, residue index, residue type:        2      357  PRO
errdih__638_> Missing atoms in a dihedral, residue index, residue type:        2      358  LYS
errdih__638_> Missing atoms in a dihedral, residue index, residue type:        2      359  GLY
errdih__638_> Missing atoms in a dihedral, residue index, residue type:        2      360  SER
errdih__638_> Missing atoms in a dihedral, residue index, residue type:        2      362  GLY
errdih__638_> Missing atoms in a dihedral, residue index, residue type:        2      363  GLU
errdih__638_> Missing atoms in a dihedral, residue index, residue type:        2      364  ALA
errdih__638_> Missing atoms in a dihedral, residue index, residue type:        2      365  GLY
errdih__638_> Missing atoms in a dihedral, residue index, residue type:        2      366  ARG
errdih__638_> Missing atoms in a dihedral, residue index, residue type:        2      368  GLY
errdih__638_> Missing atoms in a dihedral, residue index, residue type:        2      369  GLU
errdih__638_> Missing atoms in a dihedral, residue index, residue type:        2      370  ALA
errdih__638_> Missing atoms in a dihedral, residue index, residue type:        2      371  GLY
errdih__638_> Missing atoms in a dihedral, residue index, residue type:        2      372  LEU
errdih__638_> Missing atoms in a dihedral, residue index, residue type:        2      374  GLY
errdih__638_> Missing atoms in a dihedral, residue index, residue type:        2      375  ALA
errdih__638_> Missing atoms in a dihedral, residue index, residue type:        2      376  LYS
errdih__638_> Missing atoms in a dihedral, residue index, residue type:        2      377  GLY
errdih__638_> Missing atoms in a dihedral, residue index, residue type:        2      378  LEU
errdih__638_> Missing atoms in a dihedral, residue index, residue type:        2      379  THR
errdih__638_> Missing atoms in a dihedral, residue index, residue type:        2      380  GLY
errdih__638_> Missing atoms in a dihedral, residue index, residue type:        2      381  SER
errdih__638_> Missing atoms in a dihedral, residue index, residue type:        2      383  GLY
errdih__638_> Missing atoms in a dihedral, residue index, residue type:        2      384  SER
errdih__638_> Missing atoms in a dihedral, residue index, residue type:        2      386  GLY
errdih__638_> Missing atoms in a dihedral, residue index, residue type:        2      387  PRO
errdih__638_> Missing atoms in a dihedral, residue index, residue type:        2      388  ASP
errdih__638_> Missing atoms in a dihedral, residue index, residue type:        2      389  GLY
errdih__638_> Missing atoms in a dihedral, residue index, residue type:        2      390  LYS
errdih__638_> Missing atoms in a dihedral, residue index, residue type:        2      391  THR
errdih__638_> Missing atoms in a dihedral, residue index, residue type:        2      392  GLY
errdih__638_> Missing atoms in a dihedral, residue index, residue type:        2      393  PRO
errdih__638_> Missing atoms in a dihedral, residue index, residue type:        2      395  GLY
errdih__638_> Missing atoms in a dihedral, residue index, residue type:        2      396  PRO
errdih__638_> Missing atoms in a dihedral, residue index, residue type:        2      397  ALA
errdih__638_> Missing atoms in a dihedral, residue index, residue type:        2      398  GLY
errdih__638_> Missing atoms in a dihedral, residue index, residue type:        2      399  GLN
errdih__638_> Missing atoms in a dihedral, residue index, residue type:        2      400  ASP
errdih__638_> Missing atoms in a dihedral, residue index, residue type:        2      401  GLY
errdih__638_> Missing atoms in a dihedral, residue index, residue type:        2      402  ARG
errdih__638_> Missing atoms in a dihedral, residue index, residue type:        2      404  GLY
errdih__638_> Missing atoms in a dihedral, residue index, residue type:        2      405  PRO
errdih__638_> Missing atoms in a dihedral, residue index, residue type:        2      406  ALA
errdih__638_> Missing atoms in a dihedral, residue index, residue type:        2      407  GLY
errdih__638_> Missing atoms in a dihedral, residue index, residue type:        2      408  PRO
errdih__638_> Missing atoms in a dihedral, residue index, residue type:        2      410  GLY
errdih__638_> Missing atoms in a dihedral, residue index, residue type:        2      411  ALA
errdih__638_> Missing atoms in a dihedral, residue index, residue type:        2      412  ARG
errdih__638_> Missing atoms in a dihedral, residue index, residue type:        2      413  GLY
errdih__638_> Missing atoms in a dihedral, residue index, residue type:        2      414  GLN
errdih__638_> Missing atoms in a dihedral, residue index, residue type:        2      415  ALA
errdih__638_> Missing atoms in a dihedral, residue index, residue type:        2      416  GLY
errdih__638_> Missing atoms in a dihedral, residue index, residue type:        2      417  VAL
errdih__638_> Missing atoms in a dihedral, residue index, residue type:        2      418  MET
errdih__638_> Missing atoms in a dihedral, residue index, residue type:        2      419  GLY
errdih__638_> Missing atoms in a dihedral, residue index, residue type:        2      420  PHE
errdih__638_> Missing atoms in a dihedral, residue index, residue type:        2      422  GLY
errdih__638_> Missing atoms in a dihedral, residue index, residue type:        2      423  PRO
errdih__638_> Missing atoms in a dihedral, residue index, residue type:        2      424  LYS
errdih__638_> Missing atoms in a dihedral, residue index, residue type:        2      425  GLY
errdih__638_> Missing atoms in a dihedral, residue index, residue type:        2      426  THR
errdih__638_> Missing atoms in a dihedral, residue index, residue type:        2      427  ALA
errdih__638_> Missing atoms in a dihedral, residue index, residue type:        2      428  GLY
errdih__638_> Missing atoms in a dihedral, residue index, residue type:        2      429  GLU
errdih__638_> Missing atoms in a dihedral, residue index, residue type:        2      431  GLY
errdih__638_> Missing atoms in a dihedral, residue index, residue type:        2      432  LYS
errdih__638_> Missing atoms in a dihedral, residue index, residue type:        2      433  ALA
errdih__638_> Missing atoms in a dihedral, residue index, residue type:        2      434  GLY
errdih__638_> Missing atoms in a dihedral, residue index, residue type:        2      435  GLU
errdih__638_> Missing atoms in a dihedral, residue index, residue type:        2      436  ARG
errdih__638_> Missing atoms in a dihedral, residue index, residue type:        2      437  GLY
errdih__638_> Missing atoms in a dihedral, residue index, residue type:        2      438  VAL
errdih__638_> Missing atoms in a dihedral, residue index, residue type:        2      440  GLY
errdih__638_> Missing atoms in a dihedral, residue index, residue type:        2      441  PRO
errdih__638_> Missing atoms in a dihedral, residue index, residue type:        2      443  GLY
errdih__638_> Missing atoms in a dihedral, residue index, residue type:        2      444  ALA
errdih__638_> Missing atoms in a dihedral, residue index, residue type:        2      445  VAL
errdih__638_> Missing atoms in a dihedral, residue index, residue type:        2      446  GLY
errdih__638_> Missing atoms in a dihedral, residue index, residue type:        2      447  PRO
errdih__638_> Missing atoms in a dihedral, residue index, residue type:        2      448  ALA
errdih__638_> Missing atoms in a dihedral, residue index, residue type:        2      449  GLY
errdih__638_> Missing atoms in a dihedral, residue index, residue type:        2      450  LYS
errdih__638_> Missing atoms in a dihedral, residue index, residue type:        2      451  ASP
errdih__638_> Missing atoms in a dihedral, residue index, residue type:        2      452  GLY
errdih__638_> Missing atoms in a dihedral, residue index, residue type:        2      453  GLU
errdih__638_> Missing atoms in a dihedral, residue index, residue type:        2      454  ALA
errdih__638_> Missing atoms in a dihedral, residue index, residue type:        2      455  GLY
errdih__638_> Missing atoms in a dihedral, residue index, residue type:        2      456  ALA
errdih__638_> Missing atoms in a dihedral, residue index, residue type:        2      457  GLN
errdih__638_> Missing atoms in a dihedral, residue index, residue type:        2      458  GLY
errdih__638_> Missing atoms in a dihedral, residue index, residue type:        2      459  ALA
errdih__638_> Missing atoms in a dihedral, residue index, residue type:        2      461  GLY
errdih__638_> Missing atoms in a dihedral, residue index, residue type:        2      462  PRO
errdih__638_> Missing atoms in a dihedral, residue index, residue type:        2      463  ALA
errdih__638_> Missing atoms in a dihedral, residue index, residue type:        2      464  GLY
errdih__638_> Missing atoms in a dihedral, residue index, residue type:        2      465  PRO
errdih__638_> Missing atoms in a dihedral, residue index, residue type:        2      466  ALA
errdih__638_> Missing atoms in a dihedral, residue index, residue type:        2      467  GLY
errdih__638_> Missing atoms in a dihedral, residue index, residue type:        2      468  GLU
errdih__638_> Missing atoms in a dihedral, residue index, residue type:        2      469  ARG
errdih__638_> Missing atoms in a dihedral, residue index, residue type:        2      470  GLY
errdih__638_> Missing atoms in a dihedral, residue index, residue type:        2      471  GLU
errdih__638_> Missing atoms in a dihedral, residue index, residue type:        2      472  GLN
errdih__638_> Missing atoms in a dihedral, residue index, residue type:        2      473  GLY
errdih__638_> Missing atoms in a dihedral, residue index, residue type:        2      474  PRO
errdih__638_> Missing atoms in a dihedral, residue index, residue type:        2      475  ALA
errdih__638_> Missing atoms in a dihedral, residue index, residue type:        2      476  GLY
errdih__638_> Missing atoms in a dihedral, residue index, residue type:        2      477  SER
errdih__638_> Missing atoms in a dihedral, residue index, residue type:        2      479  GLY
errdih__638_> Missing atoms in a dihedral, residue index, residue type:        2      480  PHE
errdih__638_> Missing atoms in a dihedral, residue index, residue type:        2      481  GLN
errdih__638_> Missing atoms in a dihedral, residue index, residue type:        2      482  GLY
errdih__638_> Missing atoms in a dihedral, residue index, residue type:        2      483  LEU
errdih__638_> Missing atoms in a dihedral, residue index, residue type:        2      485  GLY
errdih__638_> Missing atoms in a dihedral, residue index, residue type:        2      486  PRO
errdih__638_> Missing atoms in a dihedral, residue index, residue type:        2      487  ALA
errdih__638_> Missing atoms in a dihedral, residue index, residue type:        2      488  GLY
errdih__638_> Missing atoms in a dihedral, residue index, residue type:        2      489  PRO
errdih__638_> Missing atoms in a dihedral, residue index, residue type:        2      491  GLY
errdih__638_> Missing atoms in a dihedral, residue index, residue type:        2      492  GLU
errdih__638_> Missing atoms in a dihedral, residue index, residue type:        2      493  ALA
errdih__638_> Missing atoms in a dihedral, residue index, residue type:        2      494  GLY
errdih__638_> Missing atoms in a dihedral, residue index, residue type:        2      495  LYS
errdih__638_> Missing atoms in a dihedral, residue index, residue type:        2      497  GLY
errdih__638_> Missing atoms in a dihedral, residue index, residue type:        2      498  GLU
errdih__638_> Missing atoms in a dihedral, residue index, residue type:        2      499  GLN
errdih__638_> Missing atoms in a dihedral, residue index, residue type:        2      500  GLY
errdih__638_> Missing atoms in a dihedral, residue index, residue type:        2      501  VAL
errdih__638_> Missing atoms in a dihedral, residue index, residue type:        2      503  GLY
errdih__638_> Missing atoms in a dihedral, residue index, residue type:        2      504  ASP
errdih__638_> Missing atoms in a dihedral, residue index, residue type:        2      505  LEU
errdih__638_> Missing atoms in a dihedral, residue index, residue type:        2      506  GLY
errdih__638_> Missing atoms in a dihedral, residue index, residue type:        2      507  ALA
errdih__638_> Missing atoms in a dihedral, residue index, residue type:        2      509  GLY
errdih__638_> Missing atoms in a dihedral, residue index, residue type:        2      510  PRO
errdih__638_> Missing atoms in a dihedral, residue index, residue type:        2      511  SER
errdih__638_> Missing atoms in a dihedral, residue index, residue type:        2      512  GLY
errdih__638_> Missing atoms in a dihedral, residue index, residue type:        2      513  ALA
errdih__638_> Missing atoms in a dihedral, residue index, residue type:        2      514  ARG
errdih__638_> Missing atoms in a dihedral, residue index, residue type:        2      515  GLY
errdih__638_> Missing atoms in a dihedral, residue index, residue type:        2      516  GLU
errdih__638_> Missing atoms in a dihedral, residue index, residue type:        2      517  ARG
errdih__638_> Missing atoms in a dihedral, residue index, residue type:        2      518  GLY
errdih__638_> Missing atoms in a dihedral, residue index, residue type:        2      519  PHE
errdih__638_> Missing atoms in a dihedral, residue index, residue type:        2      521  GLY
errdih__638_> Missing atoms in a dihedral, residue index, residue type:        2      522  GLU
errdih__638_> Missing atoms in a dihedral, residue index, residue type:        2      523  ARG
errdih__638_> Missing atoms in a dihedral, residue index, residue type:        2      524  GLY
errdih__638_> Missing atoms in a dihedral, residue index, residue type:        2      525  VAL
errdih__638_> Missing atoms in a dihedral, residue index, residue type:        2      526  GLN
errdih__638_> Missing atoms in a dihedral, residue index, residue type:        2      527  GLY
errdih__638_> Missing atoms in a dihedral, residue index, residue type:        2      528  PRO
errdih__638_> Missing atoms in a dihedral, residue index, residue type:        2      530  GLY
errdih__638_> Missing atoms in a dihedral, residue index, residue type:        2      531  PRO
errdih__638_> Missing atoms in a dihedral, residue index, residue type:        2      532  ALA
errdih__638_> Missing atoms in a dihedral, residue index, residue type:        2      533  GLY
errdih__638_> Missing atoms in a dihedral, residue index, residue type:        2      534  PRO
errdih__638_> Missing atoms in a dihedral, residue index, residue type:        2      535  ARG
errdih__638_> Missing atoms in a dihedral, residue index, residue type:        2      536  GLY
errdih__638_> Missing atoms in a dihedral, residue index, residue type:        2      537  ASN
errdih__638_> Missing atoms in a dihedral, residue index, residue type:        2      538  ASN
errdih__638_> Missing atoms in a dihedral, residue index, residue type:        2      539  GLY
errdih__638_> Missing atoms in a dihedral, residue index, residue type:        2      540  ALA
errdih__638_> Missing atoms in a dihedral, residue index, residue type:        2      542  GLY
errdih__638_> Missing atoms in a dihedral, residue index, residue type:        2      543  ASN
errdih__638_> Missing atoms in a dihedral, residue index, residue type:        2      544  ASP
errdih__638_> Missing atoms in a dihedral, residue index, residue type:        2      545  GLY
errdih__638_> Missing atoms in a dihedral, residue index, residue type:        2      546  ALA
errdih__638_> Missing atoms in a dihedral, residue index, residue type:        2      547  LYS
errdih__638_> Missing atoms in a dihedral, residue index, residue type:        2      548  GLY
errdih__638_> Missing atoms in a dihedral, residue index, residue type:        2      549  ASP
errdih__638_> Missing atoms in a dihedral, residue index, residue type:        2      550  THR
errdih__638_> Missing atoms in a dihedral, residue index, residue type:        2      551  GLY
errdih__638_> Missing atoms in a dihedral, residue index, residue type:        2      552  ALA
errdih__638_> Missing atoms in a dihedral, residue index, residue type:        2      554  GLY
errdih__638_> Missing atoms in a dihedral, residue index, residue type:        2      555  ALA
errdih__638_> Missing atoms in a dihedral, residue index, residue type:        2      557  GLY
errdih__638_> Missing atoms in a dihedral, residue index, residue type:        2      558  SER
errdih__638_> Missing atoms in a dihedral, residue index, residue type:        2      559  GLN
errdih__638_> Missing atoms in a dihedral, residue index, residue type:        2      560  GLY
errdih__638_> Missing atoms in a dihedral, residue index, residue type:        2      561  ALA
errdih__638_> Missing atoms in a dihedral, residue index, residue type:        2      563  GLY
errdih__638_> Missing atoms in a dihedral, residue index, residue type:        2      564  LEU
errdih__638_> Missing atoms in a dihedral, residue index, residue type:        2      565  GLN
errdih__638_> Missing atoms in a dihedral, residue index, residue type:        2      566  GLY
errdih__638_> Missing atoms in a dihedral, residue index, residue type:        2      567  MET
errdih__638_> Missing atoms in a dihedral, residue index, residue type:        2      569  GLY
errdih__638_> Missing atoms in a dihedral, residue index, residue type:        2      570  GLU
errdih__638_> Missing atoms in a dihedral, residue index, residue type:        2      571  ARG
errdih__638_> Missing atoms in a dihedral, residue index, residue type:        2      572  GLY
errdih__638_> Missing atoms in a dihedral, residue index, residue type:        2      573  ALA
errdih__638_> Missing atoms in a dihedral, residue index, residue type:        2      574  ALA
errdih__638_> Missing atoms in a dihedral, residue index, residue type:        2      575  GLY
errdih__638_> Missing atoms in a dihedral, residue index, residue type:        2      576  LEU
errdih__638_> Missing atoms in a dihedral, residue index, residue type:        2      578  GLY
errdih__638_> Missing atoms in a dihedral, residue index, residue type:        2      579  PRO
errdih__638_> Missing atoms in a dihedral, residue index, residue type:        2      580  LYS
errdih__638_> Missing atoms in a dihedral, residue index, residue type:        2      581  GLY
errdih__638_> Missing atoms in a dihedral, residue index, residue type:        2      582  ASP
errdih__638_> Missing atoms in a dihedral, residue index, residue type:        2      583  ARG
errdih__638_> Missing atoms in a dihedral, residue index, residue type:        2      584  GLY
errdih__638_> Missing atoms in a dihedral, residue index, residue type:        2      585  ASP
errdih__638_> Missing atoms in a dihedral, residue index, residue type:        2      586  ALA
errdih__638_> Missing atoms in a dihedral, residue index, residue type:        2      587  GLY
errdih__638_> Missing atoms in a dihedral, residue index, residue type:        2      588  PRO
errdih__638_> Missing atoms in a dihedral, residue index, residue type:        2      589  LYS
errdih__638_> Missing atoms in a dihedral, residue index, residue type:        2      590  GLY
errdih__638_> Missing atoms in a dihedral, residue index, residue type:        2      591  ALA
errdih__638_> Missing atoms in a dihedral, residue index, residue type:        2      592  ASP
errdih__638_> Missing atoms in a dihedral, residue index, residue type:        2      593  GLY
errdih__638_> Missing atoms in a dihedral, residue index, residue type:        2      594  SER
errdih__638_> Missing atoms in a dihedral, residue index, residue type:        2      595  PRO
errdih__638_> Missing atoms in a dihedral, residue index, residue type:        2      596  GLY
errdih__638_> Missing atoms in a dihedral, residue index, residue type:        2      597  LYS
errdih__638_> Missing atoms in a dihedral, residue index, residue type:        2      598  ASP
errdih__638_> Missing atoms in a dihedral, residue index, residue type:        2      599  GLY
errdih__638_> Missing atoms in a dihedral, residue index, residue type:        2      600  VAL
errdih__638_> Missing atoms in a dihedral, residue index, residue type:        2      601  ARG
errdih__638_> Missing atoms in a dihedral, residue index, residue type:        2      602  GLY
errdih__638_> Missing atoms in a dihedral, residue index, residue type:        2      603  LEU
errdih__638_> Missing atoms in a dihedral, residue index, residue type:        2      604  THR
errdih__638_> Missing atoms in a dihedral, residue index, residue type:        2      605  GLY
errdih__638_> Missing atoms in a dihedral, residue index, residue type:        2      606  PRO
errdih__638_> Missing atoms in a dihedral, residue index, residue type:        2      607  ILE
errdih__638_> Missing atoms in a dihedral, residue index, residue type:        2      608  GLY
errdih__638_> Missing atoms in a dihedral, residue index, residue type:        2      609  PRO
errdih__638_> Missing atoms in a dihedral, residue index, residue type:        2      611  GLY
errdih__638_> Missing atoms in a dihedral, residue index, residue type:        2      612  PRO
errdih__638_> Missing atoms in a dihedral, residue index, residue type:        2      613  ALA
errdih__638_> Missing atoms in a dihedral, residue index, residue type:        2      614  GLY
errdih__638_> Missing atoms in a dihedral, residue index, residue type:        2      615  ALA
errdih__638_> Missing atoms in a dihedral, residue index, residue type:        2      617  GLY
errdih__638_> Missing atoms in a dihedral, residue index, residue type:        2      618  ASP
errdih__638_> Missing atoms in a dihedral, residue index, residue type:        2      619  LYS
errdih__638_> Missing atoms in a dihedral, residue index, residue type:        2      620  GLY
errdih__638_> Missing atoms in a dihedral, residue index, residue type:        2      621  GLU
errdih__638_> Missing atoms in a dihedral, residue index, residue type:        2      622  ALA
errdih__638_> Missing atoms in a dihedral, residue index, residue type:        2      623  GLY
errdih__638_> Missing atoms in a dihedral, residue index, residue type:        2      624  PRO
errdih__638_> Missing atoms in a dihedral, residue index, residue type:        2      625  SER
errdih__638_> Missing atoms in a dihedral, residue index, residue type:        2      626  GLY
errdih__638_> Missing atoms in a dihedral, residue index, residue type:        2      627  PRO
errdih__638_> Missing atoms in a dihedral, residue index, residue type:        2      628  ALA
errdih__638_> Missing atoms in a dihedral, residue index, residue type:        2      629  GLY
errdih__638_> Missing atoms in a dihedral, residue index, residue type:        2      630  PRO
errdih__638_> Missing atoms in a dihedral, residue index, residue type:        2      631  THR
errdih__638_> Missing atoms in a dihedral, residue index, residue type:        2      632  GLY
errdih__638_> Missing atoms in a dihedral, residue index, residue type:        2      633  ALA
errdih__638_> Missing atoms in a dihedral, residue index, residue type:        2      634  ARG
errdih__638_> Missing atoms in a dihedral, residue index, residue type:        2      635  GLY
errdih__638_> Missing atoms in a dihedral, residue index, residue type:        2      636  ALA
errdih__638_> Missing atoms in a dihedral, residue index, residue type:        2      638  GLY
errdih__638_> Missing atoms in a dihedral, residue index, residue type:        2      639  ASP
errdih__638_> Missing atoms in a dihedral, residue index, residue type:        2      640  ARG
errdih__638_> Missing atoms in a dihedral, residue index, residue type:        2      641  GLY
errdih__638_> Missing atoms in a dihedral, residue index, residue type:        2      642  GLU
errdih__638_> Missing atoms in a dihedral, residue index, residue type:        2      643  ALA
errdih__638_> Missing atoms in a dihedral, residue index, residue type:        2      644  GLY
errdih__638_> Missing atoms in a dihedral, residue index, residue type:        2      645  PRO
errdih__638_> Missing atoms in a dihedral, residue index, residue type:        2      647  GLY
errdih__638_> Missing atoms in a dihedral, residue index, residue type:        2      648  PRO
errdih__638_> Missing atoms in a dihedral, residue index, residue type:        2      649  ALA
errdih__638_> Missing atoms in a dihedral, residue index, residue type:        2      650  GLY
errdih__638_> Missing atoms in a dihedral, residue index, residue type:        2      651  PHE
errdih__638_> Missing atoms in a dihedral, residue index, residue type:        2      652  ALA
errdih__638_> Missing atoms in a dihedral, residue index, residue type:        2      653  GLY
errdih__638_> Missing atoms in a dihedral, residue index, residue type:        2      654  PRO
errdih__638_> Missing atoms in a dihedral, residue index, residue type:        2      656  GLY
errdih__638_> Missing atoms in a dihedral, residue index, residue type:        2      657  ALA
errdih__638_> Missing atoms in a dihedral, residue index, residue type:        2      658  ASP
errdih__638_> Missing atoms in a dihedral, residue index, residue type:        2      659  GLY
errdih__638_> Missing atoms in a dihedral, residue index, residue type:        2      660  GLN
errdih__638_> Missing atoms in a dihedral, residue index, residue type:        2      662  GLY
errdih__638_> Missing atoms in a dihedral, residue index, residue type:        2      663  ALA
errdih__638_> Missing atoms in a dihedral, residue index, residue type:        2      664  LYS
errdih__638_> Missing atoms in a dihedral, residue index, residue type:        2      665  GLY
errdih__638_> Missing atoms in a dihedral, residue index, residue type:        2      666  GLU
errdih__638_> Missing atoms in a dihedral, residue index, residue type:        2      668  GLY
errdih__638_> Missing atoms in a dihedral, residue index, residue type:        2      669  ASP
errdih__638_> Missing atoms in a dihedral, residue index, residue type:        2      670  THR
errdih__638_> Missing atoms in a dihedral, residue index, residue type:        2      671  GLY
errdih__638_> Missing atoms in a dihedral, residue index, residue type:        2      672  VAL
errdih__638_> Missing atoms in a dihedral, residue index, residue type:        2      673  LYS
errdih__638_> Missing atoms in a dihedral, residue index, residue type:        2      674  GLY
errdih__638_> Missing atoms in a dihedral, residue index, residue type:        2      675  ASP
errdih__638_> Missing atoms in a dihedral, residue index, residue type:        2      676  ALA
errdih__638_> Missing atoms in a dihedral, residue index, residue type:        2      677  GLY
errdih__638_> Missing atoms in a dihedral, residue index, residue type:        2      678  PRO
errdih__638_> Missing atoms in a dihedral, residue index, residue type:        2      680  GLY
errdih__638_> Missing atoms in a dihedral, residue index, residue type:        2      681  PRO
errdih__638_> Missing atoms in a dihedral, residue index, residue type:        2      682  ALA
errdih__638_> Missing atoms in a dihedral, residue index, residue type:        2      683  GLY
errdih__638_> Missing atoms in a dihedral, residue index, residue type:        2      684  PRO
errdih__638_> Missing atoms in a dihedral, residue index, residue type:        2      685  ALA
errdih__638_> Missing atoms in a dihedral, residue index, residue type:        2      686  GLY
errdih__638_> Missing atoms in a dihedral, residue index, residue type:        2      687  PRO
errdih__638_> Missing atoms in a dihedral, residue index, residue type:        2      689  GLY
errdih__638_> Missing atoms in a dihedral, residue index, residue type:        2      690  PRO
errdih__638_> Missing atoms in a dihedral, residue index, residue type:        2      691  ILE
errdih__638_> Missing atoms in a dihedral, residue index, residue type:        2      692  GLY
errdih__638_> Missing atoms in a dihedral, residue index, residue type:        2      693  ASN
errdih__638_> Missing atoms in a dihedral, residue index, residue type:        2      694  VAL
errdih__638_> Missing atoms in a dihedral, residue index, residue type:        2      695  GLY
errdih__638_> Missing atoms in a dihedral, residue index, residue type:        2      696  ALA
errdih__638_> Missing atoms in a dihedral, residue index, residue type:        2      698  GLY
errdih__638_> Missing atoms in a dihedral, residue index, residue type:        2      699  PRO
errdih__638_> Missing atoms in a dihedral, residue index, residue type:        2      700  LYS
errdih__638_> Missing atoms in a dihedral, residue index, residue type:        2      701  GLY
errdih__638_> Missing atoms in a dihedral, residue index, residue type:        2      702  SER
errdih__638_> Missing atoms in a dihedral, residue index, residue type:        2      703  ARG
errdih__638_> Missing atoms in a dihedral, residue index, residue type:        2      704  GLY
errdih__638_> Missing atoms in a dihedral, residue index, residue type:        2      705  ALA
errdih__638_> Missing atoms in a dihedral, residue index, residue type:        2      706  ALA
errdih__638_> Missing atoms in a dihedral, residue index, residue type:        2      707  GLY
errdih__638_> Missing atoms in a dihedral, residue index, residue type:        2      708  PRO
errdih__638_> Missing atoms in a dihedral, residue index, residue type:        2      710  GLY
errdih__638_> Missing atoms in a dihedral, residue index, residue type:        2      711  ALA
errdih__638_> Missing atoms in a dihedral, residue index, residue type:        2      712  THR
errdih__638_> Missing atoms in a dihedral, residue index, residue type:        2      713  GLY
errdih__638_> Missing atoms in a dihedral, residue index, residue type:        2      714  PHE
errdih__638_> Missing atoms in a dihedral, residue index, residue type:        2      716  GLY
errdih__638_> Missing atoms in a dihedral, residue index, residue type:        2      717  ALA
errdih__638_> Missing atoms in a dihedral, residue index, residue type:        2      718  ALA
errdih__638_> Missing atoms in a dihedral, residue index, residue type:        2      719  GLY
errdih__638_> Missing atoms in a dihedral, residue index, residue type:        2      720  ARG
errdih__638_> Missing atoms in a dihedral, residue index, residue type:        2      721  VAL
errdih__638_> Missing atoms in a dihedral, residue index, residue type:        2      722  GLY
errdih__638_> Missing atoms in a dihedral, residue index, residue type:        2      723  PRO
errdih__638_> Missing atoms in a dihedral, residue index, residue type:        2      725  GLY
errdih__638_> Missing atoms in a dihedral, residue index, residue type:        2      726  PRO
errdih__638_> Missing atoms in a dihedral, residue index, residue type:        2      727  SER
errdih__638_> Missing atoms in a dihedral, residue index, residue type:        2      728  GLY
errdih__638_> Missing atoms in a dihedral, residue index, residue type:        2      729  ASN
errdih__638_> Missing atoms in a dihedral, residue index, residue type:        2      730  ALA
errdih__638_> Missing atoms in a dihedral, residue index, residue type:        2      731  GLY
errdih__638_> Missing atoms in a dihedral, residue index, residue type:        2      732  PRO
errdih__638_> Missing atoms in a dihedral, residue index, residue type:        2      734  GLY
errdih__638_> Missing atoms in a dihedral, residue index, residue type:        2      735  PRO
errdih__638_> Missing atoms in a dihedral, residue index, residue type:        2      737  GLY
errdih__638_> Missing atoms in a dihedral, residue index, residue type:        2      738  PRO
errdih__638_> Missing atoms in a dihedral, residue index, residue type:        2      739  VAL
errdih__638_> Missing atoms in a dihedral, residue index, residue type:        2      740  GLY
errdih__638_> Missing atoms in a dihedral, residue index, residue type:        2      741  LYS
errdih__638_> Missing atoms in a dihedral, residue index, residue type:        2      742  GLU
errdih__638_> Missing atoms in a dihedral, residue index, residue type:        2      743  GLY
errdih__638_> Missing atoms in a dihedral, residue index, residue type:        2      744  GLY
errdih__638_> Missing atoms in a dihedral, residue index, residue type:        2      745  LYS
errdih__638_> Missing atoms in a dihedral, residue index, residue type:        2      746  GLY
errdih__638_> Missing atoms in a dihedral, residue index, residue type:        2      747  PRO
errdih__638_> Missing atoms in a dihedral, residue index, residue type:        2      748  ARG
errdih__638_> Missing atoms in a dihedral, residue index, residue type:        2      749  GLY
errdih__638_> Missing atoms in a dihedral, residue index, residue type:        2      750  GLU
errdih__638_> Missing atoms in a dihedral, residue index, residue type:        2      751  THR
errdih__638_> Missing atoms in a dihedral, residue index, residue type:        2      752  GLY
errdih__638_> Missing atoms in a dihedral, residue index, residue type:        2      753  PRO
errdih__638_> Missing atoms in a dihedral, residue index, residue type:        2      754  ALA
errdih__638_> Missing atoms in a dihedral, residue index, residue type:        2      755  GLY
errdih__638_> Missing atoms in a dihedral, residue index, residue type:        2      756  ARG
errdih__638_> Missing atoms in a dihedral, residue index, residue type:        2      758  GLY
errdih__638_> Missing atoms in a dihedral, residue index, residue type:        2      759  GLU
errdih__638_> Missing atoms in a dihedral, residue index, residue type:        2      760  VAL
errdih__638_> Missing atoms in a dihedral, residue index, residue type:        2      761  GLY
errdih__638_> Missing atoms in a dihedral, residue index, residue type:        2      762  PRO
errdih__638_> Missing atoms in a dihedral, residue index, residue type:        2      764  GLY
errdih__638_> Missing atoms in a dihedral, residue index, residue type:        2      765  PRO
errdih__638_> Missing atoms in a dihedral, residue index, residue type:        2      767  GLY
errdih__638_> Missing atoms in a dihedral, residue index, residue type:        2      768  PRO
errdih__638_> Missing atoms in a dihedral, residue index, residue type:        2      769  ALA
errdih__638_> Missing atoms in a dihedral, residue index, residue type:        2      770  GLY
errdih__638_> Missing atoms in a dihedral, residue index, residue type:        2      771  GLU
errdih__638_> Missing atoms in a dihedral, residue index, residue type:        2      772  LYS
errdih__638_> Missing atoms in a dihedral, residue index, residue type:        2      773  GLY
errdih__638_> Missing atoms in a dihedral, residue index, residue type:        2      774  SER
errdih__638_> Missing atoms in a dihedral, residue index, residue type:        2      776  GLY
errdih__638_> Missing atoms in a dihedral, residue index, residue type:        2      777  ALA
errdih__638_> Missing atoms in a dihedral, residue index, residue type:        2      778  ASP
errdih__638_> Missing atoms in a dihedral, residue index, residue type:        2      779  GLY
errdih__638_> Missing atoms in a dihedral, residue index, residue type:        2      780  PRO
errdih__638_> Missing atoms in a dihedral, residue index, residue type:        2      781  ALA
errdih__638_> Missing atoms in a dihedral, residue index, residue type:        2      782  GLY
errdih__638_> Missing atoms in a dihedral, residue index, residue type:        2      783  SER
errdih__638_> Missing atoms in a dihedral, residue index, residue type:        2      785  GLY
errdih__638_> Missing atoms in a dihedral, residue index, residue type:        2      786  THR
errdih__638_> Missing atoms in a dihedral, residue index, residue type:        2      787  PRO
errdih__638_> Missing atoms in a dihedral, residue index, residue type:        2      788  GLY
errdih__638_> Missing atoms in a dihedral, residue index, residue type:        2      789  PRO
errdih__638_> Missing atoms in a dihedral, residue index, residue type:        2      790  GLN
errdih__638_> Missing atoms in a dihedral, residue index, residue type:        2      791  GLY
errdih__638_> Missing atoms in a dihedral, residue index, residue type:        2      792  ILE
errdih__638_> Missing atoms in a dihedral, residue index, residue type:        2      793  ALA
errdih__638_> Missing atoms in a dihedral, residue index, residue type:        2      794  GLY
errdih__638_> Missing atoms in a dihedral, residue index, residue type:        2      795  GLN
errdih__638_> Missing atoms in a dihedral, residue index, residue type:        2      796  ARG
errdih__638_> Missing atoms in a dihedral, residue index, residue type:        2      797  GLY
errdih__638_> Missing atoms in a dihedral, residue index, residue type:        2      798  VAL
errdih__638_> Missing atoms in a dihedral, residue index, residue type:        2      799  VAL
errdih__638_> Missing atoms in a dihedral, residue index, residue type:        2      800  GLY
errdih__638_> Missing atoms in a dihedral, residue index, residue type:        2      801  LEU
errdih__638_> Missing atoms in a dihedral, residue index, residue type:        2      803  GLY
errdih__638_> Missing atoms in a dihedral, residue index, residue type:        2      804  GLN
errdih__638_> Missing atoms in a dihedral, residue index, residue type:        2      805  ARG
errdih__638_> Missing atoms in a dihedral, residue index, residue type:        2      806  GLY
errdih__638_> Missing atoms in a dihedral, residue index, residue type:        2      807  LYS
errdih__638_> Missing atoms in a dihedral, residue index, residue type:        2      808  ARG
errdih__638_> Missing atoms in a dihedral, residue index, residue type:        2      809  GLY
errdih__638_> Missing atoms in a dihedral, residue index, residue type:        2      810  PHE
errdih__638_> Missing atoms in a dihedral, residue index, residue type:        2      812  GLY
errdih__638_> Missing atoms in a dihedral, residue index, residue type:        2      813  LEU
errdih__638_> Missing atoms in a dihedral, residue index, residue type:        2      815  GLY
errdih__638_> Missing atoms in a dihedral, residue index, residue type:        2      816  PRO
errdih__638_> Missing atoms in a dihedral, residue index, residue type:        2      817  SER
errdih__638_> Missing atoms in a dihedral, residue index, residue type:        2      818  GLY
errdih__638_> Missing atoms in a dihedral, residue index, residue type:        2      819  GLU
errdih__638_> Missing atoms in a dihedral, residue index, residue type:        2      821  GLY
errdih__638_> Missing atoms in a dihedral, residue index, residue type:        2      822  LYS
errdih__638_> Missing atoms in a dihedral, residue index, residue type:        2      823  GLN
errdih__638_> Missing atoms in a dihedral, residue index, residue type:        2      824  GLY
errdih__638_> Missing atoms in a dihedral, residue index, residue type:        2      825  PRO
errdih__638_> Missing atoms in a dihedral, residue index, residue type:        2      826  SER
errdih__638_> Missing atoms in a dihedral, residue index, residue type:        2      827  GLY
errdih__638_> Missing atoms in a dihedral, residue index, residue type:        2      828  ALA
errdih__638_> Missing atoms in a dihedral, residue index, residue type:        2      829  SER
errdih__638_> Missing atoms in a dihedral, residue index, residue type:        2      830  GLY
errdih__638_> Missing atoms in a dihedral, residue index, residue type:        2      831  GLU
errdih__638_> Missing atoms in a dihedral, residue index, residue type:        2      832  ARG
errdih__638_> Missing atoms in a dihedral, residue index, residue type:        2      833  GLY
errdih__638_> Missing atoms in a dihedral, residue index, residue type:        2      834  PRO
errdih__638_> Missing atoms in a dihedral, residue index, residue type:        2      836  GLY
errdih__638_> Missing atoms in a dihedral, residue index, residue type:        2      837  PRO
errdih__638_> Missing atoms in a dihedral, residue index, residue type:        2      838  MET
errdih__638_> Missing atoms in a dihedral, residue index, residue type:        2      839  GLY
errdih__638_> Missing atoms in a dihedral, residue index, residue type:        2      840  PRO
errdih__638_> Missing atoms in a dihedral, residue index, residue type:        2      842  GLY
errdih__638_> Missing atoms in a dihedral, residue index, residue type:        2      843  LEU
errdih__638_> Missing atoms in a dihedral, residue index, residue type:        2      844  ALA
errdih__638_> Missing atoms in a dihedral, residue index, residue type:        2      845  GLY
errdih__638_> Missing atoms in a dihedral, residue index, residue type:        2      846  PRO
errdih__638_> Missing atoms in a dihedral, residue index, residue type:        2      848  GLY
errdih__638_> Missing atoms in a dihedral, residue index, residue type:        2      849  GLU
errdih__638_> Missing atoms in a dihedral, residue index, residue type:        2      850  SER
errdih__638_> Missing atoms in a dihedral, residue index, residue type:        2      851  GLY
errdih__638_> Missing atoms in a dihedral, residue index, residue type:        2      852  ARG
errdih__638_> Missing atoms in a dihedral, residue index, residue type:        2      853  GLU
errdih__638_> Missing atoms in a dihedral, residue index, residue type:        2      854  GLY
errdih__638_> Missing atoms in a dihedral, residue index, residue type:        2      855  SER
errdih__638_> Missing atoms in a dihedral, residue index, residue type:        2      857  GLY
errdih__638_> Missing atoms in a dihedral, residue index, residue type:        2      858  ALA
errdih__638_> Missing atoms in a dihedral, residue index, residue type:        2      859  GLU
errdih__638_> Missing atoms in a dihedral, residue index, residue type:        2      860  GLY
errdih__638_> Missing atoms in a dihedral, residue index, residue type:        2      861  SER
errdih__638_> Missing atoms in a dihedral, residue index, residue type:        2      863  GLY
errdih__638_> Missing atoms in a dihedral, residue index, residue type:        2      864  ARG
errdih__638_> Missing atoms in a dihedral, residue index, residue type:        2      865  ASP
errdih__638_> Missing atoms in a dihedral, residue index, residue type:        2      866  GLY
errdih__638_> Missing atoms in a dihedral, residue index, residue type:        2      867  ALA
errdih__638_> Missing atoms in a dihedral, residue index, residue type:        2      869  GLY
errdih__638_> Missing atoms in a dihedral, residue index, residue type:        2      870  ALA
errdih__638_> Missing atoms in a dihedral, residue index, residue type:        2      871  LYS
errdih__638_> Missing atoms in a dihedral, residue index, residue type:        2      872  GLY
errdih__638_> Missing atoms in a dihedral, residue index, residue type:        2      873  ASP
errdih__638_> Missing atoms in a dihedral, residue index, residue type:        2      874  ARG
errdih__638_> Missing atoms in a dihedral, residue index, residue type:        2      875  GLY
errdih__638_> Missing atoms in a dihedral, residue index, residue type:        2      876  GLU
errdih__638_> Missing atoms in a dihedral, residue index, residue type:        2      877  THR
errdih__638_> Missing atoms in a dihedral, residue index, residue type:        2      878  GLY
errdih__638_> Missing atoms in a dihedral, residue index, residue type:        2      879  PRO
errdih__638_> Missing atoms in a dihedral, residue index, residue type:        2      880  ALA
errdih__638_> Missing atoms in a dihedral, residue index, residue type:        2      881  GLY
errdih__638_> Missing atoms in a dihedral, residue index, residue type:        2      882  PRO
errdih__638_> Missing atoms in a dihedral, residue index, residue type:        2      884  GLY
errdih__638_> Missing atoms in a dihedral, residue index, residue type:        2      885  ALA
errdih__638_> Missing atoms in a dihedral, residue index, residue type:        2      887  GLY
errdih__638_> Missing atoms in a dihedral, residue index, residue type:        2      888  ALA
errdih__638_> Missing atoms in a dihedral, residue index, residue type:        2      890  GLY
errdih__638_> Missing atoms in a dihedral, residue index, residue type:        2      891  ALA
errdih__638_> Missing atoms in a dihedral, residue index, residue type:        2      892  PRO
errdih__638_> Missing atoms in a dihedral, residue index, residue type:        2      893  GLY
errdih__638_> Missing atoms in a dihedral, residue index, residue type:        2      894  PRO
errdih__638_> Missing atoms in a dihedral, residue index, residue type:        2      895  VAL
errdih__638_> Missing atoms in a dihedral, residue index, residue type:        2      896  GLY
errdih__638_> Missing atoms in a dihedral, residue index, residue type:        2      897  PRO
errdih__638_> Missing atoms in a dihedral, residue index, residue type:        2      898  ALA
errdih__638_> Missing atoms in a dihedral, residue index, residue type:        2      899  GLY
errdih__638_> Missing atoms in a dihedral, residue index, residue type:        2      900  LYS
errdih__638_> Missing atoms in a dihedral, residue index, residue type:        2      901  ASN
errdih__638_> Missing atoms in a dihedral, residue index, residue type:        2      902  GLY
errdih__638_> Missing atoms in a dihedral, residue index, residue type:        2      903  ASP
errdih__638_> Missing atoms in a dihedral, residue index, residue type:        2      904  ARG
errdih__638_> Missing atoms in a dihedral, residue index, residue type:        2      905  GLY
errdih__638_> Missing atoms in a dihedral, residue index, residue type:        2      906  GLU
errdih__638_> Missing atoms in a dihedral, residue index, residue type:        2      907  THR
errdih__638_> Missing atoms in a dihedral, residue index, residue type:        2      908  GLY
errdih__638_> Missing atoms in a dihedral, residue index, residue type:        2      909  PRO
errdih__638_> Missing atoms in a dihedral, residue index, residue type:        2      910  ALA
errdih__638_> Missing atoms in a dihedral, residue index, residue type:        2      911  GLY
errdih__638_> Missing atoms in a dihedral, residue index, residue type:        2      912  PRO
errdih__638_> Missing atoms in a dihedral, residue index, residue type:        2      913  ALA
errdih__638_> Missing atoms in a dihedral, residue index, residue type:        2      914  GLY
errdih__638_> Missing atoms in a dihedral, residue index, residue type:        2      915  PRO
errdih__638_> Missing atoms in a dihedral, residue index, residue type:        2      916  ILE
errdih__638_> Missing atoms in a dihedral, residue index, residue type:        2      917  GLY
errdih__638_> Missing atoms in a dihedral, residue index, residue type:        2      918  PRO
errdih__638_> Missing atoms in a dihedral, residue index, residue type:        2      919  ALA
errdih__638_> Missing atoms in a dihedral, residue index, residue type:        2      920  GLY
errdih__638_> Missing atoms in a dihedral, residue index, residue type:        2      921  ALA
errdih__638_> Missing atoms in a dihedral, residue index, residue type:        2      922  ARG
errdih__638_> Missing atoms in a dihedral, residue index, residue type:        2      923  GLY
errdih__638_> Missing atoms in a dihedral, residue index, residue type:        2      924  PRO
errdih__638_> Missing atoms in a dihedral, residue index, residue type:        2      925  ALA
errdih__638_> Missing atoms in a dihedral, residue index, residue type:        2      926  GLY
errdih__638_> Missing atoms in a dihedral, residue index, residue type:        2      927  PRO
errdih__638_> Missing atoms in a dihedral, residue index, residue type:        2      928  GLN
errdih__638_> Missing atoms in a dihedral, residue index, residue type:        2      929  GLY
errdih__638_> Missing atoms in a dihedral, residue index, residue type:        2      930  PRO
errdih__638_> Missing atoms in a dihedral, residue index, residue type:        2      931  ARG
errdih__638_> Missing atoms in a dihedral, residue index, residue type:        2      932  GLY
errdih__638_> Missing atoms in a dihedral, residue index, residue type:        2      933  ASP
errdih__638_> Missing atoms in a dihedral, residue index, residue type:        2      934  LYS
errdih__638_> Missing atoms in a dihedral, residue index, residue type:        2      935  GLY
errdih__638_> Missing atoms in a dihedral, residue index, residue type:        2      936  GLU
errdih__638_> Missing atoms in a dihedral, residue index, residue type:        2      937  THR
errdih__638_> Missing atoms in a dihedral, residue index, residue type:        2      938  GLY
errdih__638_> Missing atoms in a dihedral, residue index, residue type:        2      939  GLU
errdih__638_> Missing atoms in a dihedral, residue index, residue type:        2      940  GLN
errdih__638_> Missing atoms in a dihedral, residue index, residue type:        2      941  GLY
errdih__638_> Missing atoms in a dihedral, residue index, residue type:        2      942  ASP
errdih__638_> Missing atoms in a dihedral, residue index, residue type:        2      943  ARG
errdih__638_> Missing atoms in a dihedral, residue index, residue type:        2      944  GLY
errdih__638_> Missing atoms in a dihedral, residue index, residue type:        2      945  ILE
errdih__638_> Missing atoms in a dihedral, residue index, residue type:        2      946  LYS
errdih__638_> Missing atoms in a dihedral, residue index, residue type:        2      947  GLY
errdih__638_> Missing atoms in a dihedral, residue index, residue type:        2      948  HIS
errdih__638_> Missing atoms in a dihedral, residue index, residue type:        2      949  ARG
errdih__638_> Missing atoms in a dihedral, residue index, residue type:        2      950  GLY
errdih__638_> Missing atoms in a dihedral, residue index, residue type:        2      951  PHE
errdih__638_> Missing atoms in a dihedral, residue index, residue type:        2      952  SER
errdih__638_> Missing atoms in a dihedral, residue index, residue type:        2      953  GLY
errdih__638_> Missing atoms in a dihedral, residue index, residue type:        2      954  LEU
errdih__638_> Missing atoms in a dihedral, residue index, residue type:        2      955  GLN
errdih__638_> Missing atoms in a dihedral, residue index, residue type:        2      956  GLY
errdih__638_> Missing atoms in a dihedral, residue index, residue type:        2      957  PRO
errdih__638_> Missing atoms in a dihedral, residue index, residue type:        2      959  GLY
errdih__638_> Missing atoms in a dihedral, residue index, residue type:        2      960  SER
errdih__638_> Missing atoms in a dihedral, residue index, residue type:        2      962  GLY
errdih__638_> Missing atoms in a dihedral, residue index, residue type:        2      963  SER
errdih__638_> Missing atoms in a dihedral, residue index, residue type:        2      965  GLY
errdih__638_> Missing atoms in a dihedral, residue index, residue type:        2      966  GLU
errdih__638_> Missing atoms in a dihedral, residue index, residue type:        2      967  GLN
errdih__638_> Missing atoms in a dihedral, residue index, residue type:        2      968  GLY
errdih__638_> Missing atoms in a dihedral, residue index, residue type:        2      969  PRO
errdih__638_> Missing atoms in a dihedral, residue index, residue type:        2      970  SER
errdih__638_> Missing atoms in a dihedral, residue index, residue type:        2      971  GLY
errdih__638_> Missing atoms in a dihedral, residue index, residue type:        2      972  ALA
errdih__638_> Missing atoms in a dihedral, residue index, residue type:        2      973  SER
errdih__638_> Missing atoms in a dihedral, residue index, residue type:        2      974  GLY
errdih__638_> Missing atoms in a dihedral, residue index, residue type:        2      975  PRO
errdih__638_> Missing atoms in a dihedral, residue index, residue type:        2      976  ALA
errdih__638_> Missing atoms in a dihedral, residue index, residue type:        2      977  GLY
errdih__638_> Missing atoms in a dihedral, residue index, residue type:        2      978  PRO
errdih__638_> Missing atoms in a dihedral, residue index, residue type:        2      979  ARG
errdih__638_> Missing atoms in a dihedral, residue index, residue type:        2      980  GLY
errdih__638_> Missing atoms in a dihedral, residue index, residue type:        2      981  PRO
errdih__638_> Missing atoms in a dihedral, residue index, residue type:        2      983  GLY
errdih__638_> Missing atoms in a dihedral, residue index, residue type:        2      984  SER
errdih__638_> Missing atoms in a dihedral, residue index, residue type:        2      985  ALA
errdih__638_> Missing atoms in a dihedral, residue index, residue type:        2      986  GLY
errdih__638_> Missing atoms in a dihedral, residue index, residue type:        2      987  SER
errdih__638_> Missing atoms in a dihedral, residue index, residue type:        2      989  GLY
errdih__638_> Missing atoms in a dihedral, residue index, residue type:        2      990  LYS
errdih__638_> Missing atoms in a dihedral, residue index, residue type:        2      991  ASP
errdih__638_> Missing atoms in a dihedral, residue index, residue type:        2      992  GLY
errdih__638_> Missing atoms in a dihedral, residue index, residue type:        2      993  LEU
errdih__638_> Missing atoms in a dihedral, residue index, residue type:        2      994  ASN
errdih__638_> Missing atoms in a dihedral, residue index, residue type:        2      995  GLY
errdih__638_> Missing atoms in a dihedral, residue index, residue type:        2      996  LEU
errdih__638_> Missing atoms in a dihedral, residue index, residue type:        2      998  GLY
errdih__638_> Missing atoms in a dihedral, residue index, residue type:        2      999  PRO
errdih__638_> Missing atoms in a dihedral, residue index, residue type:        2     1000  ILE
errdih__638_> Missing atoms in a dihedral, residue index, residue type:        2     1001  GLY
errdih__638_> Missing atoms in a dihedral, residue index, residue type:        2     1004  GLY
errdih__638_> Missing atoms in a dihedral, residue index, residue type:        2     1005  PRO
errdih__638_> Missing atoms in a dihedral, residue index, residue type:        2     1006  ARG
errdih__638_> Missing atoms in a dihedral, residue index, residue type:        2     1007  GLY
errdih__638_> Missing atoms in a dihedral, residue index, residue type:        2     1008  ARG
errdih__638_> Missing atoms in a dihedral, residue index, residue type:        2     1009  THR
errdih__638_> Missing atoms in a dihedral, residue index, residue type:        2     1010  GLY
errdih__638_> Missing atoms in a dihedral, residue index, residue type:        2     1011  ASP
errdih__638_> Missing atoms in a dihedral, residue index, residue type:        2     1012  SER
errdih__638_> Missing atoms in a dihedral, residue index, residue type:        2     1013  GLY
errdih__638_> Missing atoms in a dihedral, residue index, residue type:        2     1014  PRO
errdih__638_> Missing atoms in a dihedral, residue index, residue type:        2     1015  ALA
errdih__638_> Missing atoms in a dihedral, residue index, residue type:        2     1016  GLY
errdih__638_> Missing atoms in a dihedral, residue index, residue type:        2     1017  PRO
errdih__638_> Missing atoms in a dihedral, residue index, residue type:        2     1019  GLY
errdih__638_> Missing atoms in a dihedral, residue index, residue type:        2     1020  PRO
errdih__638_> Missing atoms in a dihedral, residue index, residue type:        2     1022  GLY
errdih__638_> Missing atoms in a dihedral, residue index, residue type:        2     1023  PRO
errdih__638_> Missing atoms in a dihedral, residue index, residue type:        2     1025  GLY
errdih__638_> Missing atoms in a dihedral, residue index, residue type:        2     1026  PRO
errdih__638_> Missing atoms in a dihedral, residue index, residue type:        2     1028  GLY
errdih__638_> Missing atoms in a dihedral, residue index, residue type:        2     1029  PRO
errdih__638_> Missing atoms in a dihedral, residue index, residue type:        2     1030  PRO
errdih__638_> Missing atoms in a dihedral, residue index, residue type:        2     1031  SER
errdih__638_> Missing atoms in a dihedral, residue index, residue type:        2     1032  GLY
errdih__638_> Missing atoms in a dihedral, residue index, residue type:        2     1033  GLY
errdih__638_> Missing atoms in a dihedral, residue index, residue type:        2     1034  TYR
errdih__638_> Missing atoms in a dihedral, residue index, residue type:        2     1035  ASP
errdih__638_> Missing atoms in a dihedral, residue index, residue type:        2     1036  PHE
errdih__638_> Missing atoms in a dihedral, residue index, residue type:        2     1037  SER
errdih__638_> Missing atoms in a dihedral, residue index, residue type:        2     1038  PHE
errdih__638_> Missing atoms in a dihedral, residue index, residue type:        2     1039  LEU
errdih__638_> Missing atoms in a dihedral, residue index, residue type:        2     1040  PRO
errdih__638_> Missing atoms in a dihedral, residue index, residue type:        2     1041  GLN
errdih__638_> Missing atoms in a dihedral, residue index, residue type:        2     1042  PRO
errdih__638_> Missing atoms in a dihedral, residue index, residue type:        2     1043  PRO
errdih__638_> Missing atoms in a dihedral, residue index, residue type:        2     1044  GLN
errdih__638_> Missing atoms in a dihedral, residue index, residue type:        2     1045  GLU
errdih__638_> Missing atoms in a dihedral, residue index, residue type:        2     1046  LYS
errdih__638_> Missing atoms in a dihedral, residue index, residue type:        2     1047  SER
errdih__638_> Missing atoms in a dihedral, residue index, residue type:        2     1048  GLN
errdih__638_> Missing atoms in a dihedral, residue index, residue type:        2     1049  ASP
errdih__638_> Missing atoms in a dihedral, residue index, residue type:        2     1050  GLY
errdih__638_> Missing atoms in a dihedral, residue index, residue type:        2     1051  GLY
errdih__638_> Missing atoms in a dihedral, residue index, residue type:        2     1052  ARG
errdih__638_> Missing atoms in a dihedral, residue index, residue type:        2     1053  TYR
errdih__638_> Missing atoms in a dihedral, residue index, residue type:        2     1054  TYR
errdih__638_> Missing atoms in a dihedral, residue index, residue type:        2     1055  SER
errdih__638_> Missing atoms in a dihedral, residue index, residue type:        2     1056  ASP
errdih__638_> Missing atoms in a dihedral, residue index, residue type:        2     1057  LYS
errdih__638_> Missing atoms in a dihedral, residue index, residue type:        2     1058  GLY
errdih__638_> Missing atoms in a dihedral, residue index, residue type:        2     1059  VAL
errdih__638_> Missing atoms in a dihedral, residue index, residue type:        2     1060  SER
errdih__638_> Missing atoms in a dihedral, residue index, residue type:        2     1061  ALA
errdih__638_> Missing atoms in a dihedral, residue index, residue type:        2     1062  GLY
errdih__638_> Missing atoms in a dihedral, residue index, residue type:        2     1063  PRO
errdih__638_> Missing atoms in a dihedral, residue index, residue type:        2     1064  GLY
errdih__638_> Missing atoms in a dihedral, residue index, residue type:        2     1065  PRO
errdih__638_> Missing atoms in a dihedral, residue index, residue type:        2     1066  MET
errdih__638_> Missing atoms in a dihedral, residue index, residue type:        2     1067  GLY
errdih__638_> Missing atoms in a dihedral, residue index, residue type:        2     1068  LEU
errdih__638_> Missing atoms in a dihedral, residue index, residue type:        2     1069  MET
errdih__638_> Missing atoms in a dihedral, residue index, residue type:        2     1070  GLY
errdih__638_> Missing atoms in a dihedral, residue index, residue type:        2     1071  PRO
errdih__638_> Missing atoms in a dihedral, residue index, residue type:        2     1072  ARG
errdih__638_> Missing atoms in a dihedral, residue index, residue type:        2     1073  GLY
errdih__638_> Missing atoms in a dihedral, residue index, residue type:        2     1074  PRO
errdih__638_> Missing atoms in a dihedral, residue index, residue type:        2     1076  GLY
errdih__638_> Missing atoms in a dihedral, residue index, residue type:        2     1077  ALA
errdih__638_> Missing atoms in a dihedral, residue index, residue type:        2     1078  VAL
errdih__638_> Missing atoms in a dihedral, residue index, residue type:        2     1079  GLY
errdih__638_> Missing atoms in a dihedral, residue index, residue type:        2     1080  ALA
errdih__638_> Missing atoms in a dihedral, residue index, residue type:        2     1082  GLY
errdih__638_> Missing atoms in a dihedral, residue index, residue type:        2     1083  PRO
errdih__638_> Missing atoms in a dihedral, residue index, residue type:        2     1084  GLN
errdih__638_> Missing atoms in a dihedral, residue index, residue type:        2     1085  GLY
errdih__638_> Missing atoms in a dihedral, residue index, residue type:        2     1086  PHE
errdih__638_> Missing atoms in a dihedral, residue index, residue type:        2     1087  GLN
errdih__638_> Missing atoms in a dihedral, residue index, residue type:        2     1088  GLY
errdih__638_> Missing atoms in a dihedral, residue index, residue type:        2     1089  PRO
errdih__638_> Missing atoms in a dihedral, residue index, residue type:        2     1090  ALA
errdih__638_> Missing atoms in a dihedral, residue index, residue type:        2     1091  GLY
errdih__638_> Missing atoms in a dihedral, residue index, residue type:        2     1092  GLU
errdih__638_> Missing atoms in a dihedral, residue index, residue type:        2     1094  GLY
errdih__638_> Missing atoms in a dihedral, residue index, residue type:        2     1095  GLU
errdih__638_> Missing atoms in a dihedral, residue index, residue type:        2     1097  GLY
errdih__638_> Missing atoms in a dihedral, residue index, residue type:        2     1098  GLN
errdih__638_> Missing atoms in a dihedral, residue index, residue type:        2     1099  THR
errdih__638_> Missing atoms in a dihedral, residue index, residue type:        2     1100  GLY
errdih__638_> Missing atoms in a dihedral, residue index, residue type:        2     1101  PRO
errdih__638_> Missing atoms in a dihedral, residue index, residue type:        2     1102  ALA
errdih__638_> Missing atoms in a dihedral, residue index, residue type:        2     1103  GLY
errdih__638_> Missing atoms in a dihedral, residue index, residue type:        2     1104  SER
errdih__638_> Missing atoms in a dihedral, residue index, residue type:        2     1105  ARG
errdih__638_> Missing atoms in a dihedral, residue index, residue type:        2     1106  GLY
errdih__638_> Missing atoms in a dihedral, residue index, residue type:        2     1107  PRO
errdih__638_> Missing atoms in a dihedral, residue index, residue type:        2     1108  ALA
errdih__638_> Missing atoms in a dihedral, residue index, residue type:        2     1109  GLY
errdih__638_> Missing atoms in a dihedral, residue index, residue type:        2     1110  PRO
errdih__638_> Missing atoms in a dihedral, residue index, residue type:        2     1112  GLY
errdih__638_> Missing atoms in a dihedral, residue index, residue type:        2     1113  LYS
errdih__638_> Missing atoms in a dihedral, residue index, residue type:        2     1114  ALA
errdih__638_> Missing atoms in a dihedral, residue index, residue type:        2     1115  GLY
errdih__638_> Missing atoms in a dihedral, residue index, residue type:        2     1116  GLU
errdih__638_> Missing atoms in a dihedral, residue index, residue type:        2     1117  ASP
errdih__638_> Missing atoms in a dihedral, residue index, residue type:        2     1118  GLY
errdih__638_> Missing atoms in a dihedral, residue index, residue type:        2     1119  HIS
errdih__638_> Missing atoms in a dihedral, residue index, residue type:        2     1121  GLY
errdih__638_> Missing atoms in a dihedral, residue index, residue type:        2     1122  LYS
errdih__638_> Missing atoms in a dihedral, residue index, residue type:        2     1123  PRO
errdih__638_> Missing atoms in a dihedral, residue index, residue type:        2     1124  GLY
errdih__638_> Missing atoms in a dihedral, residue index, residue type:        2     1125  ARG
errdih__638_> Missing atoms in a dihedral, residue index, residue type:        2     1127  GLY
errdih__638_> Missing atoms in a dihedral, residue index, residue type:        2     1128  GLU
errdih__638_> Missing atoms in a dihedral, residue index, residue type:        2     1129  ARG
errdih__638_> Missing atoms in a dihedral, residue index, residue type:        2     1130  GLY
errdih__638_> Missing atoms in a dihedral, residue index, residue type:        2     1131  VAL
errdih__638_> Missing atoms in a dihedral, residue index, residue type:        2     1132  VAL
errdih__638_> Missing atoms in a dihedral, residue index, residue type:        2     1133  GLY
errdih__638_> Missing atoms in a dihedral, residue index, residue type:        2     1134  PRO
errdih__638_> Missing atoms in a dihedral, residue index, residue type:        2     1135  GLN
errdih__638_> Missing atoms in a dihedral, residue index, residue type:        2     1136  GLY
errdih__638_> Missing atoms in a dihedral, residue index, residue type:        2     1137  ALA
errdih__638_> Missing atoms in a dihedral, residue index, residue type:        2     1138  ARG
errdih__638_> Missing atoms in a dihedral, residue index, residue type:        2     1139  GLY
errdih__638_> Missing atoms in a dihedral, residue index, residue type:        2     1140  PHE
errdih__638_> Missing atoms in a dihedral, residue index, residue type:        2     1142  GLY
errdih__638_> Missing atoms in a dihedral, residue index, residue type:        2     1143  THR
errdih__638_> Missing atoms in a dihedral, residue index, residue type:        2     1145  GLY
errdih__638_> Missing atoms in a dihedral, residue index, residue type:        2     1146  LEU
errdih__638_> Missing atoms in a dihedral, residue index, residue type:        2     1148  GLY
errdih__638_> Missing atoms in a dihedral, residue index, residue type:        2     1149  PHE
errdih__638_> Missing atoms in a dihedral, residue index, residue type:        2     1150  LYS
errdih__638_> Missing atoms in a dihedral, residue index, residue type:        2     1151  GLY
errdih__638_> Missing atoms in a dihedral, residue index, residue type:        2     1152  ILE
errdih__638_> Missing atoms in a dihedral, residue index, residue type:        2     1153  ARG
errdih__638_> Missing atoms in a dihedral, residue index, residue type:        2     1154  GLY
errdih__638_> Missing atoms in a dihedral, residue index, residue type:        2     1155  HIS
errdih__638_> Missing atoms in a dihedral, residue index, residue type:        2     1156  ASN
errdih__638_> Missing atoms in a dihedral, residue index, residue type:        2     1157  GLY
errdih__638_> Missing atoms in a dihedral, residue index, residue type:        2     1158  LEU
errdih__638_> Missing atoms in a dihedral, residue index, residue type:        2     1159  ASP
errdih__638_> Missing atoms in a dihedral, residue index, residue type:        2     1160  GLY
errdih__638_> Missing atoms in a dihedral, residue index, residue type:        2     1161  LEU
errdih__638_> Missing atoms in a dihedral, residue index, residue type:        2     1162  LYS
errdih__638_> Missing atoms in a dihedral, residue index, residue type:        2     1163  GLY
errdih__638_> Missing atoms in a dihedral, residue index, residue type:        2     1164  GLN
errdih__638_> Missing atoms in a dihedral, residue index, residue type:        2     1166  GLY
errdih__638_> Missing atoms in a dihedral, residue index, residue type:        2     1167  ALA
errdih__638_> Missing atoms in a dihedral, residue index, residue type:        2     1168  GLN
errdih__638_> Missing atoms in a dihedral, residue index, residue type:        2     1169  GLY
errdih__638_> Missing atoms in a dihedral, residue index, residue type:        2     1170  VAL
errdih__638_> Missing atoms in a dihedral, residue index, residue type:        2     1171  LYS
errdih__638_> Missing atoms in a dihedral, residue index, residue type:        2     1172  GLY
errdih__638_> Missing atoms in a dihedral, residue index, residue type:        2     1173  GLU
errdih__638_> Missing atoms in a dihedral, residue index, residue type:        2     1175  GLY
errdih__638_> Missing atoms in a dihedral, residue index, residue type:        2     1176  ALA
errdih__638_> Missing atoms in a dihedral, residue index, residue type:        2     1178  GLY
errdih__638_> Missing atoms in a dihedral, residue index, residue type:        2     1179  GLU
errdih__638_> Missing atoms in a dihedral, residue index, residue type:        2     1180  ASN
errdih__638_> Missing atoms in a dihedral, residue index, residue type:        2     1181  GLY
errdih__638_> Missing atoms in a dihedral, residue index, residue type:        2     1182  THR
errdih__638_> Missing atoms in a dihedral, residue index, residue type:        2     1184  GLY
errdih__638_> Missing atoms in a dihedral, residue index, residue type:        2     1185  GLN
errdih__638_> Missing atoms in a dihedral, residue index, residue type:        2     1186  ALA
errdih__638_> Missing atoms in a dihedral, residue index, residue type:        2     1187  GLY
errdih__638_> Missing atoms in a dihedral, residue index, residue type:        2     1188  ALA
errdih__638_> Missing atoms in a dihedral, residue index, residue type:        2     1189  ARG
errdih__638_> Missing atoms in a dihedral, residue index, residue type:        2     1190  GLY
errdih__638_> Missing atoms in a dihedral, residue index, residue type:        2     1191  LEU
errdih__638_> Missing atoms in a dihedral, residue index, residue type:        2     1193  GLY
errdih__638_> Missing atoms in a dihedral, residue index, residue type:        2     1194  GLU
errdih__638_> Missing atoms in a dihedral, residue index, residue type:        2     1195  ARG
errdih__638_> Missing atoms in a dihedral, residue index, residue type:        2     1196  GLY
errdih__638_> Missing atoms in a dihedral, residue index, residue type:        2     1197  ARG
errdih__638_> Missing atoms in a dihedral, residue index, residue type:        2     1198  VAL
errdih__638_> Missing atoms in a dihedral, residue index, residue type:        2     1199  GLY
errdih__638_> Missing atoms in a dihedral, residue index, residue type:        2     1200  ALA
errdih__638_> Missing atoms in a dihedral, residue index, residue type:        2     1202  GLY
errdih__638_> Missing atoms in a dihedral, residue index, residue type:        2     1203  PRO
errdih__638_> Missing atoms in a dihedral, residue index, residue type:        2     1204  ALA
errdih__638_> Missing atoms in a dihedral, residue index, residue type:        2     1205  GLY
errdih__638_> Missing atoms in a dihedral, residue index, residue type:        2     1206  ALA
errdih__638_> Missing atoms in a dihedral, residue index, residue type:        2     1207  ARG
errdih__638_> Missing atoms in a dihedral, residue index, residue type:        2     1208  GLY
errdih__638_> Missing atoms in a dihedral, residue index, residue type:        2     1209  SER
errdih__638_> Missing atoms in a dihedral, residue index, residue type:        2     1210  ASP
errdih__638_> Missing atoms in a dihedral, residue index, residue type:        2     1211  GLY
errdih__638_> Missing atoms in a dihedral, residue index, residue type:        2     1212  SER
errdih__638_> Missing atoms in a dihedral, residue index, residue type:        2     1213  VAL
errdih__638_> Missing atoms in a dihedral, residue index, residue type:        2     1214  GLY
errdih__638_> Missing atoms in a dihedral, residue index, residue type:        2     1215  PRO
errdih__638_> Missing atoms in a dihedral, residue index, residue type:        2     1216  VAL
errdih__638_> Missing atoms in a dihedral, residue index, residue type:        2     1217  GLY
errdih__638_> Missing atoms in a dihedral, residue index, residue type:        2     1218  PRO
errdih__638_> Missing atoms in a dihedral, residue index, residue type:        2     1219  ALA
errdih__638_> Missing atoms in a dihedral, residue index, residue type:        2     1220  GLY
errdih__638_> Missing atoms in a dihedral, residue index, residue type:        2     1221  PRO
errdih__638_> Missing atoms in a dihedral, residue index, residue type:        2     1222  ILE
errdih__638_> Missing atoms in a dihedral, residue index, residue type:        2     1223  GLY
errdih__638_> Missing atoms in a dihedral, residue index, residue type:        2     1224  SER
errdih__638_> Missing atoms in a dihedral, residue index, residue type:        2     1225  ALA
errdih__638_> Missing atoms in a dihedral, residue index, residue type:        2     1226  GLY
errdih__638_> Missing atoms in a dihedral, residue index, residue type:        2     1227  PRO
errdih__638_> Missing atoms in a dihedral, residue index, residue type:        2     1229  GLY
errdih__638_> Missing atoms in a dihedral, residue index, residue type:        2     1230  PHE
errdih__638_> Missing atoms in a dihedral, residue index, residue type:        2     1232  GLY
errdih__638_> Missing atoms in a dihedral, residue index, residue type:        2     1233  ALA
errdih__638_> Missing atoms in a dihedral, residue index, residue type:        2     1235  GLY
errdih__638_> Missing atoms in a dihedral, residue index, residue type:        2     1236  PRO
errdih__638_> Missing atoms in a dihedral, residue index, residue type:        2     1237  LYS
errdih__638_> Missing atoms in a dihedral, residue index, residue type:        2     1238  GLY
errdih__638_> Missing atoms in a dihedral, residue index, residue type:        2     1239  GLU
errdih__638_> Missing atoms in a dihedral, residue index, residue type:        2     1240  LEU
errdih__638_> Missing atoms in a dihedral, residue index, residue type:        2     1241  GLY
errdih__638_> Missing atoms in a dihedral, residue index, residue type:        2     1242  PRO
errdih__638_> Missing atoms in a dihedral, residue index, residue type:        2     1243  VAL
errdih__638_> Missing atoms in a dihedral, residue index, residue type:        2     1244  GLY
errdih__638_> Missing atoms in a dihedral, residue index, residue type:        2     1245  ASN
errdih__638_> Missing atoms in a dihedral, residue index, residue type:        2     1247  GLY
errdih__638_> Missing atoms in a dihedral, residue index, residue type:        2     1248  PRO
errdih__638_> Missing atoms in a dihedral, residue index, residue type:        2     1249  ALA
errdih__638_> Missing atoms in a dihedral, residue index, residue type:        2     1250  GLY
errdih__638_> Missing atoms in a dihedral, residue index, residue type:        2     1251  PRO
errdih__638_> Missing atoms in a dihedral, residue index, residue type:        2     1252  ALA
errdih__638_> Missing atoms in a dihedral, residue index, residue type:        2     1253  GLY
errdih__638_> Missing atoms in a dihedral, residue index, residue type:        2     1254  PRO
errdih__638_> Missing atoms in a dihedral, residue index, residue type:        2     1255  ARG
errdih__638_> Missing atoms in a dihedral, residue index, residue type:        2     1256  GLY
errdih__638_> Missing atoms in a dihedral, residue index, residue type:        2     1257  GLU
errdih__638_> Missing atoms in a dihedral, residue index, residue type:        2     1258  ALA
errdih__638_> Missing atoms in a dihedral, residue index, residue type:        2     1259  GLY
errdih__638_> Missing atoms in a dihedral, residue index, residue type:        2     1260  LEU
errdih__638_> Missing atoms in a dihedral, residue index, residue type:        2     1262  GLY
errdih__638_> Missing atoms in a dihedral, residue index, residue type:        2     1263  LEU
errdih__638_> Missing atoms in a dihedral, residue index, residue type:        2     1264  SER
errdih__638_> Missing atoms in a dihedral, residue index, residue type:        2     1265  GLY
errdih__638_> Missing atoms in a dihedral, residue index, residue type:        2     1266  PRO
errdih__638_> Missing atoms in a dihedral, residue index, residue type:        2     1267  VAL
errdih__638_> Missing atoms in a dihedral, residue index, residue type:        2     1268  GLY
errdih__638_> Missing atoms in a dihedral, residue index, residue type:        2     1269  PRO
errdih__638_> Missing atoms in a dihedral, residue index, residue type:        2     1271  GLY
errdih__638_> Missing atoms in a dihedral, residue index, residue type:        2     1272  ASN
errdih__638_> Missing atoms in a dihedral, residue index, residue type:        2     1273  PRO
errdih__638_> Missing atoms in a dihedral, residue index, residue type:        2     1274  GLY
errdih__638_> Missing atoms in a dihedral, residue index, residue type:        2     1275  ALA
errdih__638_> Missing atoms in a dihedral, residue index, residue type:        2     1276  ASN
errdih__638_> Missing atoms in a dihedral, residue index, residue type:        2     1277  GLY
errdih__638_> Missing atoms in a dihedral, residue index, residue type:        2     1278  LEU
errdih__638_> Missing atoms in a dihedral, residue index, residue type:        2     1279  THR
errdih__638_> Missing atoms in a dihedral, residue index, residue type:        2     1280  GLY
errdih__638_> Missing atoms in a dihedral, residue index, residue type:        2     1281  ALA
errdih__638_> Missing atoms in a dihedral, residue index, residue type:        2     1282  LYS
errdih__638_> Missing atoms in a dihedral, residue index, residue type:        2     1283  GLY
errdih__638_> Missing atoms in a dihedral, residue index, residue type:        2     1284  ALA
errdih__638_> Missing atoms in a dihedral, residue index, residue type:        2     1285  THR
errdih__638_> Missing atoms in a dihedral, residue index, residue type:        2     1286  GLY
errdih__638_> Missing atoms in a dihedral, residue index, residue type:        2     1287  LEU
errdih__638_> Missing atoms in a dihedral, residue index, residue type:        2     1289  GLY
errdih__638_> Missing atoms in a dihedral, residue index, residue type:        2     1290  VAL
errdih__638_> Missing atoms in a dihedral, residue index, residue type:        2     1291  ALA
errdih__638_> Missing atoms in a dihedral, residue index, residue type:        2     1292  GLY
errdih__638_> Missing atoms in a dihedral, residue index, residue type:        2     1293  ALA
errdih__638_> Missing atoms in a dihedral, residue index, residue type:        2     1295  GLY
errdih__638_> Missing atoms in a dihedral, residue index, residue type:        2     1296  LEU
errdih__638_> Missing atoms in a dihedral, residue index, residue type:        2     1298  GLY
errdih__638_> Missing atoms in a dihedral, residue index, residue type:        2     1299  PRO
errdih__638_> Missing atoms in a dihedral, residue index, residue type:        2     1300  ARG
errdih__638_> Missing atoms in a dihedral, residue index, residue type:        2     1301  GLY
errdih__638_> Missing atoms in a dihedral, residue index, residue type:        2     1302  ILE
errdih__638_> Missing atoms in a dihedral, residue index, residue type:        2     1304  GLY
errdih__638_> Missing atoms in a dihedral, residue index, residue type:        2     1305  PRO
errdih__638_> Missing atoms in a dihedral, residue index, residue type:        2     1306  VAL
errdih__638_> Missing atoms in a dihedral, residue index, residue type:        2     1307  GLY
errdih__638_> Missing atoms in a dihedral, residue index, residue type:        2     1308  ALA
errdih__638_> Missing atoms in a dihedral, residue index, residue type:        2     1309  ALA
errdih__638_> Missing atoms in a dihedral, residue index, residue type:        2     1310  GLY
errdih__638_> Missing atoms in a dihedral, residue index, residue type:        2     1311  ALA
errdih__638_> Missing atoms in a dihedral, residue index, residue type:        2     1312  THR
errdih__638_> Missing atoms in a dihedral, residue index, residue type:        2     1313  GLY
errdih__638_> Missing atoms in a dihedral, residue index, residue type:        2     1314  PRO
errdih__638_> Missing atoms in a dihedral, residue index, residue type:        2     1315  ARG
errdih__638_> Missing atoms in a dihedral, residue index, residue type:        2     1316  GLY
errdih__638_> Missing atoms in a dihedral, residue index, residue type:        2     1317  LEU
errdih__638_> Missing atoms in a dihedral, residue index, residue type:        2     1318  VAL
errdih__638_> Missing atoms in a dihedral, residue index, residue type:        2     1319  GLY
errdih__638_> Missing atoms in a dihedral, residue index, residue type:        2     1320  GLU
errdih__638_> Missing atoms in a dihedral, residue index, residue type:        2     1322  GLY
errdih__638_> Missing atoms in a dihedral, residue index, residue type:        2     1323  PRO
errdih__638_> Missing atoms in a dihedral, residue index, residue type:        2     1324  ALA
errdih__638_> Missing atoms in a dihedral, residue index, residue type:        2     1325  GLY
errdih__638_> Missing atoms in a dihedral, residue index, residue type:        2     1326  SER
errdih__638_> Missing atoms in a dihedral, residue index, residue type:        2     1327  LYS
errdih__638_> Missing atoms in a dihedral, residue index, residue type:        2     1328  GLY
errdih__638_> Missing atoms in a dihedral, residue index, residue type:        2     1329  GLU
errdih__638_> Missing atoms in a dihedral, residue index, residue type:        2     1330  THR
errdih__638_> Missing atoms in a dihedral, residue index, residue type:        2     1331  GLY
errdih__638_> Missing atoms in a dihedral, residue index, residue type:        2     1332  ASN
errdih__638_> Missing atoms in a dihedral, residue index, residue type:        2     1333  LYS
errdih__638_> Missing atoms in a dihedral, residue index, residue type:        2     1334  GLY
errdih__638_> Missing atoms in a dihedral, residue index, residue type:        2     1335  GLU
errdih__638_> Missing atoms in a dihedral, residue index, residue type:        2     1337  GLY
errdih__638_> Missing atoms in a dihedral, residue index, residue type:        2     1338  SER
errdih__638_> Missing atoms in a dihedral, residue index, residue type:        2     1339  ALA
errdih__638_> Missing atoms in a dihedral, residue index, residue type:        2     1340  GLY
errdih__638_> Missing atoms in a dihedral, residue index, residue type:        2     1341  ALA
errdih__638_> Missing atoms in a dihedral, residue index, residue type:        2     1342  GLN
errdih__638_> Missing atoms in a dihedral, residue index, residue type:        2     1343  GLY
errdih__638_> Missing atoms in a dihedral, residue index, residue type:        2     1344  PRO
errdih__638_> Missing atoms in a dihedral, residue index, residue type:        2     1346  GLY
errdih__638_> Missing atoms in a dihedral, residue index, residue type:        2     1347  PRO
errdih__638_> Missing atoms in a dihedral, residue index, residue type:        2     1348  SER
errdih__638_> Missing atoms in a dihedral, residue index, residue type:        2     1349  GLY
errdih__638_> Missing atoms in a dihedral, residue index, residue type:        2     1350  GLU
errdih__638_> Missing atoms in a dihedral, residue index, residue type:        2     1351  GLU
errdih__638_> Missing atoms in a dihedral, residue index, residue type:        2     1352  GLY
errdih__638_> Missing atoms in a dihedral, residue index, residue type:        2     1353  LYS
errdih__638_> Missing atoms in a dihedral, residue index, residue type:        2     1354  ARG
errdih__638_> Missing atoms in a dihedral, residue index, residue type:        2     1355  GLY
errdih__638_> Missing atoms in a dihedral, residue index, residue type:        2     1356  SER
errdih__638_> Missing atoms in a dihedral, residue index, residue type:        2     1357  PRO
errdih__638_> Missing atoms in a dihedral, residue index, residue type:        2     1358  GLY
errdih__638_> Missing atoms in a dihedral, residue index, residue type:        2     1359  GLU
errdih__638_> Missing atoms in a dihedral, residue index, residue type:        2     1360  PRO
errdih__638_> Missing atoms in a dihedral, residue index, residue type:        2     1361  GLY
errdih__638_> Missing atoms in a dihedral, residue index, residue type:        2     1362  SER
errdih__638_> Missing atoms in a dihedral, residue index, residue type:        2     1363  ALA
errdih__638_> Missing atoms in a dihedral, residue index, residue type:        2     1364  GLY
errdih__638_> Missing atoms in a dihedral, residue index, residue type:        2     1365  PRO
errdih__638_> Missing atoms in a dihedral, residue index, residue type:        2     1366  ALA
errdih__638_> Missing atoms in a dihedral, residue index, residue type:        2     1367  GLY
errdih__638_> Missing atoms in a dihedral, residue index, residue type:        2     1368  PRO
errdih__638_> Missing atoms in a dihedral, residue index, residue type:        2     1370  GLY
errdih__638_> Missing atoms in a dihedral, residue index, residue type:        2     1371  LEU
errdih__638_> Missing atoms in a dihedral, residue index, residue type:        2     1372  ARG
errdih__638_> Missing atoms in a dihedral, residue index, residue type:        2     1373  GLY
errdih__638_> Missing atoms in a dihedral, residue index, residue type:        2     1374  SER
errdih__638_> Missing atoms in a dihedral, residue index, residue type:        2     1376  GLY
errdih__638_> Missing atoms in a dihedral, residue index, residue type:        2     1377  SER
errdih__638_> Missing atoms in a dihedral, residue index, residue type:        2     1378  ARG
errdih__638_> Missing atoms in a dihedral, residue index, residue type:        2     1379  GLY
errdih__638_> Missing atoms in a dihedral, residue index, residue type:        2     1380  LEU
errdih__638_> Missing atoms in a dihedral, residue index, residue type:        2     1382  GLY
errdih__638_> Missing atoms in a dihedral, residue index, residue type:        2     1383  ALA
errdih__638_> Missing atoms in a dihedral, residue index, residue type:        2     1384  ASP
errdih__638_> Missing atoms in a dihedral, residue index, residue type:        2     1385  GLY
errdih__638_> Missing atoms in a dihedral, residue index, residue type:        2     1386  ARG
errdih__638_> Missing atoms in a dihedral, residue index, residue type:        2     1387  ALA
errdih__638_> Missing atoms in a dihedral, residue index, residue type:        2     1388  GLY
errdih__638_> Missing atoms in a dihedral, residue index, residue type:        2     1389  VAL
errdih__638_> Missing atoms in a dihedral, residue index, residue type:        2     1390  MET
errdih__638_> Missing atoms in a dihedral, residue index, residue type:        2     1391  GLY
errdih__638_> Missing atoms in a dihedral, residue index, residue type:        2     1392  PRO
errdih__638_> Missing atoms in a dihedral, residue index, residue type:        2     1393  PRO
errdih__638_> Missing atoms in a dihedral, residue index, residue type:        2     1394  GLY
errdih__638_> Missing atoms in a dihedral, residue index, residue type:        2     1395  ASN
errdih__638_> Missing atoms in a dihedral, residue index, residue type:        2     1396  ARG
errdih__638_> Missing atoms in a dihedral, residue index, residue type:        2     1397  GLY
errdih__638_> Missing atoms in a dihedral, residue index, residue type:        2     1398  SER
errdih__638_> Missing atoms in a dihedral, residue index, residue type:        2     1399  THR
errdih__638_> Missing atoms in a dihedral, residue index, residue type:        2     1400  GLY
errdih__638_> Missing atoms in a dihedral, residue index, residue type:        2     1401  PRO
errdih__638_> Missing atoms in a dihedral, residue index, residue type:        2     1402  ALA
errdih__638_> Missing atoms in a dihedral, residue index, residue type:        2     1403  GLY
errdih__638_> Missing atoms in a dihedral, residue index, residue type:        2     1404  VAL
errdih__638_> Missing atoms in a dihedral, residue index, residue type:        2     1405  ARG
errdih__638_> Missing atoms in a dihedral, residue index, residue type:        2     1406  GLY
errdih__638_> Missing atoms in a dihedral, residue index, residue type:        2     1407  PRO
errdih__638_> Missing atoms in a dihedral, residue index, residue type:        2     1408  ASN
errdih__638_> Missing atoms in a dihedral, residue index, residue type:        2     1409  GLY
errdih__638_> Missing atoms in a dihedral, residue index, residue type:        2     1410  ASP
errdih__638_> Missing atoms in a dihedral, residue index, residue type:        2     1411  ALA
errdih__638_> Missing atoms in a dihedral, residue index, residue type:        2     1412  GLY
errdih__638_> Missing atoms in a dihedral, residue index, residue type:        2     1413  ARG
errdih__638_> Missing atoms in a dihedral, residue index, residue type:        2     1415  GLY
errdih__638_> Missing atoms in a dihedral, residue index, residue type:        2     1416  GLU
errdih__638_> Missing atoms in a dihedral, residue index, residue type:        2     1418  GLY
errdih__638_> Missing atoms in a dihedral, residue index, residue type:        2     1419  LEU
errdih__638_> Missing atoms in a dihedral, residue index, residue type:        2     1420  MET
errdih__638_> Missing atoms in a dihedral, residue index, residue type:        2     1421  GLY
errdih__638_> Missing atoms in a dihedral, residue index, residue type:        2     1422  PRO
errdih__638_> Missing atoms in a dihedral, residue index, residue type:        2     1423  ARG
errdih__638_> Missing atoms in a dihedral, residue index, residue type:        2     1424  GLY
errdih__638_> Missing atoms in a dihedral, residue index, residue type:        2     1425  LEU
errdih__638_> Missing atoms in a dihedral, residue index, residue type:        2     1427  GLY
errdih__638_> Missing atoms in a dihedral, residue index, residue type:        2     1428  SER
errdih__638_> Missing atoms in a dihedral, residue index, residue type:        2     1430  GLY
errdih__638_> Missing atoms in a dihedral, residue index, residue type:        2     1431  ASN
errdih__638_> Missing atoms in a dihedral, residue index, residue type:        2     1432  VAL
errdih__638_> Missing atoms in a dihedral, residue index, residue type:        2     1433  GLY
errdih__638_> Missing atoms in a dihedral, residue index, residue type:        2     1434  PRO
errdih__638_> Missing atoms in a dihedral, residue index, residue type:        2     1435  ALA
errdih__638_> Missing atoms in a dihedral, residue index, residue type:        2     1436  GLY
errdih__638_> Missing atoms in a dihedral, residue index, residue type:        2     1437  LYS
errdih__638_> Missing atoms in a dihedral, residue index, residue type:        2     1438  GLU
errdih__638_> Missing atoms in a dihedral, residue index, residue type:        2     1439  GLY
errdih__638_> Missing atoms in a dihedral, residue index, residue type:        2     1440  PRO
errdih__638_> Missing atoms in a dihedral, residue index, residue type:        2     1441  VAL
errdih__638_> Missing atoms in a dihedral, residue index, residue type:        2     1442  GLY
errdih__638_> Missing atoms in a dihedral, residue index, residue type:        2     1443  LEU
errdih__638_> Missing atoms in a dihedral, residue index, residue type:        2     1445  GLY
errdih__638_> Missing atoms in a dihedral, residue index, residue type:        2     1446  ILE
errdih__638_> Missing atoms in a dihedral, residue index, residue type:        2     1447  ASP
errdih__638_> Missing atoms in a dihedral, residue index, residue type:        2     1448  GLY
errdih__638_> Missing atoms in a dihedral, residue index, residue type:        2     1449  ARG
errdih__638_> Missing atoms in a dihedral, residue index, residue type:        2     1451  GLY
errdih__638_> Missing atoms in a dihedral, residue index, residue type:        2     1452  PRO
errdih__638_> Missing atoms in a dihedral, residue index, residue type:        2     1453  ILE
errdih__638_> Missing atoms in a dihedral, residue index, residue type:        2     1454  GLY
errdih__638_> Missing atoms in a dihedral, residue index, residue type:        2     1455  PRO
errdih__638_> Missing atoms in a dihedral, residue index, residue type:        2     1456  ALA
errdih__638_> Missing atoms in a dihedral, residue index, residue type:        2     1457  GLY
errdih__638_> Missing atoms in a dihedral, residue index, residue type:        2     1458  PRO
errdih__638_> Missing atoms in a dihedral, residue index, residue type:        2     1459  ARG
errdih__638_> Missing atoms in a dihedral, residue index, residue type:        2     1460  GLY
errdih__638_> Missing atoms in a dihedral, residue index, residue type:        2     1461  GLU
errdih__638_> Missing atoms in a dihedral, residue index, residue type:        2     1462  ALA
errdih__638_> Missing atoms in a dihedral, residue index, residue type:        2     1463  GLY
errdih__638_> Missing atoms in a dihedral, residue index, residue type:        2     1464  ASN
errdih__638_> Missing atoms in a dihedral, residue index, residue type:        2     1465  ILE
errdih__638_> Missing atoms in a dihedral, residue index, residue type:        2     1466  GLY
errdih__638_> Missing atoms in a dihedral, residue index, residue type:        2     1467  PHE
errdih__638_> Missing atoms in a dihedral, residue index, residue type:        2     1469  GLY
errdih__638_> Missing atoms in a dihedral, residue index, residue type:        2     1470  PRO
errdih__638_> Missing atoms in a dihedral, residue index, residue type:        2     1471  LYS
errdih__638_> Missing atoms in a dihedral, residue index, residue type:        2     1472  GLY
errdih__638_> Missing atoms in a dihedral, residue index, residue type:        2     1473  PRO
errdih__638_> Missing atoms in a dihedral, residue index, residue type:        2     1474  SER
errdih__638_> Missing atoms in a dihedral, residue index, residue type:        2     1475  GLY
errdih__638_> Missing atoms in a dihedral, residue index, residue type:        2     1476  ASP
errdih__638_> Missing atoms in a dihedral, residue index, residue type:        2     1478  GLY
errdih__638_> Missing atoms in a dihedral, residue index, residue type:        2     1479  LYS
errdih__638_> Missing atoms in a dihedral, residue index, residue type:        2     1481  GLY
errdih__638_> Missing atoms in a dihedral, residue index, residue type:        2     1482  GLU
errdih__638_> Missing atoms in a dihedral, residue index, residue type:        2     1483  LYS
errdih__638_> Missing atoms in a dihedral, residue index, residue type:        2     1484  GLY
errdih__638_> Missing atoms in a dihedral, residue index, residue type:        2     1485  HIS
errdih__638_> Missing atoms in a dihedral, residue index, residue type:        2     1486  PRO
errdih__638_> Missing atoms in a dihedral, residue index, residue type:        2     1487  GLY
errdih__638_> Missing atoms in a dihedral, residue index, residue type:        2     1488  LEU
errdih__638_> Missing atoms in a dihedral, residue index, residue type:        2     1489  ALA
errdih__638_> Missing atoms in a dihedral, residue index, residue type:        2     1490  GLY
errdih__638_> Missing atoms in a dihedral, residue index, residue type:        2     1491  ALA
errdih__638_> Missing atoms in a dihedral, residue index, residue type:        2     1492  ARG
errdih__638_> Missing atoms in a dihedral, residue index, residue type:        2     1493  GLY
errdih__638_> Missing atoms in a dihedral, residue index, residue type:        2     1494  ALA
errdih__638_> Missing atoms in a dihedral, residue index, residue type:        2     1496  GLY
errdih__638_> Missing atoms in a dihedral, residue index, residue type:        2     1497  PRO
errdih__638_> Missing atoms in a dihedral, residue index, residue type:        2     1498  ASP
errdih__638_> Missing atoms in a dihedral, residue index, residue type:        2     1499  GLY
errdih__638_> Missing atoms in a dihedral, residue index, residue type:        2     1500  ASN
errdih__638_> Missing atoms in a dihedral, residue index, residue type:        2     1501  ASN
errdih__638_> Missing atoms in a dihedral, residue index, residue type:        2     1502  GLY
errdih__638_> Missing atoms in a dihedral, residue index, residue type:        2     1503  ALA
errdih__638_> Missing atoms in a dihedral, residue index, residue type:        2     1504  GLN
errdih__638_> Missing atoms in a dihedral, residue index, residue type:        2     1505  GLY
errdih__638_> Missing atoms in a dihedral, residue index, residue type:        2     1506  PRO
errdih__638_> Missing atoms in a dihedral, residue index, residue type:        2     1508  GLY
errdih__638_> Missing atoms in a dihedral, residue index, residue type:        2     1509  PRO
errdih__638_> Missing atoms in a dihedral, residue index, residue type:        2     1510  GLN
errdih__638_> Missing atoms in a dihedral, residue index, residue type:        2     1511  GLY
errdih__638_> Missing atoms in a dihedral, residue index, residue type:        2     1512  VAL
errdih__638_> Missing atoms in a dihedral, residue index, residue type:        2     1513  GLN
errdih__638_> Missing atoms in a dihedral, residue index, residue type:        2     1514  GLY
errdih__638_> Missing atoms in a dihedral, residue index, residue type:        2     1515  GLY
errdih__638_> Missing atoms in a dihedral, residue index, residue type:        2     1516  LYS
errdih__638_> Missing atoms in a dihedral, residue index, residue type:        2     1517  GLY
errdih__638_> Missing atoms in a dihedral, residue index, residue type:        2     1518  GLU
errdih__638_> Missing atoms in a dihedral, residue index, residue type:        2     1519  GLN
errdih__638_> Missing atoms in a dihedral, residue index, residue type:        2     1520  GLY
errdih__638_> Missing atoms in a dihedral, residue index, residue type:        2     1521  PRO
errdih__638_> Missing atoms in a dihedral, residue index, residue type:        2     1522  ALA
errdih__638_> Missing atoms in a dihedral, residue index, residue type:        2     1523  GLY
errdih__638_> Missing atoms in a dihedral, residue index, residue type:        2     1524  PRO
errdih__638_> Missing atoms in a dihedral, residue index, residue type:        2     1526  GLY
errdih__638_> Missing atoms in a dihedral, residue index, residue type:        2     1527  PHE
errdih__638_> Missing atoms in a dihedral, residue index, residue type:        2     1528  GLN
errdih__638_> Missing atoms in a dihedral, residue index, residue type:        2     1529  GLY
errdih__638_> Missing atoms in a dihedral, residue index, residue type:        2     1530  LEU
errdih__638_> Missing atoms in a dihedral, residue index, residue type:        2     1532  GLY
errdih__638_> Missing atoms in a dihedral, residue index, residue type:        2     1533  PRO
errdih__638_> Missing atoms in a dihedral, residue index, residue type:        2     1534  SER
errdih__638_> Missing atoms in a dihedral, residue index, residue type:        2     1535  GLY
errdih__638_> Missing atoms in a dihedral, residue index, residue type:        2     1536  THR
errdih__638_> Missing atoms in a dihedral, residue index, residue type:        2     1537  ALA
errdih__638_> Missing atoms in a dihedral, residue index, residue type:        2     1538  GLY
errdih__638_> Missing atoms in a dihedral, residue index, residue type:        2     1539  GLU
errdih__638_> Missing atoms in a dihedral, residue index, residue type:        2     1540  VAL
errdih__638_> Missing atoms in a dihedral, residue index, residue type:        2     1541  GLY
errdih__638_> Missing atoms in a dihedral, residue index, residue type:        2     1542  LYS
errdih__638_> Missing atoms in a dihedral, residue index, residue type:        2     1544  GLY
errdih__638_> Missing atoms in a dihedral, residue index, residue type:        2     1545  GLU
errdih__638_> Missing atoms in a dihedral, residue index, residue type:        2     1546  ARG
errdih__638_> Missing atoms in a dihedral, residue index, residue type:        2     1547  GLY
errdih__638_> Missing atoms in a dihedral, residue index, residue type:        2     1548  LEU
errdih__638_> Missing atoms in a dihedral, residue index, residue type:        2     1549  PRO
errdih__638_> Missing atoms in a dihedral, residue index, residue type:        2     1550  GLY
errdih__638_> Missing atoms in a dihedral, residue index, residue type:        2     1551  GLU
errdih__638_> Missing atoms in a dihedral, residue index, residue type:        2     1552  PHE
errdih__638_> Missing atoms in a dihedral, residue index, residue type:        2     1553  GLY
errdih__638_> Missing atoms in a dihedral, residue index, residue type:        2     1554  LEU
errdih__638_> Missing atoms in a dihedral, residue index, residue type:        2     1556  GLY
errdih__638_> Missing atoms in a dihedral, residue index, residue type:        2     1557  PRO
errdih__638_> Missing atoms in a dihedral, residue index, residue type:        2     1558  ALA
errdih__638_> Missing atoms in a dihedral, residue index, residue type:        2     1559  GLY
errdih__638_> Missing atoms in a dihedral, residue index, residue type:        2     1560  PRO
errdih__638_> Missing atoms in a dihedral, residue index, residue type:        2     1561  ARG
errdih__638_> Missing atoms in a dihedral, residue index, residue type:        2     1562  GLY
errdih__638_> Missing atoms in a dihedral, residue index, residue type:        2     1563  GLU
errdih__638_> Missing atoms in a dihedral, residue index, residue type:        2     1564  ARG
errdih__638_> Missing atoms in a dihedral, residue index, residue type:        2     1565  GLY
errdih__638_> Missing atoms in a dihedral, residue index, residue type:        2     1566  PRO
errdih__638_> Missing atoms in a dihedral, residue index, residue type:        2     1568  GLY
errdih__638_> Missing atoms in a dihedral, residue index, residue type:        2     1569  GLU
errdih__638_> Missing atoms in a dihedral, residue index, residue type:        2     1570  SER
errdih__638_> Missing atoms in a dihedral, residue index, residue type:        2     1571  GLY
errdih__638_> Missing atoms in a dihedral, residue index, residue type:        2     1572  ALA
errdih__638_> Missing atoms in a dihedral, residue index, residue type:        2     1573  ALA
errdih__638_> Missing atoms in a dihedral, residue index, residue type:        2     1574  GLY
errdih__638_> Missing atoms in a dihedral, residue index, residue type:        2     1575  PRO
errdih__638_> Missing atoms in a dihedral, residue index, residue type:        2     1576  SER
errdih__638_> Missing atoms in a dihedral, residue index, residue type:        2     1577  GLY
errdih__638_> Missing atoms in a dihedral, residue index, residue type:        2     1578  PRO
errdih__638_> Missing atoms in a dihedral, residue index, residue type:        2     1579  ILE
errdih__638_> Missing atoms in a dihedral, residue index, residue type:        2     1580  GLY
errdih__638_> Missing atoms in a dihedral, residue index, residue type:        2     1581  ILE
errdih__638_> Missing atoms in a dihedral, residue index, residue type:        2     1582  ARG
errdih__638_> Missing atoms in a dihedral, residue index, residue type:        2     1583  GLY
errdih__638_> Missing atoms in a dihedral, residue index, residue type:        2     1584  PRO
errdih__638_> Missing atoms in a dihedral, residue index, residue type:        2     1585  SER
errdih__638_> Missing atoms in a dihedral, residue index, residue type:        2     1586  GLY
errdih__638_> Missing atoms in a dihedral, residue index, residue type:        2     1587  ALA
errdih__638_> Missing atoms in a dihedral, residue index, residue type:        2     1589  GLY
errdih__638_> Missing atoms in a dihedral, residue index, residue type:        2     1590  PRO
errdih__638_> Missing atoms in a dihedral, residue index, residue type:        2     1591  ASP
errdih__638_> Missing atoms in a dihedral, residue index, residue type:        2     1592  GLY
errdih__638_> Missing atoms in a dihedral, residue index, residue type:        2     1593  ASN
errdih__638_> Missing atoms in a dihedral, residue index, residue type:        2     1594  LYS
errdih__638_> Missing atoms in a dihedral, residue index, residue type:        2     1595  GLY
errdih__638_> Missing atoms in a dihedral, residue index, residue type:        2     1596  GLU
errdih__638_> Missing atoms in a dihedral, residue index, residue type:        2     1597  ALA
errdih__638_> Missing atoms in a dihedral, residue index, residue type:        2     1598  GLY
errdih__638_> Missing atoms in a dihedral, residue index, residue type:        2     1599  ALA
errdih__638_> Missing atoms in a dihedral, residue index, residue type:        2     1600  VAL
errdih__638_> Missing atoms in a dihedral, residue index, residue type:        2     1601  GLY
errdih__638_> Missing atoms in a dihedral, residue index, residue type:        2     1602  ALA
errdih__638_> Missing atoms in a dihedral, residue index, residue type:        2     1603  PRO
errdih__638_> Missing atoms in a dihedral, residue index, residue type:        2     1604  GLY
errdih__638_> Missing atoms in a dihedral, residue index, residue type:        2     1605  SER
errdih__638_> Missing atoms in a dihedral, residue index, residue type:        2     1606  ALA
errdih__638_> Missing atoms in a dihedral, residue index, residue type:        2     1607  GLY
errdih__638_> Missing atoms in a dihedral, residue index, residue type:        2     1608  ALA
errdih__638_> Missing atoms in a dihedral, residue index, residue type:        2     1609  SER
errdih__638_> Missing atoms in a dihedral, residue index, residue type:        2     1610  GLY
errdih__638_> Missing atoms in a dihedral, residue index, residue type:        2     1611  PRO
errdih__638_> Missing atoms in a dihedral, residue index, residue type:        2     1612  GLY
errdih__638_> Missing atoms in a dihedral, residue index, residue type:        2     1613  GLY
errdih__638_> Missing atoms in a dihedral, residue index, residue type:        2     1614  LEU
errdih__638_> Missing atoms in a dihedral, residue index, residue type:        2     1616  GLY
errdih__638_> Missing atoms in a dihedral, residue index, residue type:        2     1617  GLU
errdih__638_> Missing atoms in a dihedral, residue index, residue type:        2     1618  ARG
errdih__638_> Missing atoms in a dihedral, residue index, residue type:        2     1619  GLY
errdih__638_> Missing atoms in a dihedral, residue index, residue type:        2     1620  ALA
errdih__638_> Missing atoms in a dihedral, residue index, residue type:        2     1621  ALA
errdih__638_> Missing atoms in a dihedral, residue index, residue type:        2     1622  GLY
errdih__638_> Missing atoms in a dihedral, residue index, residue type:        2     1623  ILE
errdih__638_> Missing atoms in a dihedral, residue index, residue type:        2     1625  GLY
errdih__638_> Missing atoms in a dihedral, residue index, residue type:        2     1626  GLY
errdih__638_> Missing atoms in a dihedral, residue index, residue type:        2     1627  LYS
errdih__638_> Missing atoms in a dihedral, residue index, residue type:        2     1628  GLY
errdih__638_> Missing atoms in a dihedral, residue index, residue type:        2     1629  GLU
errdih__638_> Missing atoms in a dihedral, residue index, residue type:        2     1630  LYS
errdih__638_> Missing atoms in a dihedral, residue index, residue type:        2     1631  GLY
errdih__638_> Missing atoms in a dihedral, residue index, residue type:        2     1632  GLU
errdih__638_> Missing atoms in a dihedral, residue index, residue type:        2     1633  THR
errdih__638_> Missing atoms in a dihedral, residue index, residue type:        2     1634  GLY
errdih__638_> Missing atoms in a dihedral, residue index, residue type:        2     1635  LEU
errdih__638_> Missing atoms in a dihedral, residue index, residue type:        2     1636  ARG
errdih__638_> Missing atoms in a dihedral, residue index, residue type:        2     1637  GLY
errdih__638_> Missing atoms in a dihedral, residue index, residue type:        2     1638  GLU
errdih__638_> Missing atoms in a dihedral, residue index, residue type:        2     1639  ILE
errdih__638_> Missing atoms in a dihedral, residue index, residue type:        2     1640  GLY
errdih__638_> Missing atoms in a dihedral, residue index, residue type:        2     1641  ASN
errdih__638_> Missing atoms in a dihedral, residue index, residue type:        2     1642  PRO
errdih__638_> Missing atoms in a dihedral, residue index, residue type:        2     1643  GLY
errdih__638_> Missing atoms in a dihedral, residue index, residue type:        2     1644  ARG
errdih__638_> Missing atoms in a dihedral, residue index, residue type:        2     1645  ASP
errdih__638_> Missing atoms in a dihedral, residue index, residue type:        2     1646  GLY
errdih__638_> Missing atoms in a dihedral, residue index, residue type:        2     1647  ALA
errdih__638_> Missing atoms in a dihedral, residue index, residue type:        2     1648  ARG
errdih__638_> Missing atoms in a dihedral, residue index, residue type:        2     1649  GLY
errdih__638_> Missing atoms in a dihedral, residue index, residue type:        2     1650  ALA
errdih__638_> Missing atoms in a dihedral, residue index, residue type:        2     1652  GLY
errdih__638_> Missing atoms in a dihedral, residue index, residue type:        2     1653  ALA
errdih__638_> Missing atoms in a dihedral, residue index, residue type:        2     1654  ILE
errdih__638_> Missing atoms in a dihedral, residue index, residue type:        2     1655  GLY
errdih__638_> Missing atoms in a dihedral, residue index, residue type:        2     1656  ALA
errdih__638_> Missing atoms in a dihedral, residue index, residue type:        2     1658  GLY
errdih__638_> Missing atoms in a dihedral, residue index, residue type:        2     1659  PRO
errdih__638_> Missing atoms in a dihedral, residue index, residue type:        2     1660  ALA
errdih__638_> Missing atoms in a dihedral, residue index, residue type:        2     1661  GLY
errdih__638_> Missing atoms in a dihedral, residue index, residue type:        2     1662  ALA
errdih__638_> Missing atoms in a dihedral, residue index, residue type:        2     1663  SER
errdih__638_> Missing atoms in a dihedral, residue index, residue type:        2     1664  GLY
errdih__638_> Missing atoms in a dihedral, residue index, residue type:        2     1665  ASP
errdih__638_> Missing atoms in a dihedral, residue index, residue type:        2     1666  ARG
errdih__638_> Missing atoms in a dihedral, residue index, residue type:        2     1667  GLY
errdih__638_> Missing atoms in a dihedral, residue index, residue type:        2     1668  GLU
errdih__638_> Missing atoms in a dihedral, residue index, residue type:        2     1669  ALA
errdih__638_> Missing atoms in a dihedral, residue index, residue type:        2     1670  GLY
errdih__638_> Missing atoms in a dihedral, residue index, residue type:        2     1671  ALA
errdih__638_> Missing atoms in a dihedral, residue index, residue type:        2     1672  ALA
errdih__638_> Missing atoms in a dihedral, residue index, residue type:        2     1673  GLY
errdih__638_> Missing atoms in a dihedral, residue index, residue type:        2     1674  PRO
errdih__638_> Missing atoms in a dihedral, residue index, residue type:        2     1675  SER
errdih__638_> Missing atoms in a dihedral, residue index, residue type:        2     1676  GLY
errdih__638_> Missing atoms in a dihedral, residue index, residue type:        2     1677  PRO
errdih__638_> Missing atoms in a dihedral, residue index, residue type:        2     1678  ALA
errdih__638_> Missing atoms in a dihedral, residue index, residue type:        2     1679  GLY
errdih__638_> Missing atoms in a dihedral, residue index, residue type:        2     1680  PRO
errdih__638_> Missing atoms in a dihedral, residue index, residue type:        2     1681  ARG
errdih__638_> Missing atoms in a dihedral, residue index, residue type:        2     1682  GLY
errdih__638_> Missing atoms in a dihedral, residue index, residue type:        2     1683  SER
errdih__638_> Missing atoms in a dihedral, residue index, residue type:        2     1684  PRO
errdih__638_> Missing atoms in a dihedral, residue index, residue type:        2     1685  GLY
errdih__638_> Missing atoms in a dihedral, residue index, residue type:        2     1686  GLU
errdih__638_> Missing atoms in a dihedral, residue index, residue type:        2     1687  ARG
errdih__638_> Missing atoms in a dihedral, residue index, residue type:        2     1688  GLY
errdih__638_> Missing atoms in a dihedral, residue index, residue type:        2     1689  GLU
errdih__638_> Missing atoms in a dihedral, residue index, residue type:        2     1690  VAL
errdih__638_> Missing atoms in a dihedral, residue index, residue type:        2     1691  GLY
errdih__638_> Missing atoms in a dihedral, residue index, residue type:        2     1692  PRO
errdih__638_> Missing atoms in a dihedral, residue index, residue type:        2     1693  ALA
errdih__638_> Missing atoms in a dihedral, residue index, residue type:        2     1694  GLY
errdih__638_> Missing atoms in a dihedral, residue index, residue type:        2     1695  PRO
errdih__638_> Missing atoms in a dihedral, residue index, residue type:        2     1696  ASN
errdih__638_> Missing atoms in a dihedral, residue index, residue type:        2     1697  GLY
errdih__638_> Missing atoms in a dihedral, residue index, residue type:        2     1698  PHE
errdih__638_> Missing atoms in a dihedral, residue index, residue type:        2     1699  ALA
errdih__638_> Missing atoms in a dihedral, residue index, residue type:        2     1700  GLY
errdih__638_> Missing atoms in a dihedral, residue index, residue type:        2     1701  PRO
errdih__638_> Missing atoms in a dihedral, residue index, residue type:        2     1702  ALA
errdih__638_> Missing atoms in a dihedral, residue index, residue type:        2     1703  GLY
errdih__638_> Missing atoms in a dihedral, residue index, residue type:        2     1704  SER
errdih__638_> Missing atoms in a dihedral, residue index, residue type:        2     1705  ALA
errdih__638_> Missing atoms in a dihedral, residue index, residue type:        2     1706  GLY
errdih__638_> Missing atoms in a dihedral, residue index, residue type:        2     1707  GLN
errdih__638_> Missing atoms in a dihedral, residue index, residue type:        2     1709  GLY
errdih__638_> Missing atoms in a dihedral, residue index, residue type:        2     1710  ALA
errdih__638_> Missing atoms in a dihedral, residue index, residue type:        2     1711  LYS
errdih__638_> Missing atoms in a dihedral, residue index, residue type:        2     1712  GLY
errdih__638_> Missing atoms in a dihedral, residue index, residue type:        2     1713  GLU
errdih__638_> Missing atoms in a dihedral, residue index, residue type:        2     1714  LYS
errdih__638_> Missing atoms in a dihedral, residue index, residue type:        2     1715  GLY
errdih__638_> Missing atoms in a dihedral, residue index, residue type:        2     1716  THR
errdih__638_> Missing atoms in a dihedral, residue index, residue type:        2     1717  LYS
errdih__638_> Missing atoms in a dihedral, residue index, residue type:        2     1718  GLY
errdih__638_> Missing atoms in a dihedral, residue index, residue type:        2     1719  PRO
errdih__638_> Missing atoms in a dihedral, residue index, residue type:        2     1720  LYS
errdih__638_> Missing atoms in a dihedral, residue index, residue type:        2     1721  GLY
errdih__638_> Missing atoms in a dihedral, residue index, residue type:        2     1722  GLU
errdih__638_> Missing atoms in a dihedral, residue index, residue type:        2     1723  ASN
errdih__638_> Missing atoms in a dihedral, residue index, residue type:        2     1724  GLY
errdih__638_> Missing atoms in a dihedral, residue index, residue type:        2     1725  ILE
errdih__638_> Missing atoms in a dihedral, residue index, residue type:        2     1726  VAL
errdih__638_> Missing atoms in a dihedral, residue index, residue type:        2     1727  GLY
errdih__638_> Missing atoms in a dihedral, residue index, residue type:        2     1728  PRO
errdih__638_> Missing atoms in a dihedral, residue index, residue type:        2     1729  THR
errdih__638_> Missing atoms in a dihedral, residue index, residue type:        2     1730  GLY
errdih__638_> Missing atoms in a dihedral, residue index, residue type:        2     1731  PRO
errdih__638_> Missing atoms in a dihedral, residue index, residue type:        2     1732  VAL
errdih__638_> Missing atoms in a dihedral, residue index, residue type:        2     1733  GLY
errdih__638_> Missing atoms in a dihedral, residue index, residue type:        2     1734  ALA
errdih__638_> Missing atoms in a dihedral, residue index, residue type:        2     1735  ALA
errdih__638_> Missing atoms in a dihedral, residue index, residue type:        2     1736  GLY
errdih__638_> Missing atoms in a dihedral, residue index, residue type:        2     1737  PRO
errdih__638_> Missing atoms in a dihedral, residue index, residue type:        2     1738  SER
errdih__638_> Missing atoms in a dihedral, residue index, residue type:        2     1739  GLY
errdih__638_> Missing atoms in a dihedral, residue index, residue type:        2     1740  PRO
errdih__638_> Missing atoms in a dihedral, residue index, residue type:        2     1741  ASN
errdih__638_> Missing atoms in a dihedral, residue index, residue type:        2     1742  GLY
errdih__638_> Missing atoms in a dihedral, residue index, residue type:        2     1743  PRO
errdih__638_> Missing atoms in a dihedral, residue index, residue type:        2     1744  PRO
errdih__638_> Missing atoms in a dihedral, residue index, residue type:        2     1745  GLY
errdih__638_> Missing atoms in a dihedral, residue index, residue type:        2     1746  PRO
errdih__638_> Missing atoms in a dihedral, residue index, residue type:        2     1747  ALA
errdih__638_> Missing atoms in a dihedral, residue index, residue type:        2     1748  GLY
errdih__638_> Missing atoms in a dihedral, residue index, residue type:        2     1749  SER
errdih__638_> Missing atoms in a dihedral, residue index, residue type:        2     1750  ARG
errdih__638_> Missing atoms in a dihedral, residue index, residue type:        2     1751  GLY
errdih__638_> Missing atoms in a dihedral, residue index, residue type:        2     1752  ASP
errdih__638_> Missing atoms in a dihedral, residue index, residue type:        2     1753  GLY
errdih__638_> Missing atoms in a dihedral, residue index, residue type:        2     1754  GLY
errdih__638_> Missing atoms in a dihedral, residue index, residue type:        2     1755  PRO
errdih__638_> Missing atoms in a dihedral, residue index, residue type:        2     1756  PRO
errdih__638_> Missing atoms in a dihedral, residue index, residue type:        2     1757  GLY
errdih__638_> Missing atoms in a dihedral, residue index, residue type:        2     1758  MET
errdih__638_> Missing atoms in a dihedral, residue index, residue type:        2     1759  THR
errdih__638_> Missing atoms in a dihedral, residue index, residue type:        2     1760  GLY
errdih__638_> Missing atoms in a dihedral, residue index, residue type:        2     1761  PHE
errdih__638_> Missing atoms in a dihedral, residue index, residue type:        2     1763  GLY
errdih__638_> Missing atoms in a dihedral, residue index, residue type:        2     1764  ALA
errdih__638_> Missing atoms in a dihedral, residue index, residue type:        2     1765  ALA
errdih__638_> Missing atoms in a dihedral, residue index, residue type:        2     1766  GLY
errdih__638_> Missing atoms in a dihedral, residue index, residue type:        2     1767  ARG
errdih__638_> Missing atoms in a dihedral, residue index, residue type:        2     1768  THR
errdih__638_> Missing atoms in a dihedral, residue index, residue type:        2     1769  GLY
errdih__638_> Missing atoms in a dihedral, residue index, residue type:        2     1770  PRO
errdih__638_> Missing atoms in a dihedral, residue index, residue type:        2     1772  GLY
errdih__638_> Missing atoms in a dihedral, residue index, residue type:        2     1773  PRO
errdih__638_> Missing atoms in a dihedral, residue index, residue type:        2     1774  SER
errdih__638_> Missing atoms in a dihedral, residue index, residue type:        2     1775  GLY
errdih__638_> Missing atoms in a dihedral, residue index, residue type:        2     1776  ILE
errdih__638_> Missing atoms in a dihedral, residue index, residue type:        2     1777  THR
errdih__638_> Missing atoms in a dihedral, residue index, residue type:        2     1778  GLY
errdih__638_> Missing atoms in a dihedral, residue index, residue type:        2     1779  PRO
errdih__638_> Missing atoms in a dihedral, residue index, residue type:        2     1781  GLY
errdih__638_> Missing atoms in a dihedral, residue index, residue type:        2     1782  PRO
errdih__638_> Missing atoms in a dihedral, residue index, residue type:        2     1784  GLY
errdih__638_> Missing atoms in a dihedral, residue index, residue type:        2     1785  ALA
errdih__638_> Missing atoms in a dihedral, residue index, residue type:        2     1786  ALA
errdih__638_> Missing atoms in a dihedral, residue index, residue type:        2     1787  GLY
errdih__638_> Missing atoms in a dihedral, residue index, residue type:        2     1788  LYS
errdih__638_> Missing atoms in a dihedral, residue index, residue type:        2     1789  GLU
errdih__638_> Missing atoms in a dihedral, residue index, residue type:        2     1790  GLY
errdih__638_> Missing atoms in a dihedral, residue index, residue type:        2     1791  ILE
errdih__638_> Missing atoms in a dihedral, residue index, residue type:        2     1792  ARG
errdih__638_> Missing atoms in a dihedral, residue index, residue type:        2     1793  GLY
errdih__638_> Missing atoms in a dihedral, residue index, residue type:        2     1794  PRO
errdih__638_> Missing atoms in a dihedral, residue index, residue type:        2     1795  ARG
errdih__638_> Missing atoms in a dihedral, residue index, residue type:        2     1796  GLY
errdih__638_> Missing atoms in a dihedral, residue index, residue type:        2     1797  ASP
errdih__638_> Missing atoms in a dihedral, residue index, residue type:        2     1798  GLN
errdih__638_> Missing atoms in a dihedral, residue index, residue type:        2     1799  GLY
errdih__638_> Missing atoms in a dihedral, residue index, residue type:        2     1800  PRO
errdih__638_> Missing atoms in a dihedral, residue index, residue type:        2     1801  VAL
errdih__638_> Missing atoms in a dihedral, residue index, residue type:        2     1802  GLY
errdih__638_> Missing atoms in a dihedral, residue index, residue type:        2     1803  ARG
errdih__638_> Missing atoms in a dihedral, residue index, residue type:        2     1804  THR
errdih__638_> Missing atoms in a dihedral, residue index, residue type:        2     1805  GLY
errdih__638_> Missing atoms in a dihedral, residue index, residue type:        2     1806  GLU
errdih__638_> Missing atoms in a dihedral, residue index, residue type:        2     1807  ILE
errdih__638_> Missing atoms in a dihedral, residue index, residue type:        2     1808  GLY
errdih__638_> Missing atoms in a dihedral, residue index, residue type:        2     1809  ALA
errdih__638_> Missing atoms in a dihedral, residue index, residue type:        2     1810  SER
errdih__638_> Missing atoms in a dihedral, residue index, residue type:        2     1811  GLY
errdih__638_> Missing atoms in a dihedral, residue index, residue type:        2     1812  PRO
errdih__638_> Missing atoms in a dihedral, residue index, residue type:        2     1813  PRO
errdih__638_> Missing atoms in a dihedral, residue index, residue type:        2     1814  GLY
errdih__638_> Missing atoms in a dihedral, residue index, residue type:        2     1815  PHE
errdih__638_> Missing atoms in a dihedral, residue index, residue type:        2     1816  ALA
errdih__638_> Missing atoms in a dihedral, residue index, residue type:        2     1817  GLY
errdih__638_> Missing atoms in a dihedral, residue index, residue type:        2     1818  GLU
errdih__638_> Missing atoms in a dihedral, residue index, residue type:        2     1819  LYS
errdih__638_> Missing atoms in a dihedral, residue index, residue type:        2     1820  GLY
errdih__638_> Missing atoms in a dihedral, residue index, residue type:        2     1821  PRO
errdih__638_> Missing atoms in a dihedral, residue index, residue type:        2     1822  SER
errdih__638_> Missing atoms in a dihedral, residue index, residue type:        2     1823  GLY
errdih__638_> Missing atoms in a dihedral, residue index, residue type:        2     1824  GLU
errdih__638_> Missing atoms in a dihedral, residue index, residue type:        2     1826  GLY
errdih__638_> Missing atoms in a dihedral, residue index, residue type:        2     1827  THR
errdih__638_> Missing atoms in a dihedral, residue index, residue type:        2     1828  THR
errdih__638_> Missing atoms in a dihedral, residue index, residue type:        2     1829  GLY
errdih__638_> Missing atoms in a dihedral, residue index, residue type:        2     1830  PRO
errdih__638_> Missing atoms in a dihedral, residue index, residue type:        2     1832  GLY
errdih__638_> Missing atoms in a dihedral, residue index, residue type:        2     1833  THR
errdih__638_> Missing atoms in a dihedral, residue index, residue type:        2     1834  ALA
errdih__638_> Missing atoms in a dihedral, residue index, residue type:        2     1835  GLY
errdih__638_> Missing atoms in a dihedral, residue index, residue type:        2     1836  PRO
errdih__638_> Missing atoms in a dihedral, residue index, residue type:        2     1837  GLN
errdih__638_> Missing atoms in a dihedral, residue index, residue type:        2     1838  GLY
errdih__638_> Missing atoms in a dihedral, residue index, residue type:        2     1839  LEU
errdih__638_> Missing atoms in a dihedral, residue index, residue type:        2     1840  LEU
errdih__638_> Missing atoms in a dihedral, residue index, residue type:        2     1841  GLY
errdih__638_> Missing atoms in a dihedral, residue index, residue type:        2     1842  ALA
errdih__638_> Missing atoms in a dihedral, residue index, residue type:        2     1844  GLY
errdih__638_> Missing atoms in a dihedral, residue index, residue type:        2     1845  ILE
errdih__638_> Missing atoms in a dihedral, residue index, residue type:        2     1846  LEU
errdih__638_> Missing atoms in a dihedral, residue index, residue type:        2     1847  GLY
errdih__638_> Missing atoms in a dihedral, residue index, residue type:        2     1848  LEU
errdih__638_> Missing atoms in a dihedral, residue index, residue type:        2     1850  GLY
errdih__638_> Missing atoms in a dihedral, residue index, residue type:        2     1851  SER
errdih__638_> Missing atoms in a dihedral, residue index, residue type:        2     1852  ARG
errdih__638_> Missing atoms in a dihedral, residue index, residue type:        2     1853  GLY
errdih__638_> Missing atoms in a dihedral, residue index, residue type:        2     1854  GLU
errdih__638_> Missing atoms in a dihedral, residue index, residue type:        2     1855  ARG
errdih__638_> Missing atoms in a dihedral, residue index, residue type:        2     1856  GLY
errdih__638_> Missing atoms in a dihedral, residue index, residue type:        2     1857  GLN
errdih__638_> Missing atoms in a dihedral, residue index, residue type:        2     1859  GLY
errdih__638_> Missing atoms in a dihedral, residue index, residue type:        2     1860  ILE
errdih__638_> Missing atoms in a dihedral, residue index, residue type:        2     1861  ALA
errdih__638_> Missing atoms in a dihedral, residue index, residue type:        2     1862  GLY
errdih__638_> Missing atoms in a dihedral, residue index, residue type:        2     1863  ALA
errdih__638_> Missing atoms in a dihedral, residue index, residue type:        2     1864  LEU
errdih__638_> Missing atoms in a dihedral, residue index, residue type:        2     1865  GLY
errdih__638_> Missing atoms in a dihedral, residue index, residue type:        2     1866  GLU
errdih__638_> Missing atoms in a dihedral, residue index, residue type:        2     1868  GLY
errdih__638_> Missing atoms in a dihedral, residue index, residue type:        2     1869  PRO
errdih__638_> Missing atoms in a dihedral, residue index, residue type:        2     1870  LEU
errdih__638_> Missing atoms in a dihedral, residue index, residue type:        2     1871  GLY
errdih__638_> Missing atoms in a dihedral, residue index, residue type:        2     1872  ILE
errdih__638_> Missing atoms in a dihedral, residue index, residue type:        2     1873  ALA
errdih__638_> Missing atoms in a dihedral, residue index, residue type:        2     1874  GLY
errdih__638_> Missing atoms in a dihedral, residue index, residue type:        2     1875  PRO
errdih__638_> Missing atoms in a dihedral, residue index, residue type:        2     1877  GLY
errdih__638_> Missing atoms in a dihedral, residue index, residue type:        2     1878  ALA
errdih__638_> Missing atoms in a dihedral, residue index, residue type:        2     1879  ARG
errdih__638_> Missing atoms in a dihedral, residue index, residue type:        2     1880  GLY
errdih__638_> Missing atoms in a dihedral, residue index, residue type:        2     1881  PRO
errdih__638_> Missing atoms in a dihedral, residue index, residue type:        2     1883  GLY
errdih__638_> Missing atoms in a dihedral, residue index, residue type:        2     1884  ALA
errdih__638_> Missing atoms in a dihedral, residue index, residue type:        2     1885  VAL
errdih__638_> Missing atoms in a dihedral, residue index, residue type:        2     1886  GLY
errdih__638_> Missing atoms in a dihedral, residue index, residue type:        2     1887  SER
errdih__638_> Missing atoms in a dihedral, residue index, residue type:        2     1889  GLY
errdih__638_> Missing atoms in a dihedral, residue index, residue type:        2     1890  VAL
errdih__638_> Missing atoms in a dihedral, residue index, residue type:        2     1891  ASN
errdih__638_> Missing atoms in a dihedral, residue index, residue type:        2     1892  GLY
errdih__638_> Missing atoms in a dihedral, residue index, residue type:        2     1893  ALA
errdih__638_> Missing atoms in a dihedral, residue index, residue type:        2     1895  GLY
errdih__638_> Missing atoms in a dihedral, residue index, residue type:        2     1896  GLU
errdih__638_> Missing atoms in a dihedral, residue index, residue type:        2     1897  ALA
errdih__638_> Missing atoms in a dihedral, residue index, residue type:        2     1898  GLY
errdih__638_> Missing atoms in a dihedral, residue index, residue type:        2     1899  ARG
errdih__638_> Missing atoms in a dihedral, residue index, residue type:        2     1900  ASP
errdih__638_> Missing atoms in a dihedral, residue index, residue type:        2     1901  GLY
errdih__638_> Missing atoms in a dihedral, residue index, residue type:        2     1902  ASN
errdih__638_> Missing atoms in a dihedral, residue index, residue type:        2     1904  GLY
errdih__638_> Missing atoms in a dihedral, residue index, residue type:        2     1905  SER
errdih__638_> Missing atoms in a dihedral, residue index, residue type:        2     1906  ASP
errdih__638_> Missing atoms in a dihedral, residue index, residue type:        2     1907  GLY
errdih__638_> Missing atoms in a dihedral, residue index, residue type:        2     1908  PRO
errdih__638_> Missing atoms in a dihedral, residue index, residue type:        2     1910  GLY
errdih__638_> Missing atoms in a dihedral, residue index, residue type:        2     1911  ARG
errdih__638_> Missing atoms in a dihedral, residue index, residue type:        2     1912  ASP
errdih__638_> Missing atoms in a dihedral, residue index, residue type:        2     1913  GLY
errdih__638_> Missing atoms in a dihedral, residue index, residue type:        2     1914  GLN
errdih__638_> Missing atoms in a dihedral, residue index, residue type:        2     1916  GLY
errdih__638_> Missing atoms in a dihedral, residue index, residue type:        2     1917  HIS
errdih__638_> Missing atoms in a dihedral, residue index, residue type:        2     1918  LYS
errdih__638_> Missing atoms in a dihedral, residue index, residue type:        2     1919  GLY
errdih__638_> Missing atoms in a dihedral, residue index, residue type:        2     1920  GLU
errdih__638_> Missing atoms in a dihedral, residue index, residue type:        2     1921  ARG
errdih__638_> Missing atoms in a dihedral, residue index, residue type:        2     1922  GLY
errdih__638_> Missing atoms in a dihedral, residue index, residue type:        2     1923  TYR
errdih__638_> Missing atoms in a dihedral, residue index, residue type:        2     1925  GLY
errdih__638_> Missing atoms in a dihedral, residue index, residue type:        2     1926  ASN
errdih__638_> Missing atoms in a dihedral, residue index, residue type:        2     1927  ILE
errdih__638_> Missing atoms in a dihedral, residue index, residue type:        2     1928  GLY
errdih__638_> Missing atoms in a dihedral, residue index, residue type:        2     1929  PRO
errdih__638_> Missing atoms in a dihedral, residue index, residue type:        2     1930  THR
errdih__638_> Missing atoms in a dihedral, residue index, residue type:        2     1931  GLY
errdih__638_> Missing atoms in a dihedral, residue index, residue type:        2     1932  ALA
errdih__638_> Missing atoms in a dihedral, residue index, residue type:        2     1933  ALA
errdih__638_> Missing atoms in a dihedral, residue index, residue type:        2     1934  GLY
errdih__638_> Missing atoms in a dihedral, residue index, residue type:        2     1935  ALA
errdih__638_> Missing atoms in a dihedral, residue index, residue type:        2     1936  PRO
errdih__638_> Missing atoms in a dihedral, residue index, residue type:        2     1937  GLY
errdih__638_> Missing atoms in a dihedral, residue index, residue type:        2     1938  PRO
errdih__638_> Missing atoms in a dihedral, residue index, residue type:        2     1939  HIS
errdih__638_> Missing atoms in a dihedral, residue index, residue type:        2     1940  GLY
errdih__638_> Missing atoms in a dihedral, residue index, residue type:        2     1941  SER
errdih__638_> Missing atoms in a dihedral, residue index, residue type:        2     1942  VAL
errdih__638_> Missing atoms in a dihedral, residue index, residue type:        2     1943  GLY
errdih__638_> Missing atoms in a dihedral, residue index, residue type:        2     1944  PRO
errdih__638_> Missing atoms in a dihedral, residue index, residue type:        2     1945  ALA
errdih__638_> Missing atoms in a dihedral, residue index, residue type:        2     1946  GLY
errdih__638_> Missing atoms in a dihedral, residue index, residue type:        2     1947  LYS
errdih__638_> Missing atoms in a dihedral, residue index, residue type:        2     1948  HIS
errdih__638_> Missing atoms in a dihedral, residue index, residue type:        2     1949  GLY
errdih__638_> Missing atoms in a dihedral, residue index, residue type:        2     1950  ASN
errdih__638_> Missing atoms in a dihedral, residue index, residue type:        2     1951  ARG
errdih__638_> Missing atoms in a dihedral, residue index, residue type:        2     1952  GLY
errdih__638_> Missing atoms in a dihedral, residue index, residue type:        2     1953  GLU
errdih__638_> Missing atoms in a dihedral, residue index, residue type:        2     1954  PRO
errdih__638_> Missing atoms in a dihedral, residue index, residue type:        2     1955  GLY
errdih__638_> Missing atoms in a dihedral, residue index, residue type:        2     1956  PRO
errdih__638_> Missing atoms in a dihedral, residue index, residue type:        2     1957  ALA
errdih__638_> Missing atoms in a dihedral, residue index, residue type:        2     1958  GLY
errdih__638_> Missing atoms in a dihedral, residue index, residue type:        2     1959  SER
errdih__638_> Missing atoms in a dihedral, residue index, residue type:        2     1960  VAL
errdih__638_> Missing atoms in a dihedral, residue index, residue type:        2     1961  GLY
errdih__638_> Missing atoms in a dihedral, residue index, residue type:        2     1962  PRO
errdih__638_> Missing atoms in a dihedral, residue index, residue type:        2     1963  VAL
errdih__638_> Missing atoms in a dihedral, residue index, residue type:        2     1964  GLY
errdih__638_> Missing atoms in a dihedral, residue index, residue type:        2     1965  ALA
errdih__638_> Missing atoms in a dihedral, residue index, residue type:        2     1966  VAL
errdih__638_> Missing atoms in a dihedral, residue index, residue type:        2     1967  GLY
errdih__638_> Missing atoms in a dihedral, residue index, residue type:        2     1968  PRO
errdih__638_> Missing atoms in a dihedral, residue index, residue type:        2     1969  ARG
errdih__638_> Missing atoms in a dihedral, residue index, residue type:        2     1970  GLY
errdih__638_> Missing atoms in a dihedral, residue index, residue type:        2     1971  PRO
errdih__638_> Missing atoms in a dihedral, residue index, residue type:        2     1972  SER
errdih__638_> Missing atoms in a dihedral, residue index, residue type:        2     1973  GLY
errdih__638_> Missing atoms in a dihedral, residue index, residue type:        2     1974  PRO
errdih__638_> Missing atoms in a dihedral, residue index, residue type:        2     1975  GLN
errdih__638_> Missing atoms in a dihedral, residue index, residue type:        2     1976  GLY
errdih__638_> Missing atoms in a dihedral, residue index, residue type:        2     1977  ILE
errdih__638_> Missing atoms in a dihedral, residue index, residue type:        2     1978  ARG
errdih__638_> Missing atoms in a dihedral, residue index, residue type:        2     1979  GLY
errdih__638_> Missing atoms in a dihedral, residue index, residue type:        2     1980  ASP
errdih__638_> Missing atoms in a dihedral, residue index, residue type:        2     1981  LYS
errdih__638_> Missing atoms in a dihedral, residue index, residue type:        2     1982  GLY
errdih__638_> Missing atoms in a dihedral, residue index, residue type:        2     1983  GLU
errdih__638_> Missing atoms in a dihedral, residue index, residue type:        2     1984  PRO
errdih__638_> Missing atoms in a dihedral, residue index, residue type:        2     1985  GLY
errdih__638_> Missing atoms in a dihedral, residue index, residue type:        2     1986  ASP
errdih__638_> Missing atoms in a dihedral, residue index, residue type:        2     1987  LYS
errdih__638_> Missing atoms in a dihedral, residue index, residue type:        2     1988  GLY
errdih__638_> Missing atoms in a dihedral, residue index, residue type:        2     1989  ALA
errdih__638_> Missing atoms in a dihedral, residue index, residue type:        2     1990  ARG
errdih__638_> Missing atoms in a dihedral, residue index, residue type:        2     1991  GLY
errdih__638_> Missing atoms in a dihedral, residue index, residue type:        2     1992  LEU
errdih__638_> Missing atoms in a dihedral, residue index, residue type:        2     1993  PRO
errdih__638_> Missing atoms in a dihedral, residue index, residue type:        2     1994  GLY
errdih__638_> Missing atoms in a dihedral, residue index, residue type:        2     1995  LEU
errdih__638_> Missing atoms in a dihedral, residue index, residue type:        2     1996  LYS
errdih__638_> Missing atoms in a dihedral, residue index, residue type:        2     1997  GLY
errdih__638_> Missing atoms in a dihedral, residue index, residue type:        2     1998  HIS
errdih__638_> Missing atoms in a dihedral, residue index, residue type:        2     1999  ASN
errdih__638_> Missing atoms in a dihedral, residue index, residue type:        2     2000  GLY
errdih__638_> Missing atoms in a dihedral, residue index, residue type:        2     2001  LEU
errdih__638_> Missing atoms in a dihedral, residue index, residue type:        2     2002  GLN
errdih__638_> Missing atoms in a dihedral, residue index, residue type:        2     2003  GLY
errdih__638_> Missing atoms in a dihedral, residue index, residue type:        2     2004  LEU
errdih__638_> Missing atoms in a dihedral, residue index, residue type:        2     2005  PRO
errdih__638_> Missing atoms in a dihedral, residue index, residue type:        2     2006  GLY
errdih__638_> Missing atoms in a dihedral, residue index, residue type:        2     2007  LEU
errdih__638_> Missing atoms in a dihedral, residue index, residue type:        2     2008  ALA
errdih__638_> Missing atoms in a dihedral, residue index, residue type:        2     2009  GLY
errdih__638_> Missing atoms in a dihedral, residue index, residue type:        2     2010  LEU
errdih__638_> Missing atoms in a dihedral, residue index, residue type:        2     2011  HIS
errdih__638_> Missing atoms in a dihedral, residue index, residue type:        2     2012  GLY
errdih__638_> Missing atoms in a dihedral, residue index, residue type:        2     2013  ASP
errdih__638_> Missing atoms in a dihedral, residue index, residue type:        2     2014  GLN
errdih__638_> Missing atoms in a dihedral, residue index, residue type:        2     2015  GLY
errdih__638_> Missing atoms in a dihedral, residue index, residue type:        2     2016  ALA
errdih__638_> Missing atoms in a dihedral, residue index, residue type:        2     2017  PRO
errdih__638_> Missing atoms in a dihedral, residue index, residue type:        2     2018  GLY
errdih__638_> Missing atoms in a dihedral, residue index, residue type:        2     2019  PRO
errdih__638_> Missing atoms in a dihedral, residue index, residue type:        2     2020  VAL
errdih__638_> Missing atoms in a dihedral, residue index, residue type:        2     2021  GLY
errdih__638_> Missing atoms in a dihedral, residue index, residue type:        2     2022  PRO
errdih__638_> Missing atoms in a dihedral, residue index, residue type:        2     2023  ALA
errdih__638_> Missing atoms in a dihedral, residue index, residue type:        2     2024  GLY
errdih__638_> Missing atoms in a dihedral, residue index, residue type:        2     2025  PRO
errdih__638_> Missing atoms in a dihedral, residue index, residue type:        2     2026  ARG
errdih__638_> Missing atoms in a dihedral, residue index, residue type:        2     2027  GLY
errdih__638_> Missing atoms in a dihedral, residue index, residue type:        2     2028  PRO
errdih__638_> Missing atoms in a dihedral, residue index, residue type:        2     2029  ALA
errdih__638_> Missing atoms in a dihedral, residue index, residue type:        2     2030  GLY
errdih__638_> Missing atoms in a dihedral, residue index, residue type:        2     2031  PRO
errdih__638_> Missing atoms in a dihedral, residue index, residue type:        2     2032  SER
errdih__638_> Missing atoms in a dihedral, residue index, residue type:        2     2033  GLY
errdih__638_> Missing atoms in a dihedral, residue index, residue type:        2     2034  PRO
errdih__638_> Missing atoms in a dihedral, residue index, residue type:        2     2035  ILE
errdih__638_> Missing atoms in a dihedral, residue index, residue type:        2     2036  GLY
errdih__638_> Missing atoms in a dihedral, residue index, residue type:        2     2037  LYS
errdih__638_> Missing atoms in a dihedral, residue index, residue type:        2     2038  ASP
errdih__638_> Missing atoms in a dihedral, residue index, residue type:        2     2039  GLY
errdih__638_> Missing atoms in a dihedral, residue index, residue type:        2     2040  ARG
errdih__638_> Missing atoms in a dihedral, residue index, residue type:        2     2041  SER
errdih__638_> Missing atoms in a dihedral, residue index, residue type:        2     2042  GLY
errdih__638_> Missing atoms in a dihedral, residue index, residue type:        2     2043  HIS
errdih__638_> Missing atoms in a dihedral, residue index, residue type:        2     2044  PRO
errdih__638_> Missing atoms in a dihedral, residue index, residue type:        2     2045  GLY
errdih__638_> Missing atoms in a dihedral, residue index, residue type:        2     2046  PRO
errdih__638_> Missing atoms in a dihedral, residue index, residue type:        2     2047  VAL
errdih__638_> Missing atoms in a dihedral, residue index, residue type:        2     2048  GLY
errdih__638_> Missing atoms in a dihedral, residue index, residue type:        2     2049  PRO
errdih__638_> Missing atoms in a dihedral, residue index, residue type:        2     2050  ALA
errdih__638_> Missing atoms in a dihedral, residue index, residue type:        2     2051  GLY
errdih__638_> Missing atoms in a dihedral, residue index, residue type:        2     2052  VAL
errdih__638_> Missing atoms in a dihedral, residue index, residue type:        2     2053  ARG
errdih__638_> Missing atoms in a dihedral, residue index, residue type:        2     2054  GLY
errdih__638_> Missing atoms in a dihedral, residue index, residue type:        2     2055  SER
errdih__638_> Missing atoms in a dihedral, residue index, residue type:        2     2056  GLN
errdih__638_> Missing atoms in a dihedral, residue index, residue type:        2     2057  GLY
errdih__638_> Missing atoms in a dihedral, residue index, residue type:        2     2058  SER
errdih__638_> Missing atoms in a dihedral, residue index, residue type:        2     2059  GLN
errdih__638_> Missing atoms in a dihedral, residue index, residue type:        2     2060  GLY
errdih__638_> Missing atoms in a dihedral, residue index, residue type:        2     2061  PRO
errdih__638_> Missing atoms in a dihedral, residue index, residue type:        2     2062  ALA
errdih__638_> Missing atoms in a dihedral, residue index, residue type:        2     2063  GLY
errdih__638_> Missing atoms in a dihedral, residue index, residue type:        2     2064  PRO
errdih__638_> Missing atoms in a dihedral, residue index, residue type:        2     2066  GLY
errdih__638_> Missing atoms in a dihedral, residue index, residue type:        2     2067  PRO
errdih__638_> Missing atoms in a dihedral, residue index, residue type:        2     2069  GLY
errdih__638_> Missing atoms in a dihedral, residue index, residue type:        2     2070  PRO
errdih__638_> Missing atoms in a dihedral, residue index, residue type:        2     2072  GLY
errdih__638_> Missing atoms in a dihedral, residue index, residue type:        2     2073  PRO
errdih__638_> Missing atoms in a dihedral, residue index, residue type:        2     2074  PRO
errdih__638_> Missing atoms in a dihedral, residue index, residue type:        2     2075  GLY
errdih__638_> Missing atoms in a dihedral, residue index, residue type:        2     2076  VAL
errdih__638_> Missing atoms in a dihedral, residue index, residue type:        2     2077  SER
errdih__638_> Missing atoms in a dihedral, residue index, residue type:        2     2078  GLY
errdih__638_> Missing atoms in a dihedral, residue index, residue type:        2     2079  GLY
errdih__638_> Missing atoms in a dihedral, residue index, residue type:        2     2080  GLY
errdih__638_> Missing atoms in a dihedral, residue index, residue type:        2     2081  GLN
errdih__638_> Missing atoms in a dihedral, residue index, residue type:        2     2082  MET
errdih__638_> Missing atoms in a dihedral, residue index, residue type:        2     2083  SER
errdih__638_> Missing atoms in a dihedral, residue index, residue type:        2     2084  TYR
errdih__638_> Missing atoms in a dihedral, residue index, residue type:        2     2085  GLY
errdih__638_> Missing atoms in a dihedral, residue index, residue type:        2     2086  TYR
errdih__638_> Missing atoms in a dihedral, residue index, residue type:        2     2087  ASP
errdih__638_> Missing atoms in a dihedral, residue index, residue type:        2     2088  GLU
errdih__638_> Missing atoms in a dihedral, residue index, residue type:        2     2089  LYS
errdih__638_> Missing atoms in a dihedral, residue index, residue type:        2     2090  SER
errdih__638_> Missing atoms in a dihedral, residue index, residue type:        2     2091  ALA
errdih__638_> Missing atoms in a dihedral, residue index, residue type:        2     2092  GLY
errdih__638_> Missing atoms in a dihedral, residue index, residue type:        2     2093  VAL
errdih__638_> Missing atoms in a dihedral, residue index, residue type:        2     2094  SER
errdih__638_> Missing atoms in a dihedral, residue index, residue type:        2     2095  VAL
errdih__638_> Missing atoms in a dihedral, residue index, residue type:        2     2096  PRO
errdih__638_> Missing atoms in a dihedral, residue index, residue type:        2     2097  GLY
errdih__638_> Missing atoms in a dihedral, residue index, residue type:        2     2098  PRO
errdih__638_> Missing atoms in a dihedral, residue index, residue type:        2     2099  MET
errdih__638_> Missing atoms in a dihedral, residue index, residue type:        2     2100  GLY
errdih__638_> Missing atoms in a dihedral, residue index, residue type:        2     2101  PRO
errdih__638_> Missing atoms in a dihedral, residue index, residue type:        2     2102  SER
errdih__638_> Missing atoms in a dihedral, residue index, residue type:        2     2103  GLY
errdih__638_> Missing atoms in a dihedral, residue index, residue type:        2     2104  PRO
errdih__638_> Missing atoms in a dihedral, residue index, residue type:        2     2105  ARG
errdih__638_> Missing atoms in a dihedral, residue index, residue type:        2     2106  GLY
errdih__638_> Missing atoms in a dihedral, residue index, residue type:        2     2107  LEU
errdih__638_> Missing atoms in a dihedral, residue index, residue type:        2     2109  GLY
errdih__638_> Missing atoms in a dihedral, residue index, residue type:        2     2110  PRO
errdih__638_> Missing atoms in a dihedral, residue index, residue type:        2     2112  GLY
errdih__638_> Missing atoms in a dihedral, residue index, residue type:        2     2113  ALA
errdih__638_> Missing atoms in a dihedral, residue index, residue type:        2     2115  GLY
errdih__638_> Missing atoms in a dihedral, residue index, residue type:        2     2116  PRO
errdih__638_> Missing atoms in a dihedral, residue index, residue type:        2     2117  GLN
errdih__638_> Missing atoms in a dihedral, residue index, residue type:        2     2118  GLY
errdih__638_> Missing atoms in a dihedral, residue index, residue type:        2     2119  PHE
errdih__638_> Missing atoms in a dihedral, residue index, residue type:        2     2120  GLN
errdih__638_> Missing atoms in a dihedral, residue index, residue type:        2     2121  GLY
errdih__638_> Missing atoms in a dihedral, residue index, residue type:        2     2122  PRO
errdih__638_> Missing atoms in a dihedral, residue index, residue type:        2     2124  GLY
errdih__638_> Missing atoms in a dihedral, residue index, residue type:        2     2125  GLU
errdih__638_> Missing atoms in a dihedral, residue index, residue type:        2     2127  GLY
errdih__638_> Missing atoms in a dihedral, residue index, residue type:        2     2128  GLU
errdih__638_> Missing atoms in a dihedral, residue index, residue type:        2     2130  GLY
errdih__638_> Missing atoms in a dihedral, residue index, residue type:        2     2131  GLY
errdih__638_> Missing atoms in a dihedral, residue index, residue type:        2     2132  SER
errdih__638_> Missing atoms in a dihedral, residue index, residue type:        2     2133  GLY
errdih__638_> Missing atoms in a dihedral, residue index, residue type:        2     2134  PRO
errdih__638_> Missing atoms in a dihedral, residue index, residue type:        2     2135  MET
errdih__638_> Missing atoms in a dihedral, residue index, residue type:        2     2136  GLY
errdih__638_> Missing atoms in a dihedral, residue index, residue type:        2     2137  PRO
errdih__638_> Missing atoms in a dihedral, residue index, residue type:        2     2138  PRO
errdih__638_> Missing atoms in a dihedral, residue index, residue type:        2     2139  GLY
errdih__638_> Missing atoms in a dihedral, residue index, residue type:        2     2140  PRO
errdih__638_> Missing atoms in a dihedral, residue index, residue type:        2     2142  GLY
errdih__638_> Missing atoms in a dihedral, residue index, residue type:        2     2143  PRO
errdih__638_> Missing atoms in a dihedral, residue index, residue type:        2     2145  GLY
errdih__638_> Missing atoms in a dihedral, residue index, residue type:        2     2146  LYS
errdih__638_> Missing atoms in a dihedral, residue index, residue type:        2     2147  ASN
errdih__638_> Missing atoms in a dihedral, residue index, residue type:        2     2148  GLY
errdih__638_> Missing atoms in a dihedral, residue index, residue type:        2     2149  ASP
errdih__638_> Missing atoms in a dihedral, residue index, residue type:        2     2150  ASP
errdih__638_> Missing atoms in a dihedral, residue index, residue type:        2     2151  GLY
errdih__638_> Missing atoms in a dihedral, residue index, residue type:        2     2152  GLU
errdih__638_> Missing atoms in a dihedral, residue index, residue type:        2     2153  ALA
errdih__638_> Missing atoms in a dihedral, residue index, residue type:        2     2154  GLY
errdih__638_> Missing atoms in a dihedral, residue index, residue type:        2     2155  LYS
errdih__638_> Missing atoms in a dihedral, residue index, residue type:        2     2156  PRO
errdih__638_> Missing atoms in a dihedral, residue index, residue type:        2     2157  GLY
errdih__638_> Missing atoms in a dihedral, residue index, residue type:        2     2158  ARG
errdih__638_> Missing atoms in a dihedral, residue index, residue type:        2     2160  GLY
errdih__638_> Missing atoms in a dihedral, residue index, residue type:        2     2161  GLU
errdih__638_> Missing atoms in a dihedral, residue index, residue type:        2     2162  ARG
errdih__638_> Missing atoms in a dihedral, residue index, residue type:        2     2163  GLY
errdih__638_> Missing atoms in a dihedral, residue index, residue type:        2     2164  PRO
errdih__638_> Missing atoms in a dihedral, residue index, residue type:        2     2166  GLY
errdih__638_> Missing atoms in a dihedral, residue index, residue type:        2     2167  PRO
errdih__638_> Missing atoms in a dihedral, residue index, residue type:        2     2168  GLN
errdih__638_> Missing atoms in a dihedral, residue index, residue type:        2     2169  GLY
errdih__638_> Missing atoms in a dihedral, residue index, residue type:        2     2170  ALA
errdih__638_> Missing atoms in a dihedral, residue index, residue type:        2     2171  ARG
errdih__638_> Missing atoms in a dihedral, residue index, residue type:        2     2172  GLY
errdih__638_> Missing atoms in a dihedral, residue index, residue type:        2     2173  LEU
errdih__638_> Missing atoms in a dihedral, residue index, residue type:        2     2175  GLY
errdih__638_> Missing atoms in a dihedral, residue index, residue type:        2     2176  THR
errdih__638_> Missing atoms in a dihedral, residue index, residue type:        2     2177  ALA
errdih__638_> Missing atoms in a dihedral, residue index, residue type:        2     2178  GLY
errdih__638_> Missing atoms in a dihedral, residue index, residue type:        2     2179  LEU
errdih__638_> Missing atoms in a dihedral, residue index, residue type:        2     2181  GLY
errdih__638_> Missing atoms in a dihedral, residue index, residue type:        2     2182  MET
errdih__638_> Missing atoms in a dihedral, residue index, residue type:        2     2183  LYS
errdih__638_> Missing atoms in a dihedral, residue index, residue type:        2     2184  GLY
errdih__638_> Missing atoms in a dihedral, residue index, residue type:        2     2185  HIS
errdih__638_> Missing atoms in a dihedral, residue index, residue type:        2     2186  ARG
errdih__638_> Missing atoms in a dihedral, residue index, residue type:        2     2187  GLY
errdih__638_> Missing atoms in a dihedral, residue index, residue type:        2     2188  PHE
errdih__638_> Missing atoms in a dihedral, residue index, residue type:        2     2189  SER
errdih__638_> Missing atoms in a dihedral, residue index, residue type:        2     2190  GLY
errdih__638_> Missing atoms in a dihedral, residue index, residue type:        2     2191  LEU
errdih__638_> Missing atoms in a dihedral, residue index, residue type:        2     2192  ASP
errdih__638_> Missing atoms in a dihedral, residue index, residue type:        2     2193  GLY
errdih__638_> Missing atoms in a dihedral, residue index, residue type:        2     2194  ALA
errdih__638_> Missing atoms in a dihedral, residue index, residue type:        2     2195  LYS
errdih__638_> Missing atoms in a dihedral, residue index, residue type:        2     2196  GLY
errdih__638_> Missing atoms in a dihedral, residue index, residue type:        2     2197  ASP
errdih__638_> Missing atoms in a dihedral, residue index, residue type:        2     2198  THR
errdih__638_> Missing atoms in a dihedral, residue index, residue type:        2     2199  GLY
errdih__638_> Missing atoms in a dihedral, residue index, residue type:        2     2200  PRO
errdih__638_> Missing atoms in a dihedral, residue index, residue type:        2     2201  ALA
errdih__638_> Missing atoms in a dihedral, residue index, residue type:        2     2202  GLY
errdih__638_> Missing atoms in a dihedral, residue index, residue type:        2     2203  PRO
errdih__638_> Missing atoms in a dihedral, residue index, residue type:        2     2204  LYS
errdih__638_> Missing atoms in a dihedral, residue index, residue type:        2     2205  GLY
errdih__638_> Missing atoms in a dihedral, residue index, residue type:        2     2206  GLU
errdih__638_> Missing atoms in a dihedral, residue index, residue type:        2     2208  GLY
errdih__638_> Missing atoms in a dihedral, residue index, residue type:        2     2209  SER
errdih__638_> Missing atoms in a dihedral, residue index, residue type:        2     2211  GLY
errdih__638_> Missing atoms in a dihedral, residue index, residue type:        2     2212  GLU
errdih__638_> Missing atoms in a dihedral, residue index, residue type:        2     2213  ASN
errdih__638_> Missing atoms in a dihedral, residue index, residue type:        2     2214  GLY
errdih__638_> Missing atoms in a dihedral, residue index, residue type:        2     2215  THR
errdih__638_> Missing atoms in a dihedral, residue index, residue type:        2     2217  GLY
errdih__638_> Missing atoms in a dihedral, residue index, residue type:        2     2218  GLN
errdih__638_> Missing atoms in a dihedral, residue index, residue type:        2     2219  MET
errdih__638_> Missing atoms in a dihedral, residue index, residue type:        2     2220  GLY
errdih__638_> Missing atoms in a dihedral, residue index, residue type:        2     2221  PRO
errdih__638_> Missing atoms in a dihedral, residue index, residue type:        2     2222  ARG
errdih__638_> Missing atoms in a dihedral, residue index, residue type:        2     2223  GLY
errdih__638_> Missing atoms in a dihedral, residue index, residue type:        2     2224  LEU
errdih__638_> Missing atoms in a dihedral, residue index, residue type:        2     2226  GLY
errdih__638_> Missing atoms in a dihedral, residue index, residue type:        2     2227  GLU
errdih__638_> Missing atoms in a dihedral, residue index, residue type:        2     2228  ARG
errdih__638_> Missing atoms in a dihedral, residue index, residue type:        2     2229  GLY
errdih__638_> Missing atoms in a dihedral, residue index, residue type:        2     2230  ARG
errdih__638_> Missing atoms in a dihedral, residue index, residue type:        2     2232  GLY
errdih__638_> Missing atoms in a dihedral, residue index, residue type:        2     2233  PRO
errdih__638_> Missing atoms in a dihedral, residue index, residue type:        2     2235  GLY
errdih__638_> Missing atoms in a dihedral, residue index, residue type:        2     2236  THR
errdih__638_> Missing atoms in a dihedral, residue index, residue type:        2     2237  ALA
errdih__638_> Missing atoms in a dihedral, residue index, residue type:        2     2238  GLY
errdih__638_> Missing atoms in a dihedral, residue index, residue type:        2     2239  ALA
errdih__638_> Missing atoms in a dihedral, residue index, residue type:        2     2240  ARG
errdih__638_> Missing atoms in a dihedral, residue index, residue type:        2     2241  GLY
errdih__638_> Missing atoms in a dihedral, residue index, residue type:        2     2242  ASN
errdih__638_> Missing atoms in a dihedral, residue index, residue type:        2     2243  ASP
errdih__638_> Missing atoms in a dihedral, residue index, residue type:        2     2244  GLY
errdih__638_> Missing atoms in a dihedral, residue index, residue type:        2     2245  ALA
errdih__638_> Missing atoms in a dihedral, residue index, residue type:        2     2246  VAL
errdih__638_> Missing atoms in a dihedral, residue index, residue type:        2     2247  GLY
errdih__638_> Missing atoms in a dihedral, residue index, residue type:        2     2248  ALA
errdih__638_> Missing atoms in a dihedral, residue index, residue type:        2     2249  ALA
errdih__638_> Missing atoms in a dihedral, residue index, residue type:        2     2250  GLY
errdih__638_> Missing atoms in a dihedral, residue index, residue type:        2     2251  PRO
errdih__638_> Missing atoms in a dihedral, residue index, residue type:        2     2253  GLY
errdih__638_> Missing atoms in a dihedral, residue index, residue type:        2     2254  PRO
errdih__638_> Missing atoms in a dihedral, residue index, residue type:        2     2255  THR
errdih__638_> Missing atoms in a dihedral, residue index, residue type:        2     2256  GLY
errdih__638_> Missing atoms in a dihedral, residue index, residue type:        2     2257  PRO
errdih__638_> Missing atoms in a dihedral, residue index, residue type:        2     2258  THR
errdih__638_> Missing atoms in a dihedral, residue index, residue type:        2     2259  GLY
errdih__638_> Missing atoms in a dihedral, residue index, residue type:        2     2260  PRO
errdih__638_> Missing atoms in a dihedral, residue index, residue type:        2     2262  GLY
errdih__638_> Missing atoms in a dihedral, residue index, residue type:        2     2263  PHE
errdih__638_> Missing atoms in a dihedral, residue index, residue type:        2     2265  GLY
errdih__638_> Missing atoms in a dihedral, residue index, residue type:        2     2266  ALA
errdih__638_> Missing atoms in a dihedral, residue index, residue type:        2     2267  ALA
errdih__638_> Missing atoms in a dihedral, residue index, residue type:        2     2268  GLY
errdih__638_> Missing atoms in a dihedral, residue index, residue type:        2     2269  ALA
errdih__638_> Missing atoms in a dihedral, residue index, residue type:        2     2270  LYS
errdih__638_> Missing atoms in a dihedral, residue index, residue type:        2     2271  GLY
errdih__638_> Missing atoms in a dihedral, residue index, residue type:        2     2272  GLU
errdih__638_> Missing atoms in a dihedral, residue index, residue type:        2     2273  ALA
errdih__638_> Missing atoms in a dihedral, residue index, residue type:        2     2274  GLY
errdih__638_> Missing atoms in a dihedral, residue index, residue type:        2     2275  PRO
errdih__638_> Missing atoms in a dihedral, residue index, residue type:        2     2276  GLN
errdih__638_> Missing atoms in a dihedral, residue index, residue type:        2     2277  GLY
errdih__638_> Missing atoms in a dihedral, residue index, residue type:        2     2278  ALA
errdih__638_> Missing atoms in a dihedral, residue index, residue type:        2     2279  ARG
errdih__638_> Missing atoms in a dihedral, residue index, residue type:        2     2280  GLY
errdih__638_> Missing atoms in a dihedral, residue index, residue type:        2     2281  SER
errdih__638_> Missing atoms in a dihedral, residue index, residue type:        2     2282  GLU
errdih__638_> Missing atoms in a dihedral, residue index, residue type:        2     2283  GLY
errdih__638_> Missing atoms in a dihedral, residue index, residue type:        2     2284  PRO
errdih__638_> Missing atoms in a dihedral, residue index, residue type:        2     2285  GLN
errdih__638_> Missing atoms in a dihedral, residue index, residue type:        2     2286  GLY
errdih__638_> Missing atoms in a dihedral, residue index, residue type:        2     2287  VAL
errdih__638_> Missing atoms in a dihedral, residue index, residue type:        2     2288  ARG
errdih__638_> Missing atoms in a dihedral, residue index, residue type:        2     2289  GLY
errdih__638_> Missing atoms in a dihedral, residue index, residue type:        2     2290  GLU
errdih__638_> Missing atoms in a dihedral, residue index, residue type:        2     2292  GLY
errdih__638_> Missing atoms in a dihedral, residue index, residue type:        2     2293  PRO
errdih__638_> Missing atoms in a dihedral, residue index, residue type:        2     2295  GLY
errdih__638_> Missing atoms in a dihedral, residue index, residue type:        2     2296  PRO
errdih__638_> Missing atoms in a dihedral, residue index, residue type:        2     2297  ALA
errdih__638_> Missing atoms in a dihedral, residue index, residue type:        2     2298  GLY
errdih__638_> Missing atoms in a dihedral, residue index, residue type:        2     2299  ALA
errdih__638_> Missing atoms in a dihedral, residue index, residue type:        2     2300  ALA
errdih__638_> Missing atoms in a dihedral, residue index, residue type:        2     2301  GLY
errdih__638_> Missing atoms in a dihedral, residue index, residue type:        2     2302  PRO
errdih__638_> Missing atoms in a dihedral, residue index, residue type:        2     2303  ALA
errdih__638_> Missing atoms in a dihedral, residue index, residue type:        2     2304  GLY
errdih__638_> Missing atoms in a dihedral, residue index, residue type:        2     2305  ASN
errdih__638_> Missing atoms in a dihedral, residue index, residue type:        2     2307  GLY
errdih__638_> Missing atoms in a dihedral, residue index, residue type:        2     2308  ALA
errdih__638_> Missing atoms in a dihedral, residue index, residue type:        2     2309  ASP
errdih__638_> Missing atoms in a dihedral, residue index, residue type:        2     2310  GLY
errdih__638_> Missing atoms in a dihedral, residue index, residue type:        2     2311  GLN
errdih__638_> Missing atoms in a dihedral, residue index, residue type:        2     2313  GLY
errdih__638_> Missing atoms in a dihedral, residue index, residue type:        2     2314  ALA
errdih__638_> Missing atoms in a dihedral, residue index, residue type:        2     2315  LYS
errdih__638_> Missing atoms in a dihedral, residue index, residue type:        2     2316  GLY
errdih__638_> Missing atoms in a dihedral, residue index, residue type:        2     2317  ALA
errdih__638_> Missing atoms in a dihedral, residue index, residue type:        2     2318  ASN
errdih__638_> Missing atoms in a dihedral, residue index, residue type:        2     2319  GLY
errdih__638_> Missing atoms in a dihedral, residue index, residue type:        2     2320  ALA
errdih__638_> Missing atoms in a dihedral, residue index, residue type:        2     2322  GLY
errdih__638_> Missing atoms in a dihedral, residue index, residue type:        2     2323  ILE
errdih__638_> Missing atoms in a dihedral, residue index, residue type:        2     2324  ALA
errdih__638_> Missing atoms in a dihedral, residue index, residue type:        2     2325  GLY
errdih__638_> Missing atoms in a dihedral, residue index, residue type:        2     2326  ALA
errdih__638_> Missing atoms in a dihedral, residue index, residue type:        2     2328  GLY
errdih__638_> Missing atoms in a dihedral, residue index, residue type:        2     2329  PHE
errdih__638_> Missing atoms in a dihedral, residue index, residue type:        2     2331  GLY
errdih__638_> Missing atoms in a dihedral, residue index, residue type:        2     2332  ALA
errdih__638_> Missing atoms in a dihedral, residue index, residue type:        2     2333  ARG
errdih__638_> Missing atoms in a dihedral, residue index, residue type:        2     2334  GLY
errdih__638_> Missing atoms in a dihedral, residue index, residue type:        2     2335  PRO
errdih__638_> Missing atoms in a dihedral, residue index, residue type:        2     2336  SER
errdih__638_> Missing atoms in a dihedral, residue index, residue type:        2     2337  GLY
errdih__638_> Missing atoms in a dihedral, residue index, residue type:        2     2338  PRO
errdih__638_> Missing atoms in a dihedral, residue index, residue type:        2     2339  GLN
errdih__638_> Missing atoms in a dihedral, residue index, residue type:        2     2340  GLY
errdih__638_> Missing atoms in a dihedral, residue index, residue type:        2     2341  PRO
errdih__638_> Missing atoms in a dihedral, residue index, residue type:        2     2342  SER
errdih__638_> Missing atoms in a dihedral, residue index, residue type:        2     2343  GLY
errdih__638_> Missing atoms in a dihedral, residue index, residue type:        2     2344  ALA
errdih__638_> Missing atoms in a dihedral, residue index, residue type:        2     2346  GLY
errdih__638_> Missing atoms in a dihedral, residue index, residue type:        2     2347  PRO
errdih__638_> Missing atoms in a dihedral, residue index, residue type:        2     2348  LYS
errdih__638_> Missing atoms in a dihedral, residue index, residue type:        2     2349  GLY
errdih__638_> Missing atoms in a dihedral, residue index, residue type:        2     2350  THR
errdih__638_> Missing atoms in a dihedral, residue index, residue type:        2     2351  SER
errdih__638_> Missing atoms in a dihedral, residue index, residue type:        2     2352  GLY
errdih__638_> Missing atoms in a dihedral, residue index, residue type:        2     2353  GLU
errdih__638_> Missing atoms in a dihedral, residue index, residue type:        2     2355  GLY
errdih__638_> Missing atoms in a dihedral, residue index, residue type:        2     2356  ALA
errdih__638_> Missing atoms in a dihedral, residue index, residue type:        2     2358  GLY
errdih__638_> Missing atoms in a dihedral, residue index, residue type:        2     2359  ASN
errdih__638_> Missing atoms in a dihedral, residue index, residue type:        2     2360  LYS
errdih__638_> Missing atoms in a dihedral, residue index, residue type:        2     2361  GLY
errdih__638_> Missing atoms in a dihedral, residue index, residue type:        2     2362  ASP
errdih__638_> Missing atoms in a dihedral, residue index, residue type:        2     2363  THR
errdih__638_> Missing atoms in a dihedral, residue index, residue type:        2     2364  GLY
errdih__638_> Missing atoms in a dihedral, residue index, residue type:        2     2365  ALA
errdih__638_> Missing atoms in a dihedral, residue index, residue type:        2     2366  LYS
errdih__638_> Missing atoms in a dihedral, residue index, residue type:        2     2367  GLY
errdih__638_> Missing atoms in a dihedral, residue index, residue type:        2     2368  GLU
errdih__638_> Missing atoms in a dihedral, residue index, residue type:        2     2370  GLY
errdih__638_> Missing atoms in a dihedral, residue index, residue type:        2     2371  PRO
errdih__638_> Missing atoms in a dihedral, residue index, residue type:        2     2372  ALA
errdih__638_> Missing atoms in a dihedral, residue index, residue type:        2     2373  GLY
errdih__638_> Missing atoms in a dihedral, residue index, residue type:        2     2374  VAL
errdih__638_> Missing atoms in a dihedral, residue index, residue type:        2     2375  GLN
errdih__638_> Missing atoms in a dihedral, residue index, residue type:        2     2376  GLY
errdih__638_> Missing atoms in a dihedral, residue index, residue type:        2     2377  PRO
errdih__638_> Missing atoms in a dihedral, residue index, residue type:        2     2379  GLY
errdih__638_> Missing atoms in a dihedral, residue index, residue type:        2     2380  PRO
errdih__638_> Missing atoms in a dihedral, residue index, residue type:        2     2381  ALA
errdih__638_> Missing atoms in a dihedral, residue index, residue type:        2     2382  GLY
errdih__638_> Missing atoms in a dihedral, residue index, residue type:        2     2383  GLU
errdih__638_> Missing atoms in a dihedral, residue index, residue type:        2     2384  GLU
errdih__638_> Missing atoms in a dihedral, residue index, residue type:        2     2385  GLY
errdih__638_> Missing atoms in a dihedral, residue index, residue type:        2     2386  LYS
errdih__638_> Missing atoms in a dihedral, residue index, residue type:        2     2387  ARG
errdih__638_> Missing atoms in a dihedral, residue index, residue type:        2     2388  GLY
errdih__638_> Missing atoms in a dihedral, residue index, residue type:        2     2389  ALA
errdih__638_> Missing atoms in a dihedral, residue index, residue type:        2     2390  ARG
errdih__638_> Missing atoms in a dihedral, residue index, residue type:        2     2391  GLY
errdih__638_> Missing atoms in a dihedral, residue index, residue type:        2     2392  GLU
errdih__638_> Missing atoms in a dihedral, residue index, residue type:        2     2394  GLY
errdih__638_> Missing atoms in a dihedral, residue index, residue type:        2     2395  PRO
errdih__638_> Missing atoms in a dihedral, residue index, residue type:        2     2396  SER
errdih__638_> Missing atoms in a dihedral, residue index, residue type:        2     2397  GLY
errdih__638_> Missing atoms in a dihedral, residue index, residue type:        2     2398  LEU
errdih__638_> Missing atoms in a dihedral, residue index, residue type:        2     2400  GLY
errdih__638_> Missing atoms in a dihedral, residue index, residue type:        2     2401  PRO
errdih__638_> Missing atoms in a dihedral, residue index, residue type:        2     2403  GLY
errdih__638_> Missing atoms in a dihedral, residue index, residue type:        2     2404  GLU
errdih__638_> Missing atoms in a dihedral, residue index, residue type:        2     2405  ARG
errdih__638_> Missing atoms in a dihedral, residue index, residue type:        2     2406  GLY
errdih__638_> Missing atoms in a dihedral, residue index, residue type:        2     2407  GLY
errdih__638_> Missing atoms in a dihedral, residue index, residue type:        2     2409  GLY
errdih__638_> Missing atoms in a dihedral, residue index, residue type:        2     2410  SER
errdih__638_> Missing atoms in a dihedral, residue index, residue type:        2     2411  ARG
errdih__638_> Missing atoms in a dihedral, residue index, residue type:        2     2412  GLY
errdih__638_> Missing atoms in a dihedral, residue index, residue type:        2     2413  PHE
errdih__638_> Missing atoms in a dihedral, residue index, residue type:        2     2415  GLY
errdih__638_> Missing atoms in a dihedral, residue index, residue type:        2     2416  ALA
errdih__638_> Missing atoms in a dihedral, residue index, residue type:        2     2417  ASP
errdih__638_> Missing atoms in a dihedral, residue index, residue type:        2     2418  GLY
errdih__638_> Missing atoms in a dihedral, residue index, residue type:        2     2419  VAL
errdih__638_> Missing atoms in a dihedral, residue index, residue type:        2     2420  ALA
errdih__638_> Missing atoms in a dihedral, residue index, residue type:        2     2421  GLY
errdih__638_> Missing atoms in a dihedral, residue index, residue type:        2     2422  PRO
errdih__638_> Missing atoms in a dihedral, residue index, residue type:        2     2423  LYS
errdih__638_> Missing atoms in a dihedral, residue index, residue type:        2     2424  GLY
errdih__638_> Missing atoms in a dihedral, residue index, residue type:        2     2425  PRO
errdih__638_> Missing atoms in a dihedral, residue index, residue type:        2     2426  SER
errdih__638_> Missing atoms in a dihedral, residue index, residue type:        2     2427  GLY
errdih__638_> Missing atoms in a dihedral, residue index, residue type:        2     2428  GLU
errdih__638_> Missing atoms in a dihedral, residue index, residue type:        2     2429  ARG
errdih__638_> Missing atoms in a dihedral, residue index, residue type:        2     2430  GLY
errdih__638_> Missing atoms in a dihedral, residue index, residue type:        2     2431  SER
errdih__638_> Missing atoms in a dihedral, residue index, residue type:        2     2433  GLY
errdih__638_> Missing atoms in a dihedral, residue index, residue type:        2     2434  PRO
errdih__638_> Missing atoms in a dihedral, residue index, residue type:        2     2435  ALA
errdih__638_> Missing atoms in a dihedral, residue index, residue type:        2     2436  GLY
errdih__638_> Missing atoms in a dihedral, residue index, residue type:        2     2437  PRO
errdih__638_> Missing atoms in a dihedral, residue index, residue type:        2     2438  LYS
errdih__638_> Missing atoms in a dihedral, residue index, residue type:        2     2439  GLY
errdih__638_> Missing atoms in a dihedral, residue index, residue type:        2     2440  SER
errdih__638_> Missing atoms in a dihedral, residue index, residue type:        2     2442  GLY
errdih__638_> Missing atoms in a dihedral, residue index, residue type:        2     2443  GLU
errdih__638_> Missing atoms in a dihedral, residue index, residue type:        2     2444  ALA
errdih__638_> Missing atoms in a dihedral, residue index, residue type:        2     2445  GLY
errdih__638_> Missing atoms in a dihedral, residue index, residue type:        2     2446  ARG
errdih__638_> Missing atoms in a dihedral, residue index, residue type:        2     2448  GLY
errdih__638_> Missing atoms in a dihedral, residue index, residue type:        2     2449  GLU
errdih__638_> Missing atoms in a dihedral, residue index, residue type:        2     2450  ALA
errdih__638_> Missing atoms in a dihedral, residue index, residue type:        2     2451  GLY
errdih__638_> Missing atoms in a dihedral, residue index, residue type:        2     2452  LEU
errdih__638_> Missing atoms in a dihedral, residue index, residue type:        2     2454  GLY
errdih__638_> Missing atoms in a dihedral, residue index, residue type:        2     2455  ALA
errdih__638_> Missing atoms in a dihedral, residue index, residue type:        2     2456  LYS
errdih__638_> Missing atoms in a dihedral, residue index, residue type:        2     2457  GLY
errdih__638_> Missing atoms in a dihedral, residue index, residue type:        2     2458  LEU
errdih__638_> Missing atoms in a dihedral, residue index, residue type:        2     2459  THR
errdih__638_> Missing atoms in a dihedral, residue index, residue type:        2     2460  GLY
errdih__638_> Missing atoms in a dihedral, residue index, residue type:        2     2461  SER
errdih__638_> Missing atoms in a dihedral, residue index, residue type:        2     2463  GLY
errdih__638_> Missing atoms in a dihedral, residue index, residue type:        2     2464  SER
errdih__638_> Missing atoms in a dihedral, residue index, residue type:        2     2466  GLY
errdih__638_> Missing atoms in a dihedral, residue index, residue type:        2     2467  PRO
errdih__638_> Missing atoms in a dihedral, residue index, residue type:        2     2468  ASP
errdih__638_> Missing atoms in a dihedral, residue index, residue type:        2     2469  GLY
errdih__638_> Missing atoms in a dihedral, residue index, residue type:        2     2470  LYS
errdih__638_> Missing atoms in a dihedral, residue index, residue type:        2     2471  THR
errdih__638_> Missing atoms in a dihedral, residue index, residue type:        2     2472  GLY
errdih__638_> Missing atoms in a dihedral, residue index, residue type:        2     2473  PRO
errdih__638_> Missing atoms in a dihedral, residue index, residue type:        2     2475  GLY
errdih__638_> Missing atoms in a dihedral, residue index, residue type:        2     2476  PRO
errdih__638_> Missing atoms in a dihedral, residue index, residue type:        2     2477  ALA
errdih__638_> Missing atoms in a dihedral, residue index, residue type:        2     2478  GLY
errdih__638_> Missing atoms in a dihedral, residue index, residue type:        2     2479  GLN
errdih__638_> Missing atoms in a dihedral, residue index, residue type:        2     2480  ASP
errdih__638_> Missing atoms in a dihedral, residue index, residue type:        2     2481  GLY
errdih__638_> Missing atoms in a dihedral, residue index, residue type:        2     2482  ARG
errdih__638_> Missing atoms in a dihedral, residue index, residue type:        2     2484  GLY
errdih__638_> Missing atoms in a dihedral, residue index, residue type:        2     2485  PRO
errdih__638_> Missing atoms in a dihedral, residue index, residue type:        2     2486  ALA
errdih__638_> Missing atoms in a dihedral, residue index, residue type:        2     2487  GLY
errdih__638_> Missing atoms in a dihedral, residue index, residue type:        2     2488  PRO
errdih__638_> Missing atoms in a dihedral, residue index, residue type:        2     2490  GLY
errdih__638_> Missing atoms in a dihedral, residue index, residue type:        2     2491  ALA
errdih__638_> Missing atoms in a dihedral, residue index, residue type:        2     2492  ARG
errdih__638_> Missing atoms in a dihedral, residue index, residue type:        2     2493  GLY
errdih__638_> Missing atoms in a dihedral, residue index, residue type:        2     2494  GLN
errdih__638_> Missing atoms in a dihedral, residue index, residue type:        2     2495  ALA
errdih__638_> Missing atoms in a dihedral, residue index, residue type:        2     2496  GLY
errdih__638_> Missing atoms in a dihedral, residue index, residue type:        2     2497  VAL
errdih__638_> Missing atoms in a dihedral, residue index, residue type:        2     2498  MET
errdih__638_> Missing atoms in a dihedral, residue index, residue type:        2     2499  GLY
errdih__638_> Missing atoms in a dihedral, residue index, residue type:        2     2500  PHE
errdih__638_> Missing atoms in a dihedral, residue index, residue type:        2     2502  GLY
errdih__638_> Missing atoms in a dihedral, residue index, residue type:        2     2503  PRO
errdih__638_> Missing atoms in a dihedral, residue index, residue type:        2     2504  LYS
errdih__638_> Missing atoms in a dihedral, residue index, residue type:        2     2505  GLY
errdih__638_> Missing atoms in a dihedral, residue index, residue type:        2     2506  THR
errdih__638_> Missing atoms in a dihedral, residue index, residue type:        2     2507  ALA
errdih__638_> Missing atoms in a dihedral, residue index, residue type:        2     2508  GLY
errdih__638_> Missing atoms in a dihedral, residue index, residue type:        2     2509  GLU
errdih__638_> Missing atoms in a dihedral, residue index, residue type:        2     2511  GLY
errdih__638_> Missing atoms in a dihedral, residue index, residue type:        2     2512  LYS
errdih__638_> Missing atoms in a dihedral, residue index, residue type:        2     2513  ALA
errdih__638_> Missing atoms in a dihedral, residue index, residue type:        2     2514  GLY
errdih__638_> Missing atoms in a dihedral, residue index, residue type:        2     2515  GLU
errdih__638_> Missing atoms in a dihedral, residue index, residue type:        2     2516  ARG
errdih__638_> Missing atoms in a dihedral, residue index, residue type:        2     2517  GLY
errdih__638_> Missing atoms in a dihedral, residue index, residue type:        2     2518  VAL
errdih__638_> Missing atoms in a dihedral, residue index, residue type:        2     2520  GLY
errdih__638_> Missing atoms in a dihedral, residue index, residue type:        2     2521  PRO
errdih__638_> Missing atoms in a dihedral, residue index, residue type:        2     2523  GLY
errdih__638_> Missing atoms in a dihedral, residue index, residue type:        2     2524  ALA
errdih__638_> Missing atoms in a dihedral, residue index, residue type:        2     2525  VAL
errdih__638_> Missing atoms in a dihedral, residue index, residue type:        2     2526  GLY
errdih__638_> Missing atoms in a dihedral, residue index, residue type:        2     2527  PRO
errdih__638_> Missing atoms in a dihedral, residue index, residue type:        2     2528  ALA
errdih__638_> Missing atoms in a dihedral, residue index, residue type:        2     2529  GLY
errdih__638_> Missing atoms in a dihedral, residue index, residue type:        2     2530  LYS
errdih__638_> Missing atoms in a dihedral, residue index, residue type:        2     2531  ASP
errdih__638_> Missing atoms in a dihedral, residue index, residue type:        2     2532  GLY
errdih__638_> Missing atoms in a dihedral, residue index, residue type:        2     2533  GLU
errdih__638_> Missing atoms in a dihedral, residue index, residue type:        2     2534  ALA
errdih__638_> Missing atoms in a dihedral, residue index, residue type:        2     2535  GLY
errdih__638_> Missing atoms in a dihedral, residue index, residue type:        2     2536  ALA
errdih__638_> Missing atoms in a dihedral, residue index, residue type:        2     2537  GLN
errdih__638_> Missing atoms in a dihedral, residue index, residue type:        2     2538  GLY
errdih__638_> Missing atoms in a dihedral, residue index, residue type:        2     2539  ALA
errdih__638_> Missing atoms in a dihedral, residue index, residue type:        2     2541  GLY
errdih__638_> Missing atoms in a dihedral, residue index, residue type:        2     2542  PRO
errdih__638_> Missing atoms in a dihedral, residue index, residue type:        2     2543  ALA
errdih__638_> Missing atoms in a dihedral, residue index, residue type:        2     2544  GLY
errdih__638_> Missing atoms in a dihedral, residue index, residue type:        2     2545  PRO
errdih__638_> Missing atoms in a dihedral, residue index, residue type:        2     2546  ALA
errdih__638_> Missing atoms in a dihedral, residue index, residue type:        2     2547  GLY
errdih__638_> Missing atoms in a dihedral, residue index, residue type:        2     2548  GLU
errdih__638_> Missing atoms in a dihedral, residue index, residue type:        2     2549  ARG
errdih__638_> Missing atoms in a dihedral, residue index, residue type:        2     2550  GLY
errdih__638_> Missing atoms in a dihedral, residue index, residue type:        2     2551  GLU
errdih__638_> Missing atoms in a dihedral, residue index, residue type:        2     2552  GLN
errdih__638_> Missing atoms in a dihedral, residue index, residue type:        2     2553  GLY
errdih__638_> Missing atoms in a dihedral, residue index, residue type:        2     2554  PRO
errdih__638_> Missing atoms in a dihedral, residue index, residue type:        2     2555  ALA
errdih__638_> Missing atoms in a dihedral, residue index, residue type:        2     2556  GLY
errdih__638_> Missing atoms in a dihedral, residue index, residue type:        2     2557  SER
errdih__638_> Missing atoms in a dihedral, residue index, residue type:        2     2559  GLY
errdih__638_> Missing atoms in a dihedral, residue index, residue type:        2     2560  PHE
errdih__638_> Missing atoms in a dihedral, residue index, residue type:        2     2561  GLN
errdih__638_> Missing atoms in a dihedral, residue index, residue type:        2     2562  GLY
errdih__638_> Missing atoms in a dihedral, residue index, residue type:        2     2563  LEU
errdih__638_> Missing atoms in a dihedral, residue index, residue type:        2     2565  GLY
errdih__638_> Missing atoms in a dihedral, residue index, residue type:        2     2566  PRO
errdih__638_> Missing atoms in a dihedral, residue index, residue type:        2     2567  ALA
errdih__638_> Missing atoms in a dihedral, residue index, residue type:        2     2568  GLY
errdih__638_> Missing atoms in a dihedral, residue index, residue type:        2     2569  PRO
errdih__638_> Missing atoms in a dihedral, residue index, residue type:        2     2571  GLY
errdih__638_> Missing atoms in a dihedral, residue index, residue type:        2     2572  GLU
errdih__638_> Missing atoms in a dihedral, residue index, residue type:        2     2573  ALA
errdih__638_> Missing atoms in a dihedral, residue index, residue type:        2     2574  GLY
errdih__638_> Missing atoms in a dihedral, residue index, residue type:        2     2575  LYS
errdih__638_> Missing atoms in a dihedral, residue index, residue type:        2     2577  GLY
errdih__638_> Missing atoms in a dihedral, residue index, residue type:        2     2578  GLU
errdih__638_> Missing atoms in a dihedral, residue index, residue type:        2     2579  GLN
errdih__638_> Missing atoms in a dihedral, residue index, residue type:        2     2580  GLY
errdih__638_> Missing atoms in a dihedral, residue index, residue type:        2     2581  VAL
errdih__638_> Missing atoms in a dihedral, residue index, residue type:        2     2583  GLY
errdih__638_> Missing atoms in a dihedral, residue index, residue type:        2     2584  ASP
errdih__638_> Missing atoms in a dihedral, residue index, residue type:        2     2585  LEU
errdih__638_> Missing atoms in a dihedral, residue index, residue type:        2     2586  GLY
errdih__638_> Missing atoms in a dihedral, residue index, residue type:        2     2587  ALA
errdih__638_> Missing atoms in a dihedral, residue index, residue type:        2     2589  GLY
errdih__638_> Missing atoms in a dihedral, residue index, residue type:        2     2590  PRO
errdih__638_> Missing atoms in a dihedral, residue index, residue type:        2     2591  SER
errdih__638_> Missing atoms in a dihedral, residue index, residue type:        2     2592  GLY
errdih__638_> Missing atoms in a dihedral, residue index, residue type:        2     2593  ALA
errdih__638_> Missing atoms in a dihedral, residue index, residue type:        2     2594  ARG
errdih__638_> Missing atoms in a dihedral, residue index, residue type:        2     2595  GLY
errdih__638_> Missing atoms in a dihedral, residue index, residue type:        2     2596  GLU
errdih__638_> Missing atoms in a dihedral, residue index, residue type:        2     2597  ARG
errdih__638_> Missing atoms in a dihedral, residue index, residue type:        2     2598  GLY
errdih__638_> Missing atoms in a dihedral, residue index, residue type:        2     2599  PHE
errdih__638_> Missing atoms in a dihedral, residue index, residue type:        2     2601  GLY
errdih__638_> Missing atoms in a dihedral, residue index, residue type:        2     2602  GLU
errdih__638_> Missing atoms in a dihedral, residue index, residue type:        2     2603  ARG
errdih__638_> Missing atoms in a dihedral, residue index, residue type:        2     2604  GLY
errdih__638_> Missing atoms in a dihedral, residue index, residue type:        2     2605  VAL
errdih__638_> Missing atoms in a dihedral, residue index, residue type:        2     2606  GLN
errdih__638_> Missing atoms in a dihedral, residue index, residue type:        2     2607  GLY
errdih__638_> Missing atoms in a dihedral, residue index, residue type:        2     2608  PRO
errdih__638_> Missing atoms in a dihedral, residue index, residue type:        2     2610  GLY
errdih__638_> Missing atoms in a dihedral, residue index, residue type:        2     2611  PRO
errdih__638_> Missing atoms in a dihedral, residue index, residue type:        2     2612  ALA
errdih__638_> Missing atoms in a dihedral, residue index, residue type:        2     2613  GLY
errdih__638_> Missing atoms in a dihedral, residue index, residue type:        2     2614  PRO
errdih__638_> Missing atoms in a dihedral, residue index, residue type:        2     2615  ARG
errdih__638_> Missing atoms in a dihedral, residue index, residue type:        2     2616  GLY
errdih__638_> Missing atoms in a dihedral, residue index, residue type:        2     2617  ASN
errdih__638_> Missing atoms in a dihedral, residue index, residue type:        2     2618  ASN
errdih__638_> Missing atoms in a dihedral, residue index, residue type:        2     2619  GLY
errdih__638_> Missing atoms in a dihedral, residue index, residue type:        2     2620  ALA
errdih__638_> Missing atoms in a dihedral, residue index, residue type:        2     2622  GLY
errdih__638_> Missing atoms in a dihedral, residue index, residue type:        2     2623  ASN
errdih__638_> Missing atoms in a dihedral, residue index, residue type:        2     2624  ASP
errdih__638_> Missing atoms in a dihedral, residue index, residue type:        2     2625  GLY
errdih__638_> Missing atoms in a dihedral, residue index, residue type:        2     2626  ALA
errdih__638_> Missing atoms in a dihedral, residue index, residue type:        2     2627  LYS
errdih__638_> Missing atoms in a dihedral, residue index, residue type:        2     2628  GLY
errdih__638_> Missing atoms in a dihedral, residue index, residue type:        2     2629  ASP
errdih__638_> Missing atoms in a dihedral, residue index, residue type:        2     2630  THR
errdih__638_> Missing atoms in a dihedral, residue index, residue type:        2     2631  GLY
errdih__638_> Missing atoms in a dihedral, residue index, residue type:        2     2632  ALA
errdih__638_> Missing atoms in a dihedral, residue index, residue type:        2     2634  GLY
errdih__638_> Missing atoms in a dihedral, residue index, residue type:        2     2635  ALA
errdih__638_> Missing atoms in a dihedral, residue index, residue type:        2     2637  GLY
errdih__638_> Missing atoms in a dihedral, residue index, residue type:        2     2638  SER
errdih__638_> Missing atoms in a dihedral, residue index, residue type:        2     2639  GLN
errdih__638_> Missing atoms in a dihedral, residue index, residue type:        2     2640  GLY
errdih__638_> Missing atoms in a dihedral, residue index, residue type:        2     2641  ALA
errdih__638_> Missing atoms in a dihedral, residue index, residue type:        2     2643  GLY
errdih__638_> Missing atoms in a dihedral, residue index, residue type:        2     2644  LEU
errdih__638_> Missing atoms in a dihedral, residue index, residue type:        2     2645  GLN
errdih__638_> Missing atoms in a dihedral, residue index, residue type:        2     2646  GLY
errdih__638_> Missing atoms in a dihedral, residue index, residue type:        2     2647  MET
errdih__638_> Missing atoms in a dihedral, residue index, residue type:        2     2649  GLY
errdih__638_> Missing atoms in a dihedral, residue index, residue type:        2     2650  GLU
errdih__638_> Missing atoms in a dihedral, residue index, residue type:        2     2651  ARG
errdih__638_> Missing atoms in a dihedral, residue index, residue type:        2     2652  GLY
errdih__638_> Missing atoms in a dihedral, residue index, residue type:        2     2653  ALA
errdih__638_> Missing atoms in a dihedral, residue index, residue type:        2     2654  ALA
errdih__638_> Missing atoms in a dihedral, residue index, residue type:        2     2655  GLY
errdih__638_> Missing atoms in a dihedral, residue index, residue type:        2     2656  LEU
errdih__638_> Missing atoms in a dihedral, residue index, residue type:        2     2658  GLY
errdih__638_> Missing atoms in a dihedral, residue index, residue type:        2     2659  PRO
errdih__638_> Missing atoms in a dihedral, residue index, residue type:        2     2660  LYS
errdih__638_> Missing atoms in a dihedral, residue index, residue type:        2     2661  GLY
errdih__638_> Missing atoms in a dihedral, residue index, residue type:        2     2662  ASP
errdih__638_> Missing atoms in a dihedral, residue index, residue type:        2     2663  ARG
errdih__638_> Missing atoms in a dihedral, residue index, residue type:        2     2664  GLY
errdih__638_> Missing atoms in a dihedral, residue index, residue type:        2     2665  ASP
errdih__638_> Missing atoms in a dihedral, residue index, residue type:        2     2666  ALA
errdih__638_> Missing atoms in a dihedral, residue index, residue type:        2     2667  GLY
errdih__638_> Missing atoms in a dihedral, residue index, residue type:        2     2668  PRO
errdih__638_> Missing atoms in a dihedral, residue index, residue type:        2     2669  LYS
errdih__638_> Missing atoms in a dihedral, residue index, residue type:        2     2670  GLY
errdih__638_> Missing atoms in a dihedral, residue index, residue type:        2     2671  ALA
errdih__638_> Missing atoms in a dihedral, residue index, residue type:        2     2672  ASP
errdih__638_> Missing atoms in a dihedral, residue index, residue type:        2     2673  GLY
errdih__638_> Missing atoms in a dihedral, residue index, residue type:        2     2674  SER
errdih__638_> Missing atoms in a dihedral, residue index, residue type:        2     2675  PRO
errdih__638_> Missing atoms in a dihedral, residue index, residue type:        2     2676  GLY
errdih__638_> Missing atoms in a dihedral, residue index, residue type:        2     2677  LYS
errdih__638_> Missing atoms in a dihedral, residue index, residue type:        2     2678  ASP
errdih__638_> Missing atoms in a dihedral, residue index, residue type:        2     2679  GLY
errdih__638_> Missing atoms in a dihedral, residue index, residue type:        2     2680  VAL
errdih__638_> Missing atoms in a dihedral, residue index, residue type:        2     2681  ARG
errdih__638_> Missing atoms in a dihedral, residue index, residue type:        2     2682  GLY
errdih__638_> Missing atoms in a dihedral, residue index, residue type:        2     2683  LEU
errdih__638_> Missing atoms in a dihedral, residue index, residue type:        2     2684  THR
errdih__638_> Missing atoms in a dihedral, residue index, residue type:        2     2685  GLY
errdih__638_> Missing atoms in a dihedral, residue index, residue type:        2     2686  PRO
errdih__638_> Missing atoms in a dihedral, residue index, residue type:        2     2687  ILE
errdih__638_> Missing atoms in a dihedral, residue index, residue type:        2     2688  GLY
errdih__638_> Missing atoms in a dihedral, residue index, residue type:        2     2689  PRO
errdih__638_> Missing atoms in a dihedral, residue index, residue type:        2     2691  GLY
errdih__638_> Missing atoms in a dihedral, residue index, residue type:        2     2692  PRO
errdih__638_> Missing atoms in a dihedral, residue index, residue type:        2     2693  ALA
errdih__638_> Missing atoms in a dihedral, residue index, residue type:        2     2694  GLY
errdih__638_> Missing atoms in a dihedral, residue index, residue type:        2     2695  ALA
errdih__638_> Missing atoms in a dihedral, residue index, residue type:        2     2697  GLY
errdih__638_> Missing atoms in a dihedral, residue index, residue type:        2     2698  ASP
errdih__638_> Missing atoms in a dihedral, residue index, residue type:        2     2699  LYS
errdih__638_> Missing atoms in a dihedral, residue index, residue type:        2     2700  GLY
errdih__638_> Missing atoms in a dihedral, residue index, residue type:        2     2701  GLU
errdih__638_> Missing atoms in a dihedral, residue index, residue type:        2     2702  ALA
errdih__638_> Missing atoms in a dihedral, residue index, residue type:        2     2703  GLY
errdih__638_> Missing atoms in a dihedral, residue index, residue type:        2     2704  PRO
errdih__638_> Missing atoms in a dihedral, residue index, residue type:        2     2705  SER
errdih__638_> Missing atoms in a dihedral, residue index, residue type:        2     2706  GLY
errdih__638_> Missing atoms in a dihedral, residue index, residue type:        2     2707  PRO
errdih__638_> Missing atoms in a dihedral, residue index, residue type:        2     2708  ALA
errdih__638_> Missing atoms in a dihedral, residue index, residue type:        2     2709  GLY
errdih__638_> Missing atoms in a dihedral, residue index, residue type:        2     2710  PRO
errdih__638_> Missing atoms in a dihedral, residue index, residue type:        2     2711  THR
errdih__638_> Missing atoms in a dihedral, residue index, residue type:        2     2712  GLY
errdih__638_> Missing atoms in a dihedral, residue index, residue type:        2     2713  ALA
errdih__638_> Missing atoms in a dihedral, residue index, residue type:        2     2714  ARG
errdih__638_> Missing atoms in a dihedral, residue index, residue type:        2     2715  GLY
errdih__638_> Missing atoms in a dihedral, residue index, residue type:        2     2716  ALA
errdih__638_> Missing atoms in a dihedral, residue index, residue type:        2     2718  GLY
errdih__638_> Missing atoms in a dihedral, residue index, residue type:        2     2719  ASP
errdih__638_> Missing atoms in a dihedral, residue index, residue type:        2     2720  ARG
errdih__638_> Missing atoms in a dihedral, residue index, residue type:        2     2721  GLY
errdih__638_> Missing atoms in a dihedral, residue index, residue type:        2     2722  GLU
errdih__638_> Missing atoms in a dihedral, residue index, residue type:        2     2723  ALA
errdih__638_> Missing atoms in a dihedral, residue index, residue type:        2     2724  GLY
errdih__638_> Missing atoms in a dihedral, residue index, residue type:        2     2725  PRO
errdih__638_> Missing atoms in a dihedral, residue index, residue type:        2     2727  GLY
errdih__638_> Missing atoms in a dihedral, residue index, residue type:        2     2728  PRO
errdih__638_> Missing atoms in a dihedral, residue index, residue type:        2     2729  ALA
errdih__638_> Missing atoms in a dihedral, residue index, residue type:        2     2730  GLY
errdih__638_> Missing atoms in a dihedral, residue index, residue type:        2     2731  PHE
errdih__638_> Missing atoms in a dihedral, residue index, residue type:        2     2732  ALA
errdih__638_> Missing atoms in a dihedral, residue index, residue type:        2     2733  GLY
errdih__638_> Missing atoms in a dihedral, residue index, residue type:        2     2734  PRO
errdih__638_> Missing atoms in a dihedral, residue index, residue type:        2     2736  GLY
errdih__638_> Missing atoms in a dihedral, residue index, residue type:        2     2737  ALA
errdih__638_> Missing atoms in a dihedral, residue index, residue type:        2     2738  ASP
errdih__638_> Missing atoms in a dihedral, residue index, residue type:        2     2739  GLY
errdih__638_> Missing atoms in a dihedral, residue index, residue type:        2     2740  GLN
errdih__638_> Missing atoms in a dihedral, residue index, residue type:        2     2742  GLY
errdih__638_> Missing atoms in a dihedral, residue index, residue type:        2     2743  ALA
errdih__638_> Missing atoms in a dihedral, residue index, residue type:        2     2744  LYS
errdih__638_> Missing atoms in a dihedral, residue index, residue type:        2     2745  GLY
errdih__638_> Missing atoms in a dihedral, residue index, residue type:        2     2746  GLU
errdih__638_> Missing atoms in a dihedral, residue index, residue type:        2     2748  GLY
errdih__638_> Missing atoms in a dihedral, residue index, residue type:        2     2749  ASP
errdih__638_> Missing atoms in a dihedral, residue index, residue type:        2     2750  THR
errdih__638_> Missing atoms in a dihedral, residue index, residue type:        2     2751  GLY
errdih__638_> Missing atoms in a dihedral, residue index, residue type:        2     2752  VAL
errdih__638_> Missing atoms in a dihedral, residue index, residue type:        2     2753  LYS
errdih__638_> Missing atoms in a dihedral, residue index, residue type:        2     2754  GLY
errdih__638_> Missing atoms in a dihedral, residue index, residue type:        2     2755  ASP
errdih__638_> Missing atoms in a dihedral, residue index, residue type:        2     2756  ALA
errdih__638_> Missing atoms in a dihedral, residue index, residue type:        2     2757  GLY
errdih__638_> Missing atoms in a dihedral, residue index, residue type:        2     2758  PRO
errdih__638_> Missing atoms in a dihedral, residue index, residue type:        2     2760  GLY
errdih__638_> Missing atoms in a dihedral, residue index, residue type:        2     2761  PRO
errdih__638_> Missing atoms in a dihedral, residue index, residue type:        2     2762  ALA
errdih__638_> Missing atoms in a dihedral, residue index, residue type:        2     2763  GLY
errdih__638_> Missing atoms in a dihedral, residue index, residue type:        2     2764  PRO
errdih__638_> Missing atoms in a dihedral, residue index, residue type:        2     2765  ALA
errdih__638_> Missing atoms in a dihedral, residue index, residue type:        2     2766  GLY
errdih__638_> Missing atoms in a dihedral, residue index, residue type:        2     2767  PRO
errdih__638_> Missing atoms in a dihedral, residue index, residue type:        2     2769  GLY
errdih__638_> Missing atoms in a dihedral, residue index, residue type:        2     2770  PRO
errdih__638_> Missing atoms in a dihedral, residue index, residue type:        2     2771  ILE
errdih__638_> Missing atoms in a dihedral, residue index, residue type:        2     2772  GLY
errdih__638_> Missing atoms in a dihedral, residue index, residue type:        2     2773  ASN
errdih__638_> Missing atoms in a dihedral, residue index, residue type:        2     2774  VAL
errdih__638_> Missing atoms in a dihedral, residue index, residue type:        2     2775  GLY
errdih__638_> Missing atoms in a dihedral, residue index, residue type:        2     2776  ALA
errdih__638_> Missing atoms in a dihedral, residue index, residue type:        2     2778  GLY
errdih__638_> Missing atoms in a dihedral, residue index, residue type:        2     2779  PRO
errdih__638_> Missing atoms in a dihedral, residue index, residue type:        2     2780  LYS
errdih__638_> Missing atoms in a dihedral, residue index, residue type:        2     2781  GLY
errdih__638_> Missing atoms in a dihedral, residue index, residue type:        2     2782  SER
errdih__638_> Missing atoms in a dihedral, residue index, residue type:        2     2783  ARG
errdih__638_> Missing atoms in a dihedral, residue index, residue type:        2     2784  GLY
errdih__638_> Missing atoms in a dihedral, residue index, residue type:        2     2785  ALA
errdih__638_> Missing atoms in a dihedral, residue index, residue type:        2     2786  ALA
errdih__638_> Missing atoms in a dihedral, residue index, residue type:        2     2787  GLY
errdih__638_> Missing atoms in a dihedral, residue index, residue type:        2     2788  PRO
errdih__638_> Missing atoms in a dihedral, residue index, residue type:        2     2790  GLY
errdih__638_> Missing atoms in a dihedral, residue index, residue type:        2     2791  ALA
errdih__638_> Missing atoms in a dihedral, residue index, residue type:        2     2792  THR
errdih__638_> Missing atoms in a dihedral, residue index, residue type:        2     2793  GLY
errdih__638_> Missing atoms in a dihedral, residue index, residue type:        2     2794  PHE
errdih__638_> Missing atoms in a dihedral, residue index, residue type:        2     2796  GLY
errdih__638_> Missing atoms in a dihedral, residue index, residue type:        2     2797  ALA
errdih__638_> Missing atoms in a dihedral, residue index, residue type:        2     2798  ALA
errdih__638_> Missing atoms in a dihedral, residue index, residue type:        2     2799  GLY
errdih__638_> Missing atoms in a dihedral, residue index, residue type:        2     2800  ARG
errdih__638_> Missing atoms in a dihedral, residue index, residue type:        2     2801  VAL
errdih__638_> Missing atoms in a dihedral, residue index, residue type:        2     2802  GLY
errdih__638_> Missing atoms in a dihedral, residue index, residue type:        2     2803  PRO
errdih__638_> Missing atoms in a dihedral, residue index, residue type:        2     2805  GLY
errdih__638_> Missing atoms in a dihedral, residue index, residue type:        2     2806  PRO
errdih__638_> Missing atoms in a dihedral, residue index, residue type:        2     2807  SER
errdih__638_> Missing atoms in a dihedral, residue index, residue type:        2     2808  GLY
errdih__638_> Missing atoms in a dihedral, residue index, residue type:        2     2809  ASN
errdih__638_> Missing atoms in a dihedral, residue index, residue type:        2     2810  ALA
errdih__638_> Missing atoms in a dihedral, residue index, residue type:        2     2811  GLY
errdih__638_> Missing atoms in a dihedral, residue index, residue type:        2     2812  PRO
errdih__638_> Missing atoms in a dihedral, residue index, residue type:        2     2814  GLY
errdih__638_> Missing atoms in a dihedral, residue index, residue type:        2     2815  PRO
errdih__638_> Missing atoms in a dihedral, residue index, residue type:        2     2817  GLY
errdih__638_> Missing atoms in a dihedral, residue index, residue type:        2     2818  PRO
errdih__638_> Missing atoms in a dihedral, residue index, residue type:        2     2819  VAL
errdih__638_> Missing atoms in a dihedral, residue index, residue type:        2     2820  GLY
errdih__638_> Missing atoms in a dihedral, residue index, residue type:        2     2821  LYS
errdih__638_> Missing atoms in a dihedral, residue index, residue type:        2     2822  GLU
errdih__638_> Missing atoms in a dihedral, residue index, residue type:        2     2823  GLY
errdih__638_> Missing atoms in a dihedral, residue index, residue type:        2     2824  GLY
errdih__638_> Missing atoms in a dihedral, residue index, residue type:        2     2825  LYS
errdih__638_> Missing atoms in a dihedral, residue index, residue type:        2     2826  GLY
errdih__638_> Missing atoms in a dihedral, residue index, residue type:        2     2827  PRO
errdih__638_> Missing atoms in a dihedral, residue index, residue type:        2     2828  ARG
errdih__638_> Missing atoms in a dihedral, residue index, residue type:        2     2829  GLY
errdih__638_> Missing atoms in a dihedral, residue index, residue type:        2     2830  GLU
errdih__638_> Missing atoms in a dihedral, residue index, residue type:        2     2831  THR
errdih__638_> Missing atoms in a dihedral, residue index, residue type:        2     2832  GLY
errdih__638_> Missing atoms in a dihedral, residue index, residue type:        2     2833  PRO
errdih__638_> Missing atoms in a dihedral, residue index, residue type:        2     2834  ALA
errdih__638_> Missing atoms in a dihedral, residue index, residue type:        2     2835  GLY
errdih__638_> Missing atoms in a dihedral, residue index, residue type:        2     2836  ARG
errdih__638_> Missing atoms in a dihedral, residue index, residue type:        2     2838  GLY
errdih__638_> Missing atoms in a dihedral, residue index, residue type:        2     2839  GLU
errdih__638_> Missing atoms in a dihedral, residue index, residue type:        2     2840  VAL
errdih__638_> Missing atoms in a dihedral, residue index, residue type:        2     2841  GLY
errdih__638_> Missing atoms in a dihedral, residue index, residue type:        2     2842  PRO
errdih__638_> Missing atoms in a dihedral, residue index, residue type:        2     2844  GLY
errdih__638_> Missing atoms in a dihedral, residue index, residue type:        2     2845  PRO
errdih__638_> Missing atoms in a dihedral, residue index, residue type:        2     2847  GLY
errdih__638_> Missing atoms in a dihedral, residue index, residue type:        2     2848  PRO
errdih__638_> Missing atoms in a dihedral, residue index, residue type:        2     2849  ALA
errdih__638_> Missing atoms in a dihedral, residue index, residue type:        2     2850  GLY
errdih__638_> Missing atoms in a dihedral, residue index, residue type:        2     2851  GLU
errdih__638_> Missing atoms in a dihedral, residue index, residue type:        2     2852  LYS
errdih__638_> Missing atoms in a dihedral, residue index, residue type:        2     2853  GLY
errdih__638_> Missing atoms in a dihedral, residue index, residue type:        2     2854  SER
errdih__638_> Missing atoms in a dihedral, residue index, residue type:        2     2856  GLY
errdih__638_> Missing atoms in a dihedral, residue index, residue type:        2     2857  ALA
errdih__638_> Missing atoms in a dihedral, residue index, residue type:        2     2858  ASP
errdih__638_> Missing atoms in a dihedral, residue index, residue type:        2     2859  GLY
errdih__638_> Missing atoms in a dihedral, residue index, residue type:        2     2860  PRO
errdih__638_> Missing atoms in a dihedral, residue index, residue type:        2     2861  ALA
errdih__638_> Missing atoms in a dihedral, residue index, residue type:        2     2862  GLY
errdih__638_> Missing atoms in a dihedral, residue index, residue type:        2     2863  SER
errdih__638_> Missing atoms in a dihedral, residue index, residue type:        2     2865  GLY
errdih__638_> Missing atoms in a dihedral, residue index, residue type:        2     2866  THR
errdih__638_> Missing atoms in a dihedral, residue index, residue type:        2     2867  PRO
errdih__638_> Missing atoms in a dihedral, residue index, residue type:        2     2868  GLY
errdih__638_> Missing atoms in a dihedral, residue index, residue type:        2     2869  PRO
errdih__638_> Missing atoms in a dihedral, residue index, residue type:        2     2870  GLN
errdih__638_> Missing atoms in a dihedral, residue index, residue type:        2     2871  GLY
errdih__638_> Missing atoms in a dihedral, residue index, residue type:        2     2872  ILE
errdih__638_> Missing atoms in a dihedral, residue index, residue type:        2     2873  ALA
errdih__638_> Missing atoms in a dihedral, residue index, residue type:        2     2874  GLY
errdih__638_> Missing atoms in a dihedral, residue index, residue type:        2     2875  GLN
errdih__638_> Missing atoms in a dihedral, residue index, residue type:        2     2876  ARG
errdih__638_> Missing atoms in a dihedral, residue index, residue type:        2     2877  GLY
errdih__638_> Missing atoms in a dihedral, residue index, residue type:        2     2878  VAL
errdih__638_> Missing atoms in a dihedral, residue index, residue type:        2     2879  VAL
errdih__638_> Missing atoms in a dihedral, residue index, residue type:        2     2880  GLY
errdih__638_> Missing atoms in a dihedral, residue index, residue type:        2     2881  LEU
errdih__638_> Missing atoms in a dihedral, residue index, residue type:        2     2883  GLY
errdih__638_> Missing atoms in a dihedral, residue index, residue type:        2     2884  GLN
errdih__638_> Missing atoms in a dihedral, residue index, residue type:        2     2885  ARG
errdih__638_> Missing atoms in a dihedral, residue index, residue type:        2     2886  GLY
errdih__638_> Missing atoms in a dihedral, residue index, residue type:        2     2887  LYS
errdih__638_> Missing atoms in a dihedral, residue index, residue type:        2     2888  ARG
errdih__638_> Missing atoms in a dihedral, residue index, residue type:        2     2889  GLY
errdih__638_> Missing atoms in a dihedral, residue index, residue type:        2     2890  PHE
errdih__638_> Missing atoms in a dihedral, residue index, residue type:        2     2892  GLY
errdih__638_> Missing atoms in a dihedral, residue index, residue type:        2     2893  LEU
errdih__638_> Missing atoms in a dihedral, residue index, residue type:        2     2895  GLY
errdih__638_> Missing atoms in a dihedral, residue index, residue type:        2     2896  PRO
errdih__638_> Missing atoms in a dihedral, residue index, residue type:        2     2897  SER
errdih__638_> Missing atoms in a dihedral, residue index, residue type:        2     2898  GLY
errdih__638_> Missing atoms in a dihedral, residue index, residue type:        2     2899  GLU
errdih__638_> Missing atoms in a dihedral, residue index, residue type:        2     2901  GLY
errdih__638_> Missing atoms in a dihedral, residue index, residue type:        2     2902  LYS
errdih__638_> Missing atoms in a dihedral, residue index, residue type:        2     2903  GLN
errdih__638_> Missing atoms in a dihedral, residue index, residue type:        2     2904  GLY
errdih__638_> Missing atoms in a dihedral, residue index, residue type:        2     2905  PRO
errdih__638_> Missing atoms in a dihedral, residue index, residue type:        2     2906  SER
errdih__638_> Missing atoms in a dihedral, residue index, residue type:        2     2907  GLY
errdih__638_> Missing atoms in a dihedral, residue index, residue type:        2     2908  ALA
errdih__638_> Missing atoms in a dihedral, residue index, residue type:        2     2909  SER
errdih__638_> Missing atoms in a dihedral, residue index, residue type:        2     2910  GLY
errdih__638_> Missing atoms in a dihedral, residue index, residue type:        2     2911  GLU
errdih__638_> Missing atoms in a dihedral, residue index, residue type:        2     2912  ARG
errdih__638_> Missing atoms in a dihedral, residue index, residue type:        2     2913  GLY
errdih__638_> Missing atoms in a dihedral, residue index, residue type:        2     2914  PRO
errdih__638_> Missing atoms in a dihedral, residue index, residue type:        2     2916  GLY
errdih__638_> Missing atoms in a dihedral, residue index, residue type:        2     2917  PRO
errdih__638_> Missing atoms in a dihedral, residue index, residue type:        2     2918  MET
errdih__638_> Missing atoms in a dihedral, residue index, residue type:        2     2919  GLY
errdih__638_> Missing atoms in a dihedral, residue index, residue type:        2     2920  PRO
errdih__638_> Missing atoms in a dihedral, residue index, residue type:        2     2922  GLY
errdih__638_> Missing atoms in a dihedral, residue index, residue type:        2     2923  LEU
errdih__638_> Missing atoms in a dihedral, residue index, residue type:        2     2924  ALA
errdih__638_> Missing atoms in a dihedral, residue index, residue type:        2     2925  GLY
errdih__638_> Missing atoms in a dihedral, residue index, residue type:        2     2926  PRO
errdih__638_> Missing atoms in a dihedral, residue index, residue type:        2     2928  GLY
errdih__638_> Missing atoms in a dihedral, residue index, residue type:        2     2929  GLU
errdih__638_> Missing atoms in a dihedral, residue index, residue type:        2     2930  SER
errdih__638_> Missing atoms in a dihedral, residue index, residue type:        2     2931  GLY
errdih__638_> Missing atoms in a dihedral, residue index, residue type:        2     2932  ARG
errdih__638_> Missing atoms in a dihedral, residue index, residue type:        2     2933  GLU
errdih__638_> Missing atoms in a dihedral, residue index, residue type:        2     2934  GLY
errdih__638_> Missing atoms in a dihedral, residue index, residue type:        2     2935  SER
errdih__638_> Missing atoms in a dihedral, residue index, residue type:        2     2937  GLY
errdih__638_> Missing atoms in a dihedral, residue index, residue type:        2     2938  ALA
errdih__638_> Missing atoms in a dihedral, residue index, residue type:        2     2939  GLU
errdih__638_> Missing atoms in a dihedral, residue index, residue type:        2     2940  GLY
errdih__638_> Missing atoms in a dihedral, residue index, residue type:        2     2941  SER
errdih__638_> Missing atoms in a dihedral, residue index, residue type:        2     2943  GLY
errdih__638_> Missing atoms in a dihedral, residue index, residue type:        2     2944  ARG
errdih__638_> Missing atoms in a dihedral, residue index, residue type:        2     2945  ASP
errdih__638_> Missing atoms in a dihedral, residue index, residue type:        2     2946  GLY
errdih__638_> Missing atoms in a dihedral, residue index, residue type:        2     2947  ALA
errdih__638_> Missing atoms in a dihedral, residue index, residue type:        2     2949  GLY
errdih__638_> Missing atoms in a dihedral, residue index, residue type:        2     2950  ALA
errdih__638_> Missing atoms in a dihedral, residue index, residue type:        2     2951  LYS
errdih__638_> Missing atoms in a dihedral, residue index, residue type:        2     2952  GLY
errdih__638_> Missing atoms in a dihedral, residue index, residue type:        2     2953  ASP
errdih__638_> Missing atoms in a dihedral, residue index, residue type:        2     2954  ARG
errdih__638_> Missing atoms in a dihedral, residue index, residue type:        2     2955  GLY
errdih__638_> Missing atoms in a dihedral, residue index, residue type:        2     2956  GLU
errdih__638_> Missing atoms in a dihedral, residue index, residue type:        2     2957  THR
errdih__638_> Missing atoms in a dihedral, residue index, residue type:        2     2958  GLY
errdih__638_> Missing atoms in a dihedral, residue index, residue type:        2     2959  PRO
errdih__638_> Missing atoms in a dihedral, residue index, residue type:        2     2960  ALA
errdih__638_> Missing atoms in a dihedral, residue index, residue type:        2     2961  GLY
errdih__638_> Missing atoms in a dihedral, residue index, residue type:        2     2962  PRO
errdih__638_> Missing atoms in a dihedral, residue index, residue type:        2     2964  GLY
errdih__638_> Missing atoms in a dihedral, residue index, residue type:        2     2965  ALA
errdih__638_> Missing atoms in a dihedral, residue index, residue type:        2     2967  GLY
errdih__638_> Missing atoms in a dihedral, residue index, residue type:        2     2968  ALA
errdih__638_> Missing atoms in a dihedral, residue index, residue type:        2     2970  GLY
errdih__638_> Missing atoms in a dihedral, residue index, residue type:        2     2971  ALA
errdih__638_> Missing atoms in a dihedral, residue index, residue type:        2     2972  PRO
errdih__638_> Missing atoms in a dihedral, residue index, residue type:        2     2973  GLY
errdih__638_> Missing atoms in a dihedral, residue index, residue type:        2     2974  PRO
errdih__638_> Missing atoms in a dihedral, residue index, residue type:        2     2975  VAL
errdih__638_> Missing atoms in a dihedral, residue index, residue type:        2     2976  GLY
errdih__638_> Missing atoms in a dihedral, residue index, residue type:        2     2977  PRO
errdih__638_> Missing atoms in a dihedral, residue index, residue type:        2     2978  ALA
errdih__638_> Missing atoms in a dihedral, residue index, residue type:        2     2979  GLY
errdih__638_> Missing atoms in a dihedral, residue index, residue type:        2     2980  LYS
errdih__638_> Missing atoms in a dihedral, residue index, residue type:        2     2981  ASN
errdih__638_> Missing atoms in a dihedral, residue index, residue type:        2     2982  GLY
errdih__638_> Missing atoms in a dihedral, residue index, residue type:        2     2983  ASP
errdih__638_> Missing atoms in a dihedral, residue index, residue type:        2     2984  ARG
errdih__638_> Missing atoms in a dihedral, residue index, residue type:        2     2985  GLY
errdih__638_> Missing atoms in a dihedral, residue index, residue type:        2     2986  GLU
errdih__638_> Missing atoms in a dihedral, residue index, residue type:        2     2987  THR
errdih__638_> Missing atoms in a dihedral, residue index, residue type:        2     2988  GLY
errdih__638_> Missing atoms in a dihedral, residue index, residue type:        2     2989  PRO
errdih__638_> Missing atoms in a dihedral, residue index, residue type:        2     2990  ALA
errdih__638_> Missing atoms in a dihedral, residue index, residue type:        2     2991  GLY
errdih__638_> Missing atoms in a dihedral, residue index, residue type:        2     2992  PRO
errdih__638_> Missing atoms in a dihedral, residue index, residue type:        2     2993  ALA
errdih__638_> Missing atoms in a dihedral, residue index, residue type:        2     2994  GLY
errdih__638_> Missing atoms in a dihedral, residue index, residue type:        2     2995  PRO
errdih__638_> Missing atoms in a dihedral, residue index, residue type:        2     2996  ILE
errdih__638_> Missing atoms in a dihedral, residue index, residue type:        2     2997  GLY
errdih__638_> Missing atoms in a dihedral, residue index, residue type:        2     2998  PRO
errdih__638_> Missing atoms in a dihedral, residue index, residue type:        2     2999  ALA
errdih__638_> Missing atoms in a dihedral, residue index, residue type:        2     3000  GLY
errdih__638_> Missing atoms in a dihedral, residue index, residue type:        2     3001  ALA
errdih__638_> Missing atoms in a dihedral, residue index, residue type:        2     3002  ARG
errdih__638_> Missing atoms in a dihedral, residue index, residue type:        2     3003  GLY
errdih__638_> Missing atoms in a dihedral, residue index, residue type:        2     3004  PRO
errdih__638_> Missing atoms in a dihedral, residue index, residue type:        2     3005  ALA
errdih__638_> Missing atoms in a dihedral, residue index, residue type:        2     3006  GLY
errdih__638_> Missing atoms in a dihedral, residue index, residue type:        2     3007  PRO
errdih__638_> Missing atoms in a dihedral, residue index, residue type:        2     3008  GLN
errdih__638_> Missing atoms in a dihedral, residue index, residue type:        2     3009  GLY
errdih__638_> Missing atoms in a dihedral, residue index, residue type:        2     3010  PRO
errdih__638_> Missing atoms in a dihedral, residue index, residue type:        2     3011  ARG
errdih__638_> Missing atoms in a dihedral, residue index, residue type:        2     3012  GLY
errdih__638_> Missing atoms in a dihedral, residue index, residue type:        2     3013  ASP
errdih__638_> Missing atoms in a dihedral, residue index, residue type:        2     3014  LYS
errdih__638_> Missing atoms in a dihedral, residue index, residue type:        2     3015  GLY
errdih__638_> Missing atoms in a dihedral, residue index, residue type:        2     3016  GLU
errdih__638_> Missing atoms in a dihedral, residue index, residue type:        2     3017  THR
errdih__638_> Missing atoms in a dihedral, residue index, residue type:        2     3018  GLY
errdih__638_> Missing atoms in a dihedral, residue index, residue type:        2     3019  GLU
errdih__638_> Missing atoms in a dihedral, residue index, residue type:        2     3020  GLN
errdih__638_> Missing atoms in a dihedral, residue index, residue type:        2     3021  GLY
errdih__638_> Missing atoms in a dihedral, residue index, residue type:        2     3022  ASP
errdih__638_> Missing atoms in a dihedral, residue index, residue type:        2     3023  ARG
errdih__638_> Missing atoms in a dihedral, residue index, residue type:        2     3024  GLY
errdih__638_> Missing atoms in a dihedral, residue index, residue type:        2     3025  ILE
errdih__638_> Missing atoms in a dihedral, residue index, residue type:        2     3026  LYS
errdih__638_> Missing atoms in a dihedral, residue index, residue type:        2     3027  GLY
errdih__638_> Missing atoms in a dihedral, residue index, residue type:        2     3028  HIS
errdih__638_> Missing atoms in a dihedral, residue index, residue type:        2     3029  ARG
errdih__638_> Missing atoms in a dihedral, residue index, residue type:        2     3030  GLY
errdih__638_> Missing atoms in a dihedral, residue index, residue type:        2     3031  PHE
errdih__638_> Missing atoms in a dihedral, residue index, residue type:        2     3032  SER
errdih__638_> Missing atoms in a dihedral, residue index, residue type:        2     3033  GLY
errdih__638_> Missing atoms in a dihedral, residue index, residue type:        2     3034  LEU
errdih__638_> Missing atoms in a dihedral, residue index, residue type:        2     3035  GLN
errdih__638_> Missing atoms in a dihedral, residue index, residue type:        2     3036  GLY
errdih__638_> Missing atoms in a dihedral, residue index, residue type:        2     3037  PRO
errdih__638_> Missing atoms in a dihedral, residue index, residue type:        2     3039  GLY
errdih__638_> Missing atoms in a dihedral, residue index, residue type:        2     3040  SER
errdih__638_> Missing atoms in a dihedral, residue index, residue type:        2     3042  GLY
errdih__638_> Missing atoms in a dihedral, residue index, residue type:        2     3043  SER
errdih__638_> Missing atoms in a dihedral, residue index, residue type:        2     3045  GLY
errdih__638_> Missing atoms in a dihedral, residue index, residue type:        2     3046  GLU
errdih__638_> Missing atoms in a dihedral, residue index, residue type:        2     3047  GLN
errdih__638_> Missing atoms in a dihedral, residue index, residue type:        2     3048  GLY
errdih__638_> Missing atoms in a dihedral, residue index, residue type:        2     3049  PRO
errdih__638_> Missing atoms in a dihedral, residue index, residue type:        2     3050  SER
errdih__638_> Missing atoms in a dihedral, residue index, residue type:        2     3051  GLY
errdih__638_> Missing atoms in a dihedral, residue index, residue type:        2     3052  ALA
errdih__638_> Missing atoms in a dihedral, residue index, residue type:        2     3053  SER
errdih__638_> Missing atoms in a dihedral, residue index, residue type:        2     3054  GLY
errdih__638_> Missing atoms in a dihedral, residue index, residue type:        2     3055  PRO
errdih__638_> Missing atoms in a dihedral, residue index, residue type:        2     3056  ALA
errdih__638_> Missing atoms in a dihedral, residue index, residue type:        2     3057  GLY
errdih__638_> Missing atoms in a dihedral, residue index, residue type:        2     3058  PRO
errdih__638_> Missing atoms in a dihedral, residue index, residue type:        2     3059  ARG
errdih__638_> Missing atoms in a dihedral, residue index, residue type:        2     3060  GLY
errdih__638_> Missing atoms in a dihedral, residue index, residue type:        2     3061  PRO
errdih__638_> Missing atoms in a dihedral, residue index, residue type:        2     3063  GLY
errdih__638_> Missing atoms in a dihedral, residue index, residue type:        2     3064  SER
errdih__638_> Missing atoms in a dihedral, residue index, residue type:        2     3065  ALA
errdih__638_> Missing atoms in a dihedral, residue index, residue type:        2     3066  GLY
errdih__638_> Missing atoms in a dihedral, residue index, residue type:        2     3067  SER
errdih__638_> Missing atoms in a dihedral, residue index, residue type:        2     3069  GLY
errdih__638_> Missing atoms in a dihedral, residue index, residue type:        2     3070  LYS
errdih__638_> Missing atoms in a dihedral, residue index, residue type:        2     3071  ASP
errdih__638_> Missing atoms in a dihedral, residue index, residue type:        2     3072  GLY
errdih__638_> Missing atoms in a dihedral, residue index, residue type:        2     3073  LEU
errdih__638_> Missing atoms in a dihedral, residue index, residue type:        2     3074  ASN
errdih__638_> Missing atoms in a dihedral, residue index, residue type:        2     3075  GLY
errdih__638_> Missing atoms in a dihedral, residue index, residue type:        2     3076  LEU
errdih__638_> Missing atoms in a dihedral, residue index, residue type:        2     3078  GLY
errdih__638_> Missing atoms in a dihedral, residue index, residue type:        2     3079  PRO
errdih__638_> Missing atoms in a dihedral, residue index, residue type:        2     3080  ILE
errdih__638_> Missing atoms in a dihedral, residue index, residue type:        2     3081  GLY
errdih__638_> Missing atoms in a dihedral, residue index, residue type:        2     3084  GLY
errdih__638_> Missing atoms in a dihedral, residue index, residue type:        2     3085  PRO
errdih__638_> Missing atoms in a dihedral, residue index, residue type:        2     3086  ARG
errdih__638_> Missing atoms in a dihedral, residue index, residue type:        2     3087  GLY
errdih__638_> Missing atoms in a dihedral, residue index, residue type:        2     3088  ARG
errdih__638_> Missing atoms in a dihedral, residue index, residue type:        2     3089  THR
errdih__638_> Missing atoms in a dihedral, residue index, residue type:        2     3090  GLY
errdih__638_> Missing atoms in a dihedral, residue index, residue type:        2     3091  ASP
errdih__638_> Missing atoms in a dihedral, residue index, residue type:        2     3092  SER
errdih__638_> Missing atoms in a dihedral, residue index, residue type:        2     3093  GLY
errdih__638_> Missing atoms in a dihedral, residue index, residue type:        2     3094  PRO
errdih__638_> Missing atoms in a dihedral, residue index, residue type:        2     3095  ALA
errdih__638_> Missing atoms in a dihedral, residue index, residue type:        2     3096  GLY
errdih__638_> Missing atoms in a dihedral, residue index, residue type:        2     3097  PRO
errdih__638_> Missing atoms in a dihedral, residue index, residue type:        2     3099  GLY
errdih__638_> Missing atoms in a dihedral, residue index, residue type:        2     3100  PRO
errdih__638_> Missing atoms in a dihedral, residue index, residue type:        2     3102  GLY
errdih__638_> Missing atoms in a dihedral, residue index, residue type:        2     3103  PRO
errdih__638_> Missing atoms in a dihedral, residue index, residue type:        2     3105  GLY
errdih__638_> Missing atoms in a dihedral, residue index, residue type:        2     3106  PRO
errdih__638_> Missing atoms in a dihedral, residue index, residue type:        2     3108  GLY
errdih__638_> Missing atoms in a dihedral, residue index, residue type:        2     3109  PRO
errdih__638_> Missing atoms in a dihedral, residue index, residue type:        2     3110  PRO
errdih__638_> Missing atoms in a dihedral, residue index, residue type:        2     3111  SER
errdih__638_> Missing atoms in a dihedral, residue index, residue type:        2     3112  GLY
errdih__638_> Missing atoms in a dihedral, residue index, residue type:        2     3113  GLY
errdih__638_> Missing atoms in a dihedral, residue index, residue type:        2     3114  TYR
errdih__638_> Missing atoms in a dihedral, residue index, residue type:        2     3115  ASP
errdih__638_> Missing atoms in a dihedral, residue index, residue type:        2     3116  PHE
errdih__638_> Missing atoms in a dihedral, residue index, residue type:        2     3117  SER
errdih__638_> Missing atoms in a dihedral, residue index, residue type:        2     3118  PHE
errdih__638_> Missing atoms in a dihedral, residue index, residue type:        2     3119  LEU
errdih__638_> Missing atoms in a dihedral, residue index, residue type:        2     3120  PRO
errdih__638_> Missing atoms in a dihedral, residue index, residue type:        2     3121  GLN
errdih__638_> Missing atoms in a dihedral, residue index, residue type:        2     3122  PRO
errdih__638_> Missing atoms in a dihedral, residue index, residue type:        2     3123  PRO
errdih__638_> Missing atoms in a dihedral, residue index, residue type:        2     3124  GLN
errdih__638_> Missing atoms in a dihedral, residue index, residue type:        2     3125  GLU
errdih__638_> Missing atoms in a dihedral, residue index, residue type:        2     3126  LYS
errdih__638_> Missing atoms in a dihedral, residue index, residue type:        2     3127  SER
errdih__638_> Missing atoms in a dihedral, residue index, residue type:        2     3128  GLN
errdih__638_> Missing atoms in a dihedral, residue index, residue type:        2     3129  ASP
errdih__638_> Missing atoms in a dihedral, residue index, residue type:        2     3130  GLY
errdih__638_> Missing atoms in a dihedral, residue index, residue type:        2     3131  GLY
errdih__638_> Missing atoms in a dihedral, residue index, residue type:        2     3132  ARG
errdih__638_> Missing atoms in a dihedral, residue index, residue type:        2     3133  TYR
errdih__638_> Missing atoms in a dihedral, residue index, residue type:        2     3134  TYR
errdih__638_> Missing atoms in a dihedral, residue index, residue type:        3        1  GLN
errdih__638_> Missing atoms in a dihedral, residue index, residue type:        3        2  MET
errdih__638_> Missing atoms in a dihedral, residue index, residue type:        3        3  SER
errdih__638_> Missing atoms in a dihedral, residue index, residue type:        3        4  TYR
errdih__638_> Missing atoms in a dihedral, residue index, residue type:        3        5  GLY
errdih__638_> Missing atoms in a dihedral, residue index, residue type:        3        6  TYR
errdih__638_> Missing atoms in a dihedral, residue index, residue type:        3        7  ASP
errdih__638_> Missing atoms in a dihedral, residue index, residue type:        3        8  GLU
errdih__638_> Missing atoms in a dihedral, residue index, residue type:        3        9  LYS
errdih__638_> Missing atoms in a dihedral, residue index, residue type:        3       10  SER
errdih__638_> Missing atoms in a dihedral, residue index, residue type:        3       11  ALA
errdih__638_> Missing atoms in a dihedral, residue index, residue type:        3       12  GLY
errdih__638_> Missing atoms in a dihedral, residue index, residue type:        3       13  VAL
errdih__638_> Missing atoms in a dihedral, residue index, residue type:        3       14  SER
errdih__638_> Missing atoms in a dihedral, residue index, residue type:        3       15  VAL
errdih__638_> Missing atoms in a dihedral, residue index, residue type:        3       16  PRO
errdih__638_> Missing atoms in a dihedral, residue index, residue type:        3       17  GLY
errdih__638_> Missing atoms in a dihedral, residue index, residue type:        3       18  PRO
errdih__638_> Missing atoms in a dihedral, residue index, residue type:        3       19  MET
errdih__638_> Missing atoms in a dihedral, residue index, residue type:        3       20  GLY
errdih__638_> Missing atoms in a dihedral, residue index, residue type:        3       21  PRO
errdih__638_> Missing atoms in a dihedral, residue index, residue type:        3       22  SER
errdih__638_> Missing atoms in a dihedral, residue index, residue type:        3       23  GLY
errdih__638_> Missing atoms in a dihedral, residue index, residue type:        3       24  PRO
errdih__638_> Missing atoms in a dihedral, residue index, residue type:        3       25  ARG
errdih__638_> Missing atoms in a dihedral, residue index, residue type:        3       26  GLY
errdih__638_> Missing atoms in a dihedral, residue index, residue type:        3       27  LEU
errdih__638_> Missing atoms in a dihedral, residue index, residue type:        3       29  GLY
errdih__638_> Missing atoms in a dihedral, residue index, residue type:        3       30  PRO
errdih__638_> Missing atoms in a dihedral, residue index, residue type:        3       32  GLY
errdih__638_> Missing atoms in a dihedral, residue index, residue type:        3       33  ALA
errdih__638_> Missing atoms in a dihedral, residue index, residue type:        3       35  GLY
errdih__638_> Missing atoms in a dihedral, residue index, residue type:        3       36  PRO
errdih__638_> Missing atoms in a dihedral, residue index, residue type:        3       37  GLN
errdih__638_> Missing atoms in a dihedral, residue index, residue type:        3       38  GLY
errdih__638_> Missing atoms in a dihedral, residue index, residue type:        3       39  PHE
errdih__638_> Missing atoms in a dihedral, residue index, residue type:        3       40  GLN
errdih__638_> Missing atoms in a dihedral, residue index, residue type:        3       41  GLY
errdih__638_> Missing atoms in a dihedral, residue index, residue type:        3       42  PRO
errdih__638_> Missing atoms in a dihedral, residue index, residue type:        3       44  GLY
errdih__638_> Missing atoms in a dihedral, residue index, residue type:        3       45  GLU
errdih__638_> Missing atoms in a dihedral, residue index, residue type:        3       47  GLY
errdih__638_> Missing atoms in a dihedral, residue index, residue type:        3       48  GLU
errdih__638_> Missing atoms in a dihedral, residue index, residue type:        3       50  GLY
errdih__638_> Missing atoms in a dihedral, residue index, residue type:        3       51  GLY
errdih__638_> Missing atoms in a dihedral, residue index, residue type:        3       52  SER
errdih__638_> Missing atoms in a dihedral, residue index, residue type:        3       53  GLY
errdih__638_> Missing atoms in a dihedral, residue index, residue type:        3       54  PRO
errdih__638_> Missing atoms in a dihedral, residue index, residue type:        3       55  MET
errdih__638_> Missing atoms in a dihedral, residue index, residue type:        3       56  GLY
errdih__638_> Missing atoms in a dihedral, residue index, residue type:        3       57  PRO
errdih__638_> Missing atoms in a dihedral, residue index, residue type:        3       58  PRO
errdih__638_> Missing atoms in a dihedral, residue index, residue type:        3       59  GLY
errdih__638_> Missing atoms in a dihedral, residue index, residue type:        3       60  PRO
errdih__638_> Missing atoms in a dihedral, residue index, residue type:        3       62  GLY
errdih__638_> Missing atoms in a dihedral, residue index, residue type:        3       63  PRO
errdih__638_> Missing atoms in a dihedral, residue index, residue type:        3       65  GLY
errdih__638_> Missing atoms in a dihedral, residue index, residue type:        3       66  LYS
errdih__638_> Missing atoms in a dihedral, residue index, residue type:        3       67  ASN
errdih__638_> Missing atoms in a dihedral, residue index, residue type:        3       68  GLY
errdih__638_> Missing atoms in a dihedral, residue index, residue type:        3       69  ASP
errdih__638_> Missing atoms in a dihedral, residue index, residue type:        3       70  ASP
errdih__638_> Missing atoms in a dihedral, residue index, residue type:        3       71  GLY
errdih__638_> Missing atoms in a dihedral, residue index, residue type:        3       72  GLU
errdih__638_> Missing atoms in a dihedral, residue index, residue type:        3       73  ALA
errdih__638_> Missing atoms in a dihedral, residue index, residue type:        3       74  GLY
errdih__638_> Missing atoms in a dihedral, residue index, residue type:        3       75  LYS
errdih__638_> Missing atoms in a dihedral, residue index, residue type:        3       76  PRO
errdih__638_> Missing atoms in a dihedral, residue index, residue type:        3       77  GLY
errdih__638_> Missing atoms in a dihedral, residue index, residue type:        3       78  ARG
errdih__638_> Missing atoms in a dihedral, residue index, residue type:        3       80  GLY
errdih__638_> Missing atoms in a dihedral, residue index, residue type:        3       81  GLU
errdih__638_> Missing atoms in a dihedral, residue index, residue type:        3       82  ARG
errdih__638_> Missing atoms in a dihedral, residue index, residue type:        3       83  GLY
errdih__638_> Missing atoms in a dihedral, residue index, residue type:        3       84  PRO
errdih__638_> Missing atoms in a dihedral, residue index, residue type:        3       86  GLY
errdih__638_> Missing atoms in a dihedral, residue index, residue type:        3       87  PRO
errdih__638_> Missing atoms in a dihedral, residue index, residue type:        3       88  GLN
errdih__638_> Missing atoms in a dihedral, residue index, residue type:        3       89  GLY
errdih__638_> Missing atoms in a dihedral, residue index, residue type:        3       90  ALA
errdih__638_> Missing atoms in a dihedral, residue index, residue type:        3       91  ARG
errdih__638_> Missing atoms in a dihedral, residue index, residue type:        3       92  GLY
errdih__638_> Missing atoms in a dihedral, residue index, residue type:        3       93  LEU
errdih__638_> Missing atoms in a dihedral, residue index, residue type:        3       95  GLY
errdih__638_> Missing atoms in a dihedral, residue index, residue type:        3       96  THR
errdih__638_> Missing atoms in a dihedral, residue index, residue type:        3       97  ALA
errdih__638_> Missing atoms in a dihedral, residue index, residue type:        3       98  GLY
errdih__638_> Missing atoms in a dihedral, residue index, residue type:        3       99  LEU
errdih__638_> Missing atoms in a dihedral, residue index, residue type:        3      101  GLY
errdih__638_> Missing atoms in a dihedral, residue index, residue type:        3      102  MET
errdih__638_> Missing atoms in a dihedral, residue index, residue type:        3      103  LYS
errdih__638_> Missing atoms in a dihedral, residue index, residue type:        3      104  GLY
errdih__638_> Missing atoms in a dihedral, residue index, residue type:        3      105  HIS
errdih__638_> Missing atoms in a dihedral, residue index, residue type:        3      106  ARG
errdih__638_> Missing atoms in a dihedral, residue index, residue type:        3      107  GLY
errdih__638_> Missing atoms in a dihedral, residue index, residue type:        3      108  PHE
errdih__638_> Missing atoms in a dihedral, residue index, residue type:        3      109  SER
errdih__638_> Missing atoms in a dihedral, residue index, residue type:        3      110  GLY
errdih__638_> Missing atoms in a dihedral, residue index, residue type:        3      111  LEU
errdih__638_> Missing atoms in a dihedral, residue index, residue type:        3      112  ASP
errdih__638_> Missing atoms in a dihedral, residue index, residue type:        3      113  GLY
errdih__638_> Missing atoms in a dihedral, residue index, residue type:        3      114  ALA
errdih__638_> Missing atoms in a dihedral, residue index, residue type:        3      115  LYS
errdih__638_> Missing atoms in a dihedral, residue index, residue type:        3      116  GLY
errdih__638_> Missing atoms in a dihedral, residue index, residue type:        3      117  ASP
errdih__638_> Missing atoms in a dihedral, residue index, residue type:        3      118  THR
errdih__638_> Missing atoms in a dihedral, residue index, residue type:        3      119  GLY
errdih__638_> Missing atoms in a dihedral, residue index, residue type:        3      120  PRO
errdih__638_> Missing atoms in a dihedral, residue index, residue type:        3      121  ALA
errdih__638_> Missing atoms in a dihedral, residue index, residue type:        3      122  GLY
errdih__638_> Missing atoms in a dihedral, residue index, residue type:        3      123  PRO
errdih__638_> Missing atoms in a dihedral, residue index, residue type:        3      124  LYS
errdih__638_> Missing atoms in a dihedral, residue index, residue type:        3      125  GLY
errdih__638_> Missing atoms in a dihedral, residue index, residue type:        3      126  GLU
errdih__638_> Missing atoms in a dihedral, residue index, residue type:        3      128  GLY
errdih__638_> Missing atoms in a dihedral, residue index, residue type:        3      129  SER
errdih__638_> Missing atoms in a dihedral, residue index, residue type:        3      131  GLY
errdih__638_> Missing atoms in a dihedral, residue index, residue type:        3      132  GLU
errdih__638_> Missing atoms in a dihedral, residue index, residue type:        3      133  ASN
errdih__638_> Missing atoms in a dihedral, residue index, residue type:        3      134  GLY
errdih__638_> Missing atoms in a dihedral, residue index, residue type:        3      135  THR
errdih__638_> Missing atoms in a dihedral, residue index, residue type:        3      137  GLY
errdih__638_> Missing atoms in a dihedral, residue index, residue type:        3      138  GLN
errdih__638_> Missing atoms in a dihedral, residue index, residue type:        3      139  MET
errdih__638_> Missing atoms in a dihedral, residue index, residue type:        3      140  GLY
errdih__638_> Missing atoms in a dihedral, residue index, residue type:        3      141  PRO
errdih__638_> Missing atoms in a dihedral, residue index, residue type:        3      142  ARG
errdih__638_> Missing atoms in a dihedral, residue index, residue type:        3      143  GLY
errdih__638_> Missing atoms in a dihedral, residue index, residue type:        3      144  LEU
errdih__638_> Missing atoms in a dihedral, residue index, residue type:        3      146  GLY
errdih__638_> Missing atoms in a dihedral, residue index, residue type:        3      147  GLU
errdih__638_> Missing atoms in a dihedral, residue index, residue type:        3      148  ARG
errdih__638_> Missing atoms in a dihedral, residue index, residue type:        3      149  GLY
errdih__638_> Missing atoms in a dihedral, residue index, residue type:        3      150  ARG
errdih__638_> Missing atoms in a dihedral, residue index, residue type:        3      152  GLY
errdih__638_> Missing atoms in a dihedral, residue index, residue type:        3      153  PRO
errdih__638_> Missing atoms in a dihedral, residue index, residue type:        3      155  GLY
errdih__638_> Missing atoms in a dihedral, residue index, residue type:        3      156  THR
errdih__638_> Missing atoms in a dihedral, residue index, residue type:        3      157  ALA
errdih__638_> Missing atoms in a dihedral, residue index, residue type:        3      158  GLY
errdih__638_> Missing atoms in a dihedral, residue index, residue type:        3      159  ALA
errdih__638_> Missing atoms in a dihedral, residue index, residue type:        3      160  ARG
errdih__638_> Missing atoms in a dihedral, residue index, residue type:        3      161  GLY
errdih__638_> Missing atoms in a dihedral, residue index, residue type:        3      162  ASN
errdih__638_> Missing atoms in a dihedral, residue index, residue type:        3      163  ASP
errdih__638_> Missing atoms in a dihedral, residue index, residue type:        3      164  GLY
errdih__638_> Missing atoms in a dihedral, residue index, residue type:        3      165  ALA
errdih__638_> Missing atoms in a dihedral, residue index, residue type:        3      166  VAL
errdih__638_> Missing atoms in a dihedral, residue index, residue type:        3      167  GLY
errdih__638_> Missing atoms in a dihedral, residue index, residue type:        3      168  ALA
errdih__638_> Missing atoms in a dihedral, residue index, residue type:        3      169  ALA
errdih__638_> Missing atoms in a dihedral, residue index, residue type:        3      170  GLY
errdih__638_> Missing atoms in a dihedral, residue index, residue type:        3      171  PRO
errdih__638_> Missing atoms in a dihedral, residue index, residue type:        3      173  GLY
errdih__638_> Missing atoms in a dihedral, residue index, residue type:        3      174  PRO
errdih__638_> Missing atoms in a dihedral, residue index, residue type:        3      175  THR
errdih__638_> Missing atoms in a dihedral, residue index, residue type:        3      176  GLY
errdih__638_> Missing atoms in a dihedral, residue index, residue type:        3      177  PRO
errdih__638_> Missing atoms in a dihedral, residue index, residue type:        3      178  THR
errdih__638_> Missing atoms in a dihedral, residue index, residue type:        3      179  GLY
errdih__638_> Missing atoms in a dihedral, residue index, residue type:        3      180  PRO
errdih__638_> Missing atoms in a dihedral, residue index, residue type:        3      182  GLY
errdih__638_> Missing atoms in a dihedral, residue index, residue type:        3      183  PHE
errdih__638_> Missing atoms in a dihedral, residue index, residue type:        3      185  GLY
errdih__638_> Missing atoms in a dihedral, residue index, residue type:        3      186  ALA
errdih__638_> Missing atoms in a dihedral, residue index, residue type:        3      187  ALA
errdih__638_> Missing atoms in a dihedral, residue index, residue type:        3      188  GLY
errdih__638_> Missing atoms in a dihedral, residue index, residue type:        3      189  ALA
errdih__638_> Missing atoms in a dihedral, residue index, residue type:        3      190  LYS
errdih__638_> Missing atoms in a dihedral, residue index, residue type:        3      191  GLY
errdih__638_> Missing atoms in a dihedral, residue index, residue type:        3      192  GLU
errdih__638_> Missing atoms in a dihedral, residue index, residue type:        3      193  ALA
errdih__638_> Missing atoms in a dihedral, residue index, residue type:        3      194  GLY
errdih__638_> Missing atoms in a dihedral, residue index, residue type:        3      195  PRO
errdih__638_> Missing atoms in a dihedral, residue index, residue type:        3      196  GLN
errdih__638_> Missing atoms in a dihedral, residue index, residue type:        3      197  GLY
errdih__638_> Missing atoms in a dihedral, residue index, residue type:        3      198  ALA
errdih__638_> Missing atoms in a dihedral, residue index, residue type:        3      199  ARG
errdih__638_> Missing atoms in a dihedral, residue index, residue type:        3      200  GLY
errdih__638_> Missing atoms in a dihedral, residue index, residue type:        3      201  SER
errdih__638_> Missing atoms in a dihedral, residue index, residue type:        3      202  GLU
errdih__638_> Missing atoms in a dihedral, residue index, residue type:        3      203  GLY
errdih__638_> Missing atoms in a dihedral, residue index, residue type:        3      204  PRO
errdih__638_> Missing atoms in a dihedral, residue index, residue type:        3      205  GLN
errdih__638_> Missing atoms in a dihedral, residue index, residue type:        3      206  GLY
errdih__638_> Missing atoms in a dihedral, residue index, residue type:        3      207  VAL
errdih__638_> Missing atoms in a dihedral, residue index, residue type:        3      208  ARG
errdih__638_> Missing atoms in a dihedral, residue index, residue type:        3      209  GLY
errdih__638_> Missing atoms in a dihedral, residue index, residue type:        3      210  GLU
errdih__638_> Missing atoms in a dihedral, residue index, residue type:        3      212  GLY
errdih__638_> Missing atoms in a dihedral, residue index, residue type:        3      213  PRO
errdih__638_> Missing atoms in a dihedral, residue index, residue type:        3      215  GLY
errdih__638_> Missing atoms in a dihedral, residue index, residue type:        3      216  PRO
errdih__638_> Missing atoms in a dihedral, residue index, residue type:        3      217  ALA
errdih__638_> Missing atoms in a dihedral, residue index, residue type:        3      218  GLY
errdih__638_> Missing atoms in a dihedral, residue index, residue type:        3      219  ALA
errdih__638_> Missing atoms in a dihedral, residue index, residue type:        3      220  ALA
errdih__638_> Missing atoms in a dihedral, residue index, residue type:        3      221  GLY
errdih__638_> Missing atoms in a dihedral, residue index, residue type:        3      222  PRO
errdih__638_> Missing atoms in a dihedral, residue index, residue type:        3      223  ALA
errdih__638_> Missing atoms in a dihedral, residue index, residue type:        3      224  GLY
errdih__638_> Missing atoms in a dihedral, residue index, residue type:        3      225  ASN
errdih__638_> Missing atoms in a dihedral, residue index, residue type:        3      227  GLY
errdih__638_> Missing atoms in a dihedral, residue index, residue type:        3      228  ALA
errdih__638_> Missing atoms in a dihedral, residue index, residue type:        3      229  ASP
errdih__638_> Missing atoms in a dihedral, residue index, residue type:        3      230  GLY
errdih__638_> Missing atoms in a dihedral, residue index, residue type:        3      231  GLN
errdih__638_> Missing atoms in a dihedral, residue index, residue type:        3      233  GLY
errdih__638_> Missing atoms in a dihedral, residue index, residue type:        3      234  ALA
errdih__638_> Missing atoms in a dihedral, residue index, residue type:        3      235  LYS
errdih__638_> Missing atoms in a dihedral, residue index, residue type:        3      236  GLY
errdih__638_> Missing atoms in a dihedral, residue index, residue type:        3      237  ALA
errdih__638_> Missing atoms in a dihedral, residue index, residue type:        3      238  ASN
errdih__638_> Missing atoms in a dihedral, residue index, residue type:        3      239  GLY
errdih__638_> Missing atoms in a dihedral, residue index, residue type:        3      240  ALA
errdih__638_> Missing atoms in a dihedral, residue index, residue type:        3      242  GLY
errdih__638_> Missing atoms in a dihedral, residue index, residue type:        3      243  ILE
errdih__638_> Missing atoms in a dihedral, residue index, residue type:        3      244  ALA
errdih__638_> Missing atoms in a dihedral, residue index, residue type:        3      245  GLY
errdih__638_> Missing atoms in a dihedral, residue index, residue type:        3      246  ALA
errdih__638_> Missing atoms in a dihedral, residue index, residue type:        3      248  GLY
errdih__638_> Missing atoms in a dihedral, residue index, residue type:        3      249  PHE
errdih__638_> Missing atoms in a dihedral, residue index, residue type:        3      251  GLY
errdih__638_> Missing atoms in a dihedral, residue index, residue type:        3      252  ALA
errdih__638_> Missing atoms in a dihedral, residue index, residue type:        3      253  ARG
errdih__638_> Missing atoms in a dihedral, residue index, residue type:        3      254  GLY
errdih__638_> Missing atoms in a dihedral, residue index, residue type:        3      255  PRO
errdih__638_> Missing atoms in a dihedral, residue index, residue type:        3      256  SER
errdih__638_> Missing atoms in a dihedral, residue index, residue type:        3      257  GLY
errdih__638_> Missing atoms in a dihedral, residue index, residue type:        3      258  PRO
errdih__638_> Missing atoms in a dihedral, residue index, residue type:        3      259  GLN
errdih__638_> Missing atoms in a dihedral, residue index, residue type:        3      260  GLY
errdih__638_> Missing atoms in a dihedral, residue index, residue type:        3      261  PRO
errdih__638_> Missing atoms in a dihedral, residue index, residue type:        3      262  SER
errdih__638_> Missing atoms in a dihedral, residue index, residue type:        3      263  GLY
errdih__638_> Missing atoms in a dihedral, residue index, residue type:        3      264  ALA
errdih__638_> Missing atoms in a dihedral, residue index, residue type:        3      266  GLY
errdih__638_> Missing atoms in a dihedral, residue index, residue type:        3      267  PRO
errdih__638_> Missing atoms in a dihedral, residue index, residue type:        3      268  LYS
errdih__638_> Missing atoms in a dihedral, residue index, residue type:        3      269  GLY
errdih__638_> Missing atoms in a dihedral, residue index, residue type:        3      270  THR
errdih__638_> Missing atoms in a dihedral, residue index, residue type:        3      271  SER
errdih__638_> Missing atoms in a dihedral, residue index, residue type:        3      272  GLY
errdih__638_> Missing atoms in a dihedral, residue index, residue type:        3      273  GLU
errdih__638_> Missing atoms in a dihedral, residue index, residue type:        3      275  GLY
errdih__638_> Missing atoms in a dihedral, residue index, residue type:        3      276  ALA
errdih__638_> Missing atoms in a dihedral, residue index, residue type:        3      278  GLY
errdih__638_> Missing atoms in a dihedral, residue index, residue type:        3      279  ASN
errdih__638_> Missing atoms in a dihedral, residue index, residue type:        3      280  LYS
errdih__638_> Missing atoms in a dihedral, residue index, residue type:        3      281  GLY
errdih__638_> Missing atoms in a dihedral, residue index, residue type:        3      282  ASP
errdih__638_> Missing atoms in a dihedral, residue index, residue type:        3      283  THR
errdih__638_> Missing atoms in a dihedral, residue index, residue type:        3      284  GLY
errdih__638_> Missing atoms in a dihedral, residue index, residue type:        3      285  ALA
errdih__638_> Missing atoms in a dihedral, residue index, residue type:        3      286  LYS
errdih__638_> Missing atoms in a dihedral, residue index, residue type:        3      287  GLY
errdih__638_> Missing atoms in a dihedral, residue index, residue type:        3      288  GLU
errdih__638_> Missing atoms in a dihedral, residue index, residue type:        3      290  GLY
errdih__638_> Missing atoms in a dihedral, residue index, residue type:        3      291  PRO
errdih__638_> Missing atoms in a dihedral, residue index, residue type:        3      292  ALA
errdih__638_> Missing atoms in a dihedral, residue index, residue type:        3      293  GLY
errdih__638_> Missing atoms in a dihedral, residue index, residue type:        3      294  VAL
errdih__638_> Missing atoms in a dihedral, residue index, residue type:        3      295  GLN
errdih__638_> Missing atoms in a dihedral, residue index, residue type:        3      296  GLY
errdih__638_> Missing atoms in a dihedral, residue index, residue type:        3      297  PRO
errdih__638_> Missing atoms in a dihedral, residue index, residue type:        3      299  GLY
errdih__638_> Missing atoms in a dihedral, residue index, residue type:        3      300  PRO
errdih__638_> Missing atoms in a dihedral, residue index, residue type:        3      301  ALA
errdih__638_> Missing atoms in a dihedral, residue index, residue type:        3      302  GLY
errdih__638_> Missing atoms in a dihedral, residue index, residue type:        3      303  GLU
errdih__638_> Missing atoms in a dihedral, residue index, residue type:        3      304  GLU
errdih__638_> Missing atoms in a dihedral, residue index, residue type:        3      305  GLY
errdih__638_> Missing atoms in a dihedral, residue index, residue type:        3      306  LYS
errdih__638_> Missing atoms in a dihedral, residue index, residue type:        3      307  ARG
errdih__638_> Missing atoms in a dihedral, residue index, residue type:        3      308  GLY
errdih__638_> Missing atoms in a dihedral, residue index, residue type:        3      309  ALA
errdih__638_> Missing atoms in a dihedral, residue index, residue type:        3      310  ARG
errdih__638_> Missing atoms in a dihedral, residue index, residue type:        3      311  GLY
errdih__638_> Missing atoms in a dihedral, residue index, residue type:        3      312  GLU
errdih__638_> Missing atoms in a dihedral, residue index, residue type:        3      314  GLY
errdih__638_> Missing atoms in a dihedral, residue index, residue type:        3      315  PRO
errdih__638_> Missing atoms in a dihedral, residue index, residue type:        3      316  SER
errdih__638_> Missing atoms in a dihedral, residue index, residue type:        3      317  GLY
errdih__638_> Missing atoms in a dihedral, residue index, residue type:        3      318  LEU
errdih__638_> Missing atoms in a dihedral, residue index, residue type:        3      320  GLY
errdih__638_> Missing atoms in a dihedral, residue index, residue type:        3      321  PRO
errdih__638_> Missing atoms in a dihedral, residue index, residue type:        3      323  GLY
errdih__638_> Missing atoms in a dihedral, residue index, residue type:        3      324  GLU
errdih__638_> Missing atoms in a dihedral, residue index, residue type:        3      325  ARG
errdih__638_> Missing atoms in a dihedral, residue index, residue type:        3      326  GLY
errdih__638_> Missing atoms in a dihedral, residue index, residue type:        3      327  GLY
errdih__638_> Missing atoms in a dihedral, residue index, residue type:        3      329  GLY
errdih__638_> Missing atoms in a dihedral, residue index, residue type:        3      330  SER
errdih__638_> Missing atoms in a dihedral, residue index, residue type:        3      331  ARG
errdih__638_> Missing atoms in a dihedral, residue index, residue type:        3      332  GLY
errdih__638_> Missing atoms in a dihedral, residue index, residue type:        3      333  PHE
errdih__638_> Missing atoms in a dihedral, residue index, residue type:        3      335  GLY
errdih__638_> Missing atoms in a dihedral, residue index, residue type:        3      336  ALA
errdih__638_> Missing atoms in a dihedral, residue index, residue type:        3      337  ASP
errdih__638_> Missing atoms in a dihedral, residue index, residue type:        3      338  GLY
errdih__638_> Missing atoms in a dihedral, residue index, residue type:        3      339  VAL
errdih__638_> Missing atoms in a dihedral, residue index, residue type:        3      340  ALA
errdih__638_> Missing atoms in a dihedral, residue index, residue type:        3      341  GLY
errdih__638_> Missing atoms in a dihedral, residue index, residue type:        3      342  PRO
errdih__638_> Missing atoms in a dihedral, residue index, residue type:        3      343  LYS
errdih__638_> Missing atoms in a dihedral, residue index, residue type:        3      344  GLY
errdih__638_> Missing atoms in a dihedral, residue index, residue type:        3      345  PRO
errdih__638_> Missing atoms in a dihedral, residue index, residue type:        3      346  SER
errdih__638_> Missing atoms in a dihedral, residue index, residue type:        3      347  GLY
errdih__638_> Missing atoms in a dihedral, residue index, residue type:        3      348  GLU
errdih__638_> Missing atoms in a dihedral, residue index, residue type:        3      349  ARG
errdih__638_> Missing atoms in a dihedral, residue index, residue type:        3      350  GLY
errdih__638_> Missing atoms in a dihedral, residue index, residue type:        3      351  SER
errdih__638_> Missing atoms in a dihedral, residue index, residue type:        3      353  GLY
errdih__638_> Missing atoms in a dihedral, residue index, residue type:        3      354  PRO
errdih__638_> Missing atoms in a dihedral, residue index, residue type:        3      355  ALA
errdih__638_> Missing atoms in a dihedral, residue index, residue type:        3      356  GLY
errdih__638_> Missing atoms in a dihedral, residue index, residue type:        3      357  PRO
errdih__638_> Missing atoms in a dihedral, residue index, residue type:        3      358  LYS
errdih__638_> Missing atoms in a dihedral, residue index, residue type:        3      359  GLY
errdih__638_> Missing atoms in a dihedral, residue index, residue type:        3      360  SER
errdih__638_> Missing atoms in a dihedral, residue index, residue type:        3      362  GLY
errdih__638_> Missing atoms in a dihedral, residue index, residue type:        3      363  GLU
errdih__638_> Missing atoms in a dihedral, residue index, residue type:        3      364  ALA
errdih__638_> Missing atoms in a dihedral, residue index, residue type:        3      365  GLY
errdih__638_> Missing atoms in a dihedral, residue index, residue type:        3      366  ARG
errdih__638_> Missing atoms in a dihedral, residue index, residue type:        3      368  GLY
errdih__638_> Missing atoms in a dihedral, residue index, residue type:        3      369  GLU
errdih__638_> Missing atoms in a dihedral, residue index, residue type:        3      370  ALA
errdih__638_> Missing atoms in a dihedral, residue index, residue type:        3      371  GLY
errdih__638_> Missing atoms in a dihedral, residue index, residue type:        3      372  LEU
errdih__638_> Missing atoms in a dihedral, residue index, residue type:        3      374  GLY
errdih__638_> Missing atoms in a dihedral, residue index, residue type:        3      375  ALA
errdih__638_> Missing atoms in a dihedral, residue index, residue type:        3      376  LYS
errdih__638_> Missing atoms in a dihedral, residue index, residue type:        3      377  GLY
errdih__638_> Missing atoms in a dihedral, residue index, residue type:        3      378  LEU
errdih__638_> Missing atoms in a dihedral, residue index, residue type:        3      379  THR
errdih__638_> Missing atoms in a dihedral, residue index, residue type:        3      380  GLY
errdih__638_> Missing atoms in a dihedral, residue index, residue type:        3      381  SER
errdih__638_> Missing atoms in a dihedral, residue index, residue type:        3      383  GLY
errdih__638_> Missing atoms in a dihedral, residue index, residue type:        3      384  SER
errdih__638_> Missing atoms in a dihedral, residue index, residue type:        3      386  GLY
errdih__638_> Missing atoms in a dihedral, residue index, residue type:        3      387  PRO
errdih__638_> Missing atoms in a dihedral, residue index, residue type:        3      388  ASP
errdih__638_> Missing atoms in a dihedral, residue index, residue type:        3      389  GLY
errdih__638_> Missing atoms in a dihedral, residue index, residue type:        3      390  LYS
errdih__638_> Missing atoms in a dihedral, residue index, residue type:        3      391  THR
errdih__638_> Missing atoms in a dihedral, residue index, residue type:        3      392  GLY
errdih__638_> Missing atoms in a dihedral, residue index, residue type:        3      393  PRO
errdih__638_> Missing atoms in a dihedral, residue index, residue type:        3      395  GLY
errdih__638_> Missing atoms in a dihedral, residue index, residue type:        3      396  PRO
errdih__638_> Missing atoms in a dihedral, residue index, residue type:        3      397  ALA
errdih__638_> Missing atoms in a dihedral, residue index, residue type:        3      398  GLY
errdih__638_> Missing atoms in a dihedral, residue index, residue type:        3      399  GLN
errdih__638_> Missing atoms in a dihedral, residue index, residue type:        3      400  ASP
errdih__638_> Missing atoms in a dihedral, residue index, residue type:        3      401  GLY
errdih__638_> Missing atoms in a dihedral, residue index, residue type:        3      402  ARG
errdih__638_> Missing atoms in a dihedral, residue index, residue type:        3      404  GLY
errdih__638_> Missing atoms in a dihedral, residue index, residue type:        3      405  PRO
errdih__638_> Missing atoms in a dihedral, residue index, residue type:        3      406  ALA
errdih__638_> Missing atoms in a dihedral, residue index, residue type:        3      407  GLY
errdih__638_> Missing atoms in a dihedral, residue index, residue type:        3      408  PRO
errdih__638_> Missing atoms in a dihedral, residue index, residue type:        3      410  GLY
errdih__638_> Missing atoms in a dihedral, residue index, residue type:        3      411  ALA
errdih__638_> Missing atoms in a dihedral, residue index, residue type:        3      412  ARG
errdih__638_> Missing atoms in a dihedral, residue index, residue type:        3      413  GLY
errdih__638_> Missing atoms in a dihedral, residue index, residue type:        3      414  GLN
errdih__638_> Missing atoms in a dihedral, residue index, residue type:        3      415  ALA
errdih__638_> Missing atoms in a dihedral, residue index, residue type:        3      416  GLY
errdih__638_> Missing atoms in a dihedral, residue index, residue type:        3      417  VAL
errdih__638_> Missing atoms in a dihedral, residue index, residue type:        3      418  MET
errdih__638_> Missing atoms in a dihedral, residue index, residue type:        3      419  GLY
errdih__638_> Missing atoms in a dihedral, residue index, residue type:        3      420  PHE
errdih__638_> Missing atoms in a dihedral, residue index, residue type:        3      422  GLY
errdih__638_> Missing atoms in a dihedral, residue index, residue type:        3      423  PRO
errdih__638_> Missing atoms in a dihedral, residue index, residue type:        3      424  LYS
errdih__638_> Missing atoms in a dihedral, residue index, residue type:        3      425  GLY
errdih__638_> Missing atoms in a dihedral, residue index, residue type:        3      426  THR
errdih__638_> Missing atoms in a dihedral, residue index, residue type:        3      427  ALA
errdih__638_> Missing atoms in a dihedral, residue index, residue type:        3      428  GLY
errdih__638_> Missing atoms in a dihedral, residue index, residue type:        3      429  GLU
errdih__638_> Missing atoms in a dihedral, residue index, residue type:        3      431  GLY
errdih__638_> Missing atoms in a dihedral, residue index, residue type:        3      432  LYS
errdih__638_> Missing atoms in a dihedral, residue index, residue type:        3      433  ALA
errdih__638_> Missing atoms in a dihedral, residue index, residue type:        3      434  GLY
errdih__638_> Missing atoms in a dihedral, residue index, residue type:        3      435  GLU
errdih__638_> Missing atoms in a dihedral, residue index, residue type:        3      436  ARG
errdih__638_> Missing atoms in a dihedral, residue index, residue type:        3      437  GLY
errdih__638_> Missing atoms in a dihedral, residue index, residue type:        3      438  VAL
errdih__638_> Missing atoms in a dihedral, residue index, residue type:        3      440  GLY
errdih__638_> Missing atoms in a dihedral, residue index, residue type:        3      441  PRO
errdih__638_> Missing atoms in a dihedral, residue index, residue type:        3      443  GLY
errdih__638_> Missing atoms in a dihedral, residue index, residue type:        3      444  ALA
errdih__638_> Missing atoms in a dihedral, residue index, residue type:        3      445  VAL
errdih__638_> Missing atoms in a dihedral, residue index, residue type:        3      446  GLY
errdih__638_> Missing atoms in a dihedral, residue index, residue type:        3      447  PRO
errdih__638_> Missing atoms in a dihedral, residue index, residue type:        3      448  ALA
errdih__638_> Missing atoms in a dihedral, residue index, residue type:        3      449  GLY
errdih__638_> Missing atoms in a dihedral, residue index, residue type:        3      450  LYS
errdih__638_> Missing atoms in a dihedral, residue index, residue type:        3      451  ASP
errdih__638_> Missing atoms in a dihedral, residue index, residue type:        3      452  GLY
errdih__638_> Missing atoms in a dihedral, residue index, residue type:        3      453  GLU
errdih__638_> Missing atoms in a dihedral, residue index, residue type:        3      454  ALA
errdih__638_> Missing atoms in a dihedral, residue index, residue type:        3      455  GLY
errdih__638_> Missing atoms in a dihedral, residue index, residue type:        3      456  ALA
errdih__638_> Missing atoms in a dihedral, residue index, residue type:        3      457  GLN
errdih__638_> Missing atoms in a dihedral, residue index, residue type:        3      458  GLY
errdih__638_> Missing atoms in a dihedral, residue index, residue type:        3      459  ALA
errdih__638_> Missing atoms in a dihedral, residue index, residue type:        3      461  GLY
errdih__638_> Missing atoms in a dihedral, residue index, residue type:        3      462  PRO
errdih__638_> Missing atoms in a dihedral, residue index, residue type:        3      463  ALA
errdih__638_> Missing atoms in a dihedral, residue index, residue type:        3      464  GLY
errdih__638_> Missing atoms in a dihedral, residue index, residue type:        3      465  PRO
errdih__638_> Missing atoms in a dihedral, residue index, residue type:        3      466  ALA
errdih__638_> Missing atoms in a dihedral, residue index, residue type:        3      467  GLY
errdih__638_> Missing atoms in a dihedral, residue index, residue type:        3      468  GLU
errdih__638_> Missing atoms in a dihedral, residue index, residue type:        3      469  ARG
errdih__638_> Missing atoms in a dihedral, residue index, residue type:        3      470  GLY
errdih__638_> Missing atoms in a dihedral, residue index, residue type:        3      471  GLU
errdih__638_> Missing atoms in a dihedral, residue index, residue type:        3      472  GLN
errdih__638_> Missing atoms in a dihedral, residue index, residue type:        3      473  GLY
errdih__638_> Missing atoms in a dihedral, residue index, residue type:        3      474  PRO
errdih__638_> Missing atoms in a dihedral, residue index, residue type:        3      475  ALA
errdih__638_> Missing atoms in a dihedral, residue index, residue type:        3      476  GLY
errdih__638_> Missing atoms in a dihedral, residue index, residue type:        3      477  SER
errdih__638_> Missing atoms in a dihedral, residue index, residue type:        3      479  GLY
errdih__638_> Missing atoms in a dihedral, residue index, residue type:        3      480  PHE
errdih__638_> Missing atoms in a dihedral, residue index, residue type:        3      481  GLN
errdih__638_> Missing atoms in a dihedral, residue index, residue type:        3      482  GLY
errdih__638_> Missing atoms in a dihedral, residue index, residue type:        3      483  LEU
errdih__638_> Missing atoms in a dihedral, residue index, residue type:        3      485  GLY
errdih__638_> Missing atoms in a dihedral, residue index, residue type:        3      486  PRO
errdih__638_> Missing atoms in a dihedral, residue index, residue type:        3      487  ALA
errdih__638_> Missing atoms in a dihedral, residue index, residue type:        3      488  GLY
errdih__638_> Missing atoms in a dihedral, residue index, residue type:        3      489  PRO
errdih__638_> Missing atoms in a dihedral, residue index, residue type:        3      491  GLY
errdih__638_> Missing atoms in a dihedral, residue index, residue type:        3      492  GLU
errdih__638_> Missing atoms in a dihedral, residue index, residue type:        3      493  ALA
errdih__638_> Missing atoms in a dihedral, residue index, residue type:        3      494  GLY
errdih__638_> Missing atoms in a dihedral, residue index, residue type:        3      495  LYS
errdih__638_> Missing atoms in a dihedral, residue index, residue type:        3      497  GLY
errdih__638_> Missing atoms in a dihedral, residue index, residue type:        3      498  GLU
errdih__638_> Missing atoms in a dihedral, residue index, residue type:        3      499  GLN
errdih__638_> Missing atoms in a dihedral, residue index, residue type:        3      500  GLY
errdih__638_> Missing atoms in a dihedral, residue index, residue type:        3      501  VAL
errdih__638_> Missing atoms in a dihedral, residue index, residue type:        3      503  GLY
errdih__638_> Missing atoms in a dihedral, residue index, residue type:        3      504  ASP
errdih__638_> Missing atoms in a dihedral, residue index, residue type:        3      505  LEU
errdih__638_> Missing atoms in a dihedral, residue index, residue type:        3      506  GLY
errdih__638_> Missing atoms in a dihedral, residue index, residue type:        3      507  ALA
errdih__638_> Missing atoms in a dihedral, residue index, residue type:        3      509  GLY
errdih__638_> Missing atoms in a dihedral, residue index, residue type:        3      510  PRO
errdih__638_> Missing atoms in a dihedral, residue index, residue type:        3      511  SER
errdih__638_> Missing atoms in a dihedral, residue index, residue type:        3      512  GLY
errdih__638_> Missing atoms in a dihedral, residue index, residue type:        3      513  ALA
errdih__638_> Missing atoms in a dihedral, residue index, residue type:        3      514  ARG
errdih__638_> Missing atoms in a dihedral, residue index, residue type:        3      515  GLY
errdih__638_> Missing atoms in a dihedral, residue index, residue type:        3      516  GLU
errdih__638_> Missing atoms in a dihedral, residue index, residue type:        3      517  ARG
errdih__638_> Missing atoms in a dihedral, residue index, residue type:        3      518  GLY
errdih__638_> Missing atoms in a dihedral, residue index, residue type:        3      519  PHE
errdih__638_> Missing atoms in a dihedral, residue index, residue type:        3      521  GLY
errdih__638_> Missing atoms in a dihedral, residue index, residue type:        3      522  GLU
errdih__638_> Missing atoms in a dihedral, residue index, residue type:        3      523  ARG
errdih__638_> Missing atoms in a dihedral, residue index, residue type:        3      524  GLY
errdih__638_> Missing atoms in a dihedral, residue index, residue type:        3      525  VAL
errdih__638_> Missing atoms in a dihedral, residue index, residue type:        3      526  GLN
errdih__638_> Missing atoms in a dihedral, residue index, residue type:        3      527  GLY
errdih__638_> Missing atoms in a dihedral, residue index, residue type:        3      528  PRO
errdih__638_> Missing atoms in a dihedral, residue index, residue type:        3      530  GLY
errdih__638_> Missing atoms in a dihedral, residue index, residue type:        3      531  PRO
errdih__638_> Missing atoms in a dihedral, residue index, residue type:        3      532  ALA
errdih__638_> Missing atoms in a dihedral, residue index, residue type:        3      533  GLY
errdih__638_> Missing atoms in a dihedral, residue index, residue type:        3      534  PRO
errdih__638_> Missing atoms in a dihedral, residue index, residue type:        3      535  ARG
errdih__638_> Missing atoms in a dihedral, residue index, residue type:        3      536  GLY
errdih__638_> Missing atoms in a dihedral, residue index, residue type:        3      537  ASN
errdih__638_> Missing atoms in a dihedral, residue index, residue type:        3      538  ASN
errdih__638_> Missing atoms in a dihedral, residue index, residue type:        3      539  GLY
errdih__638_> Missing atoms in a dihedral, residue index, residue type:        3      540  ALA
errdih__638_> Missing atoms in a dihedral, residue index, residue type:        3      542  GLY
errdih__638_> Missing atoms in a dihedral, residue index, residue type:        3      543  ASN
errdih__638_> Missing atoms in a dihedral, residue index, residue type:        3      544  ASP
errdih__638_> Missing atoms in a dihedral, residue index, residue type:        3      545  GLY
errdih__638_> Missing atoms in a dihedral, residue index, residue type:        3      546  ALA
errdih__638_> Missing atoms in a dihedral, residue index, residue type:        3      547  LYS
errdih__638_> Missing atoms in a dihedral, residue index, residue type:        3      548  GLY
errdih__638_> Missing atoms in a dihedral, residue index, residue type:        3      549  ASP
errdih__638_> Missing atoms in a dihedral, residue index, residue type:        3      550  THR
errdih__638_> Missing atoms in a dihedral, residue index, residue type:        3      551  GLY
errdih__638_> Missing atoms in a dihedral, residue index, residue type:        3      552  ALA
errdih__638_> Missing atoms in a dihedral, residue index, residue type:        3      554  GLY
errdih__638_> Missing atoms in a dihedral, residue index, residue type:        3      555  ALA
errdih__638_> Missing atoms in a dihedral, residue index, residue type:        3      557  GLY
errdih__638_> Missing atoms in a dihedral, residue index, residue type:        3      558  SER
errdih__638_> Missing atoms in a dihedral, residue index, residue type:        3      559  GLN
errdih__638_> Missing atoms in a dihedral, residue index, residue type:        3      560  GLY
errdih__638_> Missing atoms in a dihedral, residue index, residue type:        3      561  ALA
errdih__638_> Missing atoms in a dihedral, residue index, residue type:        3      563  GLY
errdih__638_> Missing atoms in a dihedral, residue index, residue type:        3      564  LEU
errdih__638_> Missing atoms in a dihedral, residue index, residue type:        3      565  GLN
errdih__638_> Missing atoms in a dihedral, residue index, residue type:        3      566  GLY
errdih__638_> Missing atoms in a dihedral, residue index, residue type:        3      567  MET
errdih__638_> Missing atoms in a dihedral, residue index, residue type:        3      569  GLY
errdih__638_> Missing atoms in a dihedral, residue index, residue type:        3      570  GLU
errdih__638_> Missing atoms in a dihedral, residue index, residue type:        3      571  ARG
errdih__638_> Missing atoms in a dihedral, residue index, residue type:        3      572  GLY
errdih__638_> Missing atoms in a dihedral, residue index, residue type:        3      573  ALA
errdih__638_> Missing atoms in a dihedral, residue index, residue type:        3      574  ALA
errdih__638_> Missing atoms in a dihedral, residue index, residue type:        3      575  GLY
errdih__638_> Missing atoms in a dihedral, residue index, residue type:        3      576  LEU
errdih__638_> Missing atoms in a dihedral, residue index, residue type:        3      578  GLY
errdih__638_> Missing atoms in a dihedral, residue index, residue type:        3      579  PRO
errdih__638_> Missing atoms in a dihedral, residue index, residue type:        3      580  LYS
errdih__638_> Missing atoms in a dihedral, residue index, residue type:        3      581  GLY
errdih__638_> Missing atoms in a dihedral, residue index, residue type:        3      582  ASP
errdih__638_> Missing atoms in a dihedral, residue index, residue type:        3      583  ARG
errdih__638_> Missing atoms in a dihedral, residue index, residue type:        3      584  GLY
errdih__638_> Missing atoms in a dihedral, residue index, residue type:        3      585  ASP
errdih__638_> Missing atoms in a dihedral, residue index, residue type:        3      586  ALA
errdih__638_> Missing atoms in a dihedral, residue index, residue type:        3      587  GLY
errdih__638_> Missing atoms in a dihedral, residue index, residue type:        3      588  PRO
errdih__638_> Missing atoms in a dihedral, residue index, residue type:        3      589  LYS
errdih__638_> Missing atoms in a dihedral, residue index, residue type:        3      590  GLY
errdih__638_> Missing atoms in a dihedral, residue index, residue type:        3      591  ALA
errdih__638_> Missing atoms in a dihedral, residue index, residue type:        3      592  ASP
errdih__638_> Missing atoms in a dihedral, residue index, residue type:        3      593  GLY
errdih__638_> Missing atoms in a dihedral, residue index, residue type:        3      594  SER
errdih__638_> Missing atoms in a dihedral, residue index, residue type:        3      595  PRO
errdih__638_> Missing atoms in a dihedral, residue index, residue type:        3      596  GLY
errdih__638_> Missing atoms in a dihedral, residue index, residue type:        3      597  LYS
errdih__638_> Missing atoms in a dihedral, residue index, residue type:        3      598  ASP
errdih__638_> Missing atoms in a dihedral, residue index, residue type:        3      599  GLY
errdih__638_> Missing atoms in a dihedral, residue index, residue type:        3      600  VAL
errdih__638_> Missing atoms in a dihedral, residue index, residue type:        3      601  ARG
errdih__638_> Missing atoms in a dihedral, residue index, residue type:        3      602  GLY
errdih__638_> Missing atoms in a dihedral, residue index, residue type:        3      603  LEU
errdih__638_> Missing atoms in a dihedral, residue index, residue type:        3      604  THR
errdih__638_> Missing atoms in a dihedral, residue index, residue type:        3      605  GLY
errdih__638_> Missing atoms in a dihedral, residue index, residue type:        3      606  PRO
errdih__638_> Missing atoms in a dihedral, residue index, residue type:        3      607  ILE
errdih__638_> Missing atoms in a dihedral, residue index, residue type:        3      608  GLY
errdih__638_> Missing atoms in a dihedral, residue index, residue type:        3      609  PRO
errdih__638_> Missing atoms in a dihedral, residue index, residue type:        3      611  GLY
errdih__638_> Missing atoms in a dihedral, residue index, residue type:        3      612  PRO
errdih__638_> Missing atoms in a dihedral, residue index, residue type:        3      613  ALA
errdih__638_> Missing atoms in a dihedral, residue index, residue type:        3      614  GLY
errdih__638_> Missing atoms in a dihedral, residue index, residue type:        3      615  ALA
errdih__638_> Missing atoms in a dihedral, residue index, residue type:        3      617  GLY
errdih__638_> Missing atoms in a dihedral, residue index, residue type:        3      618  ASP
errdih__638_> Missing atoms in a dihedral, residue index, residue type:        3      619  LYS
errdih__638_> Missing atoms in a dihedral, residue index, residue type:        3      620  GLY
errdih__638_> Missing atoms in a dihedral, residue index, residue type:        3      621  GLU
errdih__638_> Missing atoms in a dihedral, residue index, residue type:        3      622  ALA
errdih__638_> Missing atoms in a dihedral, residue index, residue type:        3      623  GLY
errdih__638_> Missing atoms in a dihedral, residue index, residue type:        3      624  PRO
errdih__638_> Missing atoms in a dihedral, residue index, residue type:        3      625  SER
errdih__638_> Missing atoms in a dihedral, residue index, residue type:        3      626  GLY
errdih__638_> Missing atoms in a dihedral, residue index, residue type:        3      627  PRO
errdih__638_> Missing atoms in a dihedral, residue index, residue type:        3      628  ALA
errdih__638_> Missing atoms in a dihedral, residue index, residue type:        3      629  GLY
errdih__638_> Missing atoms in a dihedral, residue index, residue type:        3      630  PRO
errdih__638_> Missing atoms in a dihedral, residue index, residue type:        3      631  THR
errdih__638_> Missing atoms in a dihedral, residue index, residue type:        3      632  GLY
errdih__638_> Missing atoms in a dihedral, residue index, residue type:        3      633  ALA
errdih__638_> Missing atoms in a dihedral, residue index, residue type:        3      634  ARG
errdih__638_> Missing atoms in a dihedral, residue index, residue type:        3      635  GLY
errdih__638_> Missing atoms in a dihedral, residue index, residue type:        3      636  ALA
errdih__638_> Missing atoms in a dihedral, residue index, residue type:        3      638  GLY
errdih__638_> Missing atoms in a dihedral, residue index, residue type:        3      639  ASP
errdih__638_> Missing atoms in a dihedral, residue index, residue type:        3      640  ARG
errdih__638_> Missing atoms in a dihedral, residue index, residue type:        3      641  GLY
errdih__638_> Missing atoms in a dihedral, residue index, residue type:        3      642  GLU
errdih__638_> Missing atoms in a dihedral, residue index, residue type:        3      643  ALA
errdih__638_> Missing atoms in a dihedral, residue index, residue type:        3      644  GLY
errdih__638_> Missing atoms in a dihedral, residue index, residue type:        3      645  PRO
errdih__638_> Missing atoms in a dihedral, residue index, residue type:        3      647  GLY
errdih__638_> Missing atoms in a dihedral, residue index, residue type:        3      648  PRO
errdih__638_> Missing atoms in a dihedral, residue index, residue type:        3      649  ALA
errdih__638_> Missing atoms in a dihedral, residue index, residue type:        3      650  GLY
errdih__638_> Missing atoms in a dihedral, residue index, residue type:        3      651  PHE
errdih__638_> Missing atoms in a dihedral, residue index, residue type:        3      652  ALA
errdih__638_> Missing atoms in a dihedral, residue index, residue type:        3      653  GLY
errdih__638_> Missing atoms in a dihedral, residue index, residue type:        3      654  PRO
errdih__638_> Missing atoms in a dihedral, residue index, residue type:        3      656  GLY
errdih__638_> Missing atoms in a dihedral, residue index, residue type:        3      657  ALA
errdih__638_> Missing atoms in a dihedral, residue index, residue type:        3      658  ASP
errdih__638_> Missing atoms in a dihedral, residue index, residue type:        3      659  GLY
errdih__638_> Missing atoms in a dihedral, residue index, residue type:        3      660  GLN
errdih__638_> Missing atoms in a dihedral, residue index, residue type:        3      662  GLY
errdih__638_> Missing atoms in a dihedral, residue index, residue type:        3      663  ALA
errdih__638_> Missing atoms in a dihedral, residue index, residue type:        3      664  LYS
errdih__638_> Missing atoms in a dihedral, residue index, residue type:        3      665  GLY
errdih__638_> Missing atoms in a dihedral, residue index, residue type:        3      666  GLU
errdih__638_> Missing atoms in a dihedral, residue index, residue type:        3      668  GLY
errdih__638_> Missing atoms in a dihedral, residue index, residue type:        3      669  ASP
errdih__638_> Missing atoms in a dihedral, residue index, residue type:        3      670  THR
errdih__638_> Missing atoms in a dihedral, residue index, residue type:        3      671  GLY
errdih__638_> Missing atoms in a dihedral, residue index, residue type:        3      672  VAL
errdih__638_> Missing atoms in a dihedral, residue index, residue type:        3      673  LYS
errdih__638_> Missing atoms in a dihedral, residue index, residue type:        3      674  GLY
errdih__638_> Missing atoms in a dihedral, residue index, residue type:        3      675  ASP
errdih__638_> Missing atoms in a dihedral, residue index, residue type:        3      676  ALA
errdih__638_> Missing atoms in a dihedral, residue index, residue type:        3      677  GLY
errdih__638_> Missing atoms in a dihedral, residue index, residue type:        3      678  PRO
errdih__638_> Missing atoms in a dihedral, residue index, residue type:        3      680  GLY
errdih__638_> Missing atoms in a dihedral, residue index, residue type:        3      681  PRO
errdih__638_> Missing atoms in a dihedral, residue index, residue type:        3      682  ALA
errdih__638_> Missing atoms in a dihedral, residue index, residue type:        3      683  GLY
errdih__638_> Missing atoms in a dihedral, residue index, residue type:        3      684  PRO
errdih__638_> Missing atoms in a dihedral, residue index, residue type:        3      685  ALA
errdih__638_> Missing atoms in a dihedral, residue index, residue type:        3      686  GLY
errdih__638_> Missing atoms in a dihedral, residue index, residue type:        3      687  PRO
errdih__638_> Missing atoms in a dihedral, residue index, residue type:        3      689  GLY
errdih__638_> Missing atoms in a dihedral, residue index, residue type:        3      690  PRO
errdih__638_> Missing atoms in a dihedral, residue index, residue type:        3      691  ILE
errdih__638_> Missing atoms in a dihedral, residue index, residue type:        3      692  GLY
errdih__638_> Missing atoms in a dihedral, residue index, residue type:        3      693  ASN
errdih__638_> Missing atoms in a dihedral, residue index, residue type:        3      694  VAL
errdih__638_> Missing atoms in a dihedral, residue index, residue type:        3      695  GLY
errdih__638_> Missing atoms in a dihedral, residue index, residue type:        3      696  ALA
errdih__638_> Missing atoms in a dihedral, residue index, residue type:        3      698  GLY
errdih__638_> Missing atoms in a dihedral, residue index, residue type:        3      699  PRO
errdih__638_> Missing atoms in a dihedral, residue index, residue type:        3      700  LYS
errdih__638_> Missing atoms in a dihedral, residue index, residue type:        3      701  GLY
errdih__638_> Missing atoms in a dihedral, residue index, residue type:        3      702  SER
errdih__638_> Missing atoms in a dihedral, residue index, residue type:        3      703  ARG
errdih__638_> Missing atoms in a dihedral, residue index, residue type:        3      704  GLY
errdih__638_> Missing atoms in a dihedral, residue index, residue type:        3      705  ALA
errdih__638_> Missing atoms in a dihedral, residue index, residue type:        3      706  ALA
errdih__638_> Missing atoms in a dihedral, residue index, residue type:        3      707  GLY
errdih__638_> Missing atoms in a dihedral, residue index, residue type:        3      708  PRO
errdih__638_> Missing atoms in a dihedral, residue index, residue type:        3      710  GLY
errdih__638_> Missing atoms in a dihedral, residue index, residue type:        3      711  ALA
errdih__638_> Missing atoms in a dihedral, residue index, residue type:        3      712  THR
errdih__638_> Missing atoms in a dihedral, residue index, residue type:        3      713  GLY
errdih__638_> Missing atoms in a dihedral, residue index, residue type:        3      714  PHE
errdih__638_> Missing atoms in a dihedral, residue index, residue type:        3      716  GLY
errdih__638_> Missing atoms in a dihedral, residue index, residue type:        3      717  ALA
errdih__638_> Missing atoms in a dihedral, residue index, residue type:        3      718  ALA
errdih__638_> Missing atoms in a dihedral, residue index, residue type:        3      719  GLY
errdih__638_> Missing atoms in a dihedral, residue index, residue type:        3      720  ARG
errdih__638_> Missing atoms in a dihedral, residue index, residue type:        3      721  VAL
errdih__638_> Missing atoms in a dihedral, residue index, residue type:        3      722  GLY
errdih__638_> Missing atoms in a dihedral, residue index, residue type:        3      723  PRO
errdih__638_> Missing atoms in a dihedral, residue index, residue type:        3      725  GLY
errdih__638_> Missing atoms in a dihedral, residue index, residue type:        3      726  PRO
errdih__638_> Missing atoms in a dihedral, residue index, residue type:        3      727  SER
errdih__638_> Missing atoms in a dihedral, residue index, residue type:        3      728  GLY
errdih__638_> Missing atoms in a dihedral, residue index, residue type:        3      729  ASN
errdih__638_> Missing atoms in a dihedral, residue index, residue type:        3      730  ALA
errdih__638_> Missing atoms in a dihedral, residue index, residue type:        3      731  GLY
errdih__638_> Missing atoms in a dihedral, residue index, residue type:        3      732  PRO
errdih__638_> Missing atoms in a dihedral, residue index, residue type:        3      734  GLY
errdih__638_> Missing atoms in a dihedral, residue index, residue type:        3      735  PRO
errdih__638_> Missing atoms in a dihedral, residue index, residue type:        3      737  GLY
errdih__638_> Missing atoms in a dihedral, residue index, residue type:        3      738  PRO
errdih__638_> Missing atoms in a dihedral, residue index, residue type:        3      739  VAL
errdih__638_> Missing atoms in a dihedral, residue index, residue type:        3      740  GLY
errdih__638_> Missing atoms in a dihedral, residue index, residue type:        3      741  LYS
errdih__638_> Missing atoms in a dihedral, residue index, residue type:        3      742  GLU
errdih__638_> Missing atoms in a dihedral, residue index, residue type:        3      743  GLY
errdih__638_> Missing atoms in a dihedral, residue index, residue type:        3      744  GLY
errdih__638_> Missing atoms in a dihedral, residue index, residue type:        3      745  LYS
errdih__638_> Missing atoms in a dihedral, residue index, residue type:        3      746  GLY
errdih__638_> Missing atoms in a dihedral, residue index, residue type:        3      747  PRO
errdih__638_> Missing atoms in a dihedral, residue index, residue type:        3      748  ARG
errdih__638_> Missing atoms in a dihedral, residue index, residue type:        3      749  GLY
errdih__638_> Missing atoms in a dihedral, residue index, residue type:        3      750  GLU
errdih__638_> Missing atoms in a dihedral, residue index, residue type:        3      751  THR
errdih__638_> Missing atoms in a dihedral, residue index, residue type:        3      752  GLY
errdih__638_> Missing atoms in a dihedral, residue index, residue type:        3      753  PRO
errdih__638_> Missing atoms in a dihedral, residue index, residue type:        3      754  ALA
errdih__638_> Missing atoms in a dihedral, residue index, residue type:        3      755  GLY
errdih__638_> Missing atoms in a dihedral, residue index, residue type:        3      756  ARG
errdih__638_> Missing atoms in a dihedral, residue index, residue type:        3      758  GLY
errdih__638_> Missing atoms in a dihedral, residue index, residue type:        3      759  GLU
errdih__638_> Missing atoms in a dihedral, residue index, residue type:        3      760  VAL
errdih__638_> Missing atoms in a dihedral, residue index, residue type:        3      761  GLY
errdih__638_> Missing atoms in a dihedral, residue index, residue type:        3      762  PRO
errdih__638_> Missing atoms in a dihedral, residue index, residue type:        3      764  GLY
errdih__638_> Missing atoms in a dihedral, residue index, residue type:        3      765  PRO
errdih__638_> Missing atoms in a dihedral, residue index, residue type:        3      767  GLY
errdih__638_> Missing atoms in a dihedral, residue index, residue type:        3      768  PRO
errdih__638_> Missing atoms in a dihedral, residue index, residue type:        3      769  ALA
errdih__638_> Missing atoms in a dihedral, residue index, residue type:        3      770  GLY
errdih__638_> Missing atoms in a dihedral, residue index, residue type:        3      771  GLU
errdih__638_> Missing atoms in a dihedral, residue index, residue type:        3      772  LYS
errdih__638_> Missing atoms in a dihedral, residue index, residue type:        3      773  GLY
errdih__638_> Missing atoms in a dihedral, residue index, residue type:        3      774  SER
errdih__638_> Missing atoms in a dihedral, residue index, residue type:        3      776  GLY
errdih__638_> Missing atoms in a dihedral, residue index, residue type:        3      777  ALA
errdih__638_> Missing atoms in a dihedral, residue index, residue type:        3      778  ASP
errdih__638_> Missing atoms in a dihedral, residue index, residue type:        3      779  GLY
errdih__638_> Missing atoms in a dihedral, residue index, residue type:        3      780  PRO
errdih__638_> Missing atoms in a dihedral, residue index, residue type:        3      781  ALA
errdih__638_> Missing atoms in a dihedral, residue index, residue type:        3      782  GLY
errdih__638_> Missing atoms in a dihedral, residue index, residue type:        3      783  SER
errdih__638_> Missing atoms in a dihedral, residue index, residue type:        3      785  GLY
errdih__638_> Missing atoms in a dihedral, residue index, residue type:        3      786  THR
errdih__638_> Missing atoms in a dihedral, residue index, residue type:        3      787  PRO
errdih__638_> Missing atoms in a dihedral, residue index, residue type:        3      788  GLY
errdih__638_> Missing atoms in a dihedral, residue index, residue type:        3      789  PRO
errdih__638_> Missing atoms in a dihedral, residue index, residue type:        3      790  GLN
errdih__638_> Missing atoms in a dihedral, residue index, residue type:        3      791  GLY
errdih__638_> Missing atoms in a dihedral, residue index, residue type:        3      792  ILE
errdih__638_> Missing atoms in a dihedral, residue index, residue type:        3      793  ALA
errdih__638_> Missing atoms in a dihedral, residue index, residue type:        3      794  GLY
errdih__638_> Missing atoms in a dihedral, residue index, residue type:        3      795  GLN
errdih__638_> Missing atoms in a dihedral, residue index, residue type:        3      796  ARG
errdih__638_> Missing atoms in a dihedral, residue index, residue type:        3      797  GLY
errdih__638_> Missing atoms in a dihedral, residue index, residue type:        3      798  VAL
errdih__638_> Missing atoms in a dihedral, residue index, residue type:        3      799  VAL
errdih__638_> Missing atoms in a dihedral, residue index, residue type:        3      800  GLY
errdih__638_> Missing atoms in a dihedral, residue index, residue type:        3      801  LEU
errdih__638_> Missing atoms in a dihedral, residue index, residue type:        3      803  GLY
errdih__638_> Missing atoms in a dihedral, residue index, residue type:        3      804  GLN
errdih__638_> Missing atoms in a dihedral, residue index, residue type:        3      805  ARG
errdih__638_> Missing atoms in a dihedral, residue index, residue type:        3      806  GLY
errdih__638_> Missing atoms in a dihedral, residue index, residue type:        3      807  LYS
errdih__638_> Missing atoms in a dihedral, residue index, residue type:        3      808  ARG
errdih__638_> Missing atoms in a dihedral, residue index, residue type:        3      809  GLY
errdih__638_> Missing atoms in a dihedral, residue index, residue type:        3      810  PHE
errdih__638_> Missing atoms in a dihedral, residue index, residue type:        3      812  GLY
errdih__638_> Missing atoms in a dihedral, residue index, residue type:        3      813  LEU
errdih__638_> Missing atoms in a dihedral, residue index, residue type:        3      815  GLY
errdih__638_> Missing atoms in a dihedral, residue index, residue type:        3      816  PRO
errdih__638_> Missing atoms in a dihedral, residue index, residue type:        3      817  SER
errdih__638_> Missing atoms in a dihedral, residue index, residue type:        3      818  GLY
errdih__638_> Missing atoms in a dihedral, residue index, residue type:        3      819  GLU
errdih__638_> Missing atoms in a dihedral, residue index, residue type:        3      821  GLY
errdih__638_> Missing atoms in a dihedral, residue index, residue type:        3      822  LYS
errdih__638_> Missing atoms in a dihedral, residue index, residue type:        3      823  GLN
errdih__638_> Missing atoms in a dihedral, residue index, residue type:        3      824  GLY
errdih__638_> Missing atoms in a dihedral, residue index, residue type:        3      825  PRO
errdih__638_> Missing atoms in a dihedral, residue index, residue type:        3      826  SER
errdih__638_> Missing atoms in a dihedral, residue index, residue type:        3      827  GLY
errdih__638_> Missing atoms in a dihedral, residue index, residue type:        3      828  ALA
errdih__638_> Missing atoms in a dihedral, residue index, residue type:        3      829  SER
[truncated: 3,428,897 more chars]
