# Supplementary material for: Devising Bone Molecular Models at the Nanoscale: From Usual Mineralized Collagen Fibrils to the First Bone Fibers Including Hydroxyapatite in the Extra-Fibrillar Volume
Source: Materials (Basel). 2022 Mar 19;15(6):2274. doi: 10.3390/ma15062274 (PMC8955169; doi:10.3390/ma15062274)
Supplement: Supplementary file 1 [file materials-15-02274-s001.zip › Supplementary_Materials/0-COL1_Modeller/2_models/2_model_RATlength_HYP0.py]

# Comparative modeling by the automodel class
#
# Demonstrates how to build multi-chain models
#
from modeller import *
from modeller.automodel import *    # Load the automodel class

log.verbose()
env = environ()

# Read in HETATM records from template PDBs
env.io.hetatm = True
# https://salilab.org/archives/modeller_usage/2003/msg00229.html

# directories for input atom files
# env.io.atom_files_directory = ['.', '../0_check_alignment']

# https://salilab.org/archives/modeller_usage/2012/msg00014.html
env.libs.topology.read('${LIB}/top_heav_HYP0.lib')
env.libs.parameters.read('$(LIB)/par.lib') # from manual

a = automodel(env, 
                alnfile='../1_alignment/ALI_RATlength.ali',
                knowns='3hr2_noLYZ', 
                sequence='COL1',
                assess_methods=(assess.DOPE,
                              #soap_protein_od.Scorer(),
                              assess.GA341))
                              
a.starting_model= 51               # index of the first model
a.ending_model  = 60               # index of the last model
                                   # (determines how many models to calculate)
a.make()                           # do comparative modeling
