# Supplementary material for: Devising Bone Molecular Models at the Nanoscale: From Usual Mineralized Collagen Fibrils to the First Bone Fibers Including Hydroxyapatite in the Extra-Fibrillar Volume
Source: Materials (Basel). 2022 Mar 19;15(6):2274. doi: 10.3390/ma15062274 (PMC8955169; doi:10.3390/ma15062274)
Supplement: Supplementary file 1 [file materials-15-02274-s001.zip › Supplementary_Materials/0-COL1_Modeller/2_models/COL1.B99990002.pdb]

EXPDTA    THEORETICAL MODEL, MODELLER 9.25 2021/08/20 08:12:54
REMARK   6 MODELLER OBJECTIVE FUNCTION:     19251.9258
REMARK   6 MODELLER BEST TEMPLATE % SEQ ID:  91.481
REMARK   6 SEQUENCE: COL1
REMARK   6 ALIGNMENT: ../1_alignment/ALI_MANlength.ali
REMARK   6 SCRIPT: 2_model_MANlength.py
REMARK   6 DOPE score: -93136.36719
REMARK   6 GA341 score: 0.99998
REMARK   6 TEMPLATE: 3hr2_noLYZ 1:A - 1054:A MODELS 1:A - 1055:A AT 91.5%
REMARK   6 TEMPLATE: 3hr2_noLYZ 1:B - 1026:B MODELS 1058:B - 2085:B AT 91.5%
REMARK   6 TEMPLATE: 3hr2_noLYZ 1:C - 1054:C MODELS 2098:C - 3152:C AT 91.5%
ATOM      1  N   GLN A   1      -0.469  -2.433   8.666  1.00 59.21           N
ATOM      2  CA  GLN A   1      -0.321  -3.728   9.370  1.00 59.21           C
ATOM      3  CB  GLN A   1       1.075  -4.324   9.127  1.00 59.21           C
ATOM      4  CG  GLN A   1       1.362  -4.675   7.666  1.00 59.21           C
ATOM      5  CD  GLN A   1       2.692  -5.412   7.635  1.00 59.21           C
ATOM      6  OE1 GLN A   1       2.870  -6.420   8.317  1.00 59.21           O
ATOM      7  NE2 GLN A   1       3.658  -4.898   6.828  1.00 59.21           N
ATOM      8  C   GLN A   1      -0.474  -3.534  10.841  1.00 59.21           C
ATOM      9  O   GLN A   1      -1.584  -3.408  11.355  1.00 59.21           O
ATOM     10  N   LEU A   2       0.667  -3.499  11.554  1.00134.18           N
ATOM     11  CA  LEU A   2       0.652  -3.330  12.975  1.00134.18           C
ATOM     12  CB  LEU A   2       2.012  -3.606  13.648  1.00134.18           C
ATOM     13  CG  LEU A   2       3.231  -2.943  12.969  1.00134.18           C
ATOM     14  CD1 LEU A   2       3.492  -3.543  11.577  1.00134.18           C
ATOM     15  CD2 LEU A   2       3.124  -1.409  12.953  1.00134.18           C
ATOM     16  C   LEU A   2       0.240  -1.927  13.268  1.00134.18           C
ATOM     17  O   LEU A   2       0.398  -1.035  12.435  1.00134.18           O
ATOM     18  N   SER A   3      -0.334  -1.704  14.467  1.00116.26           N
ATOM     19  CA  SER A   3      -0.795  -0.392  14.809  1.00116.26           C
ATOM     20  CB  SER A   3      -2.187  -0.372  15.460  1.00116.26           C
ATOM     21  OG  SER A   3      -2.144  -1.017  16.724  1.00116.26           O
ATOM     22  C   SER A   3       0.160   0.205  15.789  1.00116.26           C
ATOM     23  O   SER A   3       0.863  -0.499  16.512  1.00116.26           O
ATOM     24  N   TYR A   4       0.206   1.550  15.809  1.00171.70           N
ATOM     25  CA  TYR A   4       1.085   2.274  16.674  1.00171.70           C
ATOM     26  CB  TYR A   4       2.326   2.824  15.947  1.00171.70           C
ATOM     27  CG  TYR A   4       1.828   3.678  14.829  1.00171.70           C
ATOM     28  CD1 TYR A   4       1.539   5.011  15.020  1.00171.70           C
ATOM     29  CD2 TYR A   4       1.645   3.132  13.580  1.00171.70           C
ATOM     30  CE1 TYR A   4       1.075   5.783  13.982  1.00171.70           C
ATOM     31  CE2 TYR A   4       1.182   3.899  12.537  1.00171.70           C
ATOM     32  CZ  TYR A   4       0.895   5.227  12.738  1.00171.70           C
ATOM     33  OH  TYR A   4       0.419   6.017  11.671  1.00171.70           O
ATOM     34  C   TYR A   4       0.330   3.451  17.205  1.00171.70           C
ATOM     35  O   TYR A   4      -0.844   3.646  16.894  1.00171.70           O
ATOM     36  N   GLY A   5       1.004   4.257  18.048  1.00 92.19           N
ATOM     37  CA  GLY A   5       0.428   5.452  18.591  1.00 92.19           C
ATOM     38  C   GLY A   5       0.244   5.265  20.058  1.00 92.19           C
ATOM     39  O   GLY A   5      -0.520   4.408  20.501  1.00 92.19           O
ATOM     40  N   TYR A   6       0.961   6.085  20.854  1.00125.45           N
ATOM     41  CA  TYR A   6       0.830   6.001  22.276  1.00125.45           C
ATOM     42  CB  TYR A   6       2.070   5.406  22.957  1.00125.45           C
ATOM     43  CG  TYR A   6       2.258   4.058  22.353  1.00125.45           C
ATOM     44  CD1 TYR A   6       2.834   3.949  21.108  1.00125.45           C
ATOM     45  CD2 TYR A   6       1.869   2.914  23.012  1.00125.45           C
ATOM     46  CE1 TYR A   6       3.020   2.721  20.524  1.00125.45           C
ATOM     47  CE2 TYR A   6       2.053   1.680  22.431  1.00125.45           C
ATOM     48  CZ  TYR A   6       2.628   1.584  21.187  1.00125.45           C
ATOM     49  OH  TYR A   6       2.819   0.321  20.588  1.00125.45           O
ATOM     50  C   TYR A   6       0.660   7.390  22.791  1.00125.45           C
ATOM     51  O   TYR A   6       1.498   8.256  22.550  1.00125.45           O
ATOM     52  N   ASP A   7      -0.452   7.643  23.504  1.00157.27           N
ATOM     53  CA  ASP A   7      -0.638   8.929  24.102  1.00157.27           C
ATOM     54  CB  ASP A   7      -1.930   9.629  23.653  1.00157.27           C
ATOM     55  CG  ASP A   7      -1.752   9.989  22.182  1.00157.27           C
ATOM     56  OD1 ASP A   7      -0.649  10.482  21.823  1.00157.27           O
ATOM     57  OD2 ASP A   7      -2.709   9.760  21.395  1.00157.27           O
ATOM     58  C   ASP A   7      -0.712   8.658  25.565  1.00157.27           C
ATOM     59  O   ASP A   7      -1.730   8.185  26.066  1.00157.27           O
ATOM     60  N   GLU A   8       0.386   8.935  26.292  1.00237.30           N
ATOM     61  CA  GLU A   8       0.389   8.588  27.679  1.00237.30           C
ATOM     62  CB  GLU A   8       1.605   7.726  28.053  1.00237.30           C
ATOM     63  CG  GLU A   8       1.693   6.430  27.242  1.00237.30           C
ATOM     64  CD  GLU A   8       0.605   5.480  27.720  1.00237.30           C
ATOM     65  OE1 GLU A   8      -0.014   5.771  28.778  1.00237.30           O
ATOM     66  OE2 GLU A   8       0.380   4.448  27.032  1.00237.30           O
ATOM     67  C   GLU A   8       0.474   9.843  28.480  1.00237.30           C
ATOM     68  O   GLU A   8       1.396  10.641  28.319  1.00237.30           O
ATOM     69  N   LYS A   9      -0.520  10.046  29.362  1.00369.67           N
ATOM     70  CA  LYS A   9      -0.526  11.184  30.227  1.00369.67           C
ATOM     71  CB  LYS A   9      -1.181  12.427  29.588  1.00369.67           C
ATOM     72  CG  LYS A   9      -1.215  13.682  30.469  1.00369.67           C
ATOM     73  CD  LYS A   9      -2.160  13.596  31.671  1.00369.67           C
ATOM     74  CE  LYS A   9      -2.097  14.814  32.595  1.00369.67           C
ATOM     75  NZ  LYS A   9      -2.629  16.007  31.901  1.00369.67           N
ATOM     76  C   LYS A   9      -1.324  10.787  31.416  1.00369.67           C
ATOM     77  O   LYS A   9      -2.300  10.048  31.299  1.00369.67           O
ATOM     78  N   SER A  10      -0.911  11.242  32.611  1.00194.35           N
ATOM     79  CA  SER A  10      -1.700  10.920  33.756  0.83194.35           C
ATOM     80  CB  SER A  10      -1.194   9.705  34.553  1.00194.35           C
ATOM     81  OG  SER A  10       0.040  10.011  35.185  1.00194.35           O
ATOM     82  C   SER A  10      -1.643  12.089  34.670  1.00194.35           C
ATOM     83  O   SER A  10      -0.694  12.872  34.649  1.00194.35           O
ATOM     84  N   THR A  11      -2.692  12.243  35.492  1.00209.40           N
ATOM     85  CA  THR A  11      -2.684  13.287  36.461  1.00209.40           C
ATOM     86  CB  THR A  11      -4.045  13.612  37.006  1.00209.40           C
ATOM     87  OG1 THR A  11      -3.978  14.745  37.859  1.00209.40           O
ATOM     88  CG2 THR A  11      -4.567  12.391  37.780  1.00209.40           C
ATOM     89  C   THR A  11      -1.876  12.732  37.575  1.00209.40           C
ATOM     90  O   THR A  11      -1.289  11.659  37.444  1.00209.40           O
ATOM     91  N   GLY A  12      -1.788  13.454  38.699  1.00 61.39           N
ATOM     92  CA  GLY A  12      -1.032  12.885  39.764  0.89 61.39           C
ATOM     93  C   GLY A  12      -1.908  11.852  40.389  1.00 61.39           C
ATOM     94  O   GLY A  12      -3.091  11.752  40.071  1.00 61.39           O
ATOM     95  N   GLY A  13      -1.336  11.040  41.295  1.00127.01           N
ATOM     96  CA  GLY A  13      -2.121  10.041  41.952  0.86127.01           C
ATOM     97  C   GLY A  13      -2.633  10.669  43.204  1.00127.01           C
ATOM     98  O   GLY A  13      -2.614  11.890  43.350  1.00127.01           O
ATOM     99  N   ILE A  14      -3.132   9.844  44.140  1.00120.43           N
ATOM    100  CA  ILE A  14      -3.590  10.410  45.370  0.79120.43           C
ATOM    101  CB  ILE A  14      -5.046  10.154  45.621  1.00120.43           C
ATOM    102  CG1 ILE A  14      -5.874  10.720  44.453  1.00120.43           C
ATOM    103  CG2 ILE A  14      -5.417  10.759  46.984  1.00120.43           C
ATOM    104  CD1 ILE A  14      -5.662  12.215  44.218  1.00120.43           C
ATOM    105  C   ILE A  14      -2.797   9.761  46.456  1.00120.43           C
ATOM    106  O   ILE A  14      -2.814   8.541  46.610  1.00120.43           O
ATOM    107  N   SER A  15      -2.069  10.575  47.242  1.00147.18           N
ATOM    108  CA  SER A  15      -1.231  10.032  48.267  0.87147.18           C
ATOM    109  CB  SER A  15      -0.225  11.052  48.831  1.00147.18           C
ATOM    110  OG  SER A  15       0.465  10.493  49.940  1.00147.18           O
ATOM    111  C   SER A  15      -2.071   9.597  49.408  1.00147.18           C
ATOM    112  O   SER A  15      -3.137  10.154  49.661  1.00147.18           O
ATOM    113  N   VAL A  16      -1.609   8.548  50.113  1.00 62.59           N
ATOM    114  CA  VAL A  16      -2.282   8.204  51.319  0.86 62.59           C
ATOM    115  CB  VAL A  16      -1.922   6.850  51.865  1.00 62.59           C
ATOM    116  CG1 VAL A  16      -2.590   6.687  53.241  1.00 62.59           C
ATOM    117  CG2 VAL A  16      -2.334   5.779  50.843  1.00 62.59           C
ATOM    118  C   VAL A  16      -1.754   9.209  52.259  1.00 62.59           C
ATOM    119  O   VAL A  16      -0.539   9.377  52.372  1.00 62.59           O
ATOM    120  N   PRO A  17      -2.602   9.914  52.923  1.00158.32           N
ATOM    121  CA  PRO A  17      -2.044  10.870  53.807  0.82158.32           C
ATOM    122  CD  PRO A  17      -3.881  10.343  52.378  1.00158.32           C
ATOM    123  CB  PRO A  17      -3.186  11.801  54.197  1.00158.32           C
ATOM    124  CG  PRO A  17      -4.120  11.741  52.973  1.00158.32           C
ATOM    125  C   PRO A  17      -1.510  10.041  54.916  1.00158.32           C
ATOM    126  O   PRO A  17      -2.052   8.968  55.163  1.00158.32           O
ATOM    127  N   GLY A  18      -0.445  10.492  55.593  1.00 40.78           N
ATOM    128  CA  GLY A  18       0.046   9.657  56.637  1.00 40.78           C
ATOM    129  C   GLY A  18      -0.255  10.354  57.906  1.00 40.78           C
ATOM    130  O   GLY A  18      -0.096  11.564  58.043  1.00 40.78           O
ATOM    131  N   PRO A  19      -0.700   9.582  58.835  1.00174.69           N
ATOM    132  CA  PRO A  19      -1.008  10.181  60.087  1.00174.69           C
ATOM    133  CD  PRO A  19      -1.625   8.505  58.510  1.00174.69           C
ATOM    134  CB  PRO A  19      -1.926   9.201  60.813  1.00174.69           C
ATOM    135  CG  PRO A  19      -2.639   8.467  59.665  1.00174.69           C
ATOM    136  C   PRO A  19       0.285  10.455  60.778  1.00174.69           C
ATOM    137  O   PRO A  19       1.296   9.859  60.408  1.00174.69           O
ATOM    138  N   MET A  20       0.269  11.358  61.768  1.00240.36           N
ATOM    139  CA  MET A  20       1.452  11.764  62.463  0.94240.36           C
ATOM    140  CB  MET A  20       1.224  13.037  63.291  1.00240.36           C
ATOM    141  CG  MET A  20       2.495  13.662  63.860  1.00240.36           C
ATOM    142  SD  MET A  20       2.176  14.952  65.099  1.00240.36           S
ATOM    143  CE  MET A  20       0.885  15.765  64.113  1.00240.36           C
ATOM    144  C   MET A  20       1.854  10.690  63.437  1.00240.36           C
ATOM    145  O   MET A  20       1.157   9.689  63.603  1.00240.36           O
ATOM    146  N   GLY A  21       3.016  10.893  64.102  1.00 48.71           N
ATOM    147  CA  GLY A  21       3.586   9.968  65.047  1.00 48.71           C
ATOM    148  C   GLY A  21       2.851  10.063  66.347  1.00 48.71           C
ATOM    149  O   GLY A  21       1.964  10.890  66.542  1.00 48.71           O
ATOM    150  N   PRO A  22       3.241   9.186  67.235  1.00 81.46           N
ATOM    151  CA  PRO A  22       2.673   9.110  68.555  1.00 81.46           C
ATOM    152  CD  PRO A  22       3.811   7.916  66.817  1.00 81.46           C
ATOM    153  CB  PRO A  22       2.980   7.701  69.073  1.00 81.46           C
ATOM    154  CG  PRO A  22       4.076   7.170  68.133  1.00 81.46           C
ATOM    155  C   PRO A  22       3.180  10.199  69.446  1.00 81.46           C
ATOM    156  O   PRO A  22       4.137  10.881  69.076  1.00 81.46           O
ATOM    157  N   SER A  23       2.545  10.370  70.624  1.00138.21           N
ATOM    158  CA  SER A  23       2.880  11.406  71.563  1.00138.21           C
ATOM    159  CB  SER A  23       1.821  11.624  72.656  1.00138.21           C
ATOM    160  OG  SER A  23       0.639  12.168  72.086  1.00138.21           O
ATOM    161  C   SER A  23       4.172  11.079  72.234  1.00138.21           C
ATOM    162  O   SER A  23       4.842  10.106  71.891  1.00138.21           O
ATOM    163  N   GLY A  24       4.571  11.933  73.197  1.00 49.70           N
ATOM    164  CA  GLY A  24       5.816  11.734  73.877  1.00 49.70           C
ATOM    165  C   GLY A  24       5.532  11.432  75.313  1.00 49.70           C
ATOM    166  O   GLY A  24       4.446  11.664  75.840  1.00 49.70           O
ATOM    167  N   PRO A  25       6.537  10.860  75.911  1.00 78.71           N
ATOM    168  CA  PRO A  25       6.505  10.472  77.295  1.00 78.71           C
ATOM    169  CD  PRO A  25       7.459  10.040  75.142  1.00 78.71           C
ATOM    170  CB  PRO A  25       7.428   9.258  77.419  1.00 78.71           C
ATOM    171  CG  PRO A  25       8.344   9.355  76.193  1.00 78.71           C
ATOM    172  C   PRO A  25       6.982  11.613  78.132  1.00 78.71           C
ATOM    173  O   PRO A  25       7.342  12.658  77.590  1.00 78.71           O
ATOM    174  N   ARG A  26       7.005  11.407  79.459  1.00148.10           N
ATOM    175  CA  ARG A  26       7.439  12.380  80.417  1.00148.10           C
ATOM    176  CB  ARG A  26       7.176  11.921  81.861  1.00148.10           C
ATOM    177  CG  ARG A  26       7.928  10.636  82.237  1.00148.10           C
ATOM    178  CD  ARG A  26       7.233   9.331  81.826  1.00148.10           C
ATOM    179  NE  ARG A  26       8.111   8.207  82.268  1.00148.10           N
ATOM    180  CZ  ARG A  26       7.576   7.060  82.783  1.00148.10           C
ATOM    181  NH1 ARG A  26       6.223   6.916  82.884  1.00148.10           N
ATOM    182  NH2 ARG A  26       8.400   6.057  83.208  1.00148.10           N
ATOM    183  C   ARG A  26       8.928  12.546  80.285  1.00148.10           C
ATOM    184  O   ARG A  26       9.602  11.730  79.657  1.00148.10           O
ATOM    185  N   GLY A  27       9.473  13.633  80.882  1.00 24.07           N
ATOM    186  CA  GLY A  27      10.871  13.979  80.791  0.93 24.07           C
ATOM    187  C   GLY A  27      11.675  13.262  81.842  1.00 24.07           C
ATOM    188  O   GLY A  27      11.166  12.401  82.558  1.00 24.07           O
ATOM    189  N   LEU A  28      12.977  13.627  81.948  1.00101.45           N
ATOM    190  CA  LEU A  28      13.909  12.999  82.850  0.94101.45           C
ATOM    191  CB  LEU A  28      15.270  12.713  82.168  1.00101.45           C
ATOM    192  CG  LEU A  28      16.285  11.852  82.952  1.00101.45           C
ATOM    193  CD1 LEU A  28      17.495  11.502  82.072  1.00101.45           C
ATOM    194  CD2 LEU A  28      16.740  12.520  84.254  1.00101.45           C
ATOM    195  C   LEU A  28      14.075  13.889  84.063  1.00101.45           C
ATOM    196  O   LEU A  28      14.010  15.113  83.965  1.00101.45           O
HETATM  197  N   HYP A  29      14.245  13.273  85.216  1.00 82.78           N
HETATM  198  CD  HYP A  29      13.575  11.995  85.397  1.00 82.78           C
HETATM  199  CA  HYP A  29      14.324  14.001  86.474  0.79 82.78           C
HETATM  200  CB  HYP A  29      13.864  13.040  87.569  1.00 82.78           C
HETATM  201  CG  HYP A  29      12.955  12.076  86.796  1.00 82.78           C
HETATM  202  OE  HYP A  29      12.641  10.819  87.400  1.00 82.78           O
HETATM  203  C   HYP A  29      15.594  14.740  86.796  1.00 82.78           C
HETATM  204  O   HYP A  29      16.586  14.534  86.101  1.00 82.78           O
ATOM    205  N   GLY A  30      15.616  15.613  87.842  1.00 79.40           N
ATOM    206  CA  GLY A  30      14.472  16.246  88.472  0.79 79.40           C
ATOM    207  C   GLY A  30      14.899  16.690  89.856  1.00 79.40           C
ATOM    208  O   GLY A  30      15.740  16.045  90.481  1.00 79.40           O
ATOM    209  N   PRO A  31      14.333  17.769  90.362  1.00170.19           N
ATOM    210  CA  PRO A  31      14.688  18.234  91.690  0.79170.19           C
ATOM    211  CD  PRO A  31      14.021  18.877  89.477  1.00170.19           C
ATOM    212  CB  PRO A  31      14.235  19.694  91.758  1.00170.19           C
ATOM    213  CG  PRO A  31      14.293  20.154  90.291  1.00170.19           C
ATOM    214  C   PRO A  31      14.207  17.389  92.814  1.00170.19           C
ATOM    215  O   PRO A  31      13.051  16.969  92.815  1.00170.19           O
HETATM  216  N   HYP A  32      15.084  17.149  93.749  1.00 68.70           N
HETATM  217  CD  HYP A  32      16.409  16.733  93.323  1.00 68.70           C
HETATM  218  CA  HYP A  32      14.676  16.415  94.917  0.79 68.70           C
HETATM  219  CB  HYP A  32      15.861  15.532  95.310  1.00 68.70           C
HETATM  220  CG  HYP A  32      16.627  15.368  93.987  1.00 68.70           C
HETATM  221  OE  HYP A  32      15.976  14.344  93.227  1.00 68.70           O
HETATM  222  C   HYP A  32      14.302  17.438  95.949  1.00 68.70           C
HETATM  223  O   HYP A  32      14.717  18.588  95.817  1.00 68.70           O
ATOM    224  N   GLY A  33      13.523  17.049  96.977  1.00 57.89           N
ATOM    225  CA  GLY A  33      12.692  17.997  97.666  0.79 57.89           C
ATOM    226  C   GLY A  33      13.306  18.348  98.994  1.00 57.89           C
ATOM    227  O   GLY A  33      14.519  18.521  99.102  1.00 57.89           O
ATOM    228  N   ALA A  34      12.460  18.473 100.048  1.00227.79           N
ATOM    229  CA  ALA A  34      12.926  18.877 101.352  0.79227.79           C
ATOM    230  CB  ALA A  34      12.513  20.310 101.729  1.00227.79           C
ATOM    231  C   ALA A  34      12.371  17.956 102.426  1.00227.79           C
ATOM    232  O   ALA A  34      11.439  17.183 102.210  1.00227.79           O
HETATM  233  N   HYP A  35      12.992  18.055 103.589  1.00127.24           N
HETATM  234  CD  HYP A  35      14.415  18.358 103.537  1.00127.24           C
HETATM  235  CA  HYP A  35      12.713  17.224 104.755  0.79127.24           C
HETATM  236  CB  HYP A  35      13.968  17.160 105.617  1.00127.24           C
HETATM  237  CG  HYP A  35      15.063  17.423 104.573  1.00127.24           C
HETATM  238  OE  HYP A  35      16.358  17.815 105.035  1.00127.24           O
HETATM  239  C   HYP A  35      11.375  17.041 105.416  1.00127.24           C
HETATM  240  O   HYP A  35      10.914  15.907 105.429  1.00127.24           O
ATOM    241  N   GLY A  36      10.737  18.052 106.035  1.00 85.38           N
ATOM    242  CA  GLY A  36       9.424  17.721 106.530  0.79 85.38           C
ATOM    243  C   GLY A  36       9.365  17.930 108.019  1.00 85.38           C
ATOM    244  O   GLY A  36      10.093  18.736 108.595  1.00 85.38           O
ATOM    245  N   PRO A  37       8.458  17.199 108.626  1.00107.91           N
ATOM    246  CA  PRO A  37       8.228  17.246 110.052  0.79107.91           C
ATOM    247  CD  PRO A  37       7.247  16.834 107.910  1.00107.91           C
ATOM    248  CB  PRO A  37       6.819  16.696 110.286  1.00107.91           C
ATOM    249  CG  PRO A  37       6.418  16.061 108.944  1.00107.91           C
ATOM    250  C   PRO A  37       9.303  16.567 110.841  1.00107.91           C
ATOM    251  O   PRO A  37      10.124  15.866 110.250  1.00107.91           O
ATOM    252  N   GLN A  38       9.316  16.776 112.174  1.00213.70           N
ATOM    253  CA  GLN A  38      10.373  16.256 112.997  0.79213.70           C
ATOM    254  CB  GLN A  38      11.013  17.300 113.926  1.00213.70           C
ATOM    255  CG  GLN A  38      10.067  17.840 114.996  1.00213.70           C
ATOM    256  CD  GLN A  38      10.900  18.672 115.960  1.00213.70           C
ATOM    257  OE1 GLN A  38      11.310  19.790 115.650  1.00213.70           O
ATOM    258  NE2 GLN A  38      11.170  18.103 117.165  1.00213.70           N
ATOM    259  C   GLN A  38       9.898  15.128 113.855  1.00213.70           C
ATOM    260  O   GLN A  38       8.843  14.540 113.627  1.00213.70           O
ATOM    261  N   GLY A  39      10.726  14.803 114.873  1.00 49.69           N
ATOM    262  CA  GLY A  39      10.540  13.682 115.751  0.79 49.69           C
ATOM    263  C   GLY A  39       9.452  13.938 116.731  1.00 49.69           C
ATOM    264  O   GLY A  39       8.895  15.030 116.830  1.00 49.69           O
ATOM    265  N   PHE A  40       9.145  12.865 117.482  1.00110.29           N
ATOM    266  CA  PHE A  40       8.129  12.805 118.484  0.82110.29           C
ATOM    267  CB  PHE A  40       7.551  11.388 118.597  1.00110.29           C
ATOM    268  CG  PHE A  40       6.278  11.467 119.352  1.00110.29           C
ATOM    269  CD1 PHE A  40       5.137  11.884 118.709  1.00110.29           C
ATOM    270  CD2 PHE A  40       6.219  11.118 120.680  1.00110.29           C
ATOM    271  CE1 PHE A  40       3.944  11.962 119.384  1.00110.29           C
ATOM    272  CE2 PHE A  40       5.028  11.193 121.359  1.00110.29           C
ATOM    273  CZ  PHE A  40       3.891  11.616 120.713  1.00110.29           C
ATOM    274  C   PHE A  40       8.814  13.130 119.767  1.00110.29           C
ATOM    275  O   PHE A  40      10.041  13.177 119.837  1.00110.29           O
ATOM    276  N   GLN A  41       8.025  13.392 120.818  1.00214.58           N
ATOM    277  CA  GLN A  41       8.611  13.719 122.078  0.79214.58           C
ATOM    278  CB  GLN A  41       7.575  14.027 123.170  1.00214.58           C
ATOM    279  CG  GLN A  41       6.783  15.308 122.913  1.00214.58           C
ATOM    280  CD  GLN A  41       5.631  15.340 123.904  1.00214.58           C
ATOM    281  OE1 GLN A  41       4.643  14.625 123.744  1.00214.58           O
ATOM    282  NE2 GLN A  41       5.756  16.188 124.960  1.00214.58           N
ATOM    283  C   GLN A  41       9.397  12.520 122.531  1.00214.58           C
ATOM    284  O   GLN A  41       9.186  11.409 122.048  1.00214.58           O
ATOM    285  N   GLY A  42      10.349  12.728 123.467  1.00 50.17           N
ATOM    286  CA  GLY A  42      11.219  11.669 123.901  0.79 50.17           C
ATOM    287  C   GLY A  42      10.654  10.919 125.074  1.00 50.17           C
ATOM    288  O   GLY A  42       9.532  11.135 125.531  1.00 50.17           O
ATOM    289  N   PRO A  43      11.480  10.011 125.536  1.00151.06           N
ATOM    290  CA  PRO A  43      11.162   9.152 126.656  0.83151.06           C
ATOM    291  CD  PRO A  43      12.364   9.340 124.590  1.00151.06           C
ATOM    292  CB  PRO A  43      12.112   7.960 126.560  1.00151.06           C
ATOM    293  CG  PRO A  43      12.467   7.885 125.067  1.00151.06           C
ATOM    294  C   PRO A  43      11.294   9.866 127.972  1.00151.06           C
ATOM    295  O   PRO A  43      11.805  10.982 128.000  1.00151.06           O
HETATM  296  N   HYP A  44      10.840   9.245 129.037  1.00 63.87           N
HETATM  297  CD  HYP A  44       9.693   8.357 128.932  1.00 63.87           C
HETATM  298  CA  HYP A  44      10.939   9.839 130.343  0.86 63.87           C
HETATM  299  CB  HYP A  44      10.098   8.955 131.263  1.00 63.87           C
HETATM  300  CG  HYP A  44       9.060   8.293 130.337  1.00 63.87           C
HETATM  301  OE  HYP A  44       7.812   8.988 130.404  1.00 63.87           O
HETATM  302  C   HYP A  44      12.364   9.890 130.777  1.00 63.87           C
HETATM  303  O   HYP A  44      13.170   9.104 130.281  1.00 63.87           O
ATOM    304  N   GLY A  45      12.695  10.817 131.695  1.00 43.25           N
ATOM    305  CA  GLY A  45      14.035  10.904 132.187  0.79 43.25           C
ATOM    306  C   GLY A  45      14.153  10.058 133.418  1.00 43.25           C
ATOM    307  O   GLY A  45      13.167   9.523 133.925  1.00 43.25           O
ATOM    308  N   GLU A  46      15.397   9.953 133.928  1.00212.55           N
ATOM    309  CA  GLU A  46      15.771   9.167 135.072  1.00212.55           C
ATOM    310  CB  GLU A  46      17.222   8.687 134.968  1.00212.55           C
ATOM    311  CG  GLU A  46      17.714   7.829 136.128  1.00212.55           C
ATOM    312  CD  GLU A  46      19.175   7.546 135.825  1.00212.55           C
ATOM    313  OE1 GLU A  46      19.496   7.356 134.621  1.00212.55           O
ATOM    314  OE2 GLU A  46      19.991   7.526 136.785  1.00212.55           O
ATOM    315  C   GLU A  46      15.639   9.998 136.306  1.00212.55           C
ATOM    316  O   GLU A  46      15.570  11.224 136.247  1.00212.55           O
HETATM  317  N   HYP A  47      15.574   9.336 137.431  1.00 81.94           N
HETATM  318  CD  HYP A  47      14.903   8.046 137.498  1.00 81.94           C
HETATM  319  CA  HYP A  47      15.513  10.047 138.678  1.00 81.94           C
HETATM  320  CB  HYP A  47      15.079   9.027 139.732  1.00 81.94           C
HETATM  321  CG  HYP A  47      14.374   7.919 138.935  1.00 81.94           C
HETATM  322  OE  HYP A  47      14.523   6.601 139.472  1.00 81.94           O
HETATM  323  C   HYP A  47      16.877  10.545 138.973  1.00 81.94           C
HETATM  324  O   HYP A  47      17.826  10.127 138.311  1.00 81.94           O
ATOM    325  N   GLY A  48      16.987  11.436 139.967  1.00 42.83           N
ATOM    326  CA  GLY A  48      18.238  11.634 140.620  1.00 42.83           C
ATOM    327  C   GLY A  48      18.217  10.735 141.825  1.00 42.83           C
ATOM    328  O   GLY A  48      17.543   9.706 141.835  1.00 42.83           O
ATOM    329  N   GLU A  49      18.953  11.126 142.883  1.00174.97           N
ATOM    330  CA  GLU A  49      19.146  10.322 144.061  1.00174.97           C
ATOM    331  CB  GLU A  49      20.506  10.600 144.727  1.00174.97           C
ATOM    332  CG  GLU A  49      21.704  10.209 143.855  1.00174.97           C
ATOM    333  CD  GLU A  49      22.945  10.894 144.414  1.00174.97           C
ATOM    334  OE1 GLU A  49      22.972  12.154 144.412  1.00174.97           O
ATOM    335  OE2 GLU A  49      23.882  10.171 144.847  1.00174.97           O
ATOM    336  C   GLU A  49      18.084  10.550 145.110  1.00174.97           C
ATOM    337  O   GLU A  49      17.257  11.457 145.030  1.00174.97           O
HETATM  338  N   HYP A  50      18.115   9.658 146.087  1.00 87.57           N
HETATM  339  CD  HYP A  50      18.545   8.306 145.768  1.00 87.57           C
HETATM  340  CA  HYP A  50      17.216   9.679 147.233  1.00 87.57           C
HETATM  341  CB  HYP A  50      17.280   8.277 147.847  1.00 87.57           C
HETATM  342  CG  HYP A  50      17.673   7.402 146.645  1.00 87.57           C
HETATM  343  OE  HYP A  50      18.216   6.104 146.901  1.00 87.57           O
HETATM  344  C   HYP A  50      17.571  10.780 148.156  1.00 87.57           C
HETATM  345  O   HYP A  50      18.729  11.194 148.183  1.00 87.57           O
ATOM    346  N   GLY A  51      16.581  11.272 148.917  1.00 38.27           N
ATOM    347  CA  GLY A  51      16.830  12.424 149.716  1.00 38.27           C
ATOM    348  C   GLY A  51      17.645  11.955 150.863  1.00 38.27           C
ATOM    349  O   GLY A  51      17.770  10.755 151.107  1.00 38.27           O
ATOM    350  N   ALA A  52      18.230  12.907 151.604  1.00187.13           N
ATOM    351  CA  ALA A  52      18.993  12.510 152.740  1.00187.13           C
ATOM    352  CB  ALA A  52      19.683  13.679 153.464  1.00187.13           C
ATOM    353  C   ALA A  52      17.996  11.904 153.676  1.00187.13           C
ATOM    354  O   ALA A  52      16.793  12.134 153.557  1.00187.13           O
ATOM    355  N   SER A  53      18.483  11.088 154.625  1.00 87.45           N
ATOM    356  CA  SER A  53      17.645  10.314 155.494  1.00 87.45           C
ATOM    357  CB  SER A  53      18.487   9.525 156.515  1.00 87.45           C
ATOM    358  OG  SER A  53      19.290  10.417 157.276  1.00 87.45           O
ATOM    359  C   SER A  53      16.637  11.121 156.260  1.00 87.45           C
ATOM    360  O   SER A  53      15.468  11.134 155.889  1.00 87.45           O
ATOM    361  N   GLY A  54      17.031  11.821 157.348  1.00 77.47           N
ATOM    362  CA  GLY A  54      16.019  12.518 158.102  1.00 77.47           C
ATOM    363  C   GLY A  54      16.531  12.785 159.493  1.00 77.47           C
ATOM    364  O   GLY A  54      17.629  12.381 159.870  1.00 77.47           O
ATOM    365  N   PRO A  55      15.723  13.496 160.243  1.00104.58           N
ATOM    366  CA  PRO A  55      16.033  13.853 161.603  0.79104.58           C
ATOM    367  CD  PRO A  55      14.867  14.491 159.631  1.00104.58           C
ATOM    368  CB  PRO A  55      15.264  15.145 161.900  1.00104.58           C
ATOM    369  CG  PRO A  55      14.202  15.225 160.799  1.00104.58           C
ATOM    370  C   PRO A  55      15.668  12.759 162.548  1.00104.58           C
ATOM    371  O   PRO A  55      15.051  11.779 162.127  1.00104.58           O
ATOM    372  N   MET A  56      16.054  12.915 163.831  1.00224.60           N
ATOM    373  CA  MET A  56      15.789  11.938 164.847  0.97224.60           C
ATOM    374  CB  MET A  56      16.947  11.772 165.834  1.00224.60           C
ATOM    375  CG  MET A  56      18.235  11.285 165.175  1.00224.60           C
ATOM    376  SD  MET A  56      19.665  11.251 166.294  1.00224.60           S
ATOM    377  CE  MET A  56      19.694  13.051 166.535  1.00224.60           C
ATOM    378  C   MET A  56      14.613  12.401 165.651  1.00224.60           C
ATOM    379  O   MET A  56      14.176  13.546 165.543  1.00224.60           O
ATOM    380  N   GLY A  57      14.053  11.480 166.463  1.00 53.41           N
ATOM    381  CA  GLY A  57      12.914  11.785 167.284  0.86 53.41           C
ATOM    382  C   GLY A  57      13.358  12.122 168.677  1.00 53.41           C
ATOM    383  O   GLY A  57      14.542  12.237 168.986  1.00 53.41           O
ATOM    384  N   PRO A  58      12.368  12.277 169.517  1.00 68.48           N
ATOM    385  CA  PRO A  58      12.528  12.602 170.912  0.79 68.48           C
ATOM    386  CD  PRO A  58      10.995  12.422 169.068  1.00 68.48           C
ATOM    387  CB  PRO A  58      11.161  13.105 171.378  1.00 68.48           C
ATOM    388  CG  PRO A  58      10.172  12.502 170.363  1.00 68.48           C
ATOM    389  C   PRO A  58      12.971  11.401 171.691  1.00 68.48           C
ATOM    390  O   PRO A  58      12.741  10.282 171.235  1.00 68.48           O
ATOM    391  N   ARG A  59      13.604  11.618 172.859  1.00 94.21           N
ATOM    392  CA  ARG A  59      14.040  10.569 173.735  0.79 94.21           C
ATOM    393  CB  ARG A  59      15.171  11.019 174.675  1.00 94.21           C
ATOM    394  CG  ARG A  59      16.432  11.446 173.916  1.00 94.21           C
ATOM    395  CD  ARG A  59      17.427  12.222 174.781  1.00 94.21           C
ATOM    396  NE  ARG A  59      18.600  12.578 173.933  1.00 94.21           N
ATOM    397  CZ  ARG A  59      18.552  13.672 173.118  1.00 94.21           C
ATOM    398  NH1 ARG A  59      17.388  14.371 172.982  1.00 94.21           N
ATOM    399  NH2 ARG A  59      19.671  14.067 172.442  1.00 94.21           N
ATOM    400  C   ARG A  59      12.844  10.195 174.566  1.00 94.21           C
ATOM    401  O   ARG A  59      11.900  10.975 174.651  1.00 94.21           O
ATOM    402  N   GLY A  60      12.848   8.987 175.180  1.00 53.64           N
ATOM    403  CA  GLY A  60      11.717   8.470 175.916  0.93 53.64           C
ATOM    404  C   GLY A  60      11.420   9.276 177.153  1.00 53.64           C
ATOM    405  O   GLY A  60      12.229   9.369 178.077  1.00 53.64           O
ATOM    406  N   PRO A  61      10.249   9.871 177.157  1.00159.06           N
ATOM    407  CA  PRO A  61       9.747  10.681 178.247  1.00159.06           C
ATOM    408  CD  PRO A  61       9.538  10.120 175.917  1.00159.06           C
ATOM    409  CB  PRO A  61       8.790  11.680 177.593  1.00159.06           C
ATOM    410  CG  PRO A  61       8.324  10.973 176.311  1.00159.06           C
ATOM    411  C   PRO A  61       9.083  10.021 179.425  1.00159.06           C
ATOM    412  O   PRO A  61       8.951  10.721 180.428  1.00159.06           O
ATOM    413  N   PRO A  62       8.638   8.797 179.405  1.00 87.57           N
ATOM    414  CA  PRO A  62       7.900   8.331 180.551  1.00 87.57           C
ATOM    415  CD  PRO A  62       8.168   8.174 178.181  1.00 87.57           C
ATOM    416  CB  PRO A  62       7.071   7.133 180.073  1.00 87.57           C
ATOM    417  CG  PRO A  62       7.599   6.829 178.657  1.00 87.57           C
ATOM    418  C   PRO A  62       8.742   8.051 181.748  1.00 87.57           C
ATOM    419  O   PRO A  62       9.913   7.716 181.580  1.00 87.57           O
ATOM    420  N   GLY A  63       8.179   8.193 182.970  1.00 95.25           N
ATOM    421  CA  GLY A  63       8.999   7.853 184.094  1.00 95.25           C
ATOM    422  C   GLY A  63       8.305   8.127 185.405  1.00 95.25           C
ATOM    423  O   GLY A  63       7.711   9.181 185.638  1.00 95.25           O
ATOM    424  N   PRO A  64       8.391   7.124 186.247  1.00163.37           N
ATOM    425  CA  PRO A  64       7.813   7.135 187.578  1.00163.37           C
ATOM    426  CD  PRO A  64       8.438   5.782 185.694  1.00163.37           C
ATOM    427  CB  PRO A  64       7.501   5.669 187.909  1.00163.37           C
ATOM    428  CG  PRO A  64       8.329   4.850 186.906  1.00163.37           C
ATOM    429  C   PRO A  64       8.483   7.847 188.739  1.00163.37           C
ATOM    430  O   PRO A  64       7.770   8.021 189.726  1.00163.37           O
HETATM  431  N   HYP A  65       9.729   8.263 188.757  1.00 86.52           N
HETATM  432  CD  HYP A  65      10.163   9.044 187.612  1.00 86.52           C
HETATM  433  CA  HYP A  65      10.225   8.839 190.006  0.96 86.52           C
HETATM  434  CB  HYP A  65      10.890  10.167 189.636  1.00 86.52           C
HETATM  435  CG  HYP A  65      11.225  10.004 188.152  1.00 86.52           C
HETATM  436  OE  HYP A  65      11.365  11.204 187.388  1.00 86.52           O
HETATM  437  C   HYP A  65      11.244   7.863 190.481  1.00 86.52           C
HETATM  438  O   HYP A  65      11.519   6.899 189.769  1.00 86.52           O
ATOM    439  N   GLY A  66      11.819   8.084 191.673  1.00 51.60           N
ATOM    440  CA  GLY A  66      12.912   7.256 192.067  0.79 51.60           C
ATOM    441  C   GLY A  66      12.596   6.739 193.435  1.00 51.60           C
ATOM    442  O   GLY A  66      11.539   7.030 193.991  1.00 51.60           O
ATOM    443  N   LYS A  67      13.518   5.939 194.007  1.00238.87           N
ATOM    444  CA  LYS A  67      13.303   5.346 195.295  0.92238.87           C
ATOM    445  CB  LYS A  67      14.082   4.033 195.502  1.00238.87           C
ATOM    446  CG  LYS A  67      13.688   2.959 194.484  1.00238.87           C
ATOM    447  CD  LYS A  67      14.555   1.697 194.516  1.00238.87           C
ATOM    448  CE  LYS A  67      16.058   1.953 194.386  1.00238.87           C
ATOM    449  NZ  LYS A  67      16.676   2.012 195.729  1.00238.87           N
ATOM    450  C   LYS A  67      13.689   6.317 196.356  1.00238.87           C
ATOM    451  O   LYS A  67      14.342   7.318 196.086  1.00238.87           O
ATOM    452  N   ASN A  68      13.228   6.079 197.597  1.00224.69           N
ATOM    453  CA  ASN A  68      13.638   6.928 198.675  0.88224.69           C
ATOM    454  CB  ASN A  68      12.465   7.477 199.517  1.00224.69           C
ATOM    455  CG  ASN A  68      11.603   6.344 200.070  1.00224.69           C
ATOM    456  OD1 ASN A  68      11.690   5.197 199.636  1.00224.69           O
ATOM    457  ND2 ASN A  68      10.714   6.684 201.042  1.00224.69           N
ATOM    458  C   ASN A  68      14.534   6.097 199.534  1.00224.69           C
ATOM    459  O   ASN A  68      14.200   4.971 199.900  1.00224.69           O
ATOM    460  N   GLY A  69      15.730   6.623 199.853  1.00110.53           N
ATOM    461  CA  GLY A  69      16.630   5.843 200.647  0.79110.53           C
ATOM    462  C   GLY A  69      17.240   6.738 201.659  1.00110.53           C
ATOM    463  O   GLY A  69      17.746   7.804 201.312  1.00110.53           O
ATOM    464  N   ASP A  70      17.208   6.285 202.933  1.00368.18           N
ATOM    465  CA  ASP A  70      17.682   7.005 204.082  0.88368.18           C
ATOM    466  CB  ASP A  70      17.708   8.524 203.932  1.00368.18           C
ATOM    467  CG  ASP A  70      16.235   8.923 203.812  1.00368.18           C
ATOM    468  OD1 ASP A  70      15.603   8.635 202.762  1.00368.18           O
ATOM    469  OD2 ASP A  70      15.729   9.540 204.788  1.00368.18           O
ATOM    470  C   ASP A  70      16.579   6.876 205.041  1.00368.18           C
ATOM    471  O   ASP A  70      15.578   6.205 204.794  1.00368.18           O
ATOM    472  N   ASP A  71      16.765   7.516 206.193  1.00260.43           N
ATOM    473  CA  ASP A  71      15.676   7.617 207.088  0.79260.43           C
ATOM    474  CB  ASP A  71      15.449   6.336 207.905  1.00260.43           C
ATOM    475  CG  ASP A  71      13.985   6.312 208.310  1.00260.43           C
ATOM    476  OD1 ASP A  71      13.258   7.266 207.926  1.00260.43           O
ATOM    477  OD2 ASP A  71      13.569   5.337 208.990  1.00260.43           O
ATOM    478  C   ASP A  71      16.127   8.695 208.009  1.00260.43           C
ATOM    479  O   ASP A  71      16.848   9.604 207.599  1.00260.43           O
ATOM    480  N   GLY A  72      15.727   8.630 209.287  1.00 79.38           N
ATOM    481  CA  GLY A  72      16.178   9.651 210.178  0.86 79.38           C
ATOM    482  C   GLY A  72      16.854   8.976 211.334  1.00 79.38           C
ATOM    483  O   GLY A  72      16.945   7.751 211.380  1.00 79.38           O
ATOM    484  N   GLU A  73      17.343   9.776 212.307  1.00222.98           N
ATOM    485  CA  GLU A  73      18.067   9.254 213.436  0.97222.98           C
ATOM    486  CB  GLU A  73      19.498   9.807 213.558  1.00222.98           C
ATOM    487  CG  GLU A  73      20.463   9.294 212.487  1.00222.98           C
ATOM    488  CD  GLU A  73      20.925   7.902 212.897  1.00222.98           C
ATOM    489  OE1 GLU A  73      20.093   7.143 213.462  1.00222.98           O
ATOM    490  OE2 GLU A  73      22.116   7.577 212.646  1.00222.98           O
ATOM    491  C   GLU A  73      17.350   9.633 214.704  1.00222.98           C
ATOM    492  O   GLU A  73      16.228  10.136 214.676  1.00222.98           O
ATOM    493  N   ALA A  74      18.008   9.373 215.860  1.00210.51           N
ATOM    494  CA  ALA A  74      17.485   9.601 217.185  0.89210.51           C
ATOM    495  CB  ALA A  74      18.401   9.077 218.305  1.00210.51           C
ATOM    496  C   ALA A  74      17.290  11.067 217.408  1.00210.51           C
ATOM    497  O   ALA A  74      17.884  11.903 216.729  1.00210.51           O
ATOM    498  N   GLY A  75      16.403  11.399 218.372  1.00 78.90           N
ATOM    499  CA  GLY A  75      16.042  12.756 218.663  0.79 78.90           C
ATOM    500  C   GLY A  75      16.604  13.207 219.977  1.00 78.90           C
ATOM    501  O   GLY A  75      17.804  13.112 220.235  1.00 78.90           O
ATOM    502  N   LYS A  76      15.702  13.748 220.826  1.00243.52           N
ATOM    503  CA  LYS A  76      16.014  14.357 222.089  0.79243.52           C
ATOM    504  CB  LYS A  76      15.105  15.556 222.403  1.00243.52           C
ATOM    505  CG  LYS A  76      15.370  16.730 221.458  1.00243.52           C
ATOM    506  CD  LYS A  76      16.833  17.188 221.453  1.00243.52           C
ATOM    507  CE  LYS A  76      17.498  17.132 220.074  1.00243.52           C
ATOM    508  NZ  LYS A  76      18.940  17.449 220.189  1.00243.52           N
ATOM    509  C   LYS A  76      15.965  13.358 223.220  1.00243.52           C
ATOM    510  O   LYS A  76      15.699  12.173 223.037  1.00243.52           O
ATOM    511  N   PRO A  77      16.257  13.850 224.400  1.00260.79           N
ATOM    512  CA  PRO A  77      16.278  13.053 225.608  0.79260.79           C
ATOM    513  CD  PRO A  77      17.213  14.947 224.485  1.00260.79           C
ATOM    514  CB  PRO A  77      17.014  13.892 226.651  1.00260.79           C
ATOM    515  CG  PRO A  77      17.954  14.771 225.816  1.00260.79           C
ATOM    516  C   PRO A  77      15.049  12.426 226.201  1.00260.79           C
ATOM    517  O   PRO A  77      15.206  11.630 227.124  1.00260.79           O
ATOM    518  N   GLY A  78      13.822  12.737 225.776  1.00114.50           N
ATOM    519  CA  GLY A  78      12.793  12.111 226.555  0.79114.50           C
ATOM    520  C   GLY A  78      12.631  13.047 227.702  1.00114.50           C
ATOM    521  O   GLY A  78      13.215  14.129 227.701  1.00114.50           O
ATOM    522  N   ARG A  79      11.832  12.684 228.716  1.00 63.02           N
ATOM    523  CA  ARG A  79      11.741  13.626 229.785  0.96 63.02           C
ATOM    524  CB  ARG A  79      10.317  14.192 229.999  1.00 63.02           C
ATOM    525  CG  ARG A  79       9.800  15.101 228.873  1.00 63.02           C
ATOM    526  CD  ARG A  79       8.398  15.673 229.126  1.00 63.02           C
ATOM    527  NE  ARG A  79       8.038  16.544 227.969  1.00 63.02           N
ATOM    528  CZ  ARG A  79       7.573  17.813 228.178  1.00 63.02           C
ATOM    529  NH1 ARG A  79       7.431  18.290 229.448  1.00 63.02           N
ATOM    530  NH2 ARG A  79       7.253  18.610 227.116  1.00 63.02           N
ATOM    531  C   ARG A  79      12.127  12.936 231.063  1.00 63.02           C
ATOM    532  O   ARG A  79      11.636  11.854 231.384  1.00 63.02           O
HETATM  533  N   HYP A  80      13.010  13.567 231.797  1.00 71.48           N
HETATM  534  CD  HYP A  80      14.131  14.169 231.103  1.00 71.48           C
HETATM  535  CA  HYP A  80      13.447  13.004 233.054  0.88 71.48           C
HETATM  536  CB  HYP A  80      14.627  13.865 233.504  1.00 71.48           C
HETATM  537  CG  HYP A  80      15.119  14.553 232.212  1.00 71.48           C
HETATM  538  OE  HYP A  80      16.500  14.430 231.863  1.00 71.48           O
HETATM  539  C   HYP A  80      12.302  12.987 234.004  1.00 71.48           C
HETATM  540  O   HYP A  80      11.255  13.559 233.705  1.00 71.48           O
ATOM    541  N   GLY A  81      12.502  12.342 235.163  1.00 51.95           N
ATOM    542  CA  GLY A  81      11.491  11.518 235.747  0.86 51.95           C
ATOM    543  C   GLY A  81      10.885  12.302 236.852  1.00 51.95           C
ATOM    544  O   GLY A  81      11.468  13.266 237.347  1.00 51.95           O
ATOM    545  N   GLU A  82       9.673  11.902 237.263  1.00195.89           N
ATOM    546  CA  GLU A  82       9.072  12.565 238.370  0.97195.89           C
ATOM    547  CB  GLU A  82       7.582  12.228 238.576  1.00195.89           C
ATOM    548  CG  GLU A  82       6.655  12.850 237.527  1.00195.89           C
ATOM    549  CD  GLU A  82       6.442  14.316 237.885  1.00195.89           C
ATOM    550  OE1 GLU A  82       7.060  14.779 238.879  1.00195.89           O
ATOM    551  OE2 GLU A  82       5.653  14.992 237.169  1.00195.89           O
ATOM    552  C   GLU A  82       9.833  12.088 239.566  1.00195.89           C
ATOM    553  O   GLU A  82      10.503  11.058 239.510  1.00195.89           O
ATOM    554  N   ARG A  83       9.768  12.837 240.683  1.00159.27           N
ATOM    555  CA  ARG A  83      10.558  12.499 241.833  0.89159.27           C
ATOM    556  CB  ARG A  83      10.601  13.584 242.923  1.00159.27           C
ATOM    557  CG  ARG A  83       9.248  13.824 243.595  1.00159.27           C
ATOM    558  CD  ARG A  83       8.236  14.546 242.711  1.00159.27           C
ATOM    559  NE  ARG A  83       6.962  14.639 243.477  1.00159.27           N
ATOM    560  CZ  ARG A  83       5.818  14.997 242.827  1.00159.27           C
ATOM    561  NH1 ARG A  83       5.859  15.271 241.491  1.00159.27           N
ATOM    562  NH2 ARG A  83       4.636  15.076 243.507  1.00159.27           N
ATOM    563  C   ARG A  83       9.994  11.278 242.506  1.00159.27           C
ATOM    564  O   ARG A  83       8.896  10.827 242.185  1.00159.27           O
ATOM    565  N   GLY A  84      10.770  10.700 243.458  1.00 62.41           N
ATOM    566  CA  GLY A  84      10.362   9.525 244.187  0.79 62.41           C
ATOM    567  C   GLY A  84      10.402   9.820 245.671  1.00 62.41           C
ATOM    568  O   GLY A  84      11.141  10.683 246.140  1.00 62.41           O
ATOM    569  N   PRO A  85       9.604   9.072 246.402  1.00172.07           N
ATOM    570  CA  PRO A  85       9.312   9.237 247.817  0.83172.07           C
ATOM    571  CD  PRO A  85       8.763   8.063 245.779  1.00172.07           C
ATOM    572  CB  PRO A  85       8.089   8.353 248.079  1.00172.07           C
ATOM    573  CG  PRO A  85       8.115   7.310 246.951  1.00172.07           C
ATOM    574  C   PRO A  85      10.297   9.133 248.962  1.00172.07           C
ATOM    575  O   PRO A  85      10.065   9.879 249.911  1.00172.07           O
HETATM  576  N   HYP A  86      11.322   8.327 249.019  1.00 99.83           N
HETATM  577  CD  HYP A  86      12.276   8.493 247.944  1.00 99.83           C
HETATM  578  CA  HYP A  86      12.037   8.339 250.281  0.89 99.83           C
HETATM  579  CB  HYP A  86      13.208   9.295 250.058  1.00 99.83           C
HETATM  580  CG  HYP A  86      13.375   9.405 248.523  1.00 99.83           C
HETATM  581  OE  HYP A  86      13.117  10.765 248.161  1.00 99.83           O
HETATM  582  C   HYP A  86      12.500   6.930 250.506  1.00 99.83           C
HETATM  583  O   HYP A  86      12.598   6.180 249.536  1.00 99.83           O
ATOM    584  N   GLY A  87      12.768   6.531 251.767  1.00 58.10           N
ATOM    585  CA  GLY A  87      13.401   5.260 251.983  0.86 58.10           C
ATOM    586  C   GLY A  87      12.810   4.625 253.212  1.00 58.10           C
ATOM    587  O   GLY A  87      11.853   5.117 253.808  1.00 58.10           O
ATOM    588  N   PRO A  88      13.406   3.522 253.587  1.00270.96           N
ATOM    589  CA  PRO A  88      12.964   2.663 254.654  1.00270.96           C
ATOM    590  CD  PRO A  88      14.568   2.998 252.891  1.00270.96           C
ATOM    591  CB  PRO A  88      14.019   1.562 254.769  1.00270.96           C
ATOM    592  CG  PRO A  88      14.703   1.549 253.390  1.00270.96           C
ATOM    593  C   PRO A  88      12.600   3.230 255.989  1.00270.96           C
ATOM    594  O   PRO A  88      11.414   3.236 256.316  1.00270.96           O
ATOM    595  N   GLN A  89      13.588   3.718 256.760  1.00322.28           N
ATOM    596  CA  GLN A  89      13.356   4.217 258.087  1.00322.28           C
ATOM    597  CB  GLN A  89      12.314   3.424 258.896  1.00322.28           C
ATOM    598  CG  GLN A  89      12.698   1.972 259.170  1.00322.28           C
ATOM    599  CD  GLN A  89      11.478   1.299 259.781  1.00322.28           C
ATOM    600  OE1 GLN A  89      10.341   1.652 259.471  1.00322.28           O
ATOM    601  NE2 GLN A  89      11.716   0.301 260.673  1.00322.28           N
ATOM    602  C   GLN A  89      14.674   4.126 258.773  1.00322.28           C
ATOM    603  O   GLN A  89      15.584   3.454 258.290  1.00322.28           O
ATOM    604  N   GLY A  90      14.830   4.823 259.909  1.00 78.79           N
ATOM    605  CA  GLY A  90      16.094   4.748 260.574  0.86 78.79           C
ATOM    606  C   GLY A  90      16.055   3.579 261.499  1.00 78.79           C
ATOM    607  O   GLY A  90      15.056   2.866 261.581  1.00 78.79           O
ATOM    608  N   ALA A  91      17.180   3.345 262.201  1.00184.28           N
ATOM    609  CA  ALA A  91      17.258   2.298 263.173  0.79184.28           C
ATOM    610  CB  ALA A  91      18.674   1.742 263.391  1.00184.28           C
ATOM    611  C   ALA A  91      16.768   2.874 264.470  1.00184.28           C
ATOM    612  O   ALA A  91      16.617   4.087 264.608  1.00184.28           O
ATOM    613  N   ARG A  92      16.522   1.997 265.462  1.00155.52           N
ATOM    614  CA  ARG A  92      15.949   2.354 266.731  0.85155.52           C
ATOM    615  CB  ARG A  92      15.699   1.124 267.620  1.00155.52           C
ATOM    616  CG  ARG A  92      14.925   0.031 266.873  1.00155.52           C
ATOM    617  CD  ARG A  92      13.415   0.260 266.757  1.00155.52           C
ATOM    618  NE  ARG A  92      12.784  -0.218 268.019  1.00155.52           N
ATOM    619  CZ  ARG A  92      11.483  -0.632 268.007  1.00155.52           C
ATOM    620  NH1 ARG A  92      10.755  -0.557 266.855  1.00155.52           N
ATOM    621  NH2 ARG A  92      10.915  -1.131 269.143  1.00155.52           N
ATOM    622  C   ARG A  92      16.852   3.315 267.458  1.00155.52           C
ATOM    623  O   ARG A  92      18.006   3.511 267.079  1.00155.52           O
ATOM    624  N   GLY A  93      16.313   3.955 268.526  1.00 31.01           N
ATOM    625  CA  GLY A  93      16.961   5.001 269.283  0.79 31.01           C
ATOM    626  C   GLY A  93      17.998   4.456 270.218  1.00 31.01           C
ATOM    627  O   GLY A  93      18.205   3.246 270.304  1.00 31.01           O
ATOM    628  N   LEU A  94      18.691   5.369 270.944  1.00103.20           N
ATOM    629  CA  LEU A  94      19.746   4.938 271.817  0.79103.20           C
ATOM    630  CB  LEU A  94      21.144   5.382 271.339  1.00103.20           C
ATOM    631  CG  LEU A  94      21.476   5.023 269.875  1.00103.20           C
ATOM    632  CD1 LEU A  94      21.387   3.510 269.619  1.00103.20           C
ATOM    633  CD2 LEU A  94      20.651   5.865 268.887  1.00103.20           C
ATOM    634  C   LEU A  94      19.593   5.526 273.181  1.00103.20           C
ATOM    635  O   LEU A  94      19.549   6.741 273.367  1.00103.20           O
HETATM  636  N   HYP A  95      19.533   4.646 274.140  1.00 66.91           N
HETATM  637  CD  HYP A  95      20.168   3.354 273.990  1.00 66.91           C
HETATM  638  CA  HYP A  95      19.496   5.041 275.524  0.79 66.91           C
HETATM  639  CB  HYP A  95      19.639   3.742 276.334  1.00 66.91           C
HETATM  640  CG  HYP A  95      19.744   2.629 275.271  1.00 66.91           C
HETATM  641  OE  HYP A  95      20.537   1.485 275.599  1.00 66.91           O
HETATM  642  C   HYP A  95      18.279   5.824 275.854  1.00 66.91           C
HETATM  643  O   HYP A  95      17.404   5.981 275.005  1.00 66.91           O
ATOM    644  N   GLY A  96      18.230   6.330 277.098  1.00 43.11           N
ATOM    645  CA  GLY A  96      17.114   7.080 277.576  0.79 43.11           C
ATOM    646  C   GLY A  96      17.638   7.922 278.690  1.00 43.11           C
ATOM    647  O   GLY A  96      18.835   7.928 278.970  1.00 43.11           O
ATOM    648  N   THR A  97      16.735   8.660 279.355  1.00 85.70           N
ATOM    649  CA  THR A  97      17.114   9.522 280.433  0.79 85.70           C
ATOM    650  CB  THR A  97      16.091  10.614 280.623  1.00 85.70           C
ATOM    651  OG1 THR A  97      15.916  11.309 279.397  1.00 85.70           O
ATOM    652  CG2 THR A  97      16.550  11.614 281.698  1.00 85.70           C
ATOM    653  C   THR A  97      17.167   8.659 281.664  1.00 85.70           C
ATOM    654  O   THR A  97      16.883   7.464 281.598  1.00 85.70           O
ATOM    655  N   ALA A  98      17.553   9.241 282.821  1.00208.76           N
ATOM    656  CA  ALA A  98      17.689   8.493 284.040  0.79208.76           C
ATOM    657  CB  ALA A  98      19.054   8.678 284.723  1.00208.76           C
ATOM    658  C   ALA A  98      16.638   8.944 285.015  1.00208.76           C
ATOM    659  O   ALA A  98      16.085  10.035 284.890  1.00208.76           O
ATOM    660  N   GLY A  99      16.326   8.079 286.008  1.00 48.97           N
ATOM    661  CA  GLY A  99      15.297   8.339 286.981  0.79 48.97           C
ATOM    662  C   GLY A  99      15.841   9.089 288.160  1.00 48.97           C
ATOM    663  O   GLY A  99      17.023   9.426 288.222  1.00 48.97           O
ATOM    664  N   LEU A 100      14.947   9.356 289.139  1.00 45.05           N
ATOM    665  CA  LEU A 100      15.248  10.085 290.341  0.79 45.05           C
ATOM    666  CB  LEU A 100      14.000  10.738 290.966  1.00 45.05           C
ATOM    667  CG  LEU A 100      13.294  11.732 290.020  1.00 45.05           C
ATOM    668  CD1 LEU A 100      12.057  12.366 290.678  1.00 45.05           C
ATOM    669  CD2 LEU A 100      14.276  12.777 289.469  1.00 45.05           C
ATOM    670  C   LEU A 100      15.830   9.127 291.345  1.00 45.05           C
ATOM    671  O   LEU A 100      15.625   7.918 291.263  1.00 45.05           O
HETATM  672  N   HYP A 101      16.580   9.652 292.284  1.00 78.64           N
HETATM  673  CD  HYP A 101      17.392  10.817 291.972  1.00 78.64           C
HETATM  674  CA  HYP A 101      17.207   8.820 293.290  0.79 78.64           C
HETATM  675  CB  HYP A 101      18.437   9.578 293.795  1.00 78.64           C
HETATM  676  CG  HYP A 101      18.742  10.561 292.655  1.00 78.64           C
HETATM  677  OE  HYP A 101      19.471  11.745 292.990  1.00 78.64           O
HETATM  678  C   HYP A 101      16.281   8.430 294.394  1.00 78.64           C
HETATM  679  O   HYP A 101      15.997   9.261 295.255  1.00 78.64           O
ATOM    680  N   GLY A 102      15.799   7.174 294.391  1.00111.79           N
ATOM    681  CA  GLY A 102      16.004   6.316 295.520  0.86111.79           C
ATOM    682  C   GLY A 102      15.346   6.915 296.715  1.00111.79           C
ATOM    683  O   GLY A 102      14.245   7.457 296.637  1.00111.79           O
ATOM    684  N   MET A 103      16.037   6.820 297.867  1.00245.20           N
ATOM    685  CA  MET A 103      15.511   7.287 299.113  0.97245.20           C
ATOM    686  CB  MET A 103      14.993   6.135 300.000  1.00245.20           C
ATOM    687  CG  MET A 103      14.114   6.569 301.178  1.00245.20           C
ATOM    688  SD  MET A 103      13.423   5.193 302.146  1.00245.20           S
ATOM    689  CE  MET A 103      15.025   4.612 302.776  1.00245.20           C
ATOM    690  C   MET A 103      16.630   7.968 299.826  1.00245.20           C
ATOM    691  O   MET A 103      17.522   8.546 299.208  1.00245.20           O
ATOM    692  N   LYS A 104      16.569   7.949 301.167  1.00232.66           N
ATOM    693  CA  LYS A 104      17.588   8.506 301.996  0.79232.66           C
ATOM    694  CB  LYS A 104      17.091   9.712 302.814  1.00232.66           C
ATOM    695  CG  LYS A 104      18.200  10.521 303.487  1.00232.66           C
ATOM    696  CD  LYS A 104      17.742  11.919 303.908  1.00232.66           C
ATOM    697  CE  LYS A 104      18.762  12.680 304.755  1.00232.66           C
ATOM    698  NZ  LYS A 104      18.746  12.166 306.143  1.00232.66           N
ATOM    699  C   LYS A 104      17.960   7.392 302.927  1.00232.66           C
ATOM    700  O   LYS A 104      17.879   6.224 302.551  1.00232.66           O
ATOM    701  N   GLY A 105      18.402   7.704 304.160  1.00 48.65           N
ATOM    702  CA  GLY A 105      18.791   6.628 305.030  0.93 48.65           C
ATOM    703  C   GLY A 105      17.741   6.416 306.078  1.00 48.65           C
ATOM    704  O   GLY A 105      16.838   7.233 306.257  1.00 48.65           O
ATOM    705  N   HIS A 106      17.859   5.283 306.803  1.00 50.99           N
ATOM    706  CA  HIS A 106      16.975   4.943 307.882  1.00 50.99           C
ATOM    707  ND1 HIS A 106      14.114   3.360 307.215  1.00 50.99           N
ATOM    708  CG  HIS A 106      15.446   3.100 306.975  1.00 50.99           C
ATOM    709  CB  HIS A 106      16.546   3.462 307.934  1.00 50.99           C
ATOM    710  NE2 HIS A 106      14.214   2.327 305.250  1.00 50.99           N
ATOM    711  CD2 HIS A 106      15.489   2.469 305.770  1.00 50.99           C
ATOM    712  CE1 HIS A 106      13.422   2.877 306.152  1.00 50.99           C
ATOM    713  C   HIS A 106      17.721   5.227 309.140  1.00 50.99           C
ATOM    714  O   HIS A 106      18.844   5.721 309.116  1.00 50.99           O
ATOM    715  N   ARG A 107      17.100   4.927 310.290  1.00145.23           N
ATOM    716  CA  ARG A 107      17.694   5.246 311.552  0.92145.23           C
ATOM    717  CB  ARG A 107      16.763   4.964 312.739  1.00145.23           C
ATOM    718  CG  ARG A 107      17.387   5.296 314.093  1.00145.23           C
ATOM    719  CD  ARG A 107      16.750   4.506 315.233  1.00145.23           C
ATOM    720  NE  ARG A 107      17.019   3.069 314.941  1.00145.23           N
ATOM    721  CZ  ARG A 107      16.427   2.086 315.679  1.00145.23           C
ATOM    722  NH1 ARG A 107      15.588   2.411 316.705  1.00145.23           N
ATOM    723  NH2 ARG A 107      16.675   0.776 315.386  1.00145.23           N
ATOM    724  C   ARG A 107      18.921   4.426 311.779  1.00145.23           C
ATOM    725  O   ARG A 107      19.064   3.317 311.264  1.00145.23           O
ATOM    726  N   GLY A 108      19.846   4.998 312.576  1.00 24.16           N
ATOM    727  CA  GLY A 108      21.079   4.370 312.941  1.00 24.16           C
ATOM    728  C   GLY A 108      20.810   3.593 314.187  1.00 24.16           C
ATOM    729  O   GLY A 108      19.664   3.279 314.506  1.00 24.16           O
ATOM    730  N   PHE A 109      21.882   3.248 314.921  1.00 71.75           N
ATOM    731  CA  PHE A 109      21.740   2.550 316.162  0.81 71.75           C
ATOM    732  CB  PHE A 109      23.051   2.020 316.777  1.00 71.75           C
ATOM    733  CG  PHE A 109      23.592   0.845 316.041  1.00 71.75           C
ATOM    734  CD1 PHE A 109      24.240   1.003 314.841  1.00 71.75           C
ATOM    735  CD2 PHE A 109      23.479  -0.417 316.580  1.00 71.75           C
ATOM    736  CE1 PHE A 109      24.748  -0.086 314.174  1.00 71.75           C
ATOM    737  CE2 PHE A 109      23.986  -1.510 315.918  1.00 71.75           C
ATOM    738  CZ  PHE A 109      24.621  -1.345 314.711  1.00 71.75           C
ATOM    739  C   PHE A 109      21.284   3.562 317.178  1.00 71.75           C
ATOM    740  O   PHE A 109      21.221   4.756 316.893  1.00 71.75           O
ATOM    741  N   SER A 110      20.871   3.082 318.371  1.00106.01           N
ATOM    742  CA  SER A 110      20.413   3.915 319.453  0.79106.01           C
ATOM    743  CB  SER A 110      19.631   3.121 320.515  1.00106.01           C
ATOM    744  OG  SER A 110      18.443   2.581 319.954  1.00106.01           O
ATOM    745  C   SER A 110      21.499   4.648 320.202  1.00106.01           C
ATOM    746  O   SER A 110      21.401   5.859 320.395  1.00106.01           O
ATOM    747  N   GLY A 111      22.565   3.947 320.649  1.00 98.77           N
ATOM    748  CA  GLY A 111      23.568   4.569 321.485  0.93 98.77           C
ATOM    749  C   GLY A 111      23.417   3.991 322.867  1.00 98.77           C
ATOM    750  O   GLY A 111      22.326   3.569 323.249  1.00 98.77           O
ATOM    751  N   LEU A 112      24.521   3.930 323.651  1.00145.28           N
ATOM    752  CA  LEU A 112      24.424   3.383 324.981  0.85145.28           C
ATOM    753  CB  LEU A 112      24.744   1.880 325.065  1.00145.28           C
ATOM    754  CG  LEU A 112      26.226   1.549 324.816  1.00145.28           C
ATOM    755  CD1 LEU A 112      26.482   0.036 324.902  1.00145.28           C
ATOM    756  CD2 LEU A 112      26.729   2.171 323.505  1.00145.28           C
ATOM    757  C   LEU A 112      25.388   4.088 325.902  1.00145.28           C
ATOM    758  O   LEU A 112      26.447   4.542 325.471  1.00145.28           O
ATOM    759  N   ASP A 113      25.033   4.209 327.207  1.00252.62           N
ATOM    760  CA  ASP A 113      25.894   4.847 328.177  0.79252.62           C
ATOM    761  CB  ASP A 113      25.396   6.239 328.618  1.00252.62           C
ATOM    762  CG  ASP A 113      26.434   6.869 329.541  1.00252.62           C
ATOM    763  OD1 ASP A 113      26.541   6.421 330.714  1.00252.62           O
ATOM    764  OD2 ASP A 113      27.140   7.805 329.079  1.00252.62           O
ATOM    765  C   ASP A 113      25.999   3.986 329.390  1.00252.62           C
ATOM    766  O   ASP A 113      25.049   3.301 329.765  1.00252.62           O
ATOM    767  N   GLY A 114      27.190   3.982 330.025  1.00106.78           N
ATOM    768  CA  GLY A 114      27.348   3.222 331.228  0.79106.78           C
ATOM    769  C   GLY A 114      27.944   4.123 332.258  1.00106.78           C
ATOM    770  O   GLY A 114      29.161   4.291 332.327  1.00106.78           O
ATOM    771  N   ALA A 115      27.076   4.732 333.089  1.00229.38           N
ATOM    772  CA  ALA A 115      27.526   5.544 334.180  0.79229.38           C
ATOM    773  CB  ALA A 115      27.464   7.055 333.901  1.00229.38           C
ATOM    774  C   ALA A 115      26.594   5.255 335.295  1.00229.38           C
ATOM    775  O   ALA A 115      25.376   5.275 335.119  1.00229.38           O
ATOM    776  N   LYS A 116      27.146   4.958 336.480  1.00215.69           N
ATOM    777  CA  LYS A 116      26.278   4.724 337.584  0.79215.69           C
ATOM    778  CB  LYS A 116      26.565   3.407 338.333  1.00215.69           C
ATOM    779  CG  LYS A 116      25.477   3.018 339.338  1.00215.69           C
ATOM    780  CD  LYS A 116      25.550   1.555 339.787  1.00215.69           C
ATOM    781  CE  LYS A 116      24.428   1.145 340.745  1.00215.69           C
ATOM    782  NZ  LYS A 116      24.461  -0.318 340.966  1.00215.69           N
ATOM    783  C   LYS A 116      26.531   5.862 338.516  1.00215.69           C
ATOM    784  O   LYS A 116      27.675   6.128 338.880  1.00215.69           O
ATOM    785  N   GLY A 117      25.465   6.589 338.905  1.00 63.66           N
ATOM    786  CA  GLY A 117      25.650   7.715 339.772  0.79 63.66           C
ATOM    787  C   GLY A 117      25.914   7.186 341.143  1.00 63.66           C
ATOM    788  O   GLY A 117      25.441   6.105 341.491  1.00 63.66           O
ATOM    789  N   ASP A 118      26.689   7.919 341.973  1.00273.22           N
ATOM    790  CA  ASP A 118      26.869   7.365 343.280  0.79273.22           C
ATOM    791  CB  ASP A 118      27.919   6.241 343.363  1.00273.22           C
ATOM    792  CG  ASP A 118      29.292   6.808 343.039  1.00273.22           C
ATOM    793  OD1 ASP A 118      29.420   7.495 341.991  1.00273.22           O
ATOM    794  OD2 ASP A 118      30.232   6.564 343.842  1.00273.22           O
ATOM    795  C   ASP A 118      27.235   8.401 344.299  1.00273.22           C
ATOM    796  O   ASP A 118      28.166   9.180 344.103  1.00273.22           O
ATOM    797  N   ALA A 119      26.475   8.439 345.419  1.00308.75           N
ATOM    798  CA  ALA A 119      26.814   9.300 346.518  0.79308.75           C
ATOM    799  CB  ALA A 119      27.113  10.749 346.094  1.00308.75           C
ATOM    800  C   ALA A 119      25.661   9.352 347.471  1.00308.75           C
ATOM    801  O   ALA A 119      24.516   9.092 347.104  1.00308.75           O
ATOM    802  N   GLY A 120      25.961   9.696 348.741  1.00121.27           N
ATOM    803  CA  GLY A 120      24.970   9.858 349.766  1.00121.27           C
ATOM    804  C   GLY A 120      25.571  10.843 350.726  1.00121.27           C
ATOM    805  O   GLY A 120      26.552  10.571 351.414  1.00121.27           O
ATOM    806  N   PRO A 121      24.948  11.981 350.781  1.00197.38           N
ATOM    807  CA  PRO A 121      25.434  13.161 351.454  0.50197.38           C
ATOM    808  CD  PRO A 121      23.565  12.104 350.351  1.00197.38           C
ATOM    809  CB  PRO A 121      24.365  14.227 351.190  1.00197.38           C
ATOM    810  CG  PRO A 121      23.073  13.416 350.979  1.00197.38           C
ATOM    811  C   PRO A 121      25.870  13.183 352.886  1.00197.38           C
ATOM    812  O   PRO A 121      26.965  13.682 353.138  1.00197.38           O
ATOM    813  N   ALA A 122      25.082  12.669 353.845  1.00239.94           N
ATOM    814  CA  ALA A 122      25.492  12.893 355.206  0.32239.94           C
ATOM    815  CB  ALA A 122      25.412  14.370 355.629  1.00239.94           C
ATOM    816  C   ALA A 122      24.550  12.136 356.073  1.00239.94           C
ATOM    817  O   ALA A 122      23.987  11.118 355.673  1.00239.94           O
ATOM    818  N   GLY A 123      24.363  12.633 357.306  1.00169.08           N
ATOM    819  CA  GLY A 123      23.566  11.942 358.268  0.62169.08           C
ATOM    820  C   GLY A 123      22.139  12.371 358.171  1.00169.08           C
ATOM    821  O   GLY A 123      21.582  12.248 357.081  1.00169.08           O
ATOM    822  N   PRO A 124      21.454  12.865 359.192  1.00190.17           N
ATOM    823  CA  PRO A 124      21.907  13.185 360.540  0.55190.17           C
ATOM    824  CD  PRO A 124      20.172  13.487 358.898  1.00190.17           C
ATOM    825  CB  PRO A 124      20.889  14.190 361.086  1.00190.17           C
ATOM    826  CG  PRO A 124      19.621  13.945 360.254  1.00190.17           C
ATOM    827  C   PRO A 124      22.089  12.047 361.501  1.00190.17           C
ATOM    828  O   PRO A 124      21.895  10.891 361.129  1.00190.17           O
ATOM    829  N   LYS A 125      22.447  12.401 362.763  1.00264.35           N
ATOM    830  CA  LYS A 125      22.700  11.501 363.858  0.73264.35           C
ATOM    831  CB  LYS A 125      22.739  12.213 365.221  1.00264.35           C
ATOM    832  CG  LYS A 125      21.438  12.934 365.570  1.00264.35           C
ATOM    833  CD  LYS A 125      21.470  13.613 366.939  1.00264.35           C
ATOM    834  CE  LYS A 125      21.845  15.095 366.870  1.00264.35           C
ATOM    835  NZ  LYS A 125      23.188  15.255 366.268  1.00264.35           N
ATOM    836  C   LYS A 125      21.632  10.464 363.855  1.00264.35           C
ATOM    837  O   LYS A 125      20.462  10.745 363.599  1.00264.35           O
ATOM    838  N   GLY A 126      22.042   9.215 364.136  1.00 69.34           N
ATOM    839  CA  GLY A 126      21.160   8.091 364.088  0.62 69.34           C
ATOM    840  C   GLY A 126      20.545   7.953 365.433  1.00 69.34           C
ATOM    841  O   GLY A 126      20.020   8.922 365.980  1.00 69.34           O
ATOM    842  N   GLU A 127      20.584   6.724 365.985  1.00202.99           N
ATOM    843  CA  GLU A 127      19.995   6.463 367.263  0.22202.99           C
ATOM    844  CB  GLU A 127      20.273   5.041 367.779  1.00202.99           C
ATOM    845  CG  GLU A 127      19.665   3.945 366.897  1.00202.99           C
ATOM    846  CD  GLU A 127      18.175   3.859 367.197  1.00202.99           C
ATOM    847  OE1 GLU A 127      17.821   3.817 368.405  1.00202.99           O
ATOM    848  OE2 GLU A 127      17.374   3.822 366.225  1.00202.99           O
ATOM    849  C   GLU A 127      20.587   7.448 368.211  1.00202.99           C
ATOM    850  O   GLU A 127      21.764   7.798 368.139  1.00202.99           O
HETATM  851  N   HYP A 128      19.745   7.929 369.076  1.00 86.01           N
HETATM  852  CD  HYP A 128      18.326   8.004 368.772  1.00 86.01           C
HETATM  853  CA  HYP A 128      20.153   8.944 369.998  0.50 86.01           C
HETATM  854  CB  HYP A 128      18.856   9.504 370.583  1.00 86.01           C
HETATM  855  CG  HYP A 128      17.820   9.280 369.464  1.00 86.01           C
HETATM  856  OE  HYP A 128      17.874  10.395 368.571  1.00 86.01           O
HETATM  857  C   HYP A 128      21.065   8.366 371.026  1.00 86.01           C
HETATM  858  O   HYP A 128      21.129   7.143 371.147  1.00 86.01           O
ATOM    859  N   GLY A 129      21.801   9.223 371.761  1.00 34.81           N
ATOM    860  CA  GLY A 129      22.579   8.729 372.856  0.85 34.81           C
ATOM    861  C   GLY A 129      21.654   8.472 373.989  1.00 34.81           C
ATOM    862  O   GLY A 129      20.949   9.372 374.443  1.00 34.81           O
ATOM    863  N   SER A 130      21.652   7.228 374.498  1.00 98.92           N
ATOM    864  CA  SER A 130      20.823   6.965 375.629  0.29 98.92           C
ATOM    865  CB  SER A 130      20.578   5.476 375.919  1.00 98.92           C
ATOM    866  OG  SER A 130      21.781   4.861 376.354  1.00 98.92           O
ATOM    867  C   SER A 130      21.583   7.528 376.774  1.00 98.92           C
ATOM    868  O   SER A 130      22.722   7.968 376.617  1.00 98.92           O
HETATM  869  N   HYP A 131      20.980   7.567 377.918  1.00 73.52           N
HETATM  870  CD  HYP A 131      19.554   7.823 378.009  1.00 73.52           C
HETATM  871  CA  HYP A 131      21.703   8.071 379.045  0.85 73.52           C
HETATM  872  CB  HYP A 131      20.653   8.690 379.977  1.00 73.52           C
HETATM  873  CG  HYP A 131      19.392   8.881 379.108  1.00 73.52           C
HETATM  874  OE  HYP A 131      19.399  10.200 378.557  1.00 73.52           O
HETATM  875  C   HYP A 131      22.309   6.858 379.667  1.00 73.52           C
HETATM  876  O   HYP A 131      21.710   5.788 379.571  1.00 73.52           O
ATOM    877  N   GLY A 132      23.486   6.987 380.303  1.00 29.31           N
ATOM    878  CA  GLY A 132      24.095   5.832 380.889  0.85 29.31           C
ATOM    879  C   GLY A 132      23.542   5.702 382.271  1.00 29.31           C
ATOM    880  O   GLY A 132      22.641   6.441 382.665  1.00 29.31           O
ATOM    881  N   GLU A 133      24.085   4.745 383.047  1.00196.01           N
ATOM    882  CA  GLU A 133      23.638   4.509 384.390  0.15196.01           C
ATOM    883  CB  GLU A 133      23.953   3.100 384.923  1.00196.01           C
ATOM    884  CG  GLU A 133      23.397   1.970 384.058  1.00196.01           C
ATOM    885  CD  GLU A 133      24.478   1.627 383.043  1.00196.01           C
ATOM    886  OE1 GLU A 133      25.562   1.161 383.484  1.00196.01           O
ATOM    887  OE2 GLU A 133      24.243   1.831 381.822  1.00196.01           O
ATOM    888  C   GLU A 133      24.366   5.469 385.272  1.00196.01           C
ATOM    889  O   GLU A 133      25.166   6.278 384.806  1.00196.01           O
ATOM    890  N   ASN A 134      24.080   5.399 386.586  1.00208.48           N
ATOM    891  CA  ASN A 134      24.650   6.288 387.556  0.85208.48           C
ATOM    892  CB  ASN A 134      24.089   6.082 388.973  1.00208.48           C
ATOM    893  CG  ASN A 134      24.421   4.662 389.408  1.00208.48           C
ATOM    894  OD1 ASN A 134      24.678   3.790 388.579  1.00208.48           O
ATOM    895  ND2 ASN A 134      24.404   4.416 390.746  1.00208.48           N
ATOM    896  C   ASN A 134      26.129   6.109 387.621  1.00208.48           C
ATOM    897  O   ASN A 134      26.684   5.106 387.175  1.00208.48           O
ATOM    898  N   GLY A 135      26.791   7.144 388.171  1.00 75.59           N
ATOM    899  CA  GLY A 135      28.211   7.211 388.338  0.62 75.59           C
ATOM    900  C   GLY A 135      28.496   6.939 389.789  1.00 75.59           C
ATOM    901  O   GLY A 135      28.437   5.798 390.244  1.00 75.59           O
ATOM    902  N   ALA A 136      28.815   8.008 390.549  1.00200.77           N
ATOM    903  CA  ALA A 136      29.225   7.917 391.925  0.15200.77           C
ATOM    904  CB  ALA A 136      29.553   9.282 392.554  1.00200.77           C
ATOM    905  C   ALA A 136      28.185   7.263 392.778  1.00200.77           C
ATOM    906  O   ALA A 136      26.979   7.398 392.575  1.00200.77           O
HETATM  907  N   HYP A 137      28.693   6.530 393.741  1.00104.00           N
HETATM  908  CD  HYP A 137      29.864   5.719 393.447  1.00104.00           C
HETATM  909  CA  HYP A 137      27.836   5.834 394.661  0.84104.00           C
HETATM  910  CB  HYP A 137      28.643   4.683 395.242  1.00104.00           C
HETATM  911  CG  HYP A 137      29.569   4.335 394.063  1.00104.00           C
HETATM  912  OE  HYP A 137      28.807   3.543 393.148  1.00104.00           O
HETATM  913  C   HYP A 137      27.096   6.724 395.611  1.00104.00           C
HETATM  914  O   HYP A 137      26.039   7.224 395.231  1.00104.00           O
ATOM    915  N   GLY A 138      27.596   6.938 396.845  1.00 79.04           N
ATOM    916  CA  GLY A 138      26.748   7.602 397.793  0.85 79.04           C
ATOM    917  C   GLY A 138      27.540   7.902 399.027  1.00 79.04           C
ATOM    918  O   GLY A 138      28.702   7.516 399.144  1.00 79.04           O
ATOM    919  N   GLN A 139      26.909   8.606 399.993  1.00233.88           N
ATOM    920  CA  GLN A 139      27.596   8.989 401.193  0.30233.88           C
ATOM    921  CB  GLN A 139      28.003  10.475 401.191  1.00233.88           C
ATOM    922  CG  GLN A 139      28.925  10.890 402.339  1.00233.88           C
ATOM    923  CD  GLN A 139      29.411  12.302 402.047  1.00233.88           C
ATOM    924  OE1 GLN A 139      29.534  13.133 402.945  1.00233.88           O
ATOM    925  NE2 GLN A 139      29.707  12.578 400.749  1.00233.88           N
ATOM    926  C   GLN A 139      26.690   8.732 402.370  1.00233.88           C
ATOM    927  O   GLN A 139      25.565   8.258 402.219  1.00233.88           O
ATOM    928  N   MET A 140      27.193   9.043 403.584  1.00244.22           N
ATOM    929  CA  MET A 140      26.562   8.807 404.857  0.45244.22           C
ATOM    930  CB  MET A 140      27.561   8.921 406.022  1.00244.22           C
ATOM    931  CG  MET A 140      28.244  10.290 406.085  1.00244.22           C
ATOM    932  SD  MET A 140      29.576  10.425 407.314  1.00244.22           S
ATOM    933  CE  MET A 140      30.705   9.305 406.436  1.00244.22           C
ATOM    934  C   MET A 140      25.448   9.772 405.115  1.00244.22           C
ATOM    935  O   MET A 140      25.202  10.690 404.335  1.00244.22           O
ATOM    936  N   GLY A 141      24.726   9.548 406.241  1.00 72.75           N
ATOM    937  CA  GLY A 141      23.599  10.364 406.590  0.83 72.75           C
ATOM    938  C   GLY A 141      23.620  10.687 408.044  1.00 72.75           C
ATOM    939  O   GLY A 141      24.417  10.180 408.831  1.00 72.75           O
ATOM    940  N   PRO A 142      22.723  11.572 408.373  1.00152.53           N
ATOM    941  CA  PRO A 142      22.594  12.005 409.733  0.27152.53           C
ATOM    942  CD  PRO A 142      22.410  12.647 407.440  1.00152.53           C
ATOM    943  CB  PRO A 142      21.797  13.307 409.689  1.00152.53           C
ATOM    944  CG  PRO A 142      22.134  13.886 408.304  1.00152.53           C
ATOM    945  C   PRO A 142      21.965  10.921 410.541  1.00152.53           C
ATOM    946  O   PRO A 142      21.370  10.016 409.961  1.00152.53           O
ATOM    947  N   ARG A 143      22.083  10.996 411.880  1.00168.29           N
ATOM    948  CA  ARG A 143      21.598   9.949 412.731  0.68168.29           C
ATOM    949  CB  ARG A 143      22.685   9.372 413.650  1.00168.29           C
ATOM    950  CG  ARG A 143      23.344  10.434 414.531  1.00168.29           C
ATOM    951  CD  ARG A 143      24.817  10.690 414.198  1.00168.29           C
ATOM    952  NE  ARG A 143      24.953  10.795 412.717  1.00168.29           N
ATOM    953  CZ  ARG A 143      25.960  11.546 412.180  1.00168.29           C
ATOM    954  NH1 ARG A 143      26.788  12.259 412.998  1.00168.29           N
ATOM    955  NH2 ARG A 143      26.140  11.583 410.827  1.00168.29           N
ATOM    956  C   ARG A 143      20.508  10.474 413.614  1.00168.29           C
ATOM    957  O   ARG A 143      20.124  11.640 413.536  1.00168.29           O
ATOM    958  N   GLY A 144      19.964   9.577 414.465  1.00 18.39           N
ATOM    959  CA  GLY A 144      18.881   9.892 415.354  0.84 18.39           C
ATOM    960  C   GLY A 144      19.420  10.533 416.587  1.00 18.39           C
ATOM    961  O   GLY A 144      20.625  10.737 416.729  1.00 18.39           O
ATOM    962  N   LEU A 145      18.505  10.881 417.513  1.00 41.83           N
ATOM    963  CA  LEU A 145      18.900  11.489 418.746  0.55 41.83           C
ATOM    964  CB  LEU A 145      18.178  12.816 419.012  1.00 41.83           C
ATOM    965  CG  LEU A 145      18.533  13.854 417.928  1.00 41.83           C
ATOM    966  CD1 LEU A 145      17.837  15.202 418.171  1.00 41.83           C
ATOM    967  CD2 LEU A 145      20.057  13.981 417.765  1.00 41.83           C
ATOM    968  C   LEU A 145      18.615  10.506 419.834  1.00 41.83           C
ATOM    969  O   LEU A 145      17.555   9.885 419.886  1.00 41.83           O
HETATM  970  N   HYP A 146      19.582  10.339 420.692  1.00 65.57           N
HETATM  971  CD  HYP A 146      20.963  10.417 420.242  1.00 65.57           C
HETATM  972  CA  HYP A 146      19.432   9.398 421.766  0.62 65.57           C
HETATM  973  CB  HYP A 146      20.846   9.133 422.281  1.00 65.57           C
HETATM  974  CG  HYP A 146      21.735   9.353 421.043  1.00 65.57           C
HETATM  975  OE  HYP A 146      21.826   8.123 420.319  1.00 65.57           O
HETATM  976  C   HYP A 146      18.498   9.924 422.800  1.00 65.57           C
HETATM  977  O   HYP A 146      18.187  11.114 422.768  1.00 65.57           O
ATOM    978  N   GLY A 147      18.029   9.060 423.722  1.00 93.30           N
ATOM    979  CA  GLY A 147      17.149   9.558 424.734  0.85 93.30           C
ATOM    980  C   GLY A 147      16.921   8.491 425.757  1.00 93.30           C
ATOM    981  O   GLY A 147      16.901   7.300 425.446  1.00 93.30           O
ATOM    982  N   GLU A 148      16.749   8.930 427.020  1.00316.56           N
ATOM    983  CA  GLU A 148      16.469   8.095 428.153  0.43316.56           C
ATOM    984  CB  GLU A 148      17.119   6.696 428.113  1.00316.56           C
ATOM    985  CG  GLU A 148      16.629   5.742 429.211  1.00316.56           C
ATOM    986  CD  GLU A 148      15.951   4.540 428.561  1.00316.56           C
ATOM    987  OE1 GLU A 148      16.473   4.076 427.512  1.00316.56           O
ATOM    988  OE2 GLU A 148      14.918   4.062 429.101  1.00316.56           O
ATOM    989  C   GLU A 148      17.078   8.817 429.309  1.00316.56           C
ATOM    990  O   GLU A 148      17.829   9.774 429.121  1.00316.56           O
ATOM    991  N   ARG A 149      16.762   8.390 430.542  1.00 96.95           N
ATOM    992  CA  ARG A 149      17.355   9.020 431.683  0.81 96.95           C
ATOM    993  CB  ARG A 149      16.350   9.722 432.618  1.00 96.95           C
ATOM    994  CG  ARG A 149      15.619  10.891 431.947  1.00 96.95           C
ATOM    995  CD  ARG A 149      14.923  11.845 432.924  1.00 96.95           C
ATOM    996  NE  ARG A 149      14.259  12.910 432.117  1.00 96.95           N
ATOM    997  CZ  ARG A 149      14.114  14.174 432.616  1.00 96.95           C
ATOM    998  NH1 ARG A 149      14.646  14.499 433.830  1.00 96.95           N
ATOM    999  NH2 ARG A 149      13.434  15.115 431.897  1.00 96.95           N
ATOM   1000  C   ARG A 149      18.029   7.918 432.443  1.00 96.95           C
ATOM   1001  O   ARG A 149      18.092   6.786 431.966  1.00 96.95           O
ATOM   1002  N   GLY A 150      18.595   8.222 433.627  1.00 27.07           N
ATOM   1003  CA  GLY A 150      19.324   7.215 434.347  0.81 27.07           C
ATOM   1004  C   GLY A 150      18.499   6.660 435.473  1.00 27.07           C
ATOM   1005  O   GLY A 150      17.271   6.716 435.454  1.00 27.07           O
ATOM   1006  N   ARG A 151      19.191   6.105 436.499  1.00 91.41           N
ATOM   1007  CA  ARG A 151      18.550   5.484 437.628  0.73 91.41           C
ATOM   1008  CB  ARG A 151      18.818   3.966 437.701  1.00 91.41           C
ATOM   1009  CG  ARG A 151      17.854   3.215 438.621  1.00 91.41           C
ATOM   1010  CD  ARG A 151      17.918   1.689 438.515  1.00 91.41           C
ATOM   1011  NE  ARG A 151      16.826   1.162 439.383  1.00 91.41           N
ATOM   1012  CZ  ARG A 151      16.784  -0.155 439.738  1.00 91.41           C
ATOM   1013  NH1 ARG A 151      17.745  -1.018 439.297  1.00 91.41           N
ATOM   1014  NH2 ARG A 151      15.778  -0.606 440.544  1.00 91.41           N
ATOM   1015  C   ARG A 151      19.076   6.131 438.881  1.00 91.41           C
ATOM   1016  O   ARG A 151      20.066   6.857 438.845  1.00 91.41           O
HETATM 1017  N   HYP A 152      18.398   5.916 439.985  1.00 65.01           N
HETATM 1018  CD  HYP A 152      16.950   5.802 439.908  1.00 65.01           C
HETATM 1019  CA  HYP A 152      18.815   6.520 441.234  0.45 65.01           C
HETATM 1020  CB  HYP A 152      17.577   6.554 442.131  1.00 65.01           C
HETATM 1021  CG  HYP A 152      16.426   6.580 441.119  1.00 65.01           C
HETATM 1022  OE  HYP A 152      15.133   6.176 441.576  1.00 65.01           O
HETATM 1023  C   HYP A 152      19.962   5.802 441.864  1.00 65.01           C
HETATM 1024  O   HYP A 152      20.280   4.685 441.456  1.00 65.01           O
ATOM   1025  N   GLY A 153      20.582   6.438 442.877  1.00 44.61           N
ATOM   1026  CA  GLY A 153      21.852   6.012 443.376  0.29 44.61           C
ATOM   1027  C   GLY A 153      21.627   5.057 444.502  1.00 44.61           C
ATOM   1028  O   GLY A 153      20.515   4.580 444.726  1.00 44.61           O
ATOM   1029  N   ALA A 154      22.713   4.754 445.240  1.00194.39           N
ATOM   1030  CA  ALA A 154      22.660   3.841 446.342  0.59194.39           C
ATOM   1031  CB  ALA A 154      24.037   3.286 446.741  1.00194.39           C
ATOM   1032  C   ALA A 154      22.097   4.531 447.539  1.00194.39           C
ATOM   1033  O   ALA A 154      22.113   5.755 447.655  1.00194.39           O
ATOM   1034  N   PRO A 155      21.546   3.724 448.404  1.00 83.52           N
ATOM   1035  CA  PRO A 155      20.952   4.213 449.619  0.35 83.52           C
ATOM   1036  CD  PRO A 155      20.905   2.500 447.951  1.00 83.52           C
ATOM   1037  CB  PRO A 155      19.916   3.170 450.050  1.00 83.52           C
ATOM   1038  CG  PRO A 155      20.255   1.922 449.216  1.00 83.52           C
ATOM   1039  C   PRO A 155      22.044   4.430 450.621  1.00 83.52           C
ATOM   1040  O   PRO A 155      23.141   3.911 450.421  1.00 83.52           O
ATOM   1041  N   GLY A 156      21.780   5.191 451.699  1.00 29.74           N
ATOM   1042  CA  GLY A 156      22.799   5.454 452.675  0.24 29.74           C
ATOM   1043  C   GLY A 156      22.684   4.506 453.825  1.00 29.74           C
ATOM   1044  O   GLY A 156      21.898   3.561 453.851  1.00 29.74           O
ATOM   1045  N   PRO A 157      23.527   4.815 454.770  1.00179.66           N
ATOM   1046  CA  PRO A 157      23.613   4.065 455.995  0.46179.66           C
ATOM   1047  CD  PRO A 157      24.829   5.320 454.358  1.00179.66           C
ATOM   1048  CB  PRO A 157      25.006   4.337 456.560  1.00179.66           C
ATOM   1049  CG  PRO A 157      25.843   4.693 455.324  1.00179.66           C
ATOM   1050  C   PRO A 157      22.533   4.385 456.958  1.00179.66           C
ATOM   1051  O   PRO A 157      21.827   5.377 456.774  1.00179.66           O
ATOM   1052  N   ALA A 158      22.389   3.533 457.986  1.00185.19           N
ATOM   1053  CA  ALA A 158      21.429   3.778 459.013  0.18185.19           C
ATOM   1054  CB  ALA A 158      21.347   2.645 460.049  1.00185.19           C
ATOM   1055  C   ALA A 158      21.912   5.002 459.715  1.00185.19           C
ATOM   1056  O   ALA A 158      23.101   5.315 459.688  1.00185.19           O
ATOM   1057  N   GLY A 159      20.988   5.744 460.349  1.00 77.73           N
ATOM   1058  CA  GLY A 159      21.374   6.973 460.974  0.24 77.73           C
ATOM   1059  C   GLY A 159      21.771   6.723 462.403  1.00 77.73           C
ATOM   1060  O   GLY A 159      21.956   5.585 462.833  1.00 77.73           O
ATOM   1061  N   ALA A 160      21.912   7.831 463.164  1.00184.38           N
ATOM   1062  CA  ALA A 160      22.364   7.872 464.531  0.76184.38           C
ATOM   1063  CB  ALA A 160      23.153   9.150 464.866  1.00184.38           C
ATOM   1064  C   ALA A 160      21.228   7.792 465.512  1.00184.38           C
ATOM   1065  O   ALA A 160      20.062   7.666 465.141  1.00184.38           O
ATOM   1066  N   ARG A 161      21.589   7.841 466.818  1.00121.44           N
ATOM   1067  CA  ARG A 161      20.682   7.776 467.935  0.60121.44           C
ATOM   1068  CB  ARG A 161      21.348   7.502 469.293  1.00121.44           C
ATOM   1069  CG  ARG A 161      21.918   6.091 469.381  1.00121.44           C
ATOM   1070  CD  ARG A 161      21.011   5.049 468.728  1.00121.44           C
ATOM   1071  NE  ARG A 161      21.728   3.749 468.801  1.00121.44           N
ATOM   1072  CZ  ARG A 161      22.812   3.546 467.999  1.00121.44           C
ATOM   1073  NH1 ARG A 161      23.257   4.551 467.190  1.00121.44           N
ATOM   1074  NH2 ARG A 161      23.465   2.348 468.024  1.00121.44           N
ATOM   1075  C   ARG A 161      19.934   9.057 468.057  1.00121.44           C
ATOM   1076  O   ARG A 161      20.309  10.081 467.487  1.00121.44           O
ATOM   1077  N   GLY A 162      18.825   9.003 468.820  1.00 43.55           N
ATOM   1078  CA  GLY A 162      17.969  10.131 469.016  0.60 43.55           C
ATOM   1079  C   GLY A 162      18.570  10.984 470.094  1.00 43.55           C
ATOM   1080  O   GLY A 162      19.743  10.843 470.437  1.00 43.55           O
ATOM   1081  N   ASN A 163      17.752  11.895 470.659  1.00173.86           N
ATOM   1082  CA  ASN A 163      18.198  12.887 471.599  0.82173.86           C
ATOM   1083  CB  ASN A 163      17.255  14.100 471.691  1.00173.86           C
ATOM   1084  CG  ASN A 163      17.274  14.819 470.351  1.00173.86           C
ATOM   1085  OD1 ASN A 163      18.316  14.935 469.707  1.00173.86           O
ATOM   1086  ND2 ASN A 163      16.085  15.315 469.913  1.00173.86           N
ATOM   1087  C   ASN A 163      18.340  12.347 472.992  1.00173.86           C
ATOM   1088  O   ASN A 163      17.954  11.221 473.302  1.00173.86           O
ATOM   1089  N   ASP A 164      18.937  13.200 473.857  1.00227.62           N
ATOM   1090  CA  ASP A 164      19.240  12.991 475.249  0.60227.62           C
ATOM   1091  CB  ASP A 164      20.139  14.132 475.785  1.00227.62           C
ATOM   1092  CG  ASP A 164      20.695  13.860 477.181  1.00227.62           C
ATOM   1093  OD1 ASP A 164      19.898  13.749 478.149  1.00227.62           O
ATOM   1094  OD2 ASP A 164      21.948  13.801 477.302  1.00227.62           O
ATOM   1095  C   ASP A 164      17.949  13.005 476.019  1.00227.62           C
ATOM   1096  O   ASP A 164      16.959  13.590 475.581  1.00227.62           O
ATOM   1097  N   GLY A 165      17.932  12.332 477.190  1.00 74.44           N
ATOM   1098  CA  GLY A 165      16.765  12.243 478.022  0.42 74.44           C
ATOM   1099  C   GLY A 165      16.644  13.443 478.903  1.00 74.44           C
ATOM   1100  O   GLY A 165      17.580  14.223 479.069  1.00 74.44           O
ATOM   1101  N   ALA A 166      15.433  13.619 479.469  1.00195.00           N
ATOM   1102  CA  ALA A 166      15.153  14.625 480.449  0.58195.00           C
ATOM   1103  CB  ALA A 166      13.731  15.208 480.373  1.00195.00           C
ATOM   1104  C   ALA A 166      15.315  13.937 481.763  1.00195.00           C
ATOM   1105  O   ALA A 166      15.531  12.729 481.777  1.00195.00           O
ATOM   1106  N   THR A 167      15.137  14.698 482.866  1.00188.43           N
ATOM   1107  CA  THR A 167      15.349  14.413 484.268  0.73188.43           C
ATOM   1108  CB  THR A 167      14.329  15.114 485.122  1.00188.43           C
ATOM   1109  OG1 THR A 167      13.019  14.685 484.773  1.00188.43           O
ATOM   1110  CG2 THR A 167      14.451  16.628 484.889  1.00188.43           C
ATOM   1111  C   THR A 167      15.301  12.954 484.624  1.00188.43           C
ATOM   1112  O   THR A 167      16.078  12.132 484.142  1.00188.43           O
ATOM   1113  N   GLY A 168      14.449  12.609 485.602  1.00 86.22           N
ATOM   1114  CA  GLY A 168      14.368  11.253 486.045  0.21 86.22           C
ATOM   1115  C   GLY A 168      13.322  11.243 487.106  1.00 86.22           C
ATOM   1116  O   GLY A 168      12.400  12.057 487.092  1.00 86.22           O
ATOM   1117  N   ALA A 169      13.446  10.309 488.063  1.00226.28           N
ATOM   1118  CA  ALA A 169      12.479  10.222 489.111  0.61226.28           C
ATOM   1119  CB  ALA A 169      11.754   8.867 489.177  1.00226.28           C
ATOM   1120  C   ALA A 169      13.206  10.406 490.401  1.00226.28           C
ATOM   1121  O   ALA A 169      14.428  10.543 490.430  1.00226.28           O
ATOM   1122  N   ALA A 170      12.443  10.514 491.503  1.00207.59           N
ATOM   1123  CA  ALA A 170      13.016  10.678 492.806  0.60207.59           C
ATOM   1124  CB  ALA A 170      12.217  11.635 493.709  1.00207.59           C
ATOM   1125  C   ALA A 170      13.074   9.348 493.505  1.00207.59           C
ATOM   1126  O   ALA A 170      12.654   8.327 492.962  1.00207.59           O
ATOM   1127  N   GLY A 171      13.622   9.339 494.745  1.00 65.85           N
ATOM   1128  CA  GLY A 171      13.764   8.135 495.520  0.83 65.85           C
ATOM   1129  C   GLY A 171      13.291   8.388 496.921  1.00 65.85           C
ATOM   1130  O   GLY A 171      12.526   9.314 497.183  1.00 65.85           O
ATOM   1131  N   PRO A 172      13.775   7.570 497.825  1.00162.58           N
ATOM   1132  CA  PRO A 172      13.451   7.635 499.230  0.28162.58           C
ATOM   1133  CD  PRO A 172      14.921   6.717 497.559  1.00162.58           C
ATOM   1134  CB  PRO A 172      14.438   6.703 499.934  1.00162.58           C
ATOM   1135  CG  PRO A 172      15.020   5.827 498.807  1.00162.58           C
ATOM   1136  C   PRO A 172      13.610   9.050 499.689  1.00162.58           C
ATOM   1137  O   PRO A 172      14.524   9.738 499.238  1.00162.58           O
HETATM 1138  N   HYP A 173      12.728   9.473 500.551  1.00 88.12           N
HETATM 1139  CD  HYP A 173      11.363   8.999 500.382  1.00 88.12           C
HETATM 1140  CA  HYP A 173      12.747  10.859 500.951  0.54 88.12           C
HETATM 1141  CB  HYP A 173      11.298  11.275 501.214  1.00 88.12           C
HETATM 1142  CG  HYP A 173      10.504  10.266 500.373  1.00 88.12           C
HETATM 1143  OE  HYP A 173       9.127  10.064 500.696  1.00 88.12           O
HETATM 1144  C   HYP A 173      13.789  11.316 501.951  1.00 88.12           C
HETATM 1145  O   HYP A 173      14.051  12.516 501.969  1.00 88.12           O
ATOM   1146  N   GLY A 174      14.398  10.433 502.782  1.00146.73           N
ATOM   1147  CA  GLY A 174      14.568  10.710 504.197  0.84146.73           C
ATOM   1148  C   GLY A 174      15.908  11.305 504.528  1.00146.73           C
ATOM   1149  O   GLY A 174      16.434  11.990 503.652  1.00146.73           O
ATOM   1150  N   PRO A 175      16.563  11.161 505.698  1.00188.06           N
ATOM   1151  CA  PRO A 175      16.182  10.450 506.929  0.42188.06           C
ATOM   1152  CD  PRO A 175      18.011  11.268 505.606  1.00188.06           C
ATOM   1153  CB  PRO A 175      17.482   9.952 507.555  1.00188.06           C
ATOM   1154  CG  PRO A 175      18.552  10.893 506.992  1.00188.06           C
ATOM   1155  C   PRO A 175      15.386  11.262 507.919  1.00188.06           C
ATOM   1156  O   PRO A 175      15.008  12.397 507.634  1.00188.06           O
ATOM   1157  N   THR A 176      15.162  10.648 509.105  1.00 78.46           N
ATOM   1158  CA  THR A 176      14.412  11.060 510.269  0.44 78.46           C
ATOM   1159  CB  THR A 176      14.032   9.801 511.022  1.00 78.46           C
ATOM   1160  OG1 THR A 176      13.357   8.924 510.134  1.00 78.46           O
ATOM   1161  CG2 THR A 176      13.123  10.062 512.231  1.00 78.46           C
ATOM   1162  C   THR A 176      15.300  11.918 511.146  1.00 78.46           C
ATOM   1163  O   THR A 176      16.416  12.265 510.760  1.00 78.46           O
ATOM   1164  N   GLY A 177      14.795  12.306 512.345  1.00 52.31           N
ATOM   1165  CA  GLY A 177      15.501  13.091 513.325  0.85 52.31           C
ATOM   1166  C   GLY A 177      15.716  12.215 514.529  1.00 52.31           C
ATOM   1167  O   GLY A 177      14.949  11.290 514.791  1.00 52.31           O
ATOM   1168  N   PRO A 178      16.747  12.512 515.277  1.00180.77           N
ATOM   1169  CA  PRO A 178      17.132  11.726 516.423  0.56180.77           C
ATOM   1170  CD  PRO A 178      17.236  13.878 515.369  1.00180.77           C
ATOM   1171  CB  PRO A 178      18.231  12.529 517.117  1.00180.77           C
ATOM   1172  CG  PRO A 178      17.880  13.985 516.763  1.00180.77           C
ATOM   1173  C   PRO A 178      16.089  11.281 517.401  1.00180.77           C
ATOM   1174  O   PRO A 178      15.776  10.091 517.405  1.00180.77           O
ATOM   1175  N   ALA A 179      15.527  12.194 518.221  1.00277.14           N
ATOM   1176  CA  ALA A 179      14.583  11.781 519.227  0.40277.14           C
ATOM   1177  CB  ALA A 179      14.991  10.512 519.997  1.00277.14           C
ATOM   1178  C   ALA A 179      14.490  12.883 520.230  1.00277.14           C
ATOM   1179  O   ALA A 179      15.200  13.883 520.134  1.00277.14           O
ATOM   1180  N   GLY A 180      13.584  12.735 521.217  1.00 64.94           N
ATOM   1181  CA  GLY A 180      13.427  13.747 522.218  0.38 64.94           C
ATOM   1182  C   GLY A 180      14.508  13.604 523.245  1.00 64.94           C
ATOM   1183  O   GLY A 180      14.991  12.517 523.556  1.00 64.94           O
ATOM   1184  N   PRO A 181      14.883  14.743 523.752  1.00 73.93           N
ATOM   1185  CA  PRO A 181      15.888  14.855 524.780  0.85 73.93           C
ATOM   1186  CD  PRO A 181      14.836  15.930 522.913  1.00 73.93           C
ATOM   1187  CB  PRO A 181      16.593  16.187 524.541  1.00 73.93           C
ATOM   1188  CG  PRO A 181      15.596  17.001 523.702  1.00 73.93           C
ATOM   1189  C   PRO A 181      15.225  14.788 526.117  1.00 73.93           C
ATOM   1190  O   PRO A 181      14.000  14.714 526.173  1.00 73.93           O
HETATM 1191  N   HYP A 182      16.004  14.801 527.162  1.00 62.02           N
HETATM 1192  CD  HYP A 182      17.251  14.050 527.142  1.00 62.02           C
HETATM 1193  CA  HYP A 182      15.431  14.853 528.482  0.31 62.02           C
HETATM 1194  CB  HYP A 182      16.551  14.444 529.438  1.00 62.02           C
HETATM 1195  CG  HYP A 182      17.393  13.499 528.567  1.00 62.02           C
HETATM 1196  OE  HYP A 182      18.732  13.211 528.981  1.00 62.02           O
HETATM 1197  C   HYP A 182      14.882  16.224 528.696  1.00 62.02           C
HETATM 1198  O   HYP A 182      15.084  17.082 527.838  1.00 62.02           O
ATOM   1199  N   GLY A 183      14.191  16.452 529.829  1.00 46.73           N
ATOM   1200  CA  GLY A 183      13.235  17.517 529.893  0.38 46.73           C
ATOM   1201  C   GLY A 183      13.618  18.434 531.028  1.00 46.73           C
ATOM   1202  O   GLY A 183      14.754  18.414 531.498  1.00 46.73           O
ATOM   1203  N   PHE A 184      12.656  19.271 531.487  1.00174.74           N
ATOM   1204  CA  PHE A 184      12.921  20.320 532.433  0.43174.74           C
ATOM   1205  CB  PHE A 184      11.788  21.369 532.577  1.00174.74           C
ATOM   1206  CG  PHE A 184      11.800  22.326 531.436  1.00174.74           C
ATOM   1207  CD1 PHE A 184      12.727  23.342 531.398  1.00174.74           C
ATOM   1208  CD2 PHE A 184      10.896  22.218 530.408  1.00174.74           C
ATOM   1209  CE1 PHE A 184      12.751  24.233 530.351  1.00174.74           C
ATOM   1210  CE2 PHE A 184      10.912  23.105 529.357  1.00174.74           C
ATOM   1211  CZ  PHE A 184      11.842  24.116 529.328  1.00174.74           C
ATOM   1212  C   PHE A 184      13.394  19.926 533.816  1.00174.74           C
ATOM   1213  O   PHE A 184      14.512  20.317 534.146  1.00174.74           O
HETATM 1214  N   HYP A 185      12.723  19.182 534.668  1.00 96.65           N
HETATM 1215  CD  HYP A 185      11.429  19.712 535.046  1.00 96.65           C
HETATM 1216  CA  HYP A 185      13.428  19.002 535.910  0.33 96.65           C
HETATM 1217  CB  HYP A 185      13.012  20.178 536.799  1.00 96.65           C
HETATM 1218  CG  HYP A 185      11.807  20.803 536.066  1.00 96.65           C
HETATM 1219  OE  HYP A 185      12.262  21.989 535.410  1.00 96.65           O
HETATM 1220  C   HYP A 185      12.834  17.774 536.497  1.00 96.65           C
HETATM 1221  O   HYP A 185      13.267  16.670 536.171  1.00 96.65           O
ATOM   1222  N   GLY A 186      11.820  17.963 537.358  1.00 85.35           N
ATOM   1223  CA  GLY A 186      11.294  16.893 538.140  0.77 85.35           C
ATOM   1224  C   GLY A 186      10.485  17.531 539.221  1.00 85.35           C
ATOM   1225  O   GLY A 186      10.285  18.745 539.225  1.00 85.35           O
ATOM   1226  N   ALA A 187      10.007  16.716 540.179  1.00201.10           N
ATOM   1227  CA  ALA A 187       9.192  17.211 541.248  0.81201.10           C
ATOM   1228  CB  ALA A 187       7.726  16.752 541.182  1.00201.10           C
ATOM   1229  C   ALA A 187       9.774  16.681 542.515  1.00201.10           C
ATOM   1230  O   ALA A 187      10.823  16.039 542.503  1.00201.10           O
ATOM   1231  N   VAL A 188       9.120  16.966 543.659  1.00133.93           N
ATOM   1232  CA  VAL A 188       9.697  16.555 544.903  0.82133.93           C
ATOM   1233  CB  VAL A 188       9.965  17.696 545.838  1.00133.93           C
ATOM   1234  CG1 VAL A 188      10.898  18.698 545.140  1.00133.93           C
ATOM   1235  CG2 VAL A 188       8.618  18.283 546.294  1.00133.93           C
ATOM   1236  C   VAL A 188       8.746  15.655 545.638  1.00133.93           C
ATOM   1237  O   VAL A 188       7.611  15.414 545.229  1.00133.93           O
ATOM   1238  N   GLY A 189       9.273  15.117 546.753  1.00 65.38           N
ATOM   1239  CA  GLY A 189       8.685  14.293 547.768  0.55 65.38           C
ATOM   1240  C   GLY A 189       8.094  15.201 548.805  1.00 65.38           C
ATOM   1241  O   GLY A 189       7.758  16.347 548.510  1.00 65.38           O
ATOM   1242  N   ALA A 190       7.950  14.715 550.059  1.00236.58           N
ATOM   1243  CA  ALA A 190       7.294  15.525 551.049  0.32236.58           C
ATOM   1244  CB  ALA A 190       5.779  15.279 551.128  1.00236.58           C
ATOM   1245  C   ALA A 190       7.847  15.243 552.412  1.00236.58           C
ATOM   1246  O   ALA A 190       8.829  14.521 552.578  1.00236.58           O
ATOM   1247  N   LYS A 191       7.200  15.860 553.425  1.00242.18           N
ATOM   1248  CA  LYS A 191       7.572  15.786 554.810  0.84242.18           C
ATOM   1249  CB  LYS A 191       6.599  16.539 555.728  1.00242.18           C
ATOM   1250  CG  LYS A 191       6.364  17.995 555.330  1.00242.18           C
ATOM   1251  CD  LYS A 191       5.104  18.560 555.983  1.00242.18           C
ATOM   1252  CE  LYS A 191       3.985  17.518 556.077  1.00242.18           C
ATOM   1253  NZ  LYS A 191       2.772  18.116 556.674  1.00242.18           N
ATOM   1254  C   LYS A 191       7.527  14.356 555.237  1.00242.18           C
ATOM   1255  O   LYS A 191       6.622  13.610 554.865  1.00242.18           O
ATOM   1256  N   GLY A 192       8.527  13.944 556.040  1.00 64.46           N
ATOM   1257  CA  GLY A 192       8.612  12.588 556.496  0.38 64.46           C
ATOM   1258  C   GLY A 192       8.038  12.496 557.874  1.00 64.46           C
ATOM   1259  O   GLY A 192       7.250  13.339 558.298  1.00 64.46           O
ATOM   1260  N   GLU A 193       8.454  11.445 558.611  1.00219.30           N
ATOM   1261  CA  GLU A 193       7.949  11.165 559.925  0.15219.30           C
ATOM   1262  CB  GLU A 193       8.396   9.813 560.511  1.00219.30           C
ATOM   1263  CG  GLU A 193       7.846   8.589 559.783  1.00219.30           C
ATOM   1264  CD  GLU A 193       8.767   8.286 558.611  1.00219.30           C
ATOM   1265  OE1 GLU A 193       9.880   8.874 558.563  1.00219.30           O
ATOM   1266  OE2 GLU A 193       8.370   7.455 557.751  1.00219.30           O
ATOM   1267  C   GLU A 193       8.451  12.187 560.890  1.00219.30           C
ATOM   1268  O   GLU A 193       9.492  12.812 560.692  1.00219.30           O
ATOM   1269  N   ALA A 194       7.661  12.388 561.962  1.00190.80           N
ATOM   1270  CA  ALA A 194       7.982  13.255 563.055  0.85190.80           C
ATOM   1271  CB  ALA A 194       6.755  13.792 563.809  1.00190.80           C
ATOM   1272  C   ALA A 194       8.786  12.440 564.022  1.00190.80           C
ATOM   1273  O   ALA A 194       9.063  11.268 563.773  1.00190.80           O
ATOM   1274  N   GLY A 195       9.208  13.049 565.154  1.00 62.19           N
ATOM   1275  CA  GLY A 195      10.043  12.344 566.089  0.35 62.19           C
ATOM   1276  C   GLY A 195       9.270  11.948 567.315  1.00 62.19           C
ATOM   1277  O   GLY A 195       8.203  12.472 567.633  1.00 62.19           O
ATOM   1278  N   PRO A 196       9.873  11.017 568.013  1.00 90.85           N
ATOM   1279  CA  PRO A 196       9.406  10.439 569.248  0.32 90.85           C
ATOM   1280  CD  PRO A 196      11.192  10.533 567.643  1.00 90.85           C
ATOM   1281  CB  PRO A 196      10.334   9.251 569.504  1.00 90.85           C
ATOM   1282  CG  PRO A 196      11.652   9.681 568.838  1.00 90.85           C
ATOM   1283  C   PRO A 196       9.493  11.426 570.366  1.00 90.85           C
ATOM   1284  O   PRO A 196      10.083  12.483 570.171  1.00 90.85           O
ATOM   1285  N   GLN A 197       8.915  11.089 571.536  1.00257.62           N
ATOM   1286  CA  GLN A 197       8.937  11.955 572.688  0.85257.62           C
ATOM   1287  CB  GLN A 197       8.171  11.402 573.902  1.00257.62           C
ATOM   1288  CG  GLN A 197       6.650  11.544 573.793  1.00257.62           C
ATOM   1289  CD  GLN A 197       6.175  10.796 572.557  1.00257.62           C
ATOM   1290  OE1 GLN A 197       6.021  11.382 571.486  1.00257.62           O
ATOM   1291  NE2 GLN A 197       5.934   9.467 572.705  1.00257.62           N
ATOM   1292  C   GLN A 197      10.351  12.187 573.095  1.00257.62           C
ATOM   1293  O   GLN A 197      11.239  11.377 572.831  1.00257.62           O
ATOM   1294  N   GLY A 198      10.581  13.343 573.749  1.00 50.28           N
ATOM   1295  CA  GLY A 198      11.893  13.749 574.156  0.37 50.28           C
ATOM   1296  C   GLY A 198      12.181  13.184 575.514  1.00 50.28           C
ATOM   1297  O   GLY A 198      11.524  12.274 576.017  1.00 50.28           O
ATOM   1298  N   PRO A 199      13.220  13.748 576.070  1.00 91.67           N
ATOM   1299  CA  PRO A 199      13.732  13.393 577.373  0.44 91.67           C
ATOM   1300  CD  PRO A 199      14.221  14.388 575.243  1.00 91.67           C
ATOM   1301  CB  PRO A 199      15.200  13.825 577.371  1.00 91.67           C
ATOM   1302  CG  PRO A 199      15.304  14.848 576.230  1.00 91.67           C
ATOM   1303  C   PRO A 199      12.987  14.028 578.503  1.00 91.67           C
ATOM   1304  O   PRO A 199      12.091  14.840 578.266  1.00 91.67           O
ATOM   1305  N   ARG A 200      13.347  13.647 579.750  1.00 80.26           N
ATOM   1306  CA  ARG A 200      12.781  14.213 580.936  0.72 80.26           C
ATOM   1307  CB  ARG A 200      12.053  13.193 581.828  1.00 80.26           C
ATOM   1308  CG  ARG A 200      10.835  12.610 581.105  1.00 80.26           C
ATOM   1309  CD  ARG A 200      10.022  11.593 581.905  1.00 80.26           C
ATOM   1310  NE  ARG A 200       9.080  10.957 580.941  1.00 80.26           N
ATOM   1311  CZ  ARG A 200       8.708   9.654 581.108  1.00 80.26           C
ATOM   1312  NH1 ARG A 200       9.125   8.963 582.208  1.00 80.26           N
ATOM   1313  NH2 ARG A 200       7.929   9.041 580.170  1.00 80.26           N
ATOM   1314  C   ARG A 200      13.915  14.841 581.682  1.00 80.26           C
ATOM   1315  O   ARG A 200      15.067  14.743 581.262  1.00 80.26           O
ATOM   1316  N   GLY A 201      13.617  15.532 582.799  1.00 42.52           N
ATOM   1317  CA  GLY A 201      14.640  16.265 583.487  0.65 42.52           C
ATOM   1318  C   GLY A 201      15.281  15.430 584.545  1.00 42.52           C
ATOM   1319  O   GLY A 201      15.333  14.203 584.461  1.00 42.52           O
ATOM   1320  N   SER A 202      15.823  16.128 585.564  1.00127.89           N
ATOM   1321  CA  SER A 202      16.540  15.547 586.661  0.18127.89           C
ATOM   1322  CB  SER A 202      17.904  16.214 586.890  1.00127.89           C
ATOM   1323  OG  SER A 202      17.716  17.576 587.246  1.00127.89           O
ATOM   1324  C   SER A 202      15.747  15.758 587.908  1.00127.89           C
ATOM   1325  O   SER A 202      14.539  15.985 587.870  1.00127.89           O
ATOM   1326  N   GLU A 203      16.443  15.674 589.061  1.00177.34           N
ATOM   1327  CA  GLU A 203      15.827  15.828 590.345  0.83177.34           C
ATOM   1328  CB  GLU A 203      16.809  15.694 591.520  1.00177.34           C
ATOM   1329  CG  GLU A 203      17.470  14.317 591.595  1.00177.34           C
ATOM   1330  CD  GLU A 203      18.405  14.310 592.794  1.00177.34           C
ATOM   1331  OE1 GLU A 203      17.886  14.261 593.941  1.00177.34           O
ATOM   1332  OE2 GLU A 203      19.646  14.356 592.582  1.00177.34           O
ATOM   1333  C   GLU A 203      15.223  17.194 590.391  1.00177.34           C
ATOM   1334  O   GLU A 203      15.695  18.119 589.733  1.00177.34           O
ATOM   1335  N   GLY A 204      14.127  17.337 591.162  1.00 48.83           N
ATOM   1336  CA  GLY A 204      13.415  18.580 591.218  0.83 48.83           C
ATOM   1337  C   GLY A 204      14.005  19.486 592.249  1.00 48.83           C
ATOM   1338  O   GLY A 204      14.990  19.192 592.928  1.00 48.83           O
ATOM   1339  N   PRO A 205      13.353  20.612 592.325  1.00174.99           N
ATOM   1340  CA  PRO A 205      13.703  21.659 593.249  0.69174.99           C
ATOM   1341  CD  PRO A 205      12.731  21.140 591.119  1.00174.99           C
ATOM   1342  CB  PRO A 205      13.014  22.922 592.736  1.00174.99           C
ATOM   1343  CG  PRO A 205      12.849  22.666 591.229  1.00174.99           C
ATOM   1344  C   PRO A 205      13.229  21.240 594.610  1.00174.99           C
ATOM   1345  O   PRO A 205      12.555  20.221 594.717  1.00174.99           O
ATOM   1346  N   GLN A 206      13.575  22.009 595.660  1.00253.99           N
ATOM   1347  CA  GLN A 206      13.221  21.654 597.006  0.65253.99           C
ATOM   1348  CB  GLN A 206      14.010  22.441 598.075  1.00253.99           C
ATOM   1349  CG  GLN A 206      15.522  22.178 598.076  1.00253.99           C
ATOM   1350  CD  GLN A 206      16.235  23.272 597.286  1.00253.99           C
ATOM   1351  OE1 GLN A 206      16.807  24.195 597.865  1.00253.99           O
ATOM   1352  NE2 GLN A 206      16.208  23.172 595.930  1.00253.99           N
ATOM   1353  C   GLN A 206      11.760  21.880 597.256  1.00253.99           C
ATOM   1354  O   GLN A 206      11.079  22.543 596.475  1.00253.99           O
ATOM   1355  N   GLY A 207      11.247  21.315 598.379  1.00 67.45           N
ATOM   1356  CA  GLY A 207       9.840  21.357 598.687  0.78 67.45           C
ATOM   1357  C   GLY A 207       9.596  21.829 600.101  1.00 67.45           C
ATOM   1358  O   GLY A 207      10.357  22.614 600.664  1.00 67.45           O
ATOM   1359  N   VAL A 208       8.483  21.326 600.686  1.00118.83           N
ATOM   1360  CA  VAL A 208       7.890  21.660 601.962  0.59118.83           C
ATOM   1361  CB  VAL A 208       6.522  21.056 602.098  1.00118.83           C
ATOM   1362  CG1 VAL A 208       5.604  21.694 601.039  1.00118.83           C
ATOM   1363  CG2 VAL A 208       6.650  19.531 601.934  1.00118.83           C
ATOM   1364  C   VAL A 208       8.722  21.227 603.130  1.00118.83           C
ATOM   1365  O   VAL A 208       9.582  20.355 603.016  1.00118.83           O
ATOM   1366  N   ARG A 209       8.469  21.867 604.301  1.00174.03           N
ATOM   1367  CA  ARG A 209       9.211  21.621 605.510  0.80174.03           C
ATOM   1368  CB  ARG A 209       9.667  22.877 606.263  1.00174.03           C
ATOM   1369  CG  ARG A 209       8.513  23.714 606.806  1.00174.03           C
ATOM   1370  CD  ARG A 209       8.967  24.751 607.833  1.00174.03           C
ATOM   1371  NE  ARG A 209       9.925  25.656 607.142  1.00174.03           N
ATOM   1372  CZ  ARG A 209       9.444  26.697 606.404  1.00174.03           C
ATOM   1373  NH1 ARG A 209       8.096  26.891 606.310  1.00174.03           N
ATOM   1374  NH2 ARG A 209      10.306  27.536 605.762  1.00174.03           N
ATOM   1375  C   ARG A 209       8.354  20.873 606.480  1.00174.03           C
ATOM   1376  O   ARG A 209       7.223  20.492 606.181  1.00174.03           O
ATOM   1377  N   GLY A 210       8.924  20.630 607.681  1.00 54.10           N
ATOM   1378  CA  GLY A 210       8.296  19.877 608.728  0.78 54.10           C
ATOM   1379  C   GLY A 210       7.668  20.792 609.739  1.00 54.10           C
ATOM   1380  O   GLY A 210       7.194  21.880 609.414  1.00 54.10           O
ATOM   1381  N   GLU A 211       7.648  20.329 611.010  1.00230.35           N
ATOM   1382  CA  GLU A 211       7.016  21.003 612.111  0.44230.35           C
ATOM   1383  CB  GLU A 211       5.704  20.289 612.495  1.00230.35           C
ATOM   1384  CG  GLU A 211       4.786  21.027 613.469  1.00230.35           C
ATOM   1385  CD  GLU A 211       3.462  20.271 613.493  1.00230.35           C
ATOM   1386  OE1 GLU A 211       3.302  19.335 612.663  1.00230.35           O
ATOM   1387  OE2 GLU A 211       2.592  20.621 614.334  1.00230.35           O
ATOM   1388  C   GLU A 211       7.958  20.958 613.294  1.00230.35           C
ATOM   1389  O   GLU A 211       8.993  20.298 613.242  1.00230.35           O
HETATM 1390  N   HYP A 212       7.649  21.671 614.356  1.00 86.71           N
HETATM 1391  CD  HYP A 212       7.002  22.963 614.185  1.00 86.71           C
HETATM 1392  CA  HYP A 212       8.513  21.663 615.523  0.84 86.71           C
HETATM 1393  CB  HYP A 212       8.114  22.882 616.355  1.00 86.71           C
HETATM 1394  CG  HYP A 212       7.599  23.855 615.282  1.00 86.71           C
HETATM 1395  OE  HYP A 212       6.767  24.939 615.702  1.00 86.71           O
HETATM 1396  C   HYP A 212       8.437  20.355 616.236  1.00 86.71           C
HETATM 1397  O   HYP A 212       7.444  19.645 616.083  1.00 86.71           O
ATOM   1398  N   GLY A 213       9.482  20.014 617.014  1.00 32.91           N
ATOM   1399  CA  GLY A 213       9.556  18.720 617.622  0.75 32.91           C
ATOM   1400  C   GLY A 213       8.740  18.778 618.881  1.00 32.91           C
ATOM   1401  O   GLY A 213       8.160  19.804 619.234  1.00 32.91           O
ATOM   1402  N   PRO A 214       8.697  17.659 619.551  1.00246.19           N
ATOM   1403  CA  PRO A 214       7.872  17.512 620.725  0.31246.19           C
ATOM   1404  CD  PRO A 214       8.834  16.403 618.829  1.00246.19           C
ATOM   1405  CB  PRO A 214       7.776  16.005 620.976  1.00246.19           C
ATOM   1406  CG  PRO A 214       7.946  15.395 619.574  1.00246.19           C
ATOM   1407  C   PRO A 214       7.968  18.334 621.980  1.00246.19           C
ATOM   1408  O   PRO A 214       6.915  18.853 622.349  1.00246.19           O
HETATM 1409  N   HYP A 215       9.060  18.535 622.663  1.00106.16           N
HETATM 1410  CD  HYP A 215       9.695  17.294 623.044  1.00106.16           C
HETATM 1411  CA  HYP A 215       8.790  19.258 623.883  0.77106.16           C
HETATM 1412  CB  HYP A 215       8.306  18.158 624.842  1.00106.16           C
HETATM 1413  CG  HYP A 215       8.761  16.840 624.170  1.00106.16           C
HETATM 1414  OE  HYP A 215       9.307  15.827 625.018  1.00106.16           O
HETATM 1415  C   HYP A 215      10.118  19.687 624.396  1.00106.16           C
HETATM 1416  O   HYP A 215      10.868  20.336 623.670  1.00106.16           O
ATOM   1417  N   GLY A 216      10.425  19.316 625.654  1.00 57.57           N
ATOM   1418  CA  GLY A 216      11.745  19.486 626.172  0.73 57.57           C
ATOM   1419  C   GLY A 216      11.686  19.138 627.623  1.00 57.57           C
ATOM   1420  O   GLY A 216      10.612  18.954 628.195  1.00 57.57           O
ATOM   1421  N   PRO A 217      12.833  19.033 628.229  1.00119.32           N
ATOM   1422  CA  PRO A 217      12.871  18.697 629.627  0.56119.32           C
ATOM   1423  CD  PRO A 217      13.987  18.505 627.523  1.00119.32           C
ATOM   1424  CB  PRO A 217      14.242  18.066 629.885  1.00119.32           C
ATOM   1425  CG  PRO A 217      15.057  18.362 628.614  1.00119.32           C
ATOM   1426  C   PRO A 217      12.533  19.815 630.554  1.00119.32           C
ATOM   1427  O   PRO A 217      12.779  20.972 630.221  1.00119.32           O
ATOM   1428  N   ALA A 218      11.949  19.475 631.725  1.00271.66           N
ATOM   1429  CA  ALA A 218      11.641  20.468 632.709  0.75271.66           C
ATOM   1430  CB  ALA A 218      10.472  21.379 632.325  1.00271.66           C
ATOM   1431  C   ALA A 218      11.270  19.776 633.965  1.00271.66           C
ATOM   1432  O   ALA A 218      10.820  18.630 633.954  1.00271.66           O
ATOM   1433  N   GLY A 219      11.481  20.462 635.100  1.00166.14           N
ATOM   1434  CA  GLY A 219      11.053  19.870 636.322  0.21166.14           C
ATOM   1435  C   GLY A 219      11.976  20.243 637.426  1.00166.14           C
ATOM   1436  O   GLY A 219      13.190  20.311 637.238  1.00166.14           O
ATOM   1437  N   ALA A 220      11.405  20.479 638.627  1.00309.42           N
ATOM   1438  CA  ALA A 220      12.230  20.796 639.752  0.61309.42           C
ATOM   1439  CB  ALA A 220      13.258  21.906 639.468  1.00309.42           C
ATOM   1440  C   ALA A 220      11.371  21.286 640.865  1.00309.42           C
ATOM   1441  O   ALA A 220      10.168  21.489 640.709  1.00309.42           O
ATOM   1442  N   ALA A 221      12.000  21.471 642.041  1.00260.51           N
ATOM   1443  CA  ALA A 221      11.321  21.979 643.191  0.72260.51           C
ATOM   1444  CB  ALA A 221      11.303  21.002 644.378  1.00260.51           C
ATOM   1445  C   ALA A 221      12.090  23.184 643.630  1.00260.51           C
ATOM   1446  O   ALA A 221      13.305  23.257 643.450  1.00260.51           O
ATOM   1447  N   GLY A 222      11.385  24.183 644.196  1.00 62.30           N
ATOM   1448  CA  GLY A 222      12.039  25.390 644.609  0.62 62.30           C
ATOM   1449  C   GLY A 222      12.099  25.455 646.104  1.00 62.30           C
ATOM   1450  O   GLY A 222      12.228  24.466 646.823  1.00 62.30           O
ATOM   1451  N   PRO A 223      11.988  26.681 646.536  1.00 93.61           N
ATOM   1452  CA  PRO A 223      12.022  27.074 647.920  0.27 93.61           C
ATOM   1453  CD  PRO A 223      11.455  27.724 645.677  1.00 93.61           C
ATOM   1454  CB  PRO A 223      11.832  28.591 647.903  1.00 93.61           C
ATOM   1455  CG  PRO A 223      10.991  28.831 646.636  1.00 93.61           C
ATOM   1456  C   PRO A 223      10.955  26.427 648.742  1.00 93.61           C
ATOM   1457  O   PRO A 223       9.859  26.180 648.244  1.00 93.61           O
ATOM   1458  N   ALA A 224      11.295  26.142 650.014  1.00177.61           N
ATOM   1459  CA  ALA A 224      10.420  25.584 651.003  0.84177.61           C
ATOM   1460  CB  ALA A 224      11.188  24.884 652.133  1.00177.61           C
ATOM   1461  C   ALA A 224       9.698  26.735 651.626  1.00177.61           C
ATOM   1462  O   ALA A 224       9.982  27.893 651.325  1.00177.61           O
ATOM   1463  N   GLY A 225       8.723  26.440 652.508  1.00 66.68           N
ATOM   1464  CA  GLY A 225       7.959  27.483 653.131  0.53 66.68           C
ATOM   1465  C   GLY A 225       8.671  27.983 654.357  1.00 66.68           C
ATOM   1466  O   GLY A 225       9.787  27.567 654.664  1.00 66.68           O
ATOM   1467  N   ASN A 226       7.995  28.896 655.094  1.00157.41           N
ATOM   1468  CA  ASN A 226       8.512  29.602 656.240  0.69157.41           C
ATOM   1469  CB  ASN A 226       8.010  31.055 656.288  1.00157.41           C
ATOM   1470  CG  ASN A 226       8.568  31.771 655.067  1.00157.41           C
ATOM   1471  OD1 ASN A 226       9.780  31.885 654.896  1.00157.41           O
ATOM   1472  ND2 ASN A 226       7.656  32.260 654.183  1.00157.41           N
ATOM   1473  C   ASN A 226       8.086  28.938 657.515  1.00157.41           C
ATOM   1474  O   ASN A 226       7.399  27.917 657.531  1.00157.41           O
HETATM 1475  N   HYP A 227       8.544  29.528 658.595  1.00 86.44           N
HETATM 1476  CD  HYP A 227       9.814  30.236 658.576  1.00 86.44           C
HETATM 1477  CA  HYP A 227       8.193  29.083 659.918  0.85 86.44           C
HETATM 1478  CB  HYP A 227       9.003  29.968 660.866  1.00 86.44           C
HETATM 1479  CG  HYP A 227      10.265  30.285 660.042  1.00 86.44           C
HETATM 1480  OE  HYP A 227      10.998  31.463 660.388  1.00 86.44           O
HETATM 1481  C   HYP A 227       6.723  29.237 660.016  1.00 86.44           C
HETATM 1482  O   HYP A 227       6.146  29.990 659.233  1.00 86.44           O
ATOM   1483  N   GLY A 228       6.100  28.530 660.965  1.00 64.95           N
ATOM   1484  CA  GLY A 228       4.695  28.665 661.149  0.54 64.95           C
ATOM   1485  C   GLY A 228       4.601  29.756 662.147  1.00 64.95           C
ATOM   1486  O   GLY A 228       4.688  30.935 661.804  1.00 64.95           O
ATOM   1487  N   ALA A 229       4.407  29.394 663.421  1.00235.61           N
ATOM   1488  CA  ALA A 229       4.357  30.430 664.395  0.34235.61           C
ATOM   1489  CB  ALA A 229       2.945  30.682 664.953  1.00235.61           C
ATOM   1490  C   ALA A 229       5.226  30.039 665.537  1.00235.61           C
ATOM   1491  O   ALA A 229       5.689  28.901 665.595  1.00235.61           O
ATOM   1492  N   ASP A 230       5.498  31.004 666.450  1.00190.70           N
ATOM   1493  CA  ASP A 230       6.302  30.710 667.601  0.75190.70           C
ATOM   1494  CB  ASP A 230       6.422  31.865 668.608  1.00190.70           C
ATOM   1495  CG  ASP A 230       7.353  32.901 667.988  1.00190.70           C
ATOM   1496  OD1 ASP A 230       7.033  33.400 666.876  1.00190.70           O
ATOM   1497  OD2 ASP A 230       8.397  33.209 668.622  1.00190.70           O
ATOM   1498  C   ASP A 230       5.640  29.549 668.243  1.00190.70           C
ATOM   1499  O   ASP A 230       4.535  29.649 668.774  1.00190.70           O
ATOM   1500  N   GLY A 231       6.331  28.396 668.196  1.00 72.50           N
ATOM   1501  CA  GLY A 231       5.753  27.185 668.682  0.38 72.50           C
ATOM   1502  C   GLY A 231       5.470  27.429 670.145  1.00 72.50           C
ATOM   1503  O   GLY A 231       5.923  28.417 670.722  1.00 72.50           O
ATOM   1504  N   GLN A 232       4.720  26.513 670.791  1.00224.96           N
ATOM   1505  CA  GLN A 232       4.233  26.714 672.133  0.15224.96           C
ATOM   1506  CB  GLN A 232       3.182  25.679 672.570  1.00224.96           C
ATOM   1507  CG  GLN A 232       1.899  25.724 671.738  1.00224.96           C
ATOM   1508  CD  GLN A 232       0.903  24.759 672.364  1.00224.96           C
ATOM   1509  OE1 GLN A 232       0.500  24.928 673.514  1.00224.96           O
ATOM   1510  NE2 GLN A 232       0.493  23.717 671.593  1.00224.96           N
ATOM   1511  C   GLN A 232       5.320  26.717 673.171  1.00224.96           C
ATOM   1512  O   GLN A 232       6.458  26.302 672.957  1.00224.96           O
HETATM 1513  N   HYP A 233       4.916  27.249 674.308  1.00 83.90           N
HETATM 1514  CD  HYP A 233       3.832  28.218 674.300  1.00 83.90           C
HETATM 1515  CA  HYP A 233       5.753  27.380 675.483  0.68 83.90           C
HETATM 1516  CB  HYP A 233       5.037  28.365 676.411  1.00 83.90           C
HETATM 1517  CG  HYP A 233       4.143  29.171 675.459  1.00 83.90           C
HETATM 1518  OE  HYP A 233       2.994  29.809 676.023  1.00 83.90           O
HETATM 1519  C   HYP A 233       5.948  26.043 676.134  1.00 83.90           C
HETATM 1520  O   HYP A 233       5.201  25.117 675.823  1.00 83.90           O
ATOM   1521  N   GLY A 234       6.945  25.920 677.036  1.00 26.58           N
ATOM   1522  CA  GLY A 234       7.162  24.689 677.746  0.38 26.58           C
ATOM   1523  C   GLY A 234       6.297  24.703 678.980  1.00 26.58           C
ATOM   1524  O   GLY A 234       5.677  25.713 679.308  1.00 26.58           O
ATOM   1525  N   ALA A 235       6.257  23.557 679.698  1.00 95.51           N
ATOM   1526  CA  ALA A 235       5.353  23.338 680.798  0.51 95.51           C
ATOM   1527  CB  ALA A 235       5.317  21.865 681.240  1.00 95.51           C
ATOM   1528  C   ALA A 235       5.530  24.155 682.051  1.00 95.51           C
ATOM   1529  O   ALA A 235       4.589  24.822 682.479  1.00 95.51           O
ATOM   1530  N   LYS A 236       6.724  24.160 682.674  1.00311.39           N
ATOM   1531  CA  LYS A 236       6.849  24.829 683.948  0.79311.39           C
ATOM   1532  CB  LYS A 236       6.332  23.980 685.125  1.00311.39           C
ATOM   1533  CG  LYS A 236       6.976  22.594 685.222  1.00311.39           C
ATOM   1534  CD  LYS A 236       6.610  21.835 686.501  1.00311.39           C
ATOM   1535  CE  LYS A 236       5.265  21.107 686.419  1.00311.39           C
ATOM   1536  NZ  LYS A 236       4.169  22.084 686.232  1.00311.39           N
ATOM   1537  C   LYS A 236       8.302  25.092 684.141  1.00311.39           C
ATOM   1538  O   LYS A 236       9.152  24.444 683.530  1.00311.39           O
ATOM   1539  N   GLY A 237       8.620  26.087 684.984  1.00 75.69           N
ATOM   1540  CA  GLY A 237       9.985  26.392 685.275  0.79 75.69           C
ATOM   1541  C   GLY A 237      10.277  25.646 686.533  1.00 75.69           C
ATOM   1542  O   GLY A 237       9.811  24.521 686.708  1.00 75.69           O
ATOM   1543  N   ALA A 238      11.085  26.230 687.438  1.00188.43           N
ATOM   1544  CA  ALA A 238      11.279  25.535 688.674  0.79188.43           C
ATOM   1545  CB  ALA A 238      12.685  25.712 689.270  1.00188.43           C
ATOM   1546  C   ALA A 238      10.303  26.116 689.633  1.00188.43           C
ATOM   1547  O   ALA A 238      10.554  27.143 690.260  1.00188.43           O
ATOM   1548  N   ASN A 239       9.192  25.394 689.831  1.00175.68           N
ATOM   1549  CA  ASN A 239       8.102  25.870 690.620  0.79175.68           C
ATOM   1550  CB  ASN A 239       6.997  24.815 690.737  1.00175.68           C
ATOM   1551  CG  ASN A 239       6.729  24.352 689.313  1.00175.68           C
ATOM   1552  OD1 ASN A 239       6.614  25.159 688.393  1.00175.68           O
ATOM   1553  ND2 ASN A 239       6.670  23.008 689.118  1.00175.68           N
ATOM   1554  C   ASN A 239       8.650  26.127 691.991  1.00175.68           C
ATOM   1555  O   ASN A 239       9.773  25.733 692.305  1.00175.68           O
ATOM   1556  N   GLY A 240       7.862  26.814 692.841  1.00 72.14           N
ATOM   1557  CA  GLY A 240       8.314  27.238 694.136  0.79 72.14           C
ATOM   1558  C   GLY A 240       8.432  26.088 695.085  1.00 72.14           C
ATOM   1559  O   GLY A 240       7.931  24.992 694.841  1.00 72.14           O
ATOM   1560  N   ALA A 241       9.115  26.354 696.221  1.00210.49           N
ATOM   1561  CA  ALA A 241       9.352  25.388 697.254  0.79210.49           C
ATOM   1562  CB  ALA A 241      10.843  25.115 697.519  1.00210.49           C
ATOM   1563  C   ALA A 241       8.771  25.937 698.521  1.00210.49           C
ATOM   1564  O   ALA A 241       8.477  27.127 698.625  1.00210.49           O
HETATM 1565  N   HYP A 242       8.571  25.072 699.479  1.00111.79           N
HETATM 1566  CD  HYP A 242       8.116  23.735 699.127  1.00111.79           C
HETATM 1567  CA  HYP A 242       7.953  25.518 700.703  0.79111.79           C
HETATM 1568  CB  HYP A 242       7.184  24.338 701.296  1.00111.79           C
HETATM 1569  CG  HYP A 242       6.927  23.463 700.060  1.00111.79           C
HETATM 1570  OE  HYP A 242       6.618  22.082 700.269  1.00111.79           O
HETATM 1571  C   HYP A 242       8.796  26.295 701.667  1.00111.79           C
HETATM 1572  O   HYP A 242       9.427  25.688 702.531  1.00111.79           O
ATOM   1573  N   GLY A 243       8.813  27.637 701.542  1.00 90.39           N
ATOM   1574  CA  GLY A 243       8.777  28.499 702.691  0.79 90.39           C
ATOM   1575  C   GLY A 243      10.092  28.454 703.408  1.00 90.39           C
ATOM   1576  O   GLY A 243      11.129  28.161 702.817  1.00 90.39           O
ATOM   1577  N   ILE A 244      10.064  28.779 704.721  1.00122.01           N
ATOM   1578  CA  ILE A 244      11.246  28.812 705.540  0.82122.01           C
ATOM   1579  CB  ILE A 244      11.847  30.184 705.618  1.00122.01           C
ATOM   1580  CG1 ILE A 244      13.298  30.127 706.119  1.00122.01           C
ATOM   1581  CG2 ILE A 244      10.921  31.051 706.487  1.00122.01           C
ATOM   1582  CD1 ILE A 244      14.061  31.428 705.878  1.00122.01           C
ATOM   1583  C   ILE A 244      10.830  28.418 706.929  1.00122.01           C
ATOM   1584  O   ILE A 244       9.662  28.120 707.176  1.00122.01           O
ATOM   1585  N   ALA A 245      11.799  28.373 707.866  1.00182.69           N
ATOM   1586  CA  ALA A 245      11.554  28.004 709.237  0.79182.69           C
ATOM   1587  CB  ALA A 245      12.824  27.555 709.981  1.00182.69           C
ATOM   1588  C   ALA A 245      10.997  29.172 709.984  1.00182.69           C
ATOM   1589  O   ALA A 245      10.997  30.301 709.496  1.00182.69           O
ATOM   1590  N   GLY A 246      10.461  28.897 711.193  1.00 77.78           N
ATOM   1591  CA  GLY A 246       9.896  29.921 712.025  0.79 77.78           C
ATOM   1592  C   GLY A 246      10.852  30.262 713.133  1.00 77.78           C
ATOM   1593  O   GLY A 246      11.899  29.636 713.294  1.00 77.78           O
ATOM   1594  N   ALA A 247      10.474  31.275 713.943  1.00182.73           N
ATOM   1595  CA  ALA A 247      11.274  31.812 715.011  0.79182.73           C
ATOM   1596  CB  ALA A 247      11.048  33.315 715.248  1.00182.73           C
ATOM   1597  C   ALA A 247      11.021  31.122 716.320  1.00182.73           C
ATOM   1598  O   ALA A 247      10.177  30.238 716.455  1.00182.73           O
HETATM 1599  N   HYP A 248      11.816  31.545 717.281  1.00 87.33           N
HETATM 1600  CD  HYP A 248      13.170  31.963 716.952  1.00 87.33           C
HETATM 1601  CA  HYP A 248      11.739  31.040 718.633  0.79 87.33           C
HETATM 1602  CB  HYP A 248      13.011  31.505 719.342  1.00 87.33           C
HETATM 1603  CG  HYP A 248      14.011  31.577 718.178  1.00 87.33           C
HETATM 1604  OE  HYP A 248      15.209  32.336 718.360  1.00 87.33           O
HETATM 1605  C   HYP A 248      10.455  31.406 719.290  1.00 87.33           C
HETATM 1606  O   HYP A 248       9.835  32.394 718.900  1.00 87.33           O
ATOM   1607  N   GLY A 249      10.042  30.605 720.289  1.00 18.29           N
ATOM   1608  CA  GLY A 249       8.700  30.661 720.777  0.79 18.29           C
ATOM   1609  C   GLY A 249       8.666  31.674 721.877  1.00 18.29           C
ATOM   1610  O   GLY A 249       9.605  32.449 722.057  1.00 18.29           O
ATOM   1611  N   PHE A 250       7.567  31.676 722.655  1.00 52.44           N
ATOM   1612  CA  PHE A 250       7.392  32.624 723.716  0.79 52.44           C
ATOM   1613  CB  PHE A 250       5.995  33.281 723.712  1.00 52.44           C
ATOM   1614  CG  PHE A 250       5.908  34.170 722.509  1.00 52.44           C
ATOM   1615  CD1 PHE A 250       5.750  33.638 721.247  1.00 52.44           C
ATOM   1616  CD2 PHE A 250       5.967  35.540 722.639  1.00 52.44           C
ATOM   1617  CE1 PHE A 250       5.667  34.454 720.141  1.00 52.44           C
ATOM   1618  CE2 PHE A 250       5.883  36.361 721.538  1.00 52.44           C
ATOM   1619  CZ  PHE A 250       5.734  35.819 720.284  1.00 52.44           C
ATOM   1620  C   PHE A 250       7.613  31.918 725.020  1.00 52.44           C
ATOM   1621  O   PHE A 250       7.878  30.720 725.036  1.00 52.44           O
HETATM 1622  N   HYP A 251       7.571  32.625 726.120  1.00 69.30           N
HETATM 1623  CD  HYP A 251       8.013  34.010 726.126  1.00 69.30           C
HETATM 1624  CA  HYP A 251       7.793  31.983 727.391  0.79 69.30           C
HETATM 1625  CB  HYP A 251       7.997  33.111 728.401  1.00 69.30           C
HETATM 1626  CG  HYP A 251       8.499  34.305 727.559  1.00 69.30           C
HETATM 1627  OE  HYP A 251       9.922  34.417 727.628  1.00 69.30           O
HETATM 1628  C   HYP A 251       6.642  31.098 727.704  1.00 69.30           C
HETATM 1629  O   HYP A 251       5.498  31.493 727.482  1.00 69.30           O
ATOM   1630  N   GLY A 252       6.933  29.894 728.221  1.00 38.00           N
ATOM   1631  CA  GLY A 252       5.904  28.971 728.567  0.79 38.00           C
ATOM   1632  C   GLY A 252       5.538  29.261 729.979  1.00 38.00           C
ATOM   1633  O   GLY A 252       5.754  30.365 730.475  1.00 38.00           O
ATOM   1634  N   ALA A 253       4.967  28.258 730.667  1.00171.67           N
ATOM   1635  CA  ALA A 253       4.565  28.470 732.021  0.79171.67           C
ATOM   1636  CB  ALA A 253       3.513  27.486 732.558  1.00171.67           C
ATOM   1637  C   ALA A 253       5.772  28.466 732.897  1.00171.67           C
ATOM   1638  O   ALA A 253       6.895  28.416 732.408  1.00171.67           O
ATOM   1639  N   ARG A 254       5.579  28.617 734.222  1.00195.58           N
ATOM   1640  CA  ARG A 254       6.718  28.685 735.091  0.79195.58           C
ATOM   1641  CB  ARG A 254       6.883  30.083 735.707  1.00195.58           C
ATOM   1642  CG  ARG A 254       7.733  30.116 736.979  1.00195.58           C
ATOM   1643  CD  ARG A 254       6.896  30.036 738.262  1.00195.58           C
ATOM   1644  NE  ARG A 254       5.977  31.211 738.269  1.00195.58           N
ATOM   1645  CZ  ARG A 254       5.435  31.662 739.439  1.00195.58           C
ATOM   1646  NH1 ARG A 254       5.740  31.047 740.619  1.00195.58           N
ATOM   1647  NH2 ARG A 254       4.592  32.736 739.429  1.00195.58           N
ATOM   1648  C   ARG A 254       6.573  27.735 736.259  1.00195.58           C
ATOM   1649  O   ARG A 254       5.495  27.594 736.834  1.00195.58           O
ATOM   1650  N   GLY A 255       7.685  27.040 736.606  1.00190.28           N
ATOM   1651  CA  GLY A 255       7.856  26.218 737.784  0.93190.28           C
ATOM   1652  C   GLY A 255       6.731  25.233 737.958  1.00190.28           C
ATOM   1653  O   GLY A 255       6.352  24.628 736.956  1.00190.28           O
ATOM   1654  N   PRO A 256       6.130  24.981 739.131  1.00299.02           N
ATOM   1655  CA  PRO A 256       6.510  25.503 740.449  1.00299.02           C
ATOM   1656  CD  PRO A 256       4.679  24.932 739.017  1.00299.02           C
ATOM   1657  CB  PRO A 256       5.211  25.781 741.202  1.00299.02           C
ATOM   1658  CG  PRO A 256       4.139  25.860 740.111  1.00299.02           C
ATOM   1659  C   PRO A 256       7.390  24.606 741.290  1.00299.02           C
ATOM   1660  O   PRO A 256       7.619  23.467 740.885  1.00299.02           O
ATOM   1661  N   SER A 257       7.864  25.093 742.479  1.00231.16           N
ATOM   1662  CA  SER A 257       8.653  24.276 743.381  0.87231.16           C
ATOM   1663  CB  SER A 257      10.081  23.999 742.872  1.00231.16           C
ATOM   1664  OG  SER A 257      10.053  23.215 741.689  1.00231.16           O
ATOM   1665  C   SER A 257       8.805  24.892 744.739  1.00231.16           C
ATOM   1666  O   SER A 257       8.328  25.995 744.999  1.00231.16           O
ATOM   1667  N   GLY A 258       9.481  24.145 745.650  1.00131.25           N
ATOM   1668  CA  GLY A 258       9.833  24.647 746.953  0.86131.25           C
ATOM   1669  C   GLY A 258       9.280  23.841 748.098  1.00131.25           C
ATOM   1670  O   GLY A 258       8.099  23.513 748.200  1.00131.25           O
ATOM   1671  N   PRO A 259      10.235  23.522 748.942  1.00208.91           N
ATOM   1672  CA  PRO A 259      10.006  22.900 750.234  0.96208.91           C
ATOM   1673  CD  PRO A 259      11.470  23.038 748.343  1.00208.91           C
ATOM   1674  CB  PRO A 259      11.246  22.061 750.534  1.00208.91           C
ATOM   1675  CG  PRO A 259      11.875  21.805 749.159  1.00208.91           C
ATOM   1676  C   PRO A 259       9.844  24.009 751.243  1.00208.91           C
ATOM   1677  O   PRO A 259       9.741  25.168 750.845  1.00208.91           O
ATOM   1678  N   GLN A 260       9.840  23.666 752.551  1.00227.75           N
ATOM   1679  CA  GLN A 260       9.696  24.575 753.663  0.92227.75           C
ATOM   1680  CB  GLN A 260       9.627  23.836 755.009  1.00227.75           C
ATOM   1681  CG  GLN A 260       8.497  22.805 755.085  1.00227.75           C
ATOM   1682  CD  GLN A 260       8.590  22.085 756.424  1.00227.75           C
ATOM   1683  OE1 GLN A 260       7.880  21.110 756.667  1.00227.75           O
ATOM   1684  NE2 GLN A 260       9.492  22.571 757.318  1.00227.75           N
ATOM   1685  C   GLN A 260      10.911  25.464 753.732  1.00227.75           C
ATOM   1686  O   GLN A 260      11.935  25.179 753.112  1.00227.75           O
ATOM   1687  N   GLY A 261      10.810  26.583 754.489  1.00 56.89           N
ATOM   1688  CA  GLY A 261      11.907  27.507 754.634  0.79 56.89           C
ATOM   1689  C   GLY A 261      12.501  27.308 755.995  1.00 56.89           C
ATOM   1690  O   GLY A 261      11.812  27.298 757.012  1.00 56.89           O
ATOM   1691  N   PRO A 262      13.798  27.156 756.004  1.00181.29           N
ATOM   1692  CA  PRO A 262      14.494  26.958 757.253  0.88181.29           C
ATOM   1693  CD  PRO A 262      14.393  26.379 754.930  1.00181.29           C
ATOM   1694  CB  PRO A 262      15.784  26.215 756.900  1.00181.29           C
ATOM   1695  CG  PRO A 262      15.444  25.478 755.596  1.00181.29           C
ATOM   1696  C   PRO A 262      14.752  28.124 758.141  1.00181.29           C
ATOM   1697  O   PRO A 262      14.940  29.235 757.641  1.00181.29           O
ATOM   1698  N   GLY A 263      14.768  27.886 759.475  1.00107.32           N
ATOM   1699  CA  GLY A 263      15.217  28.915 760.362  0.79107.32           C
ATOM   1700  C   GLY A 263      14.254  29.242 761.443  1.00107.32           C
ATOM   1701  O   GLY A 263      13.163  28.685 761.552  1.00107.32           O
ATOM   1702  N   GLY A 264      14.704  30.195 762.284  1.00 93.68           N
ATOM   1703  CA  GLY A 264      13.961  30.722 763.387  0.86 93.68           C
ATOM   1704  C   GLY A 264      14.941  30.931 764.517  1.00 93.68           C
ATOM   1705  O   GLY A 264      15.909  30.188 764.673  1.00 93.68           O
ATOM   1706  N   PRO A 265      14.695  31.956 765.297  1.00106.96           N
ATOM   1707  CA  PRO A 265      15.537  32.286 766.435  1.00106.96           C
ATOM   1708  CD  PRO A 265      14.141  33.146 764.681  1.00106.96           C
ATOM   1709  CB  PRO A 265      15.467  33.815 766.576  1.00106.96           C
ATOM   1710  CG  PRO A 265      14.243  34.235 765.754  1.00106.96           C
ATOM   1711  C   PRO A 265      15.161  31.556 767.692  1.00106.96           C
ATOM   1712  O   PRO A 265      14.258  30.725 767.626  1.00106.96           O
HETATM 1713  N   HYP A 266      15.814  31.837 768.812  1.00 88.24           N
HETATM 1714  CD  HYP A 266      17.148  32.420 768.788  1.00 88.24           C
HETATM 1715  CA  HYP A 266      15.550  31.189 770.077  0.82 88.24           C
HETATM 1716  CB  HYP A 266      16.581  31.743 771.053  1.00 88.24           C
HETATM 1717  CG  HYP A 266      17.787  32.084 770.152  1.00 88.24           C
HETATM 1718  OE  HYP A 266      18.627  30.931 770.060  1.00 88.24           O
HETATM 1719  C   HYP A 266      14.121  31.321 770.517  1.00 88.24           C
HETATM 1720  O   HYP A 266      13.265  30.641 769.953  1.00 88.24           O
ATOM   1721  N   GLY A 267      13.823  32.154 771.535  1.00 71.37           N
ATOM   1722  CA  GLY A 267      12.459  32.225 771.978  0.79 71.37           C
ATOM   1723  C   GLY A 267      12.440  32.409 773.470  1.00 71.37           C
ATOM   1724  O   GLY A 267      13.478  32.558 774.118  1.00 71.37           O
ATOM   1725  N   PRO A 268      11.245  32.412 774.014  1.00180.53           N
ATOM   1726  CA  PRO A 268      11.066  32.578 775.442  0.79180.53           C
ATOM   1727  CD  PRO A 268      10.152  33.004 773.265  1.00180.53           C
ATOM   1728  CB  PRO A 268       9.622  33.047 775.628  1.00180.53           C
ATOM   1729  CG  PRO A 268       9.287  33.741 774.300  1.00180.53           C
ATOM   1730  C   PRO A 268      11.378  31.355 776.257  1.00180.53           C
ATOM   1731  O   PRO A 268      11.397  30.257 775.706  1.00180.53           O
ATOM   1732  N   LYS A 269      11.636  31.534 777.578  1.00250.79           N
ATOM   1733  CA  LYS A 269      11.902  30.428 778.463  0.79250.79           C
ATOM   1734  CB  LYS A 269      13.391  30.233 778.823  1.00250.79           C
ATOM   1735  CG  LYS A 269      13.708  28.893 779.511  1.00250.79           C
ATOM   1736  CD  LYS A 269      13.421  27.653 778.654  1.00250.79           C
ATOM   1737  CE  LYS A 269      14.023  26.370 779.234  1.00250.79           C
ATOM   1738  NZ  LYS A 269      14.066  25.311 778.201  1.00250.79           N
ATOM   1739  C   LYS A 269      11.096  30.619 779.727  1.00250.79           C
ATOM   1740  O   LYS A 269      10.214  31.474 779.785  1.00250.79           O
ATOM   1741  N   GLY A 270      11.379  29.801 780.771  1.00 69.60           N
ATOM   1742  CA  GLY A 270      10.649  29.739 782.010  0.79 69.60           C
ATOM   1743  C   GLY A 270      11.110  30.758 783.004  1.00 69.60           C
ATOM   1744  O   GLY A 270      11.911  31.642 782.703  1.00 69.60           O
ATOM   1745  N   ASN A 271      10.576  30.624 784.241  1.00170.67           N
ATOM   1746  CA  ASN A 271      10.829  31.508 785.344  0.83170.67           C
ATOM   1747  CB  ASN A 271       9.619  32.372 785.739  1.00170.67           C
ATOM   1748  CG  ASN A 271       9.379  33.400 784.644  1.00170.67           C
ATOM   1749  OD1 ASN A 271       8.260  33.875 784.458  1.00170.67           O
ATOM   1750  ND2 ASN A 271      10.458  33.757 783.896  1.00170.67           N
ATOM   1751  C   ASN A 271      11.167  30.672 786.546  1.00170.67           C
ATOM   1752  O   ASN A 271      11.756  29.599 786.427  1.00170.67           O
ATOM   1753  N   SER A 272      10.812  31.179 787.749  1.00122.00           N
ATOM   1754  CA  SER A 272      11.126  30.546 789.004  0.79122.00           C
ATOM   1755  CB  SER A 272      10.878  31.447 790.227  1.00122.00           C
ATOM   1756  OG  SER A 272       9.500  31.779 790.319  1.00122.00           O
ATOM   1757  C   SER A 272      10.335  29.292 789.183  1.00122.00           C
ATOM   1758  O   SER A 272       9.286  29.097 788.570  1.00122.00           O
ATOM   1759  N   GLY A 273      10.873  28.394 790.035  1.00 56.78           N
ATOM   1760  CA  GLY A 273      10.283  27.123 790.333  0.79 56.78           C
ATOM   1761  C   GLY A 273       9.694  27.165 791.705  1.00 56.78           C
ATOM   1762  O   GLY A 273       9.136  28.175 792.133  1.00 56.78           O
ATOM   1763  N   GLU A 274       9.802  26.027 792.422  1.00175.95           N
ATOM   1764  CA  GLU A 274       9.256  25.905 793.740  1.00175.95           C
ATOM   1765  CB  GLU A 274       8.712  24.504 794.079  1.00175.95           C
ATOM   1766  CG  GLU A 274       7.424  24.158 793.325  1.00175.95           C
ATOM   1767  CD  GLU A 274       6.970  22.769 793.755  1.00175.95           C
ATOM   1768  OE1 GLU A 274       6.494  22.630 794.914  1.00175.95           O
ATOM   1769  OE2 GLU A 274       7.093  21.829 792.927  1.00175.95           O
ATOM   1770  C   GLU A 274      10.273  26.268 794.769  1.00175.95           C
ATOM   1771  O   GLU A 274      11.462  26.423 794.499  1.00175.95           O
HETATM 1772  N   HYP A 275       9.762  26.456 795.956  1.00 80.83           N
HETATM 1773  CD  HYP A 275       8.430  27.028 796.072  1.00 80.83           C
HETATM 1774  CA  HYP A 275      10.587  26.767 797.098  0.86 80.83           C
HETATM 1775  CB  HYP A 275       9.655  27.404 798.134  1.00 80.83           C
HETATM 1776  CG  HYP A 275       8.508  27.963 797.283  1.00 80.83           C
HETATM 1777  OE  HYP A 275       7.258  28.205 797.936  1.00 80.83           O
HETATM 1778  C   HYP A 275      11.191  25.496 797.602  1.00 80.83           C
HETATM 1779  O   HYP A 275      10.974  24.449 796.994  1.00 80.83           O
ATOM   1780  N   GLY A 276      11.942  25.561 798.718  1.00 40.99           N
ATOM   1781  CA  GLY A 276      12.568  24.386 799.247  0.86 40.99           C
ATOM   1782  C   GLY A 276      11.593  23.698 800.161  1.00 40.99           C
ATOM   1783  O   GLY A 276      10.441  24.110 800.288  1.00 40.99           O
ATOM   1784  N   ALA A 277      12.053  22.614 800.824  1.00186.93           N
ATOM   1785  CA  ALA A 277      11.255  21.803 801.708  1.00186.93           C
ATOM   1786  CB  ALA A 277      11.812  20.380 801.885  1.00186.93           C
ATOM   1787  C   ALA A 277      11.200  22.429 803.080  1.00186.93           C
ATOM   1788  O   ALA A 277      11.943  23.355 803.400  1.00186.93           O
HETATM 1789  N   HYP A 278      10.285  21.928 803.881  1.00 89.21           N
HETATM 1790  CD  HYP A 278       9.007  21.568 803.286  1.00 89.21           C
HETATM 1791  CA  HYP A 278      10.099  22.442 805.227  0.96 89.21           C
HETATM 1792  CB  HYP A 278       8.641  22.183 805.604  1.00 89.21           C
HETATM 1793  CG  HYP A 278       7.957  22.164 804.231  1.00 89.21           C
HETATM 1794  OE  HYP A 278       6.650  21.592 804.137  1.00 89.21           O
HETATM 1795  C   HYP A 278      11.110  22.008 806.243  1.00 89.21           C
HETATM 1796  O   HYP A 278      11.853  21.060 805.996  1.00 89.21           O
ATOM   1797  N   GLY A 279      11.135  22.708 807.398  1.00 30.59           N
ATOM   1798  CA  GLY A 279      12.252  22.686 808.299  0.79 30.59           C
ATOM   1799  C   GLY A 279      12.082  21.563 809.278  1.00 30.59           C
ATOM   1800  O   GLY A 279      11.074  20.859 809.279  1.00 30.59           O
ATOM   1801  N   SER A 280      13.099  21.388 810.150  1.00161.30           N
ATOM   1802  CA  SER A 280      13.145  20.353 811.146  0.79161.30           C
ATOM   1803  CB  SER A 280      14.538  19.704 811.259  1.00161.30           C
ATOM   1804  OG  SER A 280      14.489  18.544 812.076  1.00161.30           O
ATOM   1805  C   SER A 280      12.797  20.963 812.468  1.00161.30           C
ATOM   1806  O   SER A 280      11.935  21.832 812.543  1.00161.30           O
ATOM   1807  N   LYS A 281      13.383  20.440 813.567  1.00196.95           N
ATOM   1808  CA  LYS A 281      13.234  21.073 814.847  0.79196.95           C
ATOM   1809  CB  LYS A 281      13.225  20.117 816.055  1.00196.95           C
ATOM   1810  CG  LYS A 281      11.862  19.462 816.293  1.00196.95           C
ATOM   1811  CD  LYS A 281      11.873  18.341 817.335  1.00196.95           C
ATOM   1812  CE  LYS A 281      10.467  17.895 817.747  1.00196.95           C
ATOM   1813  NZ  LYS A 281      10.533  16.611 818.480  1.00196.95           N
ATOM   1814  C   LYS A 281      14.416  21.978 814.976  1.00196.95           C
ATOM   1815  O   LYS A 281      15.475  21.708 814.413  1.00196.95           O
ATOM   1816  N   GLY A 282      14.264  23.089 815.719  1.00 60.81           N
ATOM   1817  CA  GLY A 282      15.353  24.012 815.846  0.79 60.81           C
ATOM   1818  C   GLY A 282      16.279  23.441 816.877  1.00 60.81           C
ATOM   1819  O   GLY A 282      16.134  22.290 817.286  1.00 60.81           O
ATOM   1820  N   ASP A 283      17.271  24.242 817.316  1.00148.58           N
ATOM   1821  CA  ASP A 283      18.271  23.769 818.232  0.91148.58           C
ATOM   1822  CB  ASP A 283      19.639  24.443 818.018  1.00148.58           C
ATOM   1823  CG  ASP A 283      20.134  24.060 816.628  1.00148.58           C
ATOM   1824  OD1 ASP A 283      19.332  23.465 815.859  1.00148.58           O
ATOM   1825  OD2 ASP A 283      21.316  24.364 816.313  1.00148.58           O
ATOM   1826  C   ASP A 283      17.866  24.007 819.659  1.00148.58           C
ATOM   1827  O   ASP A 283      16.747  24.434 819.940  1.00148.58           O
ATOM   1828  N   THR A 284      18.789  23.677 820.599  1.00122.75           N
ATOM   1829  CA  THR A 284      18.599  23.847 822.018  0.79122.75           C
ATOM   1830  CB  THR A 284      18.247  22.559 822.710  1.00122.75           C
ATOM   1831  OG1 THR A 284      17.875  22.798 824.059  1.00122.75           O
ATOM   1832  CG2 THR A 284      19.464  21.620 822.650  1.00122.75           C
ATOM   1833  C   THR A 284      19.905  24.317 822.604  1.00122.75           C
ATOM   1834  O   THR A 284      20.964  24.115 822.012  1.00122.75           O
ATOM   1835  N   GLY A 285      19.856  24.970 823.788  1.00 53.98           N
ATOM   1836  CA  GLY A 285      21.031  25.505 824.430  0.93 53.98           C
ATOM   1837  C   GLY A 285      21.458  24.630 825.576  1.00 53.98           C
ATOM   1838  O   GLY A 285      21.097  23.456 825.653  1.00 53.98           O
ATOM   1839  N   ALA A 286      22.261  25.215 826.499  1.00200.26           N
ATOM   1840  CA  ALA A 286      22.801  24.547 827.658  1.00200.26           C
ATOM   1841  CB  ALA A 286      24.010  25.275 828.272  1.00200.26           C
ATOM   1842  C   ALA A 286      21.743  24.439 828.716  1.00200.26           C
ATOM   1843  O   ALA A 286      20.852  25.282 828.800  1.00200.26           O
ATOM   1844  N   LYS A 287      21.813  23.374 829.550  1.00193.76           N
ATOM   1845  CA  LYS A 287      20.790  23.150 830.534  0.95193.76           C
ATOM   1846  CB  LYS A 287      20.776  21.733 831.156  1.00193.76           C
ATOM   1847  CG  LYS A 287      22.026  21.276 831.916  1.00193.76           C
ATOM   1848  CD  LYS A 287      23.252  21.014 831.037  1.00193.76           C
ATOM   1849  CE  LYS A 287      24.447  20.443 831.808  1.00193.76           C
ATOM   1850  NZ  LYS A 287      24.666  19.022 831.449  1.00193.76           N
ATOM   1851  C   LYS A 287      20.750  24.172 831.629  1.00193.76           C
ATOM   1852  O   LYS A 287      19.684  24.726 831.892  1.00193.76           O
ATOM   1853  N   GLY A 288      21.876  24.501 832.294  1.00 93.28           N
ATOM   1854  CA  GLY A 288      21.655  25.433 833.366  1.00 93.28           C
ATOM   1855  C   GLY A 288      22.874  25.582 834.219  1.00 93.28           C
ATOM   1856  O   GLY A 288      23.969  25.136 833.880  1.00 93.28           O
ATOM   1857  N   GLU A 289      22.667  26.251 835.372  1.00259.59           N
ATOM   1858  CA  GLU A 289      23.664  26.573 836.352  0.89259.59           C
ATOM   1859  CB  GLU A 289      23.934  28.086 836.433  1.00259.59           C
ATOM   1860  CG  GLU A 289      22.664  28.921 836.636  1.00259.59           C
ATOM   1861  CD  GLU A 289      21.911  28.966 835.309  1.00259.59           C
ATOM   1862  OE1 GLU A 289      22.560  28.724 834.256  1.00259.59           O
ATOM   1863  OE2 GLU A 289      20.679  29.232 835.330  1.00259.59           O
ATOM   1864  C   GLU A 289      23.124  26.126 837.680  1.00259.59           C
ATOM   1865  O   GLU A 289      21.983  25.678 837.780  1.00259.59           O
HETATM 1866  N   HYP A 290      23.938  26.201 838.701  1.00 98.65           N
HETATM 1867  CD  HYP A 290      25.344  25.887 838.502  1.00 98.65           C
HETATM 1868  CA  HYP A 290      23.483  25.772 840.005  1.00 98.65           C
HETATM 1869  CB  HYP A 290      24.720  25.312 840.782  1.00 98.65           C
HETATM 1870  CG  HYP A 290      25.709  24.954 839.664  1.00 98.65           C
HETATM 1871  OE  HYP A 290      27.100  24.915 839.992  1.00 98.65           O
HETATM 1872  C   HYP A 290      22.668  26.809 840.719  1.00 98.65           C
HETATM 1873  O   HYP A 290      23.103  27.957 840.783  1.00 98.65           O
ATOM   1874  N   GLY A 291      21.491  26.432 841.272  1.00158.37           N
ATOM   1875  CA  GLY A 291      20.784  27.336 842.140  0.79158.37           C
ATOM   1876  C   GLY A 291      19.605  26.629 842.747  1.00158.37           C
ATOM   1877  O   GLY A 291      19.126  25.680 842.130  1.00158.37           O
ATOM   1878  N   PRO A 292      19.075  26.983 843.915  1.00178.92           N
ATOM   1879  CA  PRO A 292      19.627  27.961 844.834  0.79178.92           C
ATOM   1880  CD  PRO A 292      17.622  27.007 843.969  1.00178.92           C
ATOM   1881  CB  PRO A 292      18.452  28.712 845.457  1.00178.92           C
ATOM   1882  CG  PRO A 292      17.265  27.768 845.255  1.00178.92           C
ATOM   1883  C   PRO A 292      20.505  27.330 845.851  1.00178.92           C
ATOM   1884  O   PRO A 292      20.520  26.106 845.970  1.00178.92           O
ATOM   1885  N   VAL A 293      21.239  28.169 846.595  1.00116.60           N
ATOM   1886  CA  VAL A 293      22.028  27.707 847.687  0.84116.60           C
ATOM   1887  CB  VAL A 293      22.814  28.804 848.348  1.00116.60           C
ATOM   1888  CG1 VAL A 293      23.839  29.362 847.347  1.00116.60           C
ATOM   1889  CG2 VAL A 293      21.825  29.860 848.873  1.00116.60           C
ATOM   1890  C   VAL A 293      21.016  27.245 848.688  1.00116.60           C
ATOM   1891  O   VAL A 293      19.821  27.479 848.517  1.00116.60           O
ATOM   1892  N   GLY A 294      21.460  26.559 849.754  1.00 33.58           N
ATOM   1893  CA  GLY A 294      20.527  25.989 850.680  0.79 33.58           C
ATOM   1894  C   GLY A 294      20.068  26.987 851.686  1.00 33.58           C
ATOM   1895  O   GLY A 294      20.238  28.195 851.530  1.00 33.58           O
ATOM   1896  N   VAL A 295      19.470  26.459 852.773  1.00115.41           N
ATOM   1897  CA  VAL A 295      18.995  27.232 853.881  0.79115.41           C
ATOM   1898  CB  VAL A 295      17.556  26.963 854.228  1.00115.41           C
ATOM   1899  CG1 VAL A 295      17.449  25.517 854.746  1.00115.41           C
ATOM   1900  CG2 VAL A 295      17.067  28.022 855.234  1.00115.41           C
ATOM   1901  C   VAL A 295      19.807  26.786 855.041  1.00115.41           C
ATOM   1902  O   VAL A 295      20.580  25.840 854.937  1.00115.41           O
ATOM   1903  N   GLN A 296      19.674  27.485 856.174  1.00218.83           N
ATOM   1904  CA  GLN A 296      20.414  27.175 857.356  0.79218.83           C
ATOM   1905  CB  GLN A 296      20.337  28.330 858.368  1.00218.83           C
ATOM   1906  CG  GLN A 296      18.899  28.602 858.822  1.00218.83           C
ATOM   1907  CD  GLN A 296      18.833  29.982 859.464  1.00218.83           C
ATOM   1908  OE1 GLN A 296      19.780  30.763 859.388  1.00218.83           O
ATOM   1909  NE2 GLN A 296      17.673  30.299 860.099  1.00218.83           N
ATOM   1910  C   GLN A 296      19.830  25.948 857.990  1.00218.83           C
ATOM   1911  O   GLN A 296      18.789  25.450 857.565  1.00218.83           O
ATOM   1912  N   GLY A 297      20.519  25.425 859.029  1.00 72.52           N
ATOM   1913  CA  GLY A 297      20.149  24.193 859.672  0.86 72.52           C
ATOM   1914  C   GLY A 297      19.274  24.424 860.885  1.00 72.52           C
ATOM   1915  O   GLY A 297      18.552  25.411 861.024  1.00 72.52           O
ATOM   1916  N   PRO A 298      19.364  23.425 861.738  1.00169.88           N
ATOM   1917  CA  PRO A 298      18.607  23.244 862.965  1.00169.88           C
ATOM   1918  CD  PRO A 298      19.989  22.191 861.300  1.00169.88           C
ATOM   1919  CB  PRO A 298      18.889  21.806 863.417  1.00169.88           C
ATOM   1920  CG  PRO A 298      20.094  21.350 862.577  1.00169.88           C
ATOM   1921  C   PRO A 298      18.536  24.201 864.124  1.00169.88           C
ATOM   1922  O   PRO A 298      17.405  24.445 864.541  1.00169.88           O
HETATM 1923  N   HYP A 299      19.569  24.750 864.691  1.00110.39           N
HETATM 1924  CD  HYP A 299      20.438  25.453 863.776  1.00110.39           C
HETATM 1925  CA  HYP A 299      19.240  25.618 865.799  1.00110.39           C
HETATM 1926  CB  HYP A 299      19.212  27.020 865.194  1.00110.39           C
HETATM 1927  CG  HYP A 299      20.003  26.923 863.870  1.00110.39           C
HETATM 1928  OE  HYP A 299      19.129  27.268 862.792  1.00110.39           O
HETATM 1929  C   HYP A 299      20.259  25.476 866.887  1.00110.39           C
HETATM 1930  O   HYP A 299      20.400  26.402 867.684  1.00110.39           O
ATOM   1931  N   GLY A 300      20.948  24.320 866.968  1.00 82.37           N
ATOM   1932  CA  GLY A 300      22.082  24.183 867.834  1.00 82.37           C
ATOM   1933  C   GLY A 300      21.626  23.689 869.178  1.00 82.37           C
ATOM   1934  O   GLY A 300      20.523  23.980 869.633  1.00 82.37           O
ATOM   1935  N   PRO A 301      22.488  22.928 869.805  1.00186.46           N
ATOM   1936  CA  PRO A 301      22.182  22.376 871.106  0.79186.46           C
ATOM   1937  CD  PRO A 301      23.275  21.993 869.009  1.00186.46           C
ATOM   1938  CB  PRO A 301      23.067  21.145 871.267  1.00186.46           C
ATOM   1939  CG  PRO A 301      23.330  20.692 869.822  1.00186.46           C
ATOM   1940  C   PRO A 301      22.363  23.362 872.211  1.00186.46           C
ATOM   1941  O   PRO A 301      23.086  24.345 872.039  1.00186.46           O
ATOM   1942  N   ALA A 302      21.699  23.105 873.350  1.00173.90           N
ATOM   1943  CA  ALA A 302      21.823  23.911 874.525  0.84173.90           C
ATOM   1944  CB  ALA A 302      20.673  23.715 875.528  1.00173.90           C
ATOM   1945  C   ALA A 302      23.094  23.484 875.191  1.00173.90           C
ATOM   1946  O   ALA A 302      23.710  22.498 874.791  1.00173.90           O
ATOM   1947  N   GLY A 303      23.522  24.230 876.228  1.00 67.24           N
ATOM   1948  CA  GLY A 303      24.788  23.983 876.860  0.79 67.24           C
ATOM   1949  C   GLY A 303      24.702  22.901 877.883  1.00 67.24           C
ATOM   1950  O   GLY A 303      23.681  22.232 878.045  1.00 67.24           O
ATOM   1951  N   GLU A 304      25.836  22.713 878.589  1.00198.38           N
ATOM   1952  CA  GLU A 304      25.977  21.751 879.638  0.82198.38           C
ATOM   1953  CB  GLU A 304      27.430  21.438 880.049  1.00198.38           C
ATOM   1954  CG  GLU A 304      28.247  20.655 879.018  1.00198.38           C
ATOM   1955  CD  GLU A 304      28.975  21.640 878.113  1.00198.38           C
ATOM   1956  OE1 GLU A 304      28.640  22.854 878.161  1.00198.38           O
ATOM   1957  OE2 GLU A 304      29.883  21.189 877.365  1.00198.38           O
ATOM   1958  C   GLU A 304      25.312  22.330 880.847  1.00198.38           C
ATOM   1959  O   GLU A 304      24.925  23.497 880.864  1.00198.38           O
ATOM   1960  N   GLU A 305      25.143  21.497 881.890  1.00199.87           N
ATOM   1961  CA  GLU A 305      24.494  21.899 883.104  0.79199.87           C
ATOM   1962  CB  GLU A 305      24.026  20.719 883.976  1.00199.87           C
ATOM   1963  CG  GLU A 305      23.059  21.121 885.094  1.00199.87           C
ATOM   1964  CD  GLU A 305      22.789  19.894 885.955  1.00199.87           C
ATOM   1965  OE1 GLU A 305      23.739  19.443 886.648  1.00199.87           O
ATOM   1966  OE2 GLU A 305      21.634  19.393 885.936  1.00199.87           O
ATOM   1967  C   GLU A 305      25.452  22.714 883.921  1.00199.87           C
ATOM   1968  O   GLU A 305      26.594  22.942 883.524  1.00199.87           O
ATOM   1969  N   GLY A 306      24.980  23.194 885.091  1.00 60.34           N
ATOM   1970  CA  GLY A 306      25.736  24.073 885.939  0.79 60.34           C
ATOM   1971  C   GLY A 306      26.702  23.305 886.792  1.00 60.34           C
ATOM   1972  O   GLY A 306      26.930  22.112 886.599  1.00 60.34           O
ATOM   1973  N   LYS A 307      27.293  24.021 887.774  1.00207.97           N
ATOM   1974  CA  LYS A 307      28.326  23.524 888.640  0.92207.97           C
ATOM   1975  CB  LYS A 307      29.560  24.440 888.642  1.00207.97           C
ATOM   1976  CG  LYS A 307      30.835  23.811 889.201  1.00207.97           C
ATOM   1977  CD  LYS A 307      32.065  24.675 888.921  1.00207.97           C
ATOM   1978  CE  LYS A 307      32.000  25.378 887.563  1.00207.97           C
ATOM   1979  NZ  LYS A 307      33.209  26.206 887.357  1.00207.97           N
ATOM   1980  C   LYS A 307      27.797  23.504 890.048  1.00207.97           C
ATOM   1981  O   LYS A 307      26.640  23.161 890.289  1.00207.97           O
ATOM   1982  N   ARG A 308      28.670  23.854 891.019  1.00106.44           N
ATOM   1983  CA  ARG A 308      28.361  23.858 892.425  0.89106.44           C
ATOM   1984  CB  ARG A 308      29.593  24.026 893.335  1.00106.44           C
ATOM   1985  CG  ARG A 308      30.691  22.979 893.135  1.00106.44           C
ATOM   1986  CD  ARG A 308      30.740  21.874 894.193  1.00106.44           C
ATOM   1987  NE  ARG A 308      31.919  21.027 893.852  1.00106.44           N
ATOM   1988  CZ  ARG A 308      32.013  19.739 894.292  1.00106.44           C
ATOM   1989  NH1 ARG A 308      31.025  19.201 895.065  1.00106.44           N
ATOM   1990  NH2 ARG A 308      33.097  18.984 893.947  1.00106.44           N
ATOM   1991  C   ARG A 308      27.480  25.030 892.727  1.00106.44           C
ATOM   1992  O   ARG A 308      27.350  25.952 891.923  1.00106.44           O
ATOM   1993  N   GLY A 309      26.824  24.993 893.907  1.00 58.28           N
ATOM   1994  CA  GLY A 309      25.934  26.038 894.330  0.79 58.28           C
ATOM   1995  C   GLY A 309      26.553  26.833 895.433  1.00 58.28           C
ATOM   1996  O   GLY A 309      27.731  27.184 895.393  1.00 58.28           O
ATOM   1997  N   ALA A 310      25.726  27.151 896.452  1.00209.10           N
ATOM   1998  CA  ALA A 310      26.141  27.927 897.584  0.84209.10           C
ATOM   1999  CB  ALA A 310      25.435  29.289 897.691  1.00209.10           C
ATOM   2000  C   ALA A 310      25.784  27.154 898.810  1.00209.10           C
ATOM   2001  O   ALA A 310      25.047  26.171 898.757  1.00209.10           O
ATOM   2002  N   ARG A 311      26.342  27.590 899.952  1.00197.81           N
ATOM   2003  CA  ARG A 311      26.122  26.967 901.220  0.89197.81           C
ATOM   2004  CB  ARG A 311      26.982  27.575 902.343  1.00197.81           C
ATOM   2005  CG  ARG A 311      26.781  26.923 903.712  1.00197.81           C
ATOM   2006  CD  ARG A 311      27.049  27.861 904.894  1.00197.81           C
ATOM   2007  NE  ARG A 311      28.439  28.385 904.778  1.00197.81           N
ATOM   2008  CZ  ARG A 311      28.685  29.519 904.058  1.00197.81           C
ATOM   2009  NH1 ARG A 311      27.663  30.151 903.408  1.00197.81           N
ATOM   2010  NH2 ARG A 311      29.951  30.023 903.989  1.00197.81           N
ATOM   2011  C   ARG A 311      24.692  27.216 901.604  1.00197.81           C
ATOM   2012  O   ARG A 311      24.004  28.028 900.987  1.00197.81           O
ATOM   2013  N   GLY A 312      24.205  26.492 902.633  1.00 47.12           N
ATOM   2014  CA  GLY A 312      22.846  26.619 903.081  0.79 47.12           C
ATOM   2015  C   GLY A 312      22.777  27.692 904.129  1.00 47.12           C
ATOM   2016  O   GLY A 312      23.611  28.596 904.163  1.00 47.12           O
ATOM   2017  N   GLU A 313      21.757  27.615 905.016  1.00216.90           N
ATOM   2018  CA  GLU A 313      21.550  28.636 906.009  0.79216.90           C
ATOM   2019  CB  GLU A 313      20.149  29.268 905.947  1.00216.90           C
ATOM   2020  CG  GLU A 313      19.872  29.998 904.630  1.00216.90           C
ATOM   2021  CD  GLU A 313      19.548  28.948 903.576  1.00216.90           C
ATOM   2022  OE1 GLU A 313      18.719  28.048 903.880  1.00216.90           O
ATOM   2023  OE2 GLU A 313      20.123  29.027 902.457  1.00216.90           O
ATOM   2024  C   GLU A 313      21.720  28.058 907.378  1.00216.90           C
ATOM   2025  O   GLU A 313      21.781  26.844 907.560  1.00216.90           O
HETATM 2026  N   HYP A 314      21.824  28.934 908.349  1.00 99.07           N
HETATM 2027  CD  HYP A 314      22.406  30.251 908.139  1.00 99.07           C
HETATM 2028  CA  HYP A 314      21.942  28.503 909.715  0.79 99.07           C
HETATM 2029  CB  HYP A 314      22.292  29.746 910.533  1.00 99.07           C
HETATM 2030  CG  HYP A 314      23.005  30.637 909.504  1.00 99.07           C
HETATM 2031  OE  HYP A 314      23.047  32.042 909.769  1.00 99.07           O
HETATM 2032  C   HYP A 314      20.636  27.880 910.060  1.00 99.07           C
HETATM 2033  O   HYP A 314      19.599  28.414 909.672  1.00 99.07           O
ATOM   2034  N   GLY A 315      20.663  26.750 910.781  1.00 28.95           N
ATOM   2035  CA  GLY A 315      19.513  25.896 910.820  0.79 28.95           C
ATOM   2036  C   GLY A 315      18.759  26.237 912.068  1.00 28.95           C
ATOM   2037  O   GLY A 315      18.499  27.403 912.362  1.00 28.95           O
ATOM   2038  N   PRO A 316      18.440  25.217 912.819  1.00 69.62           N
ATOM   2039  CA  PRO A 316      17.707  25.364 914.049  0.82 69.62           C
ATOM   2040  CD  PRO A 316      19.240  24.007 912.806  1.00 69.62           C
ATOM   2041  CB  PRO A 316      17.759  23.993 914.722  1.00 69.62           C
ATOM   2042  CG  PRO A 316      19.086  23.405 914.214  1.00 69.62           C
ATOM   2043  C   PRO A 316      18.277  26.440 914.925  1.00 69.62           C
ATOM   2044  O   PRO A 316      19.473  26.705 914.831  1.00 69.62           O
ATOM   2045  N   THR A 317      17.433  27.077 915.770  1.00129.73           N
ATOM   2046  CA  THR A 317      17.892  28.222 916.504  0.79129.73           C
ATOM   2047  CB  THR A 317      16.999  29.422 916.334  1.00129.73           C
ATOM   2048  OG1 THR A 317      17.549  30.542 917.013  1.00129.73           O
ATOM   2049  CG2 THR A 317      15.591  29.101 916.866  1.00129.73           C
ATOM   2050  C   THR A 317      18.073  27.994 917.974  1.00129.73           C
ATOM   2051  O   THR A 317      17.122  27.807 918.733  1.00129.73           O
ATOM   2052  N   GLY A 318      19.352  27.985 918.395  1.00 93.96           N
ATOM   2053  CA  GLY A 318      19.731  28.066 919.774  0.93 93.96           C
ATOM   2054  C   GLY A 318      19.476  26.819 920.559  1.00 93.96           C
ATOM   2055  O   GLY A 318      18.703  25.945 920.172  1.00 93.96           O
ATOM   2056  N   LEU A 319      20.153  26.775 921.730  1.00100.86           N
ATOM   2057  CA  LEU A 319      20.139  25.764 922.751  1.00100.86           C
ATOM   2058  CB  LEU A 319      20.774  24.447 922.251  1.00100.86           C
ATOM   2059  CG  LEU A 319      19.959  23.721 921.165  1.00100.86           C
ATOM   2060  CD1 LEU A 319      20.651  22.424 920.718  1.00100.86           C
ATOM   2061  CD2 LEU A 319      18.508  23.492 921.618  1.00100.86           C
ATOM   2062  C   LEU A 319      20.903  26.424 923.882  1.00100.86           C
ATOM   2063  O   LEU A 319      21.046  27.642 923.783  1.00100.86           O
HETATM 2064  N   HYP A 320      21.400  25.846 924.961  1.00107.50           N
HETATM 2065  CD  HYP A 320      22.419  24.837 924.706  1.00107.50           C
HETATM 2066  CA  HYP A 320      22.004  26.848 925.797  1.00107.50           C
HETATM 2067  CB  HYP A 320      23.402  27.010 925.213  1.00107.50           C
HETATM 2068  CG  HYP A 320      23.761  25.598 924.697  1.00107.50           C
HETATM 2069  OE  HYP A 320      24.298  25.681 923.374  1.00107.50           O
HETATM 2070  C   HYP A 320      22.134  26.459 927.245  1.00107.50           C
HETATM 2071  O   HYP A 320      22.017  27.344 928.091  1.00107.50           O
ATOM   2072  N   GLY A 321      22.394  25.177 927.574  1.00 98.72           N
ATOM   2073  CA  GLY A 321      23.478  24.910 928.474  0.79 98.72           C
ATOM   2074  C   GLY A 321      23.018  23.926 929.520  1.00 98.72           C
ATOM   2075  O   GLY A 321      21.881  23.462 929.514  1.00 98.72           O
ATOM   2076  N   PRO A 322      23.920  23.601 930.415  1.00327.43           N
ATOM   2077  CA  PRO A 322      23.657  22.665 931.475  0.79327.43           C
ATOM   2078  CD  PRO A 322      25.326  23.587 930.044  1.00327.43           C
ATOM   2079  CB  PRO A 322      24.995  22.422 932.163  1.00327.43           C
ATOM   2080  CG  PRO A 322      26.003  22.595 931.009  1.00327.43           C
ATOM   2081  C   PRO A 322      22.486  22.813 932.409  1.00327.43           C
ATOM   2082  O   PRO A 322      21.578  22.013 932.187  1.00327.43           O
ATOM   2083  N   PRO A 323      22.338  23.657 933.408  1.00166.28           N
ATOM   2084  CA  PRO A 323      23.318  24.566 933.964  0.93166.28           C
ATOM   2085  CD  PRO A 323      20.983  24.105 933.699  1.00166.28           C
ATOM   2086  CB  PRO A 323      22.531  25.729 934.563  1.00166.28           C
ATOM   2087  CG  PRO A 323      21.128  25.158 934.803  1.00166.28           C
ATOM   2088  C   PRO A 323      24.163  23.874 935.010  1.00166.28           C
ATOM   2089  O   PRO A 323      24.054  22.657 935.157  1.00166.28           O
ATOM   2090  N   GLY A 324      24.978  24.655 935.766  1.00 60.11           N
ATOM   2091  CA  GLY A 324      25.947  24.193 936.736  0.79 60.11           C
ATOM   2092  C   GLY A 324      25.325  23.758 938.033  1.00 60.11           C
ATOM   2093  O   GLY A 324      24.108  23.638 938.171  1.00 60.11           O
ATOM   2094  N   GLU A 325      26.220  23.508 939.017  1.00162.74           N
ATOM   2095  CA  GLU A 325      25.980  22.972 940.331  0.95162.74           C
ATOM   2096  CB  GLU A 325      27.223  22.296 940.927  1.00162.74           C
ATOM   2097  CG  GLU A 325      27.712  21.096 940.117  1.00162.74           C
ATOM   2098  CD  GLU A 325      29.122  20.777 940.591  1.00162.74           C
ATOM   2099  OE1 GLU A 325      29.530  21.339 941.642  1.00162.74           O
ATOM   2100  OE2 GLU A 325      29.811  19.975 939.905  1.00162.74           O
ATOM   2101  C   GLU A 325      25.585  24.048 941.294  1.00162.74           C
ATOM   2102  O   GLU A 325      25.435  25.215 940.936  1.00162.74           O
ATOM   2103  N   ARG A 326      25.381  23.627 942.562  1.00109.61           N
ATOM   2104  CA  ARG A 326      24.944  24.454 943.653  1.00109.61           C
ATOM   2105  CB  ARG A 326      23.840  23.779 944.477  1.00109.61           C
ATOM   2106  CG  ARG A 326      22.500  23.679 943.742  1.00109.61           C
ATOM   2107  CD  ARG A 326      21.655  22.503 944.236  1.00109.61           C
ATOM   2108  NE  ARG A 326      20.232  22.744 943.868  1.00109.61           N
ATOM   2109  CZ  ARG A 326      19.401  21.682 943.659  1.00109.61           C
ATOM   2110  NH1 ARG A 326      19.919  20.424 943.543  1.00109.61           N
ATOM   2111  NH2 ARG A 326      18.051  21.874 943.587  1.00109.61           N
ATOM   2112  C   ARG A 326      26.100  24.744 944.563  1.00109.61           C
ATOM   2113  O   ARG A 326      27.181  24.174 944.423  1.00109.61           O
ATOM   2114  N   GLY A 327      25.882  25.671 945.523  1.00 28.06           N
ATOM   2115  CA  GLY A 327      26.909  26.135 946.416  0.93 28.06           C
ATOM   2116  C   GLY A 327      26.948  25.314 947.669  1.00 28.06           C
ATOM   2117  O   GLY A 327      26.500  24.169 947.700  1.00 28.06           O
ATOM   2118  N   GLY A 328      27.504  25.916 948.747  1.00 31.64           N
ATOM   2119  CA  GLY A 328      27.743  25.246 949.997  1.00 31.64           C
ATOM   2120  C   GLY A 328      26.620  25.463 950.967  1.00 31.64           C
ATOM   2121  O   GLY A 328      25.463  25.691 950.617  1.00 31.64           O
HETATM 2122  N   HYP A 329      27.037  25.393 952.209  1.00 80.35           N
HETATM 2123  CD  HYP A 329      28.357  25.903 952.533  1.00 80.35           C
HETATM 2124  CA  HYP A 329      26.173  25.430 953.369  0.96 80.35           C
HETATM 2125  CB  HYP A 329      27.051  25.766 954.580  1.00 80.35           C
HETATM 2126  CG  HYP A 329      28.485  25.637 954.036  1.00 80.35           C
HETATM 2127  OE  HYP A 329      29.509  26.388 954.694  1.00 80.35           O
HETATM 2128  C   HYP A 329      24.946  26.269 953.247  1.00 80.35           C
HETATM 2129  O   HYP A 329      23.966  25.802 952.668  1.00 80.35           O
ATOM   2130  N   GLY A 330      24.952  27.490 953.806  1.00 78.58           N
ATOM   2131  CA  GLY A 330      23.693  28.099 954.113  0.79 78.58           C
ATOM   2132  C   GLY A 330      23.862  28.782 955.425  1.00 78.58           C
ATOM   2133  O   GLY A 330      24.966  29.178 955.797  1.00 78.58           O
ATOM   2134  N   SER A 331      22.752  28.939 956.165  1.00166.43           N
ATOM   2135  CA  SER A 331      22.835  29.590 957.433  0.83166.43           C
ATOM   2136  CB  SER A 331      21.768  30.677 957.647  1.00166.43           C
ATOM   2137  OG  SER A 331      21.928  31.268 958.929  1.00166.43           O
ATOM   2138  C   SER A 331      22.638  28.568 958.499  1.00166.43           C
ATOM   2139  O   SER A 331      21.916  27.590 958.317  1.00166.43           O
ATOM   2140  N   ARG A 332      23.322  28.767 959.642  1.00103.73           N
ATOM   2141  CA  ARG A 332      23.155  27.884 960.754  0.96103.73           C
ATOM   2142  CB  ARG A 332      24.263  28.008 961.810  1.00103.73           C
ATOM   2143  CG  ARG A 332      24.283  29.393 962.449  1.00103.73           C
ATOM   2144  CD  ARG A 332      25.461  29.654 963.385  1.00103.73           C
ATOM   2145  NE  ARG A 332      25.128  30.908 964.115  1.00103.73           N
ATOM   2146  CZ  ARG A 332      25.303  32.119 963.512  1.00103.73           C
ATOM   2147  NH1 ARG A 332      25.858  32.191 962.267  1.00103.73           N
ATOM   2148  NH2 ARG A 332      24.903  33.258 964.147  1.00103.73           N
ATOM   2149  C   ARG A 332      21.876  28.317 961.396  1.00103.73           C
ATOM   2150  O   ARG A 332      21.506  29.488 961.322  1.00103.73           O
ATOM   2151  N   GLY A 333      21.148  27.380 962.031  1.00 15.98           N
ATOM   2152  CA  GLY A 333      19.888  27.743 962.611  0.79 15.98           C
ATOM   2153  C   GLY A 333      20.115  28.295 963.980  1.00 15.98           C
ATOM   2154  O   GLY A 333      21.242  28.358 964.469  1.00 15.98           O
ATOM   2155  N   PHE A 334      19.010  28.714 964.629  1.00 99.62           N
ATOM   2156  CA  PHE A 334      19.051  29.240 965.960  0.83 99.62           C
ATOM   2157  CB  PHE A 334      17.709  29.895 966.356  1.00 99.62           C
ATOM   2158  CG  PHE A 334      17.759  30.439 967.743  1.00 99.62           C
ATOM   2159  CD1 PHE A 334      18.555  31.517 968.057  1.00 99.62           C
ATOM   2160  CD2 PHE A 334      16.964  29.894 968.725  1.00 99.62           C
ATOM   2161  CE1 PHE A 334      18.583  32.017 969.338  1.00 99.62           C
ATOM   2162  CE2 PHE A 334      16.987  30.389 970.008  1.00 99.62           C
ATOM   2163  CZ  PHE A 334      17.802  31.451 970.317  1.00 99.62           C
ATOM   2164  C   PHE A 334      19.339  28.078 966.852  1.00 99.62           C
ATOM   2165  O   PHE A 334      18.778  26.996 966.689  1.00 99.62           O
HETATM 2166  N   HYP A 335      20.233  28.271 967.779  1.00 80.30           N
HETATM 2167  CD  HYP A 335      21.374  29.141 967.541  1.00 80.30           C
HETATM 2168  CA  HYP A 335      20.556  27.187 968.664  0.93 80.30           C
HETATM 2169  CB  HYP A 335      21.901  27.538 969.302  1.00 80.30           C
HETATM 2170  CG  HYP A 335      22.548  28.466 968.265  1.00 80.30           C
HETATM 2171  OE  HYP A 335      23.552  29.368 968.739  1.00 80.30           O
HETATM 2172  C   HYP A 335      19.455  27.108 969.678  1.00 80.30           C
HETATM 2173  O   HYP A 335      18.697  28.067 969.800  1.00 80.30           O
ATOM   2174  N   GLY A 336      19.335  25.987 970.414  1.00127.50           N
ATOM   2175  CA  GLY A 336      19.908  25.914 971.724  1.00127.50           C
ATOM   2176  C   GLY A 336      18.909  26.353 972.742  1.00127.50           C
ATOM   2177  O   GLY A 336      17.843  26.865 972.405  1.00127.50           O
ATOM   2178  N   ALA A 337      19.248  26.160 974.037  1.00262.71           N
ATOM   2179  CA  ALA A 337      18.325  26.531 975.067  1.00262.71           C
ATOM   2180  CB  ALA A 337      17.098  25.608 975.163  1.00262.71           C
ATOM   2181  C   ALA A 337      19.001  26.511 976.397  1.00262.71           C
ATOM   2182  O   ALA A 337      20.202  26.273 976.510  1.00262.71           O
ATOM   2183  N   ASP A 338      18.203  26.791 977.446  1.00181.40           N
ATOM   2184  CA  ASP A 338      18.683  26.871 978.792  0.97181.40           C
ATOM   2185  CB  ASP A 338      17.658  27.447 979.781  1.00181.40           C
ATOM   2186  CG  ASP A 338      17.451  28.913 979.446  1.00181.40           C
ATOM   2187  OD1 ASP A 338      18.067  29.387 978.455  1.00181.40           O
ATOM   2188  OD2 ASP A 338      16.676  29.581 980.181  1.00181.40           O
ATOM   2189  C   ASP A 338      19.018  25.507 979.284  1.00181.40           C
ATOM   2190  O   ASP A 338      18.561  24.497 978.751  1.00181.40           O
ATOM   2191  N   GLY A 339      19.870  25.466 980.326  1.00 34.28           N
ATOM   2192  CA  GLY A 339      20.231  24.231 980.946  1.00 34.28           C
ATOM   2193  C   GLY A 339      19.143  23.933 981.927  1.00 34.28           C
ATOM   2194  O   GLY A 339      18.256  24.753 982.157  1.00 34.28           O
ATOM   2195  N   VAL A 340      19.200  22.737 982.536  1.00124.30           N
ATOM   2196  CA  VAL A 340      18.226  22.310 983.497  1.00124.30           C
ATOM   2197  CB  VAL A 340      18.211  20.816 983.675  1.00124.30           C
ATOM   2198  CG1 VAL A 340      19.574  20.380 984.237  1.00124.30           C
ATOM   2199  CG2 VAL A 340      17.008  20.414 984.545  1.00124.30           C
ATOM   2200  C   VAL A 340      18.573  22.960 984.813  1.00124.30           C
ATOM   2201  O   VAL A 340      19.626  23.580 984.948  1.00124.30           O
ATOM   2202  N   ALA A 341      17.672  22.845 985.814  1.00186.73           N
ATOM   2203  CA  ALA A 341      17.814  23.471 987.105  1.00186.73           C
ATOM   2204  CB  ALA A 341      16.679  23.116 988.082  1.00186.73           C
ATOM   2205  C   ALA A 341      19.110  23.065 987.736  1.00186.73           C
ATOM   2206  O   ALA A 341      19.678  22.021 987.420  1.00186.73           O
ATOM   2207  N   GLY A 342      19.602  23.924 988.656  1.00 65.54           N
ATOM   2208  CA  GLY A 342      20.887  23.790 989.284  1.00 65.54           C
ATOM   2209  C   GLY A 342      20.876  22.753 990.370  1.00 65.54           C
ATOM   2210  O   GLY A 342      19.864  22.153 990.730  1.00 65.54           O
ATOM   2211  N   PRO A 343      22.078  22.568 990.859  1.00264.09           N
ATOM   2212  CA  PRO A 343      22.408  21.637 991.912  1.00264.09           C
ATOM   2213  CD  PRO A 343      23.234  22.899 990.042  1.00264.09           C
ATOM   2214  CB  PRO A 343      23.934  21.607 991.973  1.00264.09           C
ATOM   2215  CG  PRO A 343      24.368  21.997 990.549  1.00264.09           C
ATOM   2216  C   PRO A 343      21.779  21.746 993.257  1.00264.09           C
ATOM   2217  O   PRO A 343      21.406  20.696 993.778  1.00264.09           O
ATOM   2218  N   LYS A 344      21.668  22.970 993.818  1.00346.29           N
ATOM   2219  CA  LYS A 344      21.163  23.257 995.142  1.00346.29           C
ATOM   2220  CB  LYS A 344      20.269  22.158 995.770  1.00346.29           C
ATOM   2221  CG  LYS A 344      20.982  20.997 996.467  1.00346.29           C
ATOM   2222  CD  LYS A 344      21.242  21.254 997.948  1.00346.29           C
ATOM   2223  CE  LYS A 344      19.929  21.487 998.704  1.00346.29           C
ATOM   2224  NZ  LYS A 344      20.095  21.2081000.147  1.00346.29           N
ATOM   2225  C   LYS A 344      22.379  23.516 995.974  1.00346.29           C
ATOM   2226  O   LYS A 344      23.482  23.117 995.600  1.00346.29           O
ATOM   2227  N   GLY A 345      22.230  24.214 997.114  1.00 62.41           N
ATOM   2228  CA  GLY A 345      23.412  24.560 997.849  1.00 62.41           C
ATOM   2229  C   GLY A 345      23.417  23.823 999.154  1.00 62.41           C
ATOM   2230  O   GLY A 345      22.470  23.133 999.520  1.00 62.41           O
ATOM   2231  N   PRO A 346      24.507  23.976 999.861  1.00174.05           N
ATOM   2232  CA  PRO A 346      24.644  23.3231001.138  0.82174.05           C
ATOM   2233  CD  PRO A 346      25.786  24.105 999.184  1.00174.05           C
ATOM   2234  CB  PRO A 346      26.138  23.2941001.440  1.00174.05           C
ATOM   2235  CG  PRO A 346      26.793  23.3311000.051  1.00174.05           C
ATOM   2236  C   PRO A 346      23.839  23.9901002.209  1.00174.05           C
ATOM   2237  O   PRO A 346      23.334  25.0881001.978  1.00174.05           O
ATOM   2238  N   ALA A 347      23.677  23.3121003.363  1.00178.71           N
ATOM   2239  CA  ALA A 347      22.916  23.7861004.489  0.96178.71           C
ATOM   2240  CB  ALA A 347      22.229  22.6571005.275  1.00178.71           C
ATOM   2241  C   ALA A 347      23.796  24.5251005.454  1.00178.71           C
ATOM   2242  O   ALA A 347      24.998  24.6791005.241  1.00178.71           O
ATOM   2243  N   GLY A 348      23.172  25.0131006.553  1.00 73.02           N
ATOM   2244  CA  GLY A 348      23.810  25.7981007.578  0.93 73.02           C
ATOM   2245  C   GLY A 348      24.420  24.9171008.626  1.00 73.02           C
ATOM   2246  O   GLY A 348      24.542  23.7051008.458  1.00 73.02           O
ATOM   2247  N   GLU A 349      24.829  25.5491009.750  1.00226.57           N
ATOM   2248  CA  GLU A 349      25.474  24.8721010.838  0.79226.57           C
ATOM   2249  CB  GLU A 349      26.982  25.1971010.905  1.00226.57           C
ATOM   2250  CG  GLU A 349      27.831  24.2061011.705  1.00226.57           C
ATOM   2251  CD  GLU A 349      29.283  24.3921011.270  1.00226.57           C
ATOM   2252  OE1 GLU A 349      29.822  25.5171011.452  1.00226.57           O
ATOM   2253  OE2 GLU A 349      29.871  23.4111010.740  1.00226.57           O
ATOM   2254  C   GLU A 349      24.805  25.3211012.106  1.00226.57           C
ATOM   2255  O   GLU A 349      23.916  26.1701012.079  1.00226.57           O
ATOM   2256  N   ARG A 350      25.200  24.7301013.254  1.00146.05           N
ATOM   2257  CA  ARG A 350      24.575  25.0091014.521  0.79146.05           C
ATOM   2258  CB  ARG A 350      24.640  23.8271015.504  1.00146.05           C
ATOM   2259  CG  ARG A 350      26.066  23.3681015.810  1.00146.05           C
ATOM   2260  CD  ARG A 350      26.131  21.9721016.433  1.00146.05           C
ATOM   2261  NE  ARG A 350      25.767  22.0721017.874  1.00146.05           N
ATOM   2262  CZ  ARG A 350      26.752  22.0271018.817  1.00146.05           C
ATOM   2263  NH1 ARG A 350      28.057  21.9251018.429  1.00146.05           N
ATOM   2264  NH2 ARG A 350      26.436  22.0651020.144  1.00146.05           N
ATOM   2265  C   ARG A 350      25.181  26.2091015.185  1.00146.05           C
ATOM   2266  O   ARG A 350      26.261  26.6721014.821  1.00146.05           O
ATOM   2267  N   GLY A 351      24.446  26.7531016.181  1.00 40.30           N
ATOM   2268  CA  GLY A 351      24.853  27.9061016.935  0.86 40.30           C
ATOM   2269  C   GLY A 351      25.508  27.4411018.204  1.00 40.30           C
ATOM   2270  O   GLY A 351      26.077  26.3521018.252  1.00 40.30           O
ATOM   2271  N   SER A 352      25.433  28.2621019.279  1.00123.65           N
ATOM   2272  CA  SER A 352      26.117  27.9311020.502  0.79123.65           C
ATOM   2273  CB  SER A 352      27.175  28.9681020.920  1.00123.65           C
ATOM   2274  OG  SER A 352      26.542  30.1721021.327  1.00123.65           O
ATOM   2275  C   SER A 352      25.148  27.8451021.644  1.00123.65           C
ATOM   2276  O   SER A 352      23.944  28.0551021.512  1.00123.65           O
HETATM 2277  N   HYP A 353      25.716  27.4851022.771  1.00 91.87           N
HETATM 2278  CD  HYP A 353      26.834  26.5541022.727  1.00 91.87           C
HETATM 2279  CA  HYP A 353      24.972  27.3601024.005  0.79 91.87           C
HETATM 2280  CB  HYP A 353      25.887  26.6011024.962  1.00 91.87           C
HETATM 2281  CG  HYP A 353      26.695  25.7181024.004  1.00 91.87           C
HETATM 2282  OE  HYP A 353      27.905  25.1281024.486  1.00 91.87           O
HETATM 2283  C   HYP A 353      24.549  28.7071024.525  1.00 91.87           C
HETATM 2284  O   HYP A 353      25.096  29.7101024.070  1.00 91.87           O
ATOM   2285  N   GLY A 354      23.565  28.7631025.456  1.00194.30           N
ATOM   2286  CA  GLY A 354      23.699  29.6671026.568  1.00194.30           C
ATOM   2287  C   GLY A 354      22.422  30.3961026.853  1.00194.30           C
ATOM   2288  O   GLY A 354      21.480  30.2041026.087  1.00194.30           O
ATOM   2289  N   PRO A 355      22.254  31.2381027.877  1.00230.95           N
ATOM   2290  CA  PRO A 355      23.191  31.5801028.951  0.73230.95           C
ATOM   2291  CD  PRO A 355      21.398  32.3791027.582  1.00230.95           C
ATOM   2292  CB  PRO A 355      22.974  33.0581029.274  1.00230.95           C
ATOM   2293  CG  PRO A 355      21.561  33.3511028.759  1.00230.95           C
ATOM   2294  C   PRO A 355      23.045  30.6961030.163  1.00230.95           C
ATOM   2295  O   PRO A 355      22.980  29.4811030.003  1.00230.95           O
ATOM   2296  N   ALA A 356      23.102  31.2801031.388  1.00221.08           N
ATOM   2297  CA  ALA A 356      22.968  30.5451032.628  0.68221.08           C
ATOM   2298  CB  ALA A 356      24.204  30.6531033.537  1.00221.08           C
ATOM   2299  C   ALA A 356      21.806  31.0961033.400  1.00221.08           C
ATOM   2300  O   ALA A 356      21.316  32.1881033.115  1.00221.08           O
ATOM   2301  N   GLY A 357      21.332  30.3201034.401  1.00 65.71           N
ATOM   2302  CA  GLY A 357      20.145  30.6461035.148  0.62 65.71           C
ATOM   2303  C   GLY A 357      20.412  31.4241036.395  1.00 65.71           C
ATOM   2304  O   GLY A 357      21.501  31.9121036.696  1.00 65.71           O
ATOM   2305  N   PRO A 358      19.311  31.5161037.093  1.00 88.06           N
ATOM   2306  CA  PRO A 358      19.190  32.2031038.352  0.27 88.06           C
ATOM   2307  CD  PRO A 358      18.021  31.3421036.443  1.00 88.06           C
ATOM   2308  CB  PRO A 358      17.694  32.4641038.551  1.00 88.06           C
ATOM   2309  CG  PRO A 358      16.997  31.5011037.573  1.00 88.06           C
ATOM   2310  C   PRO A 358      19.797  31.3911039.449  1.00 88.06           C
ATOM   2311  O   PRO A 358      20.066  30.2101039.247  1.00 88.06           O
ATOM   2312  N   LYS A 359      20.002  32.0171040.623  1.00270.41           N
ATOM   2313  CA  LYS A 359      20.641  31.3831041.736  0.54270.41           C
ATOM   2314  CB  LYS A 359      20.866  32.3231042.938  1.00270.41           C
ATOM   2315  CG  LYS A 359      19.570  32.8141043.584  1.00270.41           C
ATOM   2316  CD  LYS A 359      18.671  33.6091042.636  1.00270.41           C
ATOM   2317  CE  LYS A 359      17.350  34.0491043.272  1.00270.41           C
ATOM   2318  NZ  LYS A 359      16.520  32.8651043.584  1.00270.41           N
ATOM   2319  C   LYS A 359      19.816  30.2201042.205  1.00270.41           C
ATOM   2320  O   LYS A 359      18.624  30.1241041.919  1.00270.41           O
ATOM   2321  N   GLY A 360      20.466  29.3061042.961  1.00 68.65           N
ATOM   2322  CA  GLY A 360      19.897  28.0651043.412  0.28 68.65           C
ATOM   2323  C   GLY A 360      19.162  28.2821044.709  1.00 68.65           C
ATOM   2324  O   GLY A 360      18.435  29.2631044.857  1.00 68.65           O
ATOM   2325  N   SER A 361      19.326  27.3611045.689  1.00129.78           N
ATOM   2326  CA  SER A 361      18.569  27.4661046.910  0.82129.78           C
ATOM   2327  CB  SER A 361      17.658  26.2511047.167  1.00129.78           C
ATOM   2328  OG  SER A 361      18.439  25.0761047.329  1.00129.78           O
ATOM   2329  C   SER A 361      19.457  27.6251048.119  1.00129.78           C
ATOM   2330  O   SER A 361      20.668  27.4161048.075  1.00129.78           O
HETATM 2331  N   HYP A 362      18.821  28.0251049.206  1.00 83.45           N
HETATM 2332  CD  HYP A 362      17.695  28.9381049.053  1.00 83.45           C
HETATM 2333  CA  HYP A 362      19.501  28.2651050.464  0.85 83.45           C
HETATM 2334  CB  HYP A 362      18.550  29.0871051.328  1.00 83.45           C
HETATM 2335  CG  HYP A 362      17.779  29.8791050.266  1.00 83.45           C
HETATM 2336  OE  HYP A 362      16.555  30.5071050.655  1.00 83.45           O
HETATM 2337  C   HYP A 362      20.099  27.0721051.128  1.00 83.45           C
HETATM 2338  O   HYP A 362      19.796  25.9421050.747  1.00 83.45           O
ATOM   2339  N   GLY A 363      20.958  27.3331052.135  1.00 42.45           N
ATOM   2340  CA  GLY A 363      21.837  26.3541052.697  0.38 42.45           C
ATOM   2341  C   GLY A 363      21.238  25.8541053.976  1.00 42.45           C
ATOM   2342  O   GLY A 363      20.020  25.7561054.115  1.00 42.45           O
ATOM   2343  N   GLU A 364      22.113  25.5211054.948  1.00220.02           N
ATOM   2344  CA  GLU A 364      21.727  24.9371056.202  0.41220.02           C
ATOM   2345  CB  GLU A 364      22.807  24.0191056.800  1.00220.02           C
ATOM   2346  CG  GLU A 364      23.095  22.7871055.941  1.00220.02           C
ATOM   2347  CD  GLU A 364      21.818  21.9641055.870  1.00220.02           C
ATOM   2348  OE1 GLU A 364      20.841  22.3291056.576  1.00220.02           O
ATOM   2349  OE2 GLU A 364      21.800  20.9621055.106  1.00220.02           O
ATOM   2350  C   GLU A 364      21.434  25.9861057.234  1.00220.02           C
ATOM   2351  O   GLU A 364      21.654  27.1791057.029  1.00220.02           O
ATOM   2352  N   ALA A 365      20.883  25.5181058.378  1.00191.09           N
ATOM   2353  CA  ALA A 365      20.484  26.2891059.527  0.85191.09           C
ATOM   2354  CB  ALA A 365      19.345  25.6301060.325  1.00191.09           C
ATOM   2355  C   ALA A 365      21.637  26.4591060.478  1.00191.09           C
ATOM   2356  O   ALA A 365      22.752  26.0111060.216  1.00191.09           O
ATOM   2357  N   GLY A 366      21.377  27.1641061.608  1.00 45.14           N
ATOM   2358  CA  GLY A 366      22.344  27.4301062.646  0.42 45.14           C
ATOM   2359  C   GLY A 366      22.291  26.3241063.664  1.00 45.14           C
ATOM   2360  O   GLY A 366      21.707  25.2701063.414  1.00 45.14           O
ATOM   2361  N   ARG A 367      22.905  26.5451064.854  1.00134.41           N
ATOM   2362  CA  ARG A 367      22.985  25.5241065.871  0.63134.41           C
ATOM   2363  CB  ARG A 367      24.415  24.9571066.026  1.00134.41           C
ATOM   2364  CG  ARG A 367      24.548  23.8511067.078  1.00134.41           C
ATOM   2365  CD  ARG A 367      25.977  23.5541067.539  1.00134.41           C
ATOM   2366  NE  ARG A 367      26.675  22.7701066.481  1.00134.41           N
ATOM   2367  CZ  ARG A 367      27.992  22.4531066.647  1.00134.41           C
ATOM   2368  NH1 ARG A 367      28.659  22.8861067.757  1.00134.41           N
ATOM   2369  NH2 ARG A 367      28.644  21.7041065.710  1.00134.41           N
ATOM   2370  C   ARG A 367      22.592  26.0951067.205  1.00134.41           C
ATOM   2371  O   ARG A 367      22.491  27.3081067.383  1.00134.41           O
HETATM 2372  N   HYP A 368      22.339  25.2091068.145  1.00 63.03           N
HETATM 2373  CD  HYP A 368      21.623  23.9851067.805  1.00 63.03           C
HETATM 2374  CA  HYP A 368      22.031  25.6261069.491  0.85 63.03           C
HETATM 2375  CB  HYP A 368      21.559  24.3711070.218  1.00 63.03           C
HETATM 2376  CG  HYP A 368      20.870  23.5921069.086  1.00 63.03           C
HETATM 2377  OE  HYP A 368      20.679  22.1861069.263  1.00 63.03           O
HETATM 2378  C   HYP A 368      23.218  26.3061070.084  1.00 63.03           C
HETATM 2379  O   HYP A 368      24.327  26.1091069.592  1.00 63.03           O
ATOM   2380  N   GLY A 369      23.000  27.1321071.124  1.00 34.46           N
ATOM   2381  CA  GLY A 369      24.092  27.7961071.771  0.15 34.46           C
ATOM   2382  C   GLY A 369      24.567  26.8861072.854  1.00 34.46           C
ATOM   2383  O   GLY A 369      24.098  25.7561072.980  1.00 34.46           O
ATOM   2384  N   GLU A 370      25.524  27.3681073.667  1.00238.89           N
ATOM   2385  CA  GLU A 370      26.021  26.5771074.750  0.57238.89           C
ATOM   2386  CB  GLU A 370      27.524  26.2641074.682  1.00238.89           C
ATOM   2387  CG  GLU A 370      28.415  27.5031074.669  1.00238.89           C
ATOM   2388  CD  GLU A 370      29.855  27.0241074.766  1.00238.89           C
ATOM   2389  OE1 GLU A 370      30.074  25.9341075.359  1.00238.89           O
ATOM   2390  OE2 GLU A 370      30.755  27.7421074.256  1.00238.89           O
ATOM   2391  C   GLU A 370      25.760  27.3421076.008  1.00238.89           C
ATOM   2392  O   GLU A 370      25.308  28.4851075.971  1.00238.89           O
ATOM   2393  N   ALA A 371      26.027  26.7061077.164  1.00197.94           N
ATOM   2394  CA  ALA A 371      25.776  27.3091078.441  0.85197.94           C
ATOM   2395  CB  ALA A 371      25.991  26.3481079.624  1.00197.94           C
ATOM   2396  C   ALA A 371      26.701  28.4701078.620  1.00197.94           C
ATOM   2397  O   ALA A 371      27.662  28.6301077.870  1.00197.94           O
ATOM   2398  N   GLY A 372      26.409  29.3351079.618  1.00 65.78           N
ATOM   2399  CA  GLY A 372      27.212  30.5111079.804  0.62 65.78           C
ATOM   2400  C   GLY A 372      27.144  30.9721081.228  1.00 65.78           C
ATOM   2401  O   GLY A 372      27.435  30.2201082.157  1.00 65.78           O
ATOM   2402  N   LEU A 373      26.725  32.2431081.409  1.00 62.87           N
ATOM   2403  CA  LEU A 373      26.718  32.9591082.656  0.46 62.87           C
ATOM   2404  CB  LEU A 373      25.819  34.2071082.603  1.00 62.87           C
ATOM   2405  CG  LEU A 373      26.304  35.2881081.618  1.00 62.87           C
ATOM   2406  CD1 LEU A 373      25.318  36.4651081.553  1.00 62.87           C
ATOM   2407  CD2 LEU A 373      27.730  35.7471081.963  1.00 62.87           C
ATOM   2408  C   LEU A 373      26.189  32.0801083.742  1.00 62.87           C
ATOM   2409  O   LEU A 373      25.219  31.3401083.588  1.00 62.87           O
HETATM 2410  N   HYP A 374      26.889  32.1591084.843  1.00 60.24           N
HETATM 2411  CD  HYP A 374      28.327  32.3541084.751  1.00 60.24           C
HETATM 2412  CA  HYP A 374      26.533  31.3731085.996  0.85 60.24           C
HETATM 2413  CB  HYP A 374      27.809  31.2011086.822  1.00 60.24           C
HETATM 2414  CG  HYP A 374      28.921  31.3931085.786  1.00 60.24           C
HETATM 2415  OE  HYP A 374      30.214  31.7601086.272  1.00 60.24           O
HETATM 2416  C   HYP A 374      25.451  32.0241086.773  1.00 60.24           C
HETATM 2417  O   HYP A 374      25.157  33.1961086.541  1.00 60.24           O
ATOM   2418  N   GLY A 375      24.842  31.2641087.698  1.00 51.29           N
ATOM   2419  CA  GLY A 375      23.908  31.8331088.612  0.46 51.29           C
ATOM   2420  C   GLY A 375      24.606  32.0811089.905  1.00 51.29           C
ATOM   2421  O   GLY A 375      25.834  32.0771089.974  1.00 51.29           O
ATOM   2422  N   ALA A 376      23.821  32.2981090.979  1.00250.11           N
ATOM   2423  CA  ALA A 376      24.444  32.5681092.237  0.25250.11           C
ATOM   2424  CB  ALA A 376      24.471  34.0631092.603  1.00250.11           C
ATOM   2425  C   ALA A 376      23.723  31.8651093.332  1.00250.11           C
ATOM   2426  O   ALA A 376      22.544  31.5351093.223  1.00250.11           O
ATOM   2427  N   LYS A 377      24.466  31.6131094.426  1.00257.95           N
ATOM   2428  CA  LYS A 377      23.949  30.9961095.609  0.68257.95           C
ATOM   2429  CB  LYS A 377      25.038  30.5811096.610  1.00257.95           C
ATOM   2430  CG  LYS A 377      26.246  29.9051095.966  1.00257.95           C
ATOM   2431  CD  LYS A 377      27.136  30.8861095.195  1.00257.95           C
ATOM   2432  CE  LYS A 377      27.810  31.9321096.089  1.00257.95           C
ATOM   2433  NZ  LYS A 377      28.809  32.7041095.315  1.00257.95           N
ATOM   2434  C   LYS A 377      23.227  32.1101096.283  1.00257.95           C
ATOM   2435  O   LYS A 377      23.151  33.2181095.754  1.00257.95           O
ATOM   2436  N   GLY A 378      22.651  31.8451097.465  1.00 84.27           N
ATOM   2437  CA  GLY A 378      22.049  32.9381098.159  0.73 84.27           C
ATOM   2438  C   GLY A 378      20.713  33.2611097.578  1.00 84.27           C
ATOM   2439  O   GLY A 378      20.382  34.4271097.369  1.00 84.27           O
ATOM   2440  N   LEU A 379      19.909  32.2251097.285  1.00105.21           N
ATOM   2441  CA  LEU A 379      18.566  32.4751096.855  0.16105.21           C
ATOM   2442  CB  LEU A 379      17.761  31.2051096.540  1.00105.21           C
ATOM   2443  CG  LEU A 379      18.303  30.3941095.357  1.00105.21           C
ATOM   2444  CD1 LEU A 379      18.171  31.1871094.050  1.00105.21           C
ATOM   2445  CD2 LEU A 379      19.730  29.8921095.631  1.00105.21           C
ATOM   2446  C   LEU A 379      17.918  33.0361098.082  1.00105.21           C
ATOM   2447  O   LEU A 379      18.494  32.9881099.168  1.00105.21           O
ATOM   2448  N   THR A 380      16.715  33.6201097.952  1.00 50.41           N
ATOM   2449  CA  THR A 380      16.116  34.1551099.137  0.85 50.41           C
ATOM   2450  CB  THR A 380      14.976  35.0931098.866  1.00 50.41           C
ATOM   2451  OG1 THR A 380      15.420  36.1761098.061  1.00 50.41           O
ATOM   2452  CG2 THR A 380      14.452  35.6251100.211  1.00 50.41           C
ATOM   2453  C   THR A 380      15.603  33.0091099.958  1.00 50.41           C
ATOM   2454  O   THR A 380      15.316  31.9391099.423  1.00 50.41           O
ATOM   2455  N   GLY A 381      15.482  33.1961101.294  1.00 71.66           N
ATOM   2456  CA  GLY A 381      15.038  32.1061102.120  0.67 71.66           C
ATOM   2457  C   GLY A 381      14.566  32.6261103.440  1.00 71.66           C
ATOM   2458  O   GLY A 381      14.503  33.8341103.662  1.00 71.66           O
ATOM   2459  N   SER A 382      14.217  31.6991104.360  1.00184.58           N
ATOM   2460  CA  SER A 382      13.692  32.1071105.631  0.25184.58           C
ATOM   2461  CB  SER A 382      12.165  32.2991105.599  1.00184.58           C
ATOM   2462  OG  SER A 382      11.826  33.3521104.710  1.00184.58           O
ATOM   2463  C   SER A 382      13.988  31.0501106.660  1.00184.58           C
ATOM   2464  O   SER A 382      14.731  30.0991106.421  1.00184.58           O
HETATM 2465  N   HYP A 383      13.416  31.2431107.827  1.00101.11           N
HETATM 2466  CD  HYP A 383      13.340  32.5851108.374  1.00101.11           C
HETATM 2467  CA  HYP A 383      13.554  30.2901108.900  0.70101.11           C
HETATM 2468  CB  HYP A 383      12.727  30.8761110.045  1.00101.11           C
HETATM 2469  CG  HYP A 383      12.655  32.3851109.735  1.00101.11           C
HETATM 2470  OE  HYP A 383      13.026  33.3061110.765  1.00101.11           O
HETATM 2471  C   HYP A 383      14.980  30.2051109.320  1.00101.11           C
HETATM 2472  O   HYP A 383      15.783  31.0471108.920  1.00101.11           O
ATOM   2473  N   GLY A 384      15.308  29.1751110.118  1.00113.64           N
ATOM   2474  CA  GLY A 384      16.007  29.3641111.353  0.79113.64           C
ATOM   2475  C   GLY A 384      14.978  29.1601112.419  1.00113.64           C
ATOM   2476  O   GLY A 384      14.080  29.9821112.599  1.00113.64           O
ATOM   2477  N   SER A 385      15.106  28.0521113.172  1.00106.01           N
ATOM   2478  CA  SER A 385      14.142  27.7001114.172  0.61106.01           C
ATOM   2479  CB  SER A 385      14.056  26.1801114.419  1.00106.01           C
ATOM   2480  OG  SER A 385      15.253  25.7101115.020  1.00106.01           O
ATOM   2481  C   SER A 385      14.523  28.3641115.464  1.00106.01           C
ATOM   2482  O   SER A 385      15.405  29.2211115.497  1.00106.01           O
HETATM 2483  N   HYP A 386      13.848  28.0121116.534  1.00 76.07           N
HETATM 2484  CD  HYP A 386      12.424  27.7251116.442  1.00 76.07           C
HETATM 2485  CA  HYP A 386      14.166  28.6021117.807  0.62 76.07           C
HETATM 2486  CB  HYP A 386      12.958  28.3431118.703  1.00 76.07           C
HETATM 2487  CG  HYP A 386      11.785  28.3231117.708  1.00 76.07           C
HETATM 2488  OE  HYP A 386      11.376  29.6731117.477  1.00 76.07           O
HETATM 2489  C   HYP A 386      15.462  28.0981118.362  1.00 76.07           C
HETATM 2490  O   HYP A 386      16.043  27.1791117.787  1.00 76.07           O
ATOM   2491  N   GLY A 387      15.918  28.6801119.492  1.00 43.63           N
ATOM   2492  CA  GLY A 387      17.302  28.6221119.871  0.82 43.63           C
ATOM   2493  C   GLY A 387      17.376  28.2171121.320  1.00 43.63           C
ATOM   2494  O   GLY A 387      16.375  27.9331121.977  1.00 43.63           O
ATOM   2495  N   PRO A 388      18.587  28.2211121.810  1.00 93.59           N
ATOM   2496  CA  PRO A 388      18.961  27.8801123.161  0.63 93.59           C
ATOM   2497  CD  PRO A 388      19.708  28.7271121.041  1.00 93.59           C
ATOM   2498  CB  PRO A 388      20.487  27.8261123.145  1.00 93.59           C
ATOM   2499  CG  PRO A 388      20.869  28.8271122.044  1.00 93.59           C
ATOM   2500  C   PRO A 388      18.487  28.8211124.232  1.00 93.59           C
ATOM   2501  O   PRO A 388      18.097  29.9461123.924  1.00 93.59           O
ATOM   2502  N   ASP A 389      18.512  28.3371125.499  1.00150.74           N
ATOM   2503  CA  ASP A 389      18.094  29.0411126.682  0.55150.74           C
ATOM   2504  CB  ASP A 389      17.661  28.0811127.799  1.00150.74           C
ATOM   2505  CG  ASP A 389      16.553  27.1871127.267  1.00150.74           C
ATOM   2506  OD1 ASP A 389      15.727  27.6811126.454  1.00150.74           O
ATOM   2507  OD2 ASP A 389      16.525  25.9901127.661  1.00150.74           O
ATOM   2508  C   ASP A 389      19.287  29.7751127.240  1.00150.74           C
ATOM   2509  O   ASP A 389      20.348  29.8271126.619  1.00150.74           O
ATOM   2510  N   GLY A 390      19.122  30.3771128.444  1.00 65.39           N
ATOM   2511  CA  GLY A 390      20.163  31.1361129.091  0.83 65.39           C
ATOM   2512  C   GLY A 390      20.720  30.3941130.275  1.00 65.39           C
ATOM   2513  O   GLY A 390      20.667  29.1681130.350  1.00 65.39           O
ATOM   2514  N   LYS A 391      21.269  31.1681131.243  1.00228.87           N
ATOM   2515  CA  LYS A 391      21.915  30.6741132.433  0.67228.87           C
ATOM   2516  CB  LYS A 391      23.196  31.4551132.788  1.00228.87           C
ATOM   2517  CG  LYS A 391      24.039  30.8391133.910  1.00228.87           C
ATOM   2518  CD  LYS A 391      24.758  29.5491133.512  1.00228.87           C
ATOM   2519  CE  LYS A 391      25.666  28.9901134.611  1.00228.87           C
ATOM   2520  NZ  LYS A 391      26.361  27.7761134.127  1.00228.87           N
ATOM   2521  C   LYS A 391      20.971  30.8141133.595  1.00228.87           C
ATOM   2522  O   LYS A 391      19.860  31.3221133.451  1.00228.87           O
ATOM   2523  N   THR A 392      21.401  30.3361134.786  1.00 61.87           N
ATOM   2524  CA  THR A 392      20.597  30.3741135.978  0.47 61.87           C
ATOM   2525  CB  THR A 392      21.116  29.4871137.076  1.00 61.87           C
ATOM   2526  OG1 THR A 392      21.206  28.1451136.619  1.00 61.87           O
ATOM   2527  CG2 THR A 392      20.153  29.5621138.273  1.00 61.87           C
ATOM   2528  C   THR A 392      20.586  31.7761136.501  1.00 61.87           C
ATOM   2529  O   THR A 392      21.488  32.5651136.223  1.00 61.87           O
ATOM   2530  N   GLY A 393      19.529  32.1251137.263  1.00 25.09           N
ATOM   2531  CA  GLY A 393      19.420  33.4411137.823  0.82 25.09           C
ATOM   2532  C   GLY A 393      20.102  33.4391139.169  1.00 25.09           C
ATOM   2533  O   GLY A 393      20.615  32.4231139.629  1.00 25.09           O
ATOM   2534  N   PRO A 394      20.111  34.5921139.791  1.00159.75           N
ATOM   2535  CA  PRO A 394      20.741  34.7641141.082  0.49159.75           C
ATOM   2536  CD  PRO A 394      20.249  35.8001138.986  1.00159.75           C
ATOM   2537  CB  PRO A 394      21.079  36.2421141.211  1.00159.75           C
ATOM   2538  CG  PRO A 394      21.207  36.7181139.757  1.00159.75           C
ATOM   2539  C   PRO A 394      19.895  34.2921142.244  1.00159.75           C
ATOM   2540  O   PRO A 394      18.722  33.9681142.051  1.00159.75           O
HETATM 2541  N   HYP A 395      20.482  34.2551143.420  1.00 75.98           N
HETATM 2542  CD  HYP A 395      21.921  34.0591143.510  1.00 75.98           C
HETATM 2543  CA  HYP A 395      19.799  33.8571144.633  0.50 75.98           C
HETATM 2544  CB  HYP A 395      20.892  33.5001145.650  1.00 75.98           C
HETATM 2545  CG  HYP A 395      22.132  33.2311144.782  1.00 75.98           C
HETATM 2546  OE  HYP A 395      23.412  33.4101145.394  1.00 75.98           O
HETATM 2547  C   HYP A 395      18.927  34.9751145.134  1.00 75.98           C
HETATM 2548  O   HYP A 395      19.344  36.1281145.044  1.00 75.98           O
ATOM   2549  N   GLY A 396      17.718  34.6671145.655  1.00176.95           N
ATOM   2550  CA  GLY A 396      17.099  35.5141146.643  0.49176.95           C
ATOM   2551  C   GLY A 396      15.613  35.4861146.451  1.00176.95           C
ATOM   2552  O   GLY A 396      15.196  34.9571145.424  1.00176.95           O
ATOM   2553  N   PRO A 397      14.728  35.9901147.308  1.00204.34           N
ATOM   2554  CA  PRO A 397      14.975  36.5661148.627  0.82204.34           C
ATOM   2555  CD  PRO A 397      13.545  36.5811146.701  1.00204.34           C
ATOM   2556  CB  PRO A 397      13.957  37.6941148.796  1.00204.34           C
ATOM   2557  CG  PRO A 397      12.824  37.3281147.828  1.00204.34           C
ATOM   2558  C   PRO A 397      14.831  35.5171149.696  1.00204.34           C
ATOM   2559  O   PRO A 397      14.633  34.3461149.374  1.00204.34           O
ATOM   2560  N   ALA A 398      14.901  35.9451150.976  1.00176.54           N
ATOM   2561  CA  ALA A 398      14.825  35.1241152.159  0.36176.54           C
ATOM   2562  CB  ALA A 398      15.246  35.8671153.438  1.00176.54           C
ATOM   2563  C   ALA A 398      13.433  34.6261152.374  1.00176.54           C
ATOM   2564  O   ALA A 398      12.506  34.9521151.635  1.00176.54           O
ATOM   2565  N   GLY A 399      13.287  33.7791153.414  1.00 71.62           N
ATOM   2566  CA  GLY A 399      12.053  33.1321153.745  0.63 71.62           C
ATOM   2567  C   GLY A 399      11.198  34.0321154.579  1.00 71.62           C
ATOM   2568  O   GLY A 399      11.400  35.2421154.665  1.00 71.62           O
ATOM   2569  N   GLN A 400      10.205  33.3891155.215  1.00281.44           N
ATOM   2570  CA  GLN A 400       9.123  33.9011156.009  0.73281.44           C
ATOM   2571  CB  GLN A 400       7.991  32.8731156.157  1.00281.44           C
ATOM   2572  CG  GLN A 400       8.329  31.6801157.072  1.00281.44           C
ATOM   2573  CD  GLN A 400       9.748  31.1541156.832  1.00281.44           C
ATOM   2574  OE1 GLN A 400      10.729  31.7331157.292  1.00281.44           O
ATOM   2575  NE2 GLN A 400       9.880  30.0051156.124  1.00281.44           N
ATOM   2576  C   GLN A 400       9.562  34.2031157.408  1.00281.44           C
ATOM   2577  O   GLN A 400      10.750  34.2301157.726  1.00281.44           O
ATOM   2578  N   ASP A 401       8.555  34.4811158.268  1.00218.66           N
ATOM   2579  CA  ASP A 401       8.714  34.8031159.659  0.46218.66           C
ATOM   2580  CB  ASP A 401       7.748  35.9191160.096  1.00218.66           C
ATOM   2581  CG  ASP A 401       8.194  36.5081161.425  1.00218.66           C
ATOM   2582  OD1 ASP A 401       9.309  36.1621161.897  1.00218.66           O
ATOM   2583  OD2 ASP A 401       7.419  37.3311161.981  1.00218.66           O
ATOM   2584  C   ASP A 401       8.397  33.5851160.480  1.00218.66           C
ATOM   2585  O   ASP A 401       7.779  32.6391159.995  1.00218.66           O
ATOM   2586  N   GLY A 402       8.825  33.5921161.762  1.00 41.20           N
ATOM   2587  CA  GLY A 402       8.601  32.4951162.665  0.15 41.20           C
ATOM   2588  C   GLY A 402       7.363  32.7711163.464  1.00 41.20           C
ATOM   2589  O   GLY A 402       6.518  33.5711163.066  1.00 41.20           O
ATOM   2590  N   ARG A 403       7.233  32.0931164.627  1.00 95.84           N
ATOM   2591  CA  ARG A 403       6.089  32.2551165.482  0.54 95.84           C
ATOM   2592  CB  ARG A 403       5.191  31.0071165.584  1.00 95.84           C
ATOM   2593  CG  ARG A 403       4.182  30.8831164.436  1.00 95.84           C
ATOM   2594  CD  ARG A 403       3.159  29.7641164.649  1.00 95.84           C
ATOM   2595  NE  ARG A 403       2.032  29.9741163.694  1.00 95.84           N
ATOM   2596  CZ  ARG A 403       2.089  29.4831162.422  1.00 95.84           C
ATOM   2597  NH1 ARG A 403       3.211  28.8391161.985  1.00 95.84           N
ATOM   2598  NH2 ARG A 403       1.020  29.6331161.587  1.00 95.84           N
ATOM   2599  C   ARG A 403       6.549  32.6151166.865  1.00 95.84           C
ATOM   2600  O   ARG A 403       7.739  32.6261167.175  1.00 95.84           O
HETATM 2601  N   HYP A 404       5.582  32.9501167.683  1.00 64.50           N
HETATM 2602  CD  HYP A 404       4.329  33.4551167.148  1.00 64.50           C
HETATM 2603  CA  HYP A 404       5.819  33.3891169.043  0.82 64.50           C
HETATM 2604  CB  HYP A 404       4.553  34.1431169.469  1.00 64.50           C
HETATM 2605  CG  HYP A 404       3.885  34.5271168.142  1.00 64.50           C
HETATM 2606  OE  HYP A 404       2.478  34.7831168.157  1.00 64.50           O
HETATM 2607  C   HYP A 404       6.108  32.2421169.960  1.00 64.50           C
HETATM 2608  O   HYP A 404       6.031  31.0941169.526  1.00 64.50           O
ATOM   2609  N   GLY A 405       6.415  32.5361171.243  1.00 37.37           N
ATOM   2610  CA  GLY A 405       7.009  31.5651172.117  0.44 37.37           C
ATOM   2611  C   GLY A 405       6.148  31.4201173.334  1.00 37.37           C
ATOM   2612  O   GLY A 405       5.140  32.1051173.506  1.00 37.37           O
ATOM   2613  N   PRO A 406       6.558  30.5091174.177  1.00 84.05           N
ATOM   2614  CA  PRO A 406       5.902  30.2031175.421  0.19 84.05           C
ATOM   2615  CD  PRO A 406       7.600  29.5621173.841  1.00 84.05           C
ATOM   2616  CB  PRO A 406       6.570  28.9241175.937  1.00 84.05           C
ATOM   2617  CG  PRO A 406       7.903  28.8491175.170  1.00 84.05           C
ATOM   2618  C   PRO A 406       5.963  31.3531176.378  1.00 84.05           C
ATOM   2619  O   PRO A 406       6.973  32.0521176.415  1.00 84.05           O
ATOM   2620  N   PRO A 407       4.904  31.5711177.114  1.00211.46           N
ATOM   2621  CA  PRO A 407       4.865  32.6551178.063  0.85211.46           C
ATOM   2622  CD  PRO A 407       3.581  31.2711176.591  1.00211.46           C
ATOM   2623  CB  PRO A 407       3.402  32.8021178.470  1.00211.46           C
ATOM   2624  CG  PRO A 407       2.640  32.3071177.226  1.00211.46           C
ATOM   2625  C   PRO A 407       5.830  32.7551179.212  1.00211.46           C
ATOM   2626  O   PRO A 407       6.531  33.7631179.286  1.00211.46           O
ATOM   2627  N   GLY A 408       5.933  31.7601180.118  1.00 92.99           N
ATOM   2628  CA  GLY A 408       6.859  32.0001181.195  0.70 92.99           C
ATOM   2629  C   GLY A 408       6.347  31.4151182.471  1.00 92.99           C
ATOM   2630  O   GLY A 408       5.210  30.9661182.602  1.00 92.99           O
ATOM   2631  N   PRO A 409       7.259  31.4281183.404  1.00156.38           N
ATOM   2632  CA  PRO A 409       6.998  30.9211184.725  0.43156.38           C
ATOM   2633  CD  PRO A 409       8.642  31.2211183.013  1.00156.38           C
ATOM   2634  CB  PRO A 409       8.364  30.6341185.345  1.00156.38           C
ATOM   2635  CG  PRO A 409       9.269  30.3731184.131  1.00156.38           C
ATOM   2636  C   PRO A 409       6.202  31.9081185.512  1.00156.38           C
ATOM   2637  O   PRO A 409       6.086  33.0581185.089  1.00156.38           O
HETATM 2638  N   HYP A 410       5.659  31.4921186.624  1.00 75.97           N
HETATM 2639  CD  HYP A 410       5.110  30.1461186.709  1.00 75.97           C
HETATM 2640  CA  HYP A 410       4.897  32.4121187.421  0.68 75.97           C
HETATM 2641  CB  HYP A 410       4.118  31.5641188.424  1.00 75.97           C
HETATM 2642  CG  HYP A 410       3.870  30.2881187.610  1.00 75.97           C
HETATM 2643  OE  HYP A 410       3.456  29.1101188.306  1.00 75.97           O
HETATM 2644  C   HYP A 410       5.756  33.4671188.043  1.00 75.97           C
HETATM 2645  O   HYP A 410       6.017  34.4731187.385  1.00 75.97           O
ATOM   2646  N   GLY A 411       6.201  33.2841189.303  1.00 80.75           N
ATOM   2647  CA  GLY A 411       6.738  34.4251189.985  0.85 80.75           C
ATOM   2648  C   GLY A 411       6.853  34.1241191.444  1.00 80.75           C
ATOM   2649  O   GLY A 411       7.055  32.9821191.855  1.00 80.75           O
ATOM   2650  N   ALA A 412       6.738  35.1901192.259  1.00183.62           N
ATOM   2651  CA  ALA A 412       6.852  35.1171193.684  0.45183.62           C
ATOM   2652  CB  ALA A 412       7.024  36.4891194.356  1.00183.62           C
ATOM   2653  C   ALA A 412       5.612  34.5001194.242  1.00183.62           C
ATOM   2654  O   ALA A 412       4.598  34.3661193.558  1.00183.62           O
ATOM   2655  N   ARG A 413       5.693  34.0831195.520  1.00140.01           N
ATOM   2656  CA  ARG A 413       4.598  33.4701196.212  0.85140.01           C
ATOM   2657  CB  ARG A 413       4.951  32.1281196.884  1.00140.01           C
ATOM   2658  CG  ARG A 413       5.184  30.9541195.931  1.00140.01           C
ATOM   2659  CD  ARG A 413       5.419  29.6241196.659  1.00140.01           C
ATOM   2660  NE  ARG A 413       6.822  29.6051197.167  1.00140.01           N
ATOM   2661  CZ  ARG A 413       7.082  29.3091198.475  1.00140.01           C
ATOM   2662  NH1 ARG A 413       6.056  29.1591199.362  1.00140.01           N
ATOM   2663  NH2 ARG A 413       8.373  29.1651198.897  1.00140.01           N
ATOM   2664  C   ARG A 413       4.235  34.3801197.352  1.00140.01           C
ATOM   2665  O   ARG A 413       4.765  35.4841197.472  1.00140.01           O
ATOM   2666  N   GLY A 414       3.292  33.9311198.210  1.00 51.04           N
ATOM   2667  CA  GLY A 414       2.802  34.7111199.317  0.85 51.04           C
ATOM   2668  C   GLY A 414       3.764  34.7071200.459  1.00 51.04           C
ATOM   2669  O   GLY A 414       4.564  33.7881200.629  1.00 51.04           O
ATOM   2670  N   GLN A 415       3.691  35.7781201.277  1.00257.60           N
ATOM   2671  CA  GLN A 415       4.438  35.8541202.495  0.15257.60           C
ATOM   2672  CB  GLN A 415       4.729  37.2961202.965  1.00257.60           C
ATOM   2673  CG  GLN A 415       3.484  38.1101203.331  1.00257.60           C
ATOM   2674  CD  GLN A 415       3.936  39.4991203.772  1.00257.60           C
ATOM   2675  OE1 GLN A 415       4.599  40.2181203.027  1.00257.60           O
ATOM   2676  NE2 GLN A 415       3.571  39.8881205.024  1.00257.60           N
ATOM   2677  C   GLN A 415       3.545  35.1941203.483  1.00257.60           C
ATOM   2678  O   GLN A 415       2.350  35.0751203.240  1.00257.60           O
ATOM   2679  N   ALA A 416       4.073  34.7081204.613  1.00206.69           N
ATOM   2680  CA  ALA A 416       3.177  34.0551205.520  0.68206.69           C
ATOM   2681  CB  ALA A 416       3.882  33.3421206.685  1.00206.69           C
ATOM   2682  C   ALA A 416       2.285  35.0991206.095  1.00206.69           C
ATOM   2683  O   ALA A 416       2.544  36.2951205.973  1.00206.69           O
ATOM   2684  N   GLY A 417       1.182  34.6551206.721  1.00 51.93           N
ATOM   2685  CA  GLY A 417       0.227  35.5741207.256  0.65 51.93           C
ATOM   2686  C   GLY A 417       0.670  36.0061208.618  1.00 51.93           C
ATOM   2687  O   GLY A 417       1.822  35.8221209.011  1.00 51.93           O
ATOM   2688  N   VAL A 418      -0.281  36.5981209.365  1.00133.66           N
ATOM   2689  CA  VAL A 418      -0.069  37.2071210.645  0.25133.66           C
ATOM   2690  CB  VAL A 418      -0.993  38.3811210.861  1.00133.66           C
ATOM   2691  CG1 VAL A 418      -2.431  37.8561210.980  1.00133.66           C
ATOM   2692  CG2 VAL A 418      -0.505  39.2371212.043  1.00133.66           C
ATOM   2693  C   VAL A 418      -0.209  36.2121211.769  1.00133.66           C
ATOM   2694  O   VAL A 418      -0.564  35.0551211.563  1.00133.66           O
ATOM   2695  N   MET A 419       0.123  36.6661212.998  1.00207.88           N
ATOM   2696  CA  MET A 419       0.168  35.9201214.229  0.18207.88           C
ATOM   2697  CB  MET A 419       0.770  36.7271215.393  1.00207.88           C
ATOM   2698  CG  MET A 419       2.117  37.3851215.090  1.00207.88           C
ATOM   2699  SD  MET A 419       2.847  38.2731216.502  1.00207.88           S
ATOM   2700  CE  MET A 419       1.324  39.1281217.002  1.00207.88           C
ATOM   2701  C   MET A 419      -1.212  35.5721214.690  1.00207.88           C
ATOM   2702  O   MET A 419      -2.209  35.8951214.046  1.00207.88           O
ATOM   2703  N   GLY A 420      -1.271  34.8641215.842  1.00 54.43           N
ATOM   2704  CA  GLY A 420      -2.494  34.4491216.469  0.26 54.43           C
ATOM   2705  C   GLY A 420      -2.495  35.0131217.865  1.00 54.43           C
ATOM   2706  O   GLY A 420      -1.598  35.7701218.231  1.00 54.43           O
ATOM   2707  N   PHE A 421      -3.509  34.6521218.688  1.00 93.84           N
ATOM   2708  CA  PHE A 421      -3.627  35.2271220.004  0.73 93.84           C
ATOM   2709  CB  PHE A 421      -4.952  35.9971220.182  1.00 93.84           C
ATOM   2710  CG  PHE A 421      -4.917  36.7971221.441  1.00 93.84           C
ATOM   2711  CD1 PHE A 421      -4.230  37.9891221.492  1.00 93.84           C
ATOM   2712  CD2 PHE A 421      -5.592  36.3741222.562  1.00 93.84           C
ATOM   2713  CE1 PHE A 421      -4.203  38.7341222.648  1.00 93.84           C
ATOM   2714  CE2 PHE A 421      -5.569  37.1151223.721  1.00 93.84           C
ATOM   2715  CZ  PHE A 421      -4.872  38.2971223.767  1.00 93.84           C
ATOM   2716  C   PHE A 421      -3.567  34.1391221.044  1.00 93.84           C
ATOM   2717  O   PHE A 421      -3.931  32.9921220.796  1.00 93.84           O
HETATM 2718  N   HYP A 422      -3.095  34.4951222.215  1.00 74.01           N
HETATM 2719  CD  HYP A 422      -2.158  35.6021222.308  1.00 74.01           C
HETATM 2720  CA  HYP A 422      -2.936  33.5521223.306  0.35 74.01           C
HETATM 2721  CB  HYP A 422      -1.799  34.0941224.181  1.00 74.01           C
HETATM 2722  CG  HYP A 422      -1.094  35.1361223.305  1.00 74.01           C
HETATM 2723  OE  HYP A 422      -0.428  36.2011223.990  1.00 74.01           O
HETATM 2724  C   HYP A 422      -4.192  33.4771224.136  1.00 74.01           C
HETATM 2725  O   HYP A 422      -5.249  33.8831223.656  1.00 74.01           O
ATOM   2726  N   GLY A 423      -4.089  32.9861225.398  1.00 57.65           N
ATOM   2727  CA  GLY A 423      -5.222  32.8971226.289  0.16 57.65           C
ATOM   2728  C   GLY A 423      -4.878  33.5721227.596  1.00 57.65           C
ATOM   2729  O   GLY A 423      -3.720  33.6601228.002  1.00 57.65           O
ATOM   2730  N   PRO A 424      -5.917  34.0351228.251  1.00187.29           N
ATOM   2731  CA  PRO A 424      -5.890  34.7611229.506  0.67187.29           C
ATOM   2732  CD  PRO A 424      -7.257  33.5921227.904  1.00187.29           C
ATOM   2733  CB  PRO A 424      -7.356  35.0511229.833  1.00187.29           C
ATOM   2734  CG  PRO A 424      -8.117  33.9091229.137  1.00187.29           C
ATOM   2735  C   PRO A 424      -5.153  34.3161230.739  1.00187.29           C
ATOM   2736  O   PRO A 424      -4.194  34.9951231.103  1.00187.29           O
ATOM   2737  N   LYS A 425      -5.539  33.2081231.407  1.00303.04           N
ATOM   2738  CA  LYS A 425      -4.881  32.9591232.666  0.15303.04           C
ATOM   2739  CB  LYS A 425      -5.078  34.0991233.679  1.00303.04           C
ATOM   2740  CG  LYS A 425      -6.551  34.4341233.928  1.00303.04           C
ATOM   2741  CD  LYS A 425      -6.787  35.2821235.179  1.00303.04           C
ATOM   2742  CE  LYS A 425      -8.200  35.8611235.278  1.00303.04           C
ATOM   2743  NZ  LYS A 425      -8.290  37.1131234.491  1.00303.04           N
ATOM   2744  C   LYS A 425      -5.438  31.7271233.287  1.00303.04           C
ATOM   2745  O   LYS A 425      -6.309  31.0571232.735  1.00303.04           O
ATOM   2746  N   GLY A 426      -4.895  31.3991234.474  1.00 91.14           N
ATOM   2747  CA  GLY A 426      -5.331  30.2811235.248  0.38 91.14           C
ATOM   2748  C   GLY A 426      -6.206  30.8391236.333  1.00 91.14           C
ATOM   2749  O   GLY A 426      -7.073  31.6681236.065  1.00 91.14           O
ATOM   2750  N   ALA A 427      -6.004  30.3981237.597  1.00242.34           N
ATOM   2751  CA  ALA A 427      -6.848  30.8601238.668  0.78242.34           C
ATOM   2752  CB  ALA A 427      -7.937  29.8491239.068  1.00242.34           C
ATOM   2753  C   ALA A 427      -6.023  31.1371239.890  1.00242.34           C
ATOM   2754  O   ALA A 427      -4.817  30.9011239.917  1.00242.34           O
ATOM   2755  N   ALA A 428      -6.692  31.6611240.941  1.00214.82           N
ATOM   2756  CA  ALA A 428      -6.088  32.0731242.181  0.32214.82           C
ATOM   2757  CB  ALA A 428      -7.093  32.6661243.185  1.00214.82           C
ATOM   2758  C   ALA A 428      -5.433  30.9061242.834  1.00214.82           C
ATOM   2759  O   ALA A 428      -5.722  29.7501242.528  1.00214.82           O
ATOM   2760  N   GLY A 429      -4.500  31.2171243.756  1.00 72.73           N
ATOM   2761  CA  GLY A 429      -3.709  30.2381244.437  0.16 72.73           C
ATOM   2762  C   GLY A 429      -4.451  29.7651245.651  1.00 72.73           C
ATOM   2763  O   GLY A 429      -5.678  29.8231245.712  1.00 72.73           O
ATOM   2764  N   GLU A 430      -3.693  29.2661246.652  1.00198.83           N
ATOM   2765  CA  GLU A 430      -4.251  28.6781247.838  0.79198.83           C
ATOM   2766  CB  GLU A 430      -3.514  27.4051248.300  1.00198.83           C
ATOM   2767  CG  GLU A 430      -3.790  26.1811247.425  1.00198.83           C
ATOM   2768  CD  GLU A 430      -2.877  26.2411246.211  1.00198.83           C
ATOM   2769  OE1 GLU A 430      -1.814  26.9121246.303  1.00198.83           O
ATOM   2770  OE2 GLU A 430      -3.226  25.6111245.178  1.00198.83           O
ATOM   2771  C   GLU A 430      -4.246  29.6381248.998  1.00198.83           C
ATOM   2772  O   GLU A 430      -3.765  30.7681248.929  1.00198.83           O
HETATM 2773  N   HYP A 431      -4.835  29.1451250.067  1.00107.75           N
HETATM 2774  CD  HYP A 431      -5.948  28.2201249.894  1.00107.75           C
HETATM 2775  CA  HYP A 431      -4.976  29.8681251.306  0.49107.75           C
HETATM 2776  CB  HYP A 431      -5.941  29.0481252.155  1.00107.75           C
HETATM 2777  CG  HYP A 431      -6.873  28.4151251.112  1.00107.75           C
HETATM 2778  OE  HYP A 431      -7.911  29.3561250.831  1.00107.75           O
HETATM 2779  C   HYP A 431      -3.722  30.2451252.046  1.00107.75           C
HETATM 2780  O   HYP A 431      -3.839  30.6891253.187  1.00107.75           O
ATOM   2781  N   GLY A 432      -2.523  30.1021251.455  1.00112.04           N
ATOM   2782  CA  GLY A 432      -1.472  31.0021251.845  0.35112.04           C
ATOM   2783  C   GLY A 432      -0.883  30.6051253.165  1.00112.04           C
ATOM   2784  O   GLY A 432      -0.782  29.4241253.494  1.00112.04           O
ATOM   2785  N   LYS A 433      -0.468  31.6271253.946  1.00227.90           N
ATOM   2786  CA  LYS A 433       0.214  31.4711255.201  0.84227.90           C
ATOM   2787  CB  LYS A 433       0.844  32.7701255.729  1.00227.90           C
ATOM   2788  CG  LYS A 433       2.167  33.1341255.056  1.00227.90           C
ATOM   2789  CD  LYS A 433       2.576  34.5881255.290  1.00227.90           C
ATOM   2790  CE  LYS A 433       4.057  34.8621255.027  1.00227.90           C
ATOM   2791  NZ  LYS A 433       4.853  34.4571256.208  1.00227.90           N
ATOM   2792  C   LYS A 433      -0.696  30.9631256.264  1.00227.90           C
ATOM   2793  O   LYS A 433      -1.914  31.1291256.226  1.00227.90           O
ATOM   2794  N   ALA A 434      -0.061  30.2881257.239  1.00180.30           N
ATOM   2795  CA  ALA A 434      -0.666  29.6981258.391  0.69180.30           C
ATOM   2796  CB  ALA A 434       0.080  28.4551258.904  1.00180.30           C
ATOM   2797  C   ALA A 434      -0.665  30.7051259.505  1.00180.30           C
ATOM   2798  O   ALA A 434      -0.453  31.8971259.288  1.00180.30           O
ATOM   2799  N   GLY A 435      -0.934  30.2241260.739  1.00 75.70           N
ATOM   2800  CA  GLY A 435      -1.094  31.0531261.903  0.15 75.70           C
ATOM   2801  C   GLY A 435       0.202  31.4741262.526  1.00 75.70           C
ATOM   2802  O   GLY A 435       1.293  31.1501262.057  1.00 75.70           O
ATOM   2803  N   GLU A 436       0.058  32.2411263.634  1.00225.84           N
ATOM   2804  CA  GLU A 436       1.117  32.8171264.417  0.73225.84           C
ATOM   2805  CB  GLU A 436       1.186  34.3501264.296  1.00225.84           C
ATOM   2806  CG  GLU A 436       2.412  34.9901264.954  1.00225.84           C
ATOM   2807  CD  GLU A 436       2.043  36.4281265.289  1.00225.84           C
ATOM   2808  OE1 GLU A 436       0.818  36.7241265.325  1.00225.84           O
ATOM   2809  OE2 GLU A 436       2.972  37.2451265.528  1.00225.84           O
ATOM   2810  C   GLU A 436       0.796  32.5421265.859  1.00225.84           C
ATOM   2811  O   GLU A 436      -0.217  31.9171266.169  1.00225.84           O
ATOM   2812  N   ARG A 437       1.679  32.9761266.785  1.00111.61           N
ATOM   2813  CA  ARG A 437       1.418  32.8081268.187  0.36111.61           C
ATOM   2814  CB  ARG A 437       2.677  32.9101269.079  1.00111.61           C
ATOM   2815  CG  ARG A 437       3.503  34.1941268.925  1.00111.61           C
ATOM   2816  CD  ARG A 437       4.724  34.2301269.853  1.00111.61           C
ATOM   2817  NE  ARG A 437       5.637  35.3161269.394  1.00111.61           N
ATOM   2818  CZ  ARG A 437       6.717  35.0041268.617  1.00111.61           C
ATOM   2819  NH1 ARG A 437       6.964  33.7011268.292  1.00111.61           N
ATOM   2820  NH2 ARG A 437       7.555  35.9861268.174  1.00111.61           N
ATOM   2821  C   ARG A 437       0.427  33.8391268.615  1.00111.61           C
ATOM   2822  O   ARG A 437       0.433  34.9731268.138  1.00111.61           O
ATOM   2823  N   GLY A 438      -0.461  33.4411269.544  1.00 31.52           N
ATOM   2824  CA  GLY A 438      -1.497  34.2961270.037  0.16 31.52           C
ATOM   2825  C   GLY A 438      -0.963  34.9521271.275  1.00 31.52           C
ATOM   2826  O   GLY A 438       0.200  35.3511271.313  1.00 31.52           O
ATOM   2827  N   VAL A 439      -1.792  35.0751272.335  1.00154.36           N
ATOM   2828  CA  VAL A 439      -1.314  35.7911273.483  0.40154.36           C
ATOM   2829  CB  VAL A 439      -1.896  37.1821273.645  1.00154.36           C
ATOM   2830  CG1 VAL A 439      -3.426  37.1921273.483  1.00154.36           C
ATOM   2831  CG2 VAL A 439      -1.383  37.7561274.977  1.00154.36           C
ATOM   2832  C   VAL A 439      -1.344  34.9781274.763  1.00154.36           C
ATOM   2833  O   VAL A 439      -0.513  34.0831274.910  1.00154.36           O
HETATM 2834  N   HYP A 440      -2.233  35.2091275.702  1.00111.58           N
HETATM 2835  CD  HYP A 440      -3.550  34.7731275.257  1.00111.58           C
HETATM 2836  CA  HYP A 440      -1.982  34.5371276.958  0.65111.58           C
HETATM 2837  CB  HYP A 440      -2.548  33.1361276.788  1.00111.58           C
HETATM 2838  CG  HYP A 440      -3.720  33.3451275.812  1.00111.58           C
HETATM 2839  OE  HYP A 440      -5.022  33.0871276.348  1.00111.58           O
HETATM 2840  C   HYP A 440      -2.734  35.2261278.060  1.00111.58           C
HETATM 2841  O   HYP A 440      -2.094  35.8501278.905  1.00111.58           O
ATOM   2842  N   GLY A 441      -4.085  35.1221278.073  1.00183.96           N
ATOM   2843  CA  GLY A 441      -4.734  34.3621279.097  0.49183.96           C
ATOM   2844  C   GLY A 441      -6.207  34.6771279.136  1.00183.96           C
ATOM   2845  O   GLY A 441      -6.843  34.3161278.147  1.00183.96           O
ATOM   2846  N   PRO A 442      -6.898  35.2881280.112  1.00280.94           N
ATOM   2847  CA  PRO A 442      -6.431  35.7701281.419  0.45280.94           C
ATOM   2848  CD  PRO A 442      -7.896  36.2011279.575  1.00280.94           C
ATOM   2849  CB  PRO A 442      -7.153  37.0951281.673  1.00280.94           C
ATOM   2850  CG  PRO A 442      -7.680  37.5291280.303  1.00280.94           C
ATOM   2851  C   PRO A 442      -6.656  34.8681282.615  1.00280.94           C
ATOM   2852  O   PRO A 442      -7.231  33.7951282.442  1.00280.94           O
HETATM 2853  N   HYP A 443      -6.239  35.3171283.806  1.00 87.36           N
HETATM 2854  CD  HYP A 443      -5.052  36.1571283.883  1.00 87.36           C
HETATM 2855  CA  HYP A 443      -6.470  34.6241285.071  0.85 87.36           C
HETATM 2856  CB  HYP A 443      -5.574  35.2981286.107  1.00 87.36           C
HETATM 2857  CG  HYP A 443      -4.420  35.8281285.246  1.00 87.36           C
HETATM 2858  OE  HYP A 443      -3.585  36.8451285.807  1.00 87.36           O
HETATM 2859  C   HYP A 443      -6.054  33.2201284.841  1.00 87.36           C
HETATM 2860  O   HYP A 443      -4.911  32.9861284.452  1.00 87.36           O
ATOM   2861  N   GLY A 444      -6.976  32.2741285.055  1.00102.84           N
ATOM   2862  CA  GLY A 444      -6.639  30.8961284.936  0.81102.84           C
ATOM   2863  C   GLY A 444      -7.150  30.2881286.197  1.00102.84           C
ATOM   2864  O   GLY A 444      -7.447  30.9961287.159  1.00102.84           O
ATOM   2865  N   ALA A 445      -7.265  28.9521286.235  1.00192.47           N
ATOM   2866  CA  ALA A 445      -7.750  28.3431287.432  0.63192.47           C
ATOM   2867  CB  ALA A 445      -8.127  26.8601287.272  1.00192.47           C
ATOM   2868  C   ALA A 445      -6.650  28.4331288.440  1.00192.47           C
ATOM   2869  O   ALA A 445      -5.488  28.6291288.087  1.00192.47           O
ATOM   2870  N   VAL A 446      -6.995  28.3151289.737  1.00 63.80           N
ATOM   2871  CA  VAL A 446      -6.002  28.4361290.765  0.82 63.80           C
ATOM   2872  CB  VAL A 446      -6.348  29.4911291.781  1.00 63.80           C
ATOM   2873  CG1 VAL A 446      -5.249  29.5531292.856  1.00 63.80           C
ATOM   2874  CG2 VAL A 446      -6.556  30.8211291.037  1.00 63.80           C
ATOM   2875  C   VAL A 446      -5.903  27.1141291.474  1.00 63.80           C
ATOM   2876  O   VAL A 446      -6.822  26.2991291.417  1.00 63.80           O
ATOM   2877  N   GLY A 447      -4.758  26.8671292.149  1.00 39.82           N
ATOM   2878  CA  GLY A 447      -4.510  25.6241292.830  0.85 39.82           C
ATOM   2879  C   GLY A 447      -5.417  25.5281294.025  1.00 39.82           C
ATOM   2880  O   GLY A 447      -5.874  26.5181294.593  1.00 39.82           O
ATOM   2881  N   PRO A 448      -5.649  24.2981294.397  1.00185.17           N
ATOM   2882  CA  PRO A 448      -6.537  23.9301295.474  0.65185.17           C
ATOM   2883  CD  PRO A 448      -4.652  23.2681294.147  1.00185.17           C
ATOM   2884  CB  PRO A 448      -6.363  22.4211295.634  1.00185.17           C
ATOM   2885  CG  PRO A 448      -4.898  22.1961295.220  1.00185.17           C
ATOM   2886  C   PRO A 448      -6.424  24.5961296.809  1.00185.17           C
ATOM   2887  O   PRO A 448      -7.368  25.2811297.199  1.00185.17           O
ATOM   2888  N   ALA A 449      -5.298  24.4131297.530  1.00279.20           N
ATOM   2889  CA  ALA A 449      -5.206  24.9531298.858  0.77279.20           C
ATOM   2890  CB  ALA A 449      -6.453  24.6711299.715  1.00279.20           C
ATOM   2891  C   ALA A 449      -4.049  24.2811299.528  1.00279.20           C
ATOM   2892  O   ALA A 449      -3.474  23.3381298.989  1.00279.20           O
ATOM   2893  N   GLY A 450      -3.665  24.7761300.723  1.00 84.22           N
ATOM   2894  CA  GLY A 450      -2.567  24.2041301.453  0.85 84.22           C
ATOM   2895  C   GLY A 450      -3.098  23.4961302.657  1.00 84.22           C
ATOM   2896  O   GLY A 450      -4.127  22.8231302.601  1.00 84.22           O
ATOM   2897  N   LYS A 451      -2.382  23.6431303.794  1.00242.56           N
ATOM   2898  CA  LYS A 451      -2.752  22.9831305.014  0.40242.56           C
ATOM   2899  CB  LYS A 451      -1.606  22.2751305.761  1.00242.56           C
ATOM   2900  CG  LYS A 451      -0.815  21.2321304.969  1.00242.56           C
ATOM   2901  CD  LYS A 451       0.304  21.8271304.110  1.00242.56           C
ATOM   2902  CE  LYS A 451      -0.142  22.3031302.729  1.00242.56           C
ATOM   2903  NZ  LYS A 451      -0.534  21.1431301.902  1.00242.56           N
ATOM   2904  C   LYS A 451      -3.226  24.0221305.980  1.00242.56           C
ATOM   2905  O   LYS A 451      -3.730  25.0831305.614  1.00242.56           O
ATOM   2906  N   ASP A 452      -3.053  23.6831307.271  1.00212.52           N
ATOM   2907  CA  ASP A 452      -3.429  24.4271308.437  0.83212.52           C
ATOM   2908  CB  ASP A 452      -3.216  23.5631309.696  1.00212.52           C
ATOM   2909  CG  ASP A 452      -3.778  24.2401310.930  1.00212.52           C
ATOM   2910  OD1 ASP A 452      -5.029  24.2701311.059  1.00212.52           O
ATOM   2911  OD2 ASP A 452      -2.967  24.7171311.768  1.00212.52           O
ATOM   2912  C   ASP A 452      -2.517  25.6061308.533  1.00212.52           C
ATOM   2913  O   ASP A 452      -1.605  25.7721307.724  1.00212.52           O
ATOM   2914  N   GLY A 453      -2.765  26.4751309.532  1.00 78.01           N
ATOM   2915  CA  GLY A 453      -1.963  27.6501309.686  0.62 78.01           C
ATOM   2916  C   GLY A 453      -2.367  28.3071310.964  1.00 78.01           C
ATOM   2917  O   GLY A 453      -2.490  27.6581312.002  1.00 78.01           O
ATOM   2918  N   GLU A 454      -2.570  29.6361310.912  1.00201.92           N
ATOM   2919  CA  GLU A 454      -2.923  30.3751312.085  0.36201.92           C
ATOM   2920  CB  GLU A 454      -2.844  31.9011311.894  1.00201.92           C
ATOM   2921  CG  GLU A 454      -1.408  32.3731311.642  1.00201.92           C
ATOM   2922  CD  GLU A 454      -1.367  33.8951311.674  1.00201.92           C
ATOM   2923  OE1 GLU A 454      -2.000  34.5331310.792  1.00201.92           O
ATOM   2924  OE2 GLU A 454      -0.693  34.4391312.589  1.00201.92           O
ATOM   2925  C   GLU A 454      -4.306  29.9931312.489  1.00201.92           C
ATOM   2926  O   GLU A 454      -5.110  29.5361311.678  1.00201.92           O
ATOM   2927  N   ALA A 455      -4.597  30.1581313.792  1.00220.62           N
ATOM   2928  CA  ALA A 455      -5.855  29.7811314.361  0.81220.62           C
ATOM   2929  CB  ALA A 455      -5.767  28.5191315.237  1.00220.62           C
ATOM   2930  C   ALA A 455      -6.270  30.9081315.253  1.00220.62           C
ATOM   2931  O   ALA A 455      -5.684  31.9881315.200  1.00220.62           O
ATOM   2932  N   GLY A 456      -7.318  30.6841316.078  1.00 56.15           N
ATOM   2933  CA  GLY A 456      -7.858  31.7171316.922  0.85 56.15           C
ATOM   2934  C   GLY A 456      -6.750  32.3481317.694  1.00 56.15           C
ATOM   2935  O   GLY A 456      -6.141  31.7351318.570  1.00 56.15           O
ATOM   2936  N   ALA A 457      -6.472  33.6221317.354  1.00 65.01           N
ATOM   2937  CA  ALA A 457      -5.434  34.3821317.979  0.48 65.01           C
ATOM   2938  CB  ALA A 457      -5.224  35.7531317.316  1.00 65.01           C
ATOM   2939  C   ALA A 457      -5.784  34.6281319.417  1.00 65.01           C
ATOM   2940  O   ALA A 457      -4.953  34.4271320.301  1.00 65.01           O
ATOM   2941  N   GLN A 458      -7.036  35.0471319.700  1.00265.72           N
ATOM   2942  CA  GLN A 458      -7.368  35.3491321.065  0.76265.72           C
ATOM   2943  CB  GLN A 458      -7.482  36.8531321.372  1.00265.72           C
ATOM   2944  CG  GLN A 458      -6.149  37.5961321.258  1.00265.72           C
ATOM   2945  CD  GLN A 458      -6.327  38.9791321.867  1.00265.72           C
ATOM   2946  OE1 GLN A 458      -7.238  39.7221321.506  1.00265.72           O
ATOM   2947  NE2 GLN A 458      -5.435  39.3291322.832  1.00265.72           N
ATOM   2948  C   GLN A 458      -8.677  34.7231321.404  1.00265.72           C
ATOM   2949  O   GLN A 458      -9.544  34.5671320.546  1.00265.72           O
ATOM   2950  N   GLY A 459      -8.852  34.3721322.696  1.00 69.22           N
ATOM   2951  CA  GLY A 459     -10.028  33.6661323.111  0.81 69.22           C
ATOM   2952  C   GLY A 459     -10.957  34.5471323.857  1.00 69.22           C
ATOM   2953  O   GLY A 459     -10.630  35.6401324.318  1.00 69.22           O
ATOM   2954  N   PRO A 460     -12.151  34.0291323.930  1.00126.89           N
ATOM   2955  CA  PRO A 460     -13.191  34.7151324.620  0.36126.89           C
ATOM   2956  CD  PRO A 460     -12.671  33.2321322.838  1.00126.89           C
ATOM   2957  CB  PRO A 460     -14.497  34.0401324.215  1.00126.89           C
ATOM   2958  CG  PRO A 460     -14.186  33.4941322.811  1.00126.89           C
ATOM   2959  C   PRO A 460     -12.838  34.5781326.049  1.00126.89           C
ATOM   2960  O   PRO A 460     -12.252  33.5581326.404  1.00126.89           O
HETATM 2961  N   HYP A 461     -13.150  35.5251326.868  1.00 75.61           N
HETATM 2962  CD  HYP A 461     -12.834  36.8791326.445  1.00 75.61           C
HETATM 2963  CA  HYP A 461     -12.699  35.2901328.207  0.85 75.61           C
HETATM 2964  CB  HYP A 461     -11.823  36.4881328.604  1.00 75.61           C
HETATM 2965  CG  HYP A 461     -11.621  37.2591327.294  1.00 75.61           C
HETATM 2966  OE  HYP A 461     -11.385  38.6661327.400  1.00 75.61           O
HETATM 2967  C   HYP A 461     -13.876  35.1611329.139  1.00 75.61           C
HETATM 2968  O   HYP A 461     -14.992  35.4691328.721  1.00 75.61           O
ATOM   2969  N   GLY A 462     -13.655  34.7191330.405  1.00 63.04           N
ATOM   2970  CA  GLY A 462     -14.737  34.5731331.350  0.85 63.04           C
ATOM   2971  C   GLY A 462     -14.193  34.7501332.751  1.00 63.04           C
ATOM   2972  O   GLY A 462     -13.027  34.4731333.026  1.00 63.04           O
ATOM   2973  N   PRO A 463     -15.045  35.2191333.638  1.00276.32           N
ATOM   2974  CA  PRO A 463     -14.718  35.4611335.034  0.15276.32           C
ATOM   2975  CD  PRO A 463     -16.153  36.0491333.191  1.00276.32           C
ATOM   2976  CB  PRO A 463     -15.900  36.2511335.596  1.00276.32           C
ATOM   2977  CG  PRO A 463     -16.473  36.9821334.368  1.00276.32           C
ATOM   2978  C   PRO A 463     -14.212  34.4421336.013  1.00276.32           C
ATOM   2979  O   PRO A 463     -13.105  34.6311336.511  1.00276.32           O
ATOM   2980  N   ALA A 464     -14.959  33.3591336.297  1.00270.14           N
ATOM   2981  CA  ALA A 464     -14.562  32.4981337.382  0.85270.14           C
ATOM   2982  CB  ALA A 464     -14.122  33.2551338.648  1.00270.14           C
ATOM   2983  C   ALA A 464     -15.796  31.7521337.736  1.00270.14           C
ATOM   2984  O   ALA A 464     -16.682  31.5591336.903  1.00270.14           O
ATOM   2985  N   GLY A 465     -15.868  31.2781338.990  1.00 79.54           N
ATOM   2986  CA  GLY A 465     -17.042  30.5791339.405  0.62 79.54           C
ATOM   2987  C   GLY A 465     -17.094  30.6461340.885  1.00 79.54           C
ATOM   2988  O   GLY A 465     -16.470  31.4961341.522  1.00 79.54           O
ATOM   2989  N   PRO A 466     -17.860  29.7571341.435  1.00192.10           N
ATOM   2990  CA  PRO A 466     -17.972  29.7381342.860  0.15192.10           C
ATOM   2991  CD  PRO A 466     -19.094  29.3491340.787  1.00192.10           C
ATOM   2992  CB  PRO A 466     -19.206  28.8921343.170  1.00192.10           C
ATOM   2993  CG  PRO A 466     -20.094  29.0921341.928  1.00192.10           C
ATOM   2994  C   PRO A 466     -16.722  29.2651343.502  1.00192.10           C
ATOM   2995  O   PRO A 466     -16.022  28.4391342.923  1.00192.10           O
ATOM   2996  N   ALA A 467     -16.410  29.8101344.694  1.00260.15           N
ATOM   2997  CA  ALA A 467     -15.254  29.3561345.393  0.84260.15           C
ATOM   2998  CB  ALA A 467     -13.980  30.1411345.047  1.00260.15           C
ATOM   2999  C   ALA A 467     -15.520  29.5631346.846  1.00260.15           C
ATOM   3000  O   ALA A 467     -16.153  30.5401347.243  1.00260.15           O
ATOM   3001  N   GLY A 468     -15.062  28.6111347.677  1.00144.02           N
ATOM   3002  CA  GLY A 468     -15.178  28.7591349.096  0.73144.02           C
ATOM   3003  C   GLY A 468     -16.537  28.3321349.526  1.00144.02           C
ATOM   3004  O   GLY A 468     -17.516  28.4121348.786  1.00144.02           O
ATOM   3005  N   GLU A 469     -16.591  27.8671350.781  1.00250.50           N
ATOM   3006  CA  GLU A 469     -17.774  27.4811351.476  0.76250.50           C
ATOM   3007  CB  GLU A 469     -17.980  25.9551351.549  1.00250.50           C
ATOM   3008  CG  GLU A 469     -16.775  25.1671352.065  1.00250.50           C
ATOM   3009  CD  GLU A 469     -17.096  23.6871351.895  1.00250.50           C
ATOM   3010  OE1 GLU A 469     -17.833  23.1371352.756  1.00250.50           O
ATOM   3011  OE2 GLU A 469     -16.614  23.0881350.897  1.00250.50           O
ATOM   3012  C   GLU A 469     -17.532  28.0431352.836  1.00250.50           C
ATOM   3013  O   GLU A 469     -16.507  28.6891353.049  1.00250.50           O
ATOM   3014  N   ARG A 470     -18.458  27.8541353.789  1.00188.51           N
ATOM   3015  CA  ARG A 470     -18.220  28.4461355.074  0.96188.51           C
ATOM   3016  CB  ARG A 470     -19.329  28.1521356.104  1.00188.51           C
ATOM   3017  CG  ARG A 470     -19.446  26.6641356.459  1.00188.51           C
ATOM   3018  CD  ARG A 470     -20.151  25.8091355.403  1.00188.51           C
ATOM   3019  NE  ARG A 470     -19.889  24.3781355.740  1.00188.51           N
ATOM   3020  CZ  ARG A 470     -20.738  23.6691356.540  1.00188.51           C
ATOM   3021  NH1 ARG A 470     -21.889  24.2381357.001  1.00188.51           N
ATOM   3022  NH2 ARG A 470     -20.437  22.3791356.872  1.00188.51           N
ATOM   3023  C   ARG A 470     -16.972  27.8251355.606  1.00188.51           C
ATOM   3024  O   ARG A 470     -16.642  26.6841355.287  1.00188.51           O
ATOM   3025  N   GLY A 471     -16.229  28.5931356.420  1.00 46.45           N
ATOM   3026  CA  GLY A 471     -14.991  28.1281356.961  1.00 46.45           C
ATOM   3027  C   GLY A 471     -15.265  27.4991358.295  1.00 46.45           C
ATOM   3028  O   GLY A 471     -16.355  26.9891358.552  1.00 46.45           O
ATOM   3029  N   GLU A 472     -14.246  27.5321359.176  1.00226.47           N
ATOM   3030  CA  GLU A 472     -14.254  26.9081360.470  0.87226.47           C
ATOM   3031  CB  GLU A 472     -12.838  26.6161360.994  1.00226.47           C
ATOM   3032  CG  GLU A 472     -12.009  27.8901361.176  1.00226.47           C
ATOM   3033  CD  GLU A 472     -10.615  27.5081361.652  1.00226.47           C
ATOM   3034  OE1 GLU A 472     -10.384  26.2961361.908  1.00226.47           O
ATOM   3035  OE2 GLU A 472      -9.760  28.4271361.760  1.00226.47           O
ATOM   3036  C   GLU A 472     -14.917  27.7761361.495  1.00226.47           C
ATOM   3037  O   GLU A 472     -15.239  28.9361361.246  1.00226.47           O
ATOM   3038  N   GLN A 473     -15.155  27.1851362.689  1.00271.53           N
ATOM   3039  CA  GLN A 473     -15.775  27.8511363.802  1.00271.53           C
ATOM   3040  CB  GLN A 473     -16.334  26.9091364.890  1.00271.53           C
ATOM   3041  CG  GLN A 473     -17.091  25.6731364.401  1.00271.53           C
ATOM   3042  CD  GLN A 473     -16.171  24.4791364.648  1.00271.53           C
ATOM   3043  OE1 GLN A 473     -15.858  24.1541365.793  1.00271.53           O
ATOM   3044  NE2 GLN A 473     -15.717  23.8101363.555  1.00271.53           N
ATOM   3045  C   GLN A 473     -14.682  28.5821364.529  1.00271.53           C
ATOM   3046  O   GLN A 473     -13.505  28.4321364.203  1.00271.53           O
ATOM   3047  N   GLY A 474     -15.054  29.4101365.533  1.00 58.31           N
ATOM   3048  CA  GLY A 474     -14.094  30.1501366.309  1.00 58.31           C
ATOM   3049  C   GLY A 474     -13.582  29.2871367.441  1.00 58.31           C
ATOM   3050  O   GLY A 474     -14.149  28.2471367.769  1.00 58.31           O
ATOM   3051  N   PRO A 475     -12.490  29.7271368.021  1.00277.12           N
ATOM   3052  CA  PRO A 475     -11.841  29.0311369.113  0.86277.12           C
ATOM   3053  CD  PRO A 475     -11.514  30.4491367.209  1.00277.12           C
ATOM   3054  CB  PRO A 475     -10.445  29.6341369.229  1.00277.12           C
ATOM   3055  CG  PRO A 475     -10.139  30.1011367.796  1.00277.12           C
ATOM   3056  C   PRO A 475     -12.447  28.7341370.456  1.00277.12           C
ATOM   3057  O   PRO A 475     -12.473  27.5601370.822  1.00277.12           O
ATOM   3058  N   ALA A 476     -12.930  29.7321371.211  1.00264.67           N
ATOM   3059  CA  ALA A 476     -13.409  29.4101372.529  0.79264.67           C
ATOM   3060  CB  ALA A 476     -12.286  29.1981373.555  1.00264.67           C
ATOM   3061  C   ALA A 476     -14.193  30.5851372.979  1.00264.67           C
ATOM   3062  O   ALA A 476     -13.987  31.6941372.494  1.00264.67           O
ATOM   3063  N   GLY A 477     -15.107  30.3701373.936  1.00 69.52           N
ATOM   3064  CA  GLY A 477     -15.913  31.4501374.405  0.79 69.52           C
ATOM   3065  C   GLY A 477     -15.184  32.0481375.567  1.00 69.52           C
ATOM   3066  O   GLY A 477     -13.957  31.9851375.632  1.00 69.52           O
ATOM   3067  N   SER A 478     -15.920  32.6651376.513  1.00155.73           N
ATOM   3068  CA  SER A 478     -15.269  33.2971377.627  0.79155.73           C
ATOM   3069  CB  SER A 478     -15.964  34.5921378.078  1.00155.73           C
ATOM   3070  OG  SER A 478     -15.902  35.5561377.037  1.00155.73           O
ATOM   3071  C   SER A 478     -15.209  32.3601378.802  1.00155.73           C
ATOM   3072  O   SER A 478     -15.980  31.4101378.925  1.00155.73           O
HETATM 3073  N   HYP A 479     -14.253  32.6421379.659  1.00 75.93           N
HETATM 3074  CD  HYP A 479     -12.998  33.1361379.123  1.00 75.93           C
HETATM 3075  CA  HYP A 479     -14.031  31.8271380.836  0.79 75.93           C
HETATM 3076  CB  HYP A 479     -12.513  31.7931381.043  1.00 75.93           C
HETATM 3077  CG  HYP A 479     -11.932  32.1841379.672  1.00 75.93           C
HETATM 3078  OE  HYP A 479     -11.851  31.0091378.860  1.00 75.93           O
HETATM 3079  C   HYP A 479     -14.761  32.3791382.014  1.00 75.93           C
HETATM 3080  O   HYP A 479     -15.319  33.4711381.920  1.00 75.93           O
ATOM   3081  N   GLY A 480     -14.765  31.6341383.136  1.00 28.85           N
ATOM   3082  CA  GLY A 480     -15.764  31.8531384.135  0.79 28.85           C
ATOM   3083  C   GLY A 480     -15.196  32.5881385.309  1.00 28.85           C
ATOM   3084  O   GLY A 480     -14.146  33.2231385.227  1.00 28.85           O
ATOM   3085  N   PHE A 481     -15.914  32.4851386.450  1.00 68.10           N
ATOM   3086  CA  PHE A 481     -15.585  33.1441387.683  0.79 68.10           C
ATOM   3087  CB  PHE A 481     -16.538  34.3041388.010  1.00 68.10           C
ATOM   3088  CG  PHE A 481     -16.350  35.3421386.955  1.00 68.10           C
ATOM   3089  CD1 PHE A 481     -16.969  35.2181385.732  1.00 68.10           C
ATOM   3090  CD2 PHE A 481     -15.556  36.4411387.189  1.00 68.10           C
ATOM   3091  CE1 PHE A 481     -16.796  36.1731384.757  1.00 68.10           C
ATOM   3092  CE2 PHE A 481     -15.381  37.4001386.219  1.00 68.10           C
ATOM   3093  CZ  PHE A 481     -16.001  37.2671385.000  1.00 68.10           C
ATOM   3094  C   PHE A 481     -15.725  32.1231388.767  1.00 68.10           C
ATOM   3095  O   PHE A 481     -15.933  30.9411388.497  1.00 68.10           O
ATOM   3096  N   GLN A 482     -15.587  32.5581390.033  1.00221.48           N
ATOM   3097  CA  GLN A 482     -15.656  31.6351391.127  0.79221.48           C
ATOM   3098  CB  GLN A 482     -14.580  31.8501392.205  1.00221.48           C
ATOM   3099  CG  GLN A 482     -13.137  31.6271391.761  1.00221.48           C
ATOM   3100  CD  GLN A 482     -12.267  31.8961392.982  1.00221.48           C
ATOM   3101  OE1 GLN A 482     -12.592  32.7401393.816  1.00221.48           O
ATOM   3102  NE2 GLN A 482     -11.138  31.1491393.102  1.00221.48           N
ATOM   3103  C   GLN A 482     -16.940  31.8421391.866  1.00221.48           C
ATOM   3104  O   GLN A 482     -17.761  32.6861391.510  1.00221.48           O
ATOM   3105  N   GLY A 483     -17.129  31.0281392.928  1.00 43.79           N
ATOM   3106  CA  GLY A 483     -18.288  31.0801393.772  0.79 43.79           C
ATOM   3107  C   GLY A 483     -18.020  32.0531394.884  1.00 43.79           C
ATOM   3108  O   GLY A 483     -17.024  32.7741394.866  1.00 43.79           O
ATOM   3109  N   LEU A 484     -18.913  32.0781395.899  1.00 89.34           N
ATOM   3110  CA  LEU A 484     -18.815  33.0231396.980  0.79 89.34           C
ATOM   3111  CB  LEU A 484     -20.163  33.6641397.367  1.00 89.34           C
ATOM   3112  CG  LEU A 484     -20.865  34.4521396.245  1.00 89.34           C
ATOM   3113  CD1 LEU A 484     -21.312  33.5261395.103  1.00 89.34           C
ATOM   3114  CD2 LEU A 484     -22.020  35.3001396.804  1.00 89.34           C
ATOM   3115  C   LEU A 484     -18.352  32.3261398.227  1.00 89.34           C
ATOM   3116  O   LEU A 484     -18.245  31.1021398.281  1.00 89.34           O
HETATM 3117  N   HYP A 485     -18.051  33.1211399.233  1.00 62.44           N
HETATM 3118  CD  HYP A 485     -17.477  34.4371398.993  1.00 62.44           C
HETATM 3119  CA  HYP A 485     -17.666  32.5941400.521  0.86 62.44           C
HETATM 3120  CB  HYP A 485     -17.065  33.7641401.300  1.00 62.44           C
HETATM 3121  CG  HYP A 485     -16.540  34.6801400.186  1.00 62.44           C
HETATM 3122  OE  HYP A 485     -16.319  36.0541400.513  1.00 62.44           O
HETATM 3123  C   HYP A 485     -18.912  32.0511401.148  1.00 62.44           C
HETATM 3124  O   HYP A 485     -19.997  32.3461400.652  1.00 62.44           O
ATOM   3125  N   GLY A 486     -18.788  31.2471402.221  1.00 25.01           N
ATOM   3126  CA  GLY A 486     -19.931  30.5391402.718  1.00 25.01           C
ATOM   3127  C   GLY A 486     -20.431  31.1901403.969  1.00 25.01           C
ATOM   3128  O   GLY A 486     -20.246  32.3811404.225  1.00 25.01           O
ATOM   3129  N   PRO A 487     -21.092  30.3641404.738  1.00 92.00           N
ATOM   3130  CA  PRO A 487     -21.659  30.7541406.001  1.00 92.00           C
ATOM   3131  CD  PRO A 487     -21.790  29.2351404.153  1.00 92.00           C
ATOM   3132  CB  PRO A 487     -22.747  29.7191406.317  1.00 92.00           C
ATOM   3133  CG  PRO A 487     -22.472  28.5561405.348  1.00 92.00           C
ATOM   3134  C   PRO A 487     -20.610  30.8741407.053  1.00 92.00           C
ATOM   3135  O   PRO A 487     -19.491  30.4201406.838  1.00 92.00           O
ATOM   3136  N   ALA A 488     -20.965  31.4941408.192  1.00177.12           N
ATOM   3137  CA  ALA A 488     -20.042  31.6931409.271  1.00177.12           C
ATOM   3138  CB  ALA A 488     -20.631  32.4981410.442  1.00177.12           C
ATOM   3139  C   ALA A 488     -19.659  30.3431409.789  1.00177.12           C
ATOM   3140  O   ALA A 488     -20.334  29.3481409.525  1.00177.12           O
ATOM   3141  N   GLY A 489     -18.535  30.2841410.531  1.00 50.18           N
ATOM   3142  CA  GLY A 489     -17.998  29.0431411.011  0.86 50.18           C
ATOM   3143  C   GLY A 489     -18.724  28.5801412.233  1.00 50.18           C
ATOM   3144  O   GLY A 489     -19.626  29.2241412.766  1.00 50.18           O
ATOM   3145  N   PRO A 490     -18.307  27.4101412.640  1.00 70.50           N
ATOM   3146  CA  PRO A 490     -18.850  26.7591413.801  0.89 70.50           C
ATOM   3147  CD  PRO A 490     -17.789  26.4511411.678  1.00 70.50           C
ATOM   3148  CB  PRO A 490     -18.547  25.2661413.638  1.00 70.50           C
ATOM   3149  CG  PRO A 490     -17.499  25.1971412.514  1.00 70.50           C
ATOM   3150  C   PRO A 490     -18.278  27.3711415.048  1.00 70.50           C
ATOM   3151  O   PRO A 490     -17.288  28.0951414.954  1.00 70.50           O
HETATM 3152  N   HYP A 491     -18.884  27.1161416.180  1.00 68.03           N
HETATM 3153  CD  HYP A 491     -20.333  26.9811416.182  1.00 68.03           C
HETATM 3154  CA  HYP A 491     -18.411  27.7001417.419  0.96 68.03           C
HETATM 3155  CB  HYP A 491     -19.586  27.6611418.393  1.00 68.03           C
HETATM 3156  CG  HYP A 491     -20.792  27.7191417.447  1.00 68.03           C
HETATM 3157  OE  HYP A 491     -22.064  27.3201417.963  1.00 68.03           O
HETATM 3158  C   HYP A 491     -17.154  27.0801417.953  1.00 68.03           C
HETATM 3159  O   HYP A 491     -16.734  26.0401417.447  1.00 68.03           O
ATOM   3160  N   GLY A 492     -16.539  27.7201418.975  1.00 56.70           N
ATOM   3161  CA  GLY A 492     -15.220  27.3651419.424  0.79 56.70           C
ATOM   3162  C   GLY A 492     -15.274  26.6211420.727  1.00 56.70           C
ATOM   3163  O   GLY A 492     -16.325  26.1451421.153  1.00 56.70           O
ATOM   3164  N   GLU A 493     -14.102  26.5511421.400  1.00220.61           N
ATOM   3165  CA  GLU A 493     -13.879  25.8091422.614  0.79220.61           C
ATOM   3166  CB  GLU A 493     -12.582  24.9891422.547  1.00220.61           C
ATOM   3167  CG  GLU A 493     -12.594  23.9291421.445  1.00220.61           C
ATOM   3168  CD  GLU A 493     -11.146  23.5841421.124  1.00220.61           C
ATOM   3169  OE1 GLU A 493     -10.522  22.8251421.913  1.00220.61           O
ATOM   3170  OE2 GLU A 493     -10.642  24.0881420.085  1.00220.61           O
ATOM   3171  C   GLU A 493     -13.708  26.7691423.744  1.00220.61           C
ATOM   3172  O   GLU A 493     -13.543  27.9711423.541  1.00220.61           O
ATOM   3173  N   ALA A 494     -13.766  26.2351424.981  1.00216.30           N
ATOM   3174  CA  ALA A 494     -13.587  27.0321426.158  0.79216.30           C
ATOM   3175  CB  ALA A 494     -13.899  26.2831427.465  1.00216.30           C
ATOM   3176  C   ALA A 494     -12.163  27.4491426.190  1.00216.30           C
ATOM   3177  O   ALA A 494     -11.290  26.7831425.636  1.00216.30           O
ATOM   3178  N   GLY A 495     -11.910  28.5951426.840  1.00 74.94           N
ATOM   3179  CA  GLY A 495     -10.583  29.1061426.964  0.79 74.94           C
ATOM   3180  C   GLY A 495     -10.070  28.5131428.245  1.00 74.94           C
ATOM   3181  O   GLY A 495     -10.191  27.3091428.472  1.00 74.94           O
ATOM   3182  N   LYS A 496      -9.475  29.3481429.117  1.00240.51           N
ATOM   3183  CA  LYS A 496      -8.885  28.8791430.341  0.87240.51           C
ATOM   3184  CB  LYS A 496      -7.758  29.7861430.853  1.00240.51           C
ATOM   3185  CG  LYS A 496      -6.579  29.8351429.889  1.00240.51           C
ATOM   3186  CD  LYS A 496      -6.020  28.4481429.575  1.00240.51           C
ATOM   3187  CE  LYS A 496      -4.903  28.4761428.534  1.00240.51           C
ATOM   3188  NZ  LYS A 496      -5.383  29.1551427.310  1.00240.51           N
ATOM   3189  C   LYS A 496      -9.904  28.8031431.440  1.00240.51           C
ATOM   3190  O   LYS A 496     -11.059  29.2041431.303  1.00240.51           O
HETATM 3191  N   HYP A 497      -9.448  28.2291432.531  1.00 80.29           N
HETATM 3192  CD  HYP A 497      -8.342  27.2891432.471  1.00 80.29           C
HETATM 3193  CA  HYP A 497     -10.232  28.0801433.733  0.79 80.29           C
HETATM 3194  CB  HYP A 497      -9.559  26.9821434.562  1.00 80.29           C
HETATM 3195  CG  HYP A 497      -8.635  26.2631433.569  1.00 80.29           C
HETATM 3196  OE  HYP A 497      -7.464  25.6521434.117  1.00 80.29           O
HETATM 3197  C   HYP A 497     -10.166  29.3771434.475  1.00 80.29           C
HETATM 3198  O   HYP A 497      -9.329  30.2121434.135  1.00 80.29           O
ATOM   3199  N   GLY A 498     -11.033  29.5721435.489  1.00 47.59           N
ATOM   3200  CA  GLY A 498     -11.001  30.7961436.234  0.79 47.59           C
ATOM   3201  C   GLY A 498     -10.433  30.5581437.605  1.00 47.59           C
ATOM   3202  O   GLY A 498      -9.784  29.5461437.861  1.00 47.59           O
ATOM   3203  N   GLU A 499     -10.696  31.5121438.531  1.00205.97           N
ATOM   3204  CA  GLU A 499     -10.216  31.4711439.890  0.92205.97           C
ATOM   3205  CB  GLU A 499      -9.398  32.7091440.302  1.00205.97           C
ATOM   3206  CG  GLU A 499      -8.077  32.9231439.562  1.00205.97           C
ATOM   3207  CD  GLU A 499      -7.528  34.2661440.031  1.00205.97           C
ATOM   3208  OE1 GLU A 499      -8.122  34.8441440.980  1.00205.97           O
ATOM   3209  OE2 GLU A 499      -6.514  34.7341439.447  1.00205.97           O
ATOM   3210  C   GLU A 499     -11.414  31.5301440.794  1.00205.97           C
ATOM   3211  O   GLU A 499     -12.538  31.7431440.341  1.00205.97           O
ATOM   3212  N   GLN A 500     -11.186  31.3281442.112  1.00231.41           N
ATOM   3213  CA  GLN A 500     -12.238  31.4021443.089  0.79231.41           C
ATOM   3214  CB  GLN A 500     -12.138  30.3871444.236  1.00231.41           C
ATOM   3215  CG  GLN A 500     -10.943  30.6231445.156  1.00231.41           C
ATOM   3216  CD  GLN A 500     -11.130  29.7371446.377  1.00231.41           C
ATOM   3217  OE1 GLN A 500     -12.220  29.2221446.624  1.00231.41           O
ATOM   3218  NE2 GLN A 500     -10.039  29.5601447.169  1.00231.41           N
ATOM   3219  C   GLN A 500     -12.172  32.7571443.723  1.00231.41           C
ATOM   3220  O   GLN A 500     -11.328  33.5791443.371  1.00231.41           O
ATOM   3221  N   GLY A 501     -13.100  33.0291444.663  1.00 39.43           N
ATOM   3222  CA  GLY A 501     -13.131  34.2901445.347  0.79 39.43           C
ATOM   3223  C   GLY A 501     -12.379  34.1431446.634  1.00 39.43           C
ATOM   3224  O   GLY A 501     -11.502  33.2901446.761  1.00 39.43           O
ATOM   3225  N   VAL A 502     -12.723  34.9851447.632  1.00 97.81           N
ATOM   3226  CA  VAL A 502     -12.057  34.9821448.906  0.79 97.81           C
ATOM   3227  CB  VAL A 502     -12.489  36.0891449.823  1.00 97.81           C
ATOM   3228  CG1 VAL A 502     -13.989  35.9341450.119  1.00 97.81           C
ATOM   3229  CG2 VAL A 502     -11.597  36.0541451.078  1.00 97.81           C
ATOM   3230  C   VAL A 502     -12.312  33.6711449.577  1.00 97.81           C
ATOM   3231  O   VAL A 502     -13.309  32.9991449.319  1.00 97.81           O
HETATM 3232  N   HYP A 503     -11.389  33.2881450.420  1.00 77.41           N
HETATM 3233  CD  HYP A 503      -9.997  33.5481450.106  1.00 77.41           C
HETATM 3234  CA  HYP A 503     -11.518  32.0101451.064  0.79 77.41           C
HETATM 3235  CB  HYP A 503     -10.200  31.7571451.797  1.00 77.41           C
HETATM 3236  CG  HYP A 503      -9.214  32.7581451.169  1.00 77.41           C
HETATM 3237  OE  HYP A 503      -7.912  32.2971450.798  1.00 77.41           O
HETATM 3238  C   HYP A 503     -12.700  31.9331451.975  1.00 77.41           C
HETATM 3239  O   HYP A 503     -13.284  30.8551452.078  1.00 77.41           O
ATOM   3240  N   GLY A 504     -13.078  33.0271452.666  1.00 73.10           N
ATOM   3241  CA  GLY A 504     -14.136  32.8291453.610  0.79 73.10           C
ATOM   3242  C   GLY A 504     -14.223  33.9921454.543  1.00 73.10           C
ATOM   3243  O   GLY A 504     -13.686  35.0681454.285  1.00 73.10           O
ATOM   3244  N   ASP A 505     -14.938  33.7761455.667  1.00159.77           N
ATOM   3245  CA  ASP A 505     -15.198  34.7951456.640  0.88159.77           C
ATOM   3246  CB  ASP A 505     -16.688  34.8621457.019  1.00159.77           C
ATOM   3247  CG  ASP A 505     -16.994  36.2331457.601  1.00159.77           C
ATOM   3248  OD1 ASP A 505     -16.062  37.0791457.659  1.00159.77           O
ATOM   3249  OD2 ASP A 505     -18.173  36.4581457.985  1.00159.77           O
ATOM   3250  C   ASP A 505     -14.424  34.4731457.892  1.00159.77           C
ATOM   3251  O   ASP A 505     -13.212  34.2661457.863  1.00159.77           O
ATOM   3252  N   LEU A 506     -15.147  34.4441459.034  1.00146.63           N
ATOM   3253  CA  LEU A 506     -14.630  34.2351460.362  0.79146.63           C
ATOM   3254  CB  LEU A 506     -15.605  34.8071461.424  1.00146.63           C
ATOM   3255  CG  LEU A 506     -15.126  34.9251462.893  1.00146.63           C
ATOM   3256  CD1 LEU A 506     -15.117  33.5881463.645  1.00146.63           C
ATOM   3257  CD2 LEU A 506     -13.786  35.6721462.976  1.00146.63           C
ATOM   3258  C   LEU A 506     -14.406  32.7581460.578  1.00146.63           C
ATOM   3259  O   LEU A 506     -14.917  31.9291459.828  1.00146.63           O
ATOM   3260  N   GLY A 507     -13.597  32.3981461.602  1.00 59.64           N
ATOM   3261  CA  GLY A 507     -13.244  31.0311461.898  0.79 59.64           C
ATOM   3262  C   GLY A 507     -14.249  30.3911462.816  1.00 59.64           C
ATOM   3263  O   GLY A 507     -15.335  30.9241463.034  1.00 59.64           O
ATOM   3264  N   ALA A 508     -13.902  29.2051463.380  1.00243.60           N
ATOM   3265  CA  ALA A 508     -14.847  28.4951464.203  0.84243.60           C
ATOM   3266  CB  ALA A 508     -15.481  27.2871463.492  1.00243.60           C
ATOM   3267  C   ALA A 508     -14.216  27.9631465.460  1.00243.60           C
ATOM   3268  O   ALA A 508     -13.038  27.6121465.519  1.00243.60           O
HETATM 3269  N   HYP A 509     -15.062  27.9271466.464  1.00102.63           N
HETATM 3270  CD  HYP A 509     -16.174  28.8631466.494  1.00102.63           C
HETATM 3271  CA  HYP A 509     -14.783  27.3681467.772  1.00102.63           C
HETATM 3272  CB  HYP A 509     -15.941  27.8111468.673  1.00102.63           C
HETATM 3273  CG  HYP A 509     -16.470  29.0741467.981  1.00102.63           C
HETATM 3274  OE  HYP A 509     -17.814  29.4701468.269  1.00102.63           O
HETATM 3275  C   HYP A 509     -13.470  27.8021468.339  1.00102.63           C
HETATM 3276  O   HYP A 509     -12.838  28.7061467.795  1.00102.63           O
ATOM   3277  N   GLY A 510     -13.056  27.1661469.454  1.00 61.81           N
ATOM   3278  CA  GLY A 510     -11.754  27.3911470.007  0.79 61.81           C
ATOM   3279  C   GLY A 510     -11.633  26.5441471.242  1.00 61.81           C
ATOM   3280  O   GLY A 510     -12.608  26.0171471.769  1.00 61.81           O
ATOM   3281  N   PRO A 511     -10.412  26.4091471.682  1.00 96.63           N
ATOM   3282  CA  PRO A 511     -10.081  25.6321472.855  0.82 96.63           C
ATOM   3283  CD  PRO A 511      -9.302  26.4861470.750  1.00 96.63           C
ATOM   3284  CB  PRO A 511      -8.663  25.1151472.629  1.00 96.63           C
ATOM   3285  CG  PRO A 511      -8.081  26.0591471.570  1.00 96.63           C
ATOM   3286  C   PRO A 511     -10.186  26.4191474.122  1.00 96.63           C
ATOM   3287  O   PRO A 511     -10.430  27.6271474.071  1.00 96.63           O
ATOM   3288  N   SER A 512     -10.011  25.7341475.270  1.00178.30           N
ATOM   3289  CA  SER A 512     -10.028  26.3611476.558  0.87178.30           C
ATOM   3290  CB  SER A 512     -11.313  26.0641477.351  1.00178.30           C
ATOM   3291  OG  SER A 512     -11.275  26.7091478.615  1.00178.30           O
ATOM   3292  C   SER A 512      -8.892  25.7721477.340  1.00178.30           C
ATOM   3293  O   SER A 512      -8.375  24.7131476.991  1.00178.30           O
ATOM   3294  N   GLY A 513      -8.461  26.4611478.418  1.00 67.81           N
ATOM   3295  CA  GLY A 513      -7.342  25.9921479.188  0.79 67.81           C
ATOM   3296  C   GLY A 513      -7.790  25.3261480.453  1.00 67.81           C
ATOM   3297  O   GLY A 513      -8.973  25.0601480.663  1.00 67.81           O
ATOM   3298  N   ALA A 514      -6.799  25.0381481.326  1.00183.10           N
ATOM   3299  CA  ALA A 514      -6.990  24.4351482.616  0.79183.10           C
ATOM   3300  CB  ALA A 514      -5.748  23.6951483.143  1.00183.10           C
ATOM   3301  C   ALA A 514      -7.319  25.5271483.585  1.00183.10           C
ATOM   3302  O   ALA A 514      -7.153  26.7091483.289  1.00183.10           O
ATOM   3303  N   ARG A 515      -7.811  25.1371484.778  1.00155.85           N
ATOM   3304  CA  ARG A 515      -8.251  26.0651485.780  0.85155.85           C
ATOM   3305  CB  ARG A 515      -9.417  25.4971486.600  1.00155.85           C
ATOM   3306  CG  ARG A 515     -10.566  25.1221485.655  1.00155.85           C
ATOM   3307  CD  ARG A 515     -11.864  24.7011486.337  1.00155.85           C
ATOM   3308  NE  ARG A 515     -11.568  23.5021487.164  1.00155.85           N
ATOM   3309  CZ  ARG A 515     -12.145  23.3971488.395  1.00155.85           C
ATOM   3310  NH1 ARG A 515     -12.993  24.3761488.825  1.00155.85           N
ATOM   3311  NH2 ARG A 515     -11.871  22.3261489.195  1.00155.85           N
ATOM   3312  C   ARG A 515      -7.106  26.4971486.645  1.00155.85           C
ATOM   3313  O   ARG A 515      -6.009  25.9461486.577  1.00155.85           O
ATOM   3314  N   GLY A 516      -7.360  27.5271487.480  1.00 44.73           N
ATOM   3315  CA  GLY A 516      -6.384  28.1881488.298  0.86 44.73           C
ATOM   3316  C   GLY A 516      -5.827  27.2171489.274  1.00 44.73           C
ATOM   3317  O   GLY A 516      -6.400  26.1571489.524  1.00 44.73           O
ATOM   3318  N   GLU A 517      -4.664  27.5801489.849  1.00208.46           N
ATOM   3319  CA  GLU A 517      -4.003  26.6931490.750  1.00208.46           C
ATOM   3320  CB  GLU A 517      -2.469  26.7841490.667  1.00208.46           C
ATOM   3321  CG  GLU A 517      -1.729  25.6761491.422  1.00208.46           C
ATOM   3322  CD  GLU A 517      -1.489  24.5171490.463  1.00208.46           C
ATOM   3323  OE1 GLU A 517      -1.888  24.6381489.274  1.00208.46           O
ATOM   3324  OE2 GLU A 517      -0.892  23.4981490.904  1.00208.46           O
ATOM   3325  C   GLU A 517      -4.385  27.0261492.149  1.00208.46           C
ATOM   3326  O   GLU A 517      -3.750  27.8541492.799  1.00208.46           O
ATOM   3327  N   ARG A 518      -5.449  26.3781492.651  1.00119.37           N
ATOM   3328  CA  ARG A 518      -5.761  26.5021494.039  1.00119.37           C
ATOM   3329  CB  ARG A 518      -4.571  26.1801494.959  1.00119.37           C
ATOM   3330  CG  ARG A 518      -4.097  24.7281494.989  1.00119.37           C
ATOM   3331  CD  ARG A 518      -2.717  24.6131495.644  1.00119.37           C
ATOM   3332  NE  ARG A 518      -2.402  23.1751495.870  1.00119.37           N
ATOM   3333  CZ  ARG A 518      -2.231  22.7271497.148  1.00119.37           C
ATOM   3334  NH1 ARG A 518      -2.406  23.5831498.196  1.00119.37           N
ATOM   3335  NH2 ARG A 518      -1.870  21.4311497.380  1.00119.37           N
ATOM   3336  C   ARG A 518      -6.167  27.8811494.423  1.00119.37           C
ATOM   3337  O   ARG A 518      -6.157  28.8191493.627  1.00119.37           O
ATOM   3338  N   GLY A 519      -6.573  27.9851495.707  1.00 28.89           N
ATOM   3339  CA  GLY A 519      -6.900  29.2101496.366  1.00 28.89           C
ATOM   3340  C   GLY A 519      -5.683  29.5681497.160  1.00 28.89           C
ATOM   3341  O   GLY A 519      -4.575  29.1421496.836  1.00 28.89           O
ATOM   3342  N   PHE A 520      -5.858  30.3661498.231  1.00 84.74           N
ATOM   3343  CA  PHE A 520      -4.739  30.7361499.047  1.00 84.74           C
ATOM   3344  CB  PHE A 520      -4.407  32.2401498.970  1.00 84.74           C
ATOM   3345  CG  PHE A 520      -3.221  32.5261499.829  1.00 84.74           C
ATOM   3346  CD1 PHE A 520      -1.946  32.3811499.332  1.00 84.74           C
ATOM   3347  CD2 PHE A 520      -3.381  32.9471501.130  1.00 84.74           C
ATOM   3348  CE1 PHE A 520      -0.849  32.6471500.118  1.00 84.74           C
ATOM   3349  CE2 PHE A 520      -2.288  33.2151501.921  1.00 84.74           C
ATOM   3350  CZ  PHE A 520      -1.019  33.0651501.416  1.00 84.74           C
ATOM   3351  C   PHE A 520      -5.117  30.4261500.475  1.00 84.74           C
ATOM   3352  O   PHE A 520      -6.294  30.3121500.812  1.00 84.74           O
HETATM 3353  N   HYP A 521      -4.125  30.2561501.310  1.00 92.66           N
HETATM 3354  CD  HYP A 521      -2.965  29.5571500.787  1.00 92.66           C
HETATM 3355  CA  HYP A 521      -4.373  29.8931502.696  1.00 92.66           C
HETATM 3356  CB  HYP A 521      -3.051  29.3351503.239  1.00 92.66           C
HETATM 3357  CG  HYP A 521      -2.134  29.1801502.014  1.00 92.66           C
HETATM 3358  OE  HYP A 521      -1.323  28.0081501.893  1.00 92.66           O
HETATM 3359  C   HYP A 521      -4.820  31.0331503.559  1.00 92.66           C
HETATM 3360  O   HYP A 521      -4.516  31.0021504.751  1.00 92.66           O
ATOM   3361  N   GLY A 522      -5.516  32.0491503.023  1.00102.98           N
ATOM   3362  CA  GLY A 522      -6.381  32.8001503.891  0.93102.98           C
ATOM   3363  C   GLY A 522      -5.533  33.6421504.788  1.00102.98           C
ATOM   3364  O   GLY A 522      -4.321  33.7531504.609  1.00102.98           O
ATOM   3365  N   GLU A 523      -6.184  34.2691505.786  1.00182.33           N
ATOM   3366  CA  GLU A 523      -5.516  35.0751506.764  0.79182.33           C
ATOM   3367  CB  GLU A 523      -6.427  36.1581507.369  1.00182.33           C
ATOM   3368  CG  GLU A 523      -6.751  37.2671506.363  1.00182.33           C
ATOM   3369  CD  GLU A 523      -7.922  38.0851506.884  1.00182.33           C
ATOM   3370  OE1 GLU A 523      -9.060  37.5441506.893  1.00182.33           O
ATOM   3371  OE2 GLU A 523      -7.699  39.2631507.271  1.00182.33           O
ATOM   3372  C   GLU A 523      -5.079  34.1281507.850  1.00182.33           C
ATOM   3373  O   GLU A 523      -5.475  32.9661507.859  1.00182.33           O
ATOM   3374  N   ARG A 524      -4.235  34.5931508.793  1.00 97.87           N
ATOM   3375  CA  ARG A 524      -3.647  33.7341509.792  0.79 97.87           C
ATOM   3376  CB  ARG A 524      -2.364  34.3181510.409  1.00 97.87           C
ATOM   3377  CG  ARG A 524      -1.266  34.5401509.366  1.00 97.87           C
ATOM   3378  CD  ARG A 524       0.073  35.0051509.942  1.00 97.87           C
ATOM   3379  NE  ARG A 524       0.970  35.2931508.787  1.00 97.87           N
ATOM   3380  CZ  ARG A 524       2.253  35.7061508.997  1.00 97.87           C
ATOM   3381  NH1 ARG A 524       2.741  35.8021510.268  1.00 97.87           N
ATOM   3382  NH2 ARG A 524       3.049  36.0251507.935  1.00 97.87           N
ATOM   3383  C   ARG A 524      -4.599  33.3971510.908  1.00 97.87           C
ATOM   3384  O   ARG A 524      -5.704  33.9311510.997  1.00 97.87           O
ATOM   3385  N   GLY A 525      -4.154  32.4651511.788  1.00 29.63           N
ATOM   3386  CA  GLY A 525      -4.906  31.9051512.886  0.79 29.63           C
ATOM   3387  C   GLY A 525      -5.149  32.9441513.932  1.00 29.63           C
ATOM   3388  O   GLY A 525      -4.543  34.0151513.917  1.00 29.63           O
ATOM   3389  N   VAL A 526      -6.042  32.6221514.898  1.00 86.34           N
ATOM   3390  CA  VAL A 526      -6.459  33.6041515.857  0.79 86.34           C
ATOM   3391  CB  VAL A 526      -7.867  34.0711515.557  1.00 86.34           C
ATOM   3392  CG1 VAL A 526      -8.303  35.2241516.482  1.00 86.34           C
ATOM   3393  CG2 VAL A 526      -7.911  34.4401514.065  1.00 86.34           C
ATOM   3394  C   VAL A 526      -6.349  33.0211517.252  1.00 86.34           C
ATOM   3395  O   VAL A 526      -5.927  31.8781517.419  1.00 86.34           O
ATOM   3396  N   GLN A 527      -6.709  33.8131518.295  1.00232.44           N
ATOM   3397  CA  GLN A 527      -6.593  33.4501519.685  0.79232.44           C
ATOM   3398  CB  GLN A 527      -7.242  34.4561520.655  1.00232.44           C
ATOM   3399  CG  GLN A 527      -6.539  35.8161520.660  1.00232.44           C
ATOM   3400  CD  GLN A 527      -7.233  36.7161521.673  1.00232.44           C
ATOM   3401  OE1 GLN A 527      -7.659  36.2631522.734  1.00232.44           O
ATOM   3402  NE2 GLN A 527      -7.351  38.0301521.340  1.00232.44           N
ATOM   3403  C   GLN A 527      -7.203  32.1001519.900  1.00232.44           C
ATOM   3404  O   GLN A 527      -8.202  31.7441519.277  1.00232.44           O
ATOM   3405  N   GLY A 528      -6.576  31.3041520.796  1.00 60.82           N
ATOM   3406  CA  GLY A 528      -6.959  29.9361521.013  0.79 60.82           C
ATOM   3407  C   GLY A 528      -7.818  29.7501522.227  1.00 60.82           C
ATOM   3408  O   GLY A 528      -8.501  30.6461522.721  1.00 60.82           O
ATOM   3409  N   PRO A 529      -7.806  28.4971522.625  1.00160.40           N
ATOM   3410  CA  PRO A 529      -8.546  28.0471523.780  0.79160.40           C
ATOM   3411  CD  PRO A 529      -7.801  27.4851521.579  1.00160.40           C
ATOM   3412  CB  PRO A 529      -8.847  26.5661523.551  1.00160.40           C
ATOM   3413  CG  PRO A 529      -8.805  26.4121522.025  1.00160.40           C
ATOM   3414  C   PRO A 529      -7.818  28.2721525.073  1.00160.40           C
ATOM   3415  O   PRO A 529      -6.599  28.4231525.061  1.00160.40           O
HETATM 3416  N   HYP A 530      -8.537  28.2441526.163  1.00 65.76           N
HETATM 3417  CD  HYP A 530      -9.977  28.4191526.120  1.00 65.76           C
HETATM 3418  CA  HYP A 530      -7.991  28.4891527.477  0.89 65.76           C
HETATM 3419  CB  HYP A 530      -9.205  28.7461528.379  1.00 65.76           C
HETATM 3420  CG  HYP A 530     -10.339  29.1541527.417  1.00 65.76           C
HETATM 3421  OE  HYP A 530     -10.289  30.5711527.230  1.00 65.76           O
HETATM 3422  C   HYP A 530      -7.188  27.3241527.983  1.00 65.76           C
HETATM 3423  O   HYP A 530      -7.197  26.2711527.346  1.00 65.76           O
ATOM   3424  N   GLY A 531      -6.492  27.5001529.132  1.00 36.42           N
ATOM   3425  CA  GLY A 531      -5.625  26.4921529.691  0.79 36.42           C
ATOM   3426  C   GLY A 531      -6.383  25.6421530.680  1.00 36.42           C
ATOM   3427  O   GLY A 531      -7.543  25.8941531.000  1.00 36.42           O
ATOM   3428  N   PRO A 532      -5.708  24.6101531.143  1.00265.16           N
ATOM   3429  CA  PRO A 532      -6.242  23.6561532.091  0.79265.16           C
ATOM   3430  CD  PRO A 532      -4.639  24.0321530.343  1.00265.16           C
ATOM   3431  CB  PRO A 532      -5.219  22.5241532.160  1.00265.16           C
ATOM   3432  CG  PRO A 532      -4.550  22.5601530.775  1.00265.16           C
ATOM   3433  C   PRO A 532      -6.787  24.0351533.440  1.00265.16           C
ATOM   3434  O   PRO A 532      -8.001  23.9541533.616  1.00265.16           O
ATOM   3435  N   ALA A 533      -5.934  24.4701534.389  1.00287.51           N
ATOM   3436  CA  ALA A 533      -6.375  24.7321535.738  0.79287.51           C
ATOM   3437  CB  ALA A 533      -7.380  23.6971536.277  1.00287.51           C
ATOM   3438  C   ALA A 533      -5.135  24.6451536.582  1.00287.51           C
ATOM   3439  O   ALA A 533      -4.075  24.2781536.079  1.00287.51           O
ATOM   3440  N   GLY A 534      -5.220  24.9701537.891  1.00 96.22           N
ATOM   3441  CA  GLY A 534      -4.021  24.9431538.689  0.86 96.22           C
ATOM   3442  C   GLY A 534      -4.192  23.9681539.831  1.00 96.22           C
ATOM   3443  O   GLY A 534      -5.276  23.7751540.379  1.00 96.22           O
ATOM   3444  N   PRO A 535      -3.079  23.3551540.165  1.00238.60           N
ATOM   3445  CA  PRO A 535      -2.953  22.3221541.173  1.00238.60           C
ATOM   3446  CD  PRO A 535      -1.953  23.3641539.247  1.00238.60           C
ATOM   3447  CB  PRO A 535      -1.518  21.8091541.055  1.00238.60           C
ATOM   3448  CG  PRO A 535      -1.125  22.1211539.602  1.00238.60           C
ATOM   3449  C   PRO A 535      -3.367  22.4071542.611  1.00238.60           C
ATOM   3450  O   PRO A 535      -4.372  21.7941542.971  1.00238.60           O
ATOM   3451  N   ARG A 536      -2.620  23.1551543.445  1.00173.67           N
ATOM   3452  CA  ARG A 536      -2.838  23.1321544.868  0.81173.67           C
ATOM   3453  CB  ARG A 536      -3.101  21.7091545.400  1.00173.67           C
ATOM   3454  CG  ARG A 536      -3.011  21.5571546.921  1.00173.67           C
ATOM   3455  CD  ARG A 536      -2.993  20.0961547.386  1.00173.67           C
ATOM   3456  NE  ARG A 536      -4.353  19.5281547.162  1.00173.67           N
ATOM   3457  CZ  ARG A 536      -4.538  18.1761547.099  1.00173.67           C
ATOM   3458  NH1 ARG A 536      -3.472  17.3291547.198  1.00173.67           N
ATOM   3459  NH2 ARG A 536      -5.796  17.6711546.939  1.00173.67           N
ATOM   3460  C   ARG A 536      -1.534  23.5551545.452  1.00173.67           C
ATOM   3461  O   ARG A 536      -0.481  23.3271544.858  1.00173.67           O
ATOM   3462  N   GLY A 537      -1.561  24.1961546.631  1.00 49.52           N
ATOM   3463  CA  GLY A 537      -0.317  24.5861547.218  1.00 49.52           C
ATOM   3464  C   GLY A 537       0.015  23.6121548.306  1.00 49.52           C
ATOM   3465  O   GLY A 537      -0.635  22.5781548.456  1.00 49.52           O
ATOM   3466  N   ALA A 538       1.054  23.9451549.099  1.00195.67           N
ATOM   3467  CA  ALA A 538       1.529  23.1311550.183  1.00195.67           C
ATOM   3468  CB  ALA A 538       3.040  23.2701550.437  1.00195.67           C
ATOM   3469  C   ALA A 538       0.819  23.4941551.451  1.00195.67           C
ATOM   3470  O   ALA A 538       0.021  24.4291551.495  1.00195.67           O
ATOM   3471  N   ASN A 539       1.109  22.7221552.520  1.00237.39           N
ATOM   3472  CA  ASN A 539       0.526  22.8901553.823  1.00237.39           C
ATOM   3473  CB  ASN A 539       0.956  21.7991554.818  1.00237.39           C
ATOM   3474  CG  ASN A 539       2.473  21.8561554.960  1.00237.39           C
ATOM   3475  OD1 ASN A 539       2.998  22.1641556.028  1.00237.39           O
ATOM   3476  ND2 ASN A 539       3.200  21.5451553.854  1.00237.39           N
ATOM   3477  C   ASN A 539       0.929  24.2131554.377  1.00237.39           C
ATOM   3478  O   ASN A 539       1.987  24.7501554.054  1.00237.39           O
ATOM   3479  N   GLY A 540       0.039  24.7861555.212  1.00 67.58           N
ATOM   3480  CA  GLY A 540       0.291  26.0331555.868  1.00 67.58           C
ATOM   3481  C   GLY A 540       0.824  25.6771557.221  1.00 67.58           C
ATOM   3482  O   GLY A 540       1.406  24.6101557.406  1.00 67.58           O
ATOM   3483  N   ALA A 541       0.638  26.5761558.207  1.00182.85           N
ATOM   3484  CA  ALA A 541       1.129  26.3511559.538  1.00182.85           C
ATOM   3485  CB  ALA A 541       1.327  27.6401560.350  1.00182.85           C
ATOM   3486  C   ALA A 541       0.186  25.4671560.283  1.00182.85           C
ATOM   3487  O   ALA A 541      -0.919  25.1641559.835  1.00182.85           O
HETATM 3488  N   HYP A 542       0.649  25.0131561.417  1.00 87.57           N
HETATM 3489  CD  HYP A 542       2.076  24.8531561.650  1.00 87.57           C
HETATM 3490  CA  HYP A 542      -0.147  24.1791562.275  1.00 87.57           C
HETATM 3491  CB  HYP A 542       0.814  23.5941563.313  1.00 87.57           C
HETATM 3492  CG  HYP A 542       2.184  23.6751562.628  1.00 87.57           C
HETATM 3493  OE  HYP A 542       3.334  23.7021563.479  1.00 87.57           O
HETATM 3494  C   HYP A 542      -1.163  25.0611562.915  1.00 87.57           C
HETATM 3495  O   HYP A 542      -1.121  26.2711562.696  1.00 87.57           O
ATOM   3496  N   GLY A 543      -2.077  24.4851563.715  1.00 31.48           N
ATOM   3497  CA  GLY A 543      -3.097  25.2861564.318  1.00 31.48           C
ATOM   3498  C   GLY A 543      -2.502  25.9811565.500  1.00 31.48           C
ATOM   3499  O   GLY A 543      -1.413  25.6411565.959  1.00 31.48           O
ATOM   3500  N   ASN A 544      -3.233  26.9821566.028  1.00185.60           N
ATOM   3501  CA  ASN A 544      -2.781  27.7181567.171  1.00185.60           C
ATOM   3502  CB  ASN A 544      -3.663  28.9261567.549  1.00185.60           C
ATOM   3503  CG  ASN A 544      -3.424  30.1021566.618  1.00185.60           C
ATOM   3504  OD1 ASN A 544      -3.692  30.0371565.421  1.00185.60           O
ATOM   3505  ND2 ASN A 544      -2.920  31.2261567.195  1.00185.60           N
ATOM   3506  C   ASN A 544      -2.897  26.8051568.349  1.00185.60           C
ATOM   3507  O   ASN A 544      -3.572  25.7791568.288  1.00185.60           O
ATOM   3508  N   ASP A 545      -2.212  27.1481569.459  1.00245.16           N
ATOM   3509  CA  ASP A 545      -2.323  26.3331570.633  1.00245.16           C
ATOM   3510  CB  ASP A 545      -0.978  25.9691571.293  1.00245.16           C
ATOM   3511  CG  ASP A 545      -0.303  27.2211571.841  1.00245.16           C
ATOM   3512  OD1 ASP A 545      -0.646  28.3431571.384  1.00245.16           O
ATOM   3513  OD2 ASP A 545       0.576  27.0641572.730  1.00245.16           O
ATOM   3514  C   ASP A 545      -3.133  27.0851571.645  1.00245.16           C
ATOM   3515  O   ASP A 545      -3.171  28.3141571.647  1.00245.16           O
ATOM   3516  N   GLY A 546      -3.831  26.3421572.527  1.00 62.11           N
ATOM   3517  CA  GLY A 546      -4.644  26.9581573.533  0.79 62.11           C
ATOM   3518  C   GLY A 546      -3.766  27.3261574.690  1.00 62.11           C
ATOM   3519  O   GLY A 546      -2.593  26.9581574.745  1.00 62.11           O
ATOM   3520  N   ALA A 547      -4.344  28.0701575.653  1.00200.43           N
ATOM   3521  CA  ALA A 547      -3.651  28.5621576.810  0.95200.43           C
ATOM   3522  CB  ALA A 547      -4.191  29.9091577.320  1.00200.43           C
ATOM   3523  C   ALA A 547      -3.747  27.5951577.943  1.00200.43           C
ATOM   3524  O   ALA A 547      -4.333  26.5221577.828  1.00200.43           O
ATOM   3525  N   LYS A 548      -3.114  27.9721579.074  1.00268.46           N
ATOM   3526  CA  LYS A 548      -3.065  27.1801580.269  0.97268.46           C
ATOM   3527  CB  LYS A 548      -1.933  27.5981581.216  1.00268.46           C
ATOM   3528  CG  LYS A 548      -0.565  27.6381580.537  1.00268.46           C
ATOM   3529  CD  LYS A 548      -0.180  26.3291579.851  1.00268.46           C
ATOM   3530  CE  LYS A 548       1.289  26.2931579.436  1.00268.46           C
ATOM   3531  NZ  LYS A 548       2.137  26.2901580.649  1.00268.46           N
ATOM   3532  C   LYS A 548      -4.341  27.3551581.032  1.00268.46           C
ATOM   3533  O   LYS A 548      -5.031  28.3631580.894  1.00268.46           O
ATOM   3534  N   GLY A 549      -4.687  26.3431581.856  1.00 57.07           N
ATOM   3535  CA  GLY A 549      -5.880  26.3901582.651  0.79 57.07           C
ATOM   3536  C   GLY A 549      -5.612  27.2271583.865  1.00 57.07           C
ATOM   3537  O   GLY A 549      -4.464  27.4151584.265  1.00 57.07           O
ATOM   3538  N   ASP A 550      -6.685  27.7601584.486  1.00227.95           N
ATOM   3539  CA  ASP A 550      -6.518  28.5341585.682  0.79227.95           C
ATOM   3540  CB  ASP A 550      -6.816  30.0391585.501  1.00227.95           C
ATOM   3541  CG  ASP A 550      -8.213  30.2231584.923  1.00227.95           C
ATOM   3542  OD1 ASP A 550      -8.438  29.7491583.778  1.00227.95           O
ATOM   3543  OD2 ASP A 550      -9.070  30.8421585.610  1.00227.95           O
ATOM   3544  C   ASP A 550      -7.407  27.9801586.750  1.00227.95           C
ATOM   3545  O   ASP A 550      -8.609  28.2381586.777  1.00227.95           O
ATOM   3546  N   ALA A 551      -6.817  27.1821587.662  1.00273.85           N
ATOM   3547  CA  ALA A 551      -7.563  26.5841588.729  0.79273.85           C
ATOM   3548  CB  ALA A 551      -8.877  25.9251588.272  1.00273.85           C
ATOM   3549  C   ALA A 551      -6.699  25.4971589.274  1.00273.85           C
ATOM   3550  O   ALA A 551      -5.525  25.3871588.924  1.00273.85           O
ATOM   3551  N   GLY A 552      -7.259  24.6801590.185  1.00132.43           N
ATOM   3552  CA  GLY A 552      -6.513  23.5801590.713  0.79132.43           C
ATOM   3553  C   GLY A 552      -7.109  23.2401592.043  1.00132.43           C
ATOM   3554  O   GLY A 552      -8.012  23.9251592.521  1.00132.43           O
ATOM   3555  N   ALA A 553      -6.603  22.1671592.687  1.00237.49           N
ATOM   3556  CA  ALA A 553      -7.113  21.7931593.976  0.79237.49           C
ATOM   3557  CB  ALA A 553      -7.723  20.3821594.017  1.00237.49           C
ATOM   3558  C   ALA A 553      -5.966  21.8151594.944  1.00237.49           C
ATOM   3559  O   ALA A 553      -4.843  21.4271594.624  1.00237.49           O
HETATM 3560  N   HYP A 554      -6.248  22.2801596.130  1.00101.40           N
HETATM 3561  CD  HYP A 554      -7.527  21.9631596.734  1.00101.40           C
HETATM 3562  CA  HYP A 554      -5.237  22.4361597.148  0.79101.40           C
HETATM 3563  CB  HYP A 554      -6.010  22.8961598.397  1.00101.40           C
HETATM 3564  CG  HYP A 554      -7.502  22.7961598.017  1.00101.40           C
HETATM 3565  OE  HYP A 554      -8.393  22.3291599.035  1.00101.40           O
HETATM 3566  C   HYP A 554      -4.610  21.1311597.495  1.00101.40           C
HETATM 3567  O   HYP A 554      -4.987  20.1021596.936  1.00101.40           O
ATOM   3568  N   GLY A 555      -3.660  21.1751598.450  1.00 33.09           N
ATOM   3569  CA  GLY A 555      -2.985  20.0121598.933  0.79 33.09           C
ATOM   3570  C   GLY A 555      -3.628  19.5871600.238  1.00 33.09           C
ATOM   3571  O   GLY A 555      -4.830  19.7511600.438  1.00 33.09           O
ATOM   3572  N   ALA A 556      -2.808  19.0151601.152  1.00 85.15           N
ATOM   3573  CA  ALA A 556      -3.246  18.2991602.329  0.79 85.15           C
ATOM   3574  CB  ALA A 556      -2.125  17.3871602.867  1.00 85.15           C
ATOM   3575  C   ALA A 556      -3.944  18.9591603.517  1.00 85.15           C
ATOM   3576  O   ALA A 556      -5.046  18.4961603.808  1.00 85.15           O
HETATM 3577  N   HYP A 557      -3.509  19.9701604.242  1.00100.29           N
HETATM 3578  CD  HYP A 557      -2.197  19.7011604.794  1.00100.29           C
HETATM 3579  CA  HYP A 557      -4.376  20.2461605.382  0.79100.29           C
HETATM 3580  CB  HYP A 557      -3.885  19.3141606.492  1.00100.29           C
HETATM 3581  CG  HYP A 557      -2.520  18.7851605.993  1.00100.29           C
HETATM 3582  OE  HYP A 557      -2.701  17.4271605.587  1.00100.29           O
HETATM 3583  C   HYP A 557      -4.150  21.6421605.869  1.00100.29           C
HETATM 3584  O   HYP A 557      -4.990  22.5111605.639  1.00100.29           O
ATOM   3585  N   GLY A 558      -3.005  21.8541606.548  1.00 97.79           N
ATOM   3586  CA  GLY A 558      -2.878  22.7521607.652  0.79 97.79           C
ATOM   3587  C   GLY A 558      -2.137  21.9761608.688  1.00 97.79           C
ATOM   3588  O   GLY A 558      -1.848  20.7961608.494  1.00 97.79           O
ATOM   3589  N   SER A 559      -1.807  22.6141609.825  1.00175.01           N
ATOM   3590  CA  SER A 559      -1.078  21.8981610.827  0.79175.01           C
ATOM   3591  CB  SER A 559       0.447  21.9951610.652  1.00175.01           C
ATOM   3592  OG  SER A 559       0.864  23.3471610.779  1.00175.01           O
ATOM   3593  C   SER A 559      -1.402  22.5031612.139  1.00175.01           C
ATOM   3594  O   SER A 559      -2.115  23.5001612.233  1.00175.01           O
ATOM   3595  N   GLN A 560      -0.898  21.8621613.202  1.00246.12           N
ATOM   3596  CA  GLN A 560      -1.060  22.3931614.512  0.79246.12           C
ATOM   3597  CB  GLN A 560      -1.314  21.3031615.560  1.00246.12           C
ATOM   3598  CG  GLN A 560      -2.587  20.5051615.278  1.00246.12           C
ATOM   3599  CD  GLN A 560      -2.645  19.3541616.268  1.00246.12           C
ATOM   3600  OE1 GLN A 560      -1.784  19.2201617.135  1.00246.12           O
ATOM   3601  NE2 GLN A 560      -3.688  18.4931616.132  1.00246.12           N
ATOM   3602  C   GLN A 560       0.270  22.9961614.802  1.00246.12           C
ATOM   3603  O   GLN A 560       1.307  22.4071614.502  1.00246.12           O
ATOM   3604  N   GLY A 561       0.281  24.2021615.385  1.00 78.54           N
ATOM   3605  CA  GLY A 561       1.539  24.8221615.656  0.86 78.54           C
ATOM   3606  C   GLY A 561       1.902  24.3981617.040  1.00 78.54           C
ATOM   3607  O   GLY A 561       1.795  23.2241617.389  1.00 78.54           O
ATOM   3608  N   ALA A 562       2.346  25.3581617.869  1.00190.84           N
ATOM   3609  CA  ALA A 562       2.793  25.0471619.193  1.00190.84           C
ATOM   3610  CB  ALA A 562       3.489  26.2231619.899  1.00190.84           C
ATOM   3611  C   ALA A 562       1.648  24.6281620.063  1.00190.84           C
ATOM   3612  O   ALA A 562       0.471  24.8711619.798  1.00190.84           O
HETATM 3613  N   HYP A 563       2.057  23.9371621.095  1.00 89.62           N
HETATM 3614  CD  HYP A 563       3.322  23.2271621.029  1.00 89.62           C
HETATM 3615  CA  HYP A 563       1.191  23.4441622.141  1.00 89.62           C
HETATM 3616  CB  HYP A 563       2.011  22.3911622.899  1.00 89.62           C
HETATM 3617  CG  HYP A 563       3.145  22.0091621.935  1.00 89.62           C
HETATM 3618  OE  HYP A 563       4.367  21.5531622.522  1.00 89.62           O
HETATM 3619  C   HYP A 563       0.893  24.6021623.037  1.00 89.62           C
HETATM 3620  O   HYP A 563       1.339  25.7101622.746  1.00 89.62           O
ATOM   3621  N   GLY A 564       0.164  24.3601624.143  1.00 25.96           N
ATOM   3622  CA  GLY A 564      -0.472  25.4271624.856  1.00 25.96           C
ATOM   3623  C   GLY A 564       0.423  25.9191625.946  1.00 25.96           C
ATOM   3624  O   GLY A 564       1.571  25.4961626.079  1.00 25.96           O
ATOM   3625  N   LEU A 565      -0.118  26.8361626.774  1.00142.99           N
ATOM   3626  CA  LEU A 565       0.620  27.4071627.860  0.85142.99           C
ATOM   3627  CB  LEU A 565       0.400  28.9181628.095  1.00142.99           C
ATOM   3628  CG  LEU A 565      -1.062  29.3981628.164  1.00142.99           C
ATOM   3629  CD1 LEU A 565      -1.124  30.8971628.499  1.00142.99           C
ATOM   3630  CD2 LEU A 565      -1.818  29.0911626.860  1.00142.99           C
ATOM   3631  C   LEU A 565       0.280  26.6661629.115  1.00142.99           C
ATOM   3632  O   LEU A 565       0.222  25.4371629.112  1.00142.99           O
ATOM   3633  N   GLN A 566       0.061  27.3871630.235  1.00238.00           N
ATOM   3634  CA  GLN A 566      -0.275  26.6771631.436  1.00238.00           C
ATOM   3635  CB  GLN A 566       0.714  26.8561632.599  1.00238.00           C
ATOM   3636  CG  GLN A 566       0.715  28.2661633.194  1.00238.00           C
ATOM   3637  CD  GLN A 566       1.525  28.2191634.480  1.00238.00           C
ATOM   3638  OE1 GLN A 566       2.310  27.2981634.701  1.00238.00           O
ATOM   3639  NE2 GLN A 566       1.325  29.2361635.361  1.00238.00           N
ATOM   3640  C   GLN A 566      -1.593  27.1641631.964  1.00238.00           C
ATOM   3641  O   GLN A 566      -2.168  28.1271631.458  1.00238.00           O
ATOM   3642  N   GLY A 567      -2.106  26.4691633.004  1.00 70.30           N
ATOM   3643  CA  GLY A 567      -3.364  26.7901633.625  0.86 70.30           C
ATOM   3644  C   GLY A 567      -3.135  27.6211634.849  1.00 70.30           C
ATOM   3645  O   GLY A 567      -2.051  28.1601635.067  1.00 70.30           O
ATOM   3646  N   MET A 568      -4.191  27.7281635.685  1.00242.67           N
ATOM   3647  CA  MET A 568      -4.183  28.5081636.891  0.97242.67           C
ATOM   3648  CB  MET A 568      -5.594  28.8691637.380  1.00242.67           C
ATOM   3649  CG  MET A 568      -6.392  29.6411636.327  1.00242.67           C
ATOM   3650  SD  MET A 568      -5.654  31.2231635.823  1.00242.67           S
ATOM   3651  CE  MET A 568      -6.828  31.5051634.466  1.00242.67           C
ATOM   3652  C   MET A 568      -3.513  27.7051637.960  1.00242.67           C
ATOM   3653  O   MET A 568      -3.380  26.4851637.862  1.00242.67           O
HETATM 3654  N   HYP A 569      -3.062  28.3951638.973  1.00 86.38           N
HETATM 3655  CD  HYP A 569      -2.430  29.6801638.708  1.00 86.38           C
HETATM 3656  CA  HYP A 569      -2.382  27.7081640.040  0.83 86.38           C
HETATM 3657  CB  HYP A 569      -1.505  28.7341640.747  1.00 86.38           C
HETATM 3658  CG  HYP A 569      -1.171  29.6801639.590  1.00 86.38           C
HETATM 3659  OE  HYP A 569      -0.617  30.9611639.901  1.00 86.38           O
HETATM 3660  C   HYP A 569      -3.250  26.8821640.931  1.00 86.38           C
HETATM 3661  O   HYP A 569      -4.474  26.9821640.854  1.00 86.38           O
ATOM   3662  N   GLY A 570      -2.610  26.0631641.791  1.00 29.64           N
ATOM   3663  CA  GLY A 570      -3.289  25.0691642.566  0.79 29.64           C
ATOM   3664  C   GLY A 570      -3.934  25.7661643.709  1.00 29.64           C
ATOM   3665  O   GLY A 570      -3.773  26.9721643.890  1.00 29.64           O
ATOM   3666  N   GLU A 571      -4.696  25.0071644.514  1.00189.24           N
ATOM   3667  CA  GLU A 571      -5.361  25.6021645.626  0.82189.24           C
ATOM   3668  CB  GLU A 571      -6.750  25.0261645.944  1.00189.24           C
ATOM   3669  CG  GLU A 571      -7.775  25.3101644.845  1.00189.24           C
ATOM   3670  CD  GLU A 571      -7.640  26.7721644.431  1.00189.24           C
ATOM   3671  OE1 GLU A 571      -7.761  27.6631645.313  1.00189.24           O
ATOM   3672  OE2 GLU A 571      -7.402  27.0121643.217  1.00189.24           O
ATOM   3673  C   GLU A 571      -4.504  25.4351646.832  1.00189.24           C
ATOM   3674  O   GLU A 571      -3.355  25.0041646.754  1.00189.24           O
ATOM   3675  N   ARG A 572      -5.059  25.8381647.984  1.00127.01           N
ATOM   3676  CA  ARG A 572      -4.388  25.7861649.244  0.83127.01           C
ATOM   3677  CB  ARG A 572      -5.140  26.6111650.300  1.00127.01           C
ATOM   3678  CG  ARG A 572      -4.532  26.6541651.698  1.00127.01           C
ATOM   3679  CD  ARG A 572      -4.882  27.9711652.395  1.00127.01           C
ATOM   3680  NE  ARG A 572      -4.700  27.7981653.859  1.00127.01           N
ATOM   3681  CZ  ARG A 572      -5.802  27.8801654.659  1.00127.01           C
ATOM   3682  NH1 ARG A 572      -7.017  28.1631654.104  1.00127.01           N
ATOM   3683  NH2 ARG A 572      -5.693  27.6911656.005  1.00127.01           N
ATOM   3684  C   ARG A 572      -4.290  24.3491649.667  1.00127.01           C
ATOM   3685  O   ARG A 572      -5.001  23.4911649.145  1.00127.01           O
ATOM   3686  N   GLY A 573      -3.374  24.0441650.612  1.00 57.91           N
ATOM   3687  CA  GLY A 573      -3.149  22.6751650.989  0.79 57.91           C
ATOM   3688  C   GLY A 573      -3.374  22.4811652.461  1.00 57.91           C
ATOM   3689  O   GLY A 573      -3.980  23.3121653.136  1.00 57.91           O
ATOM   3690  N   ALA A 574      -2.877  21.3351652.979  1.00209.63           N
ATOM   3691  CA  ALA A 574      -3.023  20.9171654.347  0.79209.63           C
ATOM   3692  CB  ALA A 574      -2.655  19.4401654.577  1.00209.63           C
ATOM   3693  C   ALA A 574      -2.145  21.7491655.234  1.00209.63           C
ATOM   3694  O   ALA A 574      -1.218  22.4141654.776  1.00209.63           O
ATOM   3695  N   ALA A 575      -2.452  21.7321656.548  1.00205.86           N
ATOM   3696  CA  ALA A 575      -1.786  22.5091657.559  0.79205.86           C
ATOM   3697  CB  ALA A 575      -2.629  22.6931658.833  1.00205.86           C
ATOM   3698  C   ALA A 575      -0.491  21.8761657.974  1.00205.86           C
ATOM   3699  O   ALA A 575      -0.185  20.7401657.617  1.00205.86           O
ATOM   3700  N   GLY A 576       0.309  22.6491658.745  1.00 49.02           N
ATOM   3701  CA  GLY A 576       1.609  22.2541659.217  0.79 49.02           C
ATOM   3702  C   GLY A 576       1.488  21.5691660.542  1.00 49.02           C
ATOM   3703  O   GLY A 576       0.404  21.1691660.964  1.00 49.02           O
ATOM   3704  N   LEU A 577       2.642  21.4161661.223  1.00 40.85           N
ATOM   3705  CA  LEU A 577       2.726  20.7541662.492  0.88 40.85           C
ATOM   3706  CB  LEU A 577       4.121  20.1551662.739  1.00 40.85           C
ATOM   3707  CG  LEU A 577       4.482  19.0461661.729  1.00 40.85           C
ATOM   3708  CD1 LEU A 577       5.894  18.4931661.976  1.00 40.85           C
ATOM   3709  CD2 LEU A 577       3.416  17.9381661.720  1.00 40.85           C
ATOM   3710  C   LEU A 577       2.450  21.7651663.553  1.00 40.85           C
ATOM   3711  O   LEU A 577       2.934  22.8961663.521  1.00 40.85           O
HETATM 3712  N   HYP A 578       1.652  21.3511664.494  1.00 65.54           N
HETATM 3713  CD  HYP A 578       0.495  20.5671664.104  1.00 65.54           C
HETATM 3714  CA  HYP A 578       1.309  22.2481665.558  0.79 65.54           C
HETATM 3715  CB  HYP A 578       0.197  21.5551666.345  1.00 65.54           C
HETATM 3716  CG  HYP A 578      -0.389  20.5231665.360  1.00 65.54           C
HETATM 3717  OE  HYP A 578      -1.796  20.5701665.109  1.00 65.54           O
HETATM 3718  C   HYP A 578       2.519  22.5411666.377  1.00 65.54           C
HETATM 3719  O   HYP A 578       3.580  21.9771666.113  1.00 65.54           O
ATOM   3720  N   GLY A 579       2.371  23.4121667.390  1.00 22.68           N
ATOM   3721  CA  GLY A 579       3.496  24.0801667.966  0.79 22.68           C
ATOM   3722  C   GLY A 579       4.007  23.2641669.108  1.00 22.68           C
ATOM   3723  O   GLY A 579       3.768  22.0631669.239  1.00 22.68           O
ATOM   3724  N   PRO A 580       4.741  23.9621669.924  1.00182.79           N
ATOM   3725  CA  PRO A 580       5.347  23.3861671.096  0.79182.79           C
ATOM   3726  CD  PRO A 580       5.557  25.0311669.369  1.00182.79           C
ATOM   3727  CB  PRO A 580       6.487  24.3261671.487  1.00182.79           C
ATOM   3728  CG  PRO A 580       6.869  25.0121670.167  1.00182.79           C
ATOM   3729  C   PRO A 580       4.360  23.2191672.217  1.00182.79           C
ATOM   3730  O   PRO A 580       3.166  23.4061672.018  1.00182.79           O
ATOM   3731  N   LYS A 581       4.847  22.8021673.398  1.00244.59           N
ATOM   3732  CA  LYS A 581       4.026  22.6351674.562  0.79244.59           C
ATOM   3733  CB  LYS A 581       4.603  21.5581675.506  1.00244.59           C
ATOM   3734  CG  LYS A 581       4.049  21.5731676.932  1.00244.59           C
ATOM   3735  CD  LYS A 581       4.270  20.2681677.696  1.00244.59           C
ATOM   3736  CE  LYS A 581       5.659  19.6651677.490  1.00244.59           C
ATOM   3737  NZ  LYS A 581       5.779  18.4121678.266  1.00244.59           N
ATOM   3738  C   LYS A 581       3.963  23.9271675.330  1.00244.59           C
ATOM   3739  O   LYS A 581       4.796  24.8141675.153  1.00244.59           O
ATOM   3740  N   GLY A 582       2.937  24.0561676.204  1.00 61.26           N
ATOM   3741  CA  GLY A 582       2.724  25.2271677.010  0.79 61.26           C
ATOM   3742  C   GLY A 582       3.355  25.0541678.360  1.00 61.26           C
ATOM   3743  O   GLY A 582       4.172  24.1611678.580  1.00 61.26           O
ATOM   3744  N   ASP A 583       2.969  25.9481679.297  1.00154.44           N
ATOM   3745  CA  ASP A 583       3.492  26.0101680.635  0.79154.44           C
ATOM   3746  CB  ASP A 583       3.636  27.4611681.116  1.00154.44           C
ATOM   3747  CG  ASP A 583       4.626  28.1251680.166  1.00154.44           C
ATOM   3748  OD1 ASP A 583       5.804  27.6791680.125  1.00154.44           O
ATOM   3749  OD2 ASP A 583       4.212  29.0841679.461  1.00154.44           O
ATOM   3750  C   ASP A 583       2.588  25.2761681.571  1.00154.44           C
ATOM   3751  O   ASP A 583       1.674  24.5771681.140  1.00154.44           O
ATOM   3752  N   ARG A 584       2.839  25.4431682.890  1.00146.23           N
ATOM   3753  CA  ARG A 584       2.128  24.7641683.941  0.81146.23           C
ATOM   3754  CB  ARG A 584       2.686  25.0131685.352  1.00146.23           C
ATOM   3755  CG  ARG A 584       2.658  26.4831685.770  1.00146.23           C
ATOM   3756  CD  ARG A 584       2.893  26.6921687.266  1.00146.23           C
ATOM   3757  NE  ARG A 584       3.047  28.1561687.497  1.00146.23           N
ATOM   3758  CZ  ARG A 584       2.252  28.7981688.401  1.00146.23           C
ATOM   3759  NH1 ARG A 584       1.255  28.1211689.042  1.00146.23           N
ATOM   3760  NH2 ARG A 584       2.454  30.1231688.661  1.00146.23           N
ATOM   3761  C   ARG A 584       0.707  25.2161683.963  1.00146.23           C
ATOM   3762  O   ARG A 584       0.363  26.2881683.468  1.00146.23           O
ATOM   3763  N   GLY A 585      -0.165  24.3591684.530  1.00 37.36           N
ATOM   3764  CA  GLY A 585      -1.557  24.6631684.667  0.79 37.36           C
ATOM   3765  C   GLY A 585      -1.711  25.3351685.993  1.00 37.36           C
ATOM   3766  O   GLY A 585      -0.749  25.8741686.538  1.00 37.36           O
ATOM   3767  N   ASP A 586      -2.936  25.3131686.553  1.00160.58           N
ATOM   3768  CA  ASP A 586      -3.173  25.9771687.801  0.79160.58           C
ATOM   3769  CB  ASP A 586      -4.617  26.4571688.015  1.00160.58           C
ATOM   3770  CG  ASP A 586      -4.793  27.7041687.159  1.00160.58           C
ATOM   3771  OD1 ASP A 586      -4.292  27.7041686.003  1.00160.58           O
ATOM   3772  OD2 ASP A 586      -5.405  28.6831687.661  1.00160.58           O
ATOM   3773  C   ASP A 586      -2.770  25.0861688.935  1.00160.58           C
ATOM   3774  O   ASP A 586      -1.869  24.2601688.796  1.00160.58           O
ATOM   3775  N   ALA A 587      -3.416  25.2571690.109  1.00217.67           N
ATOM   3776  CA  ALA A 587      -2.986  24.5471691.279  0.79217.67           C
ATOM   3777  CB  ALA A 587      -2.374  25.4631692.353  1.00217.67           C
ATOM   3778  C   ALA A 587      -4.127  23.8221691.930  1.00217.67           C
ATOM   3779  O   ALA A 587      -5.257  23.8271691.444  1.00217.67           O
ATOM   3780  N   GLY A 588      -3.810  23.1471693.061  1.00 59.56           N
ATOM   3781  CA  GLY A 588      -4.720  22.3201693.811  0.79 59.56           C
ATOM   3782  C   GLY A 588      -5.670  23.1541694.608  1.00 59.56           C
ATOM   3783  O   GLY A 588      -5.546  24.3671694.768  1.00 59.56           O
ATOM   3784  N   PRO A 589      -6.627  22.4241695.109  1.00 93.34           N
ATOM   3785  CA  PRO A 589      -7.708  22.8981695.929  0.50 93.34           C
ATOM   3786  CD  PRO A 589      -6.577  20.9721695.042  1.00 93.34           C
ATOM   3787  CB  PRO A 589      -8.628  21.6921696.103  1.00 93.34           C
ATOM   3788  CG  PRO A 589      -7.664  20.4951696.019  1.00 93.34           C
ATOM   3789  C   PRO A 589      -7.159  23.3171697.238  1.00 93.34           C
ATOM   3790  O   PRO A 589      -5.979  23.0681697.490  1.00 93.34           O
ATOM   3791  N   LYS A 590      -7.990  23.9831698.062  1.00253.12           N
ATOM   3792  CA  LYS A 590      -7.559  24.2971699.386  0.41253.12           C
ATOM   3793  CB  LYS A 590      -8.678  24.8681700.269  1.00253.12           C
ATOM   3794  CG  LYS A 590      -8.327  24.8201701.754  1.00253.12           C
ATOM   3795  CD  LYS A 590      -7.094  25.6421702.119  1.00253.12           C
ATOM   3796  CE  LYS A 590      -6.618  25.4021703.551  1.00253.12           C
ATOM   3797  NZ  LYS A 590      -5.386  26.1781703.808  1.00253.12           N
ATOM   3798  C   LYS A 590      -7.145  22.9881699.962  1.00253.12           C
ATOM   3799  O   LYS A 590      -7.853  21.9911699.832  1.00253.12           O
ATOM   3800  N   GLY A 591      -5.961  22.9481700.595  1.00 51.04           N
ATOM   3801  CA  GLY A 591      -5.515  21.6911701.109  0.62 51.04           C
ATOM   3802  C   GLY A 591      -6.489  21.3111702.181  1.00 51.04           C
ATOM   3803  O   GLY A 591      -7.071  22.1741702.836  1.00 51.04           O
ATOM   3804  N   ALA A 592      -6.685  19.9921702.382  1.00 78.99           N
ATOM   3805  CA  ALA A 592      -7.735  19.5181703.241  0.33 78.99           C
ATOM   3806  CB  ALA A 592      -7.908  17.9921703.159  1.00 78.99           C
ATOM   3807  C   ALA A 592      -7.618  19.8631704.694  1.00 78.99           C
ATOM   3808  O   ALA A 592      -8.516  20.4971705.245  1.00 78.99           O
ATOM   3809  N   ASP A 593      -6.511  19.4891705.362  1.00229.35           N
ATOM   3810  CA  ASP A 593      -6.430  19.7681706.771  0.40229.35           C
ATOM   3811  CB  ASP A 593      -7.514  19.0831707.633  1.00229.35           C
ATOM   3812  CG  ASP A 593      -7.383  17.5701707.550  1.00229.35           C
ATOM   3813  OD1 ASP A 593      -7.219  17.0431706.417  1.00229.35           O
ATOM   3814  OD2 ASP A 593      -7.445  16.9191708.627  1.00229.35           O
ATOM   3815  C   ASP A 593      -5.090  19.3381707.232  1.00229.35           C
ATOM   3816  O   ASP A 593      -4.711  18.1741707.121  1.00229.35           O
ATOM   3817  N   GLY A 594      -4.332  20.3091707.756  1.00 59.18           N
ATOM   3818  CA  GLY A 594      -3.034  20.0611708.291  0.38 59.18           C
ATOM   3819  C   GLY A 594      -3.276  19.1151709.414  1.00 59.18           C
ATOM   3820  O   GLY A 594      -4.370  19.0731709.976  1.00 59.18           O
ATOM   3821  N   SER A 595      -2.259  18.3101709.760  1.00160.27           N
ATOM   3822  CA  SER A 595      -2.487  17.3241710.766  0.71160.27           C
ATOM   3823  CB  SER A 595      -1.847  15.9671710.433  1.00160.27           C
ATOM   3824  OG  SER A 595      -2.437  15.4421709.253  1.00160.27           O
ATOM   3825  C   SER A 595      -1.963  17.7901712.097  1.00160.27           C
ATOM   3826  O   SER A 595      -1.250  18.7881712.203  1.00160.27           O
HETATM 3827  N   HYP A 596      -2.339  17.0601713.121  1.00 77.51           N
HETATM 3828  CD  HYP A 596      -3.621  16.3721713.078  1.00 77.51           C
HETATM 3829  CA  HYP A 596      -1.946  17.3791714.477  0.27 77.51           C
HETATM 3830  CB  HYP A 596      -2.885  16.5831715.387  1.00 77.51           C
HETATM 3831  CG  HYP A 596      -4.138  16.4011714.521  1.00 77.51           C
HETATM 3832  OE  HYP A 596      -5.027  15.3341714.863  1.00 77.51           O
HETATM 3833  C   HYP A 596      -0.509  17.0491714.719  1.00 77.51           C
HETATM 3834  O   HYP A 596       0.109  16.4301713.853  1.00 77.51           O
ATOM   3835  N   GLY A 597       0.052  17.4441715.886  1.00113.26           N
ATOM   3836  CA  GLY A 597      -0.707  17.9361717.005  0.68113.26           C
ATOM   3837  C   GLY A 597      -0.638  16.9051718.091  1.00113.26           C
ATOM   3838  O   GLY A 597      -0.386  15.7291717.832  1.00113.26           O
ATOM   3839  N   LYS A 598      -0.851  17.3361719.353  1.00271.08           N
ATOM   3840  CA  LYS A 598      -0.764  16.4321720.465  0.24271.08           C
ATOM   3841  CB  LYS A 598       0.686  16.2391720.937  1.00271.08           C
ATOM   3842  CG  LYS A 598       0.915  15.0501721.868  1.00271.08           C
ATOM   3843  CD  LYS A 598       2.371  14.5771721.828  1.00271.08           C
ATOM   3844  CE  LYS A 598       2.800  13.7261723.021  1.00271.08           C
ATOM   3845  NZ  LYS A 598       3.261  14.6111724.114  1.00271.08           N
ATOM   3846  C   LYS A 598      -1.611  16.9971721.568  1.00271.08           C
ATOM   3847  O   LYS A 598      -2.481  17.8271721.316  1.00271.08           O
ATOM   3848  N   ASP A 599      -1.409  16.5281722.817  1.00158.10           N
ATOM   3849  CA  ASP A 599      -2.201  16.9711723.934  0.85158.10           C
ATOM   3850  CB  ASP A 599      -2.442  15.8821724.993  1.00158.10           C
ATOM   3851  CG  ASP A 599      -3.466  14.9091724.439  1.00158.10           C
ATOM   3852  OD1 ASP A 599      -4.222  15.3131723.516  1.00158.10           O
ATOM   3853  OD2 ASP A 599      -3.512  13.7511724.932  1.00158.10           O
ATOM   3854  C   ASP A 599      -1.539  18.1041724.651  1.00158.10           C
ATOM   3855  O   ASP A 599      -0.654  18.7791724.125  1.00158.10           O
ATOM   3856  N   GLY A 600      -2.001  18.3251725.901  1.00 37.68           N
ATOM   3857  CA  GLY A 600      -1.535  19.3681726.768  0.15 37.68           C
ATOM   3858  C   GLY A 600      -0.328  18.8591727.474  1.00 37.68           C
ATOM   3859  O   GLY A 600       0.297  17.8901727.047  1.00 37.68           O
ATOM   3860  N   VAL A 601       0.043  19.5351728.576  1.00 95.00           N
ATOM   3861  CA  VAL A 601       1.190  19.1431729.333  0.73 95.00           C
ATOM   3862  CB  VAL A 601       1.858  20.2691730.064  1.00 95.00           C
ATOM   3863  CG1 VAL A 601       2.348  21.2981729.032  1.00 95.00           C
ATOM   3864  CG2 VAL A 601       0.880  20.8331731.107  1.00 95.00           C
ATOM   3865  C   VAL A 601       0.762  18.1511730.357  1.00 95.00           C
ATOM   3866  O   VAL A 601      -0.425  17.9991730.642  1.00 95.00           O
ATOM   3867  N   ARG A 602       1.743  17.4171730.911  1.00111.84           N
ATOM   3868  CA  ARG A 602       1.443  16.4291731.899  0.66111.84           C
ATOM   3869  CB  ARG A 602       2.174  15.1061731.623  1.00111.84           C
ATOM   3870  CG  ARG A 602       1.952  14.0201732.675  1.00111.84           C
ATOM   3871  CD  ARG A 602       2.780  12.7621732.403  1.00111.84           C
ATOM   3872  NE  ARG A 602       2.500  11.7851733.491  1.00111.84           N
ATOM   3873  CZ  ARG A 602       3.114  10.5661733.482  1.00111.84           C
ATOM   3874  NH1 ARG A 602       3.976  10.2451732.474  1.00111.84           N
ATOM   3875  NH2 ARG A 602       2.869   9.6701734.482  1.00111.84           N
ATOM   3876  C   ARG A 602       1.923  16.9181733.224  1.00111.84           C
ATOM   3877  O   ARG A 602       3.123  17.0471733.458  1.00111.84           O
ATOM   3878  N   GLY A 603       0.972  17.2261734.124  1.00 93.42           N
ATOM   3879  CA  GLY A 603       1.321  17.5351735.476  0.15 93.42           C
ATOM   3880  C   GLY A 603       1.382  19.0021735.730  1.00 93.42           C
ATOM   3881  O   GLY A 603       2.210  19.7301735.185  1.00 93.42           O
ATOM   3882  N   LEU A 604       0.460  19.4381736.601  1.00121.97           N
ATOM   3883  CA  LEU A 604       0.368  20.7351737.195  0.36121.97           C
ATOM   3884  CB  LEU A 604      -0.627  21.6931736.517  1.00121.97           C
ATOM   3885  CG  LEU A 604      -0.135  22.2311735.158  1.00121.97           C
ATOM   3886  CD1 LEU A 604       1.113  23.1121735.332  1.00121.97           C
ATOM   3887  CD2 LEU A 604       0.075  21.1041734.136  1.00121.97           C
ATOM   3888  C   LEU A 604      -0.142  20.3871738.547  1.00121.97           C
ATOM   3889  O   LEU A 604      -0.895  19.4261738.699  1.00121.97           O
ATOM   3890  N   THR A 605       0.269  21.1311739.577  1.00124.18           N
ATOM   3891  CA  THR A 605      -0.157  20.7741740.892  0.50124.18           C
ATOM   3892  CB  THR A 605       0.674  21.4541741.951  1.00124.18           C
ATOM   3893  OG1 THR A 605       0.407  20.9331743.245  1.00124.18           O
ATOM   3894  CG2 THR A 605       0.363  22.9591741.912  1.00124.18           C
ATOM   3895  C   THR A 605      -1.558  21.2631741.032  1.00124.18           C
ATOM   3896  O   THR A 605      -2.247  21.5151740.046  1.00124.18           O
ATOM   3897  N   GLY A 606      -2.022  21.3711742.287  1.00 54.73           N
ATOM   3898  CA  GLY A 606      -3.335  21.8501742.557  0.15 54.73           C
ATOM   3899  C   GLY A 606      -3.256  22.5721743.857  1.00 54.73           C
ATOM   3900  O   GLY A 606      -2.181  22.7791744.422  1.00 54.73           O
ATOM   3901  N   PRO A 607      -4.395  22.9821744.320  1.00 91.26           N
ATOM   3902  CA  PRO A 607      -4.472  23.6891745.567  0.27 91.26           C
ATOM   3903  CD  PRO A 607      -5.476  23.3351743.421  1.00 91.26           C
ATOM   3904  CB  PRO A 607      -5.767  24.5041745.511  1.00 91.26           C
ATOM   3905  CG  PRO A 607      -6.566  23.8961744.347  1.00 91.26           C
ATOM   3906  C   PRO A 607      -4.410  22.7591746.713  1.00 91.26           C
ATOM   3907  O   PRO A 607      -4.464  21.5491746.507  1.00 91.26           O
ATOM   3908  N   ILE A 608      -4.261  23.3391747.921  1.00136.49           N
ATOM   3909  CA  ILE A 608      -4.290  22.6231749.157  0.85136.49           C
ATOM   3910  CB  ILE A 608      -4.468  23.6161750.283  1.00136.49           C
ATOM   3911  CG1 ILE A 608      -4.384  22.9741751.664  1.00136.49           C
ATOM   3912  CG2 ILE A 608      -5.764  24.4071750.041  1.00136.49           C
ATOM   3913  CD1 ILE A 608      -4.237  24.0041752.785  1.00136.49           C
ATOM   3914  C   ILE A 608      -5.495  21.7541749.023  1.00136.49           C
ATOM   3915  O   ILE A 608      -6.573  22.2051748.637  1.00136.49           O
ATOM   3916  N   GLY A 609      -5.325  20.4531749.283  1.00 41.18           N
ATOM   3917  CA  GLY A 609      -6.415  19.5511749.079  0.67 41.18           C
ATOM   3918  C   GLY A 609      -7.077  19.4091750.399  1.00 41.18           C
ATOM   3919  O   GLY A 609      -7.596  20.3701750.963  1.00 41.18           O
ATOM   3920  N   PRO A 610      -7.085  18.2081750.891  1.00 84.78           N
ATOM   3921  CA  PRO A 610      -7.681  17.9151752.159  0.24 84.78           C
ATOM   3922  CD  PRO A 610      -6.895  17.0221750.077  1.00 84.78           C
ATOM   3923  CB  PRO A 610      -7.771  16.3871752.239  1.00 84.78           C
ATOM   3924  CG  PRO A 610      -6.858  15.8801751.104  1.00 84.78           C
ATOM   3925  C   PRO A 610      -6.740  18.5421753.141  1.00 84.78           C
ATOM   3926  O   PRO A 610      -5.679  18.9911752.709  1.00 84.78           O
HETATM 3927  N   HYP A 611      -7.046  18.6141754.401  1.00 85.30           N
HETATM 3928  CD  HYP A 611      -8.397  19.0481754.681  1.00 85.30           C
HETATM 3929  CA  HYP A 611      -6.110  19.4091755.152  0.64 85.30           C
HETATM 3930  CB  HYP A 611      -6.891  20.6571755.582  1.00 85.30           C
HETATM 3931  CG  HYP A 611      -8.250  20.5571754.867  1.00 85.30           C
HETATM 3932  OE  HYP A 611      -8.147  21.2051753.596  1.00 85.30           O
HETATM 3933  C   HYP A 611      -5.457  18.7211756.301  1.00 85.30           C
HETATM 3934  O   HYP A 611      -4.458  19.2391756.800  1.00 85.30           O
ATOM   3935  N   GLY A 612      -5.975  17.5671756.741  1.00 94.65           N
ATOM   3936  CA  GLY A 612      -5.205  16.8161757.680  0.85 94.65           C
ATOM   3937  C   GLY A 612      -6.155  16.3521758.748  1.00 94.65           C
ATOM   3938  O   GLY A 612      -7.275  16.8461758.871  1.00 94.65           O
ATOM   3939  N   PRO A 613      -5.717  15.3921759.516  1.00278.91           N
ATOM   3940  CA  PRO A 613      -6.517  14.8441760.583  0.64278.91           C
ATOM   3941  CD  PRO A 613      -4.767  14.4201758.998  1.00278.91           C
ATOM   3942  CB  PRO A 613      -5.801  13.5691761.021  1.00278.91           C
ATOM   3943  CG  PRO A 613      -5.062  13.1141759.751  1.00278.91           C
ATOM   3944  C   PRO A 613      -7.067  15.6161761.745  1.00278.91           C
ATOM   3945  O   PRO A 613      -8.287  15.6581761.896  1.00278.91           O
ATOM   3946  N   ALA A 614      -6.211  16.2361762.574  1.00281.25           N
ATOM   3947  CA  ALA A 614      -6.657  16.8691763.786  0.85281.25           C
ATOM   3948  CB  ALA A 614      -7.624  16.0141764.621  1.00281.25           C
ATOM   3949  C   ALA A 614      -5.401  17.0171764.565  1.00281.25           C
ATOM   3950  O   ALA A 614      -4.334  16.6141764.106  1.00281.25           O
ATOM   3951  N   GLY A 615      -5.481  17.5941765.769  1.00 90.91           N
ATOM   3952  CA  GLY A 615      -4.275  17.7991766.505  0.85 90.91           C
ATOM   3953  C   GLY A 615      -4.088  16.6391767.428  1.00 90.91           C
ATOM   3954  O   GLY A 615      -4.542  15.5301767.152  1.00 90.91           O
ATOM   3955  N   ALA A 616      -3.389  16.8741768.558  1.00216.26           N
ATOM   3956  CA  ALA A 616      -3.134  15.8201769.497  0.44216.26           C
ATOM   3957  CB  ALA A 616      -1.684  15.3101769.468  1.00216.26           C
ATOM   3958  C   ALA A 616      -3.381  16.3541770.877  1.00216.26           C
ATOM   3959  O   ALA A 616      -3.462  17.5611771.102  1.00216.26           O
HETATM 3960  N   HYP A 617      -3.535  15.4411771.798  1.00 95.75           N
HETATM 3961  CD  HYP A 617      -4.282  14.2421771.456  1.00 95.75           C
HETATM 3962  CA  HYP A 617      -3.769  15.8321773.163  0.85 95.75           C
HETATM 3963  CB  HYP A 617      -4.240  14.5721773.885  1.00 95.75           C
HETATM 3964  CG  HYP A 617      -4.815  13.6671772.780  1.00 95.75           C
HETATM 3965  OE  HYP A 617      -6.242  13.5731772.813  1.00 95.75           O
HETATM 3966  C   HYP A 617      -2.520  16.3981773.774  1.00 95.75           C
HETATM 3967  O   HYP A 617      -1.469  16.3361773.138  1.00 95.75           O
ATOM   3968  N   GLY A 618      -2.609  16.9281775.015  1.00 54.49           N
ATOM   3969  CA  GLY A 618      -1.556  17.7361775.569  0.85 54.49           C
ATOM   3970  C   GLY A 618      -1.380  17.3641777.013  1.00 54.49           C
ATOM   3971  O   GLY A 618      -1.959  16.3891777.489  1.00 54.49           O
ATOM   3972  N   ASP A 619      -0.572  18.1581777.751  1.00203.06           N
ATOM   3973  CA  ASP A 619      -0.263  17.8671779.126  0.46203.06           C
ATOM   3974  CB  ASP A 619       0.922  18.6771779.691  1.00203.06           C
ATOM   3975  CG  ASP A 619       1.413  17.9951780.964  1.00203.06           C
ATOM   3976  OD1 ASP A 619       1.176  16.7651781.103  1.00203.06           O
ATOM   3977  OD2 ASP A 619       2.022  18.6941781.818  1.00203.06           O
ATOM   3978  C   ASP A 619      -1.463  18.1591779.965  1.00203.06           C
ATOM   3979  O   ASP A 619      -2.458  18.7041779.490  1.00203.06           O
ATOM   3980  N   LYS A 620      -1.386  17.7661781.252  1.00242.22           N
ATOM   3981  CA  LYS A 620      -2.463  17.9121782.185  0.79242.22           C
ATOM   3982  CB  LYS A 620      -2.705  16.6341783.000  1.00242.22           C
ATOM   3983  CG  LYS A 620      -1.452  16.1111783.703  1.00242.22           C
ATOM   3984  CD  LYS A 620      -1.720  14.8461784.517  1.00242.22           C
ATOM   3985  CE  LYS A 620      -2.212  13.6811783.654  1.00242.22           C
ATOM   3986  NZ  LYS A 620      -2.466  12.4921784.496  1.00242.22           N
ATOM   3987  C   LYS A 620      -2.151  19.0391783.119  1.00242.22           C
ATOM   3988  O   LYS A 620      -1.160  19.7491782.953  1.00242.22           O
ATOM   3989  N   GLY A 621      -3.024  19.2331784.128  1.00 59.35           N
ATOM   3990  CA  GLY A 621      -2.898  20.3251785.050  0.85 59.35           C
ATOM   3991  C   GLY A 621      -1.888  19.9731786.095  1.00 59.35           C
ATOM   3992  O   GLY A 621      -1.130  19.0161785.946  1.00 59.35           O
ATOM   3993  N   GLU A 622      -1.856  20.7631787.190  1.00208.75           N
ATOM   3994  CA  GLU A 622      -0.875  20.5801788.224  0.61208.75           C
ATOM   3995  CB  GLU A 622      -0.020  21.8351788.479  1.00208.75           C
ATOM   3996  CG  GLU A 622       0.928  22.1901787.329  1.00208.75           C
ATOM   3997  CD  GLU A 622       0.145  22.9181786.243  1.00208.75           C
ATOM   3998  OE1 GLU A 622      -1.076  23.1551786.446  1.00208.75           O
ATOM   3999  OE2 GLU A 622       0.761  23.2501785.195  1.00208.75           O
ATOM   4000  C   GLU A 622      -1.553  20.2281789.520  1.00208.75           C
ATOM   4001  O   GLU A 622      -2.774  20.0931789.586  1.00208.75           O
ATOM   4002  N   SER A 623      -0.737  20.0551790.588  1.00158.54           N
ATOM   4003  CA  SER A 623      -1.167  19.6281791.897  0.51158.54           C
ATOM   4004  CB  SER A 623      -0.006  19.2091792.816  1.00158.54           C
ATOM   4005  OG  SER A 623      -0.507  18.7961794.079  1.00158.54           O
ATOM   4006  C   SER A 623      -1.904  20.7251792.599  1.00158.54           C
ATOM   4007  O   SER A 623      -1.856  21.8891792.201  1.00158.54           O
ATOM   4008  N   GLY A 624      -2.636  20.3431793.673  1.00 40.08           N
ATOM   4009  CA  GLY A 624      -3.423  21.2531794.461  0.83 40.08           C
ATOM   4010  C   GLY A 624      -2.741  21.5571795.764  1.00 40.08           C
ATOM   4011  O   GLY A 624      -1.528  21.4281795.937  1.00 40.08           O
ATOM   4012  N   PRO A 625      -3.581  21.9931796.672  1.00171.81           N
ATOM   4013  CA  PRO A 625      -3.170  22.3561798.014  0.84171.81           C
ATOM   4014  CD  PRO A 625      -4.678  22.8281796.211  1.00171.81           C
ATOM   4015  CB  PRO A 625      -4.244  23.3061798.539  1.00171.81           C
ATOM   4016  CG  PRO A 625      -4.847  23.9271797.270  1.00171.81           C
ATOM   4017  C   PRO A 625      -2.946  21.1791798.915  1.00171.81           C
ATOM   4018  O   PRO A 625      -3.241  20.0581798.513  1.00171.81           O
ATOM   4019  N   SER A 626      -2.394  21.4291800.130  1.00148.83           N
ATOM   4020  CA  SER A 626      -2.117  20.3941801.091  0.73148.83           C
ATOM   4021  CB  SER A 626      -0.607  20.1761801.288  1.00148.83           C
ATOM   4022  OG  SER A 626       0.003  21.3631801.775  1.00148.83           O
ATOM   4023  C   SER A 626      -2.689  20.8051802.423  1.00148.83           C
ATOM   4024  O   SER A 626      -2.814  21.9951802.709  1.00148.83           O
ATOM   4025  N   GLY A 627      -3.074  19.8151803.269  1.00197.69           N
ATOM   4026  CA  GLY A 627      -3.570  20.1031804.594  0.83197.69           C
ATOM   4027  C   GLY A 627      -4.784  19.2701804.876  1.00197.69           C
ATOM   4028  O   GLY A 627      -5.081  18.4101804.049  1.00197.69           O
ATOM   4029  N   PRO A 628      -5.544  19.4071805.964  1.00210.20           N
ATOM   4030  CA  PRO A 628      -5.296  20.2541807.127  0.78210.20           C
ATOM   4031  CD  PRO A 628      -6.975  19.2881805.721  1.00210.20           C
ATOM   4032  CB  PRO A 628      -6.632  20.9081807.469  1.00210.20           C
ATOM   4033  CG  PRO A 628      -7.669  19.9121806.939  1.00210.20           C
ATOM   4034  C   PRO A 628      -4.791  19.4281808.277  1.00210.20           C
ATOM   4035  O   PRO A 628      -4.493  18.2501808.084  1.00210.20           O
ATOM   4036  N   ALA A 629      -4.721  20.0341809.487  1.00188.41           N
ATOM   4037  CA  ALA A 629      -4.349  19.3531810.702  0.76188.41           C
ATOM   4038  CB  ALA A 629      -4.319  20.2661811.940  1.00188.41           C
ATOM   4039  C   ALA A 629      -5.410  18.3261810.927  1.00188.41           C
ATOM   4040  O   ALA A 629      -6.498  18.4051810.357  1.00188.41           O
ATOM   4041  N   GLY A 630      -5.105  17.3121811.756  1.00 52.58           N
ATOM   4042  CA  GLY A 630      -6.023  16.2341811.961  0.85 52.58           C
ATOM   4043  C   GLY A 630      -6.936  16.5501813.096  1.00 52.58           C
ATOM   4044  O   GLY A 630      -7.288  17.6941813.375  1.00 52.58           O
ATOM   4045  N   PRO A 631      -7.337  15.4781813.721  1.00151.95           N
ATOM   4046  CA  PRO A 631      -8.222  15.5551814.848  0.31151.95           C
ATOM   4047  CD  PRO A 631      -7.520  14.2441812.974  1.00151.95           C
ATOM   4048  CB  PRO A 631      -8.782  14.1481815.039  1.00151.95           C
ATOM   4049  CG  PRO A 631      -8.713  13.5351813.632  1.00151.95           C
ATOM   4050  C   PRO A 631      -7.519  16.0651816.048  1.00151.95           C
ATOM   4051  O   PRO A 631      -6.291  16.1721816.029  1.00151.95           O
ATOM   4052  N   THR A 632      -8.282  16.4061817.098  1.00113.90           N
ATOM   4053  CA  THR A 632      -7.661  16.8681818.294  0.71113.90           C
ATOM   4054  CB  THR A 632      -8.637  17.1851819.389  1.00113.90           C
ATOM   4055  OG1 THR A 632      -9.355  16.0161819.758  1.00113.90           O
ATOM   4056  CG2 THR A 632      -9.606  18.2681818.886  1.00113.90           C
ATOM   4057  C   THR A 632      -6.800  15.7431818.759  1.00113.90           C
ATOM   4058  O   THR A 632      -7.074  14.5791818.468  1.00113.90           O
ATOM   4059  N   GLY A 633      -5.706  16.0661819.470  1.00 46.07           N
ATOM   4060  CA  GLY A 633      -4.820  15.0341819.915  0.77 46.07           C
ATOM   4061  C   GLY A 633      -5.390  14.4471821.174  1.00 46.07           C
ATOM   4062  O   GLY A 633      -6.407  14.9111821.686  1.00 46.07           O
ATOM   4063  N   ALA A 634      -4.740  13.3871821.697  1.00190.05           N
ATOM   4064  CA  ALA A 634      -5.182  12.7051822.884  0.85190.05           C
ATOM   4065  CB  ALA A 634      -4.785  11.2191822.910  1.00190.05           C
ATOM   4066  C   ALA A 634      -4.576  13.3411824.100  1.00190.05           C
ATOM   4067  O   ALA A 634      -3.661  14.1551824.000  1.00190.05           O
ATOM   4068  N   ARG A 635      -5.093  12.9641825.293  1.00144.41           N
ATOM   4069  CA  ARG A 635      -4.656  13.5021826.556  0.65144.41           C
ATOM   4070  CB  ARG A 635      -5.801  14.1161827.370  1.00144.41           C
ATOM   4071  CG  ARG A 635      -6.852  13.0691827.739  1.00144.41           C
ATOM   4072  CD  ARG A 635      -8.129  13.6351828.360  1.00144.41           C
ATOM   4073  NE  ARG A 635      -8.976  14.1361827.243  1.00144.41           N
ATOM   4074  CZ  ARG A 635      -9.133  15.4771827.049  1.00144.41           C
ATOM   4075  NH1 ARG A 635      -8.575  16.3641827.924  1.00144.41           N
ATOM   4076  NH2 ARG A 635      -9.859  15.9311825.985  1.00144.41           N
ATOM   4077  C   ARG A 635      -4.136  12.3721827.388  1.00144.41           C
ATOM   4078  O   ARG A 635      -4.357  11.2021827.081  1.00144.41           O
ATOM   4079  N   GLY A 636      -3.394  12.7211828.460  1.00 60.31           N
ATOM   4080  CA  GLY A 636      -2.898  11.7551829.396  0.28 60.31           C
ATOM   4081  C   GLY A 636      -4.001  11.5801830.414  1.00 60.31           C
ATOM   4082  O   GLY A 636      -5.092  12.1121830.215  1.00 60.31           O
ATOM   4083  N   ALA A 637      -3.785  10.8241831.524  1.00231.97           N
ATOM   4084  CA  ALA A 637      -4.884  10.7231832.457  0.22231.97           C
ATOM   4085  CB  ALA A 637      -5.826   9.5391832.177  1.00231.97           C
ATOM   4086  C   ALA A 637      -4.430  10.5991833.886  1.00231.97           C
ATOM   4087  O   ALA A 637      -3.550   9.8021834.207  1.00231.97           O
HETATM 4088  N   HYP A 638      -5.038  11.3871834.756  1.00131.13           N
HETATM 4089  CD  HYP A 638      -4.876  12.7481834.329  1.00131.13           C
HETATM 4090  CA  HYP A 638      -4.520  11.3141836.104  0.53131.13           C
HETATM 4091  CB  HYP A 638      -3.256  12.1671836.032  1.00131.13           C
HETATM 4092  CG  HYP A 638      -3.420  12.9791834.730  1.00131.13           C
HETATM 4093  OE  HYP A 638      -2.461  12.5381833.762  1.00131.13           O
HETATM 4094  C   HYP A 638      -5.390  11.9191837.165  1.00131.13           C
HETATM 4095  O   HYP A 638      -6.470  12.4051836.838  1.00131.13           O
ATOM   4096  N   GLY A 639      -4.936  11.9191838.450  1.00 87.90           N
ATOM   4097  CA  GLY A 639      -3.832  12.7121838.958  0.15 87.90           C
ATOM   4098  C   GLY A 639      -3.473  12.1361840.312  1.00 87.90           C
ATOM   4099  O   GLY A 639      -3.994  11.0931840.704  1.00 87.90           O
ATOM   4100  N   ASP A 640      -2.566  12.8071841.064  1.00215.62           N
ATOM   4101  CA  ASP A 640      -2.065  12.3301842.336  0.54215.62           C
ATOM   4102  CB  ASP A 640      -0.582  12.6881842.579  1.00215.62           C
ATOM   4103  CG  ASP A 640      -0.371  14.1911842.449  1.00215.62           C
ATOM   4104  OD1 ASP A 640      -0.914  14.7901841.482  1.00215.62           O
ATOM   4105  OD2 ASP A 640       0.352  14.7601843.309  1.00215.62           O
ATOM   4106  C   ASP A 640      -2.901  12.7581843.514  1.00215.62           C
ATOM   4107  O   ASP A 640      -3.879  13.4921843.384  1.00215.62           O
ATOM   4108  N   ARG A 641      -2.507  12.2501844.708  1.00154.99           N
ATOM   4109  CA  ARG A 641      -3.148  12.4111845.992  0.72154.99           C
ATOM   4110  CB  ARG A 641      -2.889  11.2231846.934  1.00154.99           C
ATOM   4111  CG  ARG A 641      -3.477   9.8791846.503  1.00154.99           C
ATOM   4112  CD  ARG A 641      -2.873   8.7201847.300  1.00154.99           C
ATOM   4113  NE  ARG A 641      -2.250   9.3221848.515  1.00154.99           N
ATOM   4114  CZ  ARG A 641      -2.094   8.5981849.662  1.00154.99           C
ATOM   4115  NH1 ARG A 641      -2.526   7.3051849.727  1.00154.99           N
ATOM   4116  NH2 ARG A 641      -1.505   9.1771850.749  1.00154.99           N
ATOM   4117  C   ARG A 641      -2.576  13.5901846.718  1.00154.99           C
ATOM   4118  O   ARG A 641      -1.552  14.1491846.327  1.00154.99           O
ATOM   4119  N   GLY A 642      -3.266  14.0041847.806  1.00 48.35           N
ATOM   4120  CA  GLY A 642      -2.836  15.1031848.627  0.61 48.35           C
ATOM   4121  C   GLY A 642      -1.952  14.6001849.724  1.00 48.35           C
ATOM   4122  O   GLY A 642      -1.900  13.4041850.008  1.00 48.35           O
ATOM   4123  N   GLU A 643      -1.247  15.5421850.385  1.00195.64           N
ATOM   4124  CA  GLU A 643      -0.381  15.2321851.485  0.26195.64           C
ATOM   4125  CB  GLU A 643       0.875  16.1251851.530  1.00195.64           C
ATOM   4126  CG  GLU A 643       1.783  15.9491850.305  1.00195.64           C
ATOM   4127  CD  GLU A 643       2.930  16.9521850.378  1.00195.64           C
ATOM   4128  OE1 GLU A 643       3.260  17.4041851.506  1.00195.64           O
ATOM   4129  OE2 GLU A 643       3.495  17.2751849.298  1.00195.64           O
ATOM   4130  C   GLU A 643      -1.196  15.5091852.718  1.00195.64           C
ATOM   4131  O   GLU A 643      -1.956  16.4751852.762  1.00195.64           O
HETATM 4132  N   HYP A 644      -1.073  14.6681853.714  1.00 90.73           N
HETATM 4133  CD  HYP A 644       0.183  13.9841853.948  1.00 90.73           C
HETATM 4134  CA  HYP A 644      -1.839  14.7901854.938  0.85 90.73           C
HETATM 4135  CB  HYP A 644      -1.242  13.7481855.900  1.00 90.73           C
HETATM 4136  CG  HYP A 644      -0.180  13.0071855.067  1.00 90.73           C
HETATM 4137  OE  HYP A 644       0.936  12.4521855.769  1.00 90.73           O
HETATM 4138  C   HYP A 644      -1.709  16.1591855.533  1.00 90.73           C
HETATM 4139  O   HYP A 644      -0.920  16.9541855.027  1.00 90.73           O
ATOM   4140  N   GLY A 645      -2.451  16.4751856.621  1.00 79.94           N
ATOM   4141  CA  GLY A 645      -3.482  15.6691857.219  0.85 79.94           C
ATOM   4142  C   GLY A 645      -3.603  16.1701858.631  1.00 79.94           C
ATOM   4143  O   GLY A 645      -2.603  16.3851859.315  1.00 79.94           O
ATOM   4144  N   PRO A 646      -4.811  16.3721859.078  1.00165.74           N
ATOM   4145  CA  PRO A 646      -5.009  16.8511860.425  0.45165.74           C
ATOM   4146  CD  PRO A 646      -5.793  16.9371858.165  1.00165.74           C
ATOM   4147  CB  PRO A 646      -6.365  17.5551860.432  1.00165.74           C
ATOM   4148  CG  PRO A 646      -6.558  17.9951858.975  1.00165.74           C
ATOM   4149  C   PRO A 646      -4.954  15.7351861.411  1.00165.74           C
ATOM   4150  O   PRO A 646      -4.851  14.5751861.019  1.00165.74           O
HETATM 4151  N   HYP A 647      -5.005  16.0831862.664  1.00 80.00           N
HETATM 4152  CD  HYP A 647      -4.329  17.2861863.109  1.00 80.00           C
HETATM 4153  CA  HYP A 647      -5.013  15.0811863.688  0.62 80.00           C
HETATM 4154  CB  HYP A 647      -4.075  15.5811864.795  1.00 80.00           C
HETATM 4155  CG  HYP A 647      -3.363  16.8141864.202  1.00 80.00           C
HETATM 4156  OE  HYP A 647      -2.119  16.4011863.633  1.00 80.00           O
HETATM 4157  C   HYP A 647      -6.420  15.0491864.196  1.00 80.00           C
HETATM 4158  O   HYP A 647      -7.125  14.0711863.953  1.00 80.00           O
ATOM   4159  N   GLY A 648      -6.843  16.1171864.909  1.00 55.61           N
ATOM   4160  CA  GLY A 648      -8.225  16.3031865.246  0.85 55.61           C
ATOM   4161  C   GLY A 648      -8.344  17.5951865.991  1.00 55.61           C
ATOM   4162  O   GLY A 648      -7.353  18.1821866.420  1.00 55.61           O
ATOM   4163  N   PRO A 649      -9.559  18.0351866.168  1.00188.48           N
ATOM   4164  CA  PRO A 649      -9.785  19.2581866.884  0.39188.48           C
ATOM   4165  CD  PRO A 649     -10.562  17.8411865.130  1.00188.48           C
ATOM   4166  CB  PRO A 649     -11.234  19.6421866.626  1.00188.48           C
ATOM   4167  CG  PRO A 649     -11.489  19.0651865.220  1.00188.48           C
ATOM   4168  C   PRO A 649      -9.395  19.0111868.313  1.00188.48           C
ATOM   4169  O   PRO A 649      -9.258  17.8531868.705  1.00188.48           O
ATOM   4170  N   ALA A 650      -9.224  20.0911869.091  1.00180.55           N
ATOM   4171  CA  ALA A 650      -8.641  20.0741870.401  0.68180.55           C
ATOM   4172  CB  ALA A 650      -8.440  21.4771871.000  1.00180.55           C
ATOM   4173  C   ALA A 650      -9.385  19.2591871.408  1.00180.55           C
ATOM   4174  O   ALA A 650     -10.427  18.6631871.141  1.00180.55           O
ATOM   4175  N   GLY A 651      -8.786  19.2341872.620  1.00 67.87           N
ATOM   4176  CA  GLY A 651      -9.154  18.4371873.752  0.85 67.87           C
ATOM   4177  C   GLY A 651     -10.619  18.4811874.000  1.00 67.87           C
ATOM   4178  O   GLY A 651     -11.236  19.5381874.116  1.00 67.87           O
ATOM   4179  N   PHE A 652     -11.197  17.2681874.074  1.00119.51           N
ATOM   4180  CA  PHE A 652     -12.531  17.0691874.534  0.22119.51           C
ATOM   4181  CB  PHE A 652     -13.185  15.7591874.053  1.00119.51           C
ATOM   4182  CG  PHE A 652     -14.651  15.8311874.337  1.00119.51           C
ATOM   4183  CD1 PHE A 652     -15.496  16.4921873.473  1.00119.51           C
ATOM   4184  CD2 PHE A 652     -15.189  15.2331875.453  1.00119.51           C
ATOM   4185  CE1 PHE A 652     -16.847  16.5641873.720  1.00119.51           C
ATOM   4186  CE2 PHE A 652     -16.540  15.3001875.707  1.00119.51           C
ATOM   4187  CZ  PHE A 652     -17.373  15.9671874.841  1.00119.51           C
ATOM   4188  C   PHE A 652     -12.208  16.9471875.995  1.00119.51           C
ATOM   4189  O   PHE A 652     -11.064  17.1871876.379  1.00119.51           O
ATOM   4190  N   ALA A 653     -13.154  16.5921876.870  1.00 79.78           N
ATOM   4191  CA  ALA A 653     -12.833  16.7441878.260  0.68 79.78           C
ATOM   4192  CB  ALA A 653     -14.039  16.4481879.171  1.00 79.78           C
ATOM   4193  C   ALA A 653     -11.681  15.9501878.817  1.00 79.78           C
ATOM   4194  O   ALA A 653     -10.790  16.5441879.423  1.00 79.78           O
ATOM   4195  N   GLY A 654     -11.613  14.6191878.633  1.00107.08           N
ATOM   4196  CA  GLY A 654     -10.549  13.8991879.293  0.81107.08           C
ATOM   4197  C   GLY A 654     -11.130  13.2681880.521  1.00107.08           C
ATOM   4198  O   GLY A 654     -11.974  13.8421881.210  1.00107.08           O
ATOM   4199  N   PRO A 655     -10.688  12.0701880.783  1.00160.92           N
ATOM   4200  CA  PRO A 655     -11.166  11.3491881.937  0.82160.92           C
ATOM   4201  CD  PRO A 655     -10.395  11.1781879.674  1.00160.92           C
ATOM   4202  CB  PRO A 655     -10.854   9.8781881.667  1.00160.92           C
ATOM   4203  CG  PRO A 655     -10.844   9.7821880.133  1.00160.92           C
ATOM   4204  C   PRO A 655     -10.469  11.8801883.152  1.00160.92           C
ATOM   4205  O   PRO A 655      -9.479  12.5941883.000  1.00160.92           O
HETATM 4206  N   HYP A 656     -10.958  11.5781884.324  1.00 63.65           N
HETATM 4207  CD  HYP A 656     -12.396  11.4921884.512  1.00 63.65           C
HETATM 4208  CA  HYP A 656     -10.296  12.0521885.509  0.84 63.65           C
HETATM 4209  CB  HYP A 656     -11.376  12.1261886.592  1.00 63.65           C
HETATM 4210  CG  HYP A 656     -12.690  12.2681885.805  1.00 63.65           C
HETATM 4211  OE  HYP A 656     -12.891  13.6551885.520  1.00 63.65           O
HETATM 4212  C   HYP A 656      -9.216  11.0861885.865  1.00 63.65           C
HETATM 4213  O   HYP A 656      -9.262   9.9441885.411  1.00 63.65           O
ATOM   4214  N   GLY A 657      -8.232  11.5261886.671  1.00 49.10           N
ATOM   4215  CA  GLY A 657      -7.145  10.6701887.037  0.85 49.10           C
ATOM   4216  C   GLY A 657      -7.352  10.2391888.452  1.00 49.10           C
ATOM   4217  O   GLY A 657      -8.473   9.9981888.895  1.00 49.10           O
ATOM   4218  N   ALA A 658      -6.229  10.1331889.187  1.00202.82           N
ATOM   4219  CA  ALA A 658      -6.200   9.6931890.549  0.68202.82           C
ATOM   4220  CB  ALA A 658      -4.822   9.1611890.983  1.00202.82           C
ATOM   4221  C   ALA A 658      -6.553  10.8151891.476  1.00202.82           C
ATOM   4222  O   ALA A 658      -6.672  11.9681891.069  1.00202.82           O
ATOM   4223  N   ASP A 659      -6.788  10.4641892.761  1.00173.07           N
ATOM   4224  CA  ASP A 659      -7.127  11.4061893.793  0.77173.07           C
ATOM   4225  CB  ASP A 659      -8.280  10.9181894.685  1.00173.07           C
ATOM   4226  CG  ASP A 659      -9.541  10.9251893.830  1.00173.07           C
ATOM   4227  OD1 ASP A 659      -9.830  11.9911893.223  1.00173.07           O
ATOM   4228  OD2 ASP A 659     -10.231   9.8731893.774  1.00173.07           O
ATOM   4229  C   ASP A 659      -5.938  11.6611894.671  1.00173.07           C
ATOM   4230  O   ASP A 659      -4.805  11.3261894.328  1.00173.07           O
ATOM   4231  N   GLY A 660      -6.195  12.2841895.844  1.00 65.93           N
ATOM   4232  CA  GLY A 660      -5.180  12.6601896.793  0.40 65.93           C
ATOM   4233  C   GLY A 660      -5.081  11.6271897.877  1.00 65.93           C
ATOM   4234  O   GLY A 660      -5.336  10.4441897.658  1.00 65.93           O
ATOM   4235  N   GLN A 661      -4.693  12.0821899.091  1.00252.87           N
ATOM   4236  CA  GLN A 661      -4.470  11.2391900.235  0.50252.87           C
ATOM   4237  CB  GLN A 661      -3.239  11.6551901.057  1.00252.87           C
ATOM   4238  CG  GLN A 661      -1.942  11.6451900.242  1.00252.87           C
ATOM   4239  CD  GLN A 661      -1.697  10.2261899.751  1.00252.87           C
ATOM   4240  OE1 GLN A 661      -2.407   9.2941900.128  1.00252.87           O
ATOM   4241  NE2 GLN A 661      -0.664  10.0531898.883  1.00252.87           N
ATOM   4242  C   GLN A 661      -5.667  11.3081901.132  1.00252.87           C
ATOM   4243  O   GLN A 661      -6.668  11.9481900.816  1.00252.87           O
HETATM 4244  N   HYP A 662      -5.586  10.6161902.242  1.00 96.76           N
HETATM 4245  CD  HYP A 662      -4.900   9.3321902.263  1.00 96.76           C
HETATM 4246  CA  HYP A 662      -6.674  10.6321903.184  0.15 96.76           C
HETATM 4247  CB  HYP A 662      -6.454   9.4711904.148  1.00 96.76           C
HETATM 4248  CG  HYP A 662      -5.710   8.4701903.249  1.00 96.76           C
HETATM 4249  OE  HYP A 662      -4.996   7.4001903.874  1.00 96.76           O
HETATM 4250  C   HYP A 662      -6.880  11.9961903.766  1.00 96.76           C
HETATM 4251  O   HYP A 662      -7.812  12.6751903.339  1.00 96.76           O
ATOM   4252  N   GLY A 663      -6.040  12.4431904.721  1.00 74.96           N
ATOM   4253  CA  GLY A 663      -6.391  13.6841905.348  0.38 74.96           C
ATOM   4254  C   GLY A 663      -5.262  14.1621906.205  1.00 74.96           C
ATOM   4255  O   GLY A 663      -4.127  13.7001906.095  1.00 74.96           O
ATOM   4256  N   ALA A 664      -5.582  15.1271907.092  1.00185.78           N
ATOM   4257  CA  ALA A 664      -4.650  15.7741907.971  0.73185.78           C
ATOM   4258  CB  ALA A 664      -5.201  17.0671908.599  1.00185.78           C
ATOM   4259  C   ALA A 664      -4.289  14.8491909.099  1.00185.78           C
ATOM   4260  O   ALA A 664      -4.858  13.7701909.255  1.00185.78           O
ATOM   4261  N   LYS A 665      -3.288  15.2781909.900  1.00207.21           N
ATOM   4262  CA  LYS A 665      -2.667  14.5321910.963  0.15207.21           C
ATOM   4263  CB  LYS A 665      -1.487  15.3061911.576  1.00207.21           C
ATOM   4264  CG  LYS A 665      -1.910  16.5851912.302  1.00207.21           C
ATOM   4265  CD  LYS A 665      -2.683  17.5771911.428  1.00207.21           C
ATOM   4266  CE  LYS A 665      -1.844  18.2301910.328  1.00207.21           C
ATOM   4267  NZ  LYS A 665      -2.651  19.2401909.607  1.00207.21           N
ATOM   4268  C   LYS A 665      -3.581  14.1541912.092  1.00207.21           C
ATOM   4269  O   LYS A 665      -3.653  12.9821912.457  1.00207.21           O
ATOM   4270  N   GLY A 666      -4.313  15.1191912.676  1.00109.39           N
ATOM   4271  CA  GLY A 666      -5.124  14.7991913.820  0.38109.39           C
ATOM   4272  C   GLY A 666      -4.927  15.9241914.778  1.00109.39           C
ATOM   4273  O   GLY A 666      -3.911  16.6151914.733  1.00109.39           O
ATOM   4274  N   GLU A 667      -5.897  16.1271915.688  1.00234.47           N
ATOM   4275  CA  GLU A 667      -5.795  17.2031916.628  0.85234.47           C
ATOM   4276  CB  GLU A 667      -7.001  18.1611916.571  1.00234.47           C
ATOM   4277  CG  GLU A 667      -7.141  18.9121915.245  1.00234.47           C
ATOM   4278  CD  GLU A 667      -6.175  20.0871915.251  1.00234.47           C
ATOM   4279  OE1 GLU A 667      -4.975  19.8701915.567  1.00234.47           O
ATOM   4280  OE2 GLU A 667      -6.628  21.2221914.944  1.00234.47           O
ATOM   4281  C   GLU A 667      -5.805  16.5871917.984  1.00234.47           C
ATOM   4282  O   GLU A 667      -6.256  15.4581918.185  1.00234.47           O
ATOM   4283  N   PRO A 668      -5.250  17.3151918.905  1.00 81.56           N
ATOM   4284  CA  PRO A 668      -5.166  16.8721920.269  0.37 81.56           C
ATOM   4285  CD  PRO A 668      -4.185  18.2451918.566  1.00 81.56           C
ATOM   4286  CB  PRO A 668      -4.019  17.6601920.903  1.00 81.56           C
ATOM   4287  CG  PRO A 668      -3.745  18.8141919.921  1.00 81.56           C
ATOM   4288  C   PRO A 668      -6.487  17.0841920.941  1.00 81.56           C
ATOM   4289  O   PRO A 668      -7.283  17.8771920.447  1.00 81.56           O
ATOM   4290  N   GLY A 669      -6.747  16.3631922.053  1.00 40.40           N
ATOM   4291  CA  GLY A 669      -7.989  16.5131922.755  0.31 40.40           C
ATOM   4292  C   GLY A 669      -7.799  17.4231923.922  1.00 40.40           C
ATOM   4293  O   GLY A 669      -6.707  17.9331924.168  1.00 40.40           O
ATOM   4294  N   ASP A 670      -8.895  17.6251924.680  1.00164.16           N
ATOM   4295  CA  ASP A 670      -8.900  18.4671925.840  0.84164.16           C
ATOM   4296  CB  ASP A 670     -10.268  19.1101926.119  1.00164.16           C
ATOM   4297  CG  ASP A 670     -10.571  20.0631924.970  1.00164.16           C
ATOM   4298  OD1 ASP A 670      -9.826  20.0251923.954  1.00164.16           O
ATOM   4299  OD2 ASP A 670     -11.552  20.8431925.094  1.00164.16           O
ATOM   4300  C   ASP A 670      -8.533  17.6261927.019  1.00164.16           C
ATOM   4301  O   ASP A 670      -8.178  16.4561926.879  1.00164.16           O
ATOM   4302  N   ALA A 671      -8.586  18.2331928.221  1.00203.09           N
ATOM   4303  CA  ALA A 671      -8.277  17.5421929.439  0.58203.09           C
ATOM   4304  CB  ALA A 671      -8.127  18.4691930.657  1.00203.09           C
ATOM   4305  C   ALA A 671      -9.405  16.5971929.710  1.00203.09           C
ATOM   4306  O   ALA A 671     -10.497  16.7481929.165  1.00203.09           O
ATOM   4307  N   GLY A 672      -9.152  15.5731930.549  1.00114.79           N
ATOM   4308  CA  GLY A 672     -10.142  14.5681930.816  0.18114.79           C
ATOM   4309  C   GLY A 672     -11.031  14.9841931.945  1.00114.79           C
ATOM   4310  O   GLY A 672     -10.884  16.0611932.522  1.00114.79           O
ATOM   4311  N   ALA A 673     -11.992  14.0941932.276  1.00215.11           N
ATOM   4312  CA  ALA A 673     -12.965  14.3021933.311  0.85215.11           C
ATOM   4313  CB  ALA A 673     -14.180  13.3621933.210  1.00215.11           C
ATOM   4314  C   ALA A 673     -12.320  14.0571934.643  1.00215.11           C
ATOM   4315  O   ALA A 673     -11.272  13.4191934.741  1.00215.11           O
ATOM   4316  N   LYS A 674     -12.956  14.5821935.710  1.00263.09           N
ATOM   4317  CA  LYS A 674     -12.481  14.4871937.063  0.54263.09           C
ATOM   4318  CB  LYS A 674     -13.288  15.3631938.044  1.00263.09           C
ATOM   4319  CG  LYS A 674     -13.318  16.8631937.724  1.00263.09           C
ATOM   4320  CD  LYS A 674     -11.979  17.5891937.872  1.00263.09           C
ATOM   4321  CE  LYS A 674     -12.064  19.0791937.527  1.00263.09           C
ATOM   4322  NZ  LYS A 674     -13.112  19.7351938.343  1.00263.09           N
ATOM   4323  C   LYS A 674     -12.660  13.0761937.537  1.00263.09           C
ATOM   4324  O   LYS A 674     -13.453  12.3211936.977  1.00263.09           O
ATOM   4325  N   GLY A 675     -11.906  12.6801938.589  1.00 80.86           N
ATOM   4326  CA  GLY A 675     -12.015  11.3491939.124  0.22 80.86           C
ATOM   4327  C   GLY A 675     -12.193  11.4561940.608  1.00 80.86           C
ATOM   4328  O   GLY A 675     -11.830  12.4621941.215  1.00 80.86           O
ATOM   4329  N   ASP A 676     -12.765  10.4021941.231  1.00277.28           N
ATOM   4330  CA  ASP A 676     -13.007  10.4321942.647  0.60277.28           C
ATOM   4331  CB  ASP A 676     -14.488  10.2841943.033  1.00277.28           C
ATOM   4332  CG  ASP A 676     -14.951   8.9041942.594  1.00277.28           C
ATOM   4333  OD1 ASP A 676     -15.144   8.7051941.365  1.00277.28           O
ATOM   4334  OD2 ASP A 676     -15.126   8.0311943.485  1.00277.28           O
ATOM   4335  C   ASP A 676     -12.278   9.3061943.312  1.00277.28           C
ATOM   4336  O   ASP A 676     -11.944   8.3001942.687  1.00277.28           O
ATOM   4337  N   ALA A 677     -11.993   9.4841944.619  1.00270.78           N
ATOM   4338  CA  ALA A 677     -11.347   8.4991945.440  0.53270.78           C
ATOM   4339  CB  ALA A 677      -9.844   8.3371945.156  1.00270.78           C
ATOM   4340  C   ALA A 677     -11.478   9.0061946.843  1.00270.78           C
ATOM   4341  O   ALA A 677     -11.979  10.1091947.056  1.00270.78           O
ATOM   4342  N   GLY A 678     -11.068   8.2101947.857  1.00111.52           N
ATOM   4343  CA  GLY A 678     -11.160   8.7221949.198  0.30111.52           C
ATOM   4344  C   GLY A 678     -10.104   8.0531950.046  1.00111.52           C
ATOM   4345  O   GLY A 678     -10.143   6.8521950.308  1.00111.52           O
ATOM   4346  N   PRO A 679      -9.160   8.8541950.464  1.00251.63           N
ATOM   4347  CA  PRO A 679      -8.044   8.4211951.287  0.75251.63           C
ATOM   4348  CD  PRO A 679      -8.777   9.9481949.579  1.00251.63           C
ATOM   4349  CB  PRO A 679      -6.948   9.4621951.078  1.00251.63           C
ATOM   4350  CG  PRO A 679      -7.256  10.0721949.703  1.00251.63           C
ATOM   4351  C   PRO A 679      -8.127   8.0541952.760  1.00251.63           C
ATOM   4352  O   PRO A 679      -7.278   7.2471953.135  1.00251.63           O
HETATM 4353  N   HYP A 680      -8.997   8.5201953.620  1.00 90.92           N
HETATM 4354  CD  HYP A 680     -10.413   8.5361953.289  1.00 90.92           C
HETATM 4355  CA  HYP A 680      -8.789   8.2171955.033  0.18 90.92           C
HETATM 4356  CB  HYP A 680     -10.180   8.0801955.658  1.00 90.92           C
HETATM 4357  CG  HYP A 680     -11.099   8.7651954.641  1.00 90.92           C
HETATM 4358  OE  HYP A 680     -12.490   8.4401954.694  1.00 90.92           O
HETATM 4359  C   HYP A 680      -8.144   9.4631955.524  1.00 90.92           C
HETATM 4360  O   HYP A 680      -7.921  10.3571954.710  1.00 90.92           O
ATOM   4361  N   GLY A 681      -7.853   9.5831956.831  1.00 61.97           N
ATOM   4362  CA  GLY A 681      -7.751  10.9341957.284  0.56 61.97           C
ATOM   4363  C   GLY A 681      -6.974  11.0111958.563  1.00 61.97           C
ATOM   4364  O   GLY A 681      -6.711  10.0251959.247  1.00 61.97           O
ATOM   4365  N   PRO A 682      -6.600  12.2311958.844  1.00191.81           N
ATOM   4366  CA  PRO A 682      -5.848  12.5371960.033  0.84191.81           C
ATOM   4367  CD  PRO A 682      -6.177  13.0821957.734  1.00191.81           C
ATOM   4368  CB  PRO A 682      -5.159  13.8721959.785  1.00191.81           C
ATOM   4369  CG  PRO A 682      -4.990  13.9031958.257  1.00191.81           C
ATOM   4370  C   PRO A 682      -6.738  12.5251961.247  1.00191.81           C
ATOM   4371  O   PRO A 682      -7.956  12.4911961.078  1.00191.81           O
ATOM   4372  N   ALA A 683      -6.160  12.5511962.474  1.00215.69           N
ATOM   4373  CA  ALA A 683      -6.948  12.4651963.677  0.32215.69           C
ATOM   4374  CB  ALA A 683      -6.635  11.2221964.530  1.00215.69           C
ATOM   4375  C   ALA A 683      -6.724  13.6761964.557  1.00215.69           C
ATOM   4376  O   ALA A 683      -5.804  14.4601964.330  1.00215.69           O
ATOM   4377  N   GLY A 684      -7.602  13.8531965.582  1.00 71.46           N
ATOM   4378  CA  GLY A 684      -7.636  15.0081966.457  0.41 71.46           C
ATOM   4379  C   GLY A 684      -6.848  14.8641967.731  1.00 71.46           C
ATOM   4380  O   GLY A 684      -6.169  13.8801968.020  1.00 71.46           O
ATOM   4381  N   PRO A 685      -6.966  15.9611968.456  1.00184.14           N
ATOM   4382  CA  PRO A 685      -6.336  16.1621969.749  0.83184.14           C
ATOM   4383  CD  PRO A 685      -7.044  17.2101967.714  1.00184.14           C
ATOM   4384  CB  PRO A 685      -6.186  17.6731969.922  1.00184.14           C
ATOM   4385  CG  PRO A 685      -6.185  18.2191968.489  1.00184.14           C
ATOM   4386  C   PRO A 685      -7.098  15.5651970.900  1.00184.14           C
ATOM   4387  O   PRO A 685      -8.212  15.0801970.703  1.00184.14           O
ATOM   4388  N   ALA A 686      -6.486  15.5991972.107  1.00173.91           N
ATOM   4389  CA  ALA A 686      -7.004  15.1181973.367  0.75173.91           C
ATOM   4390  CB  ALA A 686      -5.907  14.6181974.324  1.00173.91           C
ATOM   4391  C   ALA A 686      -7.738  16.2201974.081  1.00173.91           C
ATOM   4392  O   ALA A 686      -8.003  17.2771973.511  1.00173.91           O
ATOM   4393  N   GLY A 687      -8.140  15.9561975.351  1.00 58.50           N
ATOM   4394  CA  GLY A 687      -8.884  16.8841976.163  0.27 58.50           C
ATOM   4395  C   GLY A 687      -8.106  17.2951977.391  1.00 58.50           C
ATOM   4396  O   GLY A 687      -6.877  17.2501977.452  1.00 58.50           O
ATOM   4397  N   PRO A 688      -8.884  17.7021978.377  1.00151.20           N
ATOM   4398  CA  PRO A 688      -8.373  18.1471979.658  0.71151.20           C
ATOM   4399  CD  PRO A 688     -10.126  18.3711978.039  1.00151.20           C
ATOM   4400  CB  PRO A 688      -9.535  18.8731980.337  1.00151.20           C
ATOM   4401  CG  PRO A 688     -10.377  19.3911979.162  1.00151.20           C
ATOM   4402  C   PRO A 688      -7.784  17.0651980.499  1.00151.20           C
ATOM   4403  O   PRO A 688      -8.071  15.8871980.288  1.00151.20           O
HETATM 4404  N   HYP A 689      -6.964  17.4791981.431  1.00 74.81           N
HETATM 4405  CD  HYP A 689      -6.055  18.5541981.075  1.00 74.81           C
HETATM 4406  CA  HYP A 689      -6.293  16.5351982.283  0.40 74.81           C
HETATM 4407  CB  HYP A 689      -5.252  17.3341983.062  1.00 74.81           C
HETATM 4408  CG  HYP A 689      -4.989  18.5741982.183  1.00 74.81           C
HETATM 4409  OE  HYP A 689      -3.651  18.7641981.715  1.00 74.81           O
HETATM 4410  C   HYP A 689      -7.168  15.6751983.117  1.00 74.81           C
HETATM 4411  O   HYP A 689      -8.375  15.9041983.176  1.00 74.81           O
ATOM   4412  N   GLY A 690      -6.550  14.6771983.772  1.00 22.92           N
ATOM   4413  CA  GLY A 690      -7.282  13.5821984.320  0.45 22.92           C
ATOM   4414  C   GLY A 690      -7.998  14.0841985.527  1.00 22.92           C
ATOM   4415  O   GLY A 690      -7.673  15.1061986.130  1.00 22.92           O
ATOM   4416  N   PRO A 691      -9.000  13.3191985.846  1.00161.94           N
ATOM   4417  CA  PRO A 691      -9.835  13.6061986.982  0.74161.94           C
ATOM   4418  CD  PRO A 691      -9.740  12.6941984.770  1.00161.94           C
ATOM   4419  CB  PRO A 691     -11.145  12.8611986.728  1.00161.94           C
ATOM   4420  CG  PRO A 691     -11.214  12.7361985.200  1.00161.94           C
ATOM   4421  C   PRO A 691      -9.152  13.1571988.235  1.00161.94           C
ATOM   4422  O   PRO A 691      -8.018  12.6791988.157  1.00161.94           O
ATOM   4423  N   ILE A 692      -9.823  13.2921989.400  1.00156.67           N
ATOM   4424  CA  ILE A 692      -9.223  12.9921990.671  0.71156.67           C
ATOM   4425  CB  ILE A 692      -9.165  14.1901991.567  1.00156.67           C
ATOM   4426  CG1 ILE A 692     -10.575  14.7131991.904  1.00156.67           C
ATOM   4427  CG2 ILE A 692      -8.257  15.2291990.894  1.00156.67           C
ATOM   4428  CD1 ILE A 692     -11.347  15.2731990.708  1.00156.67           C
ATOM   4429  C   ILE A 692      -9.985  11.9001991.372  1.00156.67           C
ATOM   4430  O   ILE A 692     -11.098  11.5441990.988  1.00156.67           O
ATOM   4431  N   GLY A 693      -9.354  11.3321992.430  1.00 52.67           N
ATOM   4432  CA  GLY A 693      -9.838  10.2081993.193  0.61 52.67           C
ATOM   4433  C   GLY A 693     -10.728  10.6631994.308  1.00 52.67           C
ATOM   4434  O   GLY A 693     -11.369  11.7081994.219  1.00 52.67           O
ATOM   4435  N   ASN A 694     -10.800   9.8601995.396  1.00186.49           N
ATOM   4436  CA  ASN A 694     -11.721  10.1671996.455  0.28186.49           C
ATOM   4437  CB  ASN A 694     -12.849   9.1281996.578  1.00186.49           C
ATOM   4438  CG  ASN A 694     -13.645   9.1601995.280  1.00186.49           C
ATOM   4439  OD1 ASN A 694     -13.811  10.2121994.665  1.00186.49           O
ATOM   4440  ND2 ASN A 694     -14.145   7.9731994.844  1.00186.49           N
ATOM   4441  C   ASN A 694     -11.026  10.2271997.782  1.00186.49           C
ATOM   4442  O   ASN A 694      -9.899   9.7671997.956  1.00186.49           O
ATOM   4443  N   VAL A 695     -11.749  10.8321998.745  1.00 82.45           N
ATOM   4444  CA  VAL A 695     -11.399  11.1112000.111  0.73 82.45           C
ATOM   4445  CB  VAL A 695     -12.341  12.1722000.607  1.00 82.45           C
ATOM   4446  CG1 VAL A 695     -12.048  12.5432002.055  1.00 82.45           C
ATOM   4447  CG2 VAL A 695     -12.242  13.3621999.635  1.00 82.45           C
ATOM   4448  C   VAL A 695     -11.530   9.8332000.886  1.00 82.45           C
ATOM   4449  O   VAL A 695     -12.320   8.9612000.528  1.00 82.45           O
ATOM   4450  N   GLY A 696     -10.727   9.6802001.962  1.00 59.80           N
ATOM   4451  CA  GLY A 696     -10.712   8.4682002.740  0.48 59.80           C
ATOM   4452  C   GLY A 696     -11.687   8.6042003.874  1.00 59.80           C
ATOM   4453  O   GLY A 696     -12.699   9.2932003.752  1.00 59.80           O
ATOM   4454  N   ALA A 697     -11.403   7.9332005.016  1.00217.03           N
ATOM   4455  CA  ALA A 697     -12.320   7.9292006.127  0.51217.03           C
ATOM   4456  CB  ALA A 697     -12.936   6.5472006.403  1.00217.03           C
ATOM   4457  C   ALA A 697     -11.617   8.3562007.389  1.00217.03           C
ATOM   4458  O   ALA A 697     -10.391   8.3822007.483  1.00217.03           O
HETATM 4459  N   HYP A 698     -12.435   8.7312008.348  1.00113.90           N
HETATM 4460  CD  HYP A 698     -13.621   9.4682007.957  1.00113.90           C
HETATM 4461  CA  HYP A 698     -11.948   9.1752009.641  0.85113.90           C
HETATM 4462  CB  HYP A 698     -13.142   9.8282010.351  1.00113.90           C
HETATM 4463  CG  HYP A 698     -14.241   9.9352009.276  1.00113.90           C
HETATM 4464  OE  HYP A 698     -15.065  11.1012009.224  1.00113.90           O
HETATM 4465  C   HYP A 698     -11.441   8.0152010.429  1.00113.90           C
HETATM 4466  O   HYP A 698     -10.319   7.5752010.185  1.00113.90           O
ATOM   4467  N   GLY A 699     -12.240   7.5092011.393  1.00 75.97           N
ATOM   4468  CA  GLY A 699     -11.705   6.5072012.264  0.40 75.97           C
ATOM   4469  C   GLY A 699     -12.583   6.3652013.466  1.00 75.97           C
ATOM   4470  O   GLY A 699     -13.707   6.8602013.514  1.00 75.97           O
ATOM   4471  N   ALA A 700     -12.037   5.6692014.480  1.00140.23           N
ATOM   4472  CA  ALA A 700     -12.669   5.3782015.733  0.29140.23           C
ATOM   4473  CB  ALA A 700     -11.950   4.2902016.548  1.00140.23           C
ATOM   4474  C   ALA A 700     -12.642   6.6392016.530  1.00140.23           C
ATOM   4475  O   ALA A 700     -12.659   7.7412015.983  1.00140.23           O
ATOM   4476  N   LYS A 701     -12.598   6.4962017.865  1.00148.82           N
ATOM   4477  CA  LYS A 701     -12.703   7.6052018.762  0.52148.82           C
ATOM   4478  CB  LYS A 701     -12.518   7.2242020.237  1.00148.82           C
ATOM   4479  CG  LYS A 701     -13.659   6.3672020.784  1.00148.82           C
ATOM   4480  CD  LYS A 701     -13.647   4.9222020.290  1.00148.82           C
ATOM   4481  CE  LYS A 701     -12.486   4.1122020.869  1.00148.82           C
ATOM   4482  NZ  LYS A 701     -12.851   2.6812020.942  1.00148.82           N
ATOM   4483  C   LYS A 701     -11.678   8.6442018.429  1.00148.82           C
ATOM   4484  O   LYS A 701     -11.921   9.8312018.641  1.00148.82           O
ATOM   4485  N   GLY A 702     -10.510   8.2632017.885  1.00134.68           N
ATOM   4486  CA  GLY A 702      -9.542   9.3012017.678  0.15134.68           C
ATOM   4487  C   GLY A 702      -8.812   9.3672018.987  1.00134.68           C
ATOM   4488  O   GLY A 702      -8.216   8.3772019.411  1.00134.68           O
ATOM   4489  N   ALA A 703      -8.830  10.5232019.678  1.00207.15           N
ATOM   4490  CA  ALA A 703      -8.099  10.5852020.913  0.61207.15           C
ATOM   4491  CB  ALA A 703      -7.457  11.9592021.174  1.00207.15           C
ATOM   4492  C   ALA A 703      -9.011  10.2962022.055  1.00207.15           C
ATOM   4493  O   ALA A 703     -10.096  10.8592022.164  1.00207.15           O
ATOM   4494  N   ARG A 704      -8.561   9.4032022.957  1.00 94.87           N
ATOM   4495  CA  ARG A 704      -9.333   9.0262024.103  0.79 94.87           C
ATOM   4496  CB  ARG A 704      -8.736   7.8602024.911  1.00 94.87           C
ATOM   4497  CG  ARG A 704      -8.370   6.6012024.122  1.00 94.87           C
ATOM   4498  CD  ARG A 704      -7.811   5.5092025.038  1.00 94.87           C
ATOM   4499  NE  ARG A 704      -7.032   4.5432024.215  1.00 94.87           N
ATOM   4500  CZ  ARG A 704      -7.382   3.2242024.179  1.00 94.87           C
ATOM   4501  NH1 ARG A 704      -8.515   2.7982024.809  1.00 94.87           N
ATOM   4502  NH2 ARG A 704      -6.583   2.3292023.528  1.00 94.87           N
ATOM   4503  C   ARG A 704      -9.263  10.1822025.044  1.00 94.87           C
ATOM   4504  O   ARG A 704      -8.444  11.0852024.878  1.00 94.87           O
ATOM   4505  N   GLY A 705     -10.145  10.1862026.060  1.00 25.39           N
ATOM   4506  CA  GLY A 705     -10.132  11.2422027.026  0.79 25.39           C
ATOM   4507  C   GLY A 705      -9.003  10.9602027.968  1.00 25.39           C
ATOM   4508  O   GLY A 705      -8.314   9.9492027.843  1.00 25.39           O
ATOM   4509  N   SER A 706      -8.784  11.8672028.941  1.00119.70           N
ATOM   4510  CA  SER A 706      -7.705  11.7192029.875  0.98119.70           C
ATOM   4511  CB  SER A 706      -7.212  13.0482030.474  1.00119.70           C
ATOM   4512  OG  SER A 706      -8.221  13.6172031.296  1.00119.70           O
ATOM   4513  C   SER A 706      -8.150  10.8672031.024  1.00119.70           C
ATOM   4514  O   SER A 706      -9.281  10.3862031.064  1.00119.70           O
ATOM   4515  N   ALA A 707      -7.225  10.6352031.979  1.00194.15           N
ATOM   4516  CA  ALA A 707      -7.483   9.8532033.156  1.00194.15           C
ATOM   4517  CB  ALA A 707      -6.209   9.2622033.788  1.00194.15           C
ATOM   4518  C   ALA A 707      -8.130  10.7182034.192  1.00194.15           C
ATOM   4519  O   ALA A 707      -8.116  11.9442034.093  1.00194.15           O
ATOM   4520  N   GLY A 708      -8.741  10.0752035.212  1.00 56.95           N
ATOM   4521  CA  GLY A 708      -9.413  10.7842036.268  1.00 56.95           C
ATOM   4522  C   GLY A 708      -8.450  11.1092037.372  1.00 56.95           C
ATOM   4523  O   GLY A 708      -7.309  10.6482037.420  1.00 56.95           O
ATOM   4524  N   PRO A 709      -8.947  11.9502038.245  1.00 80.04           N
ATOM   4525  CA  PRO A 709      -8.208  12.4062039.401  1.00 80.04           C
ATOM   4526  CD  PRO A 709      -9.898  12.9512037.790  1.00 80.04           C
ATOM   4527  CB  PRO A 709      -8.665  13.8422039.656  1.00 80.04           C
ATOM   4528  CG  PRO A 709     -10.029  13.9362038.959  1.00 80.04           C
ATOM   4529  C   PRO A 709      -8.498  11.5252040.589  1.00 80.04           C
ATOM   4530  O   PRO A 709      -9.374  10.6702040.492  1.00 80.04           O
HETATM 4531  N   HYP A 710      -7.817  11.6902041.699  1.00 89.68           N
HETATM 4532  CD  HYP A 710      -6.409  12.0552041.696  1.00 89.68           C
HETATM 4533  CA  HYP A 710      -8.184  10.9402042.874  1.00 89.68           C
HETATM 4534  CB  HYP A 710      -7.072  11.1942043.891  1.00 89.68           C
HETATM 4535  CG  HYP A 710      -5.848  11.4502042.992  1.00 89.68           C
HETATM 4536  OE  HYP A 710      -4.744  12.1602043.560  1.00 89.68           O
HETATM 4537  C   HYP A 710      -9.515  11.5212043.225  1.00 89.68           C
HETATM 4538  O   HYP A 710      -9.702  12.7112042.978  1.00 89.68           O
ATOM   4539  N   GLY A 711     -10.469  10.7472043.781  1.00112.42           N
ATOM   4540  CA  GLY A 711     -10.230   9.6792044.697  1.00112.42           C
ATOM   4541  C   GLY A 711     -11.168   9.9402045.825  1.00112.42           C
ATOM   4542  O   GLY A 711     -12.185  10.6122045.661  1.00112.42           O
ATOM   4543  N   ALA A 712     -10.832   9.4182047.011  1.00245.51           N
ATOM   4544  CA  ALA A 712     -11.656   9.5342048.164  1.00245.51           C
ATOM   4545  CB  ALA A 712     -12.662   8.3822048.325  1.00245.51           C
ATOM   4546  C   ALA A 712     -10.730   9.4682049.309  1.00245.51           C
ATOM   4547  O   ALA A 712      -9.527   9.2572049.155  1.00245.51           O
ATOM   4548  N   THR A 713     -11.280   9.6952050.501  1.00157.90           N
ATOM   4549  CA  THR A 713     -10.467   9.5762051.655  1.00157.90           C
ATOM   4550  CB  THR A 713     -11.124  10.1792052.864  1.00157.90           C
ATOM   4551  OG1 THR A 713     -10.280  10.0782054.001  1.00157.90           O
ATOM   4552  CG2 THR A 713     -12.457   9.4522053.111  1.00157.90           C
ATOM   4553  C   THR A 713     -10.335   8.1022051.875  1.00157.90           C
ATOM   4554  O   THR A 713     -10.807   7.3092051.061  1.00157.90           O
ATOM   4555  N   GLY A 714      -9.671   7.6872052.968  1.00 31.96           N
ATOM   4556  CA  GLY A 714      -9.445   6.2832053.162  1.00 31.96           C
ATOM   4557  C   GLY A 714     -10.419   5.7102054.155  1.00 31.96           C
ATOM   4558  O   GLY A 714     -11.572   6.1292054.239  1.00 31.96           O
ATOM   4559  N   PHE A 715      -9.944   4.7052054.930  1.00 56.45           N
ATOM   4560  CA  PHE A 715     -10.735   3.9642055.876  0.89 56.45           C
ATOM   4561  CB  PHE A 715     -10.836   2.4742055.510  1.00 56.45           C
ATOM   4562  CG  PHE A 715     -11.697   2.3892054.296  1.00 56.45           C
ATOM   4563  CD1 PHE A 715     -11.245   2.8472053.079  1.00 56.45           C
ATOM   4564  CD2 PHE A 715     -12.954   1.8362054.373  1.00 56.45           C
ATOM   4565  CE1 PHE A 715     -12.040   2.7672051.960  1.00 56.45           C
ATOM   4566  CE2 PHE A 715     -13.754   1.7522053.258  1.00 56.45           C
ATOM   4567  CZ  PHE A 715     -13.298   2.2192052.049  1.00 56.45           C
ATOM   4568  C   PHE A 715     -10.125   4.0592057.255  1.00 56.45           C
ATOM   4569  O   PHE A 715      -8.963   4.4212057.433  1.00 56.45           O
HETATM 4570  N   HYP A 716     -10.944   3.7322058.230  1.00 71.93           N
HETATM 4571  CD  HYP A 716     -12.354   3.5112057.965  1.00 71.93           C
HETATM 4572  CA  HYP A 716     -10.646   3.7992059.651  1.00 71.93           C
HETATM 4573  CB  HYP A 716     -11.983   3.5642060.368  1.00 71.93           C
HETATM 4574  CG  HYP A 716     -13.043   3.8442059.290  1.00 71.93           C
HETATM 4575  OE  HYP A 716     -14.329   3.2432059.463  1.00 71.93           O
HETATM 4576  C   HYP A 716      -9.606   2.8112060.096  1.00 71.93           C
HETATM 4577  O   HYP A 716      -9.116   2.0432059.270  1.00 71.93           O
ATOM   4578  N   GLY A 717      -9.291   2.8002061.415  1.00 62.16           N
ATOM   4579  CA  GLY A 717      -8.023   2.3322061.911  1.00 62.16           C
ATOM   4580  C   GLY A 717      -8.251   1.5042063.145  1.00 62.16           C
ATOM   4581  O   GLY A 717      -9.376   1.1172063.457  1.00 62.16           O
ATOM   4582  N   ALA A 718      -7.149   1.2052063.868  1.00212.50           N
ATOM   4583  CA  ALA A 718      -7.156   0.3922065.056  1.00212.50           C
ATOM   4584  CB  ALA A 718      -5.766  -0.1512065.431  1.00212.50           C
ATOM   4585  C   ALA A 718      -7.648   1.1892066.217  1.00212.50           C
ATOM   4586  O   ALA A 718      -7.698   2.4172066.169  1.00212.50           O
ATOM   4587  N   ALA A 719      -8.064   0.4852067.292  1.00232.71           N
ATOM   4588  CA  ALA A 719      -8.520   1.1802068.458  0.95232.71           C
ATOM   4589  CB  ALA A 719     -10.030   1.0232068.709  1.00232.71           C
ATOM   4590  C   ALA A 719      -7.821   0.6342069.658  1.00232.71           C
ATOM   4591  O   ALA A 719      -7.731  -0.5772069.855  1.00232.71           O
ATOM   4592  N   GLY A 720      -7.277   1.5492070.481  1.00122.81           N
ATOM   4593  CA  GLY A 720      -6.753   1.1942071.764  1.00122.81           C
ATOM   4594  C   GLY A 720      -5.374   0.6242071.726  1.00122.81           C
ATOM   4595  O   GLY A 720      -4.750   0.4772070.676  1.00122.81           O
ATOM   4596  N   ARG A 721      -4.888   0.3022072.946  1.00143.19           N
ATOM   4597  CA  ARG A 721      -3.597  -0.2562073.226  0.79143.19           C
ATOM   4598  CB  ARG A 721      -2.448   0.7222072.919  1.00143.19           C
ATOM   4599  CG  ARG A 721      -1.073   0.0592072.821  1.00143.19           C
ATOM   4600  CD  ARG A 721      -0.026   0.9392072.132  1.00143.19           C
ATOM   4601  NE  ARG A 721       0.780   1.6182073.183  1.00143.19           N
ATOM   4602  CZ  ARG A 721       1.641   2.6182072.832  1.00143.19           C
ATOM   4603  NH1 ARG A 721       1.701   3.0432071.536  1.00143.19           N
ATOM   4604  NH2 ARG A 721       2.442   3.1902073.777  1.00143.19           N
ATOM   4605  C   ARG A 721      -3.625  -0.5432074.702  1.00143.19           C
ATOM   4606  O   ARG A 721      -4.683  -0.8452075.252  1.00143.19           O
ATOM   4607  N   VAL A 722      -2.469  -0.4642075.394  1.00 89.19           N
ATOM   4608  CA  VAL A 722      -2.457  -0.7952076.795  0.81 89.19           C
ATOM   4609  CB  VAL A 722      -1.301  -1.6722077.182  1.00 89.19           C
ATOM   4610  CG1 VAL A 722       0.002  -0.8802076.979  1.00 89.19           C
ATOM   4611  CG2 VAL A 722      -1.514  -2.1602078.625  1.00 89.19           C
ATOM   4612  C   VAL A 722      -2.362   0.4502077.638  1.00 89.19           C
ATOM   4613  O   VAL A 722      -1.843   1.4762077.199  1.00 89.19           O
ATOM   4614  N   GLY A 723      -2.900   0.3772078.883  1.00 43.28           N
ATOM   4615  CA  GLY A 723      -2.910   1.4742079.823  0.86 43.28           C
ATOM   4616  C   GLY A 723      -1.608   1.5122080.605  1.00 43.28           C
ATOM   4617  O   GLY A 723      -0.908   0.5142080.745  1.00 43.28           O
ATOM   4618  N   PRO A 724      -1.290   2.6942081.096  1.00171.11           N
ATOM   4619  CA  PRO A 724      -0.083   2.9742081.864  0.86171.11           C
ATOM   4620  CD  PRO A 724      -1.739   3.8752080.369  1.00171.11           C
ATOM   4621  CB  PRO A 724       0.231   4.4542081.629  1.00171.11           C
ATOM   4622  CG  PRO A 724      -1.072   5.0562081.082  1.00171.11           C
ATOM   4623  C   PRO A 724       0.220   2.5942083.313  1.00171.11           C
ATOM   4624  O   PRO A 724       1.421   2.5162083.567  1.00171.11           O
HETATM 4625  N   HYP A 725      -0.641   2.3722084.278  1.00105.91           N
HETATM 4626  CD  HYP A 725      -1.622   1.3502083.952  1.00105.91           C
HETATM 4627  CA  HYP A 725      -0.058   2.1212085.598  0.82105.91           C
HETATM 4628  CB  HYP A 725      -0.218   0.6232085.829  1.00105.91           C
HETATM 4629  CG  HYP A 725      -1.471   0.2532085.015  1.00105.91           C
HETATM 4630  OE  HYP A 725      -1.437  -1.0532084.439  1.00105.91           O
HETATM 4631  C   HYP A 725      -0.843   2.9202086.568  1.00105.91           C
HETATM 4632  O   HYP A 725      -2.041   3.0372086.364  1.00105.91           O
ATOM   4633  N   GLY A 726      -0.234   3.4922087.620  1.00 66.67           N
ATOM   4634  CA  GLY A 726      -1.035   4.4212088.358  1.00 66.67           C
ATOM   4635  C   GLY A 726      -0.324   4.7832089.625  1.00 66.67           C
ATOM   4636  O   GLY A 726       0.774   4.3192089.924  1.00 66.67           O
ATOM   4637  N   PRO A 727      -0.976   5.6572090.344  1.00 88.46           N
ATOM   4638  CA  PRO A 727      -0.487   6.1632091.601  1.00 88.46           C
ATOM   4639  CD  PRO A 727      -1.878   6.6002089.700  1.00 88.46           C
ATOM   4640  CB  PRO A 727      -1.115   7.5422091.786  1.00 88.46           C
ATOM   4641  CG  PRO A 727      -2.315   7.5462090.828  1.00 88.46           C
ATOM   4642  C   PRO A 727      -0.811   5.2352092.721  1.00 88.46           C
ATOM   4643  O   PRO A 727      -1.578   4.2952092.519  1.00 88.46           O
ATOM   4644  N   SER A 728      -0.203   5.4612093.897  1.00136.80           N
ATOM   4645  CA  SER A 728      -0.561   4.6802095.038  1.00136.80           C
ATOM   4646  CB  SER A 728       0.468   4.7352096.174  1.00136.80           C
ATOM   4647  OG  SER A 728      -0.043   4.0632097.313  1.00136.80           O
ATOM   4648  C   SER A 728      -1.828   5.2752095.559  1.00136.80           C
ATOM   4649  O   SER A 728      -2.153   6.4242095.264  1.00136.80           O
ATOM   4650  N   GLY A 729      -2.581   4.4942096.356  1.00 46.83           N
ATOM   4651  CA  GLY A 729      -3.825   4.9742096.879  1.00 46.83           C
ATOM   4652  C   GLY A 729      -3.529   5.7072098.145  1.00 46.83           C
ATOM   4653  O   GLY A 729      -2.376   6.0122098.445  1.00 46.83           O
ATOM   4654  N   ASN A 730      -4.580   6.0162098.929  1.00207.51           N
ATOM   4655  CA  ASN A 730      -4.345   6.7132100.156  1.00207.51           C
ATOM   4656  CB  ASN A 730      -5.614   7.1762100.896  1.00207.51           C
ATOM   4657  CG  ASN A 730      -6.377   5.9512101.379  1.00207.51           C
ATOM   4658  OD1 ASN A 730      -6.095   5.4092102.447  1.00207.51           O
ATOM   4659  ND2 ASN A 730      -7.381   5.5102100.576  1.00207.51           N
ATOM   4660  C   ASN A 730      -3.626   5.7612101.053  1.00207.51           C
ATOM   4661  O   ASN A 730      -3.706   4.5462100.878  1.00207.51           O
ATOM   4662  N   ALA A 731      -2.872   6.2992102.029  1.00 66.12           N
ATOM   4663  CA  ALA A 731      -2.065   5.4642102.866  1.00 66.12           C
ATOM   4664  CB  ALA A 731      -1.199   6.2702103.848  1.00 66.12           C
ATOM   4665  C   ALA A 731      -2.892   4.5172103.683  1.00 66.12           C
ATOM   4666  O   ALA A 731      -2.604   3.3212103.698  1.00 66.12           O
ATOM   4667  N   GLY A 732      -3.951   4.9852104.379  1.00 95.25           N
ATOM   4668  CA  GLY A 732      -4.681   3.9922105.121  1.00 95.25           C
ATOM   4669  C   GLY A 732      -5.205   4.5282106.432  1.00 95.25           C
ATOM   4670  O   GLY A 732      -5.191   5.7182106.744  1.00 95.25           O
ATOM   4671  N   PRO A 733      -5.690   3.5462107.162  1.00161.64           N
ATOM   4672  CA  PRO A 733      -6.326   3.6092108.473  0.89161.64           C
ATOM   4673  CD  PRO A 733      -5.918   2.2672106.508  1.00161.64           C
ATOM   4674  CB  PRO A 733      -7.124   2.3062108.588  1.00161.64           C
ATOM   4675  CG  PRO A 733      -6.437   1.3402107.611  1.00161.64           C
ATOM   4676  C   PRO A 733      -5.556   3.8402109.764  1.00161.64           C
ATOM   4677  O   PRO A 733      -6.266   3.9772110.758  1.00161.64           O
HETATM 4678  N   HYP A 734      -4.250   3.8772109.881  1.00 99.18           N
HETATM 4679  CD  HYP A 734      -3.467   4.5982108.901  1.00 99.18           C
HETATM 4680  CA  HYP A 734      -3.590   3.9222111.182  0.89 99.18           C
HETATM 4681  CB  HYP A 734      -2.114   4.2212110.886  1.00 99.18           C
HETATM 4682  CG  HYP A 734      -2.027   4.3472109.354  1.00 99.18           C
HETATM 4683  OE  HYP A 734      -1.084   5.2932108.843  1.00 99.18           O
HETATM 4684  C   HYP A 734      -4.081   4.8862112.211  1.00 99.18           C
HETATM 4685  O   HYP A 734      -4.875   5.7652111.879  1.00 99.18           O
ATOM   4686  N   GLY A 735      -3.606   4.7672113.482  1.00 89.42           N
ATOM   4687  CA  GLY A 735      -3.022   3.5992114.115  0.86 89.42           C
ATOM   4688  C   GLY A 735      -3.386   3.7592115.576  1.00 89.42           C
ATOM   4689  O   GLY A 735      -2.953   4.7032116.236  1.00 89.42           O
ATOM   4690  N   PRO A 736      -4.177   2.8472116.084  1.00186.05           N
ATOM   4691  CA  PRO A 736      -4.826   2.9862117.377  0.93186.05           C
ATOM   4692  CD  PRO A 736      -4.939   1.9902115.190  1.00186.05           C
ATOM   4693  CB  PRO A 736      -6.077   2.1022117.309  1.00186.05           C
ATOM   4694  CG  PRO A 736      -5.842   1.1662116.115  1.00186.05           C
ATOM   4695  C   PRO A 736      -4.204   2.9202118.747  1.00186.05           C
ATOM   4696  O   PRO A 736      -4.852   3.5012119.615  1.00186.05           O
HETATM 4697  N   HYP A 737      -3.098   2.3302119.095  1.00103.32           N
HETATM 4698  CD  HYP A 737      -3.054   0.9672118.618  1.00103.32           C
HETATM 4699  CA  HYP A 737      -3.021   2.3092120.544  0.79103.32           C
HETATM 4700  CB  HYP A 737      -3.871   1.0722120.904  1.00103.32           C
HETATM 4701  CG  HYP A 737      -4.047   0.3042119.570  1.00103.32           C
HETATM 4702  OE  HYP A 737      -3.951  -1.1222119.609  1.00103.32           O
HETATM 4703  C   HYP A 737      -1.653   1.9922121.021  1.00103.32           C
HETATM 4704  O   HYP A 737      -0.741   1.8432120.210  1.00103.32           O
ATOM   4705  N   GLY A 738      -1.518   1.8512122.353  1.00 50.83           N
ATOM   4706  CA  GLY A 738      -0.280   1.4312122.920  0.79 50.83           C
ATOM   4707  C   GLY A 738      -0.560   0.7352124.219  1.00 50.83           C
ATOM   4708  O   GLY A 738      -1.699   0.6492124.680  1.00 50.83           O
ATOM   4709  N   PRO A 739       0.491   0.2032124.784  1.00100.48           N
ATOM   4710  CA  PRO A 739       0.441  -0.5032126.041  1.00100.48           C
ATOM   4711  CD  PRO A 739       1.656  -0.1532123.994  1.00100.48           C
ATOM   4712  CB  PRO A 739       1.656  -1.4342126.039  1.00100.48           C
ATOM   4713  CG  PRO A 739       2.608  -0.8212124.997  1.00100.48           C
ATOM   4714  C   PRO A 739       0.472   0.4582127.185  1.00100.48           C
ATOM   4715  O   PRO A 739       0.871   1.6032126.991  1.00100.48           O
ATOM   4716  N   ALA A 740       0.036   0.0122128.380  1.00190.02           N
ATOM   4717  CA  ALA A 740       0.098   0.8362129.556  0.93190.02           C
ATOM   4718  CB  ALA A 740      -0.959   0.4802130.615  1.00190.02           C
ATOM   4719  C   ALA A 740       1.448   0.6432130.175  1.00190.02           C
ATOM   4720  O   ALA A 740       2.112  -0.3632129.930  1.00190.02           O
ATOM   4721  N   GLY A 741       1.897   1.6242130.986  1.00 76.93           N
ATOM   4722  CA  GLY A 741       3.186   1.5392131.622  1.00 76.93           C
ATOM   4723  C   GLY A 741       3.044   0.8782132.957  1.00 76.93           C
ATOM   4724  O   GLY A 741       1.937   0.5892133.409  1.00 76.93           O
ATOM   4725  N   LYS A 742       4.192   0.6182133.620  1.00313.70           N
ATOM   4726  CA  LYS A 742       4.187   0.0322134.930  0.89313.70           C
ATOM   4727  CB  LYS A 742       4.521  -1.4692134.952  1.00313.70           C
ATOM   4728  CG  LYS A 742       3.361  -2.3692134.519  1.00313.70           C
ATOM   4729  CD  LYS A 742       2.964  -2.2242133.049  1.00313.70           C
ATOM   4730  CE  LYS A 742       1.805  -3.1382132.645  1.00313.70           C
ATOM   4731  NZ  LYS A 742       0.571  -2.7402133.360  1.00313.70           N
ATOM   4732  C   LYS A 742       5.206   0.7262135.768  1.00313.70           C
ATOM   4733  O   LYS A 742       6.290   1.0592135.291  1.00313.70           O
ATOM   4734  N   GLU A 743       4.856   0.9852137.047  1.00319.23           N
ATOM   4735  CA  GLU A 743       5.775   1.6022137.959  0.79319.23           C
ATOM   4736  CB  GLU A 743       6.484   2.8392137.366  1.00319.23           C
ATOM   4737  CG  GLU A 743       7.623   3.3982138.222  1.00319.23           C
ATOM   4738  CD  GLU A 743       8.322   4.4952137.422  1.00319.23           C
ATOM   4739  OE1 GLU A 743       7.627   5.4542136.993  1.00319.23           O
ATOM   4740  OE2 GLU A 743       9.562   4.3832137.226  1.00319.23           O
ATOM   4741  C   GLU A 743       5.005   2.0522139.138  1.00319.23           C
ATOM   4742  O   GLU A 743       3.775   2.0262139.144  1.00319.23           O
ATOM   4743  N   GLY A 744       5.729   2.4682140.186  1.00 96.42           N
ATOM   4744  CA  GLY A 744       5.039   2.9432141.336  0.79 96.42           C
ATOM   4745  C   GLY A 744       6.053   3.1482142.410  1.00 96.42           C
ATOM   4746  O   GLY A 744       7.247   2.9322142.208  1.00 96.42           O
ATOM   4747  N   GLY A 745       5.584   3.5712143.600  1.00 70.53           N
ATOM   4748  CA  GLY A 745       6.478   3.8202144.689  1.00 70.53           C
ATOM   4749  C   GLY A 745       5.707   3.6132145.953  1.00 70.53           C
ATOM   4750  O   GLY A 745       4.533   3.2452145.930  1.00 70.53           O
ATOM   4751  N   LYS A 746       6.374   3.8512147.098  1.00209.33           N
ATOM   4752  CA  LYS A 746       5.810   3.6532148.405  0.79209.33           C
ATOM   4753  CB  LYS A 746       6.908   3.4682149.466  1.00209.33           C
ATOM   4754  CG  LYS A 746       7.865   2.3272149.109  1.00209.33           C
ATOM   4755  CD  LYS A 746       9.185   2.3452149.884  1.00209.33           C
ATOM   4756  CE  LYS A 746       9.413   1.1072150.753  1.00209.33           C
ATOM   4757  NZ  LYS A 746      10.076   0.0472149.958  1.00209.33           N
ATOM   4758  C   LYS A 746       5.000   4.8662148.761  1.00209.33           C
ATOM   4759  O   LYS A 746       5.139   5.9172148.137  1.00209.33           O
ATOM   4760  N   GLY A 747       4.116   4.7452149.780  1.00 68.50           N
ATOM   4761  CA  GLY A 747       3.258   5.8472150.135  0.79 68.50           C
ATOM   4762  C   GLY A 747       3.515   6.2792151.547  1.00 68.50           C
ATOM   4763  O   GLY A 747       3.876   5.5022152.429  1.00 68.50           O
ATOM   4764  N   PRO A 748       3.263   7.5502151.737  1.00 81.17           N
ATOM   4765  CA  PRO A 748       3.402   8.2732152.979  1.00 81.17           C
ATOM   4766  CD  PRO A 748       2.705   8.3702150.673  1.00 81.17           C
ATOM   4767  CB  PRO A 748       3.186   9.7402152.606  1.00 81.17           C
ATOM   4768  CG  PRO A 748       2.280   9.6742151.365  1.00 81.17           C
ATOM   4769  C   PRO A 748       2.449   7.8442154.049  1.00 81.17           C
ATOM   4770  O   PRO A 748       1.435   7.2102153.757  1.00 81.17           O
ATOM   4771  N   ARG A 749       2.788   8.2012155.307  1.00111.87           N
ATOM   4772  CA  ARG A 749       2.079   7.8642156.511  1.00111.87           C
ATOM   4773  CB  ARG A 749       3.005   7.8632157.731  1.00111.87           C
ATOM   4774  CG  ARG A 749       4.146   6.8512157.631  1.00111.87           C
ATOM   4775  CD  ARG A 749       5.222   7.0862158.689  1.00111.87           C
ATOM   4776  NE  ARG A 749       4.502   7.4902159.928  1.00111.87           N
ATOM   4777  CZ  ARG A 749       4.976   8.5172160.693  1.00111.87           C
ATOM   4778  NH1 ARG A 749       6.157   9.1212160.372  1.00111.87           N
ATOM   4779  NH2 ARG A 749       4.255   8.9492161.769  1.00111.87           N
ATOM   4780  C   ARG A 749       0.999   8.8762156.789  1.00111.87           C
ATOM   4781  O   ARG A 749       0.974   9.9602156.206  1.00111.87           O
ATOM   4782  N   GLY A 750       0.062   8.5132157.698  1.00 50.45           N
ATOM   4783  CA  GLY A 750      -1.055   9.3442158.075  1.00 50.45           C
ATOM   4784  C   GLY A 750      -0.800  10.0142159.399  1.00 50.45           C
ATOM   4785  O   GLY A 750       0.344  10.2372159.792  1.00 50.45           O
ATOM   4786  N   GLU A 751      -1.900  10.3482160.119  1.00230.61           N
ATOM   4787  CA  GLU A 751      -1.873  11.0702161.368  1.00230.61           C
ATOM   4788  CB  GLU A 751      -3.013  12.0992161.480  1.00230.61           C
ATOM   4789  CG  GLU A 751      -4.403  11.4582161.419  1.00230.61           C
ATOM   4790  CD  GLU A 751      -5.452  12.5592161.345  1.00230.61           C
ATOM   4791  OE1 GLU A 751      -5.059  13.7552161.292  1.00230.61           O
ATOM   4792  OE2 GLU A 751      -6.665  12.2152161.335  1.00230.61           O
ATOM   4793  C   GLU A 751      -2.024  10.1192162.522  1.00230.61           C
ATOM   4794  O   GLU A 751      -2.580   9.0332162.367  1.00230.61           O
ATOM   4795  N   THR A 752      -1.513  10.4992163.722  1.00144.50           N
ATOM   4796  CA  THR A 752      -1.625   9.5922164.834  1.00144.50           C
ATOM   4797  CB  THR A 752      -0.478   8.6242164.903  1.00144.50           C
ATOM   4798  OG1 THR A 752      -0.727   7.6282165.884  1.00144.50           O
ATOM   4799  CG2 THR A 752       0.805   9.4022165.244  1.00144.50           C
ATOM   4800  C   THR A 752      -1.672  10.3042166.158  1.00144.50           C
ATOM   4801  O   THR A 752      -1.419  11.5052166.252  1.00144.50           O
ATOM   4802  N   GLY A 753      -2.023   9.5342167.219  1.00174.08           N
ATOM   4803  CA  GLY A 753      -2.089   9.9772168.590  1.00174.08           C
ATOM   4804  C   GLY A 753      -3.387  10.7012168.770  1.00174.08           C
ATOM   4805  O   GLY A 753      -4.098  10.8782167.783  1.00174.08           O
ATOM   4806  N   PRO A 754      -3.771  11.1472169.952  1.00208.11           N
ATOM   4807  CA  PRO A 754      -3.067  10.9112171.196  1.00208.11           C
ATOM   4808  CD  PRO A 754      -4.482  12.4162169.987  1.00208.11           C
ATOM   4809  CB  PRO A 754      -3.271  12.1602172.052  1.00208.11           C
ATOM   4810  CG  PRO A 754      -4.529  12.8172171.468  1.00208.11           C
ATOM   4811  C   PRO A 754      -3.559   9.6712171.893  1.00208.11           C
ATOM   4812  O   PRO A 754      -4.600   9.1522171.490  1.00208.11           O
ATOM   4813  N   ALA A 755      -2.831   9.1772172.930  1.00283.74           N
ATOM   4814  CA  ALA A 755      -3.297   8.0472173.698  1.00283.74           C
ATOM   4815  CB  ALA A 755      -3.843   6.8902172.840  1.00283.74           C
ATOM   4816  C   ALA A 755      -2.189   7.4792174.505  1.00283.74           C
ATOM   4817  O   ALA A 755      -1.069   7.9862174.526  1.00283.74           O
ATOM   4818  N   GLY A 756      -2.525   6.3922175.219  1.00109.08           N
ATOM   4819  CA  GLY A 756      -1.602   5.6792176.042  0.79109.08           C
ATOM   4820  C   GLY A 756      -2.457   5.0162177.082  1.00109.08           C
ATOM   4821  O   GLY A 756      -3.654   5.2882177.170  1.00109.08           O
ATOM   4822  N   ARG A 757      -1.865   4.1432177.920  1.00151.74           N
ATOM   4823  CA  ARG A 757      -2.656   3.4432178.894  0.92151.74           C
ATOM   4824  CB  ARG A 757      -2.380   1.9282178.956  1.00151.74           C
ATOM   4825  CG  ARG A 757      -0.924   1.5792179.281  1.00151.74           C
ATOM   4826  CD  ARG A 757      -0.667   0.0782179.431  1.00151.74           C
ATOM   4827  NE  ARG A 757      -1.203  -0.3412180.758  1.00151.74           N
ATOM   4828  CZ  ARG A 757      -1.996  -1.4472180.865  1.00151.74           C
ATOM   4829  NH1 ARG A 757      -2.358  -2.1422179.747  1.00151.74           N
ATOM   4830  NH2 ARG A 757      -2.434  -1.8542182.092  1.00151.74           N
ATOM   4831  C   ARG A 757      -2.339   3.9872180.257  1.00151.74           C
ATOM   4832  O   ARG A 757      -1.377   4.7312180.441  1.00151.74           O
HETATM 4833  N   HYP A 758      -3.167   3.6452181.216  1.00 66.48           N
HETATM 4834  CD  HYP A 758      -4.591   3.5442180.930  1.00 66.48           C
HETATM 4835  CA  HYP A 758      -2.943   4.1112182.564  1.00 66.48           C
HETATM 4836  CB  HYP A 758      -4.262   3.9442183.314  1.00 66.48           C
HETATM 4837  CG  HYP A 758      -5.281   4.1202182.178  1.00 66.48           C
HETATM 4838  OE  HYP A 758      -6.627   3.6932182.400  1.00 66.48           O
HETATM 4839  C   HYP A 758      -1.730   3.4872183.183  1.00 66.48           C
HETATM 4840  O   HYP A 758      -1.389   2.3602182.829  1.00 66.48           O
ATOM   4841  N   GLY A 759      -1.067   4.2152184.108  1.00 46.68           N
ATOM   4842  CA  GLY A 759       0.335   4.0272184.357  0.79 46.68           C
ATOM   4843  C   GLY A 759       0.516   3.1632185.565  1.00 46.68           C
ATOM   4844  O   GLY A 759      -0.342   2.3502185.904  1.00 46.68           O
ATOM   4845  N   GLU A 760       1.668   3.3372186.248  1.00220.05           N
ATOM   4846  CA  GLU A 760       2.009   2.5372187.390  0.79220.05           C
ATOM   4847  CB  GLU A 760       3.345   1.7892187.219  1.00220.05           C
ATOM   4848  CG  GLU A 760       3.433   0.9522185.938  1.00220.05           C
ATOM   4849  CD  GLU A 760       2.167   0.1202185.797  1.00220.05           C
ATOM   4850  OE1 GLU A 760       2.037  -0.8982186.528  1.00220.05           O
ATOM   4851  OE2 GLU A 760       1.311   0.4952184.952  1.00220.05           O
ATOM   4852  C   GLU A 760       2.182   3.4652188.551  1.00220.05           C
ATOM   4853  O   GLU A 760       2.046   4.6792188.416  1.00220.05           O
ATOM   4854  N   VAL A 761       2.487   2.8992189.736  1.00120.36           N
ATOM   4855  CA  VAL A 761       2.592   3.6812190.934  0.79120.36           C
ATOM   4856  CB  VAL A 761       1.624   3.2372191.987  1.00120.36           C
ATOM   4857  CG1 VAL A 761       0.199   3.4182191.443  1.00120.36           C
ATOM   4858  CG2 VAL A 761       1.954   1.7832192.366  1.00120.36           C
ATOM   4859  C   VAL A 761       3.966   3.4982191.511  1.00120.36           C
ATOM   4860  O   VAL A 761       4.774   2.7282190.993  1.00120.36           O
ATOM   4861  N   GLY A 762       4.270   4.2402192.603  1.00 49.23           N
ATOM   4862  CA  GLY A 762       5.558   4.1622193.229  1.00 49.23           C
ATOM   4863  C   GLY A 762       5.464   3.2282194.404  1.00 49.23           C
ATOM   4864  O   GLY A 762       4.554   3.2932195.227  1.00 49.23           O
ATOM   4865  N   PRO A 763       6.414   2.3332194.435  1.00158.72           N
ATOM   4866  CA  PRO A 763       6.542   1.3092195.448  0.89158.72           C
ATOM   4867  CD  PRO A 763       7.067   1.9452193.190  1.00158.72           C
ATOM   4868  CB  PRO A 763       7.353   0.1822194.806  1.00158.72           C
ATOM   4869  CG  PRO A 763       8.039   0.8332193.592  1.00158.72           C
ATOM   4870  C   PRO A 763       7.060   1.6372196.817  1.00158.72           C
ATOM   4871  O   PRO A 763       6.870   0.7942197.694  1.00158.72           O
ATOM   4872  N   PRO A 764       7.682   2.7412197.065  1.00 94.83           N
ATOM   4873  CA  PRO A 764       8.163   2.9912198.396  0.82 94.83           C
ATOM   4874  CD  PRO A 764       8.532   3.3592196.064  1.00 94.83           C
ATOM   4875  CB  PRO A 764       9.237   4.0752198.262  1.00 94.83           C
ATOM   4876  CG  PRO A 764       9.141   4.5582196.802  1.00 94.83           C
ATOM   4877  C   PRO A 764       7.085   3.3052199.375  1.00 94.83           C
ATOM   4878  O   PRO A 764       5.919   3.3022198.989  1.00 94.83           O
ATOM   4879  N   GLY A 765       7.467   3.4722200.660  1.00 72.69           N
ATOM   4880  CA  GLY A 765       6.576   3.8602201.723  1.00 72.69           C
ATOM   4881  C   GLY A 765       7.401   3.8252202.983  1.00 72.69           C
ATOM   4882  O   GLY A 765       8.078   2.8362203.260  1.00 72.69           O
ATOM   4883  N   PRO A 766       7.360   4.8852203.754  1.00160.24           N
ATOM   4884  CA  PRO A 766       8.126   4.9182204.984  1.00160.24           C
ATOM   4885  CD  PRO A 766       7.284   6.1932203.130  1.00160.24           C
ATOM   4886  CB  PRO A 766       8.305   6.4022205.317  1.00160.24           C
ATOM   4887  CG  PRO A 766       8.205   7.1052203.955  1.00160.24           C
ATOM   4888  C   PRO A 766       7.499   4.1482206.112  1.00160.24           C
ATOM   4889  O   PRO A 766       6.278   3.9922206.134  1.00160.24           O
HETATM 4890  N   HYP A 767       8.313   3.6882207.036  1.00 66.02           N
HETATM 4891  CD  HYP A 767       9.573   4.3532207.292  1.00 66.02           C
HETATM 4892  CA  HYP A 767       7.892   2.9312208.198  0.86 66.02           C
HETATM 4893  CB  HYP A 767       9.191   2.6252208.963  1.00 66.02           C
HETATM 4894  CG  HYP A 767      10.304   3.3312208.165  1.00 66.02           C
HETATM 4895  OE  HYP A 767      11.395   3.8682208.918  1.00 66.02           O
HETATM 4896  C   HYP A 767       7.012   3.7742209.073  1.00 66.02           C
HETATM 4897  O   HYP A 767       6.742   4.9192208.715  1.00 66.02           O
ATOM   4898  N   GLY A 768       6.585   3.2402210.243  1.00 41.48           N
ATOM   4899  CA  GLY A 768       5.511   3.8492210.980  1.00 41.48           C
ATOM   4900  C   GLY A 768       5.936   4.0992212.401  1.00 41.48           C
ATOM   4901  O   GLY A 768       6.860   3.4812212.929  1.00 41.48           O
ATOM   4902  N   PRO A 769       5.253   5.0372213.010  1.00182.59           N
ATOM   4903  CA  PRO A 769       5.531   5.4142214.379  1.00182.59           C
ATOM   4904  CD  PRO A 769       4.796   6.1762212.225  1.00182.59           C
ATOM   4905  CB  PRO A 769       4.983   6.8302214.547  1.00182.59           C
ATOM   4906  CG  PRO A 769       4.988   7.4062213.123  1.00182.59           C
ATOM   4907  C   PRO A 769       4.927   4.4782215.387  1.00182.59           C
ATOM   4908  O   PRO A 769       3.975   3.7752215.060  1.00182.59           O
ATOM   4909  N   ALA A 770       5.488   4.4602216.618  1.00186.66           N
ATOM   4910  CA  ALA A 770       4.962   3.6772217.702  1.00186.66           C
ATOM   4911  CB  ALA A 770       6.016   3.2842218.752  1.00186.66           C
ATOM   4912  C   ALA A 770       3.916   4.5012218.384  1.00186.66           C
ATOM   4913  O   ALA A 770       3.874   5.7202218.223  1.00186.66           O
ATOM   4914  N   GLY A 771       3.034   3.8462219.165  1.00 68.57           N
ATOM   4915  CA  GLY A 771       1.960   4.5482219.810  1.00 68.57           C
ATOM   4916  C   GLY A 771       2.314   4.8642221.229  1.00 68.57           C
ATOM   4917  O   GLY A 771       3.482   4.9592221.602  1.00 68.57           O
ATOM   4918  N   GLU A 772       1.256   5.0262222.051  1.00224.91           N
ATOM   4919  CA  GLU A 772       1.327   5.3662223.444  0.95224.91           C
ATOM   4920  CB  GLU A 772      -0.047   5.6602224.068  1.00224.91           C
ATOM   4921  CG  GLU A 772       0.014   6.0252225.553  1.00224.91           C
ATOM   4922  CD  GLU A 772      -1.394   5.9042226.113  1.00224.91           C
ATOM   4923  OE1 GLU A 772      -2.313   6.5572225.553  1.00224.91           O
ATOM   4924  OE2 GLU A 772      -1.569   5.1492227.107  1.00224.91           O
ATOM   4925  C   GLU A 772       1.888   4.1922224.177  1.00224.91           C
ATOM   4926  O   GLU A 772       1.979   3.0922223.637  1.00224.91           O
ATOM   4927  N   LYS A 773       2.331   4.4182225.429  1.00339.18           N
ATOM   4928  CA  LYS A 773       2.896   3.3562226.202  0.95339.18           C
ATOM   4929  CB  LYS A 773       4.390   3.5612226.524  1.00339.18           C
ATOM   4930  CG  LYS A 773       4.760   5.0252226.771  1.00339.18           C
ATOM   4931  CD  LYS A 773       4.754   5.8592225.484  1.00339.18           C
ATOM   4932  CE  LYS A 773       4.558   7.3602225.703  1.00339.18           C
ATOM   4933  NZ  LYS A 773       5.516   7.8582226.712  1.00339.18           N
ATOM   4934  C   LYS A 773       2.170   3.2142227.503  1.00339.18           C
ATOM   4935  O   LYS A 773       1.686   4.2002228.053  1.00339.18           O
ATOM   4936  N   GLY A 774       2.115   1.9362227.960  1.00119.34           N
ATOM   4937  CA  GLY A 774       1.614   1.2412229.131  0.79119.34           C
ATOM   4938  C   GLY A 774       0.690   1.9882230.062  1.00119.34           C
ATOM   4939  O   GLY A 774       0.390   3.1712229.926  1.00119.34           O
ATOM   4940  N   SER A 775       0.202   1.2562231.088  1.00176.32           N
ATOM   4941  CA  SER A 775      -0.687   1.8202232.066  0.87176.32           C
ATOM   4942  CB  SER A 775      -2.156   1.3752231.925  1.00176.32           C
ATOM   4943  OG  SER A 775      -2.736   1.9402230.759  1.00176.32           O
ATOM   4944  C   SER A 775      -0.237   1.3772233.423  1.00176.32           C
ATOM   4945  O   SER A 775       0.726   0.6282233.577  1.00176.32           O
HETATM 4946  N   HYP A 776      -0.929   1.8752234.414  1.00 86.77           N
HETATM 4947  CD  HYP A 776      -1.513   3.2022234.295  1.00 86.77           C
HETATM 4948  CA  HYP A 776      -0.628   1.5392235.784  0.79 86.77           C
HETATM 4949  CB  HYP A 776      -1.405   2.5412236.638  1.00 86.77           C
HETATM 4950  CG  HYP A 776      -1.485   3.7692235.720  1.00 86.77           C
HETATM 4951  OE  HYP A 776      -2.487   4.7502235.999  1.00 86.77           O
HETATM 4952  C   HYP A 776      -0.986   0.1102236.030  1.00 86.77           C
HETATM 4953  O   HYP A 776      -1.690  -0.4762235.208  1.00 86.77           O
ATOM   4954  N   GLY A 777      -0.488  -0.4812237.135  1.00111.22           N
ATOM   4955  CA  GLY A 777      -1.087  -1.6772237.649  0.79111.22           C
ATOM   4956  C   GLY A 777      -0.037  -2.4602238.363  1.00111.22           C
ATOM   4957  O   GLY A 777       1.088  -2.5812237.881  1.00111.22           O
ATOM   4958  N   ALA A 778      -0.399  -3.0282239.534  1.00288.67           N
ATOM   4959  CA  ALA A 778       0.527  -3.8142240.299  0.79288.67           C
ATOM   4960  CB  ALA A 778       1.928  -3.1852240.417  1.00288.67           C
ATOM   4961  C   ALA A 778      -0.011  -3.9002241.689  1.00288.67           C
ATOM   4962  O   ALA A 778      -1.115  -3.4432241.982  1.00288.67           O
ATOM   4963  N   ASP A 779       0.779  -4.5282242.577  1.00226.92           N
ATOM   4964  CA  ASP A 779       0.426  -4.7252243.950  0.79226.92           C
ATOM   4965  CB  ASP A 779       1.029  -6.0122244.536  1.00226.92           C
ATOM   4966  CG  ASP A 779       2.552  -5.8902244.499  1.00226.92           C
ATOM   4967  OD1 ASP A 779       3.071  -5.0232243.747  1.00226.92           O
ATOM   4968  OD2 ASP A 779       3.219  -6.6702245.230  1.00226.92           O
ATOM   4969  C   ASP A 779       0.967  -3.5972244.777  1.00226.92           C
ATOM   4970  O   ASP A 779       1.315  -2.5352244.262  1.00226.92           O
ATOM   4971  N   GLY A 780       1.024  -3.8142246.112  1.00 65.28           N
ATOM   4972  CA  GLY A 780       1.556  -2.8292247.013  0.79 65.28           C
ATOM   4973  C   GLY A 780       2.553  -3.5102247.902  1.00 65.28           C
ATOM   4974  O   GLY A 780       2.255  -4.4952248.575  1.00 65.28           O
ATOM   4975  N   PRO A 781       3.746  -2.9822247.894  1.00183.70           N
ATOM   4976  CA  PRO A 781       4.791  -3.5462248.711  0.79183.70           C
ATOM   4977  CD  PRO A 781       4.268  -2.4842246.632  1.00183.70           C
ATOM   4978  CB  PRO A 781       6.109  -3.1252248.066  1.00183.70           C
ATOM   4979  CG  PRO A 781       5.741  -2.9152246.589  1.00183.70           C
ATOM   4980  C   PRO A 781       4.666  -3.0922250.125  1.00183.70           C
ATOM   4981  O   PRO A 781       3.902  -2.1672250.391  1.00183.70           O
ATOM   4982  N   ALA A 782       5.411  -3.7302251.047  1.00218.05           N
ATOM   4983  CA  ALA A 782       5.322  -3.3532252.424  0.79218.05           C
ATOM   4984  CB  ALA A 782       5.205  -4.5482253.386  1.00218.05           C
ATOM   4985  C   ALA A 782       6.552  -2.6012252.800  1.00218.05           C
ATOM   4986  O   ALA A 782       7.654  -2.9002252.341  1.00218.05           O
ATOM   4987  N   GLY A 783       6.370  -1.5762253.652  1.00 79.32           N
ATOM   4988  CA  GLY A 783       7.464  -0.7852254.120  0.79 79.32           C
ATOM   4989  C   GLY A 783       7.913  -1.3962255.406  1.00 79.32           C
ATOM   4990  O   GLY A 783       7.686  -2.5792255.656  1.00 79.32           O
ATOM   4991  N   ALA A 784       8.570  -0.5902256.261  1.00217.51           N
ATOM   4992  CA  ALA A 784       9.063  -1.0862257.511  1.00217.51           C
ATOM   4993  CB  ALA A 784      10.574  -0.8482257.693  1.00217.51           C
ATOM   4994  C   ALA A 784       8.345  -0.3622258.598  1.00217.51           C
ATOM   4995  O   ALA A 784       7.832   0.7332258.368  1.00217.51           O
HETATM 4996  N   HYP A 785       8.256  -0.9692259.763  1.00110.59           N
HETATM 4997  CD  HYP A 785       9.330  -1.8012260.277  1.00110.59           C
HETATM 4998  CA  HYP A 785       7.552  -0.3472260.850  0.79110.59           C
HETATM 4999  CB  HYP A 785       7.829  -1.1982262.096  1.00110.59           C
HETATM 5000  CG  HYP A 785       8.761  -2.3172261.605  1.00110.59           C
HETATM 5001  OE  HYP A 785       9.741  -2.7812262.538  1.00110.59           O
HETATM 5002  C   HYP A 785       8.064   1.0492261.067  1.00110.59           C
HETATM 5003  O   HYP A 785       9.170   1.3332260.611  1.00110.59           O
ATOM   5004  N   GLY A 786       7.304   1.9492261.740  1.00 94.61           N
ATOM   5005  CA  GLY A 786       6.419   1.6742262.843  0.86 94.61           C
ATOM   5006  C   GLY A 786       7.036   2.3152264.059  1.00 94.61           C
ATOM   5007  O   GLY A 786       8.258   2.4022264.171  1.00 94.61           O
ATOM   5008  N   THR A 787       6.193   2.7922265.005  1.00113.09           N
ATOM   5009  CA  THR A 787       6.679   3.4422266.199  1.00113.09           C
ATOM   5010  CB  THR A 787       6.370   4.9072266.251  1.00113.09           C
ATOM   5011  OG1 THR A 787       6.931   5.4902267.418  1.00113.09           O
ATOM   5012  CG2 THR A 787       4.842   5.1022266.232  1.00113.09           C
ATOM   5013  C   THR A 787       6.037   2.7752267.382  1.00113.09           C
ATOM   5014  O   THR A 787       5.040   2.0602267.250  1.00113.09           O
ATOM   5015  N   PRO A 788       6.614   2.9762268.541  1.00146.39           N
ATOM   5016  CA  PRO A 788       6.084   2.3842269.749  0.93146.39           C
ATOM   5017  CD  PRO A 788       8.058   3.1112268.596  1.00146.39           C
ATOM   5018  CB  PRO A 788       7.224   2.4122270.765  1.00146.39           C
ATOM   5019  CG  PRO A 788       8.491   2.4092269.895  1.00146.39           C
ATOM   5020  C   PRO A 788       4.856   3.0632270.262  1.00146.39           C
ATOM   5021  O   PRO A 788       4.619   4.2182269.923  1.00146.39           O
ATOM   5022  N   GLY A 789       4.055   2.3392271.078  1.00 25.32           N
ATOM   5023  CA  GLY A 789       2.858   2.8792271.651  0.79 25.32           C
ATOM   5024  C   GLY A 789       3.108   3.2572273.070  1.00 25.32           C
ATOM   5025  O   GLY A 789       4.239   3.3272273.548  1.00 25.32           O
ATOM   5026  N   PRO A 790       2.016   3.5092273.735  1.00175.89           N
ATOM   5027  CA  PRO A 790       2.093   3.8822275.118  1.00175.89           C
ATOM   5028  CD  PRO A 790       0.914   4.1772273.060  1.00175.89           C
ATOM   5029  CB  PRO A 790       0.781   4.5952275.440  1.00175.89           C
ATOM   5030  CG  PRO A 790       0.332   5.1622274.084  1.00175.89           C
ATOM   5031  C   PRO A 790       2.363   2.7442276.030  1.00175.89           C
ATOM   5032  O   PRO A 790       1.992   1.6132275.719  1.00175.89           O
ATOM   5033  N   GLN A 791       3.033   3.0362277.160  1.00272.60           N
ATOM   5034  CA  GLN A 791       3.213   2.0632278.186  0.92272.60           C
ATOM   5035  CB  GLN A 791       4.485   2.2582279.023  1.00272.60           C
ATOM   5036  CG  GLN A 791       5.754   2.1042278.180  1.00272.60           C
ATOM   5037  CD  GLN A 791       5.679   0.7602277.465  1.00272.60           C
ATOM   5038  OE1 GLN A 791       5.584   0.7002276.240  1.00272.60           O
ATOM   5039  NE2 GLN A 791       5.715  -0.3512278.248  1.00272.60           N
ATOM   5040  C   GLN A 791       2.006   2.2652279.043  1.00272.60           C
ATOM   5041  O   GLN A 791       1.282   3.2432278.865  1.00272.60           O
ATOM   5042  N   GLY A 792       1.731   1.3472279.984  1.00 53.51           N
ATOM   5043  CA  GLY A 792       0.506   1.4642280.720  0.79 53.51           C
ATOM   5044  C   GLY A 792       0.647   2.4042281.874  1.00 53.51           C
ATOM   5045  O   GLY A 792       1.662   3.0762282.048  1.00 53.51           O
ATOM   5046  N   ILE A 793      -0.428   2.4442282.688  1.00 84.53           N
ATOM   5047  CA  ILE A 793      -0.581   3.2302283.879  1.00 84.53           C
ATOM   5048  CB  ILE A 793      -1.779   2.8002284.698  1.00 84.53           C
ATOM   5049  CG1 ILE A 793      -3.060   3.1532283.926  1.00 84.53           C
ATOM   5050  CG2 ILE A 793      -1.741   3.4092286.110  1.00 84.53           C
ATOM   5051  CD1 ILE A 793      -4.339   2.6722284.611  1.00 84.53           C
ATOM   5052  C   ILE A 793       0.682   3.1242284.679  1.00 84.53           C
ATOM   5053  O   ILE A 793       1.463   2.1882284.512  1.00 84.53           O
ATOM   5054  N   ALA A 794       0.918   4.1162285.563  1.00 51.25           N
ATOM   5055  CA  ALA A 794       2.130   4.2162286.316  1.00 51.25           C
[truncated: 1,198,121 more chars]
