# Supplementary material for: Devising Bone Molecular Models at the Nanoscale: From Usual Mineralized Collagen Fibrils to the First Bone Fibers Including Hydroxyapatite in the Extra-Fibrillar Volume
Source: Materials (Basel). 2022 Mar 19;15(6):2274. doi: 10.3390/ma15062274 (PMC8955169; doi:10.3390/ma15062274)
Supplement: Supplementary file 1 [file materials-15-02274-s001.zip › Supplementary_Materials/0-COL1_Modeller/2_models/COL1.B99990014.pdb]

EXPDTA    THEORETICAL MODEL, MODELLER 9.25 2021/08/20 09:01:01
REMARK   6 MODELLER OBJECTIVE FUNCTION:     19066.6035
REMARK   6 MODELLER BEST TEMPLATE % SEQ ID:  91.481
REMARK   6 SEQUENCE: COL1
REMARK   6 ALIGNMENT: ../1_alignment/ALI_RATlength.ali
REMARK   6 SCRIPT: 2_model_RATlength.py
REMARK   6 DOPE score: -92471.57031
REMARK   6 GA341 score: 1.00000
REMARK   6 TEMPLATE: 3hr2_noLYZ 1:A - 1054:A MODELS 1:A - 1054:A AT 91.5%
REMARK   6 TEMPLATE: 3hr2_noLYZ 1:B - 1026:B MODELS 1055:B - 2080:B AT 91.5%
REMARK   6 TEMPLATE: 3hr2_noLYZ 1:C - 1054:C MODELS 2081:C - 3134:C AT 91.5%
ATOM      1  N   GLN A   1     -16.519  10.361  12.745  1.00 21.56           N
ATOM      2  CA  GLN A   1     -15.590   9.312  12.268  1.00 21.56           C
ATOM      3  CB  GLN A   1     -15.218   9.564  10.799  1.00 21.56           C
ATOM      4  CG  GLN A   1     -14.437   8.421  10.147  1.00 21.56           C
ATOM      5  CD  GLN A   1     -14.155   8.837   8.713  1.00 21.56           C
ATOM      6  OE1 GLN A   1     -13.577   8.082   7.933  1.00 21.56           O
ATOM      7  NE2 GLN A   1     -14.571  10.082   8.356  1.00 21.56           N
ATOM      8  C   GLN A   1     -14.349   9.347  13.095  1.00 21.56           C
ATOM      9  O   GLN A   1     -14.409   9.259  14.321  1.00 21.56           O
ATOM     10  N   LEU A   2     -13.178   9.481  12.441  1.00 89.10           N
ATOM     11  CA  LEU A   2     -11.958   9.505  13.187  1.00 89.10           C
ATOM     12  CB  LEU A   2     -10.813   8.692  12.556  1.00 89.10           C
ATOM     13  CG  LEU A   2     -11.107   7.184  12.448  1.00 89.10           C
ATOM     14  CD1 LEU A   2     -11.331   6.556  13.834  1.00 89.10           C
ATOM     15  CD2 LEU A   2     -12.250   6.904  11.461  1.00 89.10           C
ATOM     16  C   LEU A   2     -11.490  10.916  13.280  1.00 89.10           C
ATOM     17  O   LEU A   2     -11.610  11.695  12.335  1.00 89.10           O
ATOM     18  N   SER A   3     -10.959  11.279  14.460  1.00162.64           N
ATOM     19  CA  SER A   3     -10.411  12.584  14.657  1.00162.64           C
ATOM     20  CB  SER A   3     -11.063  13.373  15.806  1.00162.64           C
ATOM     21  OG  SER A   3     -12.416  13.666  15.489  1.00162.64           O
ATOM     22  C   SER A   3      -8.983  12.343  15.016  1.00162.64           C
ATOM     23  O   SER A   3      -8.616  11.226  15.378  1.00162.64           O
ATOM     24  N   TYR A   4      -8.122  13.371  14.909  1.00149.72           N
ATOM     25  CA  TYR A   4      -6.743  13.107  15.186  1.00149.72           C
ATOM     26  CB  TYR A   4      -5.822  13.477  14.010  1.00149.72           C
ATOM     27  CG  TYR A   4      -4.441  13.034  14.343  1.00149.72           C
ATOM     28  CD1 TYR A   4      -4.128  11.694  14.345  1.00149.72           C
ATOM     29  CD2 TYR A   4      -3.455  13.950  14.628  1.00149.72           C
ATOM     30  CE1 TYR A   4      -2.856  11.270  14.644  1.00149.72           C
ATOM     31  CE2 TYR A   4      -2.180  13.532  14.928  1.00149.72           C
ATOM     32  CZ  TYR A   4      -1.880  12.191  14.937  1.00149.72           C
ATOM     33  OH  TYR A   4      -0.572  11.761  15.245  1.00149.72           O
ATOM     34  C   TYR A   4      -6.338  13.905  16.383  1.00149.72           C
ATOM     35  O   TYR A   4      -6.622  15.099  16.476  1.00149.72           O
ATOM     36  N   GLY A   5      -5.670  13.242  17.351  1.00 50.00           N
ATOM     37  CA  GLY A   5      -5.233  13.926  18.533  1.00 50.00           C
ATOM     38  C   GLY A   5      -4.399  12.980  19.337  1.00 50.00           C
ATOM     39  O   GLY A   5      -4.421  11.771  19.110  1.00 50.00           O
ATOM     40  N   TYR A   6      -3.636  13.518  20.312  1.00160.85           N
ATOM     41  CA  TYR A   6      -2.827  12.669  21.138  1.00160.85           C
ATOM     42  CB  TYR A   6      -1.341  13.061  21.184  1.00160.85           C
ATOM     43  CG  TYR A   6      -0.630  12.010  21.968  1.00160.85           C
ATOM     44  CD1 TYR A   6      -0.266  10.823  21.371  1.00160.85           C
ATOM     45  CD2 TYR A   6      -0.324  12.208  23.294  1.00160.85           C
ATOM     46  CE1 TYR A   6       0.392   9.849  22.085  1.00160.85           C
ATOM     47  CE2 TYR A   6       0.334  11.238  24.013  1.00160.85           C
ATOM     48  CZ  TYR A   6       0.693  10.057  23.410  1.00160.85           C
ATOM     49  OH  TYR A   6       1.368   9.062  24.149  1.00160.85           O
ATOM     50  C   TYR A   6      -3.378  12.776  22.521  1.00160.85           C
ATOM     51  O   TYR A   6      -3.544  13.876  23.044  1.00160.85           O
ATOM     52  N   ASP A   7      -3.705  11.627  23.149  1.00162.41           N
ATOM     53  CA  ASP A   7      -4.286  11.710  24.457  1.00162.41           C
ATOM     54  CB  ASP A   7      -5.748  11.236  24.511  1.00162.41           C
ATOM     55  CG  ASP A   7      -6.607  12.267  23.794  1.00162.41           C
ATOM     56  OD1 ASP A   7      -6.256  13.475  23.858  1.00162.41           O
ATOM     57  OD2 ASP A   7      -7.629  11.860  23.179  1.00162.41           O
ATOM     58  C   ASP A   7      -3.526  10.855  25.418  1.00162.41           C
ATOM     59  O   ASP A   7      -3.571   9.627  25.340  1.00162.41           O
ATOM     60  N   GLU A   8      -2.789  11.490  26.352  1.00252.39           N
ATOM     61  CA  GLU A   8      -2.178  10.714  27.387  1.00252.39           C
ATOM     62  CB  GLU A   8      -0.643  10.743  27.467  1.00252.39           C
ATOM     63  CG  GLU A   8      -0.142   9.841  28.602  1.00252.39           C
ATOM     64  CD  GLU A   8       1.374   9.746  28.550  1.00252.39           C
ATOM     65  OE1 GLU A   8       1.930   9.780  27.421  1.00252.39           O
ATOM     66  OE2 GLU A   8       1.997   9.636  29.641  1.00252.39           O
ATOM     67  C   GLU A   8      -2.676  11.261  28.681  1.00252.39           C
ATOM     68  O   GLU A   8      -2.723  12.474  28.886  1.00252.39           O
ATOM     69  N   LYS A   9      -3.081  10.360  29.591  1.00334.41           N
ATOM     70  CA  LYS A   9      -3.596  10.783  30.855  1.00334.41           C
ATOM     71  CB  LYS A   9      -5.125  10.915  30.842  1.00334.41           C
ATOM     72  CG  LYS A   9      -5.780   9.753  30.095  1.00334.41           C
ATOM     73  CD  LYS A   9      -7.251   9.535  30.435  1.00334.41           C
ATOM     74  CE  LYS A   9      -7.423   8.668  31.681  1.00334.41           C
ATOM     75  NZ  LYS A   9      -6.585   7.454  31.556  1.00334.41           N
ATOM     76  C   LYS A   9      -3.231   9.737  31.862  1.00334.41           C
ATOM     77  O   LYS A   9      -2.943   8.595  31.509  1.00334.41           O
ATOM     78  N   SER A  10      -3.200  10.123  33.154  1.00183.65           N
ATOM     79  CA  SER A  10      -2.883   9.199  34.205  0.83183.65           C
ATOM     80  CB  SER A  10      -1.400   8.788  34.237  1.00183.65           C
ATOM     81  OG  SER A  10      -0.580   9.925  34.464  1.00183.65           O
ATOM     82  C   SER A  10      -3.186   9.895  35.492  1.00183.65           C
ATOM     83  O   SER A  10      -3.633  11.041  35.491  1.00183.65           O
ATOM     84  N   GLY A  11      -2.975   9.215  36.637  1.00 91.30           N
ATOM     85  CA  GLY A  11      -3.239   9.877  37.882  0.89 91.30           C
ATOM     86  C   GLY A  11      -3.213   8.858  38.976  1.00 91.30           C
ATOM     87  O   GLY A  11      -2.997   7.672  38.734  1.00 91.30           O
ATOM     88  N   GLY A  12      -3.443   9.317  40.224  1.00101.52           N
ATOM     89  CA  GLY A  12      -3.437   8.452  41.366  0.86101.52           C
ATOM     90  C   GLY A  12      -3.745   9.299  42.561  1.00101.52           C
ATOM     91  O   GLY A  12      -3.887  10.515  42.447  1.00101.52           O
ATOM     92  N   ILE A  13      -3.869   8.668  43.747  1.00104.75           N
ATOM     93  CA  ILE A  13      -4.149   9.421  44.936  0.79104.75           C
ATOM     94  CB  ILE A  13      -5.486   9.137  45.554  1.00104.75           C
ATOM     95  CG1 ILE A  13      -5.817  10.218  46.598  1.00104.75           C
ATOM     96  CG2 ILE A  13      -5.456   7.709  46.125  1.00104.75           C
ATOM     97  CD1 ILE A  13      -7.272  10.209  47.064  1.00104.75           C
ATOM     98  C   ILE A  13      -3.120   9.055  45.958  1.00104.75           C
ATOM     99  O   ILE A  13      -2.628   7.928  45.985  1.00104.75           O
ATOM    100  N   SER A  14      -2.746  10.018  46.820  1.00146.17           N
ATOM    101  CA  SER A  14      -1.764   9.729  47.822  0.87146.17           C
ATOM    102  CB  SER A  14      -1.141  10.990  48.440  1.00146.17           C
ATOM    103  OG  SER A  14      -0.179  10.635  49.421  1.00146.17           O
ATOM    104  C   SER A  14      -2.421   8.972  48.914  1.00146.17           C
ATOM    105  O   SER A  14      -3.615   9.133  49.166  1.00146.17           O
ATOM    106  N   VAL A  15      -1.652   8.106  49.596  1.00125.04           N
ATOM    107  CA  VAL A  15      -2.265   7.425  50.682  0.86125.04           C
ATOM    108  CB  VAL A  15      -1.546   6.163  51.083  1.00125.04           C
ATOM    109  CG1 VAL A  15      -1.713   5.151  49.936  1.00125.04           C
ATOM    110  CG2 VAL A  15      -0.070   6.481  51.380  1.00125.04           C
ATOM    111  C   VAL A  15      -2.275   8.404  51.789  1.00125.04           C
ATOM    112  O   VAL A  15      -1.247   8.735  52.383  1.00125.04           O
ATOM    113  N   PRO A  16      -3.456   8.919  51.999  1.00 78.00           N
ATOM    114  CA  PRO A  16      -3.652   9.886  53.026  0.82 78.00           C
ATOM    115  CD  PRO A  16      -4.682   8.202  51.687  1.00 78.00           C
ATOM    116  CB  PRO A  16      -5.156  10.134  53.077  1.00 78.00           C
ATOM    117  CG  PRO A  16      -5.736   8.770  52.658  1.00 78.00           C
ATOM    118  C   PRO A  16      -3.171   9.190  54.251  1.00 78.00           C
ATOM    119  O   PRO A  16      -3.648   8.091  54.539  1.00 78.00           O
ATOM    120  N   GLY A  17      -2.237   9.804  54.989  1.00 40.50           N
ATOM    121  CA  GLY A  17      -1.717   9.094  56.109  1.00 40.50           C
ATOM    122  C   GLY A  17      -2.406   9.596  57.313  1.00 40.50           C
ATOM    123  O   GLY A  17      -2.804  10.754  57.425  1.00 40.50           O
ATOM    124  N   PRO A  18      -2.573   8.676  58.201  1.00 96.55           N
ATOM    125  CA  PRO A  18      -3.205   8.994  59.433  1.00 96.55           C
ATOM    126  CD  PRO A  18      -2.763   7.283  57.831  1.00 96.55           C
ATOM    127  CB  PRO A  18      -3.762   7.681  59.990  1.00 96.55           C
ATOM    128  CG  PRO A  18      -3.062   6.586  59.166  1.00 96.55           C
ATOM    129  C   PRO A  18      -2.122   9.595  60.263  1.00 96.55           C
ATOM    130  O   PRO A  18      -0.960   9.526  59.868  1.00 96.55           O
ATOM    131  N   MET A  19      -2.473  10.196  61.407  1.00279.00           N
ATOM    132  CA  MET A  19      -1.483  10.825  62.226  0.94279.00           C
ATOM    133  CB  MET A  19      -2.070  11.791  63.269  1.00279.00           C
ATOM    134  CG  MET A  19      -2.579  11.078  64.525  1.00279.00           C
ATOM    135  SD  MET A  19      -3.955   9.921  64.254  1.00279.00           S
ATOM    136  CE  MET A  19      -3.977   9.284  65.956  1.00279.00           C
ATOM    137  C   MET A  19      -0.763   9.762  63.001  1.00279.00           C
ATOM    138  O   MET A  19      -1.035   8.572  62.854  1.00279.00           O
ATOM    139  N   GLY A  20       0.200  10.186  63.848  1.00 50.42           N
ATOM    140  CA  GLY A  20       0.998   9.273  64.620  1.00 50.42           C
ATOM    141  C   GLY A  20       0.212   8.789  65.794  1.00 50.42           C
ATOM    142  O   GLY A  20      -0.909   9.215  66.068  1.00 50.42           O
ATOM    143  N   PRO A  21       0.827   7.862  66.470  1.00 83.54           N
ATOM    144  CA  PRO A  21       0.246   7.259  67.635  1.00 83.54           C
ATOM    145  CD  PRO A  21       1.773   6.973  65.813  1.00 83.54           C
ATOM    146  CB  PRO A  21       0.919   5.894  67.795  1.00 83.54           C
ATOM    147  CG  PRO A  21       2.171   5.970  66.905  1.00 83.54           C
ATOM    148  C   PRO A  21       0.401   8.150  68.829  1.00 83.54           C
ATOM    149  O   PRO A  21       1.153   9.120  68.760  1.00 83.54           O
ATOM    150  N   SER A  22      -0.311   7.834  69.927  1.00102.79           N
ATOM    151  CA  SER A  22      -0.266   8.631  71.119  1.00102.79           C
ATOM    152  CB  SER A  22      -1.362   8.274  72.137  1.00102.79           C
ATOM    153  OG  SER A  22      -1.208   6.932  72.572  1.00102.79           O
ATOM    154  C   SER A  22       1.064   8.446  71.772  1.00102.79           C
ATOM    155  O   SER A  22       1.813   7.528  71.440  1.00102.79           O
ATOM    156  N   GLY A  23       1.389   9.340  72.732  1.00 49.16           N
ATOM    157  CA  GLY A  23       2.679   9.315  73.356  1.00 49.16           C
ATOM    158  C   GLY A  23       2.575   8.771  74.741  1.00 49.16           C
ATOM    159  O   GLY A  23       1.556   8.851  75.424  1.00 49.16           O
ATOM    160  N   PRO A  24       3.679   8.200  75.121  1.00159.48           N
ATOM    161  CA  PRO A  24       3.793   7.603  76.418  1.00159.48           C
ATOM    162  CD  PRO A  24       4.451   7.457  74.130  1.00159.48           C
ATOM    163  CB  PRO A  24       4.949   6.613  76.341  1.00159.48           C
ATOM    164  CG  PRO A  24       4.981   6.213  74.858  1.00159.48           C
ATOM    165  C   PRO A  24       4.000   8.676  77.443  1.00159.48           C
ATOM    166  O   PRO A  24       4.162   9.840  77.084  1.00159.48           O
ATOM    167  N   ARG A  25       4.009   8.269  78.720  1.00103.33           N
ATOM    168  CA  ARG A  25       4.113   9.112  79.874  1.00103.33           C
ATOM    169  CB  ARG A  25       3.953   8.305  81.169  1.00103.33           C
ATOM    170  CG  ARG A  25       2.647   7.509  81.196  1.00103.33           C
ATOM    171  CD  ARG A  25       2.637   6.387  82.235  1.00103.33           C
ATOM    172  NE  ARG A  25       3.748   5.454  81.884  1.00103.33           N
ATOM    173  CZ  ARG A  25       3.520   4.330  81.142  1.00103.33           C
ATOM    174  NH1 ARG A  25       2.252   4.002  80.758  1.00103.33           N
ATOM    175  NH2 ARG A  25       4.566   3.529  80.786  1.00103.33           N
ATOM    176  C   ARG A  25       5.468   9.761  79.919  1.00103.33           C
ATOM    177  O   ARG A  25       6.373   9.405  79.166  1.00103.33           O
ATOM    178  N   GLY A  26       5.615  10.766  80.815  1.00 25.53           N
ATOM    179  CA  GLY A  26       6.815  11.553  80.943  0.93 25.53           C
ATOM    180  C   GLY A  26       7.809  10.897  81.859  1.00 25.53           C
ATOM    181  O   GLY A  26       7.600   9.783  82.339  1.00 25.53           O
ATOM    182  N   LEU A  27       8.935  11.607  82.115  1.00137.55           N
ATOM    183  CA  LEU A  27      10.019  11.120  82.930  0.94137.55           C
ATOM    184  CB  LEU A  27      11.401  11.700  82.566  1.00137.55           C
ATOM    185  CG  LEU A  27      11.434  13.229  82.390  1.00137.55           C
ATOM    186  CD1 LEU A  27      10.639  13.655  81.147  1.00137.55           C
ATOM    187  CD2 LEU A  27      10.986  13.957  83.666  1.00137.55           C
ATOM    188  C   LEU A  27       9.756  11.360  84.398  1.00137.55           C
ATOM    189  O   LEU A  27       8.956  12.211  84.784  1.00137.55           O
HETATM  190  N   HYP A  28      10.418  10.566  85.218  1.00 75.79           N
HETATM  191  CD  HYP A  28      10.702   9.208  84.781  1.00 75.79           C
HETATM  192  CA  HYP A  28      10.260  10.637  86.663  0.79 75.79           C
HETATM  193  CB  HYP A  28      10.639   9.257  87.208  1.00 75.79           C
HETATM  194  CG  HYP A  28      10.414   8.332  86.004  1.00 75.79           C
HETATM  195  OE  HYP A  28      11.073   7.063  86.009  1.00 75.79           O
HETATM  196  C   HYP A  28      11.059  11.744  87.297  1.00 75.79           C
HETATM  197  O   HYP A  28      11.950  12.261  86.625  1.00 75.79           O
ATOM    198  N   GLY A  29      10.789  12.143  88.575  1.00 75.61           N
ATOM    199  CA  GLY A  29       9.547  11.994  89.298  0.79 75.61           C
ATOM    200  C   GLY A  29       9.826  12.191  90.773  1.00 75.61           C
ATOM    201  O   GLY A  29      10.969  12.099  91.215  1.00 75.61           O
ATOM    202  N   PRO A  30       8.795  12.477  91.547  1.00158.35           N
ATOM    203  CA  PRO A  30       8.961  12.673  92.976  0.79158.35           C
ATOM    204  CD  PRO A  30       7.733  13.315  91.019  1.00158.35           C
ATOM    205  CB  PRO A  30       7.711  13.411  93.446  1.00158.35           C
ATOM    206  CG  PRO A  30       7.254  14.183  92.196  1.00158.35           C
ATOM    207  C   PRO A  30       9.151  11.347  93.623  1.00158.35           C
ATOM    208  O   PRO A  30       8.742  10.338  93.047  1.00158.35           O
HETATM  209  N   HYP A  31       9.773  11.312  94.764  1.00 72.88           N
HETATM  210  CD  HYP A  31      10.956  12.130  94.969  1.00 72.88           C
HETATM  211  CA  HYP A  31       9.894  10.055  95.430  0.79 72.88           C
HETATM  212  CB  HYP A  31      11.134  10.146  96.319  1.00 72.88           C
HETATM  213  CG  HYP A  31      12.002  11.196  95.606  1.00 72.88           C
HETATM  214  OE  HYP A  31      12.761  10.520  94.599  1.00 72.88           O
HETATM  215  C   HYP A  31       8.638   9.831  96.199  1.00 72.88           C
HETATM  216  O   HYP A  31       7.745   9.150  95.698  1.00 72.88           O
ATOM    217  N   GLY A  32       8.540  10.407  97.412  1.00 88.12           N
ATOM    218  CA  GLY A  32       7.375  10.156  98.200  0.79 88.12           C
ATOM    219  C   GLY A  32       7.667  10.541  99.614  1.00 88.12           C
ATOM    220  O   GLY A  32       8.484  11.423  99.873  1.00 88.12           O
ATOM    221  N   ALA A  33       6.981   9.879 100.569  1.00235.79           N
ATOM    222  CA  ALA A  33       7.148  10.193 101.959  0.79235.79           C
ATOM    223  CB  ALA A  33       5.942  10.930 102.568  1.00235.79           C
ATOM    224  C   ALA A  33       7.308   8.909 102.727  1.00235.79           C
ATOM    225  O   ALA A  33       7.016   7.816 102.243  1.00235.79           O
HETATM  226  N   HYP A  34       7.802   9.061 103.929  1.00126.92           N
HETATM  227  CD  HYP A  34       8.836  10.072 104.090  1.00126.92           C
HETATM  228  CA  HYP A  34       8.081   7.913 104.755  0.79126.92           C
HETATM  229  CB  HYP A  34       9.027   8.379 105.857  1.00126.92           C
HETATM  230  CG  HYP A  34       9.685   9.654 105.306  1.00126.92           C
HETATM  231  OE  HYP A  34      11.072   9.492 105.000  1.00126.92           O
HETATM  232  C   HYP A  34       6.936   7.112 105.318  1.00126.92           C
HETATM  233  O   HYP A  34       7.038   5.892 105.270  1.00126.92           O
ATOM    234  N   GLY A  35       5.876   7.699 105.915  1.00 85.99           N
ATOM    235  CA  GLY A  35       4.794   6.813 106.278  0.79 85.99           C
ATOM    236  C   GLY A  35       4.570   6.822 107.764  1.00 85.99           C
ATOM    237  O   GLY A  35       4.719   7.832 108.449  1.00 85.99           O
ATOM    238  N   PRO A  36       4.188   5.659 108.236  1.00185.15           N
ATOM    239  CA  PRO A  36       3.915   5.414 109.635  0.79185.15           C
ATOM    240  CD  PRO A  36       3.412   4.777 107.378  1.00185.15           C
ATOM    241  CB  PRO A  36       3.197   4.068 109.688  1.00185.15           C
ATOM    242  CG  PRO A  36       2.508   3.963 108.316  1.00185.15           C
ATOM    243  C   PRO A  36       5.163   5.456 110.453  1.00185.15           C
ATOM    244  O   PRO A  36       6.252   5.459 109.885  1.00185.15           O
ATOM    245  N   GLN A  37       5.015   5.503 111.793  1.00195.52           N
ATOM    246  CA  GLN A  37       6.116   5.629 112.704  0.79195.52           C
ATOM    247  CB  GLN A  37       5.955   6.903 113.567  1.00195.52           C
ATOM    248  CG  GLN A  37       7.044   7.198 114.602  1.00195.52           C
ATOM    249  CD  GLN A  37       6.566   8.371 115.455  1.00195.52           C
ATOM    250  OE1 GLN A  37       6.268   9.451 114.947  1.00195.52           O
ATOM    251  NE2 GLN A  37       6.475   8.150 116.794  1.00195.52           N
ATOM    252  C   GLN A  37       6.103   4.441 113.625  1.00195.52           C
ATOM    253  O   GLN A  37       5.251   3.562 113.510  1.00195.52           O
ATOM    254  N   GLY A  38       7.087   4.385 114.552  1.00 52.18           N
ATOM    255  CA  GLY A  38       7.203   3.331 115.520  0.79 52.18           C
ATOM    256  C   GLY A  38       6.051   3.476 116.469  1.00 52.18           C
ATOM    257  O   GLY A  38       5.512   4.567 116.648  1.00 52.18           O
ATOM    258  N   PHE A  39       5.640   2.353 117.092  1.00176.03           N
ATOM    259  CA  PHE A  39       4.453   2.340 117.897  0.82176.03           C
ATOM    260  CB  PHE A  39       3.990   0.924 118.274  1.00176.03           C
ATOM    261  CG  PHE A  39       2.596   1.062 118.787  1.00176.03           C
ATOM    262  CD1 PHE A  39       1.538   1.050 117.907  1.00176.03           C
ATOM    263  CD2 PHE A  39       2.339   1.210 120.131  1.00176.03           C
ATOM    264  CE1 PHE A  39       0.245   1.177 118.355  1.00176.03           C
ATOM    265  CE2 PHE A  39       1.047   1.338 120.585  1.00176.03           C
ATOM    266  CZ  PHE A  39      -0.003   1.321 119.698  1.00176.03           C
ATOM    267  C   PHE A  39       4.525   3.114 119.167  1.00176.03           C
ATOM    268  O   PHE A  39       3.714   4.009 119.401  1.00176.03           O
ATOM    269  N   GLN A  40       5.514   2.804 120.018  1.00244.77           N
ATOM    270  CA  GLN A  40       5.501   3.402 121.318  0.79244.77           C
ATOM    271  CB  GLN A  40       4.325   2.881 122.160  1.00244.77           C
ATOM    272  CG  GLN A  40       4.123   3.555 123.514  1.00244.77           C
ATOM    273  CD  GLN A  40       2.912   2.873 124.132  1.00244.77           C
ATOM    274  OE1 GLN A  40       1.890   3.504 124.398  1.00244.77           O
ATOM    275  NE2 GLN A  40       3.024   1.536 124.347  1.00244.77           N
ATOM    276  C   GLN A  40       6.766   2.954 121.973  1.00244.77           C
ATOM    277  O   GLN A  40       7.632   2.364 121.330  1.00244.77           O
ATOM    278  N   GLY A  41       6.920   3.244 123.276  1.00 90.29           N
ATOM    279  CA  GLY A  41       8.094   2.792 123.957  0.79 90.29           C
ATOM    280  C   GLY A  41       7.622   2.154 125.238  1.00 90.29           C
ATOM    281  O   GLY A  41       6.644   2.590 125.843  1.00 90.29           O
ATOM    282  N   PRO A  42       8.299   1.112 125.649  1.00172.16           N
ATOM    283  CA  PRO A  42       7.913   0.363 126.824  0.83172.16           C
ATOM    284  CD  PRO A  42       8.986   0.271 124.685  1.00172.16           C
ATOM    285  CB  PRO A  42       8.597  -1.006 126.700  1.00172.16           C
ATOM    286  CG  PRO A  42       9.593  -0.852 125.537  1.00172.16           C
ATOM    287  C   PRO A  42       7.824   0.861 128.258  1.00172.16           C
ATOM    288  O   PRO A  42       6.731   0.708 128.800  1.00172.16           O
HETATM  289  N   HYP A  43       8.800   1.434 128.919  1.00 96.75           N
HETATM  290  CD  HYP A  43      10.013   0.643 128.919  1.00 96.75           C
HETATM  291  CA  HYP A  43       8.517   1.751 130.309  0.86 96.75           C
HETATM  292  CB  HYP A  43       8.978   0.517 131.094  1.00 96.75           C
HETATM  293  CG  HYP A  43       9.775  -0.335 130.082  1.00 96.75           C
HETATM  294  OE  HYP A  43       8.951  -1.430 129.675  1.00 96.75           O
HETATM  295  C   HYP A  43       9.492   2.843 130.586  1.00 96.75           C
HETATM  296  O   HYP A  43      10.018   3.424 129.638  1.00 96.75           O
ATOM    297  N   GLY A  44       9.769   3.126 131.868  1.00 53.07           N
ATOM    298  CA  GLY A  44      10.932   3.897 132.184  0.79 53.07           C
ATOM    299  C   GLY A  44      11.454   3.351 133.495  1.00 53.07           C
ATOM    300  O   GLY A  44      10.753   2.616 134.186  1.00 53.07           O
ATOM    301  N   GLU A  45      12.710   3.699 133.862  1.00128.70           N
ATOM    302  CA  GLU A  45      13.425   3.162 135.001  1.00128.70           C
ATOM    303  CB  GLU A  45      14.945   3.426 134.947  1.00128.70           C
ATOM    304  CG  GLU A  45      15.770   2.319 134.270  1.00128.70           C
ATOM    305  CD  GLU A  45      15.375   2.124 132.812  1.00128.70           C
ATOM    306  OE1 GLU A  45      15.903   2.860 131.937  1.00128.70           O
ATOM    307  OE2 GLU A  45      14.549   1.208 132.551  1.00128.70           O
ATOM    308  C   GLU A  45      12.966   3.475 136.409  1.00128.70           C
ATOM    309  O   GLU A  45      12.761   2.524 137.162  1.00128.70           O
HETATM  310  N   HYP A  46      12.777   4.687 136.859  1.00 95.10           N
HETATM  311  CD  HYP A  46      11.838   5.488 136.103  1.00 95.10           C
HETATM  312  CA  HYP A  46      12.441   4.772 138.269  1.00 95.10           C
HETATM  313  CB  HYP A  46      10.914   4.805 138.292  1.00 95.10           C
HETATM  314  CG  HYP A  46      10.536   5.383 136.910  1.00 95.10           C
HETATM  315  OE  HYP A  46       9.686   6.532 136.868  1.00 95.10           O
HETATM  316  C   HYP A  46      12.976   6.072 138.739  1.00 95.10           C
HETATM  317  O   HYP A  46      12.257   7.070 138.700  1.00 95.10           O
ATOM    318  N   GLY A  47      14.244   6.085 139.168  1.00 90.32           N
ATOM    319  CA  GLY A  47      14.731   7.221 139.874  1.00 90.32           C
ATOM    320  C   GLY A  47      15.377   6.659 141.089  1.00 90.32           C
ATOM    321  O   GLY A  47      16.009   5.605 141.033  1.00 90.32           O
ATOM    322  N   GLU A  48      15.224   7.344 142.235  1.00230.60           N
ATOM    323  CA  GLU A  48      15.875   6.850 143.407  1.00230.60           C
ATOM    324  CB  GLU A  48      16.937   7.805 143.978  1.00230.60           C
ATOM    325  CG  GLU A  48      16.344   9.104 144.525  1.00230.60           C
ATOM    326  CD  GLU A  48      17.411   9.814 145.344  1.00230.60           C
ATOM    327  OE1 GLU A  48      18.608   9.446 145.207  1.00230.60           O
ATOM    328  OE2 GLU A  48      17.041  10.733 146.123  1.00230.60           O
ATOM    329  C   GLU A  48      14.868   6.675 144.499  1.00230.60           C
ATOM    330  O   GLU A  48      13.668   6.882 144.324  1.00230.60           O
HETATM  331  N   HYP A  49      15.368   6.253 145.632  1.00 82.29           N
HETATM  332  CD  HYP A  49      16.487   5.324 145.658  1.00 82.29           C
HETATM  333  CA  HYP A  49      14.532   6.109 146.788  1.00 82.29           C
HETATM  334  CB  HYP A  49      15.352   5.288 147.784  1.00 82.29           C
HETATM  335  CG  HYP A  49      16.260   4.426 146.888  1.00 82.29           C
HETATM  336  OE  HYP A  49      15.539   3.244 146.530  1.00 82.29           O
HETATM  337  C   HYP A  49      14.218   7.477 147.272  1.00 82.29           C
HETATM  338  O   HYP A  49      14.879   8.422 146.843  1.00 82.29           O
ATOM    339  N   GLY A  50      13.212   7.615 148.151  1.00 39.52           N
ATOM    340  CA  GLY A  50      12.979   8.898 148.730  1.00 39.52           C
ATOM    341  C   GLY A  50      14.035   9.089 149.757  1.00 39.52           C
ATOM    342  O   GLY A  50      14.662   8.130 150.206  1.00 39.52           O
ATOM    343  N   ALA A  51      14.259  10.349 150.158  1.00196.46           N
ATOM    344  CA  ALA A  51      15.230  10.578 151.178  1.00196.46           C
ATOM    345  CB  ALA A  51      15.451  12.065 151.500  1.00196.46           C
ATOM    346  C   ALA A  51      14.649   9.929 152.384  1.00196.46           C
ATOM    347  O   ALA A  51      13.439   9.723 152.471  1.00196.46           O
ATOM    348  N   SER A  52      15.512   9.571 153.343  1.00120.19           N
ATOM    349  CA  SER A  52      15.059   8.872 154.503  1.00120.19           C
ATOM    350  CB  SER A  52      16.208   8.414 155.414  1.00120.19           C
ATOM    351  OG  SER A  52      16.888   9.547 155.936  1.00120.19           O
ATOM    352  C   SER A  52      14.191   9.783 155.309  1.00120.19           C
ATOM    353  O   SER A  52      14.062  10.970 155.011  1.00120.19           O
ATOM    354  N   GLY A  53      13.555   9.216 156.354  1.00 38.77           N
ATOM    355  CA  GLY A  53      12.630   9.938 157.178  1.00 38.77           C
ATOM    356  C   GLY A  53      13.349  10.625 158.301  1.00 38.77           C
ATOM    357  O   GLY A  53      14.574  10.692 158.376  1.00 38.77           O
ATOM    358  N   PRO A  54      12.512  11.162 159.155  1.00102.26           N
ATOM    359  CA  PRO A  54      12.909  11.887 160.336  0.79102.26           C
ATOM    360  CD  PRO A  54      11.207  11.590 158.686  1.00102.26           C
ATOM    361  CB  PRO A  54      11.738  12.806 160.695  1.00102.26           C
ATOM    362  CG  PRO A  54      10.547  12.239 159.909  1.00102.26           C
ATOM    363  C   PRO A  54      13.270  10.949 161.445  1.00102.26           C
ATOM    364  O   PRO A  54      13.292   9.742 161.219  1.00102.26           O
ATOM    365  N   MET A  55      13.602  11.480 162.637  1.00215.87           N
ATOM    366  CA  MET A  55      13.952  10.648 163.757  0.97215.87           C
ATOM    367  CB  MET A  55      15.118  11.204 164.588  1.00215.87           C
ATOM    368  CG  MET A  55      16.435  11.263 163.809  1.00215.87           C
ATOM    369  SD  MET A  55      17.841  11.922 164.754  1.00215.87           S
ATOM    370  CE  MET A  55      18.869  12.267 163.297  1.00215.87           C
ATOM    371  C   MET A  55      12.762  10.514 164.663  1.00215.87           C
ATOM    372  O   MET A  55      11.724  11.135 164.441  1.00215.87           O
ATOM    373  N   GLY A  56      12.882   9.647 165.696  1.00 67.21           N
ATOM    374  CA  GLY A  56      11.813   9.425 166.636  0.86 67.21           C
ATOM    375  C   GLY A  56      12.109  10.185 167.903  1.00 67.21           C
ATOM    376  O   GLY A  56      13.225  10.653 168.124  1.00 67.21           O
ATOM    377  N   PRO A  57      11.098  10.317 168.734  1.00230.29           N
ATOM    378  CA  PRO A  57      11.197  11.030 169.988  0.79230.29           C
ATOM    379  CD  PRO A  57       9.729  10.246 168.255  1.00230.29           C
ATOM    380  CB  PRO A  57       9.773  11.088 170.539  1.00230.29           C
ATOM    381  CG  PRO A  57       8.895  11.044 169.274  1.00230.29           C
ATOM    382  C   PRO A  57      12.230  10.701 171.026  1.00230.29           C
ATOM    383  O   PRO A  57      13.191  11.460 171.136  1.00230.29           O
ATOM    384  N   ARG A  58      12.085   9.584 171.778  1.00193.36           N
ATOM    385  CA  ARG A  58      13.020   9.276 172.835  0.79193.36           C
ATOM    386  CB  ARG A  58      13.438  10.492 173.683  1.00193.36           C
ATOM    387  CG  ARG A  58      12.270  11.104 174.461  1.00193.36           C
ATOM    388  CD  ARG A  58      11.184  11.742 173.590  1.00193.36           C
ATOM    389  NE  ARG A  58      11.671  13.076 173.140  1.00193.36           N
ATOM    390  CZ  ARG A  58      10.860  14.165 173.283  1.00193.36           C
ATOM    391  NH1 ARG A  58       9.622  14.020 173.841  1.00193.36           N
ATOM    392  NH2 ARG A  58      11.284  15.396 172.874  1.00193.36           N
ATOM    393  C   ARG A  58      12.303   8.373 173.791  1.00193.36           C
ATOM    394  O   ARG A  58      11.078   8.264 173.758  1.00193.36           O
ATOM    395  N   GLY A  59      13.067   7.681 174.658  1.00187.98           N
ATOM    396  CA  GLY A  59      12.509   6.908 175.731  0.93187.98           C
ATOM    397  C   GLY A  59      11.709   5.751 175.234  1.00187.98           C
ATOM    398  O   GLY A  59      12.050   5.172 174.202  1.00187.98           O
ATOM    399  N   PRO A  60      10.657   5.352 175.934  1.00257.73           N
ATOM    400  CA  PRO A  60      10.255   5.935 177.202  1.00257.73           C
ATOM    401  CD  PRO A  60       9.501   4.906 175.171  1.00257.73           C
ATOM    402  CB  PRO A  60       8.758   5.645 177.348  1.00257.73           C
ATOM    403  CG  PRO A  60       8.273   5.458 175.906  1.00257.73           C
ATOM    404  C   PRO A  60      11.030   5.377 178.357  1.00257.73           C
ATOM    405  O   PRO A  60      11.707   4.366 178.193  1.00257.73           O
ATOM    406  N   PRO A  61      10.956   6.021 179.492  1.00136.13           N
ATOM    407  CA  PRO A  61      11.653   5.531 180.650  1.00136.13           C
ATOM    408  CD  PRO A  61      10.877   7.475 179.494  1.00136.13           C
ATOM    409  CB  PRO A  61      11.731   6.698 181.629  1.00136.13           C
ATOM    410  CG  PRO A  61      11.692   7.934 180.712  1.00136.13           C
ATOM    411  C   PRO A  61      10.935   4.328 181.188  1.00136.13           C
ATOM    412  O   PRO A  61       9.738   4.194 180.939  1.00136.13           O
ATOM    413  N   GLY A  62      11.639   3.453 181.928  1.00 29.55           N
ATOM    414  CA  GLY A  62      11.059   2.242 182.433  1.00 29.55           C
ATOM    415  C   GLY A  62      10.697   2.420 183.877  1.00 29.55           C
ATOM    416  O   GLY A  62      10.185   3.452 184.305  1.00 29.55           O
ATOM    417  N   PRO A  63      10.967   1.380 184.619  1.00147.75           N
ATOM    418  CA  PRO A  63      10.686   1.364 186.029  1.00147.75           C
ATOM    419  CD  PRO A  63      10.920   0.043 184.043  1.00147.75           C
ATOM    420  CB  PRO A  63      10.834  -0.091 186.467  1.00147.75           C
ATOM    421  CG  PRO A  63      10.495  -0.884 185.193  1.00147.75           C
ATOM    422  C   PRO A  63      11.525   2.326 186.813  1.00147.75           C
ATOM    423  O   PRO A  63      12.641   2.658 186.409  1.00147.75           O
HETATM  424  N   HYP A  64      10.968   2.763 187.908  1.00 66.84           N
HETATM  425  CD  HYP A  64       9.521   2.905 187.944  1.00 66.84           C
HETATM  426  CA  HYP A  64      11.614   3.729 188.761  0.96 66.84           C
HETATM  427  CB  HYP A  64      10.517   4.327 189.641  1.00 66.84           C
HETATM  428  CG  HYP A  64       9.270   4.178 188.760  1.00 66.84           C
HETATM  429  OE  HYP A  64       7.993   4.237 189.400  1.00 66.84           O
HETATM  430  C   HYP A  64      12.758   3.157 189.533  1.00 66.84           C
HETATM  431  O   HYP A  64      13.060   1.974 189.382  1.00 66.84           O
ATOM    432  N   GLY A  65      13.372   3.992 190.395  1.00 52.23           N
ATOM    433  CA  GLY A  65      14.796   4.137 190.463  0.79 52.23           C
ATOM    434  C   GLY A  65      15.317   3.335 191.613  1.00 52.23           C
ATOM    435  O   GLY A  65      14.913   2.195 191.839  1.00 52.23           O
ATOM    436  N   LYS A  66      16.277   3.933 192.345  1.00241.01           N
ATOM    437  CA  LYS A  66      16.879   3.359 193.508  0.92241.01           C
ATOM    438  CB  LYS A  66      18.327   3.823 193.745  1.00241.01           C
ATOM    439  CG  LYS A  66      19.314   3.354 192.673  1.00241.01           C
ATOM    440  CD  LYS A  66      19.445   1.832 192.573  1.00241.01           C
ATOM    441  CE  LYS A  66      18.260   1.164 191.876  1.00241.01           C
ATOM    442  NZ  LYS A  66      18.471  -0.299 191.804  1.00241.01           N
ATOM    443  C   LYS A  66      16.077   3.766 194.696  1.00241.01           C
ATOM    444  O   LYS A  66      14.903   4.114 194.588  1.00241.01           O
ATOM    445  N   ASN A  67      16.685   3.668 195.889  1.00248.98           N
ATOM    446  CA  ASN A  67      16.056   4.151 197.082  0.88248.98           C
ATOM    447  CB  ASN A  67      15.577   3.033 198.027  1.00248.98           C
ATOM    448  CG  ASN A  67      16.787   2.206 198.439  1.00248.98           C
ATOM    449  OD1 ASN A  67      17.488   1.649 197.596  1.00248.98           O
ATOM    450  ND2 ASN A  67      17.044   2.123 199.772  1.00248.98           N
ATOM    451  C   ASN A  67      17.124   4.916 197.795  1.00248.98           C
ATOM    452  O   ASN A  67      18.311   4.652 197.610  1.00248.98           O
ATOM    453  N   GLY A  68      16.732   5.905 198.619  1.00 63.50           N
ATOM    454  CA  GLY A  68      17.708   6.687 199.320  0.79 63.50           C
ATOM    455  C   GLY A  68      17.920   6.042 200.648  1.00 63.50           C
ATOM    456  O   GLY A  68      17.656   4.853 200.820  1.00 63.50           O
ATOM    457  N   ASP A  69      18.414   6.819 201.631  1.00232.72           N
ATOM    458  CA  ASP A  69      18.679   6.223 202.902  0.88232.72           C
ATOM    459  CB  ASP A  69      19.687   6.986 203.789  1.00232.72           C
ATOM    460  CG  ASP A  69      19.134   8.356 204.154  1.00232.72           C
ATOM    461  OD1 ASP A  69      19.023   9.217 203.241  1.00232.72           O
ATOM    462  OD2 ASP A  69      18.835   8.565 205.360  1.00232.72           O
ATOM    463  C   ASP A  69      17.417   6.040 203.670  1.00232.72           C
ATOM    464  O   ASP A  69      16.395   6.667 203.395  1.00232.72           O
ATOM    465  N   ASP A  70      17.479   5.122 204.653  1.00206.40           N
ATOM    466  CA  ASP A  70      16.379   4.825 205.514  0.79206.40           C
ATOM    467  CB  ASP A  70      16.446   3.410 206.122  1.00206.40           C
ATOM    468  CG  ASP A  70      17.749   3.269 206.899  1.00206.40           C
ATOM    469  OD1 ASP A  70      18.832   3.347 206.260  1.00206.40           O
ATOM    470  OD2 ASP A  70      17.680   3.083 208.143  1.00206.40           O
ATOM    471  C   ASP A  70      16.400   5.830 206.628  1.00206.40           C
ATOM    472  O   ASP A  70      17.201   6.764 206.614  1.00206.40           O
ATOM    473  N   GLY A  71      15.498   5.672 207.620  1.00 69.52           N
ATOM    474  CA  GLY A  71      15.374   6.629 208.687  0.86 69.52           C
ATOM    475  C   GLY A  71      16.398   6.390 209.752  1.00 69.52           C
ATOM    476  O   GLY A  71      17.150   5.417 209.710  1.00 69.52           O
ATOM    477  N   GLU A  72      16.434   7.307 210.748  1.00313.24           N
ATOM    478  CA  GLU A  72      17.385   7.241 211.822  0.97313.24           C
ATOM    479  CB  GLU A  72      18.651   8.070 211.529  1.00313.24           C
ATOM    480  CG  GLU A  72      18.358   9.488 211.023  1.00313.24           C
ATOM    481  CD  GLU A  72      18.084   9.395 209.524  1.00313.24           C
ATOM    482  OE1 GLU A  72      18.282   8.285 208.963  1.00313.24           O
ATOM    483  OE2 GLU A  72      17.684  10.426 208.919  1.00313.24           O
ATOM    484  C   GLU A  72      16.774   7.769 213.087  1.00313.24           C
ATOM    485  O   GLU A  72      15.886   8.620 213.059  1.00313.24           O
ATOM    486  N   ALA A  73      17.233   7.232 214.241  1.00240.29           N
ATOM    487  CA  ALA A  73      16.824   7.707 215.534  0.89240.29           C
ATOM    488  CB  ALA A  73      17.143   9.193 215.779  1.00240.29           C
ATOM    489  C   ALA A  73      15.361   7.500 215.710  1.00240.29           C
ATOM    490  O   ALA A  73      14.673   7.009 214.816  1.00240.29           O
ATOM    491  N   GLY A  74      14.855   7.858 216.907  1.00 93.06           N
ATOM    492  CA  GLY A  74      13.462   7.686 217.178  0.79 93.06           C
ATOM    493  C   GLY A  74      13.139   8.382 218.458  1.00 93.06           C
ATOM    494  O   GLY A  74      13.615   9.481 218.732  1.00 93.06           O
ATOM    495  N   LYS A  75      12.291   7.725 219.268  1.00248.43           N
ATOM    496  CA  LYS A  75      11.808   8.232 220.516  0.79248.43           C
ATOM    497  CB  LYS A  75      10.731   7.325 221.138  1.00248.43           C
ATOM    498  CG  LYS A  75       9.504   7.146 220.243  1.00248.43           C
ATOM    499  CD  LYS A  75       8.792   8.459 219.914  1.00248.43           C
ATOM    500  CE  LYS A  75       7.620   8.286 218.948  1.00248.43           C
ATOM    501  NZ  LYS A  75       6.595   7.405 219.551  1.00248.43           N
ATOM    502  C   LYS A  75      12.948   8.280 221.485  1.00248.43           C
ATOM    503  O   LYS A  75      14.063   7.810 221.240  1.00248.43           O
ATOM    504  N   PRO A  76      12.637   8.922 222.573  1.00166.77           N
ATOM    505  CA  PRO A  76      13.524   9.142 223.687  0.79166.77           C
ATOM    506  CD  PRO A  76      11.538   9.875 222.560  1.00166.77           C
ATOM    507  CB  PRO A  76      12.914  10.294 224.492  1.00166.77           C
ATOM    508  CG  PRO A  76      11.461  10.390 224.002  1.00166.77           C
ATOM    509  C   PRO A  76      13.792   7.939 224.524  1.00166.77           C
ATOM    510  O   PRO A  76      14.504   8.075 225.518  1.00166.77           O
ATOM    511  N   GLY A  77      13.251   6.758 224.193  1.00109.46           N
ATOM    512  CA  GLY A  77      13.489   5.714 225.139  0.79109.46           C
ATOM    513  C   GLY A  77      12.556   6.100 226.217  1.00109.46           C
ATOM    514  O   GLY A  77      11.612   6.853 225.981  1.00109.46           O
ATOM    515  N   ARG A  78      12.778   5.599 227.431  1.00164.63           N
ATOM    516  CA  ARG A  78      11.913   6.038 228.472  0.96164.63           C
ATOM    517  CB  ARG A  78      10.979   4.936 228.988  1.00164.63           C
ATOM    518  CG  ARG A  78      10.117   5.381 230.169  1.00164.63           C
ATOM    519  CD  ARG A  78       9.582   4.203 230.979  1.00164.63           C
ATOM    520  NE  ARG A  78      10.764   3.361 231.316  1.00164.63           N
ATOM    521  CZ  ARG A  78      10.914   2.841 232.568  1.00164.63           C
ATOM    522  NH1 ARG A  78       9.986   3.100 233.535  1.00164.63           N
ATOM    523  NH2 ARG A  78      11.998   2.060 232.849  1.00164.63           N
ATOM    524  C   ARG A  78      12.810   6.378 229.611  1.00164.63           C
ATOM    525  O   ARG A  78      13.813   5.705 229.842  1.00164.63           O
HETATM  526  N   HYP A  79      12.493   7.414 230.325  1.00 60.41           N
HETATM  527  CD  HYP A  79      11.994   8.615 229.677  1.00 60.41           C
HETATM  528  CA  HYP A  79      13.322   7.728 231.452  0.88 60.41           C
HETATM  529  CB  HYP A  79      13.118   9.221 231.708  1.00 60.41           C
HETATM  530  CG  HYP A  79      12.779   9.773 230.311  1.00 60.41           C
HETATM  531  OE  HYP A  79      14.009   9.976 229.609  1.00 60.41           O
HETATM  532  C   HYP A  79      12.865   6.844 232.562  1.00 60.41           C
HETATM  533  O   HYP A  79      11.748   6.334 232.490  1.00 60.41           O
ATOM    534  N   GLY A  80      13.703   6.641 233.592  1.00 41.28           N
ATOM    535  CA  GLY A  80      13.577   5.444 234.364  0.86 41.28           C
ATOM    536  C   GLY A  80      12.511   5.626 235.391  1.00 41.28           C
ATOM    537  O   GLY A  80      11.971   6.716 235.574  1.00 41.28           O
ATOM    538  N   GLU A  81      12.187   4.521 236.089  1.00253.66           N
ATOM    539  CA  GLU A  81      11.245   4.552 237.165  0.97253.66           C
ATOM    540  CB  GLU A  81      10.903   3.161 237.726  1.00253.66           C
ATOM    541  CG  GLU A  81      10.136   3.199 239.051  1.00253.66           C
ATOM    542  CD  GLU A  81       8.685   3.553 238.771  1.00253.66           C
ATOM    543  OE1 GLU A  81       8.447   4.524 238.006  1.00253.66           O
ATOM    544  OE2 GLU A  81       7.793   2.852 239.320  1.00253.66           O
ATOM    545  C   GLU A  81      11.950   5.298 238.259  1.00253.66           C
ATOM    546  O   GLU A  81      13.175   5.407 238.255  1.00253.66           O
ATOM    547  N   ARG A  82      11.183   5.852 239.217  1.00160.37           N
ATOM    548  CA  ARG A  82      11.737   6.728 240.212  0.89160.37           C
ATOM    549  CB  ARG A  82      10.657   7.289 241.151  1.00160.37           C
ATOM    550  CG  ARG A  82       9.665   8.223 240.460  1.00160.37           C
ATOM    551  CD  ARG A  82       8.533   8.691 241.377  1.00160.37           C
ATOM    552  NE  ARG A  82       7.699   9.652 240.603  1.00160.37           N
ATOM    553  CZ  ARG A  82       6.453   9.992 241.044  1.00160.37           C
ATOM    554  NH1 ARG A  82       5.939   9.405 242.164  1.00160.37           N
ATOM    555  NH2 ARG A  82       5.724  10.927 240.368  1.00160.37           N
ATOM    556  C   ARG A  82      12.782   6.106 241.104  1.00160.37           C
ATOM    557  O   ARG A  82      13.913   6.588 241.146  1.00160.37           O
ATOM    558  N   GLY A  83      12.464   5.011 241.827  1.00109.10           N
ATOM    559  CA  GLY A  83      13.443   4.441 242.721  0.79109.10           C
ATOM    560  C   GLY A  83      13.133   4.802 244.150  1.00109.10           C
ATOM    561  O   GLY A  83      12.651   5.887 244.476  1.00109.10           O
ATOM    562  N   PRO A  84      13.418   3.837 244.994  1.00 86.93           N
ATOM    563  CA  PRO A  84      13.220   3.923 246.431  0.83 86.93           C
ATOM    564  CD  PRO A  84      13.351   2.468 244.516  1.00 86.93           C
ATOM    565  CB  PRO A  84      13.024   2.470 246.894  1.00 86.93           C
ATOM    566  CG  PRO A  84      13.583   1.604 245.759  1.00 86.93           C
ATOM    567  C   PRO A  84      14.332   4.646 247.154  1.00 86.93           C
ATOM    568  O   PRO A  84      15.415   4.760 246.585  1.00 86.93           O
HETATM  569  N   HYP A  85      14.104   5.127 248.367  1.00 70.51           N
HETATM  570  CD  HYP A  85      13.259   4.405 249.297  1.00 70.51           C
HETATM  571  CA  HYP A  85      15.117   5.840 249.112  0.89 70.51           C
HETATM  572  CB  HYP A  85      14.480   6.116 250.483  1.00 70.51           C
HETATM  573  CG  HYP A  85      13.139   5.350 250.499  1.00 70.51           C
HETATM  574  OE  HYP A  85      12.071   6.283 250.332  1.00 70.51           O
HETATM  575  C   HYP A  85      16.300   4.937 249.353  1.00 70.51           C
HETATM  576  O   HYP A  85      16.300   3.807 248.866  1.00 70.51           O
ATOM    577  N   GLY A  86      17.309   5.411 250.125  1.00 32.21           N
ATOM    578  CA  GLY A  86      18.564   4.714 250.292  0.86 32.21           C
ATOM    579  C   GLY A  86      18.663   4.073 251.651  1.00 32.21           C
ATOM    580  O   GLY A  86      17.677   3.675 252.270  1.00 32.21           O
ATOM    581  N   PRO A  87      19.896   4.008 252.107  1.00 91.02           N
ATOM    582  CA  PRO A  87      20.288   3.435 253.376  1.00 91.02           C
ATOM    583  CD  PRO A  87      20.940   4.845 251.545  1.00 91.02           C
ATOM    584  CB  PRO A  87      21.802   3.617 253.444  1.00 91.02           C
ATOM    585  CG  PRO A  87      22.038   4.895 252.622  1.00 91.02           C
ATOM    586  C   PRO A  87      19.623   4.126 254.522  1.00 91.02           C
ATOM    587  O   PRO A  87      19.182   5.261 254.361  1.00 91.02           O
ATOM    588  N   GLN A  88      19.532   3.431 255.674  1.00247.63           N
ATOM    589  CA  GLN A  88      18.922   3.962 256.857  1.00247.63           C
ATOM    590  CB  GLN A  88      18.595   2.898 257.922  1.00247.63           C
ATOM    591  CG  GLN A  88      17.352   2.064 257.598  1.00247.63           C
ATOM    592  CD  GLN A  88      17.630   1.203 256.375  1.00247.63           C
ATOM    593  OE1 GLN A  88      18.367   0.220 256.444  1.00247.63           O
ATOM    594  NE2 GLN A  88      17.017   1.576 255.220  1.00247.63           N
ATOM    595  C   GLN A  88      19.839   4.969 257.471  1.00247.63           C
ATOM    596  O   GLN A  88      21.007   5.079 257.103  1.00247.63           O
ATOM    597  N   GLY A  89      19.298   5.756 258.421  1.00 64.91           N
ATOM    598  CA  GLY A  89      20.052   6.800 259.048  0.86 64.91           C
ATOM    599  C   GLY A  89      20.853   6.232 260.170  1.00 64.91           C
ATOM    600  O   GLY A  89      20.859   5.026 260.411  1.00 64.91           O
ATOM    601  N   ALA A  90      21.554   7.129 260.887  1.00178.95           N
ATOM    602  CA  ALA A  90      22.404   6.771 261.982  0.79178.95           C
ATOM    603  CB  ALA A  90      23.354   7.901 262.415  1.00178.95           C
ATOM    604  C   ALA A  90      21.540   6.423 263.157  1.00178.95           C
ATOM    605  O   ALA A  90      20.333   6.661 263.158  1.00178.95           O
ATOM    606  N   ARG A  91      22.165   5.814 264.185  1.00183.42           N
ATOM    607  CA  ARG A  91      21.515   5.365 265.385  0.85183.42           C
ATOM    608  CB  ARG A  91      22.444   4.479 266.242  1.00183.42           C
ATOM    609  CG  ARG A  91      21.779   3.784 267.430  1.00183.42           C
ATOM    610  CD  ARG A  91      22.722   2.865 268.217  1.00183.42           C
ATOM    611  NE  ARG A  91      23.125   1.736 267.327  1.00183.42           N
ATOM    612  CZ  ARG A  91      24.294   1.790 266.621  1.00183.42           C
ATOM    613  NH1 ARG A  91      25.129   2.860 266.763  1.00183.42           N
ATOM    614  NH2 ARG A  91      24.637   0.766 265.786  1.00183.42           N
ATOM    615  C   ARG A  91      21.107   6.567 266.189  1.00183.42           C
ATOM    616  O   ARG A  91      21.626   7.665 265.994  1.00183.42           O
ATOM    617  N   GLY A  92      20.139   6.376 267.114  1.00 28.88           N
ATOM    618  CA  GLY A  92      19.575   7.448 267.892  0.79 28.88           C
ATOM    619  C   GLY A  92      20.482   7.848 269.017  1.00 28.88           C
ATOM    620  O   GLY A  92      21.464   7.174 269.325  1.00 28.88           O
ATOM    621  N   LEU A  93      20.133   8.984 269.666  1.00 93.81           N
ATOM    622  CA  LEU A  93      20.866   9.565 270.759  0.79 93.81           C
ATOM    623  CB  LEU A  93      20.705  11.090 270.902  1.00 93.81           C
ATOM    624  CG  LEU A  93      21.384  11.904 269.787  1.00 93.81           C
ATOM    625  CD1 LEU A  93      22.912  11.742 269.835  1.00 93.81           C
ATOM    626  CD2 LEU A  93      20.787  11.579 268.410  1.00 93.81           C
ATOM    627  C   LEU A  93      20.401   8.969 272.042  1.00 93.81           C
ATOM    628  O   LEU A  93      19.510   8.122 272.086  1.00 93.81           O
HETATM  629  N   HYP A  94      21.044   9.400 273.095  1.00 65.68           N
HETATM  630  CD  HYP A  94      22.454   9.750 273.010  1.00 65.68           C
HETATM  631  CA  HYP A  94      20.698   8.922 274.402  0.79 65.68           C
HETATM  632  CB  HYP A  94      21.816   9.375 275.339  1.00 65.68           C
HETATM  633  CG  HYP A  94      23.030   9.409 274.395  1.00 65.68           C
HETATM  634  OE  HYP A  94      24.160  10.192 274.787  1.00 65.68           O
HETATM  635  C   HYP A  94      19.318   9.355 274.765  1.00 65.68           C
HETATM  636  O   HYP A  94      18.886  10.418 274.322  1.00 65.68           O
ATOM    637  N   GLY A  95      18.605   8.530 275.554  1.00 19.05           N
ATOM    638  CA  GLY A  95      17.225   8.793 275.824  0.79 19.05           C
ATOM    639  C   GLY A  95      17.210   9.724 276.981  1.00 19.05           C
ATOM    640  O   GLY A  95      18.258  10.235 277.373  1.00 19.05           O
ATOM    641  N   THR A  96      16.024  10.006 277.554  1.00174.13           N
ATOM    642  CA  THR A  96      16.094  10.898 278.667  0.79174.13           C
ATOM    643  CB  THR A  96      15.827  12.330 278.300  1.00174.13           C
ATOM    644  OG1 THR A  96      14.506  12.478 277.799  1.00174.13           O
ATOM    645  CG2 THR A  96      16.849  12.759 277.233  1.00174.13           C
ATOM    646  C   THR A  96      15.132  10.523 279.739  1.00174.13           C
ATOM    647  O   THR A  96      13.956  10.307 279.450  1.00174.13           O
ATOM    648  N   ALA A  97      15.657  10.400 280.988  1.00341.23           N
ATOM    649  CA  ALA A  97      14.890  10.299 282.205  0.79341.23           C
ATOM    650  CB  ALA A  97      13.366  10.505 282.089  1.00341.23           C
ATOM    651  C   ALA A  97      15.083   9.055 283.007  1.00341.23           C
ATOM    652  O   ALA A  97      15.903   8.195 282.690  1.00341.23           O
ATOM    653  N   GLY A  98      14.292   8.969 284.111  1.00114.64           N
ATOM    654  CA  GLY A  98      14.341   7.858 285.023  0.79114.64           C
ATOM    655  C   GLY A  98      13.417   8.093 286.217  1.00114.64           C
ATOM    656  O   GLY A  98      12.579   7.244 286.520  1.00114.64           O
ATOM    657  N   LEU A  99      13.544   9.247 286.926  1.00160.56           N
ATOM    658  CA  LEU A  99      12.716   9.662 288.053  0.79160.56           C
ATOM    659  CB  LEU A  99      11.236   9.257 287.898  1.00160.56           C
ATOM    660  CG  LEU A  99      10.471   9.956 286.759  1.00160.56           C
ATOM    661  CD1 LEU A  99       8.997   9.514 286.740  1.00160.56           C
ATOM    662  CD2 LEU A  99      10.629  11.483 286.826  1.00160.56           C
ATOM    663  C   LEU A  99      13.090   9.196 289.452  1.00160.56           C
ATOM    664  O   LEU A  99      12.440   9.693 290.370  1.00160.56           O
HETATM  665  N   HYP A 100      14.031   8.353 289.779  1.00110.58           N
HETATM  666  CD  HYP A 100      13.858   7.092 289.090  1.00110.58           C
HETATM  667  CA  HYP A 100      14.093   8.098 291.221  0.79110.58           C
HETATM  668  CB  HYP A 100      13.244   6.823 291.410  1.00110.58           C
HETATM  669  CG  HYP A 100      12.858   6.372 289.991  1.00110.58           C
HETATM  670  OE  HYP A 100      12.764   4.963 289.770  1.00110.58           O
HETATM  671  C   HYP A 100      15.514   8.026 291.665  1.00110.58           C
HETATM  672  O   HYP A 100      16.337   8.512 290.897  1.00110.58           O
ATOM    673  N   GLY A 101      15.879   7.455 292.845  1.00 66.32           N
ATOM    674  CA  GLY A 101      15.377   6.229 293.414  0.86 66.32           C
ATOM    675  C   GLY A 101      14.673   6.538 294.697  1.00 66.32           C
ATOM    676  O   GLY A 101      14.111   7.616 294.879  1.00 66.32           O
ATOM    677  N   MET A 102      14.710   5.571 295.637  1.00231.75           N
ATOM    678  CA  MET A 102      14.032   5.714 296.892  0.97231.75           C
ATOM    679  CB  MET A 102      13.766   4.388 297.623  1.00231.75           C
ATOM    680  CG  MET A 102      12.781   4.558 298.782  1.00231.75           C
ATOM    681  SD  MET A 102      12.427   3.052 299.732  1.00231.75           S
ATOM    682  CE  MET A 102      13.942   3.160 300.727  1.00231.75           C
ATOM    683  C   MET A 102      14.840   6.567 297.814  1.00231.75           C
ATOM    684  O   MET A 102      16.009   6.859 297.566  1.00231.75           O
ATOM    685  N   LYS A 103      14.183   7.007 298.906  1.00222.89           N
ATOM    686  CA  LYS A 103      14.765   7.824 299.928  0.79222.89           C
ATOM    687  CB  LYS A 103      13.732   8.646 300.717  1.00222.89           C
ATOM    688  CG  LYS A 103      12.688   7.800 301.450  1.00222.89           C
ATOM    689  CD  LYS A 103      11.818   8.623 302.402  1.00222.89           C
ATOM    690  CE  LYS A 103      10.744   7.814 303.133  1.00222.89           C
ATOM    691  NZ  LYS A 103      11.134   7.607 304.545  1.00222.89           N
ATOM    692  C   LYS A 103      15.485   6.924 300.889  1.00222.89           C
ATOM    693  O   LYS A 103      15.516   5.708 300.709  1.00222.89           O
ATOM    694  N   GLY A 104      16.102   7.518 301.935  1.00 44.52           N
ATOM    695  CA  GLY A 104      16.908   6.797 302.887  0.93 44.52           C
ATOM    696  C   GLY A 104      16.062   6.024 303.850  1.00 44.52           C
ATOM    697  O   GLY A 104      14.840   6.159 303.890  1.00 44.52           O
ATOM    698  N   HIS A 105      16.749   5.192 304.665  1.00100.17           N
ATOM    699  CA  HIS A 105      16.179   4.323 305.659  1.00100.17           C
ATOM    700  ND1 HIS A 105      16.563   0.644 306.768  1.00100.17           N
ATOM    701  CG  HIS A 105      16.061   1.888 306.457  1.00100.17           C
ATOM    702  CB  HIS A 105      16.778   2.900 305.608  1.00100.17           C
ATOM    703  NE2 HIS A 105      14.578   0.793 307.760  1.00100.17           N
ATOM    704  CD2 HIS A 105      14.847   1.961 307.069  1.00100.17           C
ATOM    705  CE1 HIS A 105      15.637   0.032 307.550  1.00100.17           C
ATOM    706  C   HIS A 105      16.534   4.928 306.989  1.00100.17           C
ATOM    707  O   HIS A 105      17.010   6.058 307.054  1.00100.17           O
ATOM    708  N   ARG A 106      16.293   4.209 308.102  1.00103.57           N
ATOM    709  CA  ARG A 106      16.599   4.763 309.389  0.92103.57           C
ATOM    710  CB  ARG A 106      16.081   3.966 310.598  1.00103.57           C
ATOM    711  CG  ARG A 106      14.574   4.021 310.840  1.00103.57           C
ATOM    712  CD  ARG A 106      14.216   3.539 312.248  1.00103.57           C
ATOM    713  NE  ARG A 106      12.736   3.428 312.348  1.00103.57           N
ATOM    714  CZ  ARG A 106      12.120   2.270 311.972  1.00103.57           C
ATOM    715  NH1 ARG A 106      12.852   1.249 311.438  1.00103.57           N
ATOM    716  NH2 ARG A 106      10.773   2.131 312.139  1.00103.57           N
ATOM    717  C   ARG A 106      18.077   4.827 309.567  1.00103.57           C
ATOM    718  O   ARG A 106      18.834   4.126 308.898  1.00103.57           O
ATOM    719  N   GLY A 107      18.510   5.714 310.486  1.00 22.24           N
ATOM    720  CA  GLY A 107      19.898   5.892 310.796  1.00 22.24           C
ATOM    721  C   GLY A 107      20.251   4.927 311.881  1.00 22.24           C
ATOM    722  O   GLY A 107      19.465   4.056 312.250  1.00 22.24           O
ATOM    723  N   PHE A 108      21.477   5.076 312.410  1.00114.79           N
ATOM    724  CA  PHE A 108      21.993   4.268 313.474  0.81114.79           C
ATOM    725  CB  PHE A 108      23.533   4.273 313.497  1.00114.79           C
ATOM    726  CG  PHE A 108      24.062   3.299 314.495  1.00114.79           C
ATOM    727  CD1 PHE A 108      24.028   1.948 314.236  1.00114.79           C
ATOM    728  CD2 PHE A 108      24.628   3.737 315.671  1.00114.79           C
ATOM    729  CE1 PHE A 108      24.528   1.047 315.146  1.00114.79           C
ATOM    730  CE2 PHE A 108      25.130   2.839 316.585  1.00114.79           C
ATOM    731  CZ  PHE A 108      25.078   1.491 316.324  1.00114.79           C
ATOM    732  C   PHE A 108      21.476   4.901 314.725  1.00114.79           C
ATOM    733  O   PHE A 108      20.823   5.941 314.659  1.00114.79           O
ATOM    734  N   SER A 109      21.685   4.272 315.897  1.00106.79           N
ATOM    735  CA  SER A 109      21.196   4.872 317.110  0.79106.79           C
ATOM    736  CB  SER A 109      20.850   3.847 318.203  1.00106.79           C
ATOM    737  OG  SER A 109      22.027   3.173 318.626  1.00106.79           O
ATOM    738  C   SER A 109      22.224   5.803 317.686  1.00106.79           C
ATOM    739  O   SER A 109      23.400   5.759 317.325  1.00106.79           O
ATOM    740  N   GLY A 110      21.774   6.682 318.613  1.00 32.12           N
ATOM    741  CA  GLY A 110      22.608   7.656 319.269  0.93 32.12           C
ATOM    742  C   GLY A 110      23.200   7.044 320.502  1.00 32.12           C
ATOM    743  O   GLY A 110      22.903   5.902 320.846  1.00 32.12           O
ATOM    744  N   LEU A 111      24.071   7.807 321.201  1.00100.49           N
ATOM    745  CA  LEU A 111      24.697   7.316 322.398  0.85100.49           C
ATOM    746  CB  LEU A 111      26.187   6.979 322.221  1.00100.49           C
ATOM    747  CG  LEU A 111      26.445   5.822 321.240  1.00100.49           C
ATOM    748  CD1 LEU A 111      25.882   4.497 321.777  1.00100.49           C
ATOM    749  CD2 LEU A 111      25.934   6.163 319.831  1.00100.49           C
ATOM    750  C   LEU A 111      24.624   8.385 323.448  1.00100.49           C
ATOM    751  O   LEU A 111      24.474   9.564 323.131  1.00100.49           O
ATOM    752  N   ASP A 112      24.694   7.991 324.742  1.00201.04           N
ATOM    753  CA  ASP A 112      24.677   8.964 325.802  0.79201.04           C
ATOM    754  CB  ASP A 112      23.263   9.276 326.323  1.00201.04           C
ATOM    755  CG  ASP A 112      23.367  10.461 327.274  1.00201.04           C
ATOM    756  OD1 ASP A 112      24.485  11.026 327.395  1.00201.04           O
ATOM    757  OD2 ASP A 112      22.332  10.822 327.893  1.00201.04           O
ATOM    758  C   ASP A 112      25.461   8.439 326.958  1.00201.04           C
ATOM    759  O   ASP A 112      25.253   7.310 327.397  1.00201.04           O
ATOM    760  N   GLY A 113      26.403   9.250 327.478  1.00 94.26           N
ATOM    761  CA  GLY A 113      27.136   8.822 328.629  0.79 94.26           C
ATOM    762  C   GLY A 113      26.909   9.837 329.700  1.00 94.26           C
ATOM    763  O   GLY A 113      27.671  10.792 329.838  1.00 94.26           O
ATOM    764  N   ALA A 114      25.838   9.651 330.495  1.00209.43           N
ATOM    765  CA  ALA A 114      25.612  10.537 331.596  0.79209.43           C
ATOM    766  CB  ALA A 114      24.276  11.295 331.512  1.00209.43           C
ATOM    767  C   ALA A 114      25.554   9.662 332.787  1.00209.43           C
ATOM    768  O   ALA A 114      24.684   8.800 332.904  1.00209.43           O
ATOM    769  N   LYS A 115      26.506   9.858 333.705  1.00214.69           N
ATOM    770  CA  LYS A 115      26.472   9.061 334.881  0.79214.69           C
ATOM    771  CB  LYS A 115      27.824   8.923 335.601  1.00214.69           C
ATOM    772  CG  LYS A 115      28.814   7.986 334.907  1.00214.69           C
ATOM    773  CD  LYS A 115      30.229   8.073 335.482  1.00214.69           C
ATOM    774  CE  LYS A 115      31.170   6.984 334.966  1.00214.69           C
ATOM    775  NZ  LYS A 115      31.271   7.062 333.492  1.00214.69           N
ATOM    776  C   LYS A 115      25.553   9.761 335.815  1.00214.69           C
ATOM    777  O   LYS A 115      25.290  10.954 335.671  1.00214.69           O
ATOM    778  N   GLY A 116      25.012   9.016 336.790  1.00 59.06           N
ATOM    779  CA  GLY A 116      24.149   9.640 337.739  0.79 59.06           C
ATOM    780  C   GLY A 116      25.046  10.223 338.791  1.00 59.06           C
ATOM    781  O   GLY A 116      26.265  10.239 338.633  1.00 59.06           O
ATOM    782  N   ASP A 117      24.462  10.729 339.896  1.00206.10           N
ATOM    783  CA  ASP A 117      25.246  11.345 340.933  0.79206.10           C
ATOM    784  CB  ASP A 117      24.521  12.521 341.617  1.00206.10           C
ATOM    785  CG  ASP A 117      25.553  13.402 342.311  1.00206.10           C
ATOM    786  OD1 ASP A 117      26.750  13.333 341.923  1.00206.10           O
ATOM    787  OD2 ASP A 117      25.157  14.152 343.243  1.00206.10           O
ATOM    788  C   ASP A 117      25.562  10.315 341.984  1.00206.10           C
ATOM    789  O   ASP A 117      25.500   9.118 341.717  1.00206.10           O
ATOM    790  N   ALA A 118      25.967  10.756 343.200  1.00270.50           N
ATOM    791  CA  ALA A 118      26.251   9.841 344.278  0.79270.50           C
ATOM    792  CB  ALA A 118      27.747   9.515 344.433  1.00270.50           C
ATOM    793  C   ALA A 118      25.811  10.472 345.560  1.00270.50           C
ATOM    794  O   ALA A 118      25.790  11.696 345.679  1.00270.50           O
ATOM    795  N   GLY A 119      25.412   9.644 346.551  1.00221.34           N
ATOM    796  CA  GLY A 119      25.107  10.188 347.845  1.00221.34           C
ATOM    797  C   GLY A 119      23.665  10.037 348.187  1.00221.34           C
ATOM    798  O   GLY A 119      23.014   9.140 347.654  1.00221.34           O
ATOM    799  N   PRO A 120      23.100  10.851 349.066  1.00207.13           N
ATOM    800  CA  PRO A 120      23.765  11.899 349.834  0.50207.13           C
ATOM    801  CD  PRO A 120      21.700  11.178 348.842  1.00207.13           C
ATOM    802  CB  PRO A 120      22.750  13.035 349.961  1.00207.13           C
ATOM    803  CG  PRO A 120      21.390  12.346 349.787  1.00207.13           C
ATOM    804  C   PRO A 120      24.189  11.389 351.187  1.00207.13           C
ATOM    805  O   PRO A 120      24.082  10.189 351.434  1.00207.13           O
ATOM    806  N   ALA A 121      24.662  12.298 352.076  1.00208.35           N
ATOM    807  CA  ALA A 121      25.079  11.955 353.414  0.32208.35           C
ATOM    808  CB  ALA A 121      25.628  13.148 354.216  1.00208.35           C
ATOM    809  C   ALA A 121      23.902  11.408 354.163  1.00208.35           C
ATOM    810  O   ALA A 121      22.795  11.937 354.074  1.00208.35           O
ATOM    811  N   GLY A 122      24.122  10.305 354.915  1.00 66.76           N
ATOM    812  CA  GLY A 122      23.076   9.698 355.693  0.62 66.76           C
ATOM    813  C   GLY A 122      23.035  10.373 357.032  1.00 66.76           C
ATOM    814  O   GLY A 122      24.064  10.714 357.613  1.00 66.76           O
ATOM    815  N   PRO A 123      21.844  10.553 357.536  1.00170.64           N
ATOM    816  CA  PRO A 123      21.625  11.197 358.808  0.55170.64           C
ATOM    817  CD  PRO A 123      20.728   9.707 357.149  1.00170.64           C
ATOM    818  CB  PRO A 123      20.130  11.040 359.082  1.00170.64           C
ATOM    819  CG  PRO A 123      19.774   9.732 358.354  1.00170.64           C
ATOM    820  C   PRO A 123      22.433  10.748 359.986  1.00170.64           C
ATOM    821  O   PRO A 123      23.344  11.469 360.390  1.00170.64           O
ATOM    822  N   LYS A 124      22.122   9.565 360.548  1.00351.87           N
ATOM    823  CA  LYS A 124      22.833   9.050 361.683  0.73351.87           C
ATOM    824  CB  LYS A 124      22.269   9.457 363.055  1.00351.87           C
ATOM    825  CG  LYS A 124      20.888   8.882 363.362  1.00351.87           C
ATOM    826  CD  LYS A 124      19.782   9.397 362.443  1.00351.87           C
ATOM    827  CE  LYS A 124      18.414   8.808 362.781  1.00351.87           C
ATOM    828  NZ  LYS A 124      18.128   9.008 364.220  1.00351.87           N
ATOM    829  C   LYS A 124      22.670   7.583 361.565  1.00351.87           C
ATOM    830  O   LYS A 124      21.685   7.100 361.009  1.00351.87           O
ATOM    831  N   GLY A 125      23.649   6.826 362.068  1.00 84.29           N
ATOM    832  CA  GLY A 125      23.491   5.415 362.024  0.62 84.29           C
ATOM    833  C   GLY A 125      22.723   5.136 363.257  1.00 84.29           C
ATOM    834  O   GLY A 125      21.952   5.980 363.713  1.00 84.29           O
ATOM    835  N   GLU A 126      22.894   3.949 363.845  1.00217.97           N
ATOM    836  CA  GLU A 126      22.076   3.737 364.987  0.22217.97           C
ATOM    837  CB  GLU A 126      21.895   2.256 365.370  1.00217.97           C
ATOM    838  CG  GLU A 126      21.010   1.486 364.385  1.00217.97           C
ATOM    839  CD  GLU A 126      19.572   1.967 364.552  1.00217.97           C
ATOM    840  OE1 GLU A 126      19.001   1.759 365.656  1.00217.97           O
ATOM    841  OE2 GLU A 126      19.025   2.550 363.577  1.00217.97           O
ATOM    842  C   GLU A 126      22.587   4.490 366.173  1.00217.97           C
ATOM    843  O   GLU A 126      23.771   4.511 366.505  1.00217.97           O
HETATM  844  N   HYP A 127      21.624   5.109 366.797  1.00103.45           N
HETATM  845  CD  HYP A 127      20.328   4.456 366.803  1.00103.45           C
HETATM  846  CA  HYP A 127      21.859   5.764 368.060  0.50103.45           C
HETATM  847  CB  HYP A 127      20.510   5.827 368.788  1.00103.45           C
HETATM  848  CG  HYP A 127      19.496   5.306 367.761  1.00103.45           C
HETATM  849  OE  HYP A 127      18.338   4.646 368.278  1.00103.45           O
HETATM  850  C   HYP A 127      22.576   7.067 368.141  1.00103.45           C
HETATM  851  O   HYP A 127      22.602   7.774 367.135  1.00103.45           O
ATOM    852  N   GLY A 128      23.149   7.434 369.330  1.00 54.33           N
ATOM    853  CA  GLY A 128      23.933   6.616 370.242  0.85 54.33           C
ATOM    854  C   GLY A 128      23.106   5.977 371.309  1.00 54.33           C
ATOM    855  O   GLY A 128      21.900   6.191 371.420  1.00 54.33           O
ATOM    856  N   SER A 129      23.790   5.158 372.136  1.00 94.38           N
ATOM    857  CA  SER A 129      23.203   4.509 373.271  0.29 94.38           C
ATOM    858  CB  SER A 129      23.522   3.007 373.347  1.00 94.38           C
ATOM    859  OG  SER A 129      24.920   2.816 373.504  1.00 94.38           O
ATOM    860  C   SER A 129      23.841   5.163 374.439  1.00 94.38           C
ATOM    861  O   SER A 129      25.050   5.391 374.456  1.00 94.38           O
HETATM  862  N   HYP A 130      23.052   5.488 375.414  1.00 72.82           N
HETATM  863  CD  HYP A 130      21.773   6.105 375.117  1.00 72.82           C
HETATM  864  CA  HYP A 130      23.662   6.126 376.534  0.85 72.82           C
HETATM  865  CB  HYP A 130      22.507   6.575 377.425  1.00 72.82           C
HETATM  866  CG  HYP A 130      21.315   6.719 376.453  1.00 72.82           C
HETATM  867  OE  HYP A 130      20.754   8.029 376.332  1.00 72.82           O
HETATM  868  C   HYP A 130      24.584   5.139 377.153  1.00 72.82           C
HETATM  869  O   HYP A 130      24.438   3.945 376.898  1.00 72.82           O
ATOM    870  N   GLY A 131      25.543   5.615 377.963  1.00 37.69           N
ATOM    871  CA  GLY A 131      26.507   4.730 378.531  0.85 37.69           C
ATOM    872  C   GLY A 131      25.907   4.250 379.810  1.00 37.69           C
ATOM    873  O   GLY A 131      24.690   4.119 379.921  1.00 37.69           O
ATOM    874  N   GLU A 132      26.756   3.958 380.811  1.00168.73           N
ATOM    875  CA  GLU A 132      26.259   3.487 382.068  0.15168.73           C
ATOM    876  CB  GLU A 132      26.970   2.218 382.571  1.00168.73           C
ATOM    877  CG  GLU A 132      26.722   1.005 381.666  1.00168.73           C
ATOM    878  CD  GLU A 132      27.428  -0.206 382.262  1.00168.73           C
ATOM    879  OE1 GLU A 132      27.886  -0.106 383.431  1.00168.73           O
ATOM    880  OE2 GLU A 132      27.510  -1.249 381.560  1.00168.73           O
ATOM    881  C   GLU A 132      26.470   4.590 383.053  1.00168.73           C
ATOM    882  O   GLU A 132      26.715   5.735 382.677  1.00168.73           O
ATOM    883  N   ASN A 133      26.342   4.277 384.354  1.00220.69           N
ATOM    884  CA  ASN A 133      26.460   5.281 385.369  0.85220.69           C
ATOM    885  CB  ASN A 133      26.050   4.773 386.764  1.00220.69           C
ATOM    886  CG  ASN A 133      26.982   3.632 387.158  1.00220.69           C
ATOM    887  OD1 ASN A 133      27.781   3.153 386.355  1.00220.69           O
ATOM    888  ND2 ASN A 133      26.868   3.168 388.431  1.00220.69           N
ATOM    889  C   ASN A 133      27.864   5.771 385.441  1.00220.69           C
ATOM    890  O   ASN A 133      28.816   5.086 385.072  1.00220.69           O
ATOM    891  N   GLY A 134      27.996   7.022 385.914  1.00 76.45           N
ATOM    892  CA  GLY A 134      29.255   7.684 386.049  0.62 76.45           C
ATOM    893  C   GLY A 134      29.607   7.658 387.503  1.00 76.45           C
ATOM    894  O   GLY A 134      29.955   6.616 388.057  1.00 76.45           O
ATOM    895  N   ALA A 135      29.514   8.832 388.156  1.00205.52           N
ATOM    896  CA  ALA A 135      29.930   9.011 389.516  0.15205.52           C
ATOM    897  CB  ALA A 135      29.704  10.439 390.043  1.00205.52           C
ATOM    898  C   ALA A 135      29.217   8.083 390.437  1.00205.52           C
ATOM    899  O   ALA A 135      28.053   7.718 390.277  1.00205.52           O
HETATM  900  N   HYP A 136      30.006   7.684 391.395  1.00 88.02           N
HETATM  901  CD  HYP A 136      31.406   7.423 391.104  1.00 88.02           C
HETATM  902  CA  HYP A 136      29.518   6.876 392.476  0.84 88.02           C
HETATM  903  CB  HYP A 136      30.743   6.185 393.081  1.00 88.02           C
HETATM  904  CG  HYP A 136      31.750   6.178 391.925  1.00 88.02           C
HETATM  905  OE  HYP A 136      33.134   6.043 392.257  1.00 88.02           O
HETATM  906  C   HYP A 136      28.917   7.870 393.417  1.00 88.02           C
HETATM  907  O   HYP A 136      29.058   9.067 393.174  1.00 88.02           O
ATOM    908  N   GLY A 137      28.244   7.417 394.489  1.00 41.03           N
ATOM    909  CA  GLY A 137      27.581   8.363 395.335  0.85 41.03           C
ATOM    910  C   GLY A 137      28.465   8.701 396.496  1.00 41.03           C
ATOM    911  O   GLY A 137      29.618   8.277 396.553  1.00 41.03           O
ATOM    912  N   GLN A 138      27.922   9.479 397.466  1.00211.25           N
ATOM    913  CA  GLN A 138      28.677   9.855 398.631  0.30211.25           C
ATOM    914  CB  GLN A 138      28.919  11.367 398.819  1.00211.25           C
ATOM    915  CG  GLN A 138      30.077  11.639 399.792  1.00211.25           C
ATOM    916  CD  GLN A 138      30.292  13.137 399.940  1.00211.25           C
ATOM    917  OE1 GLN A 138      29.603  13.806 400.707  1.00211.25           O
ATOM    918  NE2 GLN A 138      31.290  13.676 399.189  1.00211.25           N
ATOM    919  C   GLN A 138      27.969   9.316 399.838  1.00211.25           C
ATOM    920  O   GLN A 138      27.161   8.395 399.733  1.00211.25           O
ATOM    921  N   MET A 139      28.272   9.868 401.030  1.00282.93           N
ATOM    922  CA  MET A 139      27.758   9.312 402.244  0.45282.93           C
ATOM    923  CB  MET A 139      28.862   9.140 403.297  1.00282.93           C
ATOM    924  CG  MET A 139      29.932   8.142 402.842  1.00282.93           C
ATOM    925  SD  MET A 139      31.506   8.242 403.743  1.00282.93           S
ATOM    926  CE  MET A 139      32.125   9.652 402.778  1.00282.93           C
ATOM    927  C   MET A 139      26.671  10.170 402.812  1.00282.93           C
ATOM    928  O   MET A 139      26.645  11.385 402.624  1.00282.93           O
ATOM    929  N   GLY A 140      25.718   9.515 403.513  1.00 58.79           N
ATOM    930  CA  GLY A 140      24.581  10.181 404.084  0.83 58.79           C
ATOM    931  C   GLY A 140      24.856  10.615 405.481  1.00 58.79           C
ATOM    932  O   GLY A 140      25.863  10.282 406.105  1.00 58.79           O
ATOM    933  N   PRO A 141      23.913  11.394 405.944  1.00149.53           N
ATOM    934  CA  PRO A 141      23.996  11.920 407.275  0.27149.53           C
ATOM    935  CD  PRO A 141      23.282  12.344 405.039  1.00149.53           C
ATOM    936  CB  PRO A 141      23.079  13.140 407.315  1.00149.53           C
ATOM    937  CG  PRO A 141      23.062  13.627 405.856  1.00149.53           C
ATOM    938  C   PRO A 141      23.608  10.820 408.207  1.00149.53           C
ATOM    939  O   PRO A 141      23.079   9.807 407.753  1.00149.53           O
ATOM    940  N   ARG A 142      23.856  11.007 409.513  1.00111.12           N
ATOM    941  CA  ARG A 142      23.623   9.999 410.502  0.68111.12           C
ATOM    942  CB  ARG A 142      24.845   9.835 411.417  1.00111.12           C
ATOM    943  CG  ARG A 142      25.171  11.170 412.085  1.00111.12           C
ATOM    944  CD  ARG A 142      26.601  11.332 412.591  1.00111.12           C
ATOM    945  NE  ARG A 142      26.746  12.782 412.896  1.00111.12           N
ATOM    946  CZ  ARG A 142      27.947  13.405 412.725  1.00111.12           C
ATOM    947  NH1 ARG A 142      29.049  12.676 412.384  1.00111.12           N
ATOM    948  NH2 ARG A 142      28.037  14.758 412.881  1.00111.12           N
ATOM    949  C   ARG A 142      22.494  10.438 411.384  1.00111.12           C
ATOM    950  O   ARG A 142      21.985  11.550 411.260  1.00111.12           O
ATOM    951  N   GLY A 143      22.059   9.537 412.291  1.00 18.01           N
ATOM    952  CA  GLY A 143      20.977   9.824 413.188  0.84 18.01           C
ATOM    953  C   GLY A 143      21.492  10.586 414.363  1.00 18.01           C
ATOM    954  O   GLY A 143      22.699  10.749 414.536  1.00 18.01           O
ATOM    955  N   LEU A 144      20.550  11.071 415.201  1.00124.45           N
ATOM    956  CA  LEU A 144      20.864  11.796 416.399  0.55124.45           C
ATOM    957  CB  LEU A 144      19.753  12.766 416.839  1.00124.45           C
ATOM    958  CG  LEU A 144      20.078  13.550 418.123  1.00124.45           C
ATOM    959  CD1 LEU A 144      21.250  14.516 417.896  1.00124.45           C
ATOM    960  CD2 LEU A 144      18.831  14.252 418.686  1.00124.45           C
ATOM    961  C   LEU A 144      21.005  10.773 417.475  1.00124.45           C
ATOM    962  O   LEU A 144      20.328   9.747 417.462  1.00124.45           O
HETATM  963  N   HYP A 145      21.890  11.015 418.396  1.00 66.54           N
HETATM  964  CD  HYP A 145      23.162  11.623 418.046  1.00 66.54           C
HETATM  965  CA  HYP A 145      22.033  10.074 419.469  0.62 66.54           C
HETATM  966  CB  HYP A 145      23.447  10.267 420.012  1.00 66.54           C
HETATM  967  CG  HYP A 145      24.228  10.817 418.806  1.00 66.54           C
HETATM  968  OE  HYP A 145      24.674   9.706 418.024  1.00 66.54           O
HETATM  969  C   HYP A 145      20.973  10.382 420.470  1.00 66.54           C
HETATM  970  O   HYP A 145      20.434  11.486 420.433  1.00 66.54           O
ATOM    971  N   GLY A 146      20.644   9.433 421.367  1.00 89.16           N
ATOM    972  CA  GLY A 146      19.726   9.786 422.406  0.85 89.16           C
ATOM    973  C   GLY A 146      19.622   8.649 423.367  1.00 89.16           C
ATOM    974  O   GLY A 146      19.411   7.501 422.980  1.00 89.16           O
ATOM    975  N   GLU A 147      19.762   8.979 424.666  1.00252.38           N
ATOM    976  CA  GLU A 147      19.662   8.057 425.761  0.43252.38           C
ATOM    977  CB  GLU A 147      20.801   7.021 425.826  1.00252.38           C
ATOM    978  CG  GLU A 147      20.727   5.902 424.780  1.00252.38           C
ATOM    979  CD  GLU A 147      20.196   4.633 425.442  1.00252.38           C
ATOM    980  OE1 GLU A 147      18.967   4.553 425.705  1.00252.38           O
ATOM    981  OE2 GLU A 147      21.028   3.719 425.692  1.00252.38           O
ATOM    982  C   GLU A 147      19.790   8.895 426.982  1.00252.38           C
ATOM    983  O   GLU A 147      19.926  10.116 426.913  1.00252.38           O
ATOM    984  N   ARG A 148      19.742   8.239 428.147  1.00174.39           N
ATOM    985  CA  ARG A 148      19.826   8.931 429.390  0.81174.39           C
ATOM    986  CB  ARG A 148      18.571   8.689 430.248  1.00174.39           C
ATOM    987  CG  ARG A 148      18.664   9.172 431.696  1.00174.39           C
ATOM    988  CD  ARG A 148      17.529   8.639 432.575  1.00174.39           C
ATOM    989  NE  ARG A 148      17.660   7.154 432.618  1.00174.39           N
ATOM    990  CZ  ARG A 148      17.015   6.430 433.579  1.00174.39           C
ATOM    991  NH1 ARG A 148      16.247   7.062 434.514  1.00174.39           N
ATOM    992  NH2 ARG A 148      17.138   5.070 433.604  1.00174.39           N
ATOM    993  C   ARG A 148      20.965   8.328 430.141  1.00174.39           C
ATOM    994  O   ARG A 148      21.444   7.246 429.804  1.00174.39           O
ATOM    995  N   GLY A 149      21.441   9.038 431.180  1.00 20.58           N
ATOM    996  CA  GLY A 149      22.525   8.543 431.971  0.81 20.58           C
ATOM    997  C   GLY A 149      21.962   7.906 433.204  1.00 20.58           C
ATOM    998  O   GLY A 149      20.838   7.406 433.200  1.00 20.58           O
ATOM    999  N   ARG A 150      22.750   7.917 434.303  1.00103.67           N
ATOM   1000  CA  ARG A 150      22.342   7.288 435.530  0.73103.67           C
ATOM   1001  CB  ARG A 150      23.239   6.108 435.932  1.00103.67           C
ATOM   1002  CG  ARG A 150      23.211   4.986 434.893  1.00103.67           C
ATOM   1003  CD  ARG A 150      24.044   3.760 435.267  1.00103.67           C
ATOM   1004  NE  ARG A 150      23.229   2.934 436.200  1.00103.67           N
ATOM   1005  CZ  ARG A 150      23.522   1.612 436.370  1.00103.67           C
ATOM   1006  NH1 ARG A 150      24.547   1.045 435.669  1.00103.67           N
ATOM   1007  NH2 ARG A 150      22.793   0.856 437.242  1.00103.67           N
ATOM   1008  C   ARG A 150      22.377   8.302 436.643  1.00103.67           C
ATOM   1009  O   ARG A 150      22.828   9.434 436.492  1.00103.67           O
HETATM 1010  N   HYP A 151      21.888   7.876 437.774  1.00 86.85           N
HETATM 1011  CD  HYP A 151      20.897   6.815 437.753  1.00 86.85           C
HETATM 1012  CA  HYP A 151      21.696   8.742 438.913  0.45 86.85           C
HETATM 1013  CB  HYP A 151      20.670   8.057 439.809  1.00 86.85           C
HETATM 1014  CG  HYP A 151      19.860   7.192 438.825  1.00 86.85           C
HETATM 1015  OE  HYP A 151      18.829   8.009 438.265  1.00 86.85           O
HETATM 1016  C   HYP A 151      22.857   9.330 439.648  1.00 86.85           C
HETATM 1017  O   HYP A 151      22.943  10.553 439.689  1.00 86.85           O
ATOM   1018  N   GLY A 152      23.716   8.526 440.301  1.00117.73           N
ATOM   1019  CA  GLY A 152      24.751   9.149 441.082  0.29117.73           C
ATOM   1020  C   GLY A 152      24.785   8.485 442.420  1.00117.73           C
ATOM   1021  O   GLY A 152      23.824   7.843 442.840  1.00117.73           O
ATOM   1022  N   ALA A 153      25.921   8.638 443.127  1.00357.39           N
ATOM   1023  CA  ALA A 153      26.083   8.052 444.424  0.59357.39           C
ATOM   1024  CB  ALA A 153      25.971   6.519 444.414  1.00357.39           C
ATOM   1025  C   ALA A 153      27.476   8.390 444.847  1.00357.39           C
ATOM   1026  O   ALA A 153      28.226   8.887 444.009  1.00357.39           O
ATOM   1027  N   PRO A 154      27.915   8.190 446.072  1.00195.64           N
ATOM   1028  CA  PRO A 154      27.113   7.749 447.194  0.35195.64           C
ATOM   1029  CD  PRO A 154      29.284   7.717 446.197  1.00195.64           C
ATOM   1030  CB  PRO A 154      27.963   6.735 447.952  1.00195.64           C
ATOM   1031  CG  PRO A 154      29.402   7.147 447.617  1.00195.64           C
ATOM   1032  C   PRO A 154      26.827   8.947 448.056  1.00195.64           C
ATOM   1033  O   PRO A 154      27.132  10.062 447.639  1.00195.64           O
ATOM   1034  N   GLY A 155      26.259   8.735 449.266  1.00 51.97           N
ATOM   1035  CA  GLY A 155      26.050   9.818 450.196  0.24 51.97           C
ATOM   1036  C   GLY A 155      26.469   9.351 451.557  1.00 51.97           C
ATOM   1037  O   GLY A 155      26.401   8.161 451.872  1.00 51.97           O
ATOM   1038  N   PRO A 156      26.918  10.275 452.375  1.00182.00           N
ATOM   1039  CA  PRO A 156      27.339   9.919 453.713  0.46182.00           C
ATOM   1040  CD  PRO A 156      27.715  11.356 451.830  1.00182.00           C
ATOM   1041  CB  PRO A 156      28.249  11.056 454.178  1.00182.00           C
ATOM   1042  CG  PRO A 156      28.819  11.622 452.868  1.00182.00           C
ATOM   1043  C   PRO A 156      26.205   9.661 454.626  1.00182.00           C
ATOM   1044  O   PRO A 156      25.110  10.176 454.410  1.00182.00           O
ATOM   1045  N   ALA A 157      26.460   8.843 455.661  1.00180.63           N
ATOM   1046  CA  ALA A 157      25.456   8.594 456.637  0.18180.63           C
ATOM   1047  CB  ALA A 157      25.839   7.503 457.651  1.00180.63           C
ATOM   1048  C   ALA A 157      25.342   9.884 457.369  1.00180.63           C
ATOM   1049  O   ALA A 157      26.221  10.740 457.280  1.00180.63           O
ATOM   1050  N   GLY A 158      24.235  10.071 458.098  1.00 82.80           N
ATOM   1051  CA  GLY A 158      24.061  11.317 458.771  0.24 82.80           C
ATOM   1052  C   GLY A 158      24.663  11.180 460.131  1.00 82.80           C
ATOM   1053  O   GLY A 158      25.748  10.623 460.288  1.00 82.80           O
ATOM   1054  N   ALA A 159      23.971  11.704 461.160  1.00206.19           N
ATOM   1055  CA  ALA A 159      24.531  11.673 462.477  0.76206.19           C
ATOM   1056  CB  ALA A 159      24.954  13.058 462.996  1.00206.19           C
ATOM   1057  C   ALA A 159      23.513  11.139 463.435  1.00206.19           C
ATOM   1058  O   ALA A 159      22.392  10.799 463.061  1.00206.19           O
ATOM   1059  N   ARG A 160      23.921  11.031 464.715  1.00 94.21           N
ATOM   1060  CA  ARG A 160      23.101  10.496 465.762  0.60 94.21           C
ATOM   1061  CB  ARG A 160      23.859  10.299 467.085  1.00 94.21           C
ATOM   1062  CG  ARG A 160      25.006   9.294 466.951  1.00 94.21           C
ATOM   1063  CD  ARG A 160      25.792   9.059 468.242  1.00 94.21           C
ATOM   1064  NE  ARG A 160      26.855   8.063 467.927  1.00 94.21           N
ATOM   1065  CZ  ARG A 160      27.453   7.349 468.924  1.00 94.21           C
ATOM   1066  NH1 ARG A 160      27.067   7.526 470.221  1.00 94.21           N
ATOM   1067  NH2 ARG A 160      28.435   6.451 468.621  1.00 94.21           N
ATOM   1068  C   ARG A 160      21.953  11.420 465.997  1.00 94.21           C
ATOM   1069  O   ARG A 160      21.956  12.569 465.557  1.00 94.21           O
ATOM   1070  N   GLY A 161      20.918  10.905 466.686  1.00 41.61           N
ATOM   1071  CA  GLY A 161      19.739  11.671 466.955  0.60 41.61           C
ATOM   1072  C   GLY A 161      20.053  12.554 468.124  1.00 41.61           C
ATOM   1073  O   GLY A 161      21.218  12.784 468.445  1.00 41.61           O
ATOM   1074  N   ASN A 162      19.008  13.070 468.798  1.00184.24           N
ATOM   1075  CA  ASN A 162      19.184  14.028 469.854  0.82184.24           C
ATOM   1076  CB  ASN A 162      17.901  14.788 470.238  1.00184.24           C
ATOM   1077  CG  ASN A 162      17.621  15.840 469.176  1.00184.24           C
ATOM   1078  OD1 ASN A 162      16.477  16.244 468.971  1.00184.24           O
ATOM   1079  ND2 ASN A 162      18.695  16.307 468.484  1.00184.24           N
ATOM   1080  C   ASN A 162      19.709  13.412 471.115  1.00184.24           C
ATOM   1081  O   ASN A 162      19.833  12.196 471.252  1.00184.24           O
ATOM   1082  N   ASP A 163      20.047  14.312 472.065  1.00205.41           N
ATOM   1083  CA  ASP A 163      20.595  14.048 473.367  0.60205.41           C
ATOM   1084  CB  ASP A 163      21.106  15.345 474.027  1.00205.41           C
ATOM   1085  CG  ASP A 163      21.939  15.042 475.263  1.00205.41           C
ATOM   1086  OD1 ASP A 163      22.597  13.968 475.297  1.00205.41           O
ATOM   1087  OD2 ASP A 163      21.944  15.902 476.183  1.00205.41           O
ATOM   1088  C   ASP A 163      19.489  13.505 474.215  1.00205.41           C
ATOM   1089  O   ASP A 163      18.328  13.500 473.808  1.00205.41           O
ATOM   1090  N   GLY A 164      19.826  13.016 475.426  1.00 70.74           N
ATOM   1091  CA  GLY A 164      18.820  12.434 476.267  0.42 70.74           C
ATOM   1092  C   GLY A 164      18.399  13.425 477.303  1.00 70.74           C
ATOM   1093  O   GLY A 164      19.175  14.279 477.730  1.00 70.74           O
ATOM   1094  N   ALA A 165      17.125  13.308 477.729  1.00171.45           N
ATOM   1095  CA  ALA A 165      16.533  14.143 478.733  0.58171.45           C
ATOM   1096  CB  ALA A 165      14.996  14.182 478.671  1.00171.45           C
ATOM   1097  C   ALA A 165      16.931  13.591 480.063  1.00171.45           C
ATOM   1098  O   ALA A 165      17.572  12.545 480.148  1.00171.45           O
ATOM   1099  N   THR A 166      16.563  14.307 481.144  1.00137.24           N
ATOM   1100  CA  THR A 166      16.924  13.913 482.474  0.73137.24           C
ATOM   1101  CB  THR A 166      16.418  14.852 483.527  1.00137.24           C
ATOM   1102  OG1 THR A 166      14.998  14.866 483.526  1.00137.24           O
ATOM   1103  CG2 THR A 166      16.958  16.261 483.229  1.00137.24           C
ATOM   1104  C   THR A 166      16.325  12.576 482.750  1.00137.24           C
ATOM   1105  O   THR A 166      15.385  12.142 482.086  1.00137.24           O
ATOM   1106  N   GLY A 167      16.896  11.881 483.748  1.00 51.22           N
ATOM   1107  CA  GLY A 167      16.438  10.581 484.125  0.21 51.22           C
ATOM   1108  C   GLY A 167      15.491  10.773 485.262  1.00 51.22           C
ATOM   1109  O   GLY A 167      14.672  11.692 485.261  1.00 51.22           O
ATOM   1110  N   ALA A 168      15.590   9.883 486.265  1.00211.39           N
ATOM   1111  CA  ALA A 168      14.742   9.933 487.416  0.61211.39           C
ATOM   1112  CB  ALA A 168      13.808   8.720 487.568  1.00211.39           C
ATOM   1113  C   ALA A 168      15.637   9.996 488.612  1.00211.39           C
ATOM   1114  O   ALA A 168      16.825  10.291 488.489  1.00211.39           O
ATOM   1115  N   ALA A 169      15.073   9.785 489.818  1.00229.95           N
ATOM   1116  CA  ALA A 169      15.861   9.875 491.015  0.60229.95           C
ATOM   1117  CB  ALA A 169      15.406  10.995 491.963  1.00229.95           C
ATOM   1118  C   ALA A 169      15.770   8.579 491.770  1.00229.95           C
ATOM   1119  O   ALA A 169      14.964   7.707 491.446  1.00229.95           O
ATOM   1120  N   GLY A 170      16.638   8.420 492.794  1.00 73.03           N
ATOM   1121  CA  GLY A 170      16.724   7.203 493.560  0.83 73.03           C
ATOM   1122  C   GLY A 170      15.853   7.265 494.781  1.00 73.03           C
ATOM   1123  O   GLY A 170      14.922   8.059 494.901  1.00 73.03           O
ATOM   1124  N   PRO A 171      16.171   6.352 495.666  1.00167.64           N
ATOM   1125  CA  PRO A 171      15.506   6.157 496.934  0.28167.64           C
ATOM   1126  CD  PRO A 171      16.970   5.200 495.290  1.00167.64           C
ATOM   1127  CB  PRO A 171      16.040   4.832 497.491  1.00167.64           C
ATOM   1128  CG  PRO A 171      17.270   4.505 496.626  1.00167.64           C
ATOM   1129  C   PRO A 171      15.445   7.252 497.966  1.00167.64           C
ATOM   1130  O   PRO A 171      14.374   7.396 498.554  1.00167.64           O
HETATM 1131  N   HYP A 172      16.467   8.006 498.232  1.00103.80           N
HETATM 1132  CD  HYP A 172      17.619   8.100 497.364  1.00103.80           C
HETATM 1133  CA  HYP A 172      16.441   9.050 499.228  0.54103.80           C
HETATM 1134  CB  HYP A 172      17.677   9.891 498.907  1.00103.80           C
HETATM 1135  CG  HYP A 172      18.605   8.905 498.193  1.00103.80           C
HETATM 1136  OE  HYP A 172      19.245   8.079 499.169  1.00103.80           O
HETATM 1137  C   HYP A 172      16.784   8.439 500.549  1.00103.80           C
HETATM 1138  O   HYP A 172      16.692   7.222 500.700  1.00103.80           O
ATOM   1139  N   GLY A 173      17.238   9.289 501.497  1.00 37.66           N
ATOM   1140  CA  GLY A 173      18.582   9.180 501.999  0.84 37.66           C
ATOM   1141  C   GLY A 173      18.561   8.473 503.326  1.00 37.66           C
ATOM   1142  O   GLY A 173      17.533   7.960 503.764  1.00 37.66           O
ATOM   1143  N   PRO A 174      19.700   8.474 503.983  1.00 68.06           N
ATOM   1144  CA  PRO A 174      19.901   7.843 505.267  0.42 68.06           C
ATOM   1145  CD  PRO A 174      20.940   8.928 503.380  1.00 68.06           C
ATOM   1146  CB  PRO A 174      21.416   7.867 505.504  1.00 68.06           C
ATOM   1147  CG  PRO A 174      21.939   8.959 504.550  1.00 68.06           C
ATOM   1148  C   PRO A 174      19.120   8.548 506.327  1.00 68.06           C
ATOM   1149  O   PRO A 174      18.770   9.713 506.138  1.00 68.06           O
ATOM   1150  N   THR A 175      18.828   7.858 507.451  1.00126.62           N
ATOM   1151  CA  THR A 175      18.002   8.417 508.484  0.44126.62           C
ATOM   1152  CB  THR A 175      16.778   7.596 508.748  1.00126.62           C
ATOM   1153  OG1 THR A 175      17.161   6.332 509.270  1.00126.62           O
ATOM   1154  CG2 THR A 175      16.005   7.404 507.432  1.00126.62           C
ATOM   1155  C   THR A 175      18.738   8.390 509.784  1.00126.62           C
ATOM   1156  O   THR A 175      19.769   7.735 509.931  1.00126.62           O
ATOM   1157  N   GLY A 176      18.210   9.168 510.752  1.00193.53           N
ATOM   1158  CA  GLY A 176      18.617   9.155 512.128  0.85193.53           C
ATOM   1159  C   GLY A 176      19.967   9.741 512.354  1.00193.53           C
ATOM   1160  O   GLY A 176      20.411  10.529 511.521  1.00193.53           O
ATOM   1161  N   PRO A 177      20.680   9.437 513.441  1.00210.30           N
ATOM   1162  CA  PRO A 177      20.295   8.581 514.569  0.56210.30           C
ATOM   1163  CD  PRO A 177      22.125   9.460 513.284  1.00210.30           C
ATOM   1164  CB  PRO A 177      21.591   7.989 515.120  1.00210.30           C
ATOM   1165  CG  PRO A 177      22.690   8.928 514.608  1.00210.30           C
ATOM   1166  C   PRO A 177      19.499   9.297 515.626  1.00210.30           C
ATOM   1167  O   PRO A 177      19.213  10.479 515.437  1.00210.30           O
ATOM   1168  N   ALA A 178      19.130   8.617 516.750  1.00263.62           N
ATOM   1169  CA  ALA A 178      18.299   9.310 517.704  0.40263.62           C
ATOM   1170  CB  ALA A 178      16.806   9.263 517.339  1.00263.62           C
ATOM   1171  C   ALA A 178      18.386   8.840 519.122  1.00263.62           C
ATOM   1172  O   ALA A 178      19.107   7.907 519.474  1.00263.62           O
ATOM   1173  N   GLY A 179      17.612   9.577 519.961  1.00133.73           N
ATOM   1174  CA  GLY A 179      17.309   9.328 521.340  0.38133.73           C
ATOM   1175  C   GLY A 179      18.420   9.599 522.337  1.00133.73           C
ATOM   1176  O   GLY A 179      18.890   8.657 522.973  1.00133.73           O
ATOM   1177  N   PRO A 180      18.900  10.811 522.497  1.00168.53           N
ATOM   1178  CA  PRO A 180      19.966  11.100 523.440  0.85168.53           C
ATOM   1179  CD  PRO A 180      18.845  11.792 521.425  1.00168.53           C
ATOM   1180  CB  PRO A 180      20.562  12.445 522.991  1.00168.53           C
ATOM   1181  CG  PRO A 180      19.526  13.034 522.016  1.00168.53           C
ATOM   1182  C   PRO A 180      19.873  10.877 524.955  1.00168.53           C
ATOM   1183  O   PRO A 180      20.635  10.026 525.410  1.00168.53           O
HETATM 1184  N   HYP A 181      19.043  11.513 525.758  1.00110.16           N
HETATM 1185  CD  HYP A 181      19.250  12.946 525.730  1.00110.16           C
HETATM 1186  CA  HYP A 181      19.092  11.159 527.166  0.31110.16           C
HETATM 1187  CB  HYP A 181      20.262  11.973 527.727  1.00110.16           C
HETATM 1188  CG  HYP A 181      20.445  13.099 526.686  1.00110.16           C
HETATM 1189  OE  HYP A 181      20.612  14.422 527.201  1.00110.16           O
HETATM 1190  C   HYP A 181      17.868  11.852 527.629  1.00110.16           C
HETATM 1191  O   HYP A 181      16.769  11.419 527.292  1.00110.16           O
ATOM   1192  N   GLY A 182      18.027  12.966 528.361  1.00 75.06           N
ATOM   1193  CA  GLY A 182      16.881  13.787 528.544  0.38 75.06           C
ATOM   1194  C   GLY A 182      17.159  14.738 529.669  1.00 75.06           C
ATOM   1195  O   GLY A 182      18.300  15.104 529.946  1.00 75.06           O
ATOM   1196  N   PHE A 183      16.069  15.147 530.340  1.00180.83           N
ATOM   1197  CA  PHE A 183      16.021  16.170 531.343  0.43180.83           C
ATOM   1198  CB  PHE A 183      14.581  16.600 531.662  1.00180.83           C
ATOM   1199  CG  PHE A 183      14.637  17.651 532.719  1.00180.83           C
ATOM   1200  CD1 PHE A 183      15.232  18.868 532.477  1.00180.83           C
ATOM   1201  CD2 PHE A 183      14.058  17.425 533.946  1.00180.83           C
ATOM   1202  CE1 PHE A 183      15.270  19.834 533.455  1.00180.83           C
ATOM   1203  CE2 PHE A 183      14.091  18.387 534.927  1.00180.83           C
ATOM   1204  CZ  PHE A 183      14.701  19.594 534.683  1.00180.83           C
ATOM   1205  C   PHE A 183      16.712  15.924 532.660  1.00180.83           C
ATOM   1206  O   PHE A 183      17.322  16.860 533.176  1.00180.83           O
HETATM 1207  N   HYP A 184      16.680  14.769 533.256  1.00 90.85           N
HETATM 1208  CD  HYP A 184      17.321  13.688 532.513  1.00 90.85           C
HETATM 1209  CA  HYP A 184      17.156  14.777 534.626  0.33 90.85           C
HETATM 1210  CB  HYP A 184      18.451  13.967 534.642  1.00 90.85           C
HETATM 1211  CG  HYP A 184      18.215  12.953 533.522  1.00 90.85           C
HETATM 1212  OE  HYP A 184      19.362  12.306 532.964  1.00 90.85           O
HETATM 1213  C   HYP A 184      16.058  13.992 535.245  1.00 90.85           C
HETATM 1214  O   HYP A 184      15.195  13.517 534.507  1.00 90.85           O
ATOM   1215  N   GLY A 185      16.039  13.826 536.571  1.00 67.56           N
ATOM   1216  CA  GLY A 185      15.001  12.987 537.076  0.77 67.56           C
ATOM   1217  C   GLY A 185      14.510  13.616 538.332  1.00 67.56           C
ATOM   1218  O   GLY A 185      15.086  14.580 538.834  1.00 67.56           O
ATOM   1219  N   ALA A 186      13.412  13.054 538.861  1.00181.24           N
ATOM   1220  CA  ALA A 186      12.760  13.529 540.038  0.81181.24           C
ATOM   1221  CB  ALA A 186      11.274  13.152 540.174  1.00181.24           C
ATOM   1222  C   ALA A 186      13.463  13.021 541.252  1.00181.24           C
ATOM   1223  O   ALA A 186      14.430  12.266 541.166  1.00181.24           O
ATOM   1224  N   VAL A 187      12.980  13.463 542.431  1.00120.90           N
ATOM   1225  CA  VAL A 187      13.589  13.125 543.683  0.82120.90           C
ATOM   1226  CB  VAL A 187      13.927  14.327 544.516  1.00120.90           C
ATOM   1227  CG1 VAL A 187      14.965  15.182 543.769  1.00120.90           C
ATOM   1228  CG2 VAL A 187      12.620  15.072 544.836  1.00120.90           C
ATOM   1229  C   VAL A 187      12.622  12.326 544.502  1.00120.90           C
ATOM   1230  O   VAL A 187      11.502  12.043 544.078  1.00120.90           O
ATOM   1231  N   GLY A 188      13.070  11.925 545.712  1.00 52.49           N
ATOM   1232  CA  GLY A 188      12.294  11.125 546.617  0.55 52.49           C
ATOM   1233  C   GLY A 188      11.513  12.027 547.523  1.00 52.49           C
ATOM   1234  O   GLY A 188      11.208  13.165 547.171  1.00 52.49           O
ATOM   1235  N   ALA A 189      11.163  11.520 548.727  1.00231.31           N
ATOM   1236  CA  ALA A 189      10.352  12.272 549.644  0.32231.31           C
ATOM   1237  CB  ALA A 189       8.848  11.967 549.530  1.00231.31           C
ATOM   1238  C   ALA A 189      10.750  11.949 551.051  1.00231.31           C
ATOM   1239  O   ALA A 189      11.719  11.234 551.300  1.00231.31           O
ATOM   1240  N   LYS A 190       9.989  12.516 552.011  1.00262.04           N
ATOM   1241  CA  LYS A 190      10.242  12.395 553.419  0.84262.04           C
ATOM   1242  CB  LYS A 190       9.305  13.259 554.283  1.00262.04           C
ATOM   1243  CG  LYS A 190       9.234  14.723 553.848  1.00262.04           C
ATOM   1244  CD  LYS A 190       8.466  14.905 552.537  1.00262.04           C
ATOM   1245  CE  LYS A 190       7.001  14.471 552.636  1.00262.04           C
ATOM   1246  NZ  LYS A 190       6.374  14.476 551.295  1.00262.04           N
ATOM   1247  C   LYS A 190      10.021  10.977 553.852  1.00262.04           C
ATOM   1248  O   LYS A 190       9.227  10.248 553.260  1.00262.04           O
ATOM   1249  N   GLY A 191      10.762  10.554 554.900  1.00 68.56           N
ATOM   1250  CA  GLY A 191      10.662   9.228 555.447  0.38 68.56           C
ATOM   1251  C   GLY A 191       9.909   9.291 556.752  1.00 68.56           C
ATOM   1252  O   GLY A 191       9.036  10.138 556.939  1.00 68.56           O
ATOM   1253  N   GLU A 192      10.238   8.368 557.690  1.00212.13           N
ATOM   1254  CA  GLU A 192       9.599   8.272 558.982  0.15212.13           C
ATOM   1255  CB  GLU A 192       9.801   6.902 559.660  1.00212.13           C
ATOM   1256  CG  GLU A 192       9.040   5.746 559.000  1.00212.13           C
ATOM   1257  CD  GLU A 192       7.826   5.393 559.855  1.00212.13           C
ATOM   1258  OE1 GLU A 192       7.227   6.317 560.467  1.00212.13           O
ATOM   1259  OE2 GLU A 192       7.490   4.180 559.911  1.00212.13           O
ATOM   1260  C   GLU A 192      10.165   9.318 559.913  1.00212.13           C
ATOM   1261  O   GLU A 192      11.363   9.595 559.893  1.00212.13           O
ATOM   1262  N   ALA A 193       9.293   9.942 560.745  1.00 93.23           N
ATOM   1263  CA  ALA A 193       9.669  11.041 561.607  0.85 93.23           C
ATOM   1264  CB  ALA A 193       8.445  11.752 562.209  1.00 93.23           C
ATOM   1265  C   ALA A 193      10.598  10.733 562.760  1.00 93.23           C
ATOM   1266  O   ALA A 193      11.694  11.291 562.810  1.00 93.23           O
ATOM   1267  N   GLY A 194      10.247   9.812 563.691  1.00 88.87           N
ATOM   1268  CA  GLY A 194      11.118   9.646 564.837  0.35 88.87           C
ATOM   1269  C   GLY A 194      10.325   9.217 566.045  1.00 88.87           C
ATOM   1270  O   GLY A 194       9.095   9.216 566.059  1.00 88.87           O
ATOM   1271  N   PRO A 195      11.067   8.813 567.052  1.00105.69           N
ATOM   1272  CA  PRO A 195      10.531   8.359 568.319  0.32105.69           C
ATOM   1273  CD  PRO A 195      12.369   8.226 566.780  1.00105.69           C
ATOM   1274  CB  PRO A 195      11.532   7.332 568.853  1.00105.69           C
ATOM   1275  CG  PRO A 195      12.844   7.668 568.129  1.00105.69           C
ATOM   1276  C   PRO A 195      10.372   9.516 569.263  1.00105.69           C
ATOM   1277  O   PRO A 195      10.811  10.611 568.927  1.00105.69           O
ATOM   1278  N   GLN A 196       9.757   9.299 570.450  1.00229.49           N
ATOM   1279  CA  GLN A 196       9.640  10.374 571.401  0.85229.49           C
ATOM   1280  CB  GLN A 196       8.521  10.225 572.448  1.00229.49           C
ATOM   1281  CG  GLN A 196       8.733   9.099 573.460  1.00229.49           C
ATOM   1282  CD  GLN A 196       7.711   9.300 574.571  1.00229.49           C
ATOM   1283  OE1 GLN A 196       6.712   9.996 574.395  1.00229.49           O
ATOM   1284  NE2 GLN A 196       7.971   8.683 575.754  1.00229.49           N
ATOM   1285  C   GLN A 196      10.943  10.476 572.126  1.00229.49           C
ATOM   1286  O   GLN A 196      11.686   9.502 572.231  1.00229.49           O
ATOM   1287  N   GLY A 197      11.262  11.685 572.628  1.00 46.95           N
ATOM   1288  CA  GLY A 197      12.507  11.898 573.307  0.37 46.95           C
ATOM   1289  C   GLY A 197      12.366  11.415 574.723  1.00 46.95           C
ATOM   1290  O   GLY A 197      11.291  11.031 575.181  1.00 46.95           O
ATOM   1291  N   PRO A 198      13.478  11.444 575.408  1.00128.13           N
ATOM   1292  CA  PRO A 198      13.530  11.015 576.785  0.44128.13           C
ATOM   1293  CD  PRO A 198      14.719  11.150 574.708  1.00128.13           C
ATOM   1294  CB  PRO A 198      14.981  10.608 577.047  1.00128.13           C
ATOM   1295  CG  PRO A 198      15.529  10.257 575.655  1.00128.13           C
ATOM   1296  C   PRO A 198      13.029  11.994 577.799  1.00128.13           C
ATOM   1297  O   PRO A 198      12.769  13.148 577.455  1.00128.13           O
ATOM   1298  N   ARG A 199      12.893  11.534 579.061  1.00124.82           N
ATOM   1299  CA  ARG A 199      12.422  12.313 580.174  0.72124.82           C
ATOM   1300  CB  ARG A 199      11.222  11.654 580.873  1.00124.82           C
ATOM   1301  CG  ARG A 199      11.513  10.211 581.294  1.00124.82           C
ATOM   1302  CD  ARG A 199      10.960   9.180 580.302  1.00124.82           C
ATOM   1303  NE  ARG A 199      11.542   7.848 580.637  1.00124.82           N
ATOM   1304  CZ  ARG A 199      10.884   6.704 580.284  1.00124.82           C
ATOM   1305  NH1 ARG A 199       9.662   6.778 579.681  1.00124.82           N
ATOM   1306  NH2 ARG A 199      11.445   5.486 580.537  1.00124.82           N
ATOM   1307  C   ARG A 199      13.528  12.430 581.176  1.00124.82           C
ATOM   1308  O   ARG A 199      14.391  11.559 581.276  1.00124.82           O
ATOM   1309  N   GLY A 200      13.531  13.545 581.933  1.00 30.77           N
ATOM   1310  CA  GLY A 200      14.539  13.776 582.928  0.65 30.77           C
ATOM   1311  C   GLY A 200      14.094  13.121 584.193  1.00 30.77           C
ATOM   1312  O   GLY A 200      13.028  12.509 584.243  1.00 30.77           O
ATOM   1313  N   SER A 201      14.913  13.232 585.259  1.00200.80           N
ATOM   1314  CA  SER A 201      14.531  12.629 586.502  0.18200.80           C
ATOM   1315  CB  SER A 201      15.322  11.358 586.848  1.00200.80           C
ATOM   1316  OG  SER A 201      14.855  10.819 588.075  1.00200.80           O
ATOM   1317  C   SER A 201      14.771  13.621 587.593  1.00200.80           C
ATOM   1318  O   SER A 201      15.545  14.563 587.430  1.00200.80           O
ATOM   1319  N   GLU A 202      14.073  13.433 588.732  1.00249.10           N
ATOM   1320  CA  GLU A 202      14.233  14.282 589.878  0.83249.10           C
ATOM   1321  CB  GLU A 202      15.702  14.642 590.168  1.00249.10           C
ATOM   1322  CG  GLU A 202      15.946  15.297 591.530  1.00249.10           C
ATOM   1323  CD  GLU A 202      17.455  15.372 591.717  1.00249.10           C
ATOM   1324  OE1 GLU A 202      18.175  15.228 590.694  1.00249.10           O
ATOM   1325  OE2 GLU A 202      17.909  15.566 592.877  1.00249.10           O
ATOM   1326  C   GLU A 202      13.446  15.530 589.642  1.00249.10           C
ATOM   1327  O   GLU A 202      13.250  15.945 588.501  1.00249.10           O
ATOM   1328  N   GLY A 203      12.953  16.153 590.729  1.00 76.15           N
ATOM   1329  CA  GLY A 203      12.176  17.345 590.585  0.83 76.15           C
ATOM   1330  C   GLY A 203      12.747  18.357 591.528  1.00 76.15           C
ATOM   1331  O   GLY A 203      13.415  18.031 592.508  1.00 76.15           O
ATOM   1332  N   PRO A 204      12.492  19.593 591.216  1.00262.76           N
ATOM   1333  CA  PRO A 204      12.978  20.690 592.011  0.69262.76           C
ATOM   1334  CD  PRO A 204      12.345  19.961 589.815  1.00262.76           C
ATOM   1335  CB  PRO A 204      12.819  21.935 591.142  1.00262.76           C
ATOM   1336  CG  PRO A 204      12.899  21.388 589.705  1.00262.76           C
ATOM   1337  C   PRO A 204      12.539  20.914 593.437  1.00262.76           C
ATOM   1338  O   PRO A 204      13.414  21.197 594.254  1.00262.76           O
ATOM   1339  N   GLN A 205      11.242  20.801 593.794  1.00272.00           N
ATOM   1340  CA  GLN A 205      10.924  21.179 595.146  0.65272.00           C
ATOM   1341  CB  GLN A 205      11.008  22.698 595.381  1.00272.00           C
ATOM   1342  CG  GLN A 205       9.977  23.501 594.583  1.00272.00           C
ATOM   1343  CD  GLN A 205      10.192  24.976 594.890  1.00272.00           C
ATOM   1344  OE1 GLN A 205       9.604  25.849 594.254  1.00272.00           O
ATOM   1345  NE2 GLN A 205      11.072  25.266 595.886  1.00272.00           N
ATOM   1346  C   GLN A 205       9.525  20.763 595.477  1.00272.00           C
ATOM   1347  O   GLN A 205       8.955  19.881 594.837  1.00272.00           O
ATOM   1348  N   GLY A 206       8.945  21.399 596.522  1.00 75.28           N
ATOM   1349  CA  GLY A 206       7.618  21.072 596.960  0.78 75.28           C
ATOM   1350  C   GLY A 206       7.221  22.032 598.048  1.00 75.28           C
ATOM   1351  O   GLY A 206       7.335  23.246 597.884  1.00 75.28           O
ATOM   1352  N   VAL A 207       6.730  21.501 599.191  1.00100.77           N
ATOM   1353  CA  VAL A 207       6.237  22.318 600.272  0.59100.77           C
ATOM   1354  CB  VAL A 207       4.832  21.974 600.664  1.00100.77           C
ATOM   1355  CG1 VAL A 207       3.923  22.164 599.439  1.00100.77           C
ATOM   1356  CG2 VAL A 207       4.818  20.549 601.243  1.00100.77           C
ATOM   1357  C   VAL A 207       7.078  22.074 601.493  1.00100.77           C
ATOM   1358  O   VAL A 207       7.879  21.141 601.534  1.00100.77           O
ATOM   1359  N   ARG A 208       6.911  22.935 602.523  1.00 91.68           N
ATOM   1360  CA  ARG A 208       7.685  22.871 603.737  0.80 91.68           C
ATOM   1361  CB  ARG A 208       8.450  24.183 603.978  1.00 91.68           C
ATOM   1362  CG  ARG A 208       9.517  24.429 602.905  1.00 91.68           C
ATOM   1363  CD  ARG A 208       9.862  25.902 602.668  1.00 91.68           C
ATOM   1364  NE  ARG A 208      10.498  26.449 603.898  1.00 91.68           N
ATOM   1365  CZ  ARG A 208      10.024  27.612 604.433  1.00 91.68           C
ATOM   1366  NH1 ARG A 208       8.946  28.230 603.869  1.00 91.68           N
ATOM   1367  NH2 ARG A 208      10.625  28.158 605.529  1.00 91.68           N
ATOM   1368  C   ARG A 208       6.749  22.635 604.890  1.00 91.68           C
ATOM   1369  O   ARG A 208       5.567  22.971 604.824  1.00 91.68           O
ATOM   1370  N   GLY A 209       7.267  22.028 605.983  1.00 46.22           N
ATOM   1371  CA  GLY A 209       6.466  21.672 607.127  0.78 46.22           C
ATOM   1372  C   GLY A 209       6.495  22.764 608.160  1.00 46.22           C
ATOM   1373  O   GLY A 209       6.902  23.891 607.885  1.00 46.22           O
ATOM   1374  N   GLU A 210       6.050  22.426 609.396  1.00219.71           N
ATOM   1375  CA  GLU A 210       5.950  23.350 610.498  0.44219.71           C
ATOM   1376  CB  GLU A 210       4.493  23.671 610.873  1.00219.71           C
ATOM   1377  CG  GLU A 210       3.678  22.428 611.236  1.00219.71           C
ATOM   1378  CD  GLU A 210       2.252  22.861 611.540  1.00219.71           C
ATOM   1379  OE1 GLU A 210       2.077  23.847 612.305  1.00219.71           O
ATOM   1380  OE2 GLU A 210       1.315  22.203 611.015  1.00219.71           O
ATOM   1381  C   GLU A 210       6.616  22.743 611.710  1.00219.71           C
ATOM   1382  O   GLU A 210       7.168  21.646 611.643  1.00219.71           O
HETATM 1383  N   HYP A 211       6.604  23.461 612.816  1.00 87.62           N
HETATM 1384  CD  HYP A 211       6.644  24.914 612.732  1.00 87.62           C
HETATM 1385  CA  HYP A 211       7.218  22.988 614.045  0.84 87.62           C
HETATM 1386  CB  HYP A 211       7.303  24.197 614.971  1.00 87.62           C
HETATM 1387  CG  HYP A 211       7.427  25.361 613.978  1.00 87.62           C
HETATM 1388  OE  HYP A 211       7.123  26.673 614.459  1.00 87.62           O
HETATM 1389  C   HYP A 211       6.504  21.812 614.620  1.00 87.62           C
HETATM 1390  O   HYP A 211       5.424  21.464 614.145  1.00 87.62           O
ATOM   1391  N   GLY A 212       7.104  21.184 615.647  1.00 40.28           N
ATOM   1392  CA  GLY A 212       6.700  19.878 616.057  0.75 40.28           C
ATOM   1393  C   GLY A 212       5.875  19.990 617.318  1.00 40.28           C
ATOM   1394  O   GLY A 212       5.011  20.853 617.470  1.00 40.28           O
ATOM   1395  N   PRO A 213       6.142  19.056 618.200  1.00239.24           N
ATOM   1396  CA  PRO A 213       5.471  18.934 619.482  0.31239.24           C
ATOM   1397  CD  PRO A 213       6.505  17.750 617.673  1.00239.24           C
ATOM   1398  CB  PRO A 213       5.679  17.485 619.925  1.00239.24           C
ATOM   1399  CG  PRO A 213       5.873  16.715 618.615  1.00239.24           C
ATOM   1400  C   PRO A 213       5.666  19.859 620.667  1.00239.24           C
ATOM   1401  O   PRO A 213       4.901  19.642 621.604  1.00239.24           O
HETATM 1402  N   HYP A 214       6.537  20.826 620.775  1.00115.86           N
HETATM 1403  CD  HYP A 214       6.190  21.869 619.839  1.00115.86           C
HETATM 1404  CA  HYP A 214       6.570  21.486 622.068  0.77115.86           C
HETATM 1405  CB  HYP A 214       5.352  22.393 622.096  1.00115.86           C
HETATM 1406  CG  HYP A 214       5.098  22.681 620.589  1.00115.86           C
HETATM 1407  OE  HYP A 214       3.796  22.196 620.253  1.00115.86           O
HETATM 1408  C   HYP A 214       6.931  20.648 623.272  1.00115.86           C
HETATM 1409  O   HYP A 214       6.045  20.009 623.838  1.00115.86           O
ATOM   1410  N   GLY A 215       8.227  20.638 623.688  1.00165.95           N
ATOM   1411  CA  GLY A 215       8.583  20.012 624.939  0.73165.95           C
ATOM   1412  C   GLY A 215      10.071  19.886 625.088  1.00165.95           C
ATOM   1413  O   GLY A 215      10.774  20.296 624.166  1.00165.95           O
ATOM   1414  N   PRO A 216      10.653  19.352 626.168  1.00218.95           N
ATOM   1415  CA  PRO A 216      10.001  18.935 627.411  0.56218.95           C
ATOM   1416  CD  PRO A 216      11.802  18.503 625.888  1.00218.95           C
ATOM   1417  CB  PRO A 216      10.629  17.596 627.789  1.00218.95           C
ATOM   1418  CG  PRO A 216      12.021  17.653 627.147  1.00218.95           C
ATOM   1419  C   PRO A 216      10.200  19.945 628.504  1.00218.95           C
ATOM   1420  O   PRO A 216      10.910  20.925 628.285  1.00218.95           O
ATOM   1421  N   ALA A 217       9.585  19.723 629.692  1.00284.84           N
ATOM   1422  CA  ALA A 217       9.845  20.582 630.814  0.75284.84           C
ATOM   1423  CB  ALA A 217       9.570  22.062 630.541  1.00284.84           C
ATOM   1424  C   ALA A 217       9.032  20.166 631.983  1.00284.84           C
ATOM   1425  O   ALA A 217       8.149  19.316 631.880  1.00284.84           O
ATOM   1426  N   GLY A 218       9.350  20.764 633.147  1.00180.87           N
ATOM   1427  CA  GLY A 218       8.566  20.539 634.318  0.21180.87           C
ATOM   1428  C   GLY A 218       9.325  19.829 635.391  1.00180.87           C
ATOM   1429  O   GLY A 218      10.099  18.909 635.134  1.00180.87           O
ATOM   1430  N   ALA A 219       9.106  20.277 636.650  1.00293.56           N
ATOM   1431  CA  ALA A 219       9.695  19.636 637.791  0.61293.56           C
ATOM   1432  CB  ALA A 219      11.231  19.649 637.777  1.00293.56           C
ATOM   1433  C   ALA A 219       9.251  20.362 639.029  1.00293.56           C
ATOM   1434  O   ALA A 219       8.970  21.557 639.002  1.00293.56           O
ATOM   1435  N   ALA A 220       9.154  19.626 640.153  1.00100.57           N
ATOM   1436  CA  ALA A 220       8.676  20.144 641.407  0.72100.57           C
ATOM   1437  CB  ALA A 220       8.382  19.020 642.416  1.00100.57           C
ATOM   1438  C   ALA A 220       9.585  21.123 642.106  1.00100.57           C
ATOM   1439  O   ALA A 220       9.125  22.171 642.553  1.00100.57           O
ATOM   1440  N   GLY A 221      10.895  20.828 642.241  1.00 94.13           N
ATOM   1441  CA  GLY A 221      11.757  21.734 642.964  0.62 94.13           C
ATOM   1442  C   GLY A 221      11.720  21.415 644.436  1.00 94.13           C
ATOM   1443  O   GLY A 221      11.070  20.471 644.883  1.00 94.13           O
ATOM   1444  N   PRO A 222      12.453  22.213 645.182  1.00108.15           N
ATOM   1445  CA  PRO A 222      12.569  22.090 646.622  0.27108.15           C
ATOM   1446  CD  PRO A 222      13.627  22.848 644.605  1.00108.15           C
ATOM   1447  CB  PRO A 222      13.888  22.764 647.003  1.00108.15           C
ATOM   1448  CG  PRO A 222      14.266  23.609 645.775  1.00108.15           C
ATOM   1449  C   PRO A 222      11.397  22.621 647.392  1.00108.15           C
ATOM   1450  O   PRO A 222      10.629  23.425 646.861  1.00108.15           O
ATOM   1451  N   ALA A 223      11.261  22.153 648.651  1.00172.08           N
ATOM   1452  CA  ALA A 223      10.238  22.513 649.592  0.84172.08           C
ATOM   1453  CB  ALA A 223       9.943  21.407 650.618  1.00172.08           C
ATOM   1454  C   ALA A 223      10.691  23.721 650.358  1.00172.08           C
ATOM   1455  O   ALA A 223      11.779  24.247 650.128  1.00172.08           O
ATOM   1456  N   GLY A 224       9.834  24.202 651.285  1.00 67.39           N
ATOM   1457  CA  GLY A 224      10.115  25.376 652.065  0.53 67.39           C
ATOM   1458  C   GLY A 224      10.906  25.008 653.287  1.00 67.39           C
ATOM   1459  O   GLY A 224      11.445  23.907 653.383  1.00 67.39           O
ATOM   1460  N   ASN A 225      10.989  25.951 654.258  1.00216.43           N
ATOM   1461  CA  ASN A 225      11.775  25.770 655.453  0.69216.43           C
ATOM   1462  CB  ASN A 225      12.900  26.807 655.627  1.00216.43           C
ATOM   1463  CG  ASN A 225      12.295  28.202 655.690  1.00216.43           C
ATOM   1464  OD1 ASN A 225      12.066  28.837 654.662  1.00216.43           O
ATOM   1465  ND2 ASN A 225      12.030  28.697 656.928  1.00216.43           N
ATOM   1466  C   ASN A 225      10.898  25.822 656.670  1.00216.43           C
ATOM   1467  O   ASN A 225       9.691  26.049 656.598  1.00216.43           O
HETATM 1468  N   HYP A 226      11.524  25.584 657.800  1.00102.67           N
HETATM 1469  CD  HYP A 226      12.652  24.662 657.816  1.00102.67           C
HETATM 1470  CA  HYP A 226      10.805  25.515 659.047  0.85102.67           C
HETATM 1471  CB  HYP A 226      11.694  24.806 660.060  1.00102.67           C
HETATM 1472  CG  HYP A 226      12.504  23.885 659.138  1.00102.67           C
HETATM 1473  OE  HYP A 226      13.687  23.275 659.660  1.00102.67           O
HETATM 1474  C   HYP A 226      10.060  26.721 659.508  1.00102.67           C
HETATM 1475  O   HYP A 226      10.597  27.827 659.475  1.00102.67           O
ATOM   1476  N   GLY A 227       8.804  26.496 659.945  1.00 92.42           N
ATOM   1477  CA  GLY A 227       7.886  27.551 660.244  0.54 92.42           C
ATOM   1478  C   GLY A 227       8.393  28.341 661.405  1.00 92.42           C
ATOM   1479  O   GLY A 227       8.399  29.570 661.366  1.00 92.42           O
ATOM   1480  N   ALA A 228       8.834  27.659 662.482  1.00282.19           N
ATOM   1481  CA  ALA A 228       9.297  28.421 663.602  0.34282.19           C
ATOM   1482  CB  ALA A 228       8.217  29.344 664.196  1.00282.19           C
ATOM   1483  C   ALA A 228       9.736  27.495 664.682  1.00282.19           C
ATOM   1484  O   ALA A 228       9.466  26.296 664.629  1.00282.19           O
ATOM   1485  N   ASP A 229      10.457  28.034 665.690  1.00197.79           N
ATOM   1486  CA  ASP A 229      10.813  27.192 666.790  0.75197.79           C
ATOM   1487  CB  ASP A 229      11.654  27.881 667.879  1.00197.79           C
ATOM   1488  CG  ASP A 229      13.069  27.985 667.322  1.00197.79           C
ATOM   1489  OD1 ASP A 229      13.272  27.511 666.172  1.00197.79           O
ATOM   1490  OD2 ASP A 229      13.961  28.525 668.027  1.00197.79           O
ATOM   1491  C   ASP A 229       9.502  26.755 667.332  1.00197.79           C
ATOM   1492  O   ASP A 229       8.678  27.574 667.736  1.00197.79           O
ATOM   1493  N   GLY A 230       9.279  25.429 667.342  1.00 76.54           N
ATOM   1494  CA  GLY A 230       8.011  24.905 667.742  0.38 76.54           C
ATOM   1495  C   GLY A 230       7.894  25.214 669.215  1.00 76.54           C
ATOM   1496  O   GLY A 230       8.783  25.824 669.806  1.00 76.54           O
ATOM   1497  N   GLN A 231       6.787  24.790 669.854  1.00245.25           N
ATOM   1498  CA  GLN A 231       6.504  25.184 671.209  0.15245.25           C
ATOM   1499  CB  GLN A 231       5.019  24.992 671.581  1.00245.25           C
ATOM   1500  CG  GLN A 231       4.560  23.531 671.570  1.00245.25           C
ATOM   1501  CD  GLN A 231       3.079  23.480 671.928  1.00245.25           C
ATOM   1502  OE1 GLN A 231       2.277  22.889 671.206  1.00245.25           O
ATOM   1503  NE2 GLN A 231       2.701  24.110 673.072  1.00245.25           N
ATOM   1504  C   GLN A 231       7.345  24.476 672.238  1.00245.25           C
ATOM   1505  O   GLN A 231       7.786  23.339 672.075  1.00245.25           O
HETATM 1506  N   HYP A 232       7.576  25.222 673.302  1.00 88.32           N
HETATM 1507  CD  HYP A 232       7.812  26.642 673.092  1.00 88.32           C
HETATM 1508  CA  HYP A 232       8.315  24.732 674.452  0.68 88.32           C
HETATM 1509  CB  HYP A 232       8.873  25.963 675.169  1.00 88.32           C
HETATM 1510  CG  HYP A 232       8.979  26.983 674.026  1.00 88.32           C
HETATM 1511  OE  HYP A 232       9.117  28.367 674.360  1.00 88.32           O
HETATM 1512  C   HYP A 232       7.432  23.856 675.269  1.00 88.32           C
HETATM 1513  O   HYP A 232       6.212  23.992 675.188  1.00 88.32           O
ATOM   1514  N   GLY A 233       8.033  22.950 676.059  1.00 39.70           N
ATOM   1515  CA  GLY A 233       7.298  21.839 676.581  0.38 39.70           C
ATOM   1516  C   GLY A 233       6.687  22.275 677.871  1.00 39.70           C
ATOM   1517  O   GLY A 233       6.656  23.461 678.195  1.00 39.70           O
ATOM   1518  N   ALA A 234       6.189  21.295 678.644  1.00184.36           N
ATOM   1519  CA  ALA A 234       5.538  21.539 679.895  0.51184.36           C
ATOM   1520  CB  ALA A 234       4.788  20.316 680.451  1.00184.36           C
ATOM   1521  C   ALA A 234       6.572  21.930 680.896  1.00184.36           C
ATOM   1522  O   ALA A 234       7.766  21.950 680.603  1.00184.36           O
ATOM   1523  N   LYS A 235       6.122  22.303 682.110  1.00313.88           N
ATOM   1524  CA  LYS A 235       7.036  22.714 683.134  0.79313.88           C
ATOM   1525  CB  LYS A 235       6.360  23.216 684.427  1.00313.88           C
ATOM   1526  CG  LYS A 235       5.493  22.177 685.146  1.00313.88           C
ATOM   1527  CD  LYS A 235       4.234  21.767 684.379  1.00313.88           C
ATOM   1528  CE  LYS A 235       2.978  22.517 684.830  1.00313.88           C
ATOM   1529  NZ  LYS A 235       2.632  22.131 686.217  1.00313.88           N
ATOM   1530  C   LYS A 235       7.910  21.559 683.484  1.00313.88           C
ATOM   1531  O   LYS A 235       7.535  20.399 683.322  1.00313.88           O
ATOM   1532  N   GLY A 236       9.132  21.881 683.955  1.00 65.15           N
ATOM   1533  CA  GLY A 236      10.104  20.899 684.329  0.79 65.15           C
ATOM   1534  C   GLY A 236       9.821  20.537 685.751  1.00 65.15           C
ATOM   1535  O   GLY A 236       8.726  20.782 686.254  1.00 65.15           O
ATOM   1536  N   ALA A 237      10.804  19.925 686.441  1.00184.64           N
ATOM   1537  CA  ALA A 237      10.558  19.565 687.806  0.79184.64           C
ATOM   1538  CB  ALA A 237      11.770  18.903 688.486  1.00184.64           C
ATOM   1539  C   ALA A 237      10.257  20.836 688.534  1.00184.64           C
ATOM   1540  O   ALA A 237      11.115  21.694 688.698  1.00184.64           O
ATOM   1541  N   ASN A 238       9.025  20.987 689.041  1.00 83.75           N
ATOM   1542  CA  ASN A 238       8.670  22.262 689.591  0.79 83.75           C
ATOM   1543  CB  ASN A 238       7.171  22.362 689.926  1.00 83.75           C
ATOM   1544  CG  ASN A 238       6.393  22.330 688.615  1.00 83.75           C
ATOM   1545  OD1 ASN A 238       6.788  22.944 687.625  1.00 83.75           O
ATOM   1546  ND2 ASN A 238       5.253  21.587 688.605  1.00 83.75           N
ATOM   1547  C   ASN A 238       9.444  22.610 690.840  1.00 83.75           C
ATOM   1548  O   ASN A 238       9.998  23.702 690.917  1.00 83.75           O
ATOM   1549  N   GLY A 239       9.546  21.728 691.860  1.00 94.74           N
ATOM   1550  CA  GLY A 239      10.242  22.203 693.036  0.79 94.74           C
ATOM   1551  C   GLY A 239      10.375  21.102 694.039  1.00 94.74           C
ATOM   1552  O   GLY A 239       9.799  20.026 693.887  1.00 94.74           O
ATOM   1553  N   ALA A 240      11.143  21.372 695.119  1.00223.93           N
ATOM   1554  CA  ALA A 240      11.391  20.388 696.133  0.79223.93           C
ATOM   1555  CB  ALA A 240      12.837  19.862 696.137  1.00223.93           C
ATOM   1556  C   ALA A 240      11.132  20.997 697.477  1.00223.93           C
ATOM   1557  O   ALA A 240      11.058  22.213 697.638  1.00223.93           O
HETATM 1558  N   HYP A 241      10.987  20.141 698.451  1.00 98.93           N
HETATM 1559  CD  HYP A 241      10.275  18.904 698.201  1.00 98.93           C
HETATM 1560  CA  HYP A 241      10.698  20.612 699.776  0.79 98.93           C
HETATM 1561  CB  HYP A 241      10.514  19.353 700.618  1.00 98.93           C
HETATM 1562  CG  HYP A 241      10.107  18.271 699.594  1.00 98.93           C
HETATM 1563  OE  HYP A 241       8.851  17.620 699.802  1.00 98.93           O
HETATM 1564  C   HYP A 241      11.758  21.538 700.253  1.00 98.93           C
HETATM 1565  O   HYP A 241      12.791  21.663 699.599  1.00 98.93           O
ATOM   1566  N   GLY A 242      11.511  22.194 701.399  1.00 24.04           N
ATOM   1567  CA  GLY A 242      12.384  23.220 701.871  0.79 24.04           C
ATOM   1568  C   GLY A 242      13.352  22.551 702.793  1.00 24.04           C
ATOM   1569  O   GLY A 242      13.874  21.483 702.480  1.00 24.04           O
ATOM   1570  N   ILE A 243      13.620  23.171 703.960  1.00123.98           N
ATOM   1571  CA  ILE A 243      14.583  22.641 704.886  0.82123.98           C
ATOM   1572  CB  ILE A 243      15.783  23.525 705.038  1.00123.98           C
ATOM   1573  CG1 ILE A 243      15.375  24.879 705.644  1.00123.98           C
ATOM   1574  CG2 ILE A 243      16.449  23.646 703.657  1.00123.98           C
ATOM   1575  CD1 ILE A 243      16.558  25.718 706.125  1.00123.98           C
ATOM   1576  C   ILE A 243      13.933  22.546 706.241  1.00123.98           C
ATOM   1577  O   ILE A 243      12.791  22.960 706.422  1.00123.98           O
ATOM   1578  N   ALA A 244      14.641  21.924 707.213  1.00191.93           N
ATOM   1579  CA  ALA A 244      14.166  21.741 708.563  0.79191.93           C
ATOM   1580  CB  ALA A 244      14.816  20.546 709.286  1.00191.93           C
ATOM   1581  C   ALA A 244      14.443  22.959 709.394  1.00191.93           C
ATOM   1582  O   ALA A 244      15.275  23.794 709.041  1.00191.93           O
ATOM   1583  N   GLY A 245      13.705  23.089 710.523  1.00 65.10           N
ATOM   1584  CA  GLY A 245      13.862  24.177 711.453  0.79 65.10           C
ATOM   1585  C   GLY A 245      14.867  23.764 712.521  1.00 65.10           C
ATOM   1586  O   GLY A 245      15.118  22.578 712.723  1.00 65.10           O
ATOM   1587  N   ALA A 246      15.520  24.754 713.183  1.00 99.96           N
ATOM   1588  CA  ALA A 246      16.592  24.537 714.137  0.79 99.96           C
ATOM   1589  CB  ALA A 246      17.598  25.708 714.129  1.00 99.96           C
ATOM   1590  C   ALA A 246      16.411  24.092 715.591  1.00 99.96           C
ATOM   1591  O   ALA A 246      17.039  23.097 715.949  1.00 99.96           O
HETATM 1592  N   HYP A 247      15.621  24.684 716.470  1.00 86.58           N
HETATM 1593  CD  HYP A 247      15.764  26.126 716.481  1.00 86.58           C
HETATM 1594  CA  HYP A 247      15.773  24.234 717.858  0.79 86.58           C
HETATM 1595  CB  HYP A 247      16.799  25.198 718.473  1.00 86.58           C
HETATM 1596  CG  HYP A 247      16.960  26.312 717.419  1.00 86.58           C
HETATM 1597  OE  HYP A 247      17.120  27.642 717.917  1.00 86.58           O
HETATM 1598  C   HYP A 247      14.440  24.495 718.459  1.00 86.58           C
HETATM 1599  O   HYP A 247      13.538  24.935 717.747  1.00 86.58           O
ATOM   1600  N   GLY A 248      14.285  24.247 719.765  1.00 32.35           N
ATOM   1601  CA  GLY A 248      13.058  24.634 720.375  0.79 32.35           C
ATOM   1602  C   GLY A 248      13.415  25.548 721.505  1.00 32.35           C
ATOM   1603  O   GLY A 248      14.582  25.887 721.698  1.00 32.35           O
ATOM   1604  N   PHE A 249      12.402  25.966 722.289  1.00105.85           N
ATOM   1605  CA  PHE A 249      12.618  26.894 723.361  0.79105.85           C
ATOM   1606  CB  PHE A 249      11.508  27.954 723.467  1.00105.85           C
ATOM   1607  CG  PHE A 249      11.404  28.648 722.160  1.00105.85           C
ATOM   1608  CD1 PHE A 249      12.279  29.647 721.796  1.00105.85           C
ATOM   1609  CD2 PHE A 249      10.400  28.284 721.297  1.00105.85           C
ATOM   1610  CE1 PHE A 249      12.148  30.266 720.575  1.00105.85           C
ATOM   1611  CE2 PHE A 249      10.264  28.899 720.079  1.00105.85           C
ATOM   1612  CZ  PHE A 249      11.141  29.892 719.716  1.00105.85           C
ATOM   1613  C   PHE A 249      12.573  26.121 724.645  1.00105.85           C
ATOM   1614  O   PHE A 249      12.121  24.981 724.639  1.00105.85           O
HETATM 1615  N   HYP A 250      13.074  26.652 725.740  1.00 61.57           N
HETATM 1616  CD  HYP A 250      13.258  28.077 725.920  1.00 61.57           C
HETATM 1617  CA  HYP A 250      12.966  25.978 727.010  0.79 61.57           C
HETATM 1618  CB  HYP A 250      13.500  26.958 728.063  1.00 61.57           C
HETATM 1619  CG  HYP A 250      14.030  28.145 727.238  1.00 61.57           C
HETATM 1620  OE  HYP A 250      14.025  29.432 727.860  1.00 61.57           O
HETATM 1621  C   HYP A 250      11.523  25.680 727.216  1.00 61.57           C
HETATM 1622  O   HYP A 250      10.681  26.434 726.729  1.00 61.57           O
ATOM   1623  N   GLY A 251      11.219  24.576 727.913  1.00 40.68           N
ATOM   1624  CA  GLY A 251       9.865  24.146 728.040  0.79 40.68           C
ATOM   1625  C   GLY A 251       9.385  24.660 729.353  1.00 40.68           C
ATOM   1626  O   GLY A 251       9.795  25.729 729.803  1.00 40.68           O
ATOM   1627  N   ALA A 252       8.482  23.898 729.996  1.00178.68           N
ATOM   1628  CA  ALA A 252       7.948  24.282 731.266  0.79178.68           C
ATOM   1629  CB  ALA A 252       6.709  23.473 731.688  1.00178.68           C
ATOM   1630  C   ALA A 252       9.007  24.060 732.292  1.00178.68           C
ATOM   1631  O   ALA A 252      10.008  23.401 732.021  1.00178.68           O
ATOM   1632  N   ARG A 253       8.834  24.657 733.490  1.00161.90           N
ATOM   1633  CA  ARG A 253       9.797  24.486 734.539  0.79161.90           C
ATOM   1634  CB  ARG A 253      10.040  25.730 735.415  1.00161.90           C
ATOM   1635  CG  ARG A 253       8.817  26.276 736.154  1.00161.90           C
ATOM   1636  CD  ARG A 253       8.224  27.519 735.490  1.00161.90           C
ATOM   1637  NE  ARG A 253       7.379  28.216 736.499  1.00161.90           N
ATOM   1638  CZ  ARG A 253       7.087  29.539 736.332  1.00161.90           C
ATOM   1639  NH1 ARG A 253       7.525  30.194 735.217  1.00161.90           N
ATOM   1640  NH2 ARG A 253       6.365  30.208 737.278  1.00161.90           N
ATOM   1641  C   ARG A 253       9.349  23.362 735.427  1.00161.90           C
ATOM   1642  O   ARG A 253       8.260  22.816 735.261  1.00161.90           O
ATOM   1643  N   GLY A 254      10.212  22.985 736.395  1.00 35.32           N
ATOM   1644  CA  GLY A 254       9.995  21.828 737.220  0.93 35.32           C
ATOM   1645  C   GLY A 254       9.117  22.077 738.408  1.00 35.32           C
ATOM   1646  O   GLY A 254       8.605  23.162 738.675  1.00 35.32           O
ATOM   1647  N   PRO A 255       8.960  20.965 739.088  1.00164.09           N
ATOM   1648  CA  PRO A 255       8.166  20.871 740.288  1.00164.09           C
ATOM   1649  CD  PRO A 255       8.935  19.712 738.342  1.00164.09           C
ATOM   1650  CB  PRO A 255       7.845  19.391 740.478  1.00164.09           C
ATOM   1651  CG  PRO A 255       7.917  18.813 739.058  1.00164.09           C
ATOM   1652  C   PRO A 255       8.864  21.444 741.481  1.00164.09           C
ATOM   1653  O   PRO A 255      10.069  21.682 741.419  1.00164.09           O
ATOM   1654  N   SER A 256       8.107  21.663 742.574  1.00142.32           N
ATOM   1655  CA  SER A 256       8.600  22.238 743.795  0.87142.32           C
ATOM   1656  CB  SER A 256       7.536  23.056 744.543  1.00142.32           C
ATOM   1657  OG  SER A 256       7.162  24.183 743.764  1.00142.32           O
ATOM   1658  C   SER A 256       9.089  21.160 744.719  1.00142.32           C
ATOM   1659  O   SER A 256       9.292  20.017 744.311  1.00142.32           O
ATOM   1660  N   GLY A 257       9.313  21.521 746.006  1.00 59.74           N
ATOM   1661  CA  GLY A 257       9.860  20.589 746.956  0.86 59.74           C
ATOM   1662  C   GLY A 257       9.092  20.629 748.245  1.00 59.74           C
ATOM   1663  O   GLY A 257       8.070  21.298 748.387  1.00 59.74           O
ATOM   1664  N   PRO A 258       9.603  19.864 749.175  1.00107.02           N
ATOM   1665  CA  PRO A 258       9.061  19.735 750.506  0.96107.02           C
ATOM   1666  CD  PRO A 258      10.419  18.714 748.810  1.00107.02           C
ATOM   1667  CB  PRO A 258       9.546  18.383 751.034  1.00107.02           C
ATOM   1668  CG  PRO A 258      10.749  18.030 750.144  1.00107.02           C
ATOM   1669  C   PRO A 258       9.464  20.881 751.383  1.00107.02           C
ATOM   1670  O   PRO A 258      10.209  21.747 750.934  1.00107.02           O
ATOM   1671  N   GLN A 259       8.984  20.869 752.641  1.00227.59           N
ATOM   1672  CA  GLN A 259       9.185  21.885 753.641  0.92227.59           C
ATOM   1673  CB  GLN A 259       8.503  21.530 754.976  1.00227.59           C
ATOM   1674  CG  GLN A 259       9.061  20.256 755.620  1.00227.59           C
ATOM   1675  CD  GLN A 259       8.227  19.927 756.852  1.00227.59           C
ATOM   1676  OE1 GLN A 259       7.603  18.870 756.928  1.00227.59           O
ATOM   1677  NE2 GLN A 259       8.215  20.855 757.845  1.00227.59           N
ATOM   1678  C   GLN A 259      10.648  22.092 753.900  1.00227.59           C
ATOM   1679  O   GLN A 259      11.488  21.262 753.560  1.00227.59           O
ATOM   1680  N   GLY A 260      10.969  23.255 754.507  1.00 66.96           N
ATOM   1681  CA  GLY A 260      12.312  23.696 754.771  0.79 66.96           C
ATOM   1682  C   GLY A 260      12.865  23.062 756.020  1.00 66.96           C
ATOM   1683  O   GLY A 260      12.203  22.343 756.767  1.00 66.96           O
ATOM   1684  N   PRO A 261      14.115  23.406 756.216  1.00157.90           N
ATOM   1685  CA  PRO A 261      15.005  22.849 757.210  0.88157.90           C
ATOM   1686  CD  PRO A 261      14.594  24.685 755.719  1.00157.90           C
ATOM   1687  CB  PRO A 261      16.301  23.650 757.083  1.00157.90           C
ATOM   1688  CG  PRO A 261      15.823  25.021 756.577  1.00157.90           C
ATOM   1689  C   PRO A 261      14.623  22.688 758.651  1.00157.90           C
ATOM   1690  O   PRO A 261      14.556  21.547 759.105  1.00157.90           O
ATOM   1691  N   GLY A 262      14.355  23.772 759.401  1.00 85.44           N
ATOM   1692  CA  GLY A 262      14.114  23.563 760.803  0.79 85.44           C
ATOM   1693  C   GLY A 262      14.454  24.832 761.502  1.00 85.44           C
ATOM   1694  O   GLY A 262      14.891  25.796 760.877  1.00 85.44           O
ATOM   1695  N   GLY A 263      14.286  24.857 762.838  1.00 53.69           N
ATOM   1696  CA  GLY A 263      14.542  26.079 763.536  0.86 53.69           C
ATOM   1697  C   GLY A 263      15.333  25.784 764.785  1.00 53.69           C
ATOM   1698  O   GLY A 263      15.755  24.661 765.057  1.00 53.69           O
ATOM   1699  N   PRO A 264      15.528  26.845 765.527  1.00102.01           N
ATOM   1700  CA  PRO A 264      16.257  26.859 766.781  1.00102.01           C
ATOM   1701  CD  PRO A 264      15.484  28.153 764.901  1.00102.01           C
ATOM   1702  CB  PRO A 264      16.722  28.315 766.954  1.00102.01           C
ATOM   1703  CG  PRO A 264      15.825  29.139 766.023  1.00102.01           C
ATOM   1704  C   PRO A 264      15.506  26.353 767.984  1.00102.01           C
ATOM   1705  O   PRO A 264      14.315  26.070 767.862  1.00102.01           O
HETATM 1706  N   HYP A 265      16.168  26.238 769.126  1.00 78.42           N
HETATM 1707  CD  HYP A 265      17.611  26.397 769.220  1.00 78.42           C
HETATM 1708  CA  HYP A 265      15.590  25.761 770.361  0.82 78.42           C
HETATM 1709  CB  HYP A 265      16.691  25.835 771.419  1.00 78.42           C
HETATM 1710  CG  HYP A 265      17.986  25.813 770.590  1.00 78.42           C
HETATM 1711  OE  HYP A 265      19.149  26.403 771.178  1.00 78.42           O
HETATM 1712  C   HYP A 265      14.351  26.525 770.716  1.00 78.42           C
HETATM 1713  O   HYP A 265      13.293  26.190 770.186  1.00 78.42           O
ATOM   1714  N   GLY A 266      14.427  27.536 771.609  1.00 69.83           N
ATOM   1715  CA  GLY A 266      13.231  28.291 771.855  0.79 69.83           C
ATOM   1716  C   GLY A 266      13.236  28.835 773.256  1.00 69.83           C
ATOM   1717  O   GLY A 266      14.276  29.035 773.882  1.00 69.83           O
ATOM   1718  N   PRO A 267      12.040  29.085 773.735  1.00 99.85           N
ATOM   1719  CA  PRO A 267      11.803  29.603 775.061  0.79 99.85           C
ATOM   1720  CD  PRO A 267      10.916  29.325 772.846  1.00 99.85           C
ATOM   1721  CB  PRO A 267      10.395  30.207 775.034  1.00 99.85           C
ATOM   1722  CG  PRO A 267       9.732  29.602 773.784  1.00 99.85           C
ATOM   1723  C   PRO A 267      11.992  28.557 776.108  1.00 99.85           C
ATOM   1724  O   PRO A 267      12.050  27.380 775.768  1.00 99.85           O
ATOM   1725  N   LYS A 268      12.088  28.969 777.389  1.00256.85           N
ATOM   1726  CA  LYS A 268      12.394  28.018 778.418  0.79256.85           C
ATOM   1727  CB  LYS A 268      13.748  28.306 779.094  1.00256.85           C
ATOM   1728  CG  LYS A 268      14.884  28.675 778.134  1.00256.85           C
ATOM   1729  CD  LYS A 268      15.255  27.603 777.111  1.00256.85           C
ATOM   1730  CE  LYS A 268      16.219  28.113 776.036  1.00256.85           C
ATOM   1731  NZ  LYS A 268      17.480  28.578 776.657  1.00256.85           N
ATOM   1732  C   LYS A 268      11.399  28.149 779.531  1.00256.85           C
ATOM   1733  O   LYS A 268      10.326  28.731 779.372  1.00256.85           O
ATOM   1734  N   GLY A 269      11.755  27.563 780.698  1.00 62.44           N
ATOM   1735  CA  GLY A 269      10.943  27.582 781.885  0.79 62.44           C
ATOM   1736  C   GLY A 269      11.372  28.720 782.762  1.00 62.44           C
ATOM   1737  O   GLY A 269      12.106  29.610 782.335  1.00 62.44           O
ATOM   1738  N   ASN A 270      10.910  28.699 784.034  1.00188.08           N
ATOM   1739  CA  ASN A 270      11.193  29.741 784.984  0.83188.08           C
ATOM   1740  CB  ASN A 270      10.007  30.687 785.218  1.00188.08           C
ATOM   1741  CG  ASN A 270       9.717  31.388 783.904  1.00188.08           C
ATOM   1742  OD1 ASN A 270       8.561  31.570 783.526  1.00188.08           O
ATOM   1743  ND2 ASN A 270      10.798  31.787 783.181  1.00188.08           N
ATOM   1744  C   ASN A 270      11.464  29.090 786.309  1.00188.08           C
ATOM   1745  O   ASN A 270      11.810  27.911 786.375  1.00188.08           O
ATOM   1746  N   SER A 271      11.326  29.871 787.405  1.00160.95           N
ATOM   1747  CA  SER A 271      11.574  29.392 788.740  0.79160.95           C
ATOM   1748  CB  SER A 271      11.604  30.502 789.805  1.00160.95           C
ATOM   1749  OG  SER A 271      12.695  31.380 789.569  1.00160.95           O
ATOM   1750  C   SER A 271      10.492  28.435 789.123  1.00160.95           C
ATOM   1751  O   SER A 271       9.410  28.429 788.539  1.00160.95           O
ATOM   1752  N   GLY A 272      10.791  27.571 790.114  1.00 60.19           N
ATOM   1753  CA  GLY A 272       9.856  26.583 790.566  0.79 60.19           C
ATOM   1754  C   GLY A 272       9.354  26.938 791.927  1.00 60.19           C
ATOM   1755  O   GLY A 272       9.124  28.102 792.251  1.00 60.19           O
ATOM   1756  N   GLU A 273       9.162  25.891 792.754  1.00182.16           N
ATOM   1757  CA  GLU A 273       8.634  26.000 794.081  1.00182.16           C
ATOM   1758  CB  GLU A 273       7.952  24.704 794.545  1.00182.16           C
ATOM   1759  CG  GLU A 273       6.728  24.349 793.701  1.00182.16           C
ATOM   1760  CD  GLU A 273       6.361  22.902 793.991  1.00182.16           C
ATOM   1761  OE1 GLU A 273       7.121  22.002 793.541  1.00182.16           O
ATOM   1762  OE2 GLU A 273       5.323  22.677 794.666  1.00182.16           O
ATOM   1763  C   GLU A 273       9.733  26.299 795.050  1.00182.16           C
ATOM   1764  O   GLU A 273      10.913  26.060 794.798  1.00182.16           O
HETATM 1765  N   HYP A 274       9.329  26.871 796.154  1.00 78.69           N
HETATM 1766  CD  HYP A 274       8.292  27.890 796.082  1.00 78.69           C
HETATM 1767  CA  HYP A 274      10.257  27.127 797.228  0.86 78.69           C
HETATM 1768  CB  HYP A 274       9.649  28.262 798.059  1.00 78.69           C
HETATM 1769  CG  HYP A 274       8.745  28.985 797.053  1.00 78.69           C
HETATM 1770  OE  HYP A 274       7.691  29.800 797.573  1.00 78.69           O
HETATM 1771  C   HYP A 274      10.379  25.854 797.997  1.00 78.69           C
HETATM 1772  O   HYP A 274       9.665  24.903 797.684  1.00 78.69           O
ATOM   1773  N   GLY A 275      11.264  25.810 799.009  1.00 38.42           N
ATOM   1774  CA  GLY A 275      11.518  24.570 799.676  0.86 38.42           C
ATOM   1775  C   GLY A 275      10.420  24.360 800.677  1.00 38.42           C
ATOM   1776  O   GLY A 275       9.529  25.196 800.821  1.00 38.42           O
ATOM   1777  N   ALA A 276      10.468  23.219 801.397  1.00180.99           N
ATOM   1778  CA  ALA A 276       9.475  22.844 802.369  1.00180.99           C
ATOM   1779  CB  ALA A 276       9.476  21.340 802.694  1.00180.99           C
ATOM   1780  C   ALA A 276       9.719  23.575 803.661  1.00180.99           C
ATOM   1781  O   ALA A 276      10.759  24.198 803.864  1.00180.99           O
HETATM 1782  N   HYP A 277       8.731  23.512 804.527  1.00 89.21           N
HETATM 1783  CD  HYP A 277       7.363  23.480 804.035  1.00 89.21           C
HETATM 1784  CA  HYP A 277       8.799  24.176 805.809  0.96 89.21           C
HETATM 1785  CB  HYP A 277       7.356  24.339 806.276  1.00 89.21           C
HETATM 1786  CG  HYP A 277       6.578  24.434 804.951  1.00 89.21           C
HETATM 1787  OE  HYP A 277       6.693  25.777 804.472  1.00 89.21           O
HETATM 1788  C   HYP A 277       9.717  23.521 806.790  1.00 89.21           C
HETATM 1789  O   HYP A 277      10.104  22.372 806.584  1.00 89.21           O
ATOM   1790  N   GLY A 278      10.065  24.259 807.866  1.00 31.12           N
ATOM   1791  CA  GLY A 278      11.161  23.919 808.726  0.79 31.12           C
ATOM   1792  C   GLY A 278      10.652  23.029 809.815  1.00 31.12           C
ATOM   1793  O   GLY A 278       9.496  22.607 809.804  1.00 31.12           O
ATOM   1794  N   SER A 279      11.531  22.722 810.790  1.00174.37           N
ATOM   1795  CA  SER A 279      11.183  21.885 811.902  0.79174.37           C
ATOM   1796  CB  SER A 279      12.068  20.638 812.072  1.00174.37           C
ATOM   1797  OG  SER A 279      11.789  19.701 811.041  1.00174.37           O
ATOM   1798  C   SER A 279      11.275  22.693 813.143  1.00174.37           C
ATOM   1799  O   SER A 279      10.976  23.876 813.123  1.00174.37           O
ATOM   1800  N   LYS A 280      11.607  22.053 814.278  1.00242.37           N
ATOM   1801  CA  LYS A 280      11.769  22.761 815.516  0.79242.37           C
ATOM   1802  CB  LYS A 280      11.668  21.805 816.716  1.00242.37           C
ATOM   1803  CG  LYS A 280      10.283  21.153 816.813  1.00242.37           C
ATOM   1804  CD  LYS A 280      10.256  19.846 817.608  1.00242.37           C
ATOM   1805  CE  LYS A 280      10.819  19.975 819.021  1.00242.37           C
ATOM   1806  NZ  LYS A 280       9.899  20.778 819.854  1.00242.37           N
ATOM   1807  C   LYS A 280      13.137  23.371 815.463  1.00242.37           C
ATOM   1808  O   LYS A 280      14.034  22.855 814.797  1.00242.37           O
ATOM   1809  N   GLY A 281      13.323  24.511 816.151  1.00 62.12           N
ATOM   1810  CA  GLY A 281      14.566  25.214 816.130  0.79 62.12           C
ATOM   1811  C   GLY A 281      15.405  24.649 817.228  1.00 62.12           C
ATOM   1812  O   GLY A 281      15.122  23.577 817.761  1.00 62.12           O
ATOM   1813  N   ASP A 282      16.472  25.382 817.590  1.00198.92           N
ATOM   1814  CA  ASP A 282      17.427  24.918 818.551  0.91198.92           C
ATOM   1815  CB  ASP A 282      18.838  25.477 818.258  1.00198.92           C
ATOM   1816  CG  ASP A 282      19.917  24.661 818.963  1.00198.92           C
ATOM   1817  OD1 ASP A 282      19.609  23.539 819.446  1.00198.92           O
ATOM   1818  OD2 ASP A 282      21.076  25.154 819.015  1.00198.92           O
ATOM   1819  C   ASP A 282      17.062  25.344 819.935  1.00198.92           C
ATOM   1820  O   ASP A 282      16.086  26.058 820.164  1.00198.92           O
ATOM   1821  N   THR A 283      17.873  24.859 820.895  1.00126.33           N
ATOM   1822  CA  THR A 283      17.798  25.177 822.286  0.79126.33           C
ATOM   1823  CB  THR A 283      17.132  24.123 823.122  1.00126.33           C
ATOM   1824  OG1 THR A 283      16.910  24.619 824.434  1.00126.33           O
ATOM   1825  CG2 THR A 283      18.021  22.869 823.169  1.00126.33           C
ATOM   1826  C   THR A 283      19.217  25.296 822.742  1.00126.33           C
ATOM   1827  O   THR A 283      20.135  25.321 821.923  1.00126.33           O
ATOM   1828  N   GLY A 284      19.440  25.374 824.067  1.00 66.77           N
ATOM   1829  CA  GLY A 284      20.778  25.585 824.537  0.93 66.77           C
ATOM   1830  C   GLY A 284      20.983  24.822 825.807  1.00 66.77           C
ATOM   1831  O   GLY A 284      20.187  23.962 826.178  1.00 66.77           O
ATOM   1832  N   ALA A 285      22.086  25.148 826.509  1.00209.25           N
ATOM   1833  CA  ALA A 285      22.476  24.460 827.705  1.00209.25           C
ATOM   1834  CB  ALA A 285      23.904  24.787 828.172  1.00209.25           C
ATOM   1835  C   ALA A 285      21.543  24.777 828.824  1.00209.25           C
ATOM   1836  O   ALA A 285      20.796  25.752 828.790  1.00209.25           O
ATOM   1837  N   LYS A 286      21.558  23.898 829.842  1.00199.65           N
ATOM   1838  CA  LYS A 286      20.735  24.029 831.005  0.95199.65           C
ATOM   1839  CB  LYS A 286      20.440  22.681 831.686  1.00199.65           C
ATOM   1840  CG  LYS A 286      19.712  21.700 830.762  1.00199.65           C
ATOM   1841  CD  LYS A 286      19.759  20.244 831.232  1.00199.65           C
ATOM   1842  CE  LYS A 286      19.284  19.245 830.173  1.00199.65           C
ATOM   1843  NZ  LYS A 286      17.836  19.419 829.917  1.00199.65           N
ATOM   1844  C   LYS A 286      21.475  24.889 831.984  1.00199.65           C
ATOM   1845  O   LYS A 286      22.608  25.300 831.737  1.00199.65           O
ATOM   1846  N   GLY A 287      20.826  25.210 833.121  1.00 66.19           N
ATOM   1847  CA  GLY A 287      21.425  26.073 834.099  1.00 66.19           C
ATOM   1848  C   GLY A 287      22.283  25.276 835.039  1.00 66.19           C
ATOM   1849  O   GLY A 287      22.448  24.068 834.880  1.00 66.19           O
ATOM   1850  N   GLU A 288      22.861  25.964 836.053  1.00240.89           N
ATOM   1851  CA  GLU A 288      23.712  25.333 837.028  0.89240.89           C
ATOM   1852  CB  GLU A 288      25.198  25.704 836.816  1.00240.89           C
ATOM   1853  CG  GLU A 288      26.188  24.585 837.160  1.00240.89           C
ATOM   1854  CD  GLU A 288      27.600  25.147 837.140  1.00240.89           C
ATOM   1855  OE1 GLU A 288      27.791  26.259 836.579  1.00240.89           O
ATOM   1856  OE2 GLU A 288      28.509  24.470 837.691  1.00240.89           O
ATOM   1857  C   GLU A 288      23.246  25.846 838.377  1.00240.89           C
ATOM   1858  O   GLU A 288      22.665  26.930 838.418  1.00240.89           O
HETATM 1859  N   HYP A 289      23.425  25.158 839.494  1.00111.38           N
HETATM 1860  CD  HYP A 289      24.695  24.510 839.768  1.00111.38           C
HETATM 1861  CA  HYP A 289      22.894  25.732 840.711  1.00111.38           C
HETATM 1862  CB  HYP A 289      23.709  25.186 841.893  1.00111.38           C
HETATM 1863  CG  HYP A 289      24.606  24.117 841.247  1.00111.38           C
HETATM 1864  OE  HYP A 289      25.843  23.798 841.891  1.00111.38           O
HETATM 1865  C   HYP A 289      21.401  25.492 840.720  1.00111.38           C
HETATM 1866  O   HYP A 289      20.970  24.600 839.992  1.00111.38           O
ATOM   1867  N   GLY A 290      20.561  26.260 841.468  1.00152.93           N
ATOM   1868  CA  GLY A 290      20.562  26.472 842.894  0.79152.93           C
ATOM   1869  C   GLY A 290      19.124  26.369 843.353  1.00152.93           C
ATOM   1870  O   GLY A 290      18.322  25.976 842.507  1.00152.93           O
ATOM   1871  N   PRO A 291      18.645  26.656 844.570  1.00176.56           N
ATOM   1872  CA  PRO A 291      19.376  27.095 845.751  0.79176.56           C
ATOM   1873  CD  PRO A 291      17.257  27.091 844.638  1.00176.56           C
ATOM   1874  CB  PRO A 291      18.406  27.933 846.584  1.00176.56           C
ATOM   1875  CG  PRO A 291      17.020  27.489 846.102  1.00176.56           C
ATOM   1876  C   PRO A 291      19.987  26.001 846.551  1.00176.56           C
ATOM   1877  O   PRO A 291      19.632  24.837 846.372  1.00176.56           O
ATOM   1878  N   VAL A 292      20.916  26.387 847.445  1.00105.23           N
ATOM   1879  CA  VAL A 292      21.530  25.497 848.380  0.84105.23           C
ATOM   1880  CB  VAL A 292      22.683  26.106 849.119  1.00105.23           C
ATOM   1881  CG1 VAL A 292      23.791  26.451 848.109  1.00105.23           C
ATOM   1882  CG2 VAL A 292      22.160  27.315 849.911  1.00105.23           C
ATOM   1883  C   VAL A 292      20.452  25.208 849.376  1.00105.23           C
ATOM   1884  O   VAL A 292      19.380  25.809 849.326  1.00105.23           O
ATOM   1885  N   GLY A 293      20.693  24.263 850.299  1.00 33.69           N
ATOM   1886  CA  GLY A 293      19.657  23.858 851.205  0.79 33.69           C
ATOM   1887  C   GLY A 293      19.491  24.839 852.320  1.00 33.69           C
ATOM   1888  O   GLY A 293      20.006  25.955 852.287  1.00 33.69           O
ATOM   1889  N   VAL A 294      18.728  24.403 853.344  1.00 85.22           N
ATOM   1890  CA  VAL A 294      18.381  25.180 854.497  0.79 85.22           C
ATOM   1891  CB  VAL A 294      16.879  25.292 854.644  1.00 85.22           C
ATOM   1892  CG1 VAL A 294      16.484  26.222 855.809  1.00 85.22           C
ATOM   1893  CG2 VAL A 294      16.317  25.741 853.286  1.00 85.22           C
ATOM   1894  C   VAL A 294      18.978  24.405 855.640  1.00 85.22           C
ATOM   1895  O   VAL A 294      19.795  23.510 855.430  1.00 85.22           O
ATOM   1896  N   GLN A 295      18.615  24.758 856.880  1.00189.62           N
ATOM   1897  CA  GLN A 295      19.136  24.205 858.092  0.79189.62           C
ATOM   1898  CB  GLN A 295      18.739  25.089 859.292  1.00189.62           C
ATOM   1899  CG  GLN A 295      19.243  24.641 860.664  1.00189.62           C
ATOM   1900  CD  GLN A 295      18.556  25.514 861.703  1.00189.62           C
ATOM   1901  OE1 GLN A 295      17.612  25.082 862.363  1.00189.62           O
ATOM   1902  NE2 GLN A 295      19.025  26.783 861.845  1.00189.62           N
ATOM   1903  C   GLN A 295      18.571  22.837 858.360  1.00189.62           C
ATOM   1904  O   GLN A 295      17.663  22.374 857.672  1.00189.62           O
ATOM   1905  N   GLY A 296      19.148  22.139 859.373  1.00 52.68           N
ATOM   1906  CA  GLY A 296      18.719  20.828 859.798  0.86 52.68           C
ATOM   1907  C   GLY A 296      17.936  20.934 861.087  1.00 52.68           C
ATOM   1908  O   GLY A 296      17.270  21.927 861.380  1.00 52.68           O
ATOM   1909  N   PRO A 297      18.014  19.853 861.834  1.00 71.61           N
ATOM   1910  CA  PRO A 297      17.338  19.693 863.108  1.00 71.61           C
ATOM   1911  CD  PRO A 297      18.298  18.573 861.213  1.00 71.61           C
ATOM   1912  CB  PRO A 297      17.280  18.184 863.368  1.00 71.61           C
ATOM   1913  CG  PRO A 297      18.283  17.571 862.378  1.00 71.61           C
ATOM   1914  C   PRO A 297      17.971  20.456 864.225  1.00 71.61           C
ATOM   1915  O   PRO A 297      19.157  20.786 864.155  1.00 71.61           O
HETATM 1916  N   HYP A 298      17.191  20.747 865.232  1.00 61.88           N
HETATM 1917  CD  HYP A 298      15.802  21.106 864.996  1.00 61.88           C
HETATM 1918  CA  HYP A 298      17.725  21.450 866.357  1.00 61.88           C
HETATM 1919  CB  HYP A 298      16.531  22.069 867.077  1.00 61.88           C
HETATM 1920  CG  HYP A 298      15.518  22.290 865.939  1.00 61.88           C
HETATM 1921  OE  HYP A 298      15.834  23.528 865.295  1.00 61.88           O
HETATM 1922  C   HYP A 298      18.537  20.490 867.166  1.00 61.88           C
HETATM 1923  O   HYP A 298      18.289  19.287 867.083  1.00 61.88           O
ATOM   1924  N   GLY A 299      19.515  20.997 867.941  1.00 43.17           N
ATOM   1925  CA  GLY A 299      20.600  20.173 868.390  1.00 43.17           C
ATOM   1926  C   GLY A 299      20.213  19.505 869.685  1.00 43.17           C
ATOM   1927  O   GLY A 299      19.149  19.743 870.255  1.00 43.17           O
ATOM   1928  N   PRO A 300      21.121  18.678 870.145  1.00275.45           N
ATOM   1929  CA  PRO A 300      20.982  17.808 871.292  0.79275.45           C
ATOM   1930  CD  PRO A 300      22.433  18.586 869.530  1.00275.45           C
ATOM   1931  CB  PRO A 300      22.342  17.128 871.462  1.00275.45           C
ATOM   1932  CG  PRO A 300      23.034  17.291 870.097  1.00275.45           C
ATOM   1933  C   PRO A 300      20.479  18.313 872.606  1.00275.45           C
ATOM   1934  O   PRO A 300      19.342  18.008 872.965  1.00275.45           O
ATOM   1935  N   ALA A 301      21.313  19.095 873.312  1.00310.51           N
ATOM   1936  CA  ALA A 301      21.078  19.552 874.653  0.84310.51           C
ATOM   1937  CB  ALA A 301      20.151  18.657 875.496  1.00310.51           C
ATOM   1938  C   ALA A 301      22.445  19.445 875.251  1.00310.51           C
ATOM   1939  O   ALA A 301      23.369  18.992 874.579  1.00310.51           O
ATOM   1940  N   GLY A 302      22.639  19.859 876.514  1.00 86.67           N
ATOM   1941  CA  GLY A 302      23.969  19.768 877.045  0.79 86.67           C
ATOM   1942  C   GLY A 302      24.120  18.540 877.880  1.00 86.67           C
ATOM   1943  O   GLY A 302      23.222  17.703 877.962  1.00 86.67           O
ATOM   1944  N   GLU A 303      25.301  18.422 878.524  1.00216.73           N
ATOM   1945  CA  GLU A 303      25.581  17.334 879.411  0.82216.73           C
ATOM   1946  CB  GLU A 303      27.065  16.937 879.516  1.00216.73           C
ATOM   1947  CG  GLU A 303      27.262  15.615 880.268  1.00216.73           C
ATOM   1948  CD  GLU A 303      28.687  15.121 880.054  1.00216.73           C
ATOM   1949  OE1 GLU A 303      29.328  15.556 879.061  1.00216.73           O
ATOM   1950  OE2 GLU A 303      29.151  14.290 880.881  1.00216.73           O
ATOM   1951  C   GLU A 303      25.075  17.744 880.755  1.00216.73           C
ATOM   1952  O   GLU A 303      24.664  18.886 880.957  1.00216.73           O
ATOM   1953  N   GLU A 304      25.090  16.802 881.711  1.00211.59           N
ATOM   1954  CA  GLU A 304      24.516  16.989 883.012  0.79211.59           C
ATOM   1955  CB  GLU A 304      24.503  15.698 883.847  1.00211.59           C
ATOM   1956  CG  GLU A 304      23.655  15.782 885.117  1.00211.59           C
ATOM   1957  CD  GLU A 304      23.859  14.486 885.888  1.00211.59           C
ATOM   1958  OE1 GLU A 304      25.033  14.196 886.241  1.00211.59           O
ATOM   1959  OE2 GLU A 304      22.853  13.768 886.132  1.00211.59           O
ATOM   1960  C   GLU A 304      25.260  18.032 883.797  1.00211.59           C
ATOM   1961  O   GLU A 304      26.323  18.505 883.399  1.00211.59           O
ATOM   1962  N   GLY A 305      24.665  18.418 884.951  1.00 66.64           N
ATOM   1963  CA  GLY A 305      25.124  19.478 885.810  0.79 66.64           C
ATOM   1964  C   GLY A 305      26.279  19.053 886.659  1.00 66.64           C
ATOM   1965  O   GLY A 305      26.779  17.933 886.567  1.00 66.64           O
ATOM   1966  N   LYS A 306      26.708  19.994 887.527  1.00218.07           N
ATOM   1967  CA  LYS A 306      27.851  19.888 888.389  0.92218.07           C
ATOM   1968  CB  LYS A 306      28.733  21.144 888.280  1.00218.07           C
ATOM   1969  CG  LYS A 306      30.144  21.029 888.854  1.00218.07           C
ATOM   1970  CD  LYS A 306      31.044  22.168 888.367  1.00218.07           C
ATOM   1971  CE  LYS A 306      30.431  23.554 888.581  1.00218.07           C
ATOM   1972  NZ  LYS A 306      31.174  24.571 887.803  1.00218.07           N
ATOM   1973  C   LYS A 306      27.357  19.762 889.802  1.00218.07           C
ATOM   1974  O   LYS A 306      26.213  19.376 890.040  1.00218.07           O
ATOM   1975  N   ARG A 307      28.234  20.084 890.775  1.00120.36           N
ATOM   1976  CA  ARG A 307      27.983  19.935 892.184  0.89120.36           C
ATOM   1977  CB  ARG A 307      29.223  20.254 893.038  1.00120.36           C
ATOM   1978  CG  ARG A 307      30.336  19.212 892.892  1.00120.36           C
ATOM   1979  CD  ARG A 307      31.680  19.646 893.483  1.00120.36           C
ATOM   1980  NE  ARG A 307      32.551  18.437 893.548  1.00120.36           N
ATOM   1981  CZ  ARG A 307      33.303  18.065 892.471  1.00120.36           C
ATOM   1982  NH1 ARG A 307      33.287  18.821 891.335  1.00120.36           N
ATOM   1983  NH2 ARG A 307      34.068  16.936 892.531  1.00120.36           N
ATOM   1984  C   ARG A 307      26.861  20.822 892.630  1.00120.36           C
ATOM   1985  O   ARG A 307      26.531  21.817 891.987  1.00120.36           O
ATOM   1986  N   GLY A 308      26.226  20.437 893.761  1.00 60.32           N
ATOM   1987  CA  GLY A 308      25.081  21.124 894.291  0.79 60.32           C
ATOM   1988  C   GLY A 308      25.442  21.962 895.474  1.00 60.32           C
ATOM   1989  O   GLY A 308      26.493  22.599 895.521  1.00 60.32           O
ATOM   1990  N   ALA A 309      24.528  21.968 896.467  1.00202.59           N
ATOM   1991  CA  ALA A 309      24.643  22.775 897.647  0.84202.59           C
ATOM   1992  CB  ALA A 309      23.441  23.708 897.869  1.00202.59           C
ATOM   1993  C   ALA A 309      24.717  21.878 898.834  1.00202.59           C
ATOM   1994  O   ALA A 309      24.544  20.664 898.743  1.00202.59           O
ATOM   1995  N   ARG A 310      25.011  22.500 899.990  1.00179.32           N
ATOM   1996  CA  ARG A 310      25.173  21.843 901.250  0.89179.32           C
ATOM   1997  CB  ARG A 310      25.644  22.789 902.366  1.00179.32           C
ATOM   1998  CG  ARG A 310      24.629  23.891 902.692  1.00179.32           C
ATOM   1999  CD  ARG A 310      25.188  24.983 903.606  1.00179.32           C
ATOM   2000  NE  ARG A 310      25.737  24.304 904.812  1.00179.32           N
ATOM   2001  CZ  ARG A 310      26.285  25.035 905.826  1.00179.32           C
ATOM   2002  NH1 ARG A 310      26.244  26.399 905.787  1.00179.32           N
ATOM   2003  NH2 ARG A 310      26.881  24.399 906.876  1.00179.32           N
ATOM   2004  C   ARG A 310      23.834  21.340 901.693  1.00179.32           C
ATOM   2005  O   ARG A 310      22.809  21.630 901.078  1.00179.32           O
ATOM   2006  N   GLY A 311      23.831  20.538 902.779  1.00 47.31           N
ATOM   2007  CA  GLY A 311      22.628  19.956 903.304  0.79 47.31           C
ATOM   2008  C   GLY A 311      22.097  20.810 904.422  1.00 47.31           C
ATOM   2009  O   GLY A 311      22.239  22.032 904.406  1.00 47.31           O
ATOM   2010  N   GLU A 312      21.460  20.162 905.428  1.00214.56           N
ATOM   2011  CA  GLU A 312      20.802  20.843 906.516  0.79214.56           C
ATOM   2012  CB  GLU A 312      19.328  20.439 906.682  1.00214.56           C
ATOM   2013  CG  GLU A 312      19.118  18.961 907.009  1.00214.56           C
ATOM   2014  CD  GLU A 312      17.642  18.790 907.333  1.00214.56           C
ATOM   2015  OE1 GLU A 312      16.900  19.803 907.222  1.00214.56           O
ATOM   2016  OE2 GLU A 312      17.236  17.655 907.700  1.00214.56           O
ATOM   2017  C   GLU A 312      21.489  20.553 907.824  1.00214.56           C
ATOM   2018  O   GLU A 312      22.519  19.882 907.866  1.00214.56           O
HETATM 2019  N   HYP A 313      20.940  21.080 908.903  1.00101.10           N
HETATM 2020  CD  HYP A 313      20.227  22.349 908.852  1.00101.10           C
HETATM 2021  CA  HYP A 313      21.494  20.868 910.214  0.79101.10           C
HETATM 2022  CB  HYP A 313      20.742  21.791 911.162  1.00101.10           C
HETATM 2023  CG  HYP A 313      20.380  22.984 910.256  1.00101.10           C
HETATM 2024  OE  HYP A 313      21.465  23.913 910.293  1.00101.10           O
HETATM 2025  C   HYP A 313      21.537  19.428 910.575  1.00101.10           C
HETATM 2026  O   HYP A 313      22.635  18.888 910.710  1.00101.10           O
ATOM   2027  N   GLY A 314      20.373  18.772 910.743  1.00 69.65           N
ATOM   2028  CA  GLY A 314      20.449  17.355 910.962  0.79 69.65           C
ATOM   2029  C   GLY A 314      19.632  17.023 912.171  1.00 69.65           C
ATOM   2030  O   GLY A 314      18.501  17.470 912.352  1.00 69.65           O
ATOM   2031  N   PRO A 315      20.231  16.211 912.991  1.00153.75           N
ATOM   2032  CA  PRO A 315      19.598  15.775 914.208  0.82153.75           C
ATOM   2033  CD  PRO A 315      21.114  15.185 912.456  1.00153.75           C
ATOM   2034  CB  PRO A 315      20.447  14.616 914.722  1.00153.75           C
ATOM   2035  CG  PRO A 315      21.036  14.006 913.437  1.00153.75           C
ATOM   2036  C   PRO A 315      19.452  16.892 915.192  1.00153.75           C
ATOM   2037  O   PRO A 315      20.101  17.925 915.030  1.00153.75           O
ATOM   2038  N   THR A 316      18.587  16.699 916.212  1.00112.71           N
ATOM   2039  CA  THR A 316      18.325  17.712 917.189  0.79112.71           C
ATOM   2040  CB  THR A 316      17.141  17.411 918.063  1.00112.71           C
ATOM   2041  OG1 THR A 316      16.770  18.561 918.810  1.00112.71           O
ATOM   2042  CG2 THR A 316      17.509  16.256 919.012  1.00112.71           C
ATOM   2043  C   THR A 316      19.531  17.817 918.075  1.00112.71           C
ATOM   2044  O   THR A 316      20.599  17.311 917.737  1.00112.71           O
ATOM   2045  N   GLY A 317      19.398  18.498 919.235  1.00 44.03           N
ATOM   2046  CA  GLY A 317      20.552  18.699 920.062  0.93 44.03           C
ATOM   2047  C   GLY A 317      20.423  17.970 921.362  1.00 44.03           C
ATOM   2048  O   GLY A 317      19.324  17.709 921.849  1.00 44.03           O
ATOM   2049  N   LEU A 318      21.588  17.632 921.952  1.00 88.32           N
ATOM   2050  CA  LEU A 318      21.670  16.961 923.216  1.00 88.32           C
ATOM   2051  CB  LEU A 318      22.628  15.759 923.221  1.00 88.32           C
ATOM   2052  CG  LEU A 318      22.153  14.590 922.340  1.00 88.32           C
ATOM   2053  CD1 LEU A 318      22.060  14.999 920.861  1.00 88.32           C
ATOM   2054  CD2 LEU A 318      23.023  13.343 922.564  1.00 88.32           C
ATOM   2055  C   LEU A 318      22.210  17.961 924.192  1.00 88.32           C
ATOM   2056  O   LEU A 318      22.698  19.020 923.802  1.00 88.32           O
HETATM 2057  N   HYP A 319      22.109  17.664 925.460  1.00 79.93           N
HETATM 2058  CD  HYP A 319      20.957  16.906 925.918  1.00 79.93           C
HETATM 2059  CA  HYP A 319      22.570  18.610 926.452  1.00 79.93           C
HETATM 2060  CB  HYP A 319      21.640  18.450 927.664  1.00 79.93           C
HETATM 2061  CG  HYP A 319      20.424  17.685 927.120  1.00 79.93           C
HETATM 2062  OE  HYP A 319      19.692  16.882 928.051  1.00 79.93           O
HETATM 2063  C   HYP A 319      23.972  18.310 926.859  1.00 79.93           C
HETATM 2064  O   HYP A 319      24.851  18.240 926.001  1.00 79.93           O
ATOM   2065  N   GLY A 320      24.190  18.129 928.179  1.00 52.92           N
ATOM   2066  CA  GLY A 320      25.517  18.110 928.715  0.79 52.92           C
ATOM   2067  C   GLY A 320      25.462  17.467 930.068  1.00 52.92           C
ATOM   2068  O   GLY A 320      24.390  17.229 930.628  1.00 52.92           O
ATOM   2069  N   PRO A 321      26.623  17.166 930.586  1.00 79.18           N
ATOM   2070  CA  PRO A 321      26.747  16.537 931.874  0.79 79.18           C
ATOM   2071  CD  PRO A 321      27.758  16.862 929.728  1.00 79.18           C
ATOM   2072  CB  PRO A 321      28.096  15.810 931.873  1.00 79.18           C
ATOM   2073  CG  PRO A 321      28.868  16.436 930.700  1.00 79.18           C
ATOM   2074  C   PRO A 321      26.621  17.508 932.998  1.00 79.18           C
ATOM   2075  O   PRO A 321      26.731  18.712 932.795  1.00 79.18           O
ATOM   2076  N   PRO A 322      26.392  16.967 934.159  1.00 58.57           N
ATOM   2077  CA  PRO A 322      26.253  17.757 935.349  0.93 58.57           C
ATOM   2078  CD  PRO A 322      25.708  15.691 934.268  1.00 58.57           C
ATOM   2079  CB  PRO A 322      25.523  16.873 936.366  1.00 58.57           C
ATOM   2080  CG  PRO A 322      25.601  15.452 935.780  1.00 58.57           C
ATOM   2081  C   PRO A 322      27.580  18.257 935.817  1.00 58.57           C
ATOM   2082  O   PRO A 322      28.609  17.733 935.391  1.00 58.57           O
ATOM   2083  N   GLY A 323      27.565  19.287 936.682  1.00 39.48           N
ATOM   2084  CA  GLY A 323      28.761  19.873 937.201  0.79 39.48           C
ATOM   2085  C   GLY A 323      29.074  19.181 938.490  1.00 39.48           C
ATOM   2086  O   GLY A 323      28.691  18.033 938.706  1.00 39.48           O
ATOM   2087  N   GLU A 324      29.774  19.891 939.394  1.00206.27           N
ATOM   2088  CA  GLU A 324      30.234  19.295 940.614  0.95206.27           C
ATOM   2089  CB  GLU A 324      31.626  19.773 941.046  1.00206.27           C
ATOM   2090  CG  GLU A 324      31.636  21.254 941.423  1.00206.27           C
ATOM   2091  CD  GLU A 324      32.935  21.545 942.156  1.00206.27           C
ATOM   2092  OE1 GLU A 324      33.887  20.731 942.024  1.00206.27           O
ATOM   2093  OE2 GLU A 324      32.989  22.587 942.863  1.00206.27           O
ATOM   2094  C   GLU A 324      29.329  19.628 941.754  1.00206.27           C
ATOM   2095  O   GLU A 324      28.235  20.157 941.582  1.00206.27           O
ATOM   2096  N   ARG A 325      29.804  19.244 942.957  1.00161.15           N
ATOM   2097  CA  ARG A 325      29.220  19.376 944.266  1.00161.15           C
ATOM   2098  CB  ARG A 325      29.875  18.349 945.221  1.00161.15           C
ATOM   2099  CG  ARG A 325      29.339  18.293 946.652  1.00161.15           C
ATOM   2100  CD  ARG A 325      30.237  17.549 947.649  1.00161.15           C
ATOM   2101  NE  ARG A 325      30.565  16.198 947.104  1.00161.15           N
ATOM   2102  CZ  ARG A 325      29.751  15.121 947.317  1.00161.15           C
ATOM   2103  NH1 ARG A 325      28.542  15.271 947.933  1.00161.15           N
ATOM   2104  NH2 ARG A 325      30.154  13.883 946.907  1.00161.15           N
ATOM   2105  C   ARG A 325      29.543  20.747 944.800  1.00161.15           C
ATOM   2106  O   ARG A 325      30.395  21.447 944.256  1.00161.15           O
ATOM   2107  N   GLY A 326      28.837  21.174 945.875  1.00 29.48           N
ATOM   2108  CA  GLY A 326      29.046  22.464 946.489  0.93 29.48           C
ATOM   2109  C   GLY A 326      29.811  22.295 947.771  1.00 29.48           C
ATOM   2110  O   GLY A 326      30.702  21.452 947.867  1.00 29.48           O
ATOM   2111  N   GLY A 327      29.478  23.118 948.796  1.00 47.37           N
ATOM   2112  CA  GLY A 327      30.160  23.062 950.065  1.00 47.37           C
ATOM   2113  C   GLY A 327      29.204  23.446 951.163  1.00 47.37           C
ATOM   2114  O   GLY A 327      28.105  23.943 950.918  1.00 47.37           O
HETATM 2115  N   HYP A 328      29.631  23.217 952.385  1.00 79.16           N
HETATM 2116  CD  HYP A 328      31.011  23.551 952.693  1.00 79.16           C
HETATM 2117  CA  HYP A 328      28.806  23.569 953.516  0.96 79.16           C
HETATM 2118  CB  HYP A 328      29.692  23.535 954.764  1.00 79.16           C
HETATM 2119  CG  HYP A 328      31.110  23.285 954.206  1.00 79.16           C
HETATM 2120  OE  HYP A 328      32.176  23.994 954.842  1.00 79.16           O
HETATM 2121  C   HYP A 328      27.494  22.879 953.582  1.00 79.16           C
HETATM 2122  O   HYP A 328      27.396  21.696 953.271  1.00 79.16           O
ATOM   2123  N   GLY A 329      26.451  23.622 953.973  1.00 76.57           N
ATOM   2124  CA  GLY A 329      25.219  22.989 954.301  0.79 76.57           C
ATOM   2125  C   GLY A 329      24.641  23.789 955.409  1.00 76.57           C
ATOM   2126  O   GLY A 329      24.789  25.009 955.453  1.00 76.57           O
ATOM   2127  N   SER A 330      23.947  23.109 956.334  1.00176.38           N
ATOM   2128  CA  SER A 330      23.385  23.823 957.432  0.83176.38           C
ATOM   2129  CB  SER A 330      21.864  23.644 957.572  1.00176.38           C
ATOM   2130  OG  SER A 330      21.198  24.119 956.412  1.00176.38           O
ATOM   2131  C   SER A 330      24.024  23.287 958.661  1.00176.38           C
ATOM   2132  O   SER A 330      24.482  22.147 958.702  1.00176.38           O
ATOM   2133  N   ARG A 331      24.107  24.148 959.685  1.00161.25           N
ATOM   2134  CA  ARG A 331      24.629  23.780 960.962  0.96161.25           C
ATOM   2135  CB  ARG A 331      24.912  25.018 961.823  1.00161.25           C
ATOM   2136  CG  ARG A 331      25.406  24.717 963.233  1.00161.25           C
ATOM   2137  CD  ARG A 331      25.015  25.827 964.207  1.00161.25           C
ATOM   2138  NE  ARG A 331      23.526  25.793 964.286  1.00161.25           N
ATOM   2139  CZ  ARG A 331      22.817  26.912 964.610  1.00161.25           C
ATOM   2140  NH1 ARG A 331      23.463  28.095 964.822  1.00161.25           N
ATOM   2141  NH2 ARG A 331      21.457  26.844 964.717  1.00161.25           N
ATOM   2142  C   ARG A 331      23.520  23.033 961.629  1.00161.25           C
ATOM   2143  O   ARG A 331      22.346  23.283 961.359  1.00161.25           O
ATOM   2144  N   GLY A 332      23.857  22.092 962.527  1.00 31.30           N
ATOM   2145  CA  GLY A 332      22.825  21.320 963.153  0.79 31.30           C
ATOM   2146  C   GLY A 332      22.338  22.071 964.355  1.00 31.30           C
ATOM   2147  O   GLY A 332      22.539  23.278 964.479  1.00 31.30           O
ATOM   2148  N   PHE A 333      21.675  21.343 965.279  1.00150.75           N
ATOM   2149  CA  PHE A 333      21.059  21.855 966.478  0.83150.75           C
ATOM   2150  CB  PHE A 333      20.122  20.828 967.135  1.00150.75           C
ATOM   2151  CG  PHE A 333      19.382  21.556 968.199  1.00150.75           C
ATOM   2152  CD1 PHE A 333      18.240  22.257 967.887  1.00150.75           C
ATOM   2153  CD2 PHE A 333      19.829  21.546 969.500  1.00150.75           C
ATOM   2154  CE1 PHE A 333      17.546  22.937 968.858  1.00150.75           C
ATOM   2155  CE2 PHE A 333      19.139  22.225 970.475  1.00150.75           C
ATOM   2156  CZ  PHE A 333      17.997  22.921 970.156  1.00150.75           C
ATOM   2157  C   PHE A 333      22.014  22.340 967.558  1.00150.75           C
ATOM   2158  O   PHE A 333      21.718  23.353 968.188  1.00150.75           O
HETATM 2159  N   HYP A 334      23.136  21.713 967.827  1.00106.54           N
HETATM 2160  CD  HYP A 334      24.112  21.830 966.769  1.00106.54           C
HETATM 2161  CA  HYP A 334      23.865  22.144 968.985  0.93106.54           C
HETATM 2162  CB  HYP A 334      24.643  23.381 968.590  1.00106.54           C
HETATM 2163  CG  HYP A 334      24.831  23.171 967.067  1.00106.54           C
HETATM 2164  OE  HYP A 334      24.157  24.243 966.406  1.00106.54           O
HETATM 2165  C   HYP A 334      23.237  22.005 970.334  1.00106.54           C
HETATM 2166  O   HYP A 334      22.159  22.549 970.566  1.00106.54           O
ATOM   2167  N   GLY A 335      23.932  21.283 971.238  1.00 53.05           N
ATOM   2168  CA  GLY A 335      23.354  20.777 972.446  1.00 53.05           C
ATOM   2169  C   GLY A 335      23.387  21.868 973.466  1.00 53.05           C
ATOM   2170  O   GLY A 335      23.792  22.990 973.166  1.00 53.05           O
ATOM   2171  N   ALA A 336      22.943  21.570 974.708  1.00276.02           N
ATOM   2172  CA  ALA A 336      22.966  22.605 975.700  1.00276.02           C
ATOM   2173  CB  ALA A 336      21.829  23.630 975.547  1.00276.02           C
ATOM   2174  C   ALA A 336      22.842  22.024 977.077  1.00276.02           C
ATOM   2175  O   ALA A 336      22.525  20.850 977.265  1.00276.02           O
ATOM   2176  N   ASP A 337      23.117  22.888 978.075  1.00321.75           N
ATOM   2177  CA  ASP A 337      23.002  22.644 979.485  0.97321.75           C
ATOM   2178  CB  ASP A 337      21.556  22.404 979.951  1.00321.75           C
ATOM   2179  CG  ASP A 337      21.525  22.557 981.465  1.00321.75           C
ATOM   2180  OD1 ASP A 337      21.918  23.649 981.955  1.00321.75           O
ATOM   2181  OD2 ASP A 337      21.123  21.580 982.152  1.00321.75           O
ATOM   2182  C   ASP A 337      23.836  21.495 979.951  1.00321.75           C
ATOM   2183  O   ASP A 337      23.724  20.375 979.455  1.00321.75           O
ATOM   2184  N   GLY A 338      24.725  21.780 980.931  1.00 69.44           N
ATOM   2185  CA  GLY A 338      25.532  20.777 981.569  1.00 69.44           C
ATOM   2186  C   GLY A 338      24.700  20.219 982.692  1.00 69.44           C
ATOM   2187  O   GLY A 338      23.819  20.901 983.215  1.00 69.44           O
ATOM   2188  N   VAL A 339      24.964  18.957 983.095  1.00194.69           N
ATOM   2189  CA  VAL A 339      24.147  18.291 984.076  1.00194.69           C
ATOM   2190  CB  VAL A 339      24.417  16.815 984.141  1.00194.69           C
ATOM   2191  CG1 VAL A 339      24.014  16.197 982.790  1.00194.69           C
ATOM   2192  CG2 VAL A 339      25.892  16.587 984.512  1.00194.69           C
ATOM   2193  C   VAL A 339      24.209  18.839 985.478  1.00194.69           C
ATOM   2194  O   VAL A 339      23.184  19.275 986.000  1.00194.69           O
ATOM   2195  N   ALA A 340      25.388  18.863 986.140  1.00302.95           N
ATOM   2196  CA  ALA A 340      25.354  19.308 987.514  1.00302.95           C
ATOM   2197  CB  ALA A 340      24.399  18.478 988.389  1.00302.95           C
ATOM   2198  C   ALA A 340      26.725  19.165 988.121  1.00302.95           C
ATOM   2199  O   ALA A 340      27.560  18.410 987.625  1.00302.95           O
ATOM   2200  N   GLY A 341      26.984  19.916 989.220  1.00238.96           N
ATOM   2201  CA  GLY A 341      28.175  19.740 990.012  1.00238.96           C
ATOM   2202  C   GLY A 341      29.262  20.736 989.773  1.00238.96           C
ATOM   2203  O   GLY A 341      29.195  21.502 988.813  1.00238.96           O
ATOM   2204  N   PRO A 342      30.290  20.778 990.623  1.00198.91           N
ATOM   2205  CA  PRO A 342      30.399  20.009 991.861  1.00198.91           C
ATOM   2206  CD  PRO A 342      31.603  20.934 990.013  1.00198.91           C
ATOM   2207  CB  PRO A 342      31.882  19.678 992.046  1.00198.91           C
ATOM   2208  CG  PRO A 342      32.614  20.670 991.134  1.00198.91           C
ATOM   2209  C   PRO A 342      29.828  20.673 993.078  1.00198.91           C
ATOM   2210  O   PRO A 342      29.609  21.879 993.057  1.00198.91           O
ATOM   2211  N   LYS A 343      29.651  19.898 994.171  1.00170.62           N
ATOM   2212  CA  LYS A 343      29.076  20.336 995.417  1.00170.62           C
ATOM   2213  CB  LYS A 343      28.938  19.202 996.448  1.00170.62           C
ATOM   2214  CG  LYS A 343      28.219  17.947 995.951  1.00170.62           C
ATOM   2215  CD  LYS A 343      28.444  16.754 996.884  1.00170.62           C
ATOM   2216  CE  LYS A 343      28.144  15.390 996.263  1.00170.62           C
ATOM   2217  NZ  LYS A 343      28.601  14.319 997.177  1.00170.62           N
ATOM   2218  C   LYS A 343      29.998  21.325 996.064  1.00170.62           C
ATOM   2219  O   LYS A 343      31.175  21.418 995.719  1.00170.62           O
ATOM   2220  N   GLY A 344      29.452  22.112 997.019  1.00 42.74           N
ATOM   2221  CA  GLY A 344      30.206  23.105 997.735  1.00 42.74           C
ATOM   2222  C   GLY A 344      30.771  22.513 998.998  1.00 42.74           C
ATOM   2223  O   GLY A 344      30.647  21.322 999.279  1.00 42.74           O
ATOM   2224  N   PRO A 345      31.413  23.376 999.745  1.00176.08           N
ATOM   2225  CA  PRO A 345      32.029  23.0091001.004  0.82176.08           C
ATOM   2226  CD  PRO A 345      32.184  24.408 999.061  1.00176.08           C
ATOM   2227  CB  PRO A 345      33.120  24.0441001.262  1.00176.08           C
ATOM   2228  CG  PRO A 345      33.484  24.560 999.860  1.00176.08           C
ATOM   2229  C   PRO A 345      31.061  22.9161002.155  1.00176.08           C
ATOM   2230  O   PRO A 345      29.956  23.4411002.048  1.00176.08           O
ATOM   2231  N   ALA A 346      31.475  22.2401003.253  1.00178.29           N
ATOM   2232  CA  ALA A 346      30.696  22.0531004.452  0.96178.29           C
ATOM   2233  CB  ALA A 346      30.951  20.6991005.138  1.00178.29           C
ATOM   2234  C   ALA A 346      31.010  23.1301005.459  1.00178.29           C
ATOM   2235  O   ALA A 346      31.847  23.9991005.220  1.00178.29           O
ATOM   2236  N   GLY A 347      30.310  23.0901006.622  1.00 71.46           N
ATOM   2237  CA  GLY A 347      30.424  24.0631007.683  0.93 71.46           C
ATOM   2238  C   GLY A 347      31.504  23.6871008.659  1.00 71.46           C
ATOM   2239  O   GLY A 347      32.280  22.7621008.425  1.00 71.46           O
ATOM   2240  N   GLU A 348      31.559  24.4181009.801  1.00214.11           N
ATOM   2241  CA  GLU A 348      32.585  24.2381010.797  0.79214.11           C
ATOM   2242  CB  GLU A 348      33.557  25.4271010.878  1.00214.11           C
ATOM   2243  CG  GLU A 348      34.309  25.6831009.571  1.00214.11           C
ATOM   2244  CD  GLU A 348      33.351  26.3861008.618  1.00214.11           C
ATOM   2245  OE1 GLU A 348      32.974  27.5511008.917  1.00214.11           O
ATOM   2246  OE2 GLU A 348      32.979  25.7711007.584  1.00214.11           O
ATOM   2247  C   GLU A 348      31.951  24.1001012.158  1.00214.11           C
ATOM   2248  O   GLU A 348      30.728  24.1081012.293  1.00214.11           O
ATOM   2249  N   ARG A 349      32.803  23.9501013.203  1.00211.06           N
ATOM   2250  CA  ARG A 349      32.433  23.7321014.584  0.79211.06           C
ATOM   2251  CB  ARG A 349      33.575  23.1301015.425  1.00211.06           C
ATOM   2252  CG  ARG A 349      34.788  24.0611015.531  1.00211.06           C
ATOM   2253  CD  ARG A 349      35.919  23.7811014.537  1.00211.06           C
ATOM   2254  NE  ARG A 349      36.727  22.6391015.056  1.00211.06           N
ATOM   2255  CZ  ARG A 349      36.465  21.3611014.657  1.00211.06           C
ATOM   2256  NH1 ARG A 349      35.450  21.1121013.779  1.00211.06           N
ATOM   2257  NH2 ARG A 349      37.231  20.3321015.124  1.00211.06           N
ATOM   2258  C   ARG A 349      32.074  25.0241015.253  1.00211.06           C
ATOM   2259  O   ARG A 349      32.400  26.1071014.771  1.00211.06           O
ATOM   2260  N   GLY A 350      31.362  24.9091016.398  1.00 43.26           N
ATOM   2261  CA  GLY A 350      30.929  26.0281017.192  0.86 43.26           C
ATOM   2262  C   GLY A 350      31.789  26.1311018.422  1.00 43.26           C
ATOM   2263  O   GLY A 350      32.990  25.8721018.374  1.00 43.26           O
ATOM   2264  N   SER A 351      31.177  26.5171019.569  1.00131.95           N
ATOM   2265  CA  SER A 351      31.927  26.7271020.783  0.79131.95           C
ATOM   2266  CB  SER A 351      32.132  28.2161021.112  1.00131.95           C
ATOM   2267  OG  SER A 351      30.881  28.8471021.336  1.00131.95           O
ATOM   2268  C   SER A 351      31.231  26.0861021.956  1.00131.95           C
ATOM   2269  O   SER A 351      30.176  25.4681021.830  1.00131.95           O
HETATM 2270  N   HYP A 352      31.865  26.2121023.102  1.00 82.93           N
HETATM 2271  CD  HYP A 352      33.322  26.2681023.104  1.00 82.93           C
HETATM 2272  CA  HYP A 352      31.358  25.6511024.341  0.79 82.93           C
HETATM 2273  CB  HYP A 352      32.502  25.8021025.342  1.00 82.93           C
HETATM 2274  CG  HYP A 352      33.739  25.6621024.451  1.00 82.93           C
HETATM 2275  OE  HYP A 352      34.995  26.1021024.974  1.00 82.93           O
HETATM 2276  C   HYP A 352      30.120  26.3281024.838  1.00 82.93           C
HETATM 2277  O   HYP A 352      29.731  27.3601024.294  1.00 82.93           O
ATOM   2278  N   GLY A 353      29.492  25.7511025.883  1.00 30.49           N
ATOM   2279  CA  GLY A 353      28.239  26.2461026.370  1.00 30.49           C
ATOM   2280  C   GLY A 353      28.448  27.0671027.606  1.00 30.49           C
ATOM   2281  O   GLY A 353      29.549  27.4681027.983  1.00 30.49           O
ATOM   2282  N   PRO A 354      27.312  27.3041028.203  1.00194.45           N
ATOM   2283  CA  PRO A 354      27.209  28.0671029.422  0.73194.45           C
ATOM   2284  CD  PRO A 354      26.143  27.5061027.360  1.00194.45           C
ATOM   2285  CB  PRO A 354      25.778  28.5951029.483  1.00194.45           C
ATOM   2286  CG  PRO A 354      25.338  28.6381028.015  1.00194.45           C
ATOM   2287  C   PRO A 354      27.528  27.1771030.571  1.00194.45           C
ATOM   2288  O   PRO A 354      28.145  26.1381030.360  1.00194.45           O
ATOM   2289  N   ALA A 355      27.164  27.5811031.805  1.00211.45           N
ATOM   2290  CA  ALA A 355      27.409  26.7431032.942  0.68211.45           C
ATOM   2291  CB  ALA A 355      28.374  27.3671033.967  1.00211.45           C
ATOM   2292  C   ALA A 355      26.102  26.5031033.641  1.00211.45           C
ATOM   2293  O   ALA A 355      25.118  27.1991033.398  1.00211.45           O
ATOM   2294  N   GLY A 356      26.072  25.4831034.527  1.00 57.68           N
ATOM   2295  CA  GLY A 356      24.875  25.0651035.206  0.62 57.68           C
ATOM   2296  C   GLY A 356      24.600  25.9201036.404  1.00 57.68           C
ATOM   2297  O   GLY A 356      25.338  26.8371036.764  1.00 57.68           O
ATOM   2298  N   PRO A 357      23.507  25.5521037.022  1.00 84.94           N
ATOM   2299  CA  PRO A 357      22.950  26.1721038.196  0.27 84.94           C
ATOM   2300  CD  PRO A 357      22.738  24.4021036.581  1.00 84.94           C
ATOM   2301  CB  PRO A 357      21.591  25.5061038.401  1.00 84.94           C
ATOM   2302  CG  PRO A 357      21.743  24.1341037.722  1.00 84.94           C
ATOM   2303  C   PRO A 357      23.863  25.9651039.365  1.00 84.94           C
ATOM   2304  O   PRO A 357      24.813  25.1871039.268  1.00 84.94           O
ATOM   2305  N   LYS A 358      23.578  26.6741040.471  1.00195.55           N
ATOM   2306  CA  LYS A 358      24.369  26.6551041.662  0.54195.55           C
ATOM   2307  CB  LYS A 358      23.737  27.4581042.809  1.00195.55           C
ATOM   2308  CG  LYS A 358      23.578  28.9531042.534  1.00195.55           C
ATOM   2309  CD  LYS A 358      24.897  29.7021042.346  1.00195.55           C
ATOM   2310  CE  LYS A 358      24.697  31.1941042.079  1.00195.55           C
ATOM   2311  NZ  LYS A 358      26.008  31.8641041.935  1.00195.55           N
ATOM   2312  C   LYS A 358      24.498  25.2491042.144  1.00195.55           C
ATOM   2313  O   LYS A 358      23.780  24.3481041.716  1.00195.55           O
ATOM   2314  N   GLY A 359      25.469  25.0461043.052  1.00 63.35           N
ATOM   2315  CA  GLY A 359      25.764  23.7771043.641  0.28 63.35           C
ATOM   2316  C   GLY A 359      24.889  23.6571044.855  1.00 63.35           C
ATOM   2317  O   GLY A 359      23.739  24.0951044.838  1.00 63.35           O
ATOM   2318  N   SER A 360      25.401  23.0521045.950  1.00203.96           N
ATOM   2319  CA  SER A 360      24.545  22.8371047.085  0.82203.96           C
ATOM   2320  CB  SER A 360      23.923  21.4281047.008  1.00203.96           C
ATOM   2321  OG  SER A 360      23.035  21.3551045.902  1.00203.96           O
ATOM   2322  C   SER A 360      25.330  23.0161048.370  1.00203.96           C
ATOM   2323  O   SER A 360      26.559  23.0001048.310  1.00203.96           O
HETATM 2324  N   HYP A 361      24.723  23.2181049.543  1.00119.84           N
HETATM 2325  CD  HYP A 361      23.787  22.1761049.909  1.00119.84           C
HETATM 2326  CA  HYP A 361      25.665  23.3081050.635  0.85119.84           C
HETATM 2327  CB  HYP A 361      26.031  21.8381050.834  1.00119.84           C
HETATM 2328  CG  HYP A 361      24.720  21.0991050.487  1.00119.84           C
HETATM 2329  OE  HYP A 361      24.142  20.2611051.490  1.00119.84           O
HETATM 2330  C   HYP A 361      25.102  23.7511051.929  1.00119.84           C
HETATM 2331  O   HYP A 361      23.926  24.1101051.977  1.00119.84           O
ATOM   2332  N   GLY A 362      25.919  23.7161053.014  1.00 74.07           N
ATOM   2333  CA  GLY A 362      27.364  23.6161053.036  0.38 74.07           C
ATOM   2334  C   GLY A 362      27.648  22.8701054.319  1.00 74.07           C
ATOM   2335  O   GLY A 362      27.083  21.8011054.547  1.00 74.07           O
ATOM   2336  N   GLU A 363      28.537  23.3991055.192  1.00235.70           N
ATOM   2337  CA  GLU A 363      28.868  22.7561056.445  0.41235.70           C
ATOM   2338  CB  GLU A 363      30.349  22.9381056.821  1.00235.70           C
ATOM   2339  CG  GLU A 363      30.794  22.1551058.055  1.00235.70           C
ATOM   2340  CD  GLU A 363      32.279  22.4331058.242  1.00235.70           C
ATOM   2341  OE1 GLU A 363      32.623  23.5961058.585  1.00235.70           O
ATOM   2342  OE2 GLU A 363      33.089  21.4911058.033  1.00235.70           O
ATOM   2343  C   GLU A 363      28.023  23.3441057.543  1.00235.70           C
ATOM   2344  O   GLU A 363      27.447  24.4201057.393  1.00235.70           O
ATOM   2345  N   ALA A 364      27.914  22.6131058.676  1.00195.09           N
ATOM   2346  CA  ALA A 364      27.123  22.9881059.823  0.85195.09           C
ATOM   2347  CB  ALA A 364      26.588  21.7871060.622  1.00195.09           C
ATOM   2348  C   ALA A 364      27.921  23.8301060.781  1.00195.09           C
ATOM   2349  O   ALA A 364      29.099  24.1061060.561  1.00195.09           O
ATOM   2350  N   GLY A 365      27.251  24.2761061.874  1.00 46.07           N
ATOM   2351  CA  GLY A 365      27.815  25.1171062.902  0.42 46.07           C
ATOM   2352  C   GLY A 365      28.464  24.2601063.954  1.00 46.07           C
ATOM   2353  O   GLY A 365      28.711  23.0751063.739  1.00 46.07           O
ATOM   2354  N   ARG A 366      28.767  24.8601065.131  1.00 44.34           N
ATOM   2355  CA  ARG A 366      29.445  24.1511066.187  0.63 44.34           C
ATOM   2356  CB  ARG A 366      30.894  24.6131066.418  1.00 44.34           C
ATOM   2357  CG  ARG A 366      31.895  24.2001065.338  1.00 44.34           C
ATOM   2358  CD  ARG A 366      33.296  24.7591065.602  1.00 44.34           C
ATOM   2359  NE  ARG A 366      34.195  24.2951064.510  1.00 44.34           N
ATOM   2360  CZ  ARG A 366      34.970  23.1881064.704  1.00 44.34           C
ATOM   2361  NH1 ARG A 366      34.913  22.5251065.895  1.00 44.34           N
ATOM   2362  NH2 ARG A 366      35.804  22.7511063.715  1.00 44.34           N
ATOM   2363  C   ARG A 366      28.748  24.3861067.490  1.00 44.34           C
ATOM   2364  O   ARG A 366      27.865  25.2321067.618  1.00 44.34           O
HETATM 2365  N   HYP A 367      29.150  23.5951068.455  1.00 62.02           N
HETATM 2366  CD  HYP A 367      29.433  22.2031068.145  1.00 62.02           C
HETATM 2367  CA  HYP A 367      28.608  23.7221069.782  0.85 62.02           C
HETATM 2368  CB  HYP A 367      28.827  22.3731070.461  1.00 62.02           C
HETATM 2369  CG  HYP A 367      28.783  21.3891069.277  1.00 62.02           C
HETATM 2370  OE  HYP A 367      27.409  21.1261068.975  1.00 62.02           O
HETATM 2371  C   HYP A 367      29.177  24.9091070.496  1.00 62.02           C
HETATM 2372  O   HYP A 367      30.290  25.3241070.179  1.00 62.02           O
ATOM   2373  N   GLY A 368      28.415  25.4711071.457  1.00 36.24           N
ATOM   2374  CA  GLY A 368      28.784  26.6801072.137  0.15 36.24           C
ATOM   2375  C   GLY A 368      29.586  26.2991073.343  1.00 36.24           C
ATOM   2376  O   GLY A 368      29.932  25.1331073.527  1.00 36.24           O
ATOM   2377  N   GLU A 369      29.906  27.2921074.200  1.00198.55           N
ATOM   2378  CA  GLU A 369      30.657  27.0251075.393  0.57198.55           C
ATOM   2379  CB  GLU A 369      31.964  27.8211075.555  1.00198.55           C
ATOM   2380  CG  GLU A 369      33.125  27.2891074.713  1.00198.55           C
ATOM   2381  CD  GLU A 369      34.407  27.8691075.294  1.00198.55           C
ATOM   2382  OE1 GLU A 369      34.573  29.1171075.240  1.00198.55           O
ATOM   2383  OE2 GLU A 369      35.234  27.0701075.810  1.00198.55           O
ATOM   2384  C   GLU A 369      29.799  27.3601076.575  1.00198.55           C
ATOM   2385  O   GLU A 369      28.651  27.7751076.432  1.00198.55           O
ATOM   2386  N   ALA A 370      30.359  27.1591077.786  1.00194.65           N
ATOM   2387  CA  ALA A 370      29.689  27.3781079.038  0.85194.65           C
ATOM   2388  CB  ALA A 370      30.483  26.8601080.251  1.00194.65           C
ATOM   2389  C   ALA A 370      29.476  28.8501079.214  1.00194.65           C
ATOM   2390  O   ALA A 370      29.963  29.6491078.416  1.00194.65           O
ATOM   2391  N   GLY A 371      28.717  29.2591080.259  1.00 81.45           N
ATOM   2392  CA  GLY A 371      28.412  30.6591080.331  0.62 81.45           C
ATOM   2393  C   GLY A 371      28.245  31.1731081.730  1.00 81.45           C
ATOM   2394  O   GLY A 371      29.163  31.1431082.547  1.00 81.45           O
ATOM   2395  N   LEU A 372      27.022  31.6621082.016  1.00127.57           N
ATOM   2396  CA  LEU A 372      26.716  32.5001083.140  0.46127.57           C
ATOM   2397  CB  LEU A 372      25.264  32.9981083.104  1.00127.57           C
ATOM   2398  CG  LEU A 372      24.997  33.8791081.869  1.00127.57           C
ATOM   2399  CD1 LEU A 372      23.575  34.4581081.886  1.00127.57           C
ATOM   2400  CD2 LEU A 372      26.082  34.9581081.710  1.00127.57           C
ATOM   2401  C   LEU A 372      27.000  31.9891084.524  1.00127.57           C
ATOM   2402  O   LEU A 372      27.670  32.7061085.266  1.00127.57           O
HETATM 2403  N   HYP A 373      26.581  30.8431084.965  1.00 90.21           N
HETATM 2404  CD  HYP A 373      26.924  29.6941084.151  1.00 90.21           C
HETATM 2405  CA  HYP A 373      26.911  30.5871086.347  0.85 90.21           C
HETATM 2406  CB  HYP A 373      28.120  29.6521086.286  1.00 90.21           C
HETATM 2407  CG  HYP A 373      28.052  28.9651084.902  1.00 90.21           C
HETATM 2408  OE  HYP A 373      29.298  29.1241084.218  1.00 90.21           O
HETATM 2409  C   HYP A 373      25.717  29.9091086.925  1.00 90.21           C
HETATM 2410  O   HYP A 373      24.824  29.5171086.176  1.00 90.21           O
ATOM   2411  N   GLY A 374      25.686  29.7611088.255  1.00 85.02           N
ATOM   2412  CA  GLY A 374      24.471  29.4711088.949  0.46 85.02           C
ATOM   2413  C   GLY A 374      24.745  29.9521090.330  1.00 85.02           C
ATOM   2414  O   GLY A 374      25.821  30.4881090.587  1.00 85.02           O
ATOM   2415  N   ALA A 375      23.806  29.7851091.278  1.00260.88           N
ATOM   2416  CA  ALA A 375      24.158  30.3471092.546  0.25260.88           C
ATOM   2417  CB  ALA A 375      23.417  31.6581092.858  1.00260.88           C
ATOM   2418  C   ALA A 375      23.853  29.4061093.659  1.00260.88           C
ATOM   2419  O   ALA A 375      22.928  28.6011093.592  1.00260.88           O
ATOM   2420  N   LYS A 376      24.665  29.4881094.727  1.00236.16           N
ATOM   2421  CA  LYS A 376      24.435  28.7301095.919  0.68236.16           C
ATOM   2422  CB  LYS A 376      25.669  28.7001096.836  1.00236.16           C
ATOM   2423  CG  LYS A 376      26.182  30.1091097.150  1.00236.16           C
ATOM   2424  CD  LYS A 376      27.296  30.1711098.196  1.00236.16           C
ATOM   2425  CE  LYS A 376      27.801  31.5941098.452  1.00236.16           C
ATOM   2426  NZ  LYS A 376      28.933  31.5691099.405  1.00236.16           N
ATOM   2427  C   LYS A 376      23.363  29.4841096.634  1.00236.16           C
ATOM   2428  O   LYS A 376      23.072  30.6271096.287  1.00236.16           O
ATOM   2429  N   GLY A 377      22.727  28.8671097.645  1.00 88.14           N
ATOM   2430  CA  GLY A 377      21.734  29.6181098.352  0.73 88.14           C
ATOM   2431  C   GLY A 377      20.396  29.5051097.690  1.00 88.14           C
ATOM   2432  O   GLY A 377      19.631  30.4681097.653  1.00 88.14           O
ATOM   2433  N   LEU A 378      20.083  28.3151097.146  1.00 70.63           N
ATOM   2434  CA  LEU A 378      18.787  28.0541096.583  0.16 70.63           C
ATOM   2435  CB  LEU A 378      18.687  26.7001095.870  1.00 70.63           C
ATOM   2436  CG  LEU A 378      19.274  26.7411094.458  1.00 70.63           C
ATOM   2437  CD1 LEU A 378      19.237  25.3601093.788  1.00 70.63           C
ATOM   2438  CD2 LEU A 378      18.532  27.8011093.630  1.00 70.63           C
ATOM   2439  C   LEU A 378      17.822  28.0061097.723  1.00 70.63           C
ATOM   2440  O   LEU A 378      18.206  28.1381098.884  1.00 70.63           O
ATOM   2441  N   THR A 379      16.524  27.8371097.401  1.00119.07           N
ATOM   2442  CA  THR A 379      15.474  27.8161098.379  0.85119.07           C
ATOM   2443  CB  THR A 379      14.121  27.5881097.770  1.00119.07           C
ATOM   2444  OG1 THR A 379      13.108  27.6761098.761  1.00119.07           O
ATOM   2445  CG2 THR A 379      14.106  26.1981097.110  1.00119.07           C
ATOM   2446  C   THR A 379      15.730  26.7031099.348  1.00119.07           C
ATOM   2447  O   THR A 379      16.517  25.7971099.076  1.00119.07           O
ATOM   2448  N   GLY A 380      15.077  26.7631100.532  1.00 73.04           N
ATOM   2449  CA  GLY A 380      15.295  25.7511101.528  0.67 73.04           C
ATOM   2450  C   GLY A 380      14.235  25.8421102.581  1.00 73.04           C
ATOM   2451  O   GLY A 380      13.291  26.6221102.467  1.00 73.04           O
ATOM   2452  N   SER A 381      14.376  25.0231103.646  1.00140.29           N
ATOM   2453  CA  SER A 381      13.387  25.0031104.684  0.25140.29           C
ATOM   2454  CB  SER A 381      12.256  23.9901104.420  1.00140.29           C
ATOM   2455  OG  SER A 381      12.771  22.6671104.405  1.00140.29           O
ATOM   2456  C   SER A 381      14.040  24.6311105.987  1.00140.29           C
ATOM   2457  O   SER A 381      15.263  24.5401106.090  1.00140.29           O
HETATM 2458  N   HYP A 382      13.225  24.4311106.998  1.00 85.54           N
HETATM 2459  CD  HYP A 382      12.055  25.2791107.151  1.00 85.54           C
HETATM 2460  CA  HYP A 382      13.744  24.0661108.296  0.70 85.54           C
HETATM 2461  CB  HYP A 382      12.495  23.9251109.167  1.00 85.54           C
HETATM 2462  CG  HYP A 382      11.439  24.8191108.482  1.00 85.54           C
HETATM 2463  OE  HYP A 382      10.804  25.8331109.266  1.00 85.54           O
HETATM 2464  C   HYP A 382      14.555  25.2361108.785  1.00 85.54           C
HETATM 2465  O   HYP A 382      14.504  26.2781108.133  1.00 85.54           O
ATOM   2466  N   GLY A 383      15.319  25.1411109.904  1.00 39.48           N
ATOM   2467  CA  GLY A 383      15.862  23.9511110.500  0.79 39.48           C
ATOM   2468  C   GLY A 383      14.944  23.4571111.576  1.00 39.48           C
ATOM   2469  O   GLY A 383      13.816  23.9251111.720  1.00 39.48           O
ATOM   2470  N   SER A 384      15.445  22.4851112.369  1.00 92.26           N
ATOM   2471  CA  SER A 384      14.718  21.8491113.434  0.61 92.26           C
ATOM   2472  CB  SER A 384      15.244  20.4391113.766  1.00 92.26           C
ATOM   2473  OG  SER A 384      16.576  20.5131114.253  1.00 92.26           O
ATOM   2474  C   SER A 384      14.824  22.6891114.674  1.00 92.26           C
ATOM   2475  O   SER A 384      15.385  23.7821114.655  1.00 92.26           O
HETATM 2476  N   HYP A 385      14.261  22.1961115.754  1.00 76.06           N
HETATM 2477  CD  HYP A 385      13.062  21.3781115.644  1.00 76.06           C
HETATM 2478  CA  HYP A 385      14.275  22.9211116.999  0.62 76.06           C
HETATM 2479  CB  HYP A 385      13.260  22.2181117.895  1.00 76.06           C
HETATM 2480  CG  HYP A 385      12.217  21.6881116.896  1.00 76.06           C
HETATM 2481  OE  HYP A 385      11.278  22.7371116.644  1.00 76.06           O
HETATM 2482  C   HYP A 385      15.633  23.0591117.606  1.00 76.06           C
HETATM 2483  O   HYP A 385      16.592  22.5111117.066  1.00 76.06           O
ATOM   2484  N   GLY A 386      15.724  23.7831118.742  1.00 38.98           N
ATOM   2485  CA  GLY A 386      16.989  24.2181119.260  0.82 38.98           C
ATOM   2486  C   GLY A 386      17.025  23.8901120.729  1.00 38.98           C
ATOM   2487  O   GLY A 386      16.103  23.3021121.290  1.00 38.98           O
ATOM   2488  N   PRO A 387      18.109  24.2771121.347  1.00 97.97           N
ATOM   2489  CA  PRO A 387      18.405  24.0731122.745  0.63 97.97           C
ATOM   2490  CD  PRO A 387      19.135  25.0511120.671  1.00 97.97           C
ATOM   2491  CB  PRO A 387      19.873  24.4471122.900  1.00 97.97           C
ATOM   2492  CG  PRO A 387      20.083  25.4941121.797  1.00 97.97           C
ATOM   2493  C   PRO A 387      17.579  24.8921123.697  1.00 97.97           C
ATOM   2494  O   PRO A 387      16.897  25.8251123.274  1.00 97.97           O
ATOM   2495  N   ASP A 388      17.615  24.5191125.000  1.00166.21           N
ATOM   2496  CA  ASP A 388      16.932  25.2271126.051  0.55166.21           C
ATOM   2497  CB  ASP A 388      16.368  24.2871127.132  1.00166.21           C
ATOM   2498  CG  ASP A 388      15.398  23.3261126.453  1.00166.21           C
ATOM   2499  OD1 ASP A 388      15.887  22.4651125.673  1.00166.21           O
ATOM   2500  OD2 ASP A 388      14.167  23.4371126.695  1.00166.21           O
ATOM   2501  C   ASP A 388      17.918  26.1511126.717  1.00166.21           C
ATOM   2502  O   ASP A 388      19.110  26.1281126.412  1.00166.21           O
ATOM   2503  N   GLY A 389      17.428  26.9931127.657  1.00 64.07           N
ATOM   2504  CA  GLY A 389      18.247  27.9701128.334  0.83 64.07           C
ATOM   2505  C   GLY A 389      18.682  27.4701129.682  1.00 64.07           C
ATOM   2506  O   GLY A 389      18.588  26.2831129.990  1.00 64.07           O
ATOM   2507  N   LYS A 390      19.163  28.4181130.522  1.00249.29           N
ATOM   2508  CA  LYS A 390      19.707  28.1861131.837  0.67249.29           C
ATOM   2509  CB  LYS A 390      20.813  29.1861132.214  1.00249.29           C
ATOM   2510  CG  LYS A 390      21.658  28.7831133.425  1.00249.29           C
ATOM   2511  CD  LYS A 390      22.738  27.7501133.097  1.00249.29           C
ATOM   2512  CE  LYS A 390      23.758  28.2681132.080  1.00249.29           C
ATOM   2513  NZ  LYS A 390      24.945  27.3871132.043  1.00249.29           N
ATOM   2514  C   LYS A 390      18.622  28.3551132.860  1.00249.29           C
ATOM   2515  O   LYS A 390      17.477  28.6571132.526  1.00249.29           O
ATOM   2516  N   THR A 391      18.975  28.1471134.150  1.00133.94           N
ATOM   2517  CA  THR A 391      18.039  28.2761135.234  0.47133.94           C
ATOM   2518  CB  THR A 391      18.539  27.7701136.555  1.00133.94           C
ATOM   2519  OG1 THR A 391      17.491  27.7911137.514  1.00133.94           O
ATOM   2520  CG2 THR A 391      19.708  28.6521137.019  1.00133.94           C
ATOM   2521  C   THR A 391      17.718  29.7281135.384  1.00133.94           C
ATOM   2522  O   THR A 391      18.320  30.5771134.730  1.00133.94           O
ATOM   2523  N   GLY A 392      16.728  30.0441136.242  1.00 41.70           N
ATOM   2524  CA  GLY A 392      16.310  31.4041136.399  0.82 41.70           C
ATOM   2525  C   GLY A 392      16.718  31.8821137.766  1.00 41.70           C
ATOM   2526  O   GLY A 392      17.021  31.1081138.674  1.00 41.70           O
ATOM   2527  N   PRO A 393      16.675  33.1821137.899  1.00 70.92           N
ATOM   2528  CA  PRO A 393      17.035  33.9181139.087  0.49 70.92           C
ATOM   2529  CD  PRO A 393      15.994  34.0111136.921  1.00 70.92           C
ATOM   2530  CB  PRO A 393      16.909  35.3861138.689  1.00 70.92           C
ATOM   2531  CG  PRO A 393      15.808  35.3711137.616  1.00 70.92           C
ATOM   2532  C   PRO A 393      16.180  33.6081140.278  1.00 70.92           C
ATOM   2533  O   PRO A 393      15.091  33.0641140.108  1.00 70.92           O
HETATM 2534  N   HYP A 394      16.676  33.9291141.451  1.00 77.99           N
HETATM 2535  CD  HYP A 394      18.110  33.8401141.657  1.00 77.99           C
HETATM 2536  CA  HYP A 394      15.959  33.6711142.675  0.50 77.99           C
HETATM 2537  CB  HYP A 394      17.015  33.6141143.778  1.00 77.99           C
HETATM 2538  CG  HYP A 394      18.283  33.1731143.031  1.00 77.99           C
HETATM 2539  OE  HYP A 394      18.233  31.7501142.900  1.00 77.99           O
HETATM 2540  C   HYP A 394      14.877  34.6771142.962  1.00 77.99           C
HETATM 2541  O   HYP A 394      15.004  35.8221142.531  1.00 77.99           O
ATOM   2542  N   GLY A 395      13.799  34.2691143.679  1.00187.15           N
ATOM   2543  CA  GLY A 395      13.151  35.1671144.599  0.49187.15           C
ATOM   2544  C   GLY A 395      11.654  34.9831144.558  1.00187.15           C
ATOM   2545  O   GLY A 395      11.209  34.2581143.671  1.00187.15           O
ATOM   2546  N   PRO A 396      10.785  35.5521145.405  1.00294.04           N
ATOM   2547  CA  PRO A 396      11.099  36.3211146.609  0.82294.04           C
ATOM   2548  CD  PRO A 396       9.615  36.1111144.746  1.00294.04           C
ATOM   2549  CB  PRO A 396      10.084  37.4601146.681  1.00294.04           C
ATOM   2550  CG  PRO A 396       9.494  37.5461145.269  1.00294.04           C
ATOM   2551  C   PRO A 396      10.959  35.4591147.844  1.00294.04           C
ATOM   2552  O   PRO A 396      10.387  34.3771147.749  1.00294.04           O
ATOM   2553  N   ALA A 397      11.400  35.9411149.029  1.00196.43           N
ATOM   2554  CA  ALA A 397      11.281  35.1881150.257  0.36196.43           C
ATOM   2555  CB  ALA A 397      12.061  35.7981151.434  1.00196.43           C
ATOM   2556  C   ALA A 397       9.851  35.1341150.652  1.00196.43           C
ATOM   2557  O   ALA A 397       9.049  35.9751150.248  1.00196.43           O
ATOM   2558  N   GLY A 398       9.488  34.1081151.447  1.00145.66           N
ATOM   2559  CA  GLY A 398       8.121  34.0341151.849  0.63145.66           C
ATOM   2560  C   GLY A 398       7.974  33.1611153.021  1.00145.66           C
ATOM   2561  O   GLY A 398       8.828  32.3171153.284  1.00145.66           O
ATOM   2562  N   GLN A 399       6.862  33.4141153.742  1.00398.92           N
ATOM   2563  CA  GLN A 399       6.386  32.6691154.863  0.73398.92           C
ATOM   2564  CB  GLN A 399       7.366  31.6571155.492  1.00398.92           C
ATOM   2565  CG  GLN A 399       7.618  30.3531154.737  1.00398.92           C
ATOM   2566  CD  GLN A 399       8.881  29.7721155.359  1.00398.92           C
ATOM   2567  OE1 GLN A 399       9.556  30.4361156.144  1.00398.92           O
ATOM   2568  NE2 GLN A 399       9.211  28.5001155.010  1.00398.92           N
ATOM   2569  C   GLN A 399       6.118  33.5961156.000  1.00398.92           C
ATOM   2570  O   GLN A 399       6.627  34.7141156.061  1.00398.92           O
ATOM   2571  N   ASP A 400       5.266  33.1211156.927  1.00256.25           N
ATOM   2572  CA  ASP A 400       5.022  33.7421158.193  0.46256.25           C
ATOM   2573  CB  ASP A 400       3.662  34.4481158.353  1.00256.25           C
ATOM   2574  CG  ASP A 400       3.787  35.8661157.816  1.00256.25           C
ATOM   2575  OD1 ASP A 400       4.869  36.1951157.262  1.00256.25           O
ATOM   2576  OD2 ASP A 400       2.808  36.6441157.971  1.00256.25           O
ATOM   2577  C   ASP A 400       5.043  32.6251159.177  1.00256.25           C
ATOM   2578  O   ASP A 400       4.558  31.5331158.889  1.00256.25           O
ATOM   2579  N   GLY A 401       5.615  32.8641160.370  1.00 46.37           N
ATOM   2580  CA  GLY A 401       5.679  31.8191161.346  0.15 46.37           C
ATOM   2581  C   GLY A 401       4.404  31.8621162.126  1.00 46.37           C
ATOM   2582  O   GLY A 401       3.413  32.4311161.675  1.00 46.37           O
ATOM   2583  N   ARG A 402       4.390  31.2441163.324  1.00 71.59           N
ATOM   2584  CA  ARG A 402       3.187  31.2421164.107  0.54 71.59           C
ATOM   2585  CB  ARG A 402       2.547  29.8521164.267  1.00 71.59           C
ATOM   2586  CG  ARG A 402       1.923  29.3421162.967  1.00 71.59           C
ATOM   2587  CD  ARG A 402       1.141  28.0341163.101  1.00 71.59           C
ATOM   2588  NE  ARG A 402       0.401  27.8571161.820  1.00 71.59           N
ATOM   2589  CZ  ARG A 402      -0.215  26.6751161.526  1.00 71.59           C
ATOM   2590  NH1 ARG A 402      -0.190  25.6461162.422  1.00 71.59           N
ATOM   2591  NH2 ARG A 402      -0.849  26.5231160.326  1.00 71.59           N
ATOM   2592  C   ARG A 402       3.515  31.7511165.477  1.00 71.59           C
ATOM   2593  O   ARG A 402       4.663  32.0471165.804  1.00 71.59           O
HETATM 2594  N   HYP A 403       2.488  31.8911166.271  1.00 73.24           N
HETATM 2595  CD  HYP A 403       1.190  32.2681165.735  1.00 73.24           C
HETATM 2596  CA  HYP A 403       2.650  32.3581167.620  0.82 73.24           C
HETATM 2597  CB  HYP A 403       1.249  32.7391168.093  1.00 73.24           C
HETATM 2598  CG  HYP A 403       0.564  33.1971166.791  1.00 73.24           C
HETATM 2599  OE  HYP A 403       0.945  34.5531166.547  1.00 73.24           O
HETATM 2600  C   HYP A 403       3.353  31.3331168.446  1.00 73.24           C
HETATM 2601  O   HYP A 403       4.151  30.5771167.895  1.00 73.24           O
ATOM   2602  N   GLY A 404       3.081  31.2841169.765  1.00 44.13           N
ATOM   2603  CA  GLY A 404       3.813  30.3731170.592  0.44 44.13           C
ATOM   2604  C   GLY A 404       2.961  30.0051171.765  1.00 44.13           C
ATOM   2605  O   GLY A 404       1.802  30.4051171.887  1.00 44.13           O
ATOM   2606  N   PRO A 405       3.548  29.2151172.623  1.00152.94           N
ATOM   2607  CA  PRO A 405       2.863  28.7611173.802  0.19152.94           C
ATOM   2608  CD  PRO A 405       4.527  28.2451172.157  1.00152.94           C
ATOM   2609  CB  PRO A 405       3.664  27.5721174.323  1.00152.94           C
ATOM   2610  CG  PRO A 405       4.346  27.0161173.062  1.00152.94           C
ATOM   2611  C   PRO A 405       2.720  29.8691174.802  1.00152.94           C
ATOM   2612  O   PRO A 405       3.509  30.8111174.791  1.00152.94           O
ATOM   2613  N   PRO A 406       1.718  29.7661175.628  1.00 82.95           N
ATOM   2614  CA  PRO A 406       1.477  30.7531176.648  0.85 82.95           C
ATOM   2615  CD  PRO A 406       0.492  29.1121175.206  1.00 82.95           C
ATOM   2616  CB  PRO A 406      -0.010  30.6461177.000  1.00 82.95           C
ATOM   2617  CG  PRO A 406      -0.467  29.3101176.385  1.00 82.95           C
ATOM   2618  C   PRO A 406       2.386  30.5631177.821  1.00 82.95           C
ATOM   2619  O   PRO A 406       2.948  29.4791177.964  1.00 82.95           O
ATOM   2620  N   GLY A 407       2.545  31.6041178.667  1.00 31.46           N
ATOM   2621  CA  GLY A 407       3.442  31.5371179.791  0.70 31.46           C
ATOM   2622  C   GLY A 407       2.748  31.0691181.027  1.00 31.46           C
ATOM   2623  O   GLY A 407       1.526  30.9591181.117  1.00 31.46           O
ATOM   2624  N   PRO A 408       3.593  30.7961181.989  1.00157.96           N
ATOM   2625  CA  PRO A 408       3.125  30.3441183.272  0.43157.96           C
ATOM   2626  CD  PRO A 408       4.857  30.1731181.637  1.00157.96           C
ATOM   2627  CB  PRO A 408       4.301  29.6261183.928  1.00157.96           C
ATOM   2628  CG  PRO A 408       5.135  29.1341182.734  1.00157.96           C
ATOM   2629  C   PRO A 408       2.602  31.4921184.059  1.00157.96           C
ATOM   2630  O   PRO A 408       2.889  32.6411183.717  1.00157.96           O
HETATM 2631  N   HYP A 409       1.842  31.2071185.075  1.00 84.95           N
HETATM 2632  CD  HYP A 409       1.170  29.9261185.198  1.00 84.95           C
HETATM 2633  CA  HYP A 409       1.298  32.2251185.927  0.68 84.95           C
HETATM 2634  CB  HYP A 409       0.269  31.5161186.816  1.00 84.95           C
HETATM 2635  CG  HYP A 409      -0.067  30.2261186.050  1.00 84.95           C
HETATM 2636  OE  HYP A 409      -0.532  29.1171186.823  1.00 84.95           O
HETATM 2637  C   HYP A 409       2.472  32.7231186.729  1.00 84.95           C
HETATM 2638  O   HYP A 409       3.507  32.0601186.684  1.00 84.95           O
ATOM   2639  N   GLY A 410       2.380  33.8641187.462  1.00108.61           N
ATOM   2640  CA  GLY A 410       1.304  34.2551188.336  0.85108.61           C
ATOM   2641  C   GLY A 410       1.848  34.3791189.745  1.00108.61           C
ATOM   2642  O   GLY A 410       2.574  33.5051190.218  1.00108.61           O
ATOM   2643  N   ALA A 411       1.489  35.4861190.449  1.00 72.31           N
ATOM   2644  CA  ALA A 411       2.017  35.8561191.748  0.45 72.31           C
ATOM   2645  CB  ALA A 411       1.570  37.2641192.180  1.00 72.31           C
ATOM   2646  C   ALA A 411       1.679  34.9321192.886  1.00 72.31           C
ATOM   2647  O   ALA A 411       2.598  34.4861193.572  1.00 72.31           O
ATOM   2648  N   ARG A 412       0.373  34.6281193.101  1.00140.45           N
ATOM   2649  CA  ARG A 412      -0.154  33.7951194.167  0.85140.45           C
ATOM   2650  CB  ARG A 412       0.857  32.9361194.963  1.00140.45           C
ATOM   2651  CG  ARG A 412       1.579  31.8701194.136  1.00140.45           C
ATOM   2652  CD  ARG A 412       2.720  31.1751194.887  1.00140.45           C
ATOM   2653  NE  ARG A 412       2.220  29.8691195.403  1.00140.45           N
ATOM   2654  CZ  ARG A 412       3.050  28.7841195.389  1.00140.45           C
ATOM   2655  NH1 ARG A 412       4.319  28.9091194.901  1.00140.45           N
ATOM   2656  NH2 ARG A 412       2.615  27.5771195.854  1.00140.45           N
ATOM   2657  C   ARG A 412      -0.838  34.6701195.173  1.00140.45           C
ATOM   2658  O   ARG A 412      -0.710  35.8931195.143  1.00140.45           O
ATOM   2659  N   GLY A 413      -1.603  34.0461196.095  1.00 56.00           N
ATOM   2660  CA  GLY A 413      -2.320  34.7761197.103  0.85 56.00           C
ATOM   2661  C   GLY A 413      -1.422  35.0591198.255  1.00 56.00           C
ATOM   2662  O   GLY A 413      -0.446  34.3531198.503  1.00 56.00           O
ATOM   2663  N   GLN A 414      -1.769  36.1251198.996  1.00259.80           N
ATOM   2664  CA  GLN A 414      -1.091  36.4781200.203  0.15259.80           C
ATOM   2665  CB  GLN A 414      -1.358  37.9351200.626  1.00259.80           C
ATOM   2666  CG  GLN A 414      -0.875  38.9801199.613  1.00259.80           C
ATOM   2667  CD  GLN A 414      -1.475  40.3291199.997  1.00259.80           C
ATOM   2668  OE1 GLN A 414      -1.420  40.7431201.154  1.00259.80           O
ATOM   2669  NE2 GLN A 414      -2.080  41.0311199.001  1.00259.80           N
ATOM   2670  C   GLN A 414      -1.731  35.5891201.210  1.00259.80           C
ATOM   2671  O   GLN A 414      -2.748  34.9611200.927  1.00259.80           O
ATOM   2672  N   ALA A 415      -1.131  35.4451202.395  1.00212.18           N
ATOM   2673  CA  ALA A 415      -1.817  34.6461203.359  0.68212.18           C
ATOM   2674  CB  ALA A 415      -0.928  34.1921204.531  1.00212.18           C
ATOM   2675  C   ALA A 415      -2.889  35.5251203.910  1.00212.18           C
ATOM   2676  O   ALA A 415      -2.869  36.7391203.715  1.00212.18           O
ATOM   2677  N   GLY A 416      -3.871  34.9291204.607  1.00 55.24           N
ATOM   2678  CA  GLY A 416      -4.959  35.7131205.106  0.65 55.24           C
ATOM   2679  C   GLY A 416      -4.560  36.3381206.414  1.00 55.24           C
ATOM   2680  O   GLY A 416      -3.392  36.3291206.797  1.00 55.24           O
ATOM   2681  N   VAL A 417      -5.563  36.9001207.124  1.00 80.35           N
ATOM   2682  CA  VAL A 417      -5.420  37.6461208.348  0.25 80.35           C
ATOM   2683  CB  VAL A 417      -6.560  38.6201208.529  1.00 80.35           C
ATOM   2684  CG1 VAL A 417      -6.407  39.4031209.844  1.00 80.35           C
ATOM   2685  CG2 VAL A 417      -6.597  39.5271207.285  1.00 80.35           C
ATOM   2686  C   VAL A 417      -5.339  36.7261209.544  1.00 80.35           C
ATOM   2687  O   VAL A 417      -5.683  35.5521209.465  1.00 80.35           O
ATOM   2688  N   MET A 418      -4.825  37.2351210.689  1.00264.81           N
ATOM   2689  CA  MET A 418      -4.680  36.4631211.898  0.18264.81           C
ATOM   2690  CB  MET A 418      -3.689  37.0711212.908  1.00264.81           C
ATOM   2691  CG  MET A 418      -4.053  38.4951213.333  1.00264.81           C
ATOM   2692  SD  MET A 418      -2.936  39.2391214.561  1.00264.81           S
ATOM   2693  CE  MET A 418      -3.696  38.4191215.992  1.00264.81           C
ATOM   2694  C   MET A 418      -6.001  36.3061212.587  1.00264.81           C
ATOM   2695  O   MET A 418      -6.955  37.0261212.300  1.00264.81           O
ATOM   2696  N   GLY A 419      -6.079  35.3141213.504  1.00 48.37           N
ATOM   2697  CA  GLY A 419      -7.275  35.0151214.246  0.26 48.37           C
ATOM   2698  C   GLY A 419      -7.220  35.6841215.588  1.00 48.37           C
ATOM   2699  O   GLY A 419      -6.398  36.5701215.820  1.00 48.37           O
ATOM   2700  N   PHE A 420      -8.108  35.2531216.515  1.00 93.57           N
ATOM   2701  CA  PHE A 420      -8.191  35.8531217.821  0.73 93.57           C
ATOM   2702  CB  PHE A 420      -9.493  36.6501218.017  1.00 93.57           C
ATOM   2703  CG  PHE A 420      -9.441  37.3821219.314  1.00 93.57           C
ATOM   2704  CD1 PHE A 420      -8.637  38.4891219.462  1.00 93.57           C
ATOM   2705  CD2 PHE A 420     -10.222  36.9781220.372  1.00 93.57           C
ATOM   2706  CE1 PHE A 420      -8.597  39.1721220.655  1.00 93.57           C
ATOM   2707  CE2 PHE A 420     -10.187  37.6571221.566  1.00 93.57           C
ATOM   2708  CZ  PHE A 420      -9.372  38.7541221.710  1.00 93.57           C
ATOM   2709  C   PHE A 420      -8.119  34.7701218.862  1.00 93.57           C
ATOM   2710  O   PHE A 420      -8.409  33.6051218.592  1.00 93.57           O
HETATM 2711  N   HYP A 421      -7.718  35.1411220.056  1.00 79.76           N
HETATM 2712  CD  HYP A 421      -6.751  36.2231220.179  1.00 79.76           C
HETATM 2713  CA  HYP A 421      -7.547  34.1611221.104  0.35 79.76           C
HETATM 2714  CB  HYP A 421      -6.563  34.7571222.113  1.00 79.76           C
HETATM 2715  CG  HYP A 421      -5.775  35.7711221.276  1.00 79.76           C
HETATM 2716  OE  HYP A 421      -5.129  36.8331221.984  1.00 79.76           O
HETATM 2717  C   HYP A 421      -8.814  33.6981221.758  1.00 79.76           C
HETATM 2718  O   HYP A 421      -9.668  33.1401221.071  1.00 79.76           O
ATOM   2719  N   GLY A 422      -8.939  33.8991223.091  1.00 54.42           N
ATOM   2720  CA  GLY A 422      -9.905  33.1601223.859  0.16 54.42           C
ATOM   2721  C   GLY A 422     -10.025  33.7791225.218  1.00 54.42           C
ATOM   2722  O   GLY A 422      -9.298  34.7011225.583  1.00 54.42           O
ATOM   2723  N   PRO A 423     -10.976  33.2661225.956  1.00 98.88           N
ATOM   2724  CA  PRO A 423     -11.251  33.7201227.297  0.67 98.88           C
ATOM   2725  CD  PRO A 423     -12.168  32.7271225.323  1.00 98.88           C
ATOM   2726  CB  PRO A 423     -12.716  33.3861227.576  1.00 98.88           C
ATOM   2727  CG  PRO A 423     -13.097  32.3661226.490  1.00 98.88           C
ATOM   2728  C   PRO A 423     -10.322  33.1341228.306  1.00 98.88           C
ATOM   2729  O   PRO A 423      -9.606  32.1811228.000  1.00 98.88           O
ATOM   2730  N   LYS A 424     -10.349  33.7131229.517  1.00165.48           N
ATOM   2731  CA  LYS A 424      -9.522  33.3431230.622  0.15165.48           C
ATOM   2732  CB  LYS A 424      -9.459  34.4611231.674  1.00165.48           C
ATOM   2733  CG  LYS A 424      -9.055  35.8111231.079  1.00165.48           C
ATOM   2734  CD  LYS A 424      -9.375  37.0021231.985  1.00165.48           C
ATOM   2735  CE  LYS A 424      -9.259  38.3571231.282  1.00165.48           C
ATOM   2736  NZ  LYS A 424      -9.737  39.4341232.177  1.00165.48           N
ATOM   2737  C   LYS A 424     -10.121  32.1491231.287  1.00165.48           C
ATOM   2738  O   LYS A 424     -11.283  31.8141231.067  1.00165.48           O
ATOM   2739  N   GLY A 425      -9.313  31.4571232.111  1.00 63.56           N
ATOM   2740  CA  GLY A 425      -9.811  30.3191232.822  0.38 63.56           C
ATOM   2741  C   GLY A 425     -10.481  30.8361234.064  1.00 63.56           C
ATOM   2742  O   GLY A 425     -10.545  32.0441234.291  1.00 63.56           O
ATOM   2743  N   ALA A 426     -10.989  29.9111234.907  1.00198.48           N
ATOM   2744  CA  ALA A 426     -11.748  30.2121236.095  0.78198.48           C
ATOM   2745  CB  ALA A 426     -12.739  29.1031236.484  1.00198.48           C
ATOM   2746  C   ALA A 426     -10.875  30.4661237.286  1.00198.48           C
ATOM   2747  O   ALA A 426      -9.648  30.4281237.215  1.00198.48           O
ATOM   2748  N   ALA A 427     -11.544  30.7651238.424  1.00199.29           N
ATOM   2749  CA  ALA A 427     -10.945  31.0651239.696  0.32199.29           C
ATOM   2750  CB  ALA A 427     -11.955  31.5341240.759  1.00199.29           C
ATOM   2751  C   ALA A 427     -10.287  29.8341240.218  1.00199.29           C
ATOM   2752  O   ALA A 427     -10.508  28.7281239.726  1.00199.29           O
ATOM   2753  N   GLY A 428      -9.424  30.0231241.233  1.00 70.05           N
ATOM   2754  CA  GLY A 428      -8.704  28.9421241.831  0.16 70.05           C
ATOM   2755  C   GLY A 428      -9.573  28.3781242.916  1.00 70.05           C
ATOM   2756  O   GLY A 428     -10.799  28.4121242.818  1.00 70.05           O
ATOM   2757  N   GLU A 429      -8.956  27.8331243.986  1.00236.16           N
ATOM   2758  CA  GLU A 429      -9.722  27.1971245.023  0.79236.16           C
ATOM   2759  CB  GLU A 429      -9.281  25.7541245.302  1.00236.16           C
ATOM   2760  CG  GLU A 429      -7.846  25.7061245.837  1.00236.16           C
ATOM   2761  CD  GLU A 429      -7.577  24.3341246.436  1.00236.16           C
ATOM   2762  OE1 GLU A 429      -8.542  23.5321246.551  1.00236.16           O
ATOM   2763  OE2 GLU A 429      -6.397  24.0751246.793  1.00236.16           O
ATOM   2764  C   GLU A 429      -9.504  27.9011246.331  1.00236.16           C
ATOM   2765  O   GLU A 429      -8.554  28.6621246.504  1.00236.16           O
HETATM 2766  N   HYP A 430     -10.409  27.6561247.255  1.00114.08           N
HETATM 2767  CD  HYP A 430     -11.814  27.5971246.883  1.00114.08           C
HETATM 2768  CA  HYP A 430     -10.248  28.1891248.587  0.49114.08           C
HETATM 2769  CB  HYP A 430     -11.627  28.1841249.243  1.00114.08           C
HETATM 2770  CG  HYP A 430     -12.554  28.3111248.026  1.00114.08           C
HETATM 2771  OE  HYP A 430     -13.929  27.9561248.186  1.00114.08           O
HETATM 2772  C   HYP A 430      -9.193  27.3921249.286  1.00114.08           C
HETATM 2773  O   HYP A 430      -9.535  26.5531250.118  1.00114.08           O
ATOM   2774  N   GLY A 431      -7.906  27.6141248.943  1.00115.23           N
ATOM   2775  CA  GLY A 431      -7.122  28.6761249.503  0.35115.23           C
ATOM   2776  C   GLY A 431      -6.455  28.1301250.727  1.00115.23           C
ATOM   2777  O   GLY A 431      -6.691  26.9851251.110  1.00115.23           O
ATOM   2778  N   LYS A 432      -5.591  28.9361251.379  1.00309.49           N
ATOM   2779  CA  LYS A 432      -4.917  28.4201252.534  0.84309.49           C
ATOM   2780  CB  LYS A 432      -3.542  29.0601252.809  1.00309.49           C
ATOM   2781  CG  LYS A 432      -3.556  30.5421253.177  1.00309.49           C
ATOM   2782  CD  LYS A 432      -2.153  31.0861253.461  1.00309.49           C
ATOM   2783  CE  LYS A 432      -1.543  31.8731252.295  1.00309.49           C
ATOM   2784  NZ  LYS A 432      -1.609  31.0901251.040  1.00309.49           N
ATOM   2785  C   LYS A 432      -5.809  28.5301253.719  1.00309.49           C
ATOM   2786  O   LYS A 432      -6.512  29.5241253.900  1.00309.49           O
ATOM   2787  N   ALA A 433      -5.800  27.4761254.560  1.00265.99           N
ATOM   2788  CA  ALA A 433      -6.684  27.4391255.682  0.69265.99           C
ATOM   2789  CB  ALA A 433      -7.632  26.2271255.675  1.00265.99           C
ATOM   2790  C   ALA A 433      -5.897  27.3741256.944  1.00265.99           C
ATOM   2791  O   ALA A 433      -4.847  26.7361257.015  1.00265.99           O
ATOM   2792  N   GLY A 434      -6.397  28.0801257.976  1.00154.91           N
ATOM   2793  CA  GLY A 434      -5.824  27.9851259.281  0.15154.91           C
ATOM   2794  C   GLY A 434      -4.868  29.0951259.569  1.00154.91           C
ATOM   2795  O   GLY A 434      -4.337  29.7561258.677  1.00154.91           O
ATOM   2796  N   GLU A 435      -4.658  29.3061260.883  1.00219.06           N
ATOM   2797  CA  GLU A 435      -3.749  30.2581261.444  0.73219.06           C
ATOM   2798  CB  GLU A 435      -4.235  31.7151261.384  1.00219.06           C
ATOM   2799  CG  GLU A 435      -4.274  32.2861259.967  1.00219.06           C
ATOM   2800  CD  GLU A 435      -4.509  33.7831260.090  1.00219.06           C
ATOM   2801  OE1 GLU A 435      -4.053  34.3631261.111  1.00219.06           O
ATOM   2802  OE2 GLU A 435      -5.147  34.3661259.174  1.00219.06           O
ATOM   2803  C   GLU A 435      -3.645  29.8871262.888  1.00219.06           C
ATOM   2804  O   GLU A 435      -4.257  28.9161263.330  1.00219.06           O
ATOM   2805  N   ARG A 436      -2.842  30.6351263.663  1.00102.05           N
ATOM   2806  CA  ARG A 436      -2.724  30.3301265.059  0.36102.05           C
ATOM   2807  CB  ARG A 436      -1.353  30.7001265.652  1.00102.05           C
ATOM   2808  CG  ARG A 436      -0.156  29.8571265.208  1.00102.05           C
ATOM   2809  CD  ARG A 436       1.159  30.4221265.760  1.00102.05           C
ATOM   2810  NE  ARG A 436       2.221  29.3901265.605  1.00102.05           N
ATOM   2811  CZ  ARG A 436       3.528  29.7111265.840  1.00102.05           C
ATOM   2812  NH1 ARG A 436       3.877  30.9911266.162  1.00102.05           N
ATOM   2813  NH2 ARG A 436       4.490  28.7461265.750  1.00102.05           N
ATOM   2814  C   ARG A 436      -3.684  31.2161265.771  1.00102.05           C
ATOM   2815  O   ARG A 436      -3.722  32.4241265.544  1.00102.05           O
ATOM   2816  N   GLY A 437      -4.503  30.6181266.650  1.00 24.54           N
ATOM   2817  CA  GLY A 437      -5.381  31.4061267.452  0.16 24.54           C
ATOM   2818  C   GLY A 437      -4.588  31.6751268.695  1.00 24.54           C
ATOM   2819  O   GLY A 437      -3.367  31.5311268.689  1.00 24.54           O
ATOM   2820  N   VAL A 438      -5.243  32.0641269.806  1.00 94.70           N
ATOM   2821  CA  VAL A 438      -4.466  32.3331270.983  0.40 94.70           C
ATOM   2822  CB  VAL A 438      -4.497  33.7661271.433  1.00 94.70           C
ATOM   2823  CG1 VAL A 438      -3.827  34.6311270.352  1.00 94.70           C
ATOM   2824  CG2 VAL A 438      -5.951  34.1591271.738  1.00 94.70           C
ATOM   2825  C   VAL A 438      -4.974  31.4801272.112  1.00 94.70           C
ATOM   2826  O   VAL A 438      -5.985  30.7901271.988  1.00 94.70           O
HETATM 2827  N   HYP A 439      -4.253  31.5001273.209  1.00 66.77           N
HETATM 2828  CD  HYP A 439      -2.814  31.7001273.132  1.00 66.77           C
HETATM 2829  CA  HYP A 439      -4.611  30.7031274.359  0.65 66.77           C
HETATM 2830  CB  HYP A 439      -3.413  30.7531275.303  1.00 66.77           C
HETATM 2831  CG  HYP A 439      -2.244  30.9051274.317  1.00 66.77           C
HETATM 2832  OE  HYP A 439      -0.991  31.3741274.821  1.00 66.77           O
HETATM 2833  C   HYP A 439      -5.918  31.1241274.947  1.00 66.77           C
HETATM 2834  O   HYP A 439      -6.305  32.2801274.785  1.00 66.77           O
ATOM   2835  N   GLY A 440      -6.621  30.1921275.622  1.00 28.73           N
ATOM   2836  CA  GLY A 440      -7.914  30.4931276.165  0.49 28.73           C
ATOM   2837  C   GLY A 440      -7.684  31.2481277.451  1.00 28.73           C
ATOM   2838  O   GLY A 440      -6.566  31.2961277.963  1.00 28.73           O
ATOM   2839  N   PRO A 441      -8.725  31.8441277.975  1.00241.25           N
ATOM   2840  CA  PRO A 441      -8.615  32.6051279.200  0.45241.25           C
ATOM   2841  CD  PRO A 441      -9.700  32.4331277.070  1.00241.25           C
ATOM   2842  CB  PRO A 441      -9.844  33.5181279.233  1.00241.25           C
ATOM   2843  CG  PRO A 441     -10.183  33.7241277.747  1.00241.25           C
ATOM   2844  C   PRO A 441      -8.163  32.1421280.561  1.00241.25           C
ATOM   2845  O   PRO A 441      -7.115  32.6421280.966  1.00241.25           O
HETATM 2846  N   HYP A 442      -8.788  31.2621281.297  1.00106.45           N
HETATM 2847  CD  HYP A 442     -10.226  31.4031281.464  1.00106.45           C
HETATM 2848  CA  HYP A 442      -8.179  30.9831282.582  0.85106.45           C
HETATM 2849  CB  HYP A 442      -9.221  31.2751283.667  1.00106.45           C
HETATM 2850  CG  HYP A 442     -10.384  31.9171282.899  1.00106.45           C
HETATM 2851  OE  HYP A 442     -11.692  31.7521283.454  1.00106.45           O
HETATM 2852  C   HYP A 442      -7.915  29.5291282.437  1.00106.45           C
HETATM 2853  O   HYP A 442      -6.899  29.1651281.847  1.00106.45           O
ATOM   2854  N   GLY A 443      -8.796  28.6741282.983  1.00129.00           N
ATOM   2855  CA  GLY A 443      -9.004  27.4071282.357  0.81129.00           C
ATOM   2856  C   GLY A 443      -9.115  26.3701283.412  1.00129.00           C
ATOM   2857  O   GLY A 443      -8.237  25.5211283.557  1.00129.00           O
ATOM   2858  N   ALA A 444     -10.229  26.4081284.167  1.00230.93           N
ATOM   2859  CA  ALA A 444     -10.460  25.4591285.213  0.63230.93           C
ATOM   2860  CB  ALA A 444     -10.469  23.9951284.740  1.00230.93           C
ATOM   2861  C   ALA A 444      -9.391  25.6121286.249  1.00230.93           C
ATOM   2862  O   ALA A 444      -8.331  26.1901286.016  1.00230.93           O
ATOM   2863  N   VAL A 445      -9.669  25.1261287.468  1.00131.57           N
ATOM   2864  CA  VAL A 445      -8.672  25.1711288.491  0.82131.57           C
ATOM   2865  CB  VAL A 445      -8.777  26.3781289.378  1.00131.57           C
ATOM   2866  CG1 VAL A 445      -8.534  27.6341288.525  1.00131.57           C
ATOM   2867  CG2 VAL A 445     -10.146  26.3581290.081  1.00131.57           C
ATOM   2868  C   VAL A 445      -8.947  23.9861289.351  1.00131.57           C
ATOM   2869  O   VAL A 445     -10.065  23.4751289.361  1.00131.57           O
ATOM   2870  N   GLY A 446      -7.935  23.4901290.086  1.00168.27           N
ATOM   2871  CA  GLY A 446      -8.257  22.3771290.920  0.85168.27           C
ATOM   2872  C   GLY A 446      -7.018  21.6961291.388  1.00168.27           C
ATOM   2873  O   GLY A 446      -5.982  21.8311290.738  1.00168.27           O
ATOM   2874  N   PRO A 447      -7.030  20.9641292.489  1.00206.61           N
ATOM   2875  CA  PRO A 447      -8.124  20.8791293.448  0.65206.61           C
ATOM   2876  CD  PRO A 447      -6.319  19.6971292.408  1.00206.61           C
ATOM   2877  CB  PRO A 447      -8.246  19.4051293.825  1.00206.61           C
ATOM   2878  CG  PRO A 447      -6.839  18.8461293.573  1.00206.61           C
ATOM   2879  C   PRO A 447      -7.713  21.7101294.623  1.00206.61           C
ATOM   2880  O   PRO A 447      -6.710  22.4131294.532  1.00206.61           O
ATOM   2881  N   ALA A 448      -8.480  21.6681295.728  1.00194.07           N
ATOM   2882  CA  ALA A 448      -8.040  22.3061296.936  0.77194.07           C
ATOM   2883  CB  ALA A 448      -9.183  22.6341297.914  1.00194.07           C
ATOM   2884  C   ALA A 448      -7.122  21.3301297.612  1.00194.07           C
ATOM   2885  O   ALA A 448      -7.148  20.1391297.307  1.00194.07           O
ATOM   2886  N   GLY A 449      -6.260  21.8091298.533  1.00 72.77           N
ATOM   2887  CA  GLY A 449      -5.335  20.9221299.188  0.85 72.77           C
ATOM   2888  C   GLY A 449      -5.846  20.5721300.552  1.00 72.77           C
ATOM   2889  O   GLY A 449      -7.043  20.6391300.827  1.00 72.77           O
ATOM   2890  N   LYS A 450      -4.904  20.1891301.442  1.00214.57           N
ATOM   2891  CA  LYS A 450      -5.175  19.7661302.789  0.40214.57           C
ATOM   2892  CB  LYS A 450      -4.092  18.8431303.376  1.00214.57           C
ATOM   2893  CG  LYS A 450      -3.798  17.5981302.533  1.00214.57           C
ATOM   2894  CD  LYS A 450      -5.001  16.6841302.290  1.00214.57           C
ATOM   2895  CE  LYS A 450      -4.667  15.4681301.422  1.00214.57           C
ATOM   2896  NZ  LYS A 450      -5.880  14.6511301.202  1.00214.57           N
ATOM   2897  C   LYS A 450      -5.218  20.9821303.660  1.00214.57           C
ATOM   2898  O   LYS A 450      -5.084  22.1091303.187  1.00214.57           O
ATOM   2899  N   ASP A 451      -5.425  20.7701304.976  1.00168.52           N
ATOM   2900  CA  ASP A 451      -5.532  21.8581305.906  0.83168.52           C
ATOM   2901  CB  ASP A 451      -6.109  21.4511307.272  1.00168.52           C
ATOM   2902  CG  ASP A 451      -7.560  21.0491307.050  1.00168.52           C
ATOM   2903  OD1 ASP A 451      -7.950  20.8741305.865  1.00168.52           O
ATOM   2904  OD2 ASP A 451      -8.300  20.9161308.062  1.00168.52           O
ATOM   2905  C   ASP A 451      -4.180  22.4591306.127  1.00168.52           C
ATOM   2906  O   ASP A 451      -3.164  21.9171305.693  1.00168.52           O
ATOM   2907  N   GLY A 452      -4.153  23.6271306.806  1.00 79.92           N
ATOM   2908  CA  GLY A 452      -2.938  24.3521307.052  0.62 79.92           C
ATOM   2909  C   GLY A 452      -3.129  25.1491308.309  1.00 79.92           C
ATOM   2910  O   GLY A 452      -3.733  24.6731309.269  1.00 79.92           O
ATOM   2911  N   GLU A 453      -2.616  26.3971308.335  1.00223.24           N
ATOM   2912  CA  GLU A 453      -2.685  27.2001309.527  0.36223.24           C
ATOM   2913  CB  GLU A 453      -2.057  28.5981309.405  1.00223.24           C
ATOM   2914  CG  GLU A 453      -0.533  28.5981309.323  1.00223.24           C
ATOM   2915  CD  GLU A 453      -0.072  30.0421309.457  1.00223.24           C
ATOM   2916  OE1 GLU A 453       0.068  30.5081310.619  1.00223.24           O
ATOM   2917  OE2 GLU A 453       0.137  30.7011308.404  1.00223.24           O
ATOM   2918  C   GLU A 453      -4.103  27.4251309.909  1.00223.24           C
ATOM   2919  O   GLU A 453      -4.983  27.5661309.062  1.00223.24           O
ATOM   2920  N   ALA A 454      -4.348  27.4401311.234  1.00274.21           N
ATOM   2921  CA  ALA A 454      -5.661  27.7011311.733  0.81274.21           C
ATOM   2922  CB  ALA A 454      -6.562  26.4551311.779  1.00274.21           C
ATOM   2923  C   ALA A 454      -5.526  28.1881313.132  1.00274.21           C
ATOM   2924  O   ALA A 454      -4.508  27.9781313.790  1.00274.21           O
ATOM   2925  N   GLY A 455      -6.569  28.8871313.607  1.00132.55           N
ATOM   2926  CA  GLY A 455      -6.606  29.2731314.979  0.85132.55           C
ATOM   2927  C   GLY A 455      -5.506  30.2031315.338  1.00132.55           C
ATOM   2928  O   GLY A 455      -4.579  29.8331316.057  1.00132.55           O
ATOM   2929  N   ALA A 456      -5.574  31.4541314.846  1.00232.66           N
ATOM   2930  CA  ALA A 456      -4.658  32.4151315.379  0.48232.66           C
ATOM   2931  CB  ALA A 456      -4.847  33.8351314.817  1.00232.66           C
ATOM   2932  C   ALA A 456      -5.044  32.4351316.836  1.00232.66           C
ATOM   2933  O   ALA A 456      -6.162  32.0721317.193  1.00232.66           O
ATOM   2934  N   GLN A 457      -4.139  32.8741317.723  1.00300.07           N
ATOM   2935  CA  GLN A 457      -4.294  32.7481319.151  0.76300.07           C
ATOM   2936  CB  GLN A 457      -3.319  33.6561319.920  1.00300.07           C
ATOM   2937  CG  GLN A 457      -1.845  33.3721319.631  1.00300.07           C
ATOM   2938  CD  GLN A 457      -1.030  34.5361320.178  1.00300.07           C
ATOM   2939  OE1 GLN A 457      -0.577  35.3961319.424  1.00300.07           O
ATOM   2940  NE2 GLN A 457      -0.846  34.5761321.525  1.00300.07           N
ATOM   2941  C   GLN A 457      -5.664  33.0951319.666  1.00300.07           C
ATOM   2942  O   GLN A 457      -6.290  34.0511319.211  1.00300.07           O
ATOM   2943  N   GLY A 458      -6.162  32.2811320.636  1.00197.71           N
ATOM   2944  CA  GLY A 458      -7.429  32.5471321.271  0.81197.71           C
ATOM   2945  C   GLY A 458      -7.992  31.3141321.899  1.00197.71           C
ATOM   2946  O   GLY A 458      -7.496  30.2211321.632  1.00197.71           O
ATOM   2947  N   PRO A 459      -9.004  31.4151322.748  1.00201.16           N
ATOM   2948  CA  PRO A 459      -9.524  32.6541323.294  0.36201.16           C
ATOM   2949  CD  PRO A 459     -10.062  30.4301322.629  1.00201.16           C
ATOM   2950  CB  PRO A 459     -11.044  32.5291323.280  1.00201.16           C
ATOM   2951  CG  PRO A 459     -11.275  31.0161323.365  1.00201.16           C
ATOM   2952  C   PRO A 459      -9.018  32.7041324.706  1.00201.16           C
ATOM   2953  O   PRO A 459      -8.390  31.7351325.129  1.00201.16           O
HETATM 2954  N   HYP A 460      -9.265  33.7511325.447  1.00 74.53           N
HETATM 2955  CD  HYP A 460      -8.858  35.0231324.879  1.00 74.53           C
HETATM 2956  CA  HYP A 460      -8.836  33.6601326.824  0.85 74.53           C
HETATM 2957  CB  HYP A 460      -7.838  34.8011327.060  1.00 74.53           C
HETATM 2958  CG  HYP A 460      -7.590  35.3761325.660  1.00 74.53           C
HETATM 2959  OE  HYP A 460      -7.206  36.7521325.587  1.00 74.53           O
HETATM 2960  C   HYP A 460     -10.031  33.7801327.730  1.00 74.53           C
HETATM 2961  O   HYP A 460     -11.086  34.2031327.260  1.00 74.53           O
ATOM   2962  N   GLY A 461      -9.898  33.4261329.030  1.00 50.02           N
ATOM   2963  CA  GLY A 461     -11.061  33.3851329.881  0.85 50.02           C
ATOM   2964  C   GLY A 461     -10.647  33.6011331.308  1.00 50.02           C
ATOM   2965  O   GLY A 461      -9.481  33.4711331.672  1.00 50.02           O
ATOM   2966  N   PRO A 462     -11.622  33.9441332.116  1.00 97.00           N
ATOM   2967  CA  PRO A 462     -11.420  34.1911333.527  0.15 97.00           C
ATOM   2968  CD  PRO A 462     -12.804  34.6141331.605  1.00 97.00           C
ATOM   2969  CB  PRO A 462     -12.586  35.0881333.961  1.00 97.00           C
ATOM   2970  CG  PRO A 462     -13.642  34.9191332.855  1.00 97.00           C
ATOM   2971  C   PRO A 462     -11.333  32.9371334.323  1.00 97.00           C
ATOM   2972  O   PRO A 462     -11.795  31.8921333.863  1.00 97.00           O
ATOM   2973  N   ALA A 463     -10.737  33.0251335.526  1.00184.80           N
ATOM   2974  CA  ALA A 463     -10.631  31.9201336.427  0.85184.80           C
ATOM   2975  CB  ALA A 463      -9.656  32.1541337.593  1.00184.80           C
ATOM   2976  C   ALA A 463     -11.977  31.7771337.045  1.00184.80           C
ATOM   2977  O   ALA A 463     -12.835  32.6521336.930  1.00184.80           O
ATOM   2978  N   GLY A 464     -12.185  30.6281337.701  1.00 62.12           N
ATOM   2979  CA  GLY A 464     -13.427  30.2441338.291  0.62 62.12           C
ATOM   2980  C   GLY A 464     -13.342  30.3391339.779  1.00 62.12           C
ATOM   2981  O   GLY A 464     -12.645  31.1651340.366  1.00 62.12           O
ATOM   2982  N   PRO A 465     -14.110  29.4591340.362  1.00117.36           N
ATOM   2983  CA  PRO A 465     -14.234  29.3101341.785  0.15117.36           C
ATOM   2984  CD  PRO A 465     -15.150  28.7581339.635  1.00117.36           C
ATOM   2985  CB  PRO A 465     -15.460  28.4211342.007  1.00117.36           C
ATOM   2986  CG  PRO A 465     -15.691  27.7381340.648  1.00117.36           C
ATOM   2987  C   PRO A 465     -13.015  28.7731342.435  1.00117.36           C
ATOM   2988  O   PRO A 465     -12.401  27.8571341.891  1.00117.36           O
ATOM   2989  N   ALA A 466     -12.646  29.3181343.609  1.00258.98           N
ATOM   2990  CA  ALA A 466     -11.520  28.7711344.294  0.84258.98           C
ATOM   2991  CB  ALA A 466     -10.184  29.4281343.912  1.00258.98           C
ATOM   2992  C   ALA A 466     -11.738  29.0001345.750  1.00258.98           C
ATOM   2993  O   ALA A 466     -12.298  30.0171346.157  1.00258.98           O
ATOM   2994  N   GLY A 467     -11.326  28.0201346.572  1.00142.83           N
ATOM   2995  CA  GLY A 467     -11.401  28.1701347.992  0.73142.83           C
ATOM   2996  C   GLY A 467     -12.762  27.7891348.455  1.00142.83           C
ATOM   2997  O   GLY A 467     -13.769  28.0281347.790  1.00142.83           O
ATOM   2998  N   GLU A 468     -12.787  27.1851349.652  1.00228.14           N
ATOM   2999  CA  GLU A 468     -13.967  26.8271350.369  0.76228.14           C
ATOM   3000  CB  GLU A 468     -14.066  25.3261350.696  1.00228.14           C
ATOM   3001  CG  GLU A 468     -14.331  24.4251349.487  1.00228.14           C
ATOM   3002  CD  GLU A 468     -15.838  24.2711349.335  1.00228.14           C
ATOM   3003  OE1 GLU A 468     -16.512  24.0361350.372  1.00228.14           O
ATOM   3004  OE2 GLU A 468     -16.335  24.3871348.182  1.00228.14           O
ATOM   3005  C   GLU A 468     -13.746  27.5331351.664  1.00228.14           C
ATOM   3006  O   GLU A 468     -12.672  28.0941351.876  1.00228.14           O
ATOM   3007  N   ARG A 469     -14.736  27.5601352.570  1.00138.28           N
ATOM   3008  CA  ARG A 469     -14.453  28.2631353.785  0.96138.28           C
ATOM   3009  CB  ARG A 469     -15.660  28.4301354.729  1.00138.28           C
ATOM   3010  CG  ARG A 469     -16.306  27.1331355.222  1.00138.28           C
ATOM   3011  CD  ARG A 469     -17.595  27.3961356.009  1.00138.28           C
ATOM   3012  NE  ARG A 469     -18.159  26.0901356.454  1.00138.28           N
ATOM   3013  CZ  ARG A 469     -19.276  26.0831357.239  1.00138.28           C
ATOM   3014  NH1 ARG A 469     -19.888  27.2621357.552  1.00138.28           N
ATOM   3015  NH2 ARG A 469     -19.779  24.9071357.715  1.00138.28           N
ATOM   3016  C   ARG A 469     -13.353  27.5261354.477  1.00138.28           C
ATOM   3017  O   ARG A 469     -13.171  26.3251354.284  1.00138.28           O
ATOM   3018  N   GLY A 470     -12.567  28.2511355.292  1.00 49.86           N
ATOM   3019  CA  GLY A 470     -11.427  27.6741355.938  1.00 49.86           C
ATOM   3020  C   GLY A 470     -11.870  27.0931357.243  1.00 49.86           C
ATOM   3021  O   GLY A 470     -12.941  26.4951357.339  1.00 49.86           O
ATOM   3022  N   GLU A 471     -11.033  27.2451358.292  1.00202.11           N
ATOM   3023  CA  GLU A 471     -11.350  26.6301359.547  0.87202.11           C
ATOM   3024  CB  GLU A 471     -10.266  25.6581360.040  1.00202.11           C
ATOM   3025  CG  GLU A 471     -10.198  24.4331359.119  1.00202.11           C
ATOM   3026  CD  GLU A 471      -9.143  23.4621359.621  1.00202.11           C
ATOM   3027  OE1 GLU A 471      -9.435  22.7431360.615  1.00202.11           O
ATOM   3028  OE2 GLU A 471      -8.037  23.4201359.021  1.00202.11           O
ATOM   3029  C   GLU A 471     -11.685  27.6561360.590  1.00202.11           C
ATOM   3030  O   GLU A 471     -11.685  28.8581360.333  1.00202.11           O
ATOM   3031  N   GLN A 472     -11.999  27.1631361.807  1.00268.82           N
ATOM   3032  CA  GLN A 472     -12.527  27.9061362.921  1.00268.82           C
ATOM   3033  CB  GLN A 472     -12.855  27.0311364.145  1.00268.82           C
ATOM   3034  CG  GLN A 472     -13.695  25.7901363.842  1.00268.82           C
ATOM   3035  CD  GLN A 472     -12.730  24.6171363.695  1.00268.82           C
ATOM   3036  OE1 GLN A 472     -11.609  24.6521364.202  1.00268.82           O
ATOM   3037  NE2 GLN A 472     -13.177  23.5431362.992  1.00268.82           N
ATOM   3038  C   GLN A 472     -11.553  28.9221363.436  1.00268.82           C
ATOM   3039  O   GLN A 472     -10.405  28.9981363.000  1.00268.82           O
ATOM   3040  N   GLY A 473     -12.043  29.7461364.398  1.00 58.38           N
ATOM   3041  CA  GLY A 473     -11.322  30.8401364.989  1.00 58.38           C
ATOM   3042  C   GLY A 473     -10.717  30.4911366.318  1.00 58.38           C
ATOM   3043  O   GLY A 473     -10.455  29.3451366.679  1.00 58.38           O
ATOM   3044  N   PRO A 474     -10.482  31.5831367.003  1.00 94.87           N
ATOM   3045  CA  PRO A 474      -9.905  31.6351368.326  0.86 94.87           C
ATOM   3046  CD  PRO A 474     -10.372  32.8531366.309  1.00 94.87           C
ATOM   3047  CB  PRO A 474      -9.392  33.0691368.499  1.00 94.87           C
ATOM   3048  CG  PRO A 474     -10.127  33.8811367.422  1.00 94.87           C
ATOM   3049  C   PRO A 474     -10.892  31.2621369.378  1.00 94.87           C
ATOM   3050  O   PRO A 474     -12.075  31.0951369.074  1.00 94.87           O
ATOM   3051  N   ALA A 475     -10.404  31.1221370.627  1.00174.78           N
ATOM   3052  CA  ALA A 475     -11.200  30.7731371.766  0.79174.78           C
ATOM   3053  CB  ALA A 475     -10.372  30.5611373.042  1.00174.78           C
ATOM   3054  C   ALA A 475     -12.144  31.8991372.020  1.00174.78           C
ATOM   3055  O   ALA A 475     -11.965  33.0081371.519  1.00174.78           O
ATOM   3056  N   GLY A 476     -13.205  31.6171372.797  1.00 56.81           N
ATOM   3057  CA  GLY A 476     -14.202  32.5981373.094  0.79 56.81           C
ATOM   3058  C   GLY A 476     -13.713  33.3421374.297  1.00 56.81           C
ATOM   3059  O   GLY A 476     -12.517  33.3531374.582  1.00 56.81           O
ATOM   3060  N   SER A 477     -14.629  34.0041375.034  1.00111.69           N
ATOM   3061  CA  SER A 477     -14.209  34.7781376.167  0.79111.69           C
ATOM   3062  CB  SER A 477     -15.069  36.0301376.422  1.00111.69           C
ATOM   3063  OG  SER A 477     -16.413  35.6661376.693  1.00111.69           O
ATOM   3064  C   SER A 477     -14.165  33.9551377.424  1.00111.69           C
ATOM   3065  O   SER A 477     -14.698  32.8511377.523  1.00111.69           O
HETATM 3066  N   HYP A 478     -13.474  34.5331378.377  1.00 83.97           N
HETATM 3067  CD  HYP A 478     -12.340  35.3611377.993  1.00 83.97           C
HETATM 3068  CA  HYP A 478     -13.273  33.9311379.681  0.79 83.97           C
HETATM 3069  CB  HYP A 478     -12.038  34.6081380.277  1.00 83.97           C
HETATM 3070  CG  HYP A 478     -11.260  35.0571379.037  1.00 83.97           C
HETATM 3071  OE  HYP A 478     -10.265  36.0691379.208  1.00 83.97           O
HETATM 3072  C   HYP A 478     -14.466  34.0641380.581  1.00 83.97           C
HETATM 3073  O   HYP A 478     -15.570  34.2811380.085  1.00 83.97           O
ATOM   3074  N   GLY A 479     -14.246  33.9771381.915  1.00 40.06           N
ATOM   3075  CA  GLY A 479     -15.239  33.4721382.824  0.79 40.06           C
ATOM   3076  C   GLY A 479     -15.430  34.4191383.971  1.00 40.06           C
ATOM   3077  O   GLY A 479     -15.215  35.6241383.847  1.00 40.06           O
ATOM   3078  N   PHE A 480     -15.872  33.8661385.125  1.00120.96           N
ATOM   3079  CA  PHE A 480     -16.187  34.6281386.306  0.79120.96           C
ATOM   3080  CB  PHE A 480     -17.709  34.8401386.437  1.00120.96           C
ATOM   3081  CG  PHE A 480     -17.998  35.8571387.485  1.00120.96           C
ATOM   3082  CD1 PHE A 480     -17.690  37.1811387.271  1.00120.96           C
ATOM   3083  CD2 PHE A 480     -18.607  35.4951388.663  1.00120.96           C
ATOM   3084  CE1 PHE A 480     -17.962  38.1271388.231  1.00120.96           C
ATOM   3085  CE2 PHE A 480     -18.883  36.4371389.626  1.00120.96           C
ATOM   3086  CZ  PHE A 480     -18.558  37.7551389.412  1.00120.96           C
ATOM   3087  C   PHE A 480     -15.692  33.8401387.484  1.00120.96           C
ATOM   3088  O   PHE A 480     -15.054  32.7991387.327  1.00120.96           O
ATOM   3089  N   GLN A 481     -15.960  34.3381388.708  1.00223.15           N
ATOM   3090  CA  GLN A 481     -15.460  33.7101389.898  0.79223.15           C
ATOM   3091  CB  GLN A 481     -14.801  34.6971390.883  1.00223.15           C
ATOM   3092  CG  GLN A 481     -13.620  35.4871390.318  1.00223.15           C
ATOM   3093  CD  GLN A 481     -13.085  36.3951391.422  1.00223.15           C
ATOM   3094  OE1 GLN A 481     -12.835  35.9481392.541  1.00223.15           O
ATOM   3095  NE2 GLN A 481     -12.901  37.7041391.105  1.00223.15           N
ATOM   3096  C   GLN A 481     -16.607  33.1541390.672  1.00223.15           C
ATOM   3097  O   GLN A 481     -17.764  33.2351390.262  1.00223.15           O
ATOM   3098  N   GLY A 482     -16.276  32.5531391.833  1.00 43.18           N
ATOM   3099  CA  GLY A 482     -17.252  31.9951392.719  0.79 43.18           C
ATOM   3100  C   GLY A 482     -17.597  33.0491393.727  1.00 43.18           C
ATOM   3101  O   GLY A 482     -17.444  34.2431393.469  1.00 43.18           O
ATOM   3102  N   LEU A 483     -18.082  32.6171394.912  1.00 54.28           N
ATOM   3103  CA  LEU A 483     -18.512  33.5301395.937  0.79 54.28           C
ATOM   3104  CB  LEU A 483     -19.974  33.3021396.362  1.00 54.28           C
ATOM   3105  CG  LEU A 483     -20.995  33.3931395.213  1.00 54.28           C
ATOM   3106  CD1 LEU A 483     -22.426  33.1541395.724  1.00 54.28           C
ATOM   3107  CD2 LEU A 483     -20.842  34.7031394.426  1.00 54.28           C
ATOM   3108  C   LEU A 483     -17.707  33.2851397.187  1.00 54.28           C
ATOM   3109  O   LEU A 483     -16.989  32.2941397.302  1.00 54.28           O
HETATM 3110  N   HYP A 484     -17.799  34.2141398.116  1.00 74.19           N
HETATM 3111  CD  HYP A 484     -17.709  35.5981397.688  1.00 74.19           C
HETATM 3112  CA  HYP A 484     -17.187  34.0351399.421  0.86 74.19           C
HETATM 3113  CB  HYP A 484     -17.260  35.4031400.108  1.00 74.19           C
HETATM 3114  CG  HYP A 484     -17.574  36.4081398.984  1.00 74.19           C
HETATM 3115  OE  HYP A 484     -16.792  37.6021398.897  1.00 74.19           O
HETATM 3116  C   HYP A 484     -18.068  33.0351400.107  1.00 74.19           C
HETATM 3117  O   HYP A 484     -19.022  32.5741399.484  1.00 74.19           O
ATOM   3118  N   GLY A 485     -17.809  32.6911401.383  1.00 57.98           N
ATOM   3119  CA  GLY A 485     -18.470  31.5251401.894  1.00 57.98           C
ATOM   3120  C   GLY A 485     -19.203  31.8671403.165  1.00 57.98           C
ATOM   3121  O   GLY A 485     -19.217  32.9941403.658  1.00 57.98           O
ATOM   3122  N   PRO A 486     -19.808  30.8291403.676  1.00182.07           N
ATOM   3123  CA  PRO A 486     -20.729  30.8831404.784  1.00182.07           C
ATOM   3124  CD  PRO A 486     -19.197  29.5161403.553  1.00182.07           C
ATOM   3125  CB  PRO A 486     -21.021  29.4271405.137  1.00182.07           C
ATOM   3126  CG  PRO A 486     -19.714  28.7121404.757  1.00182.07           C
ATOM   3127  C   PRO A 486     -20.407  31.6511406.029  1.00182.07           C
ATOM   3128  O   PRO A 486     -21.029  32.6851406.269  1.00182.07           O
ATOM   3129  N   ALA A 487     -19.444  31.1671406.829  1.00271.57           N
ATOM   3130  CA  ALA A 487     -19.139  31.7521408.103  1.00271.57           C
ATOM   3131  CB  ALA A 487     -20.292  31.6691409.117  1.00271.57           C
ATOM   3132  C   ALA A 487     -18.023  30.8981408.618  1.00271.57           C
ATOM   3133  O   ALA A 487     -17.709  29.8741408.015  1.00271.57           O
ATOM   3134  N   GLY A 488     -17.366  31.2871409.725  1.00 65.82           N
ATOM   3135  CA  GLY A 488     -16.272  30.4701410.170  0.86 65.82           C
ATOM   3136  C   GLY A 488     -16.740  29.4401411.153  1.00 65.82           C
ATOM   3137  O   GLY A 488     -17.855  29.4731411.672  1.00 65.82           O
ATOM   3138  N   PRO A 489     -15.842  28.5141411.389  1.00149.11           N
ATOM   3139  CA  PRO A 489     -16.090  27.4381412.322  0.89149.11           C
ATOM   3140  CD  PRO A 489     -14.983  28.0931410.296  1.00149.11           C
ATOM   3141  CB  PRO A 489     -15.120  26.3201411.940  1.00149.11           C
ATOM   3142  CG  PRO A 489     -14.826  26.5721410.453  1.00149.11           C
ATOM   3143  C   PRO A 489     -15.881  27.9291413.721  1.00149.11           C
ATOM   3144  O   PRO A 489     -15.230  28.9561413.906  1.00149.11           O
HETATM 3145  N   HYP A 490     -16.423  27.2321414.682  1.00 68.01           N
HETATM 3146  CD  HYP A 490     -17.773  26.7431414.469  1.00 68.01           C
HETATM 3147  CA  HYP A 490     -16.244  27.6401416.053  0.96 68.01           C
HETATM 3148  CB  HYP A 490     -17.216  26.7801416.868  1.00 68.01           C
HETATM 3149  CG  HYP A 490     -18.242  26.2551415.847  1.00 68.01           C
HETATM 3150  OE  HYP A 490     -19.630  26.4491416.132  1.00 68.01           O
HETATM 3151  C   HYP A 490     -14.832  27.4311416.496  1.00 68.01           C
HETATM 3152  O   HYP A 490     -13.998  27.0501415.677  1.00 68.01           O
ATOM   3153  N   GLY A 491     -14.550  27.6471417.798  1.00 57.72           N
ATOM   3154  CA  GLY A 491     -13.195  27.8401418.220  0.79 57.72           C
ATOM   3155  C   GLY A 491     -13.001  27.2001419.563  1.00 57.72           C
ATOM   3156  O   GLY A 491     -13.803  26.3811420.008  1.00 57.72           O
ATOM   3157  N   GLU A 492     -11.892  27.5811420.231  1.00225.97           N
ATOM   3158  CA  GLU A 492     -11.454  27.0541421.496  0.79225.97           C
ATOM   3159  CB  GLU A 492      -9.953  27.2821421.757  1.00225.97           C
ATOM   3160  CG  GLU A 492      -9.006  26.3991420.944  1.00225.97           C
ATOM   3161  CD  GLU A 492      -8.503  25.2951421.864  1.00225.97           C
ATOM   3162  OE1 GLU A 492      -7.603  25.5861422.697  1.00225.97           O
ATOM   3163  OE2 GLU A 492      -9.012  24.1491421.749  1.00225.97           O
ATOM   3164  C   GLU A 492     -12.144  27.7231422.635  1.00225.97           C
ATOM   3165  O   GLU A 492     -12.799  28.7531422.485  1.00225.97           O
ATOM   3166  N   ALA A 493     -12.021  27.0951423.823  1.00214.45           N
ATOM   3167  CA  ALA A 493     -12.517  27.6701425.035  0.79214.45           C
ATOM   3168  CB  ALA A 493     -12.564  26.6831426.215  1.00214.45           C
ATOM   3169  C   ALA A 493     -11.560  28.7571425.372  1.00214.45           C
ATOM   3170  O   ALA A 493     -10.394  28.7131424.985  1.00214.45           O
ATOM   3171  N   GLY A 494     -12.035  29.7891426.085  1.00 75.39           N
ATOM   3172  CA  GLY A 494     -11.128  30.8251426.461  0.79 75.39           C
ATOM   3173  C   GLY A 494     -10.479  30.2991427.708  1.00 75.39           C
ATOM   3174  O   GLY A 494     -10.458  29.0901427.935  1.00 75.39           O
ATOM   3175  N   LYS A 495      -9.935  31.1911428.555  1.00241.43           N
ATOM   3176  CA  LYS A 495      -9.215  30.7811429.730  0.87241.43           C
ATOM   3177  CB  LYS A 495      -8.311  31.8991430.283  1.00241.43           C
ATOM   3178  CG  LYS A 495      -7.281  31.4251431.308  1.00241.43           C
ATOM   3179  CD  LYS A 495      -6.230  32.4761431.659  1.00241.43           C
ATOM   3180  CE  LYS A 495      -6.645  33.3481432.842  1.00241.43           C
ATOM   3181  NZ  LYS A 495      -6.933  32.4861434.009  1.00241.43           N
ATOM   3182  C   LYS A 495     -10.160  30.3641430.825  1.00241.43           C
ATOM   3183  O   LYS A 495     -11.352  30.6671430.811  1.00241.43           O
HETATM 3184  N   HYP A 496      -9.611  29.6301431.768  1.00 82.54           N
HETATM 3185  CD  HYP A 496      -8.560  28.6871431.412  1.00 82.54           C
HETATM 3186  CA  HYP A 496     -10.365  29.1671432.913  0.79 82.54           C
HETATM 3187  CB  HYP A 496      -9.481  28.1261433.598  1.00 82.54           C
HETATM 3188  CG  HYP A 496      -8.688  27.5391432.422  1.00 82.54           C
HETATM 3189  OE  HYP A 496      -7.464  26.8621432.719  1.00 82.54           O
HETATM 3190  C   HYP A 496     -10.756  30.3071433.801  1.00 82.54           C
HETATM 3191  O   HYP A 496     -10.262  31.4171433.607  1.00 82.54           O
ATOM   3192  N   GLY A 497     -11.652  30.0481434.775  1.00 45.12           N
ATOM   3193  CA  GLY A 497     -12.351  31.1011435.452  0.79 45.12           C
ATOM   3194  C   GLY A 497     -11.801  31.2681436.832  1.00 45.12           C
ATOM   3195  O   GLY A 497     -10.610  31.0831437.075  1.00 45.12           O
ATOM   3196  N   GLU A 498     -12.693  31.6471437.773  1.00237.42           N
ATOM   3197  CA  GLU A 498     -12.327  31.8611439.145  0.92237.42           C
ATOM   3198  CB  GLU A 498     -12.261  33.3421439.560  1.00237.42           C
ATOM   3199  CG  GLU A 498     -11.079  34.1151438.973  1.00237.42           C
ATOM   3200  CD  GLU A 498     -11.401  34.4541437.527  1.00237.42           C
ATOM   3201  OE1 GLU A 498     -12.278  35.3311437.303  1.00237.42           O
ATOM   3202  OE2 GLU A 498     -10.775  33.8361436.625  1.00237.42           O
ATOM   3203  C   GLU A 498     -13.369  31.2411440.012  1.00237.42           C
ATOM   3204  O   GLU A 498     -14.285  30.5711439.539  1.00237.42           O
ATOM   3205  N   GLN A 499     -13.210  31.4381441.334  1.00212.11           N
ATOM   3206  CA  GLN A 499     -14.118  30.9191442.311  0.79212.11           C
ATOM   3207  CB  GLN A 499     -13.406  30.1481443.435  1.00212.11           C
ATOM   3208  CG  GLN A 499     -14.363  29.5651444.472  1.00212.11           C
ATOM   3209  CD  GLN A 499     -13.548  28.8321445.523  1.00212.11           C
ATOM   3210  OE1 GLN A 499     -13.228  29.3851446.574  1.00212.11           O
ATOM   3211  NE2 GLN A 499     -13.196  27.5521445.231  1.00212.11           N
ATOM   3212  C   GLN A 499     -14.781  32.0981442.956  1.00212.11           C
ATOM   3213  O   GLN A 499     -14.366  33.2411442.770  1.00212.11           O
ATOM   3214  N   GLY A 500     -15.854  31.8381443.726  1.00 42.22           N
ATOM   3215  CA  GLY A 500     -16.570  32.8811444.397  0.79 42.22           C
ATOM   3216  C   GLY A 500     -16.028  32.9901445.785  1.00 42.22           C
ATOM   3217  O   GLY A 500     -14.838  32.7901446.021  1.00 42.22           O
ATOM   3218  N   VAL A 501     -16.913  33.3211446.746  1.00 97.46           N
ATOM   3219  CA  VAL A 501     -16.518  33.4841448.114  0.79 97.46           C
ATOM   3220  CB  VAL A 501     -17.620  33.9821449.005  1.00 97.46           C
ATOM   3221  CG1 VAL A 501     -18.002  35.4041448.559  1.00 97.46           C
ATOM   3222  CG2 VAL A 501     -18.786  32.9811448.950  1.00 97.46           C
ATOM   3223  C   VAL A 501     -16.045  32.1631448.633  1.00 97.46           C
ATOM   3224  O   VAL A 501     -16.478  31.0971448.199  1.00 97.46           O
HETATM 3225  N   HYP A 502     -15.115  32.2471449.544  1.00 68.38           N
HETATM 3226  CD  HYP A 502     -14.166  33.3471449.500  1.00 68.38           C
HETATM 3227  CA  HYP A 502     -14.533  31.0591450.115  0.79 68.38           C
HETATM 3228  CB  HYP A 502     -13.228  31.5031450.777  1.00 68.38           C
HETATM 3229  CG  HYP A 502     -12.836  32.7351449.951  1.00 68.38           C
HETATM 3230  OE  HYP A 502     -11.914  33.6621450.530  1.00 68.38           O
HETATM 3231  C   HYP A 502     -15.470  30.4201451.081  1.00 68.38           C
HETATM 3232  O   HYP A 502     -15.308  29.2341451.366  1.00 68.38           O
ATOM   3233  N   GLY A 503     -16.448  31.1731451.612  1.00 74.12           N
ATOM   3234  CA  GLY A 503     -17.368  30.5361452.500  0.79 74.12           C
ATOM   3235  C   GLY A 503     -17.906  31.5641453.438  1.00 74.12           C
ATOM   3236  O   GLY A 503     -17.683  32.7631453.270  1.00 74.12           O
ATOM   3237  N   ASP A 504     -18.653  31.0841454.451  1.00172.90           N
ATOM   3238  CA  ASP A 504     -19.267  31.8921455.463  0.88172.90           C
ATOM   3239  CB  ASP A 504     -20.674  31.4091455.863  1.00172.90           C
ATOM   3240  CG  ASP A 504     -20.567  29.9621456.318  1.00172.90           C
ATOM   3241  OD1 ASP A 504     -20.060  29.1381455.511  1.00172.90           O
ATOM   3242  OD2 ASP A 504     -20.980  29.6601457.469  1.00172.90           O
ATOM   3243  C   ASP A 504     -18.402  31.8961456.687  1.00172.90           C
ATOM   3244  O   ASP A 504     -17.180  32.0131456.602  1.00172.90           O
ATOM   3245  N   LEU A 505     -19.047  31.7781457.868  1.00 66.84           N
ATOM   3246  CA  LEU A 505     -18.413  31.8521459.156  0.79 66.84           C
ATOM   3247  CB  LEU A 505     -19.406  31.9321460.332  1.00 66.84           C
ATOM   3248  CG  LEU A 505     -20.323  33.1711460.285  1.00 66.84           C
ATOM   3249  CD1 LEU A 505     -21.249  33.2361461.510  1.00 66.84           C
ATOM   3250  CD2 LEU A 505     -19.513  34.4601460.076  1.00 66.84           C
ATOM   3251  C   LEU A 505     -17.553  30.6501459.382  1.00 66.84           C
ATOM   3252  O   LEU A 505     -17.647  29.6501458.672  1.00 66.84           O
ATOM   3253  N   GLY A 506     -16.664  30.7511460.393  1.00 55.10           N
ATOM   3254  CA  GLY A 506     -15.709  29.7241460.695  0.79 55.10           C
ATOM   3255  C   GLY A 506     -16.282  28.7331461.666  1.00 55.10           C
ATOM   3256  O   GLY A 506     -17.492  28.6641461.872  1.00 55.10           O
ATOM   3257  N   ALA A 507     -15.386  27.9361462.293  1.00200.43           N
ATOM   3258  CA  ALA A 507     -15.766  26.8831463.196  0.84200.43           C
ATOM   3259  CB  ALA A 507     -15.083  25.5371462.896  1.00200.43           C
ATOM   3260  C   ALA A 507     -15.378  27.2641464.591  1.00200.43           C
ATOM   3261  O   ALA A 507     -14.632  28.2131464.827  1.00200.43           O
HETATM 3262  N   HYP A 508     -15.936  26.5291465.520  1.00104.44           N
HETATM 3263  CD  HYP A 508     -17.294  26.0461465.312  1.00104.44           C
HETATM 3264  CA  HYP A 508     -15.678  26.7751466.917  1.00104.44           C
HETATM 3265  CB  HYP A 508     -16.790  26.0741467.695  1.00104.44           C
HETATM 3266  CG  HYP A 508     -17.955  26.1081466.697  1.00104.44           C
HETATM 3267  OE  HYP A 508     -19.033  25.1911466.898  1.00104.44           O
HETATM 3268  C   HYP A 508     -14.276  26.4271467.372  1.00104.44           C
HETATM 3269  O   HYP A 508     -13.619  25.6331466.702  1.00104.44           O
ATOM   3270  N   GLY A 509     -13.794  27.0311468.494  1.00190.66           N
ATOM   3271  CA  GLY A 509     -12.680  26.5051469.254  0.79190.66           C
ATOM   3272  C   GLY A 509     -11.748  27.6191469.660  1.00190.66           C
ATOM   3273  O   GLY A 509     -11.882  28.6901469.069  1.00190.66           O
ATOM   3274  N   PRO A 510     -10.782  27.5331470.583  1.00209.24           N
ATOM   3275  CA  PRO A 510     -10.488  26.4441471.510  0.82209.24           C
ATOM   3276  CD  PRO A 510      -9.546  28.1751470.186  1.00209.24           C
ATOM   3277  CB  PRO A 510      -9.014  26.1131471.324  1.00209.24           C
ATOM   3278  CG  PRO A 510      -8.414  27.4651470.946  1.00209.24           C
ATOM   3279  C   PRO A 510     -10.776  26.9811472.890  1.00209.24           C
ATOM   3280  O   PRO A 510     -11.385  28.0441472.986  1.00209.24           O
ATOM   3281  N   SER A 511     -10.324  26.2971473.970  1.00140.01           N
ATOM   3282  CA  SER A 511     -10.568  26.7941475.305  0.87140.01           C
ATOM   3283  CB  SER A 511     -11.536  25.9031476.103  1.00140.01           C
ATOM   3284  OG  SER A 511     -10.970  24.6141476.289  1.00140.01           O
ATOM   3285  C   SER A 511      -9.280  26.8581476.085  1.00140.01           C
ATOM   3286  O   SER A 511      -8.268  26.2851475.683  1.00140.01           O
ATOM   3287  N   GLY A 512      -9.297  27.5931477.227  1.00 53.47           N
ATOM   3288  CA  GLY A 512      -8.135  27.7961478.061  0.79 53.47           C
ATOM   3289  C   GLY A 512      -8.128  26.8601479.247  1.00 53.47           C
ATOM   3290  O   GLY A 512      -9.119  26.1901479.537  1.00 53.47           O
ATOM   3291  N   ALA A 513      -6.974  26.8111479.962  1.00 70.80           N
ATOM   3292  CA  ALA A 513      -6.714  25.8931481.049  0.79 70.80           C
ATOM   3293  CB  ALA A 513      -5.229  25.8931481.454  1.00 70.80           C
ATOM   3294  C   ALA A 513      -7.508  26.0671482.315  1.00 70.80           C
ATOM   3295  O   ALA A 513      -8.226  25.1501482.709  1.00 70.80           O
ATOM   3296  N   ARG A 514      -7.444  27.2421482.979  1.00175.81           N
ATOM   3297  CA  ARG A 514      -8.134  27.3531484.241  0.85175.81           C
ATOM   3298  CB  ARG A 514      -7.885  26.1971485.223  1.00175.81           C
ATOM   3299  CG  ARG A 514      -6.426  26.0521485.648  1.00175.81           C
ATOM   3300  CD  ARG A 514      -6.204  24.8991486.626  1.00175.81           C
ATOM   3301  NE  ARG A 514      -6.700  23.6641485.959  1.00175.81           N
ATOM   3302  CZ  ARG A 514      -5.883  22.9801485.108  1.00175.81           C
ATOM   3303  NH1 ARG A 514      -4.607  23.4161484.892  1.00175.81           N
ATOM   3304  NH2 ARG A 514      -6.343  21.8651484.469  1.00175.81           N
ATOM   3305  C   ARG A 514      -7.673  28.5981484.923  1.00175.81           C
ATOM   3306  O   ARG A 514      -6.827  29.3331484.416  1.00175.81           O
ATOM   3307  N   GLY A 515      -8.249  28.8571486.111  1.00 46.37           N
ATOM   3308  CA  GLY A 515      -7.921  30.0091486.888  0.86 46.37           C
ATOM   3309  C   GLY A 515      -6.760  29.6681487.736  1.00 46.37           C
ATOM   3310  O   GLY A 515      -6.343  28.5141487.815  1.00 46.37           O
ATOM   3311  N   GLU A 516      -6.213  30.6961488.402  1.00195.85           N
ATOM   3312  CA  GLU A 516      -5.158  30.4501489.323  1.00195.85           C
ATOM   3313  CB  GLU A 516      -4.477  31.7261489.844  1.00195.85           C
ATOM   3314  CG  GLU A 516      -3.727  32.5011488.757  1.00195.85           C
ATOM   3315  CD  GLU A 516      -4.731  33.3551487.994  1.00195.85           C
ATOM   3316  OE1 GLU A 516      -5.406  32.8131487.080  1.00195.85           O
ATOM   3317  OE2 GLU A 516      -4.838  34.5681488.323  1.00195.85           O
ATOM   3318  C   GLU A 516      -5.860  29.7771490.455  1.00195.85           C
ATOM   3319  O   GLU A 516      -7.086  29.8081490.540  1.00195.85           O
ATOM   3320  N   ARG A 517      -5.105  29.1211491.345  1.00 99.52           N
ATOM   3321  CA  ARG A 517      -5.721  28.3811492.403  1.00 99.52           C
ATOM   3322  CB  ARG A 517      -4.703  27.6861493.327  1.00 99.52           C
ATOM   3323  CG  ARG A 517      -3.724  26.7441492.619  1.00 99.52           C
ATOM   3324  CD  ARG A 517      -2.715  26.0971493.577  1.00 99.52           C
ATOM   3325  NE  ARG A 517      -1.705  25.3631492.761  1.00 99.52           N
ATOM   3326  CZ  ARG A 517      -0.649  24.7491493.372  1.00 99.52           C
ATOM   3327  NH1 ARG A 517      -0.549  24.7571494.733  1.00 99.52           N
ATOM   3328  NH2 ARG A 517       0.310  24.1311492.623  1.00 99.52           N
ATOM   3329  C   ARG A 517      -6.497  29.3181493.268  1.00 99.52           C
ATOM   3330  O   ARG A 517      -6.344  30.5351493.186  1.00 99.52           O
ATOM   3331  N   GLY A 518      -7.374  28.7421494.117  1.00 22.77           N
ATOM   3332  CA  GLY A 518      -8.191  29.5111495.009  1.00 22.77           C
ATOM   3333  C   GLY A 518      -7.262  30.1481495.986  1.00 22.77           C
ATOM   3334  O   GLY A 518      -6.078  29.8171496.036  1.00 22.77           O
ATOM   3335  N   PHE A 519      -7.777  31.0971496.790  1.00 92.08           N
ATOM   3336  CA  PHE A 519      -6.920  31.7881497.705  1.00 92.08           C
ATOM   3337  CB  PHE A 519      -7.020  33.3201497.564  1.00 92.08           C
ATOM   3338  CG  PHE A 519      -6.070  33.9781498.506  1.00 92.08           C
ATOM   3339  CD1 PHE A 519      -4.711  33.8811498.315  1.00 92.08           C
ATOM   3340  CD2 PHE A 519      -6.540  34.7281499.559  1.00 92.08           C
ATOM   3341  CE1 PHE A 519      -3.835  34.4951499.178  1.00 92.08           C
ATOM   3342  CE2 PHE A 519      -5.669  35.3461500.425  1.00 92.08           C
ATOM   3343  CZ  PHE A 519      -4.313  35.2281500.237  1.00 92.08           C
ATOM   3344  C   PHE A 519      -7.289  31.3801499.095  1.00 92.08           C
ATOM   3345  O   PHE A 519      -8.425  30.9931499.363  1.00 92.08           O
HETATM 3346  N   HYP A 520      -6.332  31.4291499.986  1.00 67.92           N
HETATM 3347  CD  HYP A 520      -4.967  31.0841499.618  1.00 67.92           C
HETATM 3348  CA  HYP A 520      -6.614  31.0481501.344  1.00 67.92           C
HETATM 3349  CB  HYP A 520      -5.265  30.9021502.037  1.00 67.92           C
HETATM 3350  CG  HYP A 520      -4.390  30.4091500.875  1.00 67.92           C
HETATM 3351  OE  HYP A 520      -2.970  30.4761501.022  1.00 67.92           O
HETATM 3352  C   HYP A 520      -7.583  31.9951501.932  1.00 67.92           C
HETATM 3353  O   HYP A 520      -7.613  33.1581501.534  1.00 67.92           O
ATOM   3354  N   GLY A 521      -8.388  31.5161502.884  1.00 31.56           N
ATOM   3355  CA  GLY A 521      -9.665  32.1111503.073  0.93 31.56           C
ATOM   3356  C   GLY A 521      -9.451  33.2541504.011  1.00 31.56           C
ATOM   3357  O   GLY A 521      -8.401  33.8961504.008  1.00 31.56           O
ATOM   3358  N   GLU A 522     -10.464  33.5331504.843  1.00 89.41           N
ATOM   3359  CA  GLU A 522     -10.452  34.7131505.648  0.79 89.41           C
ATOM   3360  CB  GLU A 522     -11.764  34.8741506.440  1.00 89.41           C
ATOM   3361  CG  GLU A 522     -13.009  35.0961505.576  1.00 89.41           C
ATOM   3362  CD  GLU A 522     -13.137  36.5841505.284  1.00 89.41           C
ATOM   3363  OE1 GLU A 522     -12.165  37.3301505.576  1.00 89.41           O
ATOM   3364  OE2 GLU A 522     -14.212  36.9961504.771  1.00 89.41           O
ATOM   3365  C   GLU A 522      -9.347  34.7991506.662  1.00 89.41           C
ATOM   3366  O   GLU A 522      -8.536  35.7221506.605  1.00 89.41           O
ATOM   3367  N   ARG A 523      -9.250  33.8411507.605  1.00148.43           N
ATOM   3368  CA  ARG A 523      -8.284  34.0321508.657  0.79148.43           C
ATOM   3369  CB  ARG A 523      -8.581  35.2591509.528  1.00148.43           C
ATOM   3370  CG  ARG A 523      -9.950  35.1351510.191  1.00148.43           C
ATOM   3371  CD  ARG A 523     -11.098  35.5161509.257  1.00148.43           C
ATOM   3372  NE  ARG A 523     -12.336  34.9001509.808  1.00148.43           N
ATOM   3373  CZ  ARG A 523     -13.564  35.3311509.400  1.00148.43           C
ATOM   3374  NH1 ARG A 523     -13.672  36.4151508.576  1.00148.43           N
ATOM   3375  NH2 ARG A 523     -14.684  34.6711509.813  1.00148.43           N
ATOM   3376  C   ARG A 523      -8.365  32.8481509.565  1.00148.43           C
ATOM   3377  O   ARG A 523      -8.960  31.8291509.225  1.00148.43           O
ATOM   3378  N   GLY A 524      -7.748  32.9571510.760  1.00 19.84           N
ATOM   3379  CA  GLY A 524      -7.734  31.8761511.708  0.79 19.84           C
ATOM   3380  C   GLY A 524      -8.916  31.9961512.623  1.00 19.84           C
ATOM   3381  O   GLY A 524      -9.833  32.7791512.379  1.00 19.84           O
ATOM   3382  N   VAL A 525      -8.913  31.2061513.722  1.00115.05           N
ATOM   3383  CA  VAL A 525     -10.017  31.2011514.641  0.79115.05           C
ATOM   3384  CB  VAL A 525     -10.956  30.0471514.438  1.00115.05           C
ATOM   3385  CG1 VAL A 525     -11.622  30.2041513.059  1.00115.05           C
ATOM   3386  CG2 VAL A 525     -10.170  28.7351514.596  1.00115.05           C
ATOM   3387  C   VAL A 525      -9.501  31.1451516.048  1.00115.05           C
ATOM   3388  O   VAL A 525      -8.293  31.1441516.279  1.00115.05           O
ATOM   3389  N   GLN A 526     -10.430  31.1071517.032  1.00184.31           N
ATOM   3390  CA  GLN A 526     -10.066  31.1301518.424  0.79184.31           C
ATOM   3391  CB  GLN A 526     -11.240  31.0211519.413  1.00184.31           C
ATOM   3392  CG  GLN A 526     -10.771  31.0521520.872  1.00184.31           C
ATOM   3393  CD  GLN A 526     -11.972  30.8551521.787  1.00184.31           C
ATOM   3394  OE1 GLN A 526     -12.376  29.7281522.067  1.00184.31           O
ATOM   3395  NE2 GLN A 526     -12.558  31.9821522.274  1.00184.31           N
ATOM   3396  C   GLN A 526      -9.168  29.9691518.706  1.00184.31           C
ATOM   3397  O   GLN A 526      -9.259  28.9211518.068  1.00184.31           O
ATOM   3398  N   GLY A 527      -8.258  30.1511519.687  1.00 67.50           N
ATOM   3399  CA  GLY A 527      -7.274  29.1591520.012  0.79 67.50           C
ATOM   3400  C   GLY A 527      -7.744  28.2471521.129  1.00 67.50           C
ATOM   3401  O   GLY A 527      -8.900  28.2511521.549  1.00 67.50           O
ATOM   3402  N   PRO A 528      -6.792  27.4411521.563  1.00167.96           N
ATOM   3403  CA  PRO A 528      -6.929  26.4281522.603  0.79167.96           C
ATOM   3404  CD  PRO A 528      -5.700  27.1291520.657  1.00167.96           C
ATOM   3405  CB  PRO A 528      -5.820  25.4021522.325  1.00167.96           C
ATOM   3406  CG  PRO A 528      -4.820  26.1321521.420  1.00167.96           C
ATOM   3407  C   PRO A 528      -7.066  26.6431524.098  1.00167.96           C
ATOM   3408  O   PRO A 528      -7.482  25.6621524.713  1.00167.96           O
HETATM 3409  N   HYP A 529      -6.780  27.7301524.768  1.00111.03           N
HETATM 3410  CD  HYP A 529      -7.466  28.9151524.312  1.00111.03           C
HETATM 3411  CA  HYP A 529      -6.886  27.6421526.218  0.89111.03           C
HETATM 3412  CB  HYP A 529      -8.004  28.5841526.658  1.00111.03           C
HETATM 3413  CG  HYP A 529      -8.578  29.1471525.345  1.00111.03           C
HETATM 3414  OE  HYP A 529      -9.732  28.3741525.004  1.00111.03           O
HETATM 3415  C   HYP A 529      -5.536  27.8731526.786  1.00111.03           C
HETATM 3416  O   HYP A 529      -4.618  28.1181526.011  1.00111.03           O
ATOM   3417  N   GLY A 530      -5.376  27.8231528.116  1.00 55.87           N
ATOM   3418  CA  GLY A 530      -4.051  27.9751528.630  0.79 55.87           C
ATOM   3419  C   GLY A 530      -3.870  26.8761529.634  1.00 55.87           C
ATOM   3420  O   GLY A 530      -4.836  26.2421530.053  1.00 55.87           O
ATOM   3421  N   PRO A 531      -2.645  26.6201530.015  1.00273.24           N
ATOM   3422  CA  PRO A 531      -2.359  25.5741530.965  0.79273.24           C
ATOM   3423  CD  PRO A 531      -1.520  26.8651529.126  1.00273.24           C
ATOM   3424  CB  PRO A 531      -0.837  25.4501530.991  1.00273.24           C
ATOM   3425  CG  PRO A 531      -0.426  25.8741529.568  1.00273.24           C
ATOM   3426  C   PRO A 531      -2.987  25.5581532.328  1.00273.24           C
ATOM   3427  O   PRO A 531      -3.725  24.6141532.609  1.00273.24           O
ATOM   3428  N   ALA A 532      -2.734  26.5861533.164  1.00297.42           N
ATOM   3429  CA  ALA A 532      -3.196  26.6341534.527  0.79297.42           C
ATOM   3430  CB  ALA A 532      -3.305  25.2691535.228  1.00297.42           C
ATOM   3431  C   ALA A 532      -2.118  27.3841535.232  1.00297.42           C
ATOM   3432  O   ALA A 532      -1.153  27.8211534.606  1.00297.42           O
ATOM   3433  N   GLY A 533      -2.246  27.5591536.559  1.00 84.03           N
ATOM   3434  CA  GLY A 533      -1.214  28.2791537.241  0.86 84.03           C
ATOM   3435  C   GLY A 533      -0.719  27.4581538.390  1.00 84.03           C
ATOM   3436  O   GLY A 533      -1.392  26.5631538.900  1.00 84.03           O
ATOM   3437  N   PRO A 534       0.485  27.7751538.782  1.00158.58           N
ATOM   3438  CA  PRO A 534       1.110  27.0861539.881  1.00158.58           C
ATOM   3439  CD  PRO A 534       1.457  28.1631537.773  1.00158.58           C
ATOM   3440  CB  PRO A 534       2.608  27.3431539.742  1.00158.58           C
ATOM   3441  CG  PRO A 534       2.797  27.5681538.234  1.00158.58           C
ATOM   3442  C   PRO A 534       0.581  27.4731541.222  1.00158.58           C
ATOM   3443  O   PRO A 534       0.016  28.5561541.354  1.00158.58           O
ATOM   3444  N   ARG A 535       0.747  26.5821542.220  1.00128.09           N
ATOM   3445  CA  ARG A 535       0.354  26.8141543.582  0.81128.09           C
ATOM   3446  CB  ARG A 535       0.198  25.5161544.397  1.00128.09           C
ATOM   3447  CG  ARG A 535      -0.220  25.7431545.852  1.00128.09           C
ATOM   3448  CD  ARG A 535      -0.133  24.4901546.731  1.00128.09           C
ATOM   3449  NE  ARG A 535      -1.226  23.5581546.331  1.00128.09           N
ATOM   3450  CZ  ARG A 535      -1.810  22.7641547.276  1.00128.09           C
ATOM   3451  NH1 ARG A 535      -1.413  22.8531548.579  1.00128.09           N
ATOM   3452  NH2 ARG A 535      -2.796  21.8871546.924  1.00128.09           N
ATOM   3453  C   ARG A 535       1.444  27.6131544.214  1.00128.09           C
ATOM   3454  O   ARG A 535       2.578  27.6181543.738  1.00128.09           O
ATOM   3455  N   GLY A 536       1.117  28.3311545.305  1.00 50.06           N
ATOM   3456  CA  GLY A 536       2.094  29.1601545.946  1.00 50.06           C
ATOM   3457  C   GLY A 536       2.761  28.4011547.060  1.00 50.06           C
ATOM   3458  O   GLY A 536       2.651  27.1801547.163  1.00 50.06           O
ATOM   3459  N   ALA A 537       3.476  29.1531547.928  1.00201.75           N
ATOM   3460  CA  ALA A 537       4.272  28.6671549.025  1.00201.75           C
ATOM   3461  CB  ALA A 537       5.426  29.6121549.399  1.00201.75           C
ATOM   3462  C   ALA A 537       3.455  28.4601550.269  1.00201.75           C
ATOM   3463  O   ALA A 537       2.259  28.7451550.310  1.00201.75           O
ATOM   3464  N   ASN A 538       4.128  27.9151551.313  1.00234.09           N
ATOM   3465  CA  ASN A 538       3.580  27.6181552.613  1.00234.09           C
ATOM   3466  CB  ASN A 538       4.528  26.7741553.490  1.00234.09           C
ATOM   3467  CG  ASN A 538       5.840  27.5321553.664  1.00234.09           C
ATOM   3468  OD1 ASN A 538       6.104  28.5121552.971  1.00234.09           O
ATOM   3469  ND2 ASN A 538       6.703  27.0551554.600  1.00234.09           N
ATOM   3470  C   ASN A 538       3.275  28.8951553.323  1.00234.09           C
ATOM   3471  O   ASN A 538       3.988  29.8891553.203  1.00234.09           O
ATOM   3472  N   GLY A 539       2.166  28.8911554.083  1.00 67.80           N
ATOM   3473  CA  GLY A 539       1.746  30.0541554.804  1.00 67.80           C
ATOM   3474  C   GLY A 539       2.323  29.9611556.184  1.00 67.80           C
ATOM   3475  O   GLY A 539       3.294  29.2441556.421  1.00 67.80           O
ATOM   3476  N   ALA A 540       1.714  30.6951557.136  1.00194.41           N
ATOM   3477  CA  ALA A 540       2.205  30.7931558.482  1.00194.41           C
ATOM   3478  CB  ALA A 540       1.627  31.9911559.254  1.00194.41           C
ATOM   3479  C   ALA A 540       1.901  29.5681559.286  1.00194.41           C
ATOM   3480  O   ALA A 540       0.996  28.7791559.016  1.00194.41           O
HETATM 3481  N   HYP A 541       2.732  29.4441560.288  1.00 99.29           N
HETATM 3482  CD  HYP A 541       4.120  29.7831560.051  1.00 99.29           C
HETATM 3483  CA  HYP A 541       2.610  28.3711561.245  1.00 99.29           C
HETATM 3484  CB  HYP A 541       3.881  28.4391562.103  1.00 99.29           C
HETATM 3485  CG  HYP A 541       4.835  29.3821561.343  1.00 99.29           C
HETATM 3486  OE  HYP A 541       6.213  29.0241561.215  1.00 99.29           O
HETATM 3487  C   HYP A 541       1.398  28.6961562.055  1.00 99.29           C
HETATM 3488  O   HYP A 541       0.995  29.8581562.077  1.00 99.29           O
ATOM   3489  N   GLY A 542       0.805  27.6991562.735  1.00 35.46           N
ATOM   3490  CA  GLY A 542      -0.498  27.9061563.295  1.00 35.46           C
ATOM   3491  C   GLY A 542      -0.351  28.7861564.491  1.00 35.46           C
ATOM   3492  O   GLY A 542       0.731  28.8921565.067  1.00 35.46           O
ATOM   3493  N   ASN A 543      -1.453  29.4491564.900  1.00232.50           N
ATOM   3494  CA  ASN A 543      -1.344  30.2681566.065  1.00232.50           C
ATOM   3495  CB  ASN A 543      -2.395  31.3841566.211  1.00232.50           C
ATOM   3496  CG  ASN A 543      -3.778  30.8041566.307  1.00232.50           C
ATOM   3497  OD1 ASN A 543      -4.186  30.0001565.472  1.00232.50           O
ATOM   3498  ND2 ASN A 543      -4.523  31.2531567.350  1.00232.50           N
ATOM   3499  C   ASN A 543      -1.357  29.3721567.243  1.00232.50           C
ATOM   3500  O   ASN A 543      -1.788  28.2301567.140  1.00232.50           O
ATOM   3501  N   ASP A 544      -0.818  29.8431568.381  1.00217.10           N
ATOM   3502  CA  ASP A 544      -0.751  28.9941569.531  1.00217.10           C
ATOM   3503  CB  ASP A 544       0.472  29.2641570.429  1.00217.10           C
ATOM   3504  CG  ASP A 544       0.428  30.7011570.928  1.00217.10           C
ATOM   3505  OD1 ASP A 544      -0.529  31.4341570.565  1.00217.10           O
ATOM   3506  OD2 ASP A 544       1.368  31.0871571.675  1.00217.10           O
ATOM   3507  C   ASP A 544      -1.994  29.1201570.348  1.00217.10           C
ATOM   3508  O   ASP A 544      -2.895  29.8981570.036  1.00217.10           O
ATOM   3509  N   GLY A 545      -2.060  28.3221571.432  1.00 66.66           N
ATOM   3510  CA  GLY A 545      -3.207  28.2901572.290  0.79 66.66           C
ATOM   3511  C   GLY A 545      -3.017  29.3041573.368  1.00 66.66           C
ATOM   3512  O   GLY A 545      -2.240  30.2471573.226  1.00 66.66           O
ATOM   3513  N   ALA A 546      -3.736  29.1191574.492  1.00228.33           N
ATOM   3514  CA  ALA A 546      -3.689  30.0801575.551  0.95228.33           C
ATOM   3515  CB  ALA A 546      -5.031  30.7951575.784  1.00228.33           C
ATOM   3516  C   ALA A 546      -3.325  29.3971576.828  1.00228.33           C
ATOM   3517  O   ALA A 546      -3.261  28.1721576.911  1.00228.33           O
ATOM   3518  N   LYS A 547      -3.060  30.2201577.861  1.00210.40           N
ATOM   3519  CA  LYS A 547      -2.615  29.7711579.146  0.97210.40           C
ATOM   3520  CB  LYS A 547      -2.182  30.9291580.062  1.00210.40           C
ATOM   3521  CG  LYS A 547      -0.987  31.7001579.492  1.00210.40           C
ATOM   3522  CD  LYS A 547      -0.732  33.0561580.153  1.00210.40           C
ATOM   3523  CE  LYS A 547       0.467  33.8041579.563  1.00210.40           C
ATOM   3524  NZ  LYS A 547       0.119  34.3541578.233  1.00210.40           N
ATOM   3525  C   LYS A 547      -3.695  28.9881579.819  1.00210.40           C
ATOM   3526  O   LYS A 547      -4.877  29.1231579.508  1.00210.40           O
ATOM   3527  N   GLY A 548      -3.283  28.1231580.769  1.00 56.30           N
ATOM   3528  CA  GLY A 548      -4.182  27.2421581.454  0.79 56.30           C
ATOM   3529  C   GLY A 548      -4.932  27.9981582.499  1.00 56.30           C
ATOM   3530  O   GLY A 548      -4.697  29.1831582.732  1.00 56.30           O
ATOM   3531  N   ASP A 549      -5.866  27.2851583.158  1.00163.98           N
ATOM   3532  CA  ASP A 549      -6.728  27.8311584.163  0.79163.98           C
ATOM   3533  CB  ASP A 549      -7.999  26.9881584.354  1.00163.98           C
ATOM   3534  CG  ASP A 549      -8.770  27.0631583.041  1.00163.98           C
ATOM   3535  OD1 ASP A 549      -8.585  28.0711582.308  1.00163.98           O
ATOM   3536  OD2 ASP A 549      -9.546  26.1141582.748  1.00163.98           O
ATOM   3537  C   ASP A 549      -5.967  27.8701585.452  1.00163.98           C
ATOM   3538  O   ASP A 549      -4.792  27.5101585.503  1.00163.98           O
ATOM   3539  N   ALA A 550      -6.634  28.3231586.533  1.00208.26           N
ATOM   3540  CA  ALA A 550      -5.996  28.4891587.809  0.79208.26           C
ATOM   3541  CB  ALA A 550      -6.908  29.1131588.879  1.00208.26           C
ATOM   3542  C   ALA A 550      -5.525  27.1611588.314  1.00208.26           C
ATOM   3543  O   ALA A 550      -6.090  26.1181587.991  1.00208.26           O
ATOM   3544  N   GLY A 551      -4.436  27.1881589.113  1.00 81.67           N
ATOM   3545  CA  GLY A 551      -3.827  25.9971589.637  0.79 81.67           C
ATOM   3546  C   GLY A 551      -4.343  25.7081591.006  1.00 81.67           C
ATOM   3547  O   GLY A 551      -5.326  26.2921591.459  1.00 81.67           O
ATOM   3548  N   ALA A 552      -3.656  24.7771591.702  1.00227.11           N
ATOM   3549  CA  ALA A 552      -4.068  24.3761593.012  0.79227.11           C
ATOM   3550  CB  ALA A 552      -4.326  22.8651593.138  1.00227.11           C
ATOM   3551  C   ALA A 552      -2.990  24.7221593.992  1.00227.11           C
ATOM   3552  O   ALA A 552      -1.793  24.6281593.724  1.00227.11           O
HETATM 3553  N   HYP A 553      -3.455  25.1281595.140  1.00 98.62           N
HETATM 3554  CD  HYP A 553      -4.744  24.6581595.603  1.00 98.62           C
HETATM 3555  CA  HYP A 553      -2.614  25.5121596.248  0.79 98.62           C
HETATM 3556  CB  HYP A 553      -3.583  25.7471597.421  1.00 98.62           C
HETATM 3557  CG  HYP A 553      -4.985  25.5291596.834  1.00 98.62           C
HETATM 3558  OE  HYP A 553      -5.979  25.0281597.731  1.00 98.62           O
HETATM 3559  C   HYP A 553      -1.720  24.3941596.635  1.00 98.62           C
HETATM 3560  O   HYP A 553      -1.772  23.3311596.020  1.00 98.62           O
ATOM   3561  N   GLY A 554      -0.918  24.6241597.691  1.00 37.77           N
ATOM   3562  CA  GLY A 554       0.199  23.7921598.001  0.79 37.77           C
ATOM   3563  C   GLY A 554      -0.106  22.9541599.228  1.00 37.77           C
ATOM   3564  O   GLY A 554      -1.119  22.2611599.303  1.00 37.77           O
ATOM   3565  N   ALA A 555       0.813  23.0311600.220  1.00 74.24           N
ATOM   3566  CA  ALA A 555       0.972  22.1831601.381  0.79 74.24           C
ATOM   3567  CB  ALA A 555       2.294  22.4821602.110  1.00 74.24           C
ATOM   3568  C   ALA A 555      -0.093  22.0871602.467  1.00 74.24           C
ATOM   3569  O   ALA A 555      -0.419  20.9461602.789  1.00 74.24           O
HETATM 3570  N   HYP A 556      -0.699  23.0771603.086  1.00 93.89           N
HETATM 3571  CD  HYP A 556      -1.404  23.9621602.171  1.00 93.89           C
HETATM 3572  CA  HYP A 556      -1.603  22.5871604.126  0.79 93.89           C
HETATM 3573  CB  HYP A 556      -3.018  22.8051603.595  1.00 93.89           C
HETATM 3574  CG  HYP A 556      -2.863  24.0021602.650  1.00 93.89           C
HETATM 3575  OE  HYP A 556      -3.817  24.1081601.590  1.00 93.89           O
HETATM 3576  C   HYP A 556      -1.429  23.1341605.514  1.00 93.89           C
HETATM 3577  O   HYP A 556      -1.942  22.5151606.446  1.00 93.89           O
ATOM   3578  N   GLY A 557      -0.718  24.2571605.705  1.00 96.75           N
ATOM   3579  CA  GLY A 557      -0.838  24.9861606.938  0.79 96.75           C
ATOM   3580  C   GLY A 557      -0.052  24.2471607.970  1.00 96.75           C
ATOM   3581  O   GLY A 557       0.405  23.1291607.733  1.00 96.75           O
ATOM   3582  N   SER A 558       0.121  24.8591609.159  1.00222.80           N
ATOM   3583  CA  SER A 558       0.861  24.1811610.179  0.79222.80           C
ATOM   3584  CB  SER A 558       2.381  24.3801610.067  1.00222.80           C
ATOM   3585  OG  SER A 558       3.040  23.6501611.092  1.00222.80           O
ATOM   3586  C   SER A 558       0.458  24.7191611.510  1.00222.80           C
ATOM   3587  O   SER A 558      -0.074  25.8241611.614  1.00222.80           O
ATOM   3588  N   GLN A 559       0.701  23.9271612.575  1.00263.25           N
ATOM   3589  CA  GLN A 559       0.404  24.3971613.894  0.79263.25           C
ATOM   3590  CB  GLN A 559       0.406  23.3191614.990  1.00263.25           C
ATOM   3591  CG  GLN A 559       1.788  22.7081615.229  1.00263.25           C
ATOM   3592  CD  GLN A 559       1.737  21.9171616.527  1.00263.25           C
ATOM   3593  OE1 GLN A 559       2.002  20.7161616.551  1.00263.25           O
ATOM   3594  NE2 GLN A 559       1.394  22.6121617.645  1.00263.25           N
ATOM   3595  C   GLN A 559       1.506  25.3381614.238  1.00263.25           C
ATOM   3596  O   GLN A 559       2.660  25.1291613.865  1.00263.25           O
ATOM   3597  N   GLY A 560       1.162  26.4161614.960  1.00 79.84           N
ATOM   3598  CA  GLY A 560       2.134  27.3931615.334  0.86 79.84           C
ATOM   3599  C   GLY A 560       2.499  27.1241616.757  1.00 79.84           C
ATOM   3600  O   GLY A 560       2.817  25.9971617.133  1.00 79.84           O
ATOM   3601  N   ALA A 561       2.462  28.1851617.584  1.00203.27           N
ATOM   3602  CA  ALA A 561       2.880  28.1201618.954  1.00203.27           C
ATOM   3603  CB  ALA A 561       3.047  29.5041619.600  1.00203.27           C
ATOM   3604  C   ALA A 561       1.910  27.3631619.796  1.00203.27           C
ATOM   3605  O   ALA A 561       0.704  27.3361619.559  1.00203.27           O
HETATM 3606  N   HYP A 562       2.503  26.7501620.790  1.00104.05           N
HETATM 3607  CD  HYP A 562       3.784  26.1361620.498  1.00104.05           C
HETATM 3608  CA  HYP A 562       1.768  25.9741621.761  1.00104.05           C
HETATM 3609  CB  HYP A 562       2.813  25.1711622.544  1.00104.05           C
HETATM 3610  CG  HYP A 562       4.102  25.2571621.709  1.00104.05           C
HETATM 3611  OE  HYP A 562       4.823  24.0551621.424  1.00104.05           O
HETATM 3612  C   HYP A 562       1.037  26.8921622.693  1.00104.05           C
HETATM 3613  O   HYP A 562       1.000  28.0981622.449  1.00104.05           O
ATOM   3614  N   GLY A 563       0.490  26.3301623.791  1.00 30.46           N
ATOM   3615  CA  GLY A 563      -0.687  26.8511624.424  1.00 30.46           C
ATOM   3616  C   GLY A 563      -0.322  27.6591625.618  1.00 30.46           C
ATOM   3617  O   GLY A 563       0.813  28.1041625.782  1.00 30.46           O
ATOM   3618  N   LEU A 564      -1.334  27.8541626.485  1.00113.84           N
ATOM   3619  CA  LEU A 564      -1.219  28.6061627.693  0.85113.84           C
ATOM   3620  CB  LEU A 564      -2.271  29.7181627.833  1.00113.84           C
ATOM   3621  CG  LEU A 564      -2.058  30.8951626.859  1.00113.84           C
ATOM   3622  CD1 LEU A 564      -0.793  31.6921627.217  1.00113.84           C
ATOM   3623  CD2 LEU A 564      -2.063  30.4231625.396  1.00113.84           C
ATOM   3624  C   LEU A 564      -1.385  27.6621628.842  1.00113.84           C
ATOM   3625  O   LEU A 564      -1.234  26.4541628.683  1.00113.84           O
ATOM   3626  N   GLN A 565      -1.666  28.2101630.043  1.00231.12           N
ATOM   3627  CA  GLN A 565      -1.767  27.4321631.249  1.00231.12           C
ATOM   3628  CB  GLN A 565      -1.188  28.1521632.478  1.00231.12           C
ATOM   3629  CG  GLN A 565      -1.987  29.4041632.854  1.00231.12           C
ATOM   3630  CD  GLN A 565      -1.334  30.0351634.072  1.00231.12           C
ATOM   3631  OE1 GLN A 565      -1.912  30.8971634.732  1.00231.12           O
ATOM   3632  NE2 GLN A 565      -0.086  29.5891634.373  1.00231.12           N
ATOM   3633  C   GLN A 565      -3.200  27.1531631.587  1.00231.12           C
ATOM   3634  O   GLN A 565      -4.122  27.6841630.969  1.00231.12           O
ATOM   3635  N   GLY A 566      -3.398  26.2631632.587  1.00 69.00           N
ATOM   3636  CA  GLY A 566      -4.697  25.8661633.060  0.86 69.00           C
ATOM   3637  C   GLY A 566      -5.026  26.5921634.330  1.00 69.00           C
ATOM   3638  O   GLY A 566      -4.419  27.6071634.667  1.00 69.00           O
ATOM   3639  N   MET A 567      -6.025  26.0541635.062  1.00285.66           N
ATOM   3640  CA  MET A 567      -6.521  26.5981636.297  0.97285.66           C
ATOM   3641  CB  MET A 567      -7.995  26.2091636.534  1.00285.66           C
ATOM   3642  CG  MET A 567      -8.719  26.9451637.663  1.00285.66           C
ATOM   3643  SD  MET A 567      -8.563  26.1931639.307  1.00285.66           S
ATOM   3644  CE  MET A 567      -9.548  24.7281638.877  1.00285.66           C
ATOM   3645  C   MET A 567      -5.651  26.0921637.412  1.00285.66           C
ATOM   3646  O   MET A 567      -4.915  25.1191637.255  1.00285.66           O
HETATM 3647  N   HYP A 568      -5.703  26.7691638.529  1.00 88.97           N
HETATM 3648  CD  HYP A 568      -5.940  28.2031638.495  1.00 88.97           C
HETATM 3649  CA  HYP A 568      -4.887  26.4041639.659  0.83 88.97           C
HETATM 3650  CB  HYP A 568      -4.905  27.6171640.585  1.00 88.97           C
HETATM 3651  CG  HYP A 568      -5.063  28.7971639.612  1.00 88.97           C
HETATM 3652  OE  HYP A 568      -3.762  29.1231639.114  1.00 88.97           O
HETATM 3653  C   HYP A 568      -5.329  25.1511640.314  1.00 88.97           C
HETATM 3654  O   HYP A 568      -6.299  24.5381639.872  1.00 88.97           O
ATOM   3655  N   GLY A 569      -4.610  24.7571641.375  1.00 39.82           N
ATOM   3656  CA  GLY A 569      -4.825  23.4691641.940  0.79 39.82           C
ATOM   3657  C   GLY A 569      -5.879  23.5561642.987  1.00 39.82           C
ATOM   3658  O   GLY A 569      -6.376  24.6311643.319  1.00 39.82           O
ATOM   3659  N   GLU A 570      -6.235  22.3791643.531  1.00203.44           N
ATOM   3660  CA  GLU A 570      -7.212  22.2771644.566  0.82203.44           C
ATOM   3661  CB  GLU A 570      -8.040  20.9821644.527  1.00203.44           C
ATOM   3662  CG  GLU A 570      -7.197  19.7231644.728  1.00203.44           C
ATOM   3663  CD  GLU A 570      -8.122  18.5151644.720  1.00203.44           C
ATOM   3664  OE1 GLU A 570      -9.155  18.5601645.440  1.00203.44           O
ATOM   3665  OE2 GLU A 570      -7.809  17.5321643.996  1.00203.44           O
ATOM   3666  C   GLU A 570      -6.491  22.2901645.873  1.00203.44           C
ATOM   3667  O   GLU A 570      -5.265  22.2071645.921  1.00203.44           O
ATOM   3668  N   ARG A 571      -7.258  22.4221646.974  1.00175.24           N
ATOM   3669  CA  ARG A 571      -6.706  22.4331648.297  0.83175.24           C
ATOM   3670  CB  ARG A 571      -7.743  22.8041649.379  1.00175.24           C
ATOM   3671  CG  ARG A 571      -7.263  22.5651650.815  1.00175.24           C
ATOM   3672  CD  ARG A 571      -8.211  23.0781651.909  1.00175.24           C
ATOM   3673  NE  ARG A 571      -9.582  22.5491651.654  1.00175.24           N
ATOM   3674  CZ  ARG A 571     -10.350  22.1121652.697  1.00175.24           C
ATOM   3675  NH1 ARG A 571      -9.820  22.0501653.954  1.00175.24           N
ATOM   3676  NH2 ARG A 571     -11.646  21.7381652.486  1.00175.24           N
ATOM   3677  C   ARG A 571      -6.196  21.0591648.601  1.00175.24           C
ATOM   3678  O   ARG A 571      -6.719  20.0641648.101  1.00175.24           O
ATOM   3679  N   GLY A 572      -5.129  20.9811649.424  1.00 51.90           N
ATOM   3680  CA  GLY A 572      -4.515  19.7231649.738  0.79 51.90           C
ATOM   3681  C   GLY A 572      -4.963  19.2191651.076  1.00 51.90           C
ATOM   3682  O   GLY A 572      -5.953  19.6771651.643  1.00 51.90           O
ATOM   3683  N   ALA A 573      -4.201  18.2311651.596  1.00210.45           N
ATOM   3684  CA  ALA A 573      -4.449  17.5711652.848  0.79210.45           C
ATOM   3685  CB  ALA A 573      -3.783  16.1881652.953  1.00210.45           C
ATOM   3686  C   ALA A 573      -3.908  18.4021653.974  1.00210.45           C
ATOM   3687  O   ALA A 573      -3.113  19.3181653.771  1.00210.45           O
ATOM   3688  N   ALA A 574      -4.362  18.0881655.206  1.00205.15           N
ATOM   3689  CA  ALA A 574      -3.978  18.7801656.407  0.79205.15           C
ATOM   3690  CB  ALA A 574      -4.992  18.6211657.552  1.00205.15           C
ATOM   3691  C   ALA A 574      -2.672  18.2531656.906  1.00205.15           C
ATOM   3692  O   ALA A 574      -2.156  17.2451656.425  1.00205.15           O
ATOM   3693  N   GLY A 575      -2.098  18.9761657.889  1.00 40.84           N
ATOM   3694  CA  GLY A 575      -0.859  18.6091658.509  0.79 40.84           C
ATOM   3695  C   GLY A 575      -1.179  17.7061659.659  1.00 40.84           C
ATOM   3696  O   GLY A 575      -2.304  17.2271659.792  1.00 40.84           O
ATOM   3697  N   LEU A 576      -0.176  17.4441660.523  1.00127.19           N
ATOM   3698  CA  LEU A 576      -0.388  16.5941661.660  0.88127.19           C
ATOM   3699  CB  LEU A 576       0.802  15.6451661.941  1.00127.19           C
ATOM   3700  CG  LEU A 576       2.162  16.3281662.217  1.00127.19           C
ATOM   3701  CD1 LEU A 576       2.224  16.9601663.615  1.00127.19           C
ATOM   3702  CD2 LEU A 576       3.336  15.3721661.952  1.00127.19           C
ATOM   3703  C   LEU A 576      -0.616  17.4771662.846  1.00127.19           C
ATOM   3704  O   LEU A 576       0.051  18.4951662.985  1.00127.19           O
HETATM 3705  N   HYP A 577      -1.565  17.1331663.684  1.00 63.77           N
HETATM 3706  CD  HYP A 577      -1.856  15.7351663.923  1.00 63.77           C
HETATM 3707  CA  HYP A 577      -1.908  17.9321664.843  0.79 63.77           C
HETATM 3708  CB  HYP A 577      -2.960  17.1111665.605  1.00 63.77           C
HETATM 3709  CG  HYP A 577      -3.116  15.8111664.791  1.00 63.77           C
HETATM 3710  OE  HYP A 577      -3.404  14.6201665.527  1.00 63.77           O
HETATM 3711  C   HYP A 577      -0.704  18.1131665.715  1.00 63.77           C
HETATM 3712  O   HYP A 577       0.296  17.4271665.510  1.00 63.77           O
ATOM   3713  N   GLY A 578      -0.795  19.0281666.701  1.00 33.03           N
ATOM   3714  CA  GLY A 578       0.316  19.3631667.542  0.79 33.03           C
ATOM   3715  C   GLY A 578       0.401  18.3561668.658  1.00 33.03           C
ATOM   3716  O   GLY A 578      -0.508  17.5571668.877  1.00 33.03           O
ATOM   3717  N   PRO A 579       1.509  18.3881669.358  1.00174.64           N
ATOM   3718  CA  PRO A 579       1.799  17.4951670.457  0.79174.64           C
ATOM   3719  CD  PRO A 579       2.715  18.9921668.819  1.00174.64           C
ATOM   3720  CB  PRO A 579       3.286  17.6921670.776  1.00174.64           C
ATOM   3721  CG  PRO A 579       3.701  18.9521669.996  1.00174.64           C
ATOM   3722  C   PRO A 579       0.970  17.3061671.702  1.00174.64           C
ATOM   3723  O   PRO A 579       0.378  16.2361671.829  1.00174.64           O
ATOM   3724  N   LYS A 580       0.882  18.2991672.616  1.00246.29           N
ATOM   3725  CA  LYS A 580       0.216  18.0631673.875  0.79246.29           C
ATOM   3726  CB  LYS A 580       1.018  17.1931674.863  1.00246.29           C
ATOM   3727  CG  LYS A 580       1.097  15.7281674.423  1.00246.29           C
ATOM   3728  CD  LYS A 580       2.055  14.8601675.240  1.00246.29           C
ATOM   3729  CE  LYS A 580       1.348  14.0071676.295  1.00246.29           C
ATOM   3730  NZ  LYS A 580       0.552  12.9441675.639  1.00246.29           N
ATOM   3731  C   LYS A 580      -0.047  19.3891674.512  1.00246.29           C
ATOM   3732  O   LYS A 580      -0.154  20.4031673.823  1.00246.29           O
ATOM   3733  N   GLY A 581      -0.175  19.4151675.856  1.00 84.61           N
ATOM   3734  CA  GLY A 581      -0.483  20.6541676.511  0.79 84.61           C
ATOM   3735  C   GLY A 581       0.257  20.7421677.811  1.00 84.61           C
ATOM   3736  O   GLY A 581       1.201  19.9951678.064  1.00 84.61           O
ATOM   3737  N   ASP A 582      -0.177  21.6961678.662  1.00169.20           N
ATOM   3738  CA  ASP A 582       0.449  22.0121679.917  0.79169.20           C
ATOM   3739  CB  ASP A 582       0.213  23.4781680.320  1.00169.20           C
ATOM   3740  CG  ASP A 582       0.814  24.3601679.231  1.00169.20           C
ATOM   3741  OD1 ASP A 582       1.917  24.0191678.727  1.00169.20           O
ATOM   3742  OD2 ASP A 582       0.173  25.3891678.886  1.00169.20           O
ATOM   3743  C   ASP A 582      -0.101  21.1501681.009  1.00169.20           C
ATOM   3744  O   ASP A 582      -0.968  20.3051680.789  1.00169.20           O
ATOM   3745  N   ARG A 583       0.433  21.3621682.232  1.00180.87           N
ATOM   3746  CA  ARG A 583       0.090  20.6011683.399  0.81180.87           C
ATOM   3747  CB  ARG A 583       0.902  21.0691684.623  1.00180.87           C
ATOM   3748  CG  ARG A 583       2.385  20.6711684.578  1.00180.87           C
ATOM   3749  CD  ARG A 583       3.266  21.4041685.598  1.00180.87           C
ATOM   3750  NE  ARG A 583       4.488  20.5771685.826  1.00180.87           N
ATOM   3751  CZ  ARG A 583       5.604  20.6891685.047  1.00180.87           C
ATOM   3752  NH1 ARG A 583       5.664  21.6101684.041  1.00180.87           N
ATOM   3753  NH2 ARG A 583       6.670  19.8681685.281  1.00180.87           N
ATOM   3754  C   ARG A 583      -1.367  20.7351683.707  1.00180.87           C
ATOM   3755  O   ARG A 583      -2.097  19.7561683.672  1.00180.87           O
ATOM   3756  N   GLY A 584      -1.892  21.9451683.931  1.00108.65           N
ATOM   3757  CA  GLY A 584      -3.276  21.9491684.316  0.79108.65           C
ATOM   3758  C   GLY A 584      -3.352  22.8171685.527  1.00108.65           C
ATOM   3759  O   GLY A 584      -2.359  23.4251685.920  1.00108.65           O
ATOM   3760  N   ASP A 585      -4.539  22.9071686.156  1.00216.51           N
ATOM   3761  CA  ASP A 585      -4.625  23.7551687.306  0.79216.51           C
ATOM   3762  CB  ASP A 585      -5.978  24.4721687.473  1.00216.51           C
ATOM   3763  CG  ASP A 585      -5.745  25.6941688.352  1.00216.51           C
ATOM   3764  OD1 ASP A 585      -4.558  26.0861688.508  1.00216.51           O
ATOM   3765  OD2 ASP A 585      -6.747  26.2601688.864  1.00216.51           O
ATOM   3766  C   ASP A 585      -4.342  22.9321688.528  1.00216.51           C
ATOM   3767  O   ASP A 585      -3.926  21.7801688.425  1.00216.51           O
ATOM   3768  N   ALA A 586      -4.547  23.5121689.731  1.00231.40           N
ATOM   3769  CA  ALA A 586      -4.217  22.7991690.936  0.79231.40           C
ATOM   3770  CB  ALA A 586      -2.899  23.2661691.578  1.00231.40           C
ATOM   3771  C   ALA A 586      -5.298  23.0111691.961  1.00231.40           C
ATOM   3772  O   ALA A 586      -6.223  23.7961691.755  1.00231.40           O
ATOM   3773  N   GLY A 587      -5.207  22.2771693.095  1.00 73.29           N
ATOM   3774  CA  GLY A 587      -6.189  22.3161694.154  0.79 73.29           C
ATOM   3775  C   GLY A 587      -6.171  23.6521694.853  1.00 73.29           C
ATOM   3776  O   GLY A 587      -5.120  24.2051695.169  1.00 73.29           O
ATOM   3777  N   PRO A 588      -7.360  24.1801695.064  1.00177.96           N
ATOM   3778  CA  PRO A 588      -7.573  25.4541695.723  0.50177.96           C
ATOM   3779  CD  PRO A 588      -8.481  23.8091694.224  1.00177.96           C
ATOM   3780  CB  PRO A 588      -9.002  25.8801695.355  1.00177.96           C
ATOM   3781  CG  PRO A 588      -9.663  24.6091694.792  1.00177.96           C
ATOM   3782  C   PRO A 588      -7.239  25.7601697.138  1.00177.96           C
ATOM   3783  O   PRO A 588      -6.432  26.6551697.380  1.00177.96           O
ATOM   3784  N   LYS A 589      -7.852  25.0481698.092  1.00243.81           N
ATOM   3785  CA  LYS A 589      -7.594  25.3111699.473  0.41243.81           C
ATOM   3786  CB  LYS A 589      -8.776  25.9431700.219  1.00243.81           C
ATOM   3787  CG  LYS A 589      -8.495  26.1701701.705  1.00243.81           C
ATOM   3788  CD  LYS A 589      -9.584  26.9771702.411  1.00243.81           C
ATOM   3789  CE  LYS A 589      -9.470  26.9471703.935  1.00243.81           C
ATOM   3790  NZ  LYS A 589      -8.512  27.9761704.393  1.00243.81           N
ATOM   3791  C   LYS A 589      -7.431  23.9541700.038  1.00243.81           C
ATOM   3792  O   LYS A 589      -8.320  23.1151699.907  1.00243.81           O
ATOM   3793  N   GLY A 590      -6.284  23.6781700.668  1.00123.15           N
ATOM   3794  CA  GLY A 590      -6.125  22.3271701.088  0.62123.15           C
ATOM   3795  C   GLY A 590      -7.117  21.9581702.138  1.00123.15           C
ATOM   3796  O   GLY A 590      -7.833  20.9681701.995  1.00123.15           O
ATOM   3797  N   ALA A 591      -7.200  22.7691703.208  1.00269.89           N
ATOM   3798  CA  ALA A 591      -8.051  22.4421704.314  0.33269.89           C
ATOM   3799  CB  ALA A 591      -8.042  20.9581704.722  1.00269.89           C
ATOM   3800  C   ALA A 591      -7.485  23.1821705.489  1.00269.89           C
ATOM   3801  O   ALA A 591      -6.781  24.1791705.334  1.00269.89           O
ATOM   3802  N   ASP A 592      -7.862  22.7451706.707  1.00163.97           N
ATOM   3803  CA  ASP A 592      -7.408  23.3501707.927  0.40163.97           C
ATOM   3804  CB  ASP A 592      -8.272  23.0151709.159  1.00163.97           C
ATOM   3805  CG  ASP A 592      -8.088  21.5511709.527  1.00163.97           C
ATOM   3806  OD1 ASP A 592      -7.839  20.7271708.607  1.00163.97           O
ATOM   3807  OD2 ASP A 592      -8.183  21.2391710.745  1.00163.97           O
ATOM   3808  C   ASP A 592      -5.996  23.0311708.317  1.00163.97           C
ATOM   3809  O   ASP A 592      -5.314  23.8801708.888  1.00163.97           O
ATOM   3810  N   GLY A 593      -5.513  21.8011708.058  1.00118.76           N
ATOM   3811  CA  GLY A 593      -4.220  21.4311708.572  0.38118.76           C
ATOM   3812  C   GLY A 593      -4.522  20.6201709.784  1.00118.76           C
ATOM   3813  O   GLY A 593      -5.590  20.7561710.376  1.00118.76           O
ATOM   3814  N   SER A 594      -3.584  19.7591710.207  1.00158.68           N
ATOM   3815  CA  SER A 594      -3.921  18.9041711.302  0.71158.68           C
ATOM   3816  CB  SER A 594      -2.932  17.7421711.519  1.00158.68           C
ATOM   3817  OG  SER A 594      -3.347  16.9511712.624  1.00158.68           O
ATOM   3818  C   SER A 594      -3.945  19.6941712.569  1.00158.68           C
ATOM   3819  O   SER A 594      -3.387  20.7851712.677  1.00158.68           O
HETATM 3820  N   HYP A 595      -4.643  19.1331713.523  1.00 63.74           N
HETATM 3821  CD  HYP A 595      -5.895  18.4811713.174  1.00 63.74           C
HETATM 3822  CA  HYP A 595      -4.709  19.7441714.826  0.27 63.74           C
HETATM 3823  CB  HYP A 595      -6.084  19.4001715.409  1.00 63.74           C
HETATM 3824  CG  HYP A 595      -6.915  19.0281714.176  1.00 63.74           C
HETATM 3825  OE  HYP A 595      -8.051  18.1861714.383  1.00 63.74           O
HETATM 3826  C   HYP A 595      -3.609  19.1691715.657  1.00 63.74           C
HETATM 3827  O   HYP A 595      -3.030  18.1601715.257  1.00 63.74           O
ATOM   3828  N   GLY A 596      -3.311  19.7871716.815  1.00 41.85           N
ATOM   3829  CA  GLY A 596      -2.172  19.3951717.593  0.68 41.85           C
ATOM   3830  C   GLY A 596      -2.651  18.5331718.718  1.00 41.85           C
ATOM   3831  O   GLY A 596      -3.634  17.8051718.587  1.00 41.85           O
ATOM   3832  N   LYS A 597      -1.944  18.6001719.865  1.00184.84           N
ATOM   3833  CA  LYS A 597      -2.276  17.8151721.021  0.24184.84           C
ATOM   3834  CB  LYS A 597      -1.064  17.0531721.585  1.00184.84           C
ATOM   3835  CG  LYS A 597      -0.452  16.0851720.571  1.00184.84           C
ATOM   3836  CD  LYS A 597       0.930  15.5571720.958  1.00184.84           C
ATOM   3837  CE  LYS A 597       1.498  14.5741719.932  1.00184.84           C
ATOM   3838  NZ  LYS A 597       2.856  14.1451720.330  1.00184.84           N
ATOM   3839  C   LYS A 597      -2.751  18.7571722.090  1.00184.84           C
ATOM   3840  O   LYS A 597      -2.712  19.9721721.914  1.00184.84           O
ATOM   3841  N   ASP A 598      -3.224  18.2061723.231  1.00155.22           N
ATOM   3842  CA  ASP A 598      -3.771  18.9861724.314  0.85155.22           C
ATOM   3843  CB  ASP A 598      -4.705  18.1901725.240  1.00155.22           C
ATOM   3844  CG  ASP A 598      -5.985  17.8951724.477  1.00155.22           C
ATOM   3845  OD1 ASP A 598      -6.163  18.4751723.373  1.00155.22           O
ATOM   3846  OD2 ASP A 598      -6.805  17.0891724.992  1.00155.22           O
ATOM   3847  C   ASP A 598      -2.665  19.5061725.172  1.00155.22           C
ATOM   3848  O   ASP A 598      -1.486  19.4151724.834  1.00155.22           O
ATOM   3849  N   GLY A 599      -3.052  20.0851726.327  1.00 38.37           N
ATOM   3850  CA  GLY A 599      -2.120  20.6801727.238  0.15 38.37           C
ATOM   3851  C   GLY A 599      -1.416  19.5861727.975  1.00 38.37           C
ATOM   3852  O   GLY A 599      -1.686  18.4031727.775  1.00 38.37           O
ATOM   3853  N   VAL A 600      -0.481  19.9811728.861  1.00 59.69           N
ATOM   3854  CA  VAL A 600       0.317  19.0501729.601  0.73 59.69           C
ATOM   3855  CB  VAL A 600       1.565  19.6701730.175  1.00 59.69           C
ATOM   3856  CG1 VAL A 600       2.362  18.6091730.955  1.00 59.69           C
ATOM   3857  CG2 VAL A 600       2.362  20.2921729.014  1.00 59.69           C
ATOM   3858  C   VAL A 600      -0.501  18.4531730.710  1.00 59.69           C
ATOM   3859  O   VAL A 600      -1.486  19.0331731.164  1.00 59.69           O
ATOM   3860  N   ARG A 601      -0.094  17.2411731.146  1.00205.49           N
ATOM   3861  CA  ARG A 601      -0.764  16.4211732.119  0.66205.49           C
ATOM   3862  CB  ARG A 601      -0.012  15.1021732.370  1.00205.49           C
ATOM   3863  CG  ARG A 601      -0.599  14.2801733.518  1.00205.49           C
ATOM   3864  CD  ARG A 601       0.346  13.2031734.060  1.00205.49           C
ATOM   3865  NE  ARG A 601       0.498  12.1531733.016  1.00205.49           N
ATOM   3866  CZ  ARG A 601       1.110  10.9731733.327  1.00205.49           C
ATOM   3867  NH1 ARG A 601       1.600  10.7691734.585  1.00205.49           N
ATOM   3868  NH2 ARG A 601       1.225   9.9941732.383  1.00205.49           N
ATOM   3869  C   ARG A 601      -0.902  17.0611733.463  1.00205.49           C
ATOM   3870  O   ARG A 601      -2.012  17.1221733.989  1.00205.49           O
ATOM   3871  N   GLY A 602       0.180  17.5781734.078  1.00 79.92           N
ATOM   3872  CA  GLY A 602      -0.115  18.0211735.409  0.15 79.92           C
ATOM   3873  C   GLY A 602       0.856  19.0311735.898  1.00 79.92           C
ATOM   3874  O   GLY A 602       2.061  18.9621735.661  1.00 79.92           O
ATOM   3875  N   LEU A 603       0.288  20.0141736.614  1.00149.04           N
ATOM   3876  CA  LEU A 603       0.993  21.0161737.343  0.36149.04           C
ATOM   3877  CB  LEU A 603       0.564  22.4441736.986  1.00149.04           C
ATOM   3878  CG  LEU A 603       1.180  23.5061737.911  1.00149.04           C
ATOM   3879  CD1 LEU A 603       2.706  23.5681737.758  1.00149.04           C
ATOM   3880  CD2 LEU A 603       0.491  24.8681737.731  1.00149.04           C
ATOM   3881  C   LEU A 603       0.504  20.7871738.729  1.00149.04           C
ATOM   3882  O   LEU A 603      -0.701  20.8141738.972  1.00149.04           O
ATOM   3883  N   THR A 604       1.413  20.5321739.680  1.00112.91           N
ATOM   3884  CA  THR A 604       0.917  20.3131741.000  0.50112.91           C
ATOM   3885  CB  THR A 604       1.883  19.5991741.900  1.00112.91           C
ATOM   3886  OG1 THR A 604       3.070  20.3621742.060  1.00112.91           O
ATOM   3887  CG2 THR A 604       2.208  18.2311741.276  1.00112.91           C
ATOM   3888  C   THR A 604       0.659  21.6661741.569  1.00112.91           C
ATOM   3889  O   THR A 604       0.890  22.6781740.908  1.00112.91           O
ATOM   3890  N   GLY A 605       0.135  21.7221742.806  1.00 61.47           N
ATOM   3891  CA  GLY A 605      -0.121  22.9991743.398  0.15 61.47           C
ATOM   3892  C   GLY A 605       0.632  23.0321744.702  1.00 61.47           C
ATOM   3893  O   GLY A 605       0.866  22.0081745.343  1.00 61.47           O
ATOM   3894  N   PRO A 606       1.005  24.2171745.097  1.00154.10           N
ATOM   3895  CA  PRO A 606       1.772  24.4671746.293  0.27154.10           C
ATOM   3896  CD  PRO A 606       0.313  25.4081744.634  1.00154.10           C
ATOM   3897  CB  PRO A 606       1.887  25.9881746.381  1.00154.10           C
ATOM   3898  CG  PRO A 606       0.594  26.4761745.705  1.00154.10           C
ATOM   3899  C   PRO A 606       1.403  23.8941747.630  1.00154.10           C
ATOM   3900  O   PRO A 606       2.175  23.0951748.156  1.00154.10           O
ATOM   3901  N   ILE A 607       0.253  24.2831748.209  1.00117.73           N
ATOM   3902  CA  ILE A 607      -0.100  23.8381749.533  0.85117.73           C
ATOM   3903  CB  ILE A 607       0.075  24.9201750.561  1.00117.73           C
ATOM   3904  CG1 ILE A 607      -0.085  24.3771751.989  1.00117.73           C
ATOM   3905  CG2 ILE A 607      -0.885  26.0661750.205  1.00117.73           C
ATOM   3906  CD1 ILE A 607       0.408  25.3571753.054  1.00117.73           C
ATOM   3907  C   ILE A 607      -1.552  23.5041749.449  1.00117.73           C
ATOM   3908  O   ILE A 607      -2.279  24.0561748.626  1.00117.73           O
ATOM   3909  N   GLY A 608      -2.006  22.5621750.288  1.00184.69           N
ATOM   3910  CA  GLY A 608      -3.334  22.0501750.139  0.67184.69           C
ATOM   3911  C   GLY A 608      -4.502  22.9521750.429  1.00184.69           C
ATOM   3912  O   GLY A 608      -5.318  23.0031749.511  1.00184.69           O
ATOM   3913  N   PRO A 609      -4.798  23.7011751.485  1.00186.02           N
ATOM   3914  CA  PRO A 609      -4.097  23.9921752.730  0.24186.02           C
ATOM   3915  CD  PRO A 609      -6.058  24.4251751.402  1.00186.02           C
ATOM   3916  CB  PRO A 609      -4.884  25.1471753.365  1.00186.02           C
ATOM   3917  CG  PRO A 609      -6.300  25.0091752.796  1.00186.02           C
ATOM   3918  C   PRO A 609      -3.843  22.9051753.746  1.00186.02           C
ATOM   3919  O   PRO A 609      -4.292  21.7681753.609  1.00186.02           O
HETATM 3920  N   HYP A 610      -3.089  23.3401754.742  1.00 82.55           N
HETATM 3921  CD  HYP A 610      -2.090  24.3431754.442  1.00 82.55           C
HETATM 3922  CA  HYP A 610      -2.639  22.5601755.873  0.64 82.55           C
HETATM 3923  CB  HYP A 610      -1.871  23.5581756.741  1.00 82.55           C
HETATM 3924  CG  HYP A 610      -1.481  24.7261755.801  1.00 82.55           C
HETATM 3925  OE  HYP A 610      -2.093  25.9201756.296  1.00 82.55           O
HETATM 3926  C   HYP A 610      -3.694  21.8291756.629  1.00 82.55           C
HETATM 3927  O   HYP A 610      -4.882  22.0041756.357  1.00 82.55           O
ATOM   3928  N   GLY A 611      -3.236  21.0141757.603  1.00 27.12           N
ATOM   3929  CA  GLY A 611      -3.933  19.8611758.085  0.85 27.12           C
ATOM   3930  C   GLY A 611      -4.683  20.2231759.327  1.00 27.12           C
ATOM   3931  O   GLY A 611      -4.948  21.3861759.626  1.00 27.12           O
ATOM   3932  N   PRO A 612      -5.018  19.1831760.041  1.00170.46           N
ATOM   3933  CA  PRO A 612      -5.737  19.3091761.281  0.64170.46           C
ATOM   3934  CD  PRO A 612      -5.351  17.9431759.356  1.00170.46           C
ATOM   3935  CB  PRO A 612      -6.336  17.9341761.567  1.00170.46           C
ATOM   3936  CG  PRO A 612      -6.478  17.2971760.176  1.00170.46           C
ATOM   3937  C   PRO A 612      -4.855  19.7921762.379  1.00170.46           C
ATOM   3938  O   PRO A 612      -3.645  19.8701762.193  1.00170.46           O
ATOM   3939  N   ALA A 613      -5.470  20.1111763.533  1.00164.14           N
ATOM   3940  CA  ALA A 613      -4.800  20.6171764.693  0.85164.14           C
ATOM   3941  CB  ALA A 613      -5.760  21.1201765.784  1.00164.14           C
ATOM   3942  C   ALA A 613      -3.976  19.5251765.296  1.00164.14           C
ATOM   3943  O   ALA A 613      -3.954  18.3941764.813  1.00164.14           O
ATOM   3944  N   GLY A 614      -3.246  19.8811766.372  1.00 74.46           N
ATOM   3945  CA  GLY A 614      -2.318  19.0131767.036  0.85 74.46           C
ATOM   3946  C   GLY A 614      -3.026  18.1721768.049  1.00 74.46           C
ATOM   3947  O   GLY A 614      -4.236  17.9581767.976  1.00 74.46           O
ATOM   3948  N   ALA A 615      -2.250  17.6701769.033  1.00201.32           N
ATOM   3949  CA  ALA A 615      -2.757  16.7631770.020  0.44201.32           C
ATOM   3950  CB  ALA A 615      -2.074  15.3851769.990  1.00201.32           C
ATOM   3951  C   ALA A 615      -2.536  17.3301771.392  1.00201.32           C
ATOM   3952  O   ALA A 615      -1.907  18.3691771.591  1.00201.32           O
HETATM 3953  N   HYP A 616      -3.119  16.6351772.334  1.00 92.15           N
HETATM 3954  CD  HYP A 616      -4.281  15.8151772.026  1.00 92.15           C
HETATM 3955  CA  HYP A 616      -3.051  16.9811773.734  0.85 92.15           C
HETATM 3956  CB  HYP A 616      -4.083  16.0951774.435  1.00 92.15           C
HETATM 3957  CG  HYP A 616      -5.091  15.7721773.326  1.00 92.15           C
HETATM 3958  OE  HYP A 616      -5.892  14.6001773.493  1.00 92.15           O
HETATM 3959  C   HYP A 616      -1.675  16.7481774.276  1.00 92.15           C
HETATM 3960  O   HYP A 616      -0.760  16.4781773.499  1.00 92.15           O
ATOM   3961  N   GLY A 617      -1.519  16.8261775.615  1.00 54.21           N
ATOM   3962  CA  GLY A 617      -0.222  16.7581776.222  0.85 54.21           C
ATOM   3963  C   GLY A 617      -0.393  16.2551777.627  1.00 54.21           C
ATOM   3964  O   GLY A 617      -1.437  15.7061777.975  1.00 54.21           O
ATOM   3965  N   ASP A 618       0.649  16.4331778.471  1.00165.06           N
ATOM   3966  CA  ASP A 618       0.632  15.9711779.834  0.46165.06           C
ATOM   3967  CB  ASP A 618       2.029  15.8141780.471  1.00165.06           C
ATOM   3968  CG  ASP A 618       2.640  14.4941780.013  1.00165.06           C
ATOM   3969  OD1 ASP A 618       1.859  13.5381779.761  1.00165.06           O
ATOM   3970  OD2 ASP A 618       3.895  14.4191779.920  1.00165.06           O
ATOM   3971  C   ASP A 618      -0.153  16.9201780.681  1.00165.06           C
ATOM   3972  O   ASP A 618      -0.724  17.8931780.191  1.00165.06           O
ATOM   3973  N   LYS A 619      -0.211  16.6171781.995  1.00194.83           N
ATOM   3974  CA  LYS A 619      -0.968  17.3661782.958  0.79194.83           C
ATOM   3975  CB  LYS A 619      -1.820  16.4551783.855  1.00194.83           C
ATOM   3976  CG  LYS A 619      -2.841  15.6291783.072  1.00194.83           C
ATOM   3977  CD  LYS A 619      -3.421  14.4601783.870  1.00194.83           C
ATOM   3978  CE  LYS A 619      -4.476  13.6601783.104  1.00194.83           C
ATOM   3979  NZ  LYS A 619      -3.824  12.7731782.115  1.00194.83           N
ATOM   3980  C   LYS A 619       0.002  18.0741783.855  1.00194.83           C
ATOM   3981  O   LYS A 619       1.215  17.9891783.669  1.00194.83           O
ATOM   3982  N   GLY A 620      -0.524  18.8181784.851  1.00 58.62           N
ATOM   3983  CA  GLY A 620       0.310  19.5361785.775  0.85 58.62           C
ATOM   3984  C   GLY A 620       0.710  18.5711786.844  1.00 58.62           C
ATOM   3985  O   GLY A 620       0.508  17.3661786.700  1.00 58.62           O
ATOM   3986  N   GLU A 621       1.297  19.0691787.953  1.00216.65           N
ATOM   3987  CA  GLU A 621       1.726  18.1361788.953  0.61216.65           C
ATOM   3988  CB  GLU A 621       3.244  17.8991788.998  1.00216.65           C
ATOM   3989  CG  GLU A 621       3.589  16.5581789.653  1.00216.65           C
ATOM   3990  CD  GLU A 621       5.036  16.2211789.347  1.00216.65           C
ATOM   3991  OE1 GLU A 621       5.862  17.1681789.264  1.00216.65           O
ATOM   3992  OE2 GLU A 621       5.333  15.0071789.187  1.00216.65           O
ATOM   3993  C   GLU A 621       1.254  18.5771790.314  1.00216.65           C
ATOM   3994  O   GLU A 621       0.306  19.3501790.445  1.00216.65           O
ATOM   3995  N   SER A 622       1.922  18.0541791.365  1.00164.52           N
ATOM   3996  CA  SER A 622       1.589  18.2021792.758  0.51164.52           C
ATOM   3997  CB  SER A 622       2.477  17.3301793.667  1.00164.52           C
ATOM   3998  OG  SER A 622       2.192  17.5791795.035  1.00164.52           O
ATOM   3999  C   SER A 622       1.731  19.6081793.255  1.00164.52           C
ATOM   4000  O   SER A 622       2.428  20.4321792.666  1.00164.52           O
ATOM   4001  N   GLY A 623       1.030  19.8841794.384  1.00 43.79           N
ATOM   4002  CA  GLY A 623       0.983  21.1601795.046  0.83 43.79           C
ATOM   4003  C   GLY A 623       1.762  21.1431796.333  1.00 43.79           C
ATOM   4004  O   GLY A 623       2.780  20.4711796.498  1.00 43.79           O
ATOM   4005  N   PRO A 624       1.245  21.9481797.232  1.00 85.94           N
ATOM   4006  CA  PRO A 624       1.787  22.1391798.559  0.84 85.94           C
ATOM   4007  CD  PRO A 624       0.492  23.1111796.794  1.00 85.94           C
ATOM   4008  CB  PRO A 624       1.319  23.5211799.021  1.00 85.94           C
ATOM   4009  CG  PRO A 624       0.151  23.8671798.085  1.00 85.94           C
ATOM   4010  C   PRO A 624       1.467  21.0601799.540  1.00 85.94           C
ATOM   4011  O   PRO A 624       0.634  20.2051799.255  1.00 85.94           O
ATOM   4012  N   SER A 625       2.145  21.1251800.709  1.00133.03           N
ATOM   4013  CA  SER A 625       2.080  20.2031801.807  0.73133.03           C
ATOM   4014  CB  SER A 625       3.302  20.3161802.740  1.00133.03           C
ATOM   4015  OG  SER A 625       4.514  20.2131802.004  1.00133.03           O
ATOM   4016  C   SER A 625       0.893  20.5451802.660  1.00133.03           C
ATOM   4017  O   SER A 625      -0.038  21.2111802.208  1.00133.03           O
ATOM   4018  N   GLY A 626       0.895  20.0691803.930  1.00 55.51           N
ATOM   4019  CA  GLY A 626      -0.228  20.3041804.795  0.83 55.51           C
ATOM   4020  C   GLY A 626       0.218  20.7561806.156  1.00 55.51           C
ATOM   4021  O   GLY A 626       1.372  20.6291806.562  1.00 55.51           O
ATOM   4022  N   PRO A 627      -0.756  21.3081806.836  1.00184.84           N
ATOM   4023  CA  PRO A 627      -0.590  21.8351808.174  0.78184.84           C
ATOM   4024  CD  PRO A 627      -1.730  22.0941806.083  1.00184.84           C
ATOM   4025  CB  PRO A 627      -1.718  22.8391808.382  1.00184.84           C
ATOM   4026  CG  PRO A 627      -2.064  23.3061806.960  1.00184.84           C
ATOM   4027  C   PRO A 627      -0.606  20.7611809.227  1.00184.84           C
ATOM   4028  O   PRO A 627      -0.869  19.6021808.905  1.00184.84           O
ATOM   4029  N   ALA A 628      -0.318  21.1461810.488  1.00181.17           N
ATOM   4030  CA  ALA A 628      -0.333  20.2441811.606  0.76181.17           C
ATOM   4031  CB  ALA A 628       0.147  20.8761812.924  1.00181.17           C
ATOM   4032  C   ALA A 628      -1.755  19.8141811.801  1.00181.17           C
ATOM   4033  O   ALA A 628      -2.680  20.4631811.317  1.00181.17           O
ATOM   4034  N   GLY A 629      -1.962  18.6811812.505  1.00 57.28           N
ATOM   4035  CA  GLY A 629      -3.280  18.1351812.659  0.85 57.28           C
ATOM   4036  C   GLY A 629      -3.918  18.5641813.938  1.00 57.28           C
ATOM   4037  O   GLY A 629      -3.585  19.5721814.558  1.00 57.28           O
ATOM   4038  N   PRO A 630      -4.848  17.7241814.312  1.00 66.69           N
ATOM   4039  CA  PRO A 630      -5.649  17.8791815.498  0.31 66.69           C
ATOM   4040  CD  PRO A 630      -4.829  16.3471813.844  1.00 66.69           C
ATOM   4041  CB  PRO A 630      -6.491  16.6071815.583  1.00 66.69           C
ATOM   4042  CG  PRO A 630      -5.598  15.5491814.909  1.00 66.69           C
ATOM   4043  C   PRO A 630      -4.783  18.0321816.687  1.00 66.69           C
ATOM   4044  O   PRO A 630      -3.649  17.5621816.671  1.00 66.69           O
ATOM   4045  N   THR A 631      -5.303  18.6991817.732  1.00 49.91           N
ATOM   4046  CA  THR A 631      -4.499  18.8701818.895  0.71 49.91           C
ATOM   4047  CB  THR A 631      -5.171  19.6161820.009  1.00 49.91           C
ATOM   4048  OG1 THR A 631      -5.545  20.9121819.567  1.00 49.91           O
ATOM   4049  CG2 THR A 631      -4.189  19.7301821.188  1.00 49.91           C
ATOM   4050  C   THR A 631      -4.167  17.4961819.367  1.00 49.91           C
ATOM   4051  O   THR A 631      -4.870  16.5331819.062  1.00 49.91           O
ATOM   4052  N   GLY A 632      -3.057  17.3731820.114  1.00 53.20           N
ATOM   4053  CA  GLY A 632      -2.613  16.0901820.558  0.77 53.20           C
ATOM   4054  C   GLY A 632      -3.431  15.7181821.755  1.00 53.20           C
ATOM   4055  O   GLY A 632      -4.479  16.3091822.011  1.00 53.20           O
ATOM   4056  N   ALA A 633      -2.966  14.7071822.517  1.00217.08           N
ATOM   4057  CA  ALA A 633      -3.709  14.2401823.651  0.85217.08           C
ATOM   4058  CB  ALA A 633      -4.040  12.7371823.594  1.00217.08           C
ATOM   4059  C   ALA A 633      -2.908  14.4741824.896  1.00217.08           C
ATOM   4060  O   ALA A 633      -1.689  14.6361824.856  1.00217.08           O
ATOM   4061  N   ARG A 634      -3.619  14.4991826.042  1.00109.09           N
ATOM   4062  CA  ARG A 634      -3.119  14.8051827.356  0.65109.09           C
ATOM   4063  CB  ARG A 634      -4.239  15.1301828.353  1.00109.09           C
ATOM   4064  CG  ARG A 634      -5.009  16.4151828.062  1.00109.09           C
ATOM   4065  CD  ARG A 634      -5.840  16.8701829.260  1.00109.09           C
ATOM   4066  NE  ARG A 634      -6.709  17.9921828.816  1.00109.09           N
ATOM   4067  CZ  ARG A 634      -7.219  18.8541829.741  1.00109.09           C
ATOM   4068  NH1 ARG A 634      -6.834  18.7541831.047  1.00109.09           N
ATOM   4069  NH2 ARG A 634      -8.117  19.8091829.363  1.00109.09           N
ATOM   4070  C   ARG A 634      -2.391  13.6471827.973  1.00109.09           C
ATOM   4071  O   ARG A 634      -2.421  12.5241827.473  1.00109.09           O
ATOM   4072  N   GLY A 635      -1.692  13.9401829.098  1.00 52.10           N
ATOM   4073  CA  GLY A 635      -0.936  12.9861829.868  0.28 52.10           C
ATOM   4074  C   GLY A 635      -1.781  12.4651831.003  1.00 52.10           C
ATOM   4075  O   GLY A 635      -2.992  12.6751831.040  1.00 52.10           O
ATOM   4076  N   ALA A 636      -1.130  11.7691831.968  1.00191.45           N
ATOM   4077  CA  ALA A 636      -1.771  11.1021833.078  0.22191.45           C
ATOM   4078  CB  ALA A 636      -1.030   9.8361833.541  1.00191.45           C
ATOM   4079  C   ALA A 636      -1.955  11.9841834.286  1.00191.45           C
ATOM   4080  O   ALA A 636      -1.451  13.1021834.379  1.00191.45           O
HETATM 4081  N   HYP A 637      -2.733  11.4381835.202  1.00 97.01           N
HETATM 4082  CD  HYP A 637      -3.869  10.6491834.751  1.00 97.01           C
HETATM 4083  CA  HYP A 637      -3.042  12.0821836.460  0.53 97.01           C
HETATM 4084  CB  HYP A 637      -4.308  11.4091836.980  1.00 97.01           C
HETATM 4085  CG  HYP A 637      -5.036  11.0321835.681  1.00 97.01           C
HETATM 4086  OE  HYP A 637      -5.691  12.2101835.200  1.00 97.01           O
HETATM 4087  C   HYP A 637      -1.912  12.1491837.448  1.00 97.01           C
HETATM 4088  O   HYP A 637      -0.834  11.6291837.165  1.00 97.01           O
ATOM   4089  N   GLY A 638      -2.154  12.8021838.611  1.00 46.95           N
ATOM   4090  CA  GLY A 638      -1.109  13.2451839.497  0.15 46.95           C
ATOM   4091  C   GLY A 638      -1.085  12.3981840.742  1.00 46.95           C
ATOM   4092  O   GLY A 638      -1.849  11.4441840.872  1.00 46.95           O
ATOM   4093  N   ASP A 639      -0.197  12.7501841.707  1.00204.05           N
ATOM   4094  CA  ASP A 639      -0.029  11.9641842.904  0.54204.05           C
ATOM   4095  CB  ASP A 639       1.434  11.7941843.364  1.00204.05           C
ATOM   4096  CG  ASP A 639       1.990  13.1321843.823  1.00204.05           C
ATOM   4097  OD1 ASP A 639       1.919  14.1141843.039  1.00204.05           O
ATOM   4098  OD2 ASP A 639       2.509  13.1811844.971  1.00204.05           O
ATOM   4099  C   ASP A 639      -0.815  12.5051844.070  1.00204.05           C
ATOM   4100  O   ASP A 639      -1.682  13.3631843.914  1.00204.05           O
ATOM   4101  N   ARG A 640      -0.515  11.9731845.285  1.00181.49           N
ATOM   4102  CA  ARG A 640      -1.204  12.2921846.513  0.72181.49           C
ATOM   4103  CB  ARG A 640      -1.389  11.1071847.481  1.00181.49           C
ATOM   4104  CG  ARG A 640      -0.095  10.4951848.023  1.00181.49           C
ATOM   4105  CD  ARG A 640       0.419   9.2921847.226  1.00181.49           C
ATOM   4106  NE  ARG A 640       1.659   9.7081846.510  1.00181.49           N
ATOM   4107  CZ  ARG A 640       2.585   8.7661846.163  1.00181.49           C
ATOM   4108  NH1 ARG A 640       2.355   7.4491846.439  1.00181.49           N
ATOM   4109  NH2 ARG A 640       3.746   9.1371845.547  1.00181.49           N
ATOM   4110  C   ARG A 640      -0.497  13.3781847.266  1.00181.49           C
ATOM   4111  O   ARG A 640       0.539  13.8891846.844  1.00181.49           O
ATOM   4112  N   GLY A 641      -1.093  13.7571848.419  1.00 47.65           N
ATOM   4113  CA  GLY A 641      -0.647  14.8381849.253  0.61 47.65           C
ATOM   4114  C   GLY A 641       0.406  14.3901850.213  1.00 47.65           C
ATOM   4115  O   GLY A 641       0.952  13.2921850.121  1.00 47.65           O
ATOM   4116  N   GLU A 642       0.704  15.2941851.168  1.00188.17           N
ATOM   4117  CA  GLU A 642       1.688  15.1261852.194  0.26188.17           C
ATOM   4118  CB  GLU A 642       2.619  16.3441852.321  1.00188.17           C
ATOM   4119  CG  GLU A 642       3.547  16.5081851.116  1.00188.17           C
ATOM   4120  CD  GLU A 642       4.529  15.3421851.101  1.00188.17           C
ATOM   4121  OE1 GLU A 642       4.510  14.5321852.066  1.00188.17           O
ATOM   4122  OE2 GLU A 642       5.312  15.2481850.119  1.00188.17           O
ATOM   4123  C   GLU A 642       0.920  14.9571853.477  1.00188.17           C
ATOM   4124  O   GLU A 642      -0.291  14.7451853.442  1.00188.17           O
HETATM 4125  N   HYP A 643       1.565  15.0131854.614  1.00 86.81           N
HETATM 4126  CD  HYP A 643       2.940  14.5471854.724  1.00 86.81           C
HETATM 4127  CA  HYP A 643       0.855  14.8111855.848  0.85 86.81           C
HETATM 4128  CB  HYP A 643       1.934  14.7181856.922  1.00 86.81           C
HETATM 4129  CG  HYP A 643       3.122  14.0751856.180  1.00 86.81           C
HETATM 4130  OE  HYP A 643       3.017  12.6521856.274  1.00 86.81           O
HETATM 4131  C   HYP A 643      -0.220  15.8221856.112  1.00 86.81           C
HETATM 4132  O   HYP A 643      -0.441  16.6941855.272  1.00 86.81           O
ATOM   4133  N   GLY A 644      -0.886  15.7191857.286  1.00 44.20           N
ATOM   4134  CA  GLY A 644      -2.186  16.2921857.504  0.85 44.20           C
ATOM   4135  C   GLY A 644      -2.209  16.9161858.868  1.00 44.20           C
ATOM   4136  O   GLY A 644      -1.216  16.9301859.595  1.00 44.20           O
ATOM   4137  N   PRO A 645      -3.350  17.4571859.211  1.00159.11           N
ATOM   4138  CA  PRO A 645      -3.493  18.1001860.496  0.45159.11           C
ATOM   4139  CD  PRO A 645      -4.156  18.1101858.193  1.00159.11           C
ATOM   4140  CB  PRO A 645      -4.722  19.0001860.377  1.00159.11           C
ATOM   4141  CG  PRO A 645      -4.774  19.3411858.879  1.00159.11           C
ATOM   4142  C   PRO A 645      -3.585  17.0961861.594  1.00159.11           C
ATOM   4143  O   PRO A 645      -3.767  15.9071861.330  1.00159.11           O
HETATM 4144  N   HYP A 646      -3.412  17.5611862.800  1.00 75.99           N
HETATM 4145  CD  HYP A 646      -2.712  18.8121863.037  1.00 75.99           C
HETATM 4146  CA  HYP A 646      -3.480  16.7221863.964  0.62 75.99           C
HETATM 4147  CB  HYP A 646      -2.811  17.5011865.102  1.00 75.99           C
HETATM 4148  CG  HYP A 646      -2.019  18.6081864.385  1.00 75.99           C
HETATM 4149  OE  HYP A 646      -1.713  19.8001865.113  1.00 75.99           O
HETATM 4150  C   HYP A 646      -4.936  16.5031864.260  1.00 75.99           C
HETATM 4151  O   HYP A 646      -5.463  15.4461863.915  1.00 75.99           O
ATOM   4152  N   GLY A 647      -5.605  17.4931864.898  1.00 58.93           N
ATOM   4153  CA  GLY A 647      -6.969  17.3141865.312  0.85 58.93           C
ATOM   4154  C   GLY A 647      -7.477  18.6071865.871  1.00 58.93           C
ATOM   4155  O   GLY A 647      -6.762  19.6031865.957  1.00 58.93           O
ATOM   4156  N   PRO A 648      -8.726  18.5851866.250  1.00196.76           N
ATOM   4157  CA  PRO A 648      -9.346  19.7451866.830  0.39196.76           C
ATOM   4158  CD  PRO A 648      -9.689  17.7581865.538  1.00196.76           C
ATOM   4159  CB  PRO A 648     -10.846  19.4701866.818  1.00196.76           C
ATOM   4160  CG  PRO A 648     -11.022  18.5181865.620  1.00196.76           C
ATOM   4161  C   PRO A 648      -8.722  19.8381868.189  1.00196.76           C
ATOM   4162  O   PRO A 648      -8.066  18.8741868.578  1.00196.76           O
ATOM   4163  N   ALA A 649      -8.888  20.9461868.940  1.00247.96           N
ATOM   4164  CA  ALA A 649      -8.051  21.0021870.104  0.68247.96           C
ATOM   4165  CB  ALA A 649      -7.009  22.1291870.039  1.00247.96           C
ATOM   4166  C   ALA A 649      -8.769  21.1601871.406  1.00247.96           C
ATOM   4167  O   ALA A 649      -9.899  21.6381871.489  1.00247.96           O
ATOM   4168  N   GLY A 650      -8.063  20.6851872.459  1.00112.95           N
ATOM   4169  CA  GLY A 650      -8.349  20.8671873.855  0.85112.95           C
ATOM   4170  C   GLY A 650      -9.609  20.2181874.325  1.00112.95           C
ATOM   4171  O   GLY A 650     -10.385  20.8441875.044  1.00112.95           O
ATOM   4172  N   PHE A 651      -9.871  18.9621873.934  1.00142.55           N
ATOM   4173  CA  PHE A 651     -10.977  18.3031874.563  0.22142.55           C
ATOM   4174  CB  PHE A 651     -11.132  16.8521874.066  1.00142.55           C
ATOM   4175  CG  PHE A 651     -12.445  16.2961874.495  1.00142.55           C
ATOM   4176  CD1 PHE A 651     -13.564  16.5261873.729  1.00142.55           C
ATOM   4177  CD2 PHE A 651     -12.561  15.5421875.639  1.00142.55           C
ATOM   4178  CE1 PHE A 651     -14.785  16.0181874.101  1.00142.55           C
ATOM   4179  CE2 PHE A 651     -13.781  15.0321876.017  1.00142.55           C
ATOM   4180  CZ  PHE A 651     -14.895  15.2701875.248  1.00142.55           C
ATOM   4181  C   PHE A 651     -10.488  18.2581875.979  1.00142.55           C
ATOM   4182  O   PHE A 651      -9.283  18.1501876.205  1.00142.55           O
ATOM   4183  N   ALA A 652     -11.382  18.3551876.978  1.00201.13           N
ATOM   4184  CA  ALA A 652     -10.895  18.4671878.325  0.68201.13           C
ATOM   4185  CB  ALA A 652     -12.016  18.6121879.371  1.00201.13           C
ATOM   4186  C   ALA A 652     -10.082  17.2691878.677  1.00201.13           C
ATOM   4187  O   ALA A 652     -10.344  16.1581878.220  1.00201.13           O
ATOM   4188  N   GLY A 653      -9.031  17.5001879.489  1.00 52.92           N
ATOM   4189  CA  GLY A 653      -8.169  16.4431879.922  0.81 52.92           C
ATOM   4190  C   GLY A 653      -8.790  15.8171881.122  1.00 52.92           C
ATOM   4191  O   GLY A 653      -9.746  16.3331881.700  1.00 52.92           O
ATOM   4192  N   PRO A 654      -8.243  14.6961881.494  1.00 75.04           N
ATOM   4193  CA  PRO A 654      -8.715  13.9801882.644  0.82 75.04           C
ATOM   4194  CD  PRO A 654      -7.635  13.8021880.523  1.00 75.04           C
ATOM   4195  CB  PRO A 654      -8.216  12.5411882.498  1.00 75.04           C
ATOM   4196  CG  PRO A 654      -7.180  12.5991881.364  1.00 75.04           C
ATOM   4197  C   PRO A 654      -8.142  14.7141883.813  1.00 75.04           C
ATOM   4198  O   PRO A 654      -7.441  15.6991883.585  1.00 75.04           O
HETATM 4199  N   HYP A 655      -8.393  14.3121885.024  1.00 90.08           N
HETATM 4200  CD  HYP A 655      -9.660  13.6881885.370  1.00 90.08           C
HETATM 4201  CA  HYP A 655      -7.898  15.0911886.117  0.84 90.08           C
HETATM 4202  CB  HYP A 655      -8.623  14.6241887.371  1.00 90.08           C
HETATM 4203  CG  HYP A 655      -9.987  14.1591886.808  1.00 90.08           C
HETATM 4204  OE  HYP A 655     -10.877  15.2781886.785  1.00 90.08           O
HETATM 4205  C   HYP A 655      -6.421  15.4201886.124  1.00 90.08           C
HETATM 4206  O   HYP A 655      -6.084  16.4741885.588  1.00 90.08           O
ATOM   4207  N   GLY A 656      -5.506  14.6111886.717  1.00 96.02           N
ATOM   4208  CA  GLY A 656      -5.781  13.6861887.776  0.85 96.02           C
ATOM   4209  C   GLY A 656      -4.681  13.7741888.787  1.00 96.02           C
ATOM   4210  O   GLY A 656      -3.512  13.9111888.432  1.00 96.02           O
ATOM   4211  N   ALA A 657      -5.054  13.6931890.084  1.00303.07           N
ATOM   4212  CA  ALA A 657      -4.127  13.7451891.184  0.68303.07           C
ATOM   4213  CB  ALA A 657      -2.970  14.7421890.992  1.00303.07           C
ATOM   4214  C   ALA A 657      -4.921  14.2231892.353  1.00303.07           C
ATOM   4215  O   ALA A 657      -6.108  14.5201892.227  1.00303.07           O
ATOM   4216  N   ASP A 658      -4.290  14.2831893.538  1.00228.24           N
ATOM   4217  CA  ASP A 658      -5.011  14.7351894.689  0.77228.24           C
ATOM   4218  CB  ASP A 658      -5.602  13.5841895.528  1.00228.24           C
ATOM   4219  CG  ASP A 658      -6.807  13.0001894.804  1.00228.24           C
ATOM   4220  OD1 ASP A 658      -7.698  13.7981894.406  1.00228.24           O
ATOM   4221  OD2 ASP A 658      -6.853  11.7521894.636  1.00228.24           O
ATOM   4222  C   ASP A 658      -4.064  15.4561895.591  1.00228.24           C
ATOM   4223  O   ASP A 658      -2.881  15.6061895.290  1.00228.24           O
ATOM   4224  N   GLY A 659      -4.596  15.9321896.737  1.00 71.68           N
ATOM   4225  CA  GLY A 659      -3.821  16.6521897.704  0.40 71.68           C
ATOM   4226  C   GLY A 659      -3.385  15.7011898.775  1.00 71.68           C
ATOM   4227  O   GLY A 659      -3.254  14.5001898.548  1.00 71.68           O
ATOM   4228  N   GLN A 660      -3.147  16.2431899.988  1.00281.11           N
ATOM   4229  CA  GLN A 660      -2.668  15.4681901.098  0.50281.11           C
ATOM   4230  CB  GLN A 660      -1.425  16.0831901.765  1.00281.11           C
ATOM   4231  CG  GLN A 660      -1.701  17.4421902.415  1.00281.11           C
ATOM   4232  CD  GLN A 660      -1.987  18.4531901.312  1.00281.11           C
ATOM   4233  OE1 GLN A 660      -1.126  18.7521900.486  1.00281.11           O
ATOM   4234  NE2 GLN A 660      -3.237  18.9891901.290  1.00281.11           N
ATOM   4235  C   GLN A 660      -3.737  15.4031902.141  1.00281.11           C
ATOM   4236  O   GLN A 660      -4.652  16.2211902.198  1.00281.11           O
HETATM 4237  N   HYP A 661      -3.621  14.3831902.946  1.00115.85           N
HETATM 4238  CD  HYP A 661      -3.105  13.1261902.428  1.00115.85           C
HETATM 4239  CA  HYP A 661      -4.533  14.1851904.047  0.15115.85           C
HETATM 4240  CB  HYP A 661      -4.348  12.7271904.471  1.00115.85           C
HETATM 4241  CG  HYP A 661      -3.889  12.0461903.176  1.00115.85           C
HETATM 4242  OE  HYP A 661      -3.215  10.7911903.295  1.00115.85           O
HETATM 4243  C   HYP A 661      -4.099  15.1081905.154  1.00115.85           C
HETATM 4244  O   HYP A 661      -3.410  14.6451906.062  1.00115.85           O
ATOM   4245  N   GLY A 662      -4.451  16.4091905.092  1.00114.82           N
ATOM   4246  CA  GLY A 662      -4.853  17.1311906.270  0.38114.82           C
ATOM   4247  C   GLY A 662      -3.666  17.7171906.989  1.00114.82           C
ATOM   4248  O   GLY A 662      -2.513  17.4491906.653  1.00114.82           O
ATOM   4249  N   ALA A 663      -3.959  18.5511908.017  1.00210.78           N
ATOM   4250  CA  ALA A 663      -3.012  19.2571908.849  0.73210.78           C
ATOM   4251  CB  ALA A 663      -3.531  20.6161909.347  1.00210.78           C
ATOM   4252  C   ALA A 663      -2.669  18.4391910.067  1.00210.78           C
ATOM   4253  O   ALA A 663      -3.189  17.3421910.266  1.00210.78           O
ATOM   4254  N   LYS A 664      -1.742  18.9701910.903  1.00197.52           N
ATOM   4255  CA  LYS A 664      -1.271  18.3431912.116  0.15197.52           C
ATOM   4256  CB  LYS A 664      -0.015  19.0121912.706  1.00197.52           C
ATOM   4257  CG  LYS A 664       1.207  18.9881911.785  1.00197.52           C
ATOM   4258  CD  LYS A 664       2.317  19.9411912.237  1.00197.52           C
ATOM   4259  CE  LYS A 664       3.484  20.0531911.256  1.00197.52           C
ATOM   4260  NZ  LYS A 664       4.512  20.9641911.807  1.00197.52           N
ATOM   4261  C   LYS A 664      -2.327  18.4461913.174  1.00197.52           C
ATOM   4262  O   LYS A 664      -3.040  19.4441913.257  1.00197.52           O
ATOM   4263  N   GLY A 665      -2.427  17.4111914.037  1.00 63.86           N
ATOM   4264  CA  GLY A 665      -3.427  17.3681915.071  0.38 63.86           C
ATOM   4265  C   GLY A 665      -3.033  18.3001916.170  1.00 63.86           C
ATOM   4266  O   GLY A 665      -1.908  18.7971916.208  1.00 63.86           O
ATOM   4267  N   GLU A 666      -3.975  18.5581917.103  1.00241.51           N
ATOM   4268  CA  GLU A 666      -3.722  19.4511918.197  0.85241.51           C
ATOM   4269  CB  GLU A 666      -4.875  20.4281918.485  1.00241.51           C
ATOM   4270  CG  GLU A 666      -6.215  19.7611918.789  1.00241.51           C
ATOM   4271  CD  GLU A 666      -7.226  20.8821918.978  1.00241.51           C
ATOM   4272  OE1 GLU A 666      -7.320  21.4121920.117  1.00241.51           O
ATOM   4273  OE2 GLU A 666      -7.907  21.2341917.978  1.00241.51           O
ATOM   4274  C   GLU A 666      -3.427  18.6471919.437  1.00241.51           C
ATOM   4275  O   GLU A 666      -3.737  17.4611919.534  1.00241.51           O
ATOM   4276  N   PRO A 667      -2.784  19.3071920.370  1.00258.25           N
ATOM   4277  CA  PRO A 667      -2.394  18.7331921.642  0.37258.25           C
ATOM   4278  CD  PRO A 667      -1.917  20.4101919.987  1.00258.25           C
ATOM   4279  CB  PRO A 667      -1.434  19.7441922.269  1.00258.25           C
ATOM   4280  CG  PRO A 667      -0.819  20.4661921.058  1.00258.25           C
ATOM   4281  C   PRO A 667      -3.378  18.1791922.642  1.00258.25           C
ATOM   4282  O   PRO A 667      -3.062  17.1421923.219  1.00258.25           O
ATOM   4283  N   GLY A 668      -4.546  18.8021922.901  1.00128.73           N
ATOM   4284  CA  GLY A 668      -5.421  18.2321923.901  0.31128.73           C
ATOM   4285  C   GLY A 668      -5.282  19.0041925.177  1.00128.73           C
ATOM   4286  O   GLY A 668      -4.230  19.5751925.463  1.00128.73           O
ATOM   4287  N   ASP A 669      -6.373  19.0301925.973  1.00220.11           N
ATOM   4288  CA  ASP A 669      -6.432  19.7531927.214  0.84220.11           C
ATOM   4289  CB  ASP A 669      -7.842  20.3221927.483  1.00220.11           C
ATOM   4290  CG  ASP A 669      -7.764  21.5891928.333  1.00220.11           C
ATOM   4291  OD1 ASP A 669      -6.757  21.7821929.063  1.00220.11           O
ATOM   4292  OD2 ASP A 669      -8.723  22.4011928.237  1.00220.11           O
ATOM   4293  C   ASP A 669      -6.081  18.8031928.317  1.00220.11           C
ATOM   4294  O   ASP A 669      -5.821  17.6231928.083  1.00220.11           O
ATOM   4295  N   ALA A 670      -6.042  19.3191929.559  1.00210.70           N
ATOM   4296  CA  ALA A 670      -5.786  18.5051930.706  0.58210.70           C
ATOM   4297  CB  ALA A 670      -5.532  19.3131931.991  1.00210.70           C
ATOM   4298  C   ALA A 670      -7.032  17.7051930.903  1.00210.70           C
ATOM   4299  O   ALA A 670      -8.095  18.0701930.402  1.00210.70           O
ATOM   4300  N   GLY A 671      -6.927  16.5721931.618  1.00112.06           N
ATOM   4301  CA  GLY A 671      -8.062  15.7131931.785  0.18112.06           C
ATOM   4302  C   GLY A 671      -8.900  16.1901932.927  1.00112.06           C
ATOM   4303  O   GLY A 671      -8.589  17.1851933.580  1.00112.06           O
ATOM   4304  N   ALA A 672     -10.009  15.4641933.175  1.00213.53           N
ATOM   4305  CA  ALA A 672     -10.913  15.7651934.247  0.85213.53           C
ATOM   4306  CB  ALA A 672     -12.276  15.0641934.123  1.00213.53           C
ATOM   4307  C   ALA A 672     -10.264  15.2881935.509  1.00213.53           C
ATOM   4308  O   ALA A 672      -9.346  14.4711935.467  1.00213.53           O
ATOM   4309  N   LYS A 673     -10.708  15.7981936.677  1.00267.15           N
ATOM   4310  CA  LYS A 673     -10.047  15.3991937.886  0.54267.15           C
ATOM   4311  CB  LYS A 673      -9.969  16.4701938.990  1.00267.15           C
ATOM   4312  CG  LYS A 673     -11.246  16.6361939.811  1.00267.15           C
ATOM   4313  CD  LYS A 673     -10.997  17.3321941.152  1.00267.15           C
ATOM   4314  CE  LYS A 673     -12.249  17.4541942.020  1.00267.15           C
ATOM   4315  NZ  LYS A 673     -12.757  16.1061942.357  1.00267.15           N
ATOM   4316  C   LYS A 673     -10.698  14.1901938.486  1.00267.15           C
ATOM   4317  O   LYS A 673     -11.756  13.7471938.041  1.00267.15           O
ATOM   4318  N   GLY A 674     -10.031  13.6141939.515  1.00 82.06           N
ATOM   4319  CA  GLY A 674     -10.504  12.4561940.224  0.22 82.06           C
ATOM   4320  C   GLY A 674     -10.701  12.8471941.657  1.00 82.06           C
ATOM   4321  O   GLY A 674     -10.115  13.8201942.130  1.00 82.06           O
ATOM   4322  N   ASP A 675     -11.542  12.0791942.385  1.00289.89           N
ATOM   4323  CA  ASP A 675     -11.875  12.4001943.746  0.60289.89           C
ATOM   4324  CB  ASP A 675     -13.365  12.7561943.922  1.00289.89           C
ATOM   4325  CG  ASP A 675     -14.217  11.5611943.499  1.00289.89           C
ATOM   4326  OD1 ASP A 675     -13.962  10.9981942.401  1.00289.89           O
ATOM   4327  OD2 ASP A 675     -15.152  11.2071944.266  1.00289.89           O
ATOM   4328  C   ASP A 675     -11.570  11.2451944.651  1.00289.89           C
ATOM   4329  O   ASP A 675     -11.769  10.0831944.301  1.00289.89           O
ATOM   4330  N   ALA A 676     -11.038  11.5701945.847  1.00279.77           N
ATOM   4331  CA  ALA A 676     -10.749  10.6351946.898  0.53279.77           C
ATOM   4332  CB  ALA A 676      -9.436   9.8571946.707  1.00279.77           C
ATOM   4333  C   ALA A 676     -10.594  11.4911948.113  1.00279.77           C
ATOM   4334  O   ALA A 676     -10.443  12.7051947.984  1.00279.77           O
ATOM   4335  N   GLY A 677     -10.652  10.9161949.332  1.00 99.92           N
ATOM   4336  CA  GLY A 677     -10.485  11.8031950.448  0.30 99.92           C
ATOM   4337  C   GLY A 677      -9.990  11.0451951.639  1.00 99.92           C
ATOM   4338  O   GLY A 677     -10.656  10.1661952.183  1.00 99.92           O
ATOM   4339  N   PRO A 678      -8.793  11.3911952.026  1.00 81.06           N
ATOM   4340  CA  PRO A 678      -8.214  10.7951953.200  0.75 81.06           C
ATOM   4341  CD  PRO A 678      -7.785  11.6391951.010  1.00 81.06           C
ATOM   4342  CB  PRO A 678      -6.699  10.7611952.978  1.00 81.06           C
ATOM   4343  CG  PRO A 678      -6.459  11.6891951.777  1.00 81.06           C
ATOM   4344  C   PRO A 678      -8.639  11.5331954.437  1.00 81.06           C
ATOM   4345  O   PRO A 678      -9.130  12.6551954.321  1.00 81.06           O
HETATM 4346  N   HYP A 679      -8.479  10.9281955.589  1.00 61.40           N
HETATM 4347  CD  HYP A 679      -8.738   9.4971955.653  1.00 61.40           C
HETATM 4348  CA  HYP A 679      -8.838  11.5841956.831  0.18 61.40           C
HETATM 4349  CB  HYP A 679      -9.102  10.4711957.846  1.00 61.40           C
HETATM 4350  CG  HYP A 679      -9.521   9.2961956.955  1.00 61.40           C
HETATM 4351  OE  HYP A 679      -9.448   7.9811957.512  1.00 61.40           O
HETATM 4352  C   HYP A 679      -7.787  12.5481957.269  1.00 61.40           C
HETATM 4353  O   HYP A 679      -6.753  12.6531956.610  1.00 61.40           O
ATOM   4354  N   GLY A 680      -8.048  13.2671958.379  1.00 29.65           N
ATOM   4355  CA  GLY A 680      -7.210  14.3621958.762  0.56 29.65           C
ATOM   4356  C   GLY A 680      -6.336  13.9691959.918  1.00 29.65           C
ATOM   4357  O   GLY A 680      -6.345  12.8411960.409  1.00 29.65           O
ATOM   4358  N   PRO A 681      -5.561  14.9471960.319  1.00101.27           N
ATOM   4359  CA  PRO A 681      -4.630  14.8061961.412  0.84101.27           C
ATOM   4360  CD  PRO A 681      -5.100  15.9271959.348  1.00101.27           C
ATOM   4361  CB  PRO A 681      -3.528  15.8451961.177  1.00101.27           C
ATOM   4362  CG  PRO A 681      -4.114  16.8061960.129  1.00101.27           C
ATOM   4363  C   PRO A 681      -5.303  14.9341962.761  1.00101.27           C
ATOM   4364  O   PRO A 681      -6.416  15.4531962.831  1.00101.27           O
ATOM   4365  N   ALA A 682      -4.638  14.4501963.835  1.00186.62           N
ATOM   4366  CA  ALA A 682      -5.128  14.4381965.196  0.32186.62           C
ATOM   4367  CB  ALA A 682      -4.702  13.1851965.982  1.00186.62           C
ATOM   4368  C   ALA A 682      -4.646  15.6341965.978  1.00186.62           C
ATOM   4369  O   ALA A 682      -3.962  16.5051965.444  1.00186.62           O
ATOM   4370  N   GLY A 683      -5.023  15.6991967.285  1.00 74.86           N
ATOM   4371  CA  GLY A 683      -4.675  16.8031968.153  0.41 74.86           C
ATOM   4372  C   GLY A 683      -4.108  16.3051969.461  1.00 74.86           C
ATOM   4373  O   GLY A 683      -4.027  15.1071969.734  1.00 74.86           O
ATOM   4374  N   PRO A 684      -3.680  17.2691970.245  1.00108.50           N
ATOM   4375  CA  PRO A 684      -3.087  17.0631971.554  0.83108.50           C
ATOM   4376  CD  PRO A 684      -3.174  18.4901969.627  1.00108.50           C
ATOM   4377  CB  PRO A 684      -2.123  18.2241971.780  1.00108.50           C
ATOM   4378  CG  PRO A 684      -2.572  19.3011970.781  1.00108.50           C
ATOM   4379  C   PRO A 684      -4.103  16.9211972.665  1.00108.50           C
ATOM   4380  O   PRO A 684      -5.296  17.0531972.406  1.00108.50           O
ATOM   4381  N   ALA A 685      -3.621  16.6581973.907  1.00201.63           N
ATOM   4382  CA  ALA A 685      -4.445  16.4351975.071  0.75201.63           C
ATOM   4383  CB  ALA A 685      -4.137  15.1141975.797  1.00201.63           C
ATOM   4384  C   ALA A 685      -4.237  17.5441976.065  1.00201.63           C
ATOM   4385  O   ALA A 685      -3.378  18.4071975.891  1.00201.63           O
ATOM   4386  N   GLY A 686      -5.064  17.5381977.136  1.00 78.57           N
ATOM   4387  CA  GLY A 686      -5.120  18.5791978.131  0.27 78.57           C
ATOM   4388  C   GLY A 686      -4.114  18.3751979.242  1.00 78.57           C
ATOM   4389  O   GLY A 686      -3.268  17.4821979.235  1.00 78.57           O
ATOM   4390  N   PRO A 687      -4.260  19.2731980.195  1.00173.75           N
ATOM   4391  CA  PRO A 687      -3.400  19.4941981.347  0.71173.75           C
ATOM   4392  CD  PRO A 687      -5.193  20.3691979.994  1.00173.75           C
ATOM   4393  CB  PRO A 687      -3.802  20.8661981.899  1.00173.75           C
ATOM   4394  CG  PRO A 687      -5.203  21.1271981.327  1.00173.75           C
ATOM   4395  C   PRO A 687      -3.116  18.5341982.469  1.00173.75           C
ATOM   4396  O   PRO A 687      -1.983  18.6061982.943  1.00173.75           O
HETATM 4397  N   HYP A 688      -3.962  17.6801982.957  1.00 96.94           N
HETATM 4398  CD  HYP A 688      -4.427  16.7141981.981  1.00 96.94           C
HETATM 4399  CA  HYP A 688      -3.441  16.9591984.097  0.40 96.94           C
HETATM 4400  CB  HYP A 688      -2.715  15.7651983.475  1.00 96.94           C
HETATM 4401  CG  HYP A 688      -3.432  15.5501982.127  1.00 96.94           C
HETATM 4402  OE  HYP A 688      -3.937  14.2451981.828  1.00 96.94           O
HETATM 4403  C   HYP A 688      -4.633  16.4821984.848  1.00 96.94           C
HETATM 4404  O   HYP A 688      -5.693  17.0951984.740  1.00 96.94           O
ATOM   4405  N   GLY A 689      -4.499  15.3761985.597  1.00 24.55           N
ATOM   4406  CA  GLY A 689      -5.683  14.7991986.148  0.45 24.55           C
ATOM   4407  C   GLY A 689      -6.063  15.6041987.354  1.00 24.55           C
ATOM   4408  O   GLY A 689      -5.235  16.2131988.028  1.00 24.55           O
ATOM   4409  N   PRO A 690      -7.340  15.5851987.606  1.00163.61           N
ATOM   4410  CA  PRO A 690      -7.898  16.2931988.731  0.74163.61           C
ATOM   4411  CD  PRO A 690      -8.248  15.6051986.468  1.00163.61           C
ATOM   4412  CB  PRO A 690      -9.373  16.5151988.404  1.00163.61           C
ATOM   4413  CG  PRO A 690      -9.413  16.5201986.868  1.00163.61           C
ATOM   4414  C   PRO A 690      -7.697  15.5151990.001  1.00163.61           C
ATOM   4415  O   PRO A 690      -7.094  14.4431989.955  1.00163.61           O
ATOM   4416  N   ILE A 691      -8.221  16.0261991.136  1.00107.70           N
ATOM   4417  CA  ILE A 691      -8.016  15.4621992.447  0.71107.70           C
ATOM   4418  CB  ILE A 691      -7.438  16.4651993.397  1.00107.70           C
ATOM   4419  CG1 ILE A 691      -8.426  17.6321993.567  1.00107.70           C
ATOM   4420  CG2 ILE A 691      -6.063  16.8961992.861  1.00107.70           C
ATOM   4421  CD1 ILE A 691      -8.038  18.6211994.661  1.00107.70           C
ATOM   4422  C   ILE A 691      -9.335  15.0251993.041  1.00107.70           C
ATOM   4423  O   ILE A 691     -10.402  15.2931992.491  1.00107.70           O
ATOM   4424  N   GLY A 692      -9.259  14.3001994.186  1.00 61.43           N
ATOM   4425  CA  GLY A 692     -10.378  13.7591994.924  0.61 61.43           C
ATOM   4426  C   GLY A 692     -10.744  14.7371996.006  1.00 61.43           C
ATOM   4427  O   GLY A 692     -10.826  15.9361995.742  1.00 61.43           O
ATOM   4428  N   ASN A 693     -10.970  14.2681997.266  1.00246.99           N
ATOM   4429  CA  ASN A 693     -11.263  15.1841998.352  0.28246.99           C
ATOM   4430  CB  ASN A 693     -12.765  15.4951998.551  1.00246.99           C
ATOM   4431  CG  ASN A 693     -13.606  14.2471998.810  1.00246.99           C
ATOM   4432  OD1 ASN A 693     -14.817  14.2711998.599  1.00246.99           O
ATOM   4433  ND2 ASN A 693     -12.979  13.1331999.274  1.00246.99           N
ATOM   4434  C   ASN A 693     -10.653  14.7431999.663  1.00246.99           C
ATOM   4435  O   ASN A 693      -9.849  13.8131999.707  1.00246.99           O
ATOM   4436  N   VAL A 694     -11.016  15.4552000.763  1.00130.29           N
ATOM   4437  CA  VAL A 694     -10.510  15.2772002.111  0.73130.29           C
ATOM   4438  CB  VAL A 694     -10.573  16.5222002.942  1.00130.29           C
ATOM   4439  CG1 VAL A 694      -9.724  17.6112002.269  1.00130.29           C
ATOM   4440  CG2 VAL A 694     -12.051  16.8992003.148  1.00130.29           C
ATOM   4441  C   VAL A 694     -11.324  14.2652002.855  1.00130.29           C
ATOM   4442  O   VAL A 694     -12.460  13.9572002.496  1.00130.29           O
ATOM   4443  N   GLY A 695     -10.715  13.7112003.925  1.00 54.74           N
ATOM   4444  CA  GLY A 695     -11.351  12.7642004.795  0.48 54.74           C
ATOM   4445  C   GLY A 695     -11.855  13.5212005.993  1.00 54.74           C
ATOM   4446  O   GLY A 695     -12.206  14.6942005.884  1.00 54.74           O
ATOM   4447  N   ALA A 696     -11.907  12.8672007.178  1.00220.97           N
ATOM   4448  CA  ALA A 696     -12.420  13.5392008.345  0.51220.97           C
ATOM   4449  CB  ALA A 696     -13.802  13.0382008.798  1.00220.97           C
ATOM   4450  C   ALA A 696     -11.493  13.3352009.510  1.00220.97           C
ATOM   4451  O   ALA A 696     -10.609  12.4802009.505  1.00220.97           O
HETATM 4452  N   HYP A 697     -11.695  14.1752010.500  1.00102.13           N
HETATM 4453  CD  HYP A 697     -12.182  15.5092010.210  1.00102.13           C
HETATM 4454  CA  HYP A 697     -10.927  14.1442011.727  0.85102.13           C
HETATM 4455  CB  HYP A 697     -10.859  15.6032012.199  1.00102.13           C
HETATM 4456  CG  HYP A 697     -11.206  16.4262010.940  1.00102.13           C
HETATM 4457  OE  HYP A 697     -10.031  16.5642010.137  1.00102.13           O
HETATM 4458  C   HYP A 697     -11.700  13.2542012.672  1.00102.13           C
HETATM 4459  O   HYP A 697     -12.744  12.7472012.266  1.00102.13           O
ATOM   4460  N   GLY A 698     -11.240  13.0492013.929  1.00 38.22           N
ATOM   4461  CA  GLY A 698     -11.880  12.0692014.775  0.40 38.22           C
ATOM   4462  C   GLY A 698     -12.436  12.7632015.991  1.00 38.22           C
ATOM   4463  O   GLY A 698     -12.045  13.8852016.311  1.00 38.22           O
ATOM   4464  N   ALA A 699     -13.374  12.0912016.702  1.00 72.12           N
ATOM   4465  CA  ALA A 699     -14.087  12.6762017.811  0.29 72.12           C
ATOM   4466  CB  ALA A 699     -15.201  11.7592018.345  1.00 72.12           C
ATOM   4467  C   ALA A 699     -13.213  13.0312018.984  1.00 72.12           C
ATOM   4468  O   ALA A 699     -13.207  14.1822019.417  1.00 72.12           O
ATOM   4469  N   LYS A 700     -12.426  12.0782019.522  1.00247.43           N
ATOM   4470  CA  LYS A 700     -11.596  12.4202020.647  0.52247.43           C
ATOM   4471  CB  LYS A 700     -11.808  11.5152021.877  1.00247.43           C
ATOM   4472  CG  LYS A 700     -11.527  10.0292021.654  1.00247.43           C
ATOM   4473  CD  LYS A 700     -11.495   9.2362022.961  1.00247.43           C
ATOM   4474  CE  LYS A 700     -12.873   8.7362023.400  1.00247.43           C
ATOM   4475  NZ  LYS A 700     -13.835   9.8622023.446  1.00247.43           N
ATOM   4476  C   LYS A 700     -10.202  12.2622020.134  1.00247.43           C
ATOM   4477  O   LYS A 700      -9.730  11.1482019.915  1.00247.43           O
ATOM   4478  N   GLY A 701      -9.505  13.3872019.891  1.00108.39           N
ATOM   4479  CA  GLY A 701      -8.191  13.2482019.341  0.15108.39           C
ATOM   4480  C   GLY A 701      -7.364  12.5192020.340  1.00108.39           C
ATOM   4481  O   GLY A 701      -6.662  11.5662020.005  1.00108.39           O
ATOM   4482  N   ALA A 702      -7.426  12.9602021.609  1.00271.32           N
ATOM   4483  CA  ALA A 702      -6.705  12.2572022.623  0.61271.32           C
ATOM   4484  CB  ALA A 702      -5.206  12.5802022.657  1.00271.32           C
ATOM   4485  C   ALA A 702      -7.304  12.6292023.933  1.00271.32           C
ATOM   4486  O   ALA A 702      -7.627  13.7872024.184  1.00271.32           O
ATOM   4487  N   ARG A 703      -7.413  11.6402024.830  1.00123.25           N
ATOM   4488  CA  ARG A 703      -8.059  11.8322026.090  0.79123.25           C
ATOM   4489  CB  ARG A 703      -8.185  10.5262026.892  1.00123.25           C
ATOM   4490  CG  ARG A 703      -9.114   9.5062026.228  1.00123.25           C
ATOM   4491  CD  ARG A 703      -9.103   8.1292026.895  1.00123.25           C
ATOM   4492  NE  ARG A 703     -10.190   7.3232026.272  1.00123.25           N
ATOM   4493  CZ  ARG A 703      -9.958   6.0272025.912  1.00123.25           C
ATOM   4494  NH1 ARG A 703      -8.714   5.4892026.073  1.00123.25           N
ATOM   4495  NH2 ARG A 703     -10.967   5.2722025.388  1.00123.25           N
ATOM   4496  C   ARG A 703      -7.262  12.8062026.902  1.00123.25           C
ATOM   4497  O   ARG A 703      -6.171  13.2182026.511  1.00123.25           O
ATOM   4498  N   GLY A 704      -7.825  13.2212028.057  1.00 35.12           N
ATOM   4499  CA  GLY A 704      -7.223  14.2082028.911  0.79 35.12           C
ATOM   4500  C   GLY A 704      -6.117  13.5802029.706  1.00 35.12           C
ATOM   4501  O   GLY A 704      -5.770  12.4202029.491  1.00 35.12           O
ATOM   4502  N   SER A 705      -5.519  14.3532030.646  1.00172.28           N
ATOM   4503  CA  SER A 705      -4.421  13.8502031.432  0.98172.28           C
ATOM   4504  CB  SER A 705      -3.152  14.7172031.336  1.00172.28           C
ATOM   4505  OG  SER A 705      -2.066  14.0672031.981  1.00172.28           O
ATOM   4506  C   SER A 705      -4.844  13.7942032.866  1.00172.28           C
ATOM   4507  O   SER A 705      -5.537  14.6782033.365  1.00172.28           O
ATOM   4508  N   ALA A 706      -4.399  12.7312033.568  1.00209.16           N
ATOM   4509  CA  ALA A 706      -4.861  12.2852034.861  1.00209.16           C
ATOM   4510  CB  ALA A 706      -3.987  11.1682035.458  1.00209.16           C
ATOM   4511  C   ALA A 706      -4.935  13.3672035.890  1.00209.16           C
ATOM   4512  O   ALA A 706      -4.319  14.4272035.781  1.00209.16           O
ATOM   4513  N   GLY A 707      -5.766  13.0742036.918  1.00 56.58           N
ATOM   4514  CA  GLY A 707      -6.077  13.9172038.037  1.00 56.58           C
ATOM   4515  C   GLY A 707      -4.959  13.8822039.033  1.00 56.58           C
ATOM   4516  O   GLY A 707      -4.031  13.0782038.984  1.00 56.58           O
ATOM   4517  N   PRO A 708      -5.092  14.8132039.934  1.00 75.51           N
ATOM   4518  CA  PRO A 708      -4.169  15.0142041.019  1.00 75.51           C
ATOM   4519  CD  PRO A 708      -5.772  16.0482039.578  1.00 75.51           C
ATOM   4520  CB  PRO A 708      -4.298  16.4822041.429  1.00 75.51           C
ATOM   4521  CG  PRO A 708      -5.631  16.9412040.817  1.00 75.51           C
ATOM   4522  C   PRO A 708      -4.468  14.0772042.145  1.00 75.51           C
ATOM   4523  O   PRO A 708      -5.355  13.2362042.005  1.00 75.51           O
HETATM 4524  N   HYP A 709      -3.761  14.2162043.236  1.00 77.42           N
HETATM 4525  CD  HYP A 709      -2.406  14.7442043.197  1.00 77.42           C
HETATM 4526  CA  HYP A 709      -3.946  13.3562044.371  1.00 77.42           C
HETATM 4527  CB  HYP A 709      -2.821  13.6462045.356  1.00 77.42           C
HETATM 4528  CG  HYP A 709      -1.699  14.0952044.403  1.00 77.42           C
HETATM 4529  OE  HYP A 709      -0.616  14.8482044.955  1.00 77.42           O
HETATM 4530  C   HYP A 709      -5.341  13.2632044.885  1.00 77.42           C
HETATM 4531  O   HYP A 709      -6.028  12.3002044.545  1.00 77.42           O
ATOM   4532  N   GLY A 710      -5.789  14.2322045.700  1.00 84.12           N
ATOM   4533  CA  GLY A 710      -6.974  13.9752046.458  1.00 84.12           C
ATOM   4534  C   GLY A 710      -6.881  14.8042047.688  1.00 84.12           C
ATOM   4535  O   GLY A 710      -6.404  15.9372047.661  1.00 84.12           O
ATOM   4536  N   ALA A 711      -7.351  14.2432048.812  1.00209.04           N
ATOM   4537  CA  ALA A 711      -7.323  14.9722050.037  1.00209.04           C
ATOM   4538  CB  ALA A 711      -8.712  15.1722050.665  1.00209.04           C
ATOM   4539  C   ALA A 711      -6.516  14.1822050.999  1.00209.04           C
ATOM   4540  O   ALA A 711      -6.192  13.0212050.755  1.00209.04           O
ATOM   4541  N   THR A 712      -6.139  14.8222052.118  1.00140.50           N
ATOM   4542  CA  THR A 712      -5.429  14.1072053.129  1.00140.50           C
ATOM   4543  CB  THR A 712      -4.938  14.9752054.248  1.00140.50           C
ATOM   4544  OG1 THR A 712      -4.106  14.2292055.124  1.00140.50           O
ATOM   4545  CG2 THR A 712      -6.154  15.5292055.008  1.00140.50           C
ATOM   4546  C   THR A 712      -6.440  13.1592053.694  1.00140.50           C
ATOM   4547  O   THR A 712      -7.603  13.1632053.293  1.00140.50           O
ATOM   4548  N   GLY A 713      -6.031  12.3022054.642  1.00 25.85           N
ATOM   4549  CA  GLY A 713      -6.969  11.3432055.142  1.00 25.85           C
ATOM   4550  C   GLY A 713      -7.771  11.9852056.230  1.00 25.85           C
ATOM   4551  O   GLY A 713      -7.861  13.2102056.311  1.00 25.85           O
ATOM   4552  N   PHE A 714      -8.388  11.1532057.096  1.00 49.40           N
ATOM   4553  CA  PHE A 714      -9.250  11.6602058.124  0.89 49.40           C
ATOM   4554  CB  PHE A 714     -10.723  11.2832057.898  1.00 49.40           C
ATOM   4555  CG  PHE A 714     -11.152  11.9642056.640  1.00 49.40           C
ATOM   4556  CD1 PHE A 714     -10.784  11.4582055.413  1.00 49.40           C
ATOM   4557  CD2 PHE A 714     -11.925  13.1022056.681  1.00 49.40           C
ATOM   4558  CE1 PHE A 714     -11.174  12.0782054.249  1.00 49.40           C
ATOM   4559  CE2 PHE A 714     -12.318  13.7262055.521  1.00 49.40           C
ATOM   4560  CZ  PHE A 714     -11.943  13.2152054.301  1.00 49.40           C
ATOM   4561  C   PHE A 714      -8.819  11.1102059.448  1.00 49.40           C
ATOM   4562  O   PHE A 714      -7.949  10.2462059.538  1.00 49.40           O
HETATM 4563  N   HYP A 715      -9.405  11.6522060.486  1.00 75.86           N
HETATM 4564  CD  HYP A 715      -9.798  13.0512060.466  1.00 75.86           C
HETATM 4565  CA  HYP A 715      -9.114  11.2042061.820  1.00 75.86           C
HETATM 4566  CB  HYP A 715      -9.674  12.2832062.744  1.00 75.86           C
HETATM 4567  CG  HYP A 715      -9.572  13.5662061.898  1.00 75.86           C
HETATM 4568  OE  HYP A 715      -8.249  14.0872062.046  1.00 75.86           O
HETATM 4569  C   HYP A 715      -9.758   9.8602061.999  1.00 75.86           C
HETATM 4570  O   HYP A 715     -10.546   9.5022061.125  1.00 75.86           O
ATOM   4571  N   GLY A 716      -9.488   9.0712063.074  1.00110.68           N
ATOM   4572  CA  GLY A 716      -8.661   9.2952064.236  1.00110.68           C
ATOM   4573  C   GLY A 716      -9.290   8.4452065.307  1.00110.68           C
ATOM   4574  O   GLY A 716     -10.425   7.9992065.147  1.00110.68           O
ATOM   4575  N   ALA A 717      -8.584   8.1932066.432  1.00262.17           N
ATOM   4576  CA  ALA A 717      -9.156   7.3682067.466  1.00262.17           C
ATOM   4577  CB  ALA A 717      -8.449   6.0122067.632  1.00262.17           C
ATOM   4578  C   ALA A 717      -9.031   8.1002068.757  1.00262.17           C
ATOM   4579  O   ALA A 717      -8.099   8.8752068.964  1.00262.17           O
ATOM   4580  N   ALA A 718     -10.005   7.8782069.656  1.00211.58           N
ATOM   4581  CA  ALA A 718      -9.990   8.5112070.938  0.95211.58           C
ATOM   4582  CB  ALA A 718     -11.362   8.5362071.635  1.00211.58           C
ATOM   4583  C   ALA A 718      -9.049   7.7352071.812  1.00211.58           C
ATOM   4584  O   ALA A 718      -8.572   6.6682071.431  1.00211.58           O
ATOM   4585  N   GLY A 719      -8.743   8.2752073.011  1.00 57.66           N
ATOM   4586  CA  GLY A 719      -7.771   7.6872073.895  1.00 57.66           C
ATOM   4587  C   GLY A 719      -8.299   6.5122074.650  1.00 57.66           C
ATOM   4588  O   GLY A 719      -9.504   6.3652074.849  1.00 57.66           O
ATOM   4589  N   ARG A 720      -7.365   5.6382075.101  1.00145.08           N
ATOM   4590  CA  ARG A 720      -7.742   4.4972075.881  0.79145.08           C
ATOM   4591  CB  ARG A 720      -7.930   3.2302075.024  1.00145.08           C
ATOM   4592  CG  ARG A 720      -9.115   3.3152074.057  1.00145.08           C
ATOM   4593  CD  ARG A 720      -9.293   2.0892073.154  1.00145.08           C
ATOM   4594  NE  ARG A 720      -8.204   2.0982072.135  1.00145.08           N
ATOM   4595  CZ  ARG A 720      -7.026   1.4592072.393  1.00145.08           C
ATOM   4596  NH1 ARG A 720      -6.849   0.8262073.588  1.00145.08           N
ATOM   4597  NH2 ARG A 720      -6.034   1.4392071.455  1.00145.08           N
ATOM   4598  C   ARG A 720      -6.668   4.1852076.898  1.00145.08           C
ATOM   4599  O   ARG A 720      -5.652   3.5942076.534  1.00145.08           O
ATOM   4600  N   VAL A 721      -6.873   4.5692078.191  1.00123.49           N
ATOM   4601  CA  VAL A 721      -5.997   4.2532079.311  0.81123.49           C
ATOM   4602  CB  VAL A 721      -4.532   4.1522078.956  1.00123.49           C
ATOM   4603  CG1 VAL A 721      -4.042   5.5392078.510  1.00123.49           C
ATOM   4604  CG2 VAL A 721      -3.750   3.5572080.140  1.00123.49           C
ATOM   4605  C   VAL A 721      -6.125   5.3572080.325  1.00123.49           C
ATOM   4606  O   VAL A 721      -6.681   6.4142080.031  1.00123.49           O
ATOM   4607  N   GLY A 722      -5.612   5.1332081.558  1.00 78.78           N
ATOM   4608  CA  GLY A 722      -5.626   6.1322082.598  0.86 78.78           C
ATOM   4609  C   GLY A 722      -4.600   5.6962083.628  1.00 78.78           C
ATOM   4610  O   GLY A 722      -4.574   4.5392084.047  1.00 78.78           O
ATOM   4611  N   PRO A 723      -3.749   6.6072084.042  1.00262.71           N
ATOM   4612  CA  PRO A 723      -2.703   6.3082085.010  0.86262.71           C
ATOM   4613  CD  PRO A 723      -3.294   7.5822083.062  1.00262.71           C
ATOM   4614  CB  PRO A 723      -1.628   7.3762084.798  1.00262.71           C
ATOM   4615  CG  PRO A 723      -1.797   7.7912083.331  1.00262.71           C
ATOM   4616  C   PRO A 723      -2.843   6.0012086.496  1.00262.71           C
ATOM   4617  O   PRO A 723      -1.949   5.2852086.946  1.00262.71           O
HETATM 4618  N   HYP A 724      -3.779   6.4242087.314  1.00114.36           N
HETATM 4619  CD  HYP A 724      -5.113   6.0452086.906  1.00114.36           C
HETATM 4620  CA  HYP A 724      -3.601   6.0542088.714  0.82114.36           C
HETATM 4621  CB  HYP A 724      -4.401   4.7632088.869  1.00114.36           C
HETATM 4622  CG  HYP A 724      -5.403   4.7502087.686  1.00114.36           C
HETATM 4623  OE  HYP A 724      -5.121   3.6072086.874  1.00114.36           O
HETATM 4624  C   HYP A 724      -4.166   7.1602089.552  1.00114.36           C
HETATM 4625  O   HYP A 724      -5.195   7.7192089.180  1.00114.36           O
ATOM   4626  N   GLY A 725      -3.529   7.5062090.689  1.00 65.24           N
ATOM   4627  CA  GLY A 725      -3.892   8.7542091.300  1.00 65.24           C
ATOM   4628  C   GLY A 725      -3.389   8.7782092.714  1.00 65.24           C
ATOM   4629  O   GLY A 725      -2.844   7.8062093.236  1.00 65.24           O
ATOM   4630  N   PRO A 726      -3.591   9.9172093.328  1.00173.71           N
ATOM   4631  CA  PRO A 726      -3.172  10.1212094.694  1.00173.71           C
ATOM   4632  CD  PRO A 726      -3.492  11.1422092.553  1.00173.71           C
ATOM   4633  CB  PRO A 726      -3.098  11.6342094.893  1.00173.71           C
ATOM   4634  CG  PRO A 726      -2.823  12.1702093.481  1.00173.71           C
ATOM   4635  C   PRO A 726      -4.019   9.4482095.708  1.00173.71           C
ATOM   4636  O   PRO A 726      -5.075   8.9252095.367  1.00173.71           O
ATOM   4637  N   SER A 727      -3.535   9.4172096.962  1.00 99.11           N
ATOM   4638  CA  SER A 727      -4.305   8.8462098.021  1.00 99.11           C
ATOM   4639  CB  SER A 727      -3.489   8.5582099.292  1.00 99.11           C
ATOM   4640  OG  SER A 727      -3.055   9.7752099.883  1.00 99.11           O
ATOM   4641  C   SER A 727      -5.338   9.8602098.377  1.00 99.11           C
ATOM   4642  O   SER A 727      -5.235  11.0342098.021  1.00 99.11           O
ATOM   4643  N   GLY A 728      -6.386   9.4062099.082  1.00 46.65           N
ATOM   4644  CA  GLY A 728      -7.448  10.2652099.498  1.00 46.65           C
ATOM   4645  C   GLY A 728      -7.101  10.7532100.865  1.00 46.65           C
ATOM   4646  O   GLY A 728      -5.953  10.6642101.298  1.00 46.65           O
ATOM   4647  N   ASN A 729      -8.102  11.2872101.589  1.00194.67           N
ATOM   4648  CA  ASN A 729      -7.844  11.7762102.910  1.00194.67           C
ATOM   4649  CB  ASN A 729      -9.019  12.5462103.540  1.00194.67           C
ATOM   4650  CG  ASN A 729      -8.557  13.0672104.895  1.00194.67           C
ATOM   4651  OD1 ASN A 729      -7.388  13.4032105.077  1.00194.67           O
ATOM   4652  ND2 ASN A 729      -9.491  13.1122105.884  1.00194.67           N
ATOM   4653  C   ASN A 729      -7.582  10.5892103.784  1.00194.67           C
ATOM   4654  O   ASN A 729      -7.985   9.4722103.467  1.00194.67           O
ATOM   4655  N   ALA A 730      -6.866  10.8052104.906  1.00 73.38           N
ATOM   4656  CA  ALA A 730      -6.485   9.7172105.760  1.00 73.38           C
ATOM   4657  CB  ALA A 730      -5.560  10.1682106.903  1.00 73.38           C
ATOM   4658  C   ALA A 730      -7.663   9.0222106.392  1.00 73.38           C
ATOM   4659  O   ALA A 730      -7.769   7.8022106.285  1.00 73.38           O
ATOM   4660  N   GLY A 731      -8.602   9.7452107.047  1.00 96.46           N
ATOM   4661  CA  GLY A 731      -9.698   9.0172107.641  1.00 96.46           C
ATOM   4662  C   GLY A 731     -10.060   9.5782109.000  1.00 96.46           C
ATOM   4663  O   GLY A 731      -9.480  10.5422109.497  1.00 96.46           O
ATOM   4664  N   PRO A 732     -11.038   8.9192109.589  1.00157.19           N
ATOM   4665  CA  PRO A 732     -11.646   9.2222110.873  0.89157.19           C
ATOM   4666  CD  PRO A 732     -11.434   7.6112109.095  1.00157.19           C
ATOM   4667  CB  PRO A 732     -12.743   8.1722111.052  1.00157.19           C
ATOM   4668  CG  PRO A 732     -12.230   6.9692110.242  1.00157.19           C
ATOM   4669  C   PRO A 732     -10.809   9.3482112.124  1.00157.19           C
ATOM   4670  O   PRO A 732     -11.064  10.3062112.852  1.00157.19           O
HETATM 4671  N   HYP A 733      -9.864   8.5012112.442  1.00102.27           N
HETATM 4672  CD  HYP A 733      -8.937   8.0972111.401  1.00102.27           C
HETATM 4673  CA  HYP A 733      -9.160   8.7212113.693  0.89102.27           C
HETATM 4674  CB  HYP A 733      -7.759   8.1192113.531  1.00102.27           C
HETATM 4675  CG  HYP A 733      -7.792   7.4222112.163  1.00102.27           C
HETATM 4676  OE  HYP A 733      -6.557   7.3672111.444  1.00102.27           O
HETATM 4677  C   HYP A 733      -9.873   8.1872114.910  1.00102.27           C
HETATM 4678  O   HYP A 733     -11.061   8.4592115.074  1.00102.27           O
ATOM   4679  N   GLY A 734      -9.152   7.4252115.771  1.00198.48           N
ATOM   4680  CA  GLY A 734      -9.439   7.3082117.181  0.86198.48           C
ATOM   4681  C   GLY A 734     -10.544   6.3132117.418  1.00198.48           C
ATOM   4682  O   GLY A 734     -10.727   5.4762116.535  1.00198.48           O
ATOM   4683  N   PRO A 735     -11.328   6.2652118.506  1.00273.37           N
ATOM   4684  CA  PRO A 735     -11.234   7.0752119.725  0.93273.37           C
ATOM   4685  CD  PRO A 735     -12.724   5.9902118.197  1.00273.37           C
ATOM   4686  CB  PRO A 735     -12.667   7.3432120.184  1.00273.37           C
ATOM   4687  CG  PRO A 735     -13.536   7.0442118.958  1.00273.37           C
ATOM   4688  C   PRO A 735     -10.484   6.3752120.854  1.00273.37           C
ATOM   4689  O   PRO A 735      -9.996   5.2662120.642  1.00273.37           O
HETATM 4690  N   HYP A 736     -10.400   6.9932122.031  1.00 83.56           N
HETATM 4691  CD  HYP A 736     -10.291   8.4452122.060  1.00 83.56           C
HETATM 4692  CA  HYP A 736      -9.806   6.3932123.227  0.79 83.56           C
HETATM 4693  CB  HYP A 736      -9.568   7.5422124.206  1.00 83.56           C
HETATM 4694  CG  HYP A 736      -9.399   8.7452123.272  1.00 83.56           C
HETATM 4695  OE  HYP A 736      -9.505  10.0582123.827  1.00 83.56           O
HETATM 4696  C   HYP A 736     -10.729   5.3492123.790  1.00 83.56           C
HETATM 4697  O   HYP A 736     -11.826   5.2262123.246  1.00 83.56           O
ATOM   4698  N   GLY A 737     -10.378   4.5792124.861  1.00 98.05           N
ATOM   4699  CA  GLY A 737      -9.118   4.3842125.550  0.79 98.05           C
ATOM   4700  C   GLY A 737      -9.499   3.7242126.868  1.00 98.05           C
ATOM   4701  O   GLY A 737     -10.490   4.0962127.494  1.00 98.05           O
ATOM   4702  N   PRO A 738      -8.714   2.7632127.297  1.00193.72           N
ATOM   4703  CA  PRO A 738      -8.979   1.8822128.428  1.00193.72           C
ATOM   4704  CD  PRO A 738      -7.309   2.7642126.927  1.00193.72           C
ATOM   4705  CB  PRO A 738      -7.736   0.9982128.529  1.00193.72           C
ATOM   4706  CG  PRO A 738      -6.612   1.8992127.988  1.00193.72           C
ATOM   4707  C   PRO A 738      -9.390   2.3382129.799  1.00193.72           C
ATOM   4708  O   PRO A 738     -10.551   2.1302130.152  1.00193.72           O
ATOM   4709  N   ALA A 739      -8.476   2.9592130.577  1.00277.70           N
ATOM   4710  CA  ALA A 739      -8.718   3.2542131.970  0.93277.70           C
ATOM   4711  CB  ALA A 739      -9.578   2.2122132.708  1.00277.70           C
ATOM   4712  C   ALA A 739      -7.361   3.1992132.597  1.00277.70           C
ATOM   4713  O   ALA A 739      -6.352   3.3662131.914  1.00277.70           O
ATOM   4714  N   GLY A 740      -7.289   2.9792133.925  1.00 98.90           N
ATOM   4715  CA  GLY A 740      -5.993   2.9202134.538  1.00 98.90           C
ATOM   4716  C   GLY A 740      -6.023   1.9212135.657  1.00 98.90           C
ATOM   4717  O   GLY A 740      -6.925   1.0892135.735  1.00 98.90           O
ATOM   4718  N   LYS A 741      -5.014   1.9962136.555  1.00253.44           N
ATOM   4719  CA  LYS A 741      -4.810   1.0672137.641  0.89253.44           C
ATOM   4720  CB  LYS A 741      -3.310   0.7802137.881  1.00253.44           C
ATOM   4721  CG  LYS A 741      -3.009  -0.3252138.898  1.00253.44           C
ATOM   4722  CD  LYS A 741      -1.518  -0.6162139.075  1.00253.44           C
ATOM   4723  CE  LYS A 741      -0.775   0.4802139.843  1.00253.44           C
ATOM   4724  NZ  LYS A 741       0.656   0.1262139.974  1.00253.44           N
ATOM   4725  C   LYS A 741      -5.361   1.6202138.924  1.00253.44           C
ATOM   4726  O   LYS A 741      -5.788   2.7712139.004  1.00253.44           O
ATOM   4727  N   GLU A 742      -5.372   0.7622139.967  1.00189.99           N
ATOM   4728  CA  GLU A 742      -5.842   1.0942141.281  0.79189.99           C
ATOM   4729  CB  GLU A 742      -6.043  -0.1112142.214  1.00189.99           C
ATOM   4730  CG  GLU A 742      -7.232  -1.0052141.876  1.00189.99           C
ATOM   4731  CD  GLU A 742      -7.318  -2.0392142.988  1.00189.99           C
ATOM   4732  OE1 GLU A 742      -6.281  -2.7042143.258  1.00189.99           O
ATOM   4733  OE2 GLU A 742      -8.414  -2.1662143.595  1.00189.99           O
ATOM   4734  C   GLU A 742      -4.824   1.9412141.973  1.00189.99           C
ATOM   4735  O   GLU A 742      -3.654   1.9802141.597  1.00189.99           O
ATOM   4736  N   GLY A 743      -5.285   2.6742143.007  1.00 40.94           N
ATOM   4737  CA  GLY A 743      -4.421   3.5002143.796  0.79 40.94           C
ATOM   4738  C   GLY A 743      -3.997   2.7162145.001  1.00 40.94           C
ATOM   4739  O   GLY A 743      -4.307   1.5332145.131  1.00 40.94           O
ATOM   4740  N   GLY A 744      -3.278   3.3832145.928  1.00 40.73           N
ATOM   4741  CA  GLY A 744      -2.769   2.7312147.103  1.00 40.73           C
ATOM   4742  C   GLY A 744      -3.674   2.9942148.267  1.00 40.73           C
ATOM   4743  O   GLY A 744      -4.840   3.3522148.105  1.00 40.73           O
ATOM   4744  N   LYS A 745      -3.132   2.8042149.491  1.00226.81           N
ATOM   4745  CA  LYS A 745      -3.877   3.0052150.702  0.79226.81           C
ATOM   4746  CB  LYS A 745      -3.357   2.2412151.935  1.00226.81           C
ATOM   4747  CG  LYS A 745      -3.496   0.7172151.888  1.00226.81           C
ATOM   4748  CD  LYS A 745      -2.477   0.0262150.985  1.00226.81           C
ATOM   4749  CE  LYS A 745      -1.873  -1.2202151.632  1.00226.81           C
ATOM   4750  NZ  LYS A 745      -1.077  -0.8242152.817  1.00226.81           N
ATOM   4751  C   LYS A 745      -3.825   4.4562151.070  1.00226.81           C
ATOM   4752  O   LYS A 745      -3.089   5.2362150.468  1.00226.81           O
ATOM   4753  N   GLY A 746      -4.632   4.8522152.082  1.00 54.78           N
ATOM   4754  CA  GLY A 746      -4.713   6.2302152.488  0.79 54.78           C
ATOM   4755  C   GLY A 746      -4.118   6.4092153.854  1.00 54.78           C
ATOM   4756  O   GLY A 746      -3.745   5.4602154.543  1.00 54.78           O
ATOM   4757  N   PRO A 747      -4.029   7.6602154.223  1.00 78.43           N
ATOM   4758  CA  PRO A 747      -3.495   8.0642155.499  1.00 78.43           C
ATOM   4759  CD  PRO A 747      -3.865   8.7022153.221  1.00 78.43           C
ATOM   4760  CB  PRO A 747      -2.971   9.4912155.315  1.00 78.43           C
ATOM   4761  CG  PRO A 747      -3.650   9.9892154.029  1.00 78.43           C
ATOM   4762  C   PRO A 747      -4.462   7.9412156.637  1.00 78.43           C
ATOM   4763  O   PRO A 747      -5.653   7.7512156.411  1.00 78.43           O
ATOM   4764  N   ARG A 748      -3.929   8.0522157.870  1.00124.69           N
ATOM   4765  CA  ARG A 748      -4.637   7.9432159.116  1.00124.69           C
ATOM   4766  CB  ARG A 748      -3.696   7.5162160.260  1.00124.69           C
ATOM   4767  CG  ARG A 748      -4.210   7.8122161.669  1.00124.69           C
ATOM   4768  CD  ARG A 748      -3.240   7.3832162.774  1.00124.69           C
ATOM   4769  NE  ARG A 748      -3.534   5.9632163.112  1.00124.69           N
ATOM   4770  CZ  ARG A 748      -4.432   5.7062164.107  1.00124.69           C
ATOM   4771  NH1 ARG A 748      -5.021   6.7482164.764  1.00124.69           N
ATOM   4772  NH2 ARG A 748      -4.745   4.4222164.447  1.00124.69           N
ATOM   4773  C   ARG A 748      -5.284   9.2432159.501  1.00124.69           C
ATOM   4774  O   ARG A 748      -4.854  10.3182159.085  1.00124.69           O
ATOM   4775  N   GLY A 749      -6.360   9.1452160.321  1.00 60.29           N
ATOM   4776  CA  GLY A 749      -7.161  10.2702160.729  1.00 60.29           C
ATOM   4777  C   GLY A 749      -7.011  10.6132162.188  1.00 60.29           C
ATOM   4778  O   GLY A 749      -5.922  10.5902162.759  1.00 60.29           O
ATOM   4779  N   GLU A 750      -8.176  10.9182162.810  1.00249.34           N
ATOM   4780  CA  GLU A 750      -8.384  11.4642164.131  1.00249.34           C
ATOM   4781  CB  GLU A 750      -9.872  11.6732164.463  1.00249.34           C
ATOM   4782  CG  GLU A 750     -10.090  12.3422165.818  1.00249.34           C
ATOM   4783  CD  GLU A 750      -9.579  13.7682165.698  1.00249.34           C
ATOM   4784  OE1 GLU A 750      -9.342  14.2122164.542  1.00249.34           O
ATOM   4785  OE2 GLU A 750      -9.413  14.4302166.756  1.00249.34           O
ATOM   4786  C   GLU A 750      -7.798  10.6202165.226  1.00249.34           C
ATOM   4787  O   GLU A 750      -7.659   9.4042165.108  1.00249.34           O
ATOM   4788  N   THR A 751      -7.427  11.3102166.332  1.00132.79           N
ATOM   4789  CA  THR A 751      -6.797  10.7442167.496  1.00132.79           C
ATOM   4790  CB  THR A 751      -5.691  11.6112168.032  1.00132.79           C
ATOM   4791  OG1 THR A 751      -4.885  10.8952168.956  1.00132.79           O
ATOM   4792  CG2 THR A 751      -6.328  12.8322168.718  1.00132.79           C
ATOM   4793  C   THR A 751      -7.805  10.5682168.599  1.00132.79           C
ATOM   4794  O   THR A 751      -9.008  10.7062168.389  1.00132.79           O
ATOM   4795  N   GLY A 752      -7.311  10.2322169.814  1.00 53.95           N
ATOM   4796  CA  GLY A 752      -8.132  10.0362170.976  1.00 53.95           C
ATOM   4797  C   GLY A 752      -7.580  10.9122172.058  1.00 53.95           C
ATOM   4798  O   GLY A 752      -6.369  11.0852172.189  1.00 53.95           O
ATOM   4799  N   PRO A 753      -8.461  11.4762172.837  1.00263.63           N
ATOM   4800  CA  PRO A 753      -8.046  12.3392173.914  1.00263.63           C
ATOM   4801  CD  PRO A 753      -9.752  11.8682172.299  1.00263.63           C
ATOM   4802  CB  PRO A 753      -9.294  13.1112174.333  1.00263.63           C
ATOM   4803  CG  PRO A 753     -10.141  13.1522173.050  1.00263.63           C
ATOM   4804  C   PRO A 753      -7.308  11.7622175.076  1.00263.63           C
ATOM   4805  O   PRO A 753      -6.517  12.4962175.668  1.00263.63           O
ATOM   4806  N   ALA A 754      -7.534  10.4892175.454  1.00252.93           N
ATOM   4807  CA  ALA A 754      -6.849  10.0482176.632  1.00252.93           C
ATOM   4808  CB  ALA A 754      -7.427  10.6352177.931  1.00252.93           C
ATOM   4809  C   ALA A 754      -6.966   8.5662176.742  1.00252.93           C
ATOM   4810  O   ALA A 754      -7.632   7.9082175.944  1.00252.93           O
ATOM   4811  N   GLY A 755      -6.275   8.0152177.758  1.00 57.14           N
ATOM   4812  CA  GLY A 755      -6.261   6.6112178.033  0.79 57.14           C
ATOM   4813  C   GLY A 755      -7.214   6.3602179.161  1.00 57.14           C
ATOM   4814  O   GLY A 755      -8.351   6.8302179.144  1.00 57.14           O
ATOM   4815  N   ARG A 756      -6.759   5.5902180.174  1.00109.27           N
ATOM   4816  CA  ARG A 756      -7.582   5.2072181.291  0.92109.27           C
ATOM   4817  CB  ARG A 756      -7.769   3.6892181.377  1.00109.27           C
ATOM   4818  CG  ARG A 756      -6.428   2.9802181.564  1.00109.27           C
ATOM   4819  CD  ARG A 756      -6.519   1.4592181.642  1.00109.27           C
ATOM   4820  NE  ARG A 756      -5.128   0.9662181.839  1.00109.27           N
ATOM   4821  CZ  ARG A 756      -4.888  -0.3542182.085  1.00109.27           C
ATOM   4822  NH1 ARG A 756      -5.926  -1.2352182.186  1.00109.27           N
ATOM   4823  NH2 ARG A 756      -3.602  -0.7932182.217  1.00109.27           N
ATOM   4824  C   ARG A 756      -6.879   5.5892182.563  1.00109.27           C
ATOM   4825  O   ARG A 756      -5.716   5.9892182.570  1.00109.27           O
HETATM 4826  N   HYP A 757      -7.613   5.4802183.646  1.00 66.76           N
HETATM 4827  CD  HYP A 757      -9.018   5.8512183.560  1.00 66.76           C
HETATM 4828  CA  HYP A 757      -7.072   5.7932184.952  1.00 66.76           C
HETATM 4829  CB  HYP A 757      -8.264   6.0932185.862  1.00 66.76           C
HETATM 4830  CG  HYP A 757      -9.297   6.6252184.855  1.00 66.76           C
HETATM 4831  OE  HYP A 757     -10.671   6.6882185.246  1.00 66.76           O
HETATM 4832  C   HYP A 757      -6.073   4.7852185.443  1.00 66.76           C
HETATM 4833  O   HYP A 757      -6.237   3.5962185.176  1.00 66.76           O
ATOM   4834  N   GLY A 758      -5.029   5.2552186.162  1.00 45.75           N
ATOM   4835  CA  GLY A 758      -3.798   4.5262186.312  0.79 45.75           C
ATOM   4836  C   GLY A 758      -3.776   3.8492187.647  1.00 45.75           C
ATOM   4837  O   GLY A 758      -4.817   3.5272188.219  1.00 45.75           O
ATOM   4838  N   GLU A 759      -2.553   3.6212188.175  1.00203.86           N
ATOM   4839  CA  GLU A 759      -2.388   2.9302189.422  0.79203.86           C
ATOM   4840  CB  GLU A 759      -1.629   1.5972189.298  1.00203.86           C
ATOM   4841  CG  GLU A 759      -2.403   0.5242188.522  1.00203.86           C
ATOM   4842  CD  GLU A 759      -3.639   0.1102189.318  1.00203.86           C
ATOM   4843  OE1 GLU A 759      -4.223   0.9802190.018  1.00203.86           O
ATOM   4844  OE2 GLU A 759      -4.018  -1.0892189.232  1.00203.86           O
ATOM   4845  C   GLU A 759      -1.648   3.8072190.386  1.00203.86           C
ATOM   4846  O   GLU A 759      -1.352   4.9652190.097  1.00203.86           O
ATOM   4847  N   VAL A 760      -1.355   3.2622191.587  1.00109.60           N
ATOM   4848  CA  VAL A 760      -0.729   4.0232192.633  0.79109.60           C
ATOM   4849  CB  VAL A 760      -1.580   4.0972193.869  1.00109.60           C
ATOM   4850  CG1 VAL A 760      -1.635   2.6952194.500  1.00109.60           C
ATOM   4851  CG2 VAL A 760      -1.033   5.1912194.802  1.00109.60           C
ATOM   4852  C   VAL A 760       0.553   3.3462193.027  1.00109.60           C
ATOM   4853  O   VAL A 760       0.855   2.2472192.565  1.00109.60           O
ATOM   4854  N   GLY A 761       1.362   4.0282193.870  1.00 29.40           N
ATOM   4855  CA  GLY A 761       2.620   3.5082194.333  1.00 29.40           C
ATOM   4856  C   GLY A 761       2.437   2.7112195.596  1.00 29.40           C
ATOM   4857  O   GLY A 761       1.398   2.7432196.260  1.00 29.40           O
ATOM   4858  N   PRO A 762       3.501   2.0232195.930  1.00 65.68           N
ATOM   4859  CA  PRO A 762       3.610   1.1642197.080  0.89 65.68           C
ATOM   4860  CD  PRO A 762       4.769   2.1922195.243  1.00 65.68           C
ATOM   4861  CB  PRO A 762       4.970   0.4812196.944  1.00 65.68           C
ATOM   4862  CG  PRO A 762       5.803   1.4992196.148  1.00 65.68           C
ATOM   4863  C   PRO A 762       3.529   1.9542198.359  1.00 65.68           C
ATOM   4864  O   PRO A 762       3.798   3.1532198.335  1.00 65.68           O
ATOM   4865  N   PRO A 763       3.175   1.3202199.446  1.00142.06           N
ATOM   4866  CA  PRO A 763       3.061   2.0182200.700  0.82142.06           C
ATOM   4867  CD  PRO A 763       2.203   0.2422199.354  1.00142.06           C
ATOM   4868  CB  PRO A 763       2.273   1.0952201.626  1.00142.06           C
ATOM   4869  CG  PRO A 763       1.383   0.3002200.655  1.00142.06           C
ATOM   4870  C   PRO A 763       4.356   2.5052201.269  1.00142.06           C
ATOM   4871  O   PRO A 763       5.418   2.0272200.863  1.00142.06           O
ATOM   4872  N   GLY A 764       4.268   3.4572202.219  1.00 29.29           N
ATOM   4873  CA  GLY A 764       5.399   4.1292202.783  1.00 29.29           C
ATOM   4874  C   GLY A 764       6.061   3.2752203.825  1.00 29.29           C
ATOM   4875  O   GLY A 764       5.795   2.0832203.970  1.00 29.29           O
ATOM   4876  N   PRO A 765       6.955   3.9202204.533  1.00 73.31           N
ATOM   4877  CA  PRO A 765       7.730   3.3092205.586  1.00 73.31           C
ATOM   4878  CD  PRO A 765       7.618   5.0932203.986  1.00 73.31           C
ATOM   4879  CB  PRO A 765       8.939   4.2252205.814  1.00 73.31           C
ATOM   4880  CG  PRO A 765       8.578   5.5392205.098  1.00 73.31           C
ATOM   4881  C   PRO A 765       6.963   3.0122206.847  1.00 73.31           C
ATOM   4882  O   PRO A 765       5.870   3.5382207.045  1.00 73.31           O
HETATM 4883  N   HYP A 766       7.531   2.1612207.669  1.00 63.17           N
HETATM 4884  CD  HYP A 766       8.384   1.1172207.122  1.00 63.17           C
HETATM 4885  CA  HYP A 766       6.887   1.7382208.896  0.86 63.17           C
HETATM 4886  CB  HYP A 766       7.542   0.4112209.287  1.00 63.17           C
HETATM 4887  CG  HYP A 766       8.055  -0.1312207.946  1.00 63.17           C
HETATM 4888  OE  HYP A 766       9.095  -1.1112207.982  1.00 63.17           O
HETATM 4889  C   HYP A 766       6.951   2.7682209.982  1.00 63.17           C
HETATM 4890  O   HYP A 766       7.718   3.7232209.861  1.00 63.17           O
ATOM   4891  N   GLY A 767       6.151   2.5702211.055  1.00 31.82           N
ATOM   4892  CA  GLY A 767       5.713   3.6442211.903  1.00 31.82           C
ATOM   4893  C   GLY A 767       6.523   3.6992213.166  1.00 31.82           C
ATOM   4894  O   GLY A 767       7.345   2.8382213.475  1.00 31.82           O
ATOM   4895  N   PRO A 768       6.271   4.7752213.872  1.00183.00           N
ATOM   4896  CA  PRO A 768       6.920   5.0422215.138  1.00183.00           C
ATOM   4897  CD  PRO A 768       6.009   5.9922213.133  1.00183.00           C
ATOM   4898  CB  PRO A 768       6.922   6.5642215.295  1.00183.00           C
ATOM   4899  CG  PRO A 768       6.780   7.0982213.864  1.00183.00           C
ATOM   4900  C   PRO A 768       6.223   4.4042216.291  1.00183.00           C
ATOM   4901  O   PRO A 768       5.101   3.9252216.136  1.00183.00           O
ATOM   4902  N   ALA A 769       6.885   4.3882217.463  1.00176.76           N
ATOM   4903  CA  ALA A 769       6.298   3.8952218.674  1.00176.76           C
ATOM   4904  CB  ALA A 769       7.336   3.4262219.707  1.00176.76           C
ATOM   4905  C   ALA A 769       5.549   5.0332219.281  1.00176.76           C
ATOM   4906  O   ALA A 769       5.627   6.1662218.812  1.00176.76           O
ATOM   4907  N   GLY A 770       4.763   4.7432220.333  1.00 64.01           N
ATOM   4908  CA  GLY A 770       4.020   5.7782220.985  1.00 64.01           C
ATOM   4909  C   GLY A 770       4.768   6.1982222.206  1.00 64.01           C
ATOM   4910  O   GLY A 770       5.998   6.1712222.250  1.00 64.01           O
ATOM   4911  N   GLU A 771       4.004   6.6132223.233  1.00202.12           N
ATOM   4912  CA  GLU A 771       4.532   7.0652224.486  0.95202.12           C
ATOM   4913  CB  GLU A 771       3.561   7.9512225.278  1.00202.12           C
ATOM   4914  CG  GLU A 771       3.267   9.2812224.585  1.00202.12           C
ATOM   4915  CD  GLU A 771       4.515  10.1482224.668  1.00202.12           C
ATOM   4916  OE1 GLU A 771       5.407   9.9932223.793  1.00202.12           O
ATOM   4917  OE2 GLU A 771       4.592  10.9782225.615  1.00202.12           O
ATOM   4918  C   GLU A 771       4.819   5.8632225.320  1.00202.12           C
ATOM   4919  O   GLU A 771       4.580   4.7262224.914  1.00202.12           O
ATOM   4920  N   LYS A 772       5.388   6.1042226.513  1.00184.72           N
ATOM   4921  CA  LYS A 772       5.748   5.0502227.410  0.95184.72           C
ATOM   4922  CB  LYS A 772       7.037   5.3512228.198  1.00184.72           C
ATOM   4923  CG  LYS A 772       8.297   5.4942227.339  1.00184.72           C
ATOM   4924  CD  LYS A 772       9.480   6.1082228.096  1.00184.72           C
ATOM   4925  CE  LYS A 772       9.448   7.6382228.156  1.00184.72           C
ATOM   4926  NZ  LYS A 772      10.633   8.1482228.883  1.00184.72           N
ATOM   4927  C   LYS A 772       4.647   4.8942228.417  1.00184.72           C
ATOM   4928  O   LYS A 772       3.567   5.4632228.270  1.00184.72           O
ATOM   4929  N   GLY A 773       4.905   4.0892229.471  1.00 55.50           N
ATOM   4930  CA  GLY A 773       3.926   3.7992230.486  0.79 55.50           C
ATOM   4931  C   GLY A 773       3.912   4.9162231.490  1.00 55.50           C
ATOM   4932  O   GLY A 773       4.508   5.9692231.271  1.00 55.50           O
ATOM   4933  N   SER A 774       3.212   4.7072232.629  1.00128.22           N
ATOM   4934  CA  SER A 774       3.089   5.7442233.620  0.87128.22           C
ATOM   4935  CB  SER A 774       1.680   6.3572233.681  1.00128.22           C
ATOM   4936  OG  SER A 774       0.747   5.3812234.123  1.00128.22           O
ATOM   4937  C   SER A 774       3.353   5.1692234.979  1.00128.22           C
ATOM   4938  O   SER A 774       3.512   3.9622235.155  1.00128.22           O
HETATM 4939  N   HYP A 775       3.436   6.0522235.945  1.00 79.76           N
HETATM 4940  CD  HYP A 775       4.097   7.3222235.687  1.00 79.76           C
HETATM 4941  CA  HYP A 775       3.640   5.6192237.306  0.79 79.76           C
HETATM 4942  CB  HYP A 775       4.208   6.8202238.064  1.00 79.76           C
HETATM 4943  CG  HYP A 775       4.923   7.5982236.950  1.00 79.76           C
HETATM 4944  OE  HYP A 775       5.229   8.9752237.185  1.00 79.76           O
HETATM 4945  C   HYP A 775       2.357   5.0862237.847  1.00 79.76           C
HETATM 4946  O   HYP A 775       1.300   5.4512237.335  1.00 79.76           O
ATOM   4947  N   GLY A 776       2.420   4.2182238.874  1.00 88.25           N
ATOM   4948  CA  GLY A 776       1.218   3.5962239.339  0.79 88.25           C
ATOM   4949  C   GLY A 776       1.600   2.5172240.295  1.00 88.25           C
ATOM   4950  O   GLY A 776       2.773   2.3642240.631  1.00 88.25           O
ATOM   4951  N   ALA A 777       0.581   1.7642240.762  1.00258.39           N
ATOM   4952  CA  ALA A 777       0.727   0.6702241.680  0.79258.39           C
ATOM   4953  CB  ALA A 777       2.065  -0.0922241.594  1.00258.39           C
ATOM   4954  C   ALA A 777       0.580   1.2312243.052  1.00258.39           C
ATOM   4955  O   ALA A 777       0.616   2.4452243.247  1.00258.39           O
ATOM   4956  N   ASP A 778       0.379   0.3422244.039  1.00174.66           N
ATOM   4957  CA  ASP A 778       0.187   0.7602245.394  0.79174.66           C
ATOM   4958  CB  ASP A 778      -0.884  -0.0742246.111  1.00174.66           C
ATOM   4959  CG  ASP A 778      -2.209   0.2542245.429  1.00174.66           C
ATOM   4960  OD1 ASP A 778      -2.725   1.3822245.652  1.00174.66           O
ATOM   4961  OD2 ASP A 778      -2.720  -0.6162244.674  1.00174.66           O
ATOM   4962  C   ASP A 778       1.487   0.6502246.129  1.00174.66           C
ATOM   4963  O   ASP A 778       2.550   0.5642245.515  1.00174.66           O
ATOM   4964  N   GLY A 779       1.434   0.6722247.480  1.00 58.97           N
ATOM   4965  CA  GLY A 779       2.646   0.6102248.250  0.79 58.97           C
ATOM   4966  C   GLY A 779       2.655  -0.6392249.077  1.00 58.97           C
ATOM   4967  O   GLY A 779       1.650  -1.0562249.654  1.00 58.97           O
ATOM   4968  N   PRO A 780       3.814  -1.2422249.105  1.00 94.31           N
ATOM   4969  CA  PRO A 780       4.019  -2.4612249.844  0.79 94.31           C
ATOM   4970  CD  PRO A 780       4.697  -1.1602247.953  1.00 94.31           C
ATOM   4971  CB  PRO A 780       5.181  -3.1912249.166  1.00 94.31           C
ATOM   4972  CG  PRO A 780       5.845  -2.1212248.284  1.00 94.31           C
ATOM   4973  C   PRO A 780       4.262  -2.1572251.295  1.00 94.31           C
ATOM   4974  O   PRO A 780       4.635  -1.0302251.615  1.00 94.31           O
ATOM   4975  N   ALA A 781       4.055  -3.1542252.180  1.00183.55           N
ATOM   4976  CA  ALA A 781       4.221  -2.9982253.599  0.79183.55           C
ATOM   4977  CB  ALA A 781       3.391  -3.9962254.427  1.00183.55           C
ATOM   4978  C   ALA A 781       5.655  -3.1832253.969  1.00183.55           C
ATOM   4979  O   ALA A 781       6.474  -3.6242253.164  1.00183.55           O
ATOM   4980  N   GLY A 782       5.986  -2.8202255.226  1.00 84.28           N
ATOM   4981  CA  GLY A 782       7.325  -2.9312255.721  0.79 84.28           C
ATOM   4982  C   GLY A 782       7.249  -3.4352257.135  1.00 84.28           C
ATOM   4983  O   GLY A 782       6.229  -3.9722257.565  1.00 84.28           O
ATOM   4984  N   ALA A 783       8.353  -3.2532257.891  1.00178.88           N
ATOM   4985  CA  ALA A 783       8.521  -3.7342259.237  1.00178.88           C
ATOM   4986  CB  ALA A 783       9.973  -3.6442259.734  1.00178.88           C
ATOM   4987  C   ALA A 783       7.665  -2.9512260.187  1.00178.88           C
ATOM   4988  O   ALA A 783       7.068  -1.9312259.842  1.00178.88           O
HETATM 4989  N   HYP A 784       7.586  -3.4712261.390  1.00 99.98           N
HETATM 4990  CD  HYP A 784       7.714  -4.9082261.577  1.00 99.98           C
HETATM 4991  CA  HYP A 784       6.787  -2.8742262.431  0.79 99.98           C
HETATM 4992  CB  HYP A 784       6.660  -3.9112263.545  1.00 99.98           C
HETATM 4993  CG  HYP A 784       6.811  -5.2342262.778  1.00 99.98           C
HETATM 4994  OE  HYP A 784       7.192  -6.3972263.519  1.00 99.98           O
HETATM 4995  C   HYP A 784       7.286  -1.5352262.864  1.00 99.98           C
HETATM 4996  O   HYP A 784       7.099  -0.5672262.128  1.00 99.98           O
ATOM   4997  N   GLY A 785       7.908  -1.4472264.054  1.00 54.65           N
ATOM   4998  CA  GLY A 785       8.127  -0.1652264.654  0.86 54.65           C
ATOM   4999  C   GLY A 785       8.628  -0.4172266.042  1.00 54.65           C
ATOM   5000  O   GLY A 785       8.954  -1.5492266.394  1.00 54.65           O
ATOM   5001  N   THR A 786       8.687   0.6382266.881  1.00108.41           N
ATOM   5002  CA  THR A 786       9.227   0.4842268.202  1.00108.41           C
ATOM   5003  CB  THR A 786      10.360   1.4352268.475  1.00108.41           C
ATOM   5004  OG1 THR A 786      11.042   1.0952269.673  1.00108.41           O
ATOM   5005  CG2 THR A 786       9.791   2.8612268.575  1.00108.41           C
ATOM   5006  C   THR A 786       8.135   0.7662269.206  1.00108.41           C
ATOM   5007  O   THR A 786       7.082   1.3082268.873  1.00108.41           O
ATOM   5008  N   PRO A 787       8.366   0.3552270.431  1.00 75.38           N
ATOM   5009  CA  PRO A 787       7.417   0.5512271.508  0.93 75.38           C
ATOM   5010  CD  PRO A 787       9.174  -0.8362270.646  1.00 75.38           C
ATOM   5011  CB  PRO A 787       7.732  -0.5222272.556  1.00 75.38           C
ATOM   5012  CG  PRO A 787       9.112  -1.0742272.158  1.00 75.38           C
ATOM   5013  C   PRO A 787       7.373   1.9472272.079  1.00 75.38           C
ATOM   5014  O   PRO A 787       8.332   2.6972271.901  1.00 75.38           O
ATOM   5015  N   GLY A 788       6.255   2.3062272.759  1.00 32.06           N
ATOM   5016  CA  GLY A 788       6.047   3.6232273.313  0.79 32.06           C
ATOM   5017  C   GLY A 788       6.204   3.6422274.809  1.00 32.06           C
ATOM   5018  O   GLY A 788       6.851   2.7952275.424  1.00 32.06           O
ATOM   5019  N   PRO A 789       5.599   4.6692275.370  1.00156.76           N
ATOM   5020  CA  PRO A 789       5.611   4.8972276.800  1.00156.76           C
ATOM   5021  CD  PRO A 789       5.542   5.9192274.631  1.00156.76           C
ATOM   5022  CB  PRO A 789       5.258   6.3722276.993  1.00156.76           C
ATOM   5023  CG  PRO A 789       5.706   7.0312275.678  1.00156.76           C
ATOM   5024  C   PRO A 789       4.760   3.9762277.629  1.00156.76           C
ATOM   5025  O   PRO A 789       3.719   3.5232277.156  1.00156.76           O
ATOM   5026  N   GLN A 790       5.209   3.6682278.865  1.00100.29           N
ATOM   5027  CA  GLN A 790       4.514   2.7832279.763  0.92100.29           C
ATOM   5028  CB  GLN A 790       5.370   2.3582280.970  1.00100.29           C
ATOM   5029  CG  GLN A 790       5.700   3.5132281.920  1.00100.29           C
ATOM   5030  CD  GLN A 790       6.533   2.9682283.065  1.00100.29           C
ATOM   5031  OE1 GLN A 790       7.128   1.8982282.957  1.00100.29           O
ATOM   5032  NE2 GLN A 790       6.579   3.7232284.196  1.00100.29           N
ATOM   5033  C   GLN A 790       3.266   3.3812280.348  1.00100.29           C
ATOM   5034  O   GLN A 790       2.215   2.7442280.336  1.00100.29           O
ATOM   5035  N   GLY A 791       3.329   4.6252280.873  1.00 76.50           N
ATOM   5036  CA  GLY A 791       2.157   5.1502281.522  0.79 76.50           C
ATOM   5037  C   GLY A 791       2.563   5.9532282.719  1.00 76.50           C
ATOM   5038  O   GLY A 791       3.685   6.4492282.811  1.00 76.50           O
ATOM   5039  N   ILE A 792       1.616   6.0942283.670  1.00174.51           N
ATOM   5040  CA  ILE A 792       1.787   6.8342284.891  1.00174.51           C
ATOM   5041  CB  ILE A 792       0.703   7.8692285.080  1.00174.51           C
ATOM   5042  CG1 ILE A 792       0.980   8.8242286.258  1.00174.51           C
ATOM   5043  CG2 ILE A 792      -0.640   7.1272285.172  1.00174.51           C
ATOM   5044  CD1 ILE A 792       0.830   8.1992287.644  1.00174.51           C
ATOM   5045  C   ILE A 792       1.727   5.8202285.984  1.00174.51           C
ATOM   5046  O   ILE A 792       0.992   4.8392285.878  1.00174.51           O
ATOM   5047  N   ALA A 793       2.529   6.0342287.048  1.00195.97           N
ATOM   5048  CA  ALA A 793       2.635   5.1102288.139  1.00195.97           C
ATOM   5049  CB  ALA A 793       3.419   5.6712289.339  1.00195.97           C
ATOM   5050  C   ALA A 793       1.255   4.7812288.596  1.00195.97           C
ATOM   5051  O   ALA A 793       0.346   5.6082288.548  1.00195.97           O
ATOM   5052  N   GLY A 794       1.074   3.5242289.035  1.00 82.13           N
ATOM   5053  CA  GLY A 794      -0.223   3.0442289.386  1.00 82.13           C
ATOM   5054  C   GLY A 794      -0.451   3.2582290.847  1.00 82.13           C
ATOM   5055  O   GLY A 794      -0.068   4.2822291.411  1.00 82.13           O
[truncated: 1,184,454 more chars]
