# Supplementary material for: Devising Bone Molecular Models at the Nanoscale: From Usual Mineralized Collagen Fibrils to the First Bone Fibers Including Hydroxyapatite in the Extra-Fibrillar Volume
Source: Materials (Basel). 2022 Mar 19;15(6):2274. doi: 10.3390/ma15062274 (PMC8955169; doi:10.3390/ma15062274)
Supplement: Supplementary file 1 [file materials-15-02274-s001.zip › Supplementary_Materials/0-COL1_Modeller/2_models/COL1.D00000002]

# Conjugate gradients optimization
#  Step   Current energy Av shift Mx shift   Funcs         Gradient
      0    1512836.75000   0.0000   0.0000       1      7.22673e+07
     10       6350.01855   0.1127   4.9212      21            41540
     20       1730.84351   0.0421   1.1677      41          3396.68
     30        907.59851   0.0514   0.4557      61          909.721
     40        629.49414   0.0430   0.3808      82          761.939
     50        519.68933   0.0267   0.2954     102          203.106
     60        432.48895   0.0091   0.1225     123          92.0101
     70        384.97647   0.0174   0.1971     143          91.6326
     80        329.60095   0.0117   0.1222     163          62.1177
     90        291.50851   0.0095   0.1274     183          58.0642
     99        272.09363   0.0111   0.1654     201          45.4083
# Conjugate gradients optimization
#  Step   Current energy Av shift Mx shift   Funcs         Gradient
      0       2994.23047   0.0000   0.0000       1          4900.45
     10       2859.85864   0.0093   0.1612      21          3567.31
     20       2685.23828   0.0140   0.2288      42          7826.25
     30       2639.78418   0.0013   0.0235      62          1214.98
     40       2578.02490   0.0004   0.0188      82           582.42
     50       2521.49951   0.0083   0.2115     102          2384.96
     60       2426.60938   0.0032   0.0639     122          1321.29
     70       2368.18970   0.0028   0.0760     142          1464.33
     80       2297.04175   0.0057   0.0816     162          1776.85
     90       2226.95312   0.0085   0.1109     182          1823.08
# Conjugate gradients optimization
#  Step   Current energy Av shift Mx shift   Funcs         Gradient
      0      10846.67285   0.0000   0.0000       1          40599.5
     10      10753.95020   0.0011   0.0235      21          22086.5
     20      10643.37305   0.0004   0.0100      41          17093.9
     21      10639.02734   0.0004   0.0078      43            15736
# Conjugate gradients optimization
#  Step   Current energy Av shift Mx shift   Funcs         Gradient
      0      21295.23047   0.0000   0.0000       1          63406.6
      1      21289.79688   0.0002   0.0047       4          49348.3
# Conjugate gradients optimization
#  Step   Current energy Av shift Mx shift   Funcs         Gradient
      0      21344.68164   0.0000   0.0000       1          50407.2
      1      21343.66797   0.0002   0.0048       4          57907.8
# Conjugate gradients optimization
#  Step   Current energy Av shift Mx shift   Funcs         Gradient
      0      21361.71289   0.0000   0.0000       1            58392
      1      21357.96484   0.0002   0.0042       4            49671
# Conjugate gradients optimization
#  Step   Current energy Av shift Mx shift   Funcs         Gradient
      0      21357.96484   0.0000   0.0000       1            49671
      1      21355.43359   0.0002   0.0047       4          51257.7
# Conjugate gradients optimization
#  Step   Current energy Av shift Mx shift   Funcs         Gradient
      0      21355.43359   0.0000   0.0000       1          51257.7
      1      21354.08203   0.0002   0.0040       4          57762.6
# Conjugate gradients optimization
#  Step   Current energy Av shift Mx shift   Funcs         Gradient
      0      21354.08203   0.0000   0.0000       1          57762.6
      1      21353.91602   0.0002   0.0047       4          48398.9
# Conjugate gradients optimization
#  Step   Current energy Av shift Mx shift   Funcs         Gradient
      0      21353.91602   0.0000   0.0000       1          48398.9
      1      21350.91602   0.0002   0.0043       4            56901
# Conjugate gradients optimization
#  Step   Current energy Av shift Mx shift   Funcs         Gradient
      0      21350.91602   0.0000   0.0000       1            56901
      1      21350.50391   0.0002   0.0043       4          56553.3
# Conjugate gradients optimization
#  Step   Current energy Av shift Mx shift   Funcs         Gradient
      0      22110.00586   0.0000   0.0000       1          68317.4
      1      22104.78125   0.0003   0.0049       4          62364.3
# Conjugate gradients optimization
#  Step   Current energy Av shift Mx shift   Funcs         Gradient
      0      28909.50781   0.0000   0.0000       1       1.1896e+06
     10      23100.92578   0.0046   0.0755      21           280236
     20      22364.64648   0.0026   0.0350      41           137504
     30      22086.63672   0.0017   0.0293      61           114519
     40      21691.38086   0.0020   0.0415      81          91974.4
     50      21472.83398   0.0019   0.0290     101          92288.1
     54      21414.18945   0.0005   0.0096     109          67309.9
# Conjugate gradients optimization
#  Step   Current energy Av shift Mx shift   Funcs         Gradient
      0      22275.04492   0.0000   0.0000       1           414955
     10      21655.64844   0.0013   0.0207      21          77092.4
     12      21637.98438   0.0005   0.0074      25          74221.9
# Conjugate gradients optimization
#  Step   Current energy Av shift Mx shift   Funcs         Gradient
      0     589150.56250   0.0000   0.0000       1      7.95494e+08
     10      69453.72656   0.0179   0.3672      21      1.09775e+07
     20      52040.25000   0.0160   0.4095      41      2.04158e+06
     30      43572.95312   0.0160   0.1924      61      1.12202e+06
     40      39065.20312   0.0134   0.1132      81           732741
     50      36353.23438   0.0112   0.1184     101           508798
     60      35259.29688   0.0055   0.0812     122           242685
     70      34394.58594   0.0090   0.1397     142           277802
     80      33040.24219   0.0130   0.1444     162           284199
     90      31989.83594   0.0128   0.1157     182           231621
# Molecular dynamics simulation at 150.00 K
#  Step   Current energy Av shift Mx shift   Kinetic energy    Kinetic temp.
      0      31446.66406   0.0000   0.0000       9022.63086        149.80011
     10      36480.88672   0.0158   0.0903       5440.11865         90.32070
     20      36990.28516   0.0194   0.1640       8261.61816        137.16524
     30      37358.69531   0.0198   0.1130       8724.15137        144.84454
     40      36924.80469   0.0208   0.1342       9618.83301        159.69868
     50      36534.41406   0.0201   0.1065       9052.01074        150.28790
# Molecular dynamics simulation at 400.00 K
#  Step   Current energy Av shift Mx shift   Kinetic energy    Kinetic temp.
      0      36534.41406   0.0000   0.0000       9034.66699        149.99994
     10      36319.53906   0.0211   0.0992       9844.35059        163.44289
     20      41018.05078   0.0289   0.1732      18935.30664        314.37738
     30      43818.34375   0.0317   0.1840      22603.10352        375.27274
     40      44235.78906   0.0315   0.1642      22260.33594        369.58188
     50      45948.61719   0.0325   0.1483      23606.04883        391.92435
# Molecular dynamics simulation at 1000.00 K
#  Step   Current energy Av shift Mx shift   Kinetic energy    Kinetic temp.
      0      45948.61719   0.0000   0.0000      24092.43945        399.99976
     10      45721.95703   0.0324   0.1369      23308.41211        386.98276
     20      61472.02734   0.0457   0.2230      46545.03125        772.77356
     30      68010.00000   0.0491   0.2896      53415.44141        886.84100
     40      73168.25781   0.0498   0.2316      54969.80469        912.64764
     50      76077.29688   0.0510   0.2220      57390.48828        952.83752
# Molecular dynamics simulation at 1000.00 K
#  Step   Current energy Av shift Mx shift   Kinetic energy    Kinetic temp.
      0      76077.29688   0.0000   0.0000      60231.10156        999.99945
     10      77265.37500   0.0513   0.2153      57883.06641        961.01569
     20      78373.98438   0.0518   0.1950      58602.50391        972.96027
     30      77957.62500   0.0516   0.1895      57959.08203        962.27777
     40      78611.53125   0.0516   0.1949      57996.90625        962.90570
     50      77898.44531   0.0516   0.1861      58166.82031        965.72675
     60      78674.55469   0.0515   0.1853      57496.91797        954.60455
     70      78294.08594   0.0516   0.1931      57768.20703        959.10870
     80      78274.29688   0.0517   0.1797      58046.53516        963.72968
     90      78414.44531   0.0517   0.1748      58071.45312        964.14343
    100      78028.52344   0.0517   0.1832      58003.73438        963.01910
    110      78973.17188   0.0526   0.1959      59965.17578        995.58435
    120      78922.77344   0.0525   0.1682      59701.34375        991.20398
    130      78525.03906   0.0528   0.1982      60193.04688        999.36761
    140      78481.40625   0.0528   0.1768      60290.58594       1000.98700
    150      78407.82031   0.0529   0.1635      60440.19531       1003.47095
    160      78602.46094   0.0528   0.1727      60384.67578       1002.54919
    170      78593.21094   0.0528   0.1932      60371.30078       1002.32709
    180      78888.17969   0.0528   0.1854      60283.40625       1000.86780
    190      78363.25000   0.0529   0.1656      60167.84766        998.94922
    200      78780.02344   0.0529   0.1611      60218.32422        999.78729
    210      78912.07812   0.0528   0.1684      60158.35156        998.79156
    220      78717.10938   0.0528   0.1910      60151.73047        998.68164
    230      77999.67188   0.0532   0.2043      61106.80859       1014.53851
    240      78418.12500   0.0531   0.1759      60865.82812       1010.53760
    250      78349.57031   0.0531   0.1779      60888.47266       1010.91357
    260      78546.57031   0.0531   0.1893      60851.44141       1010.29877
    270      78349.56250   0.0532   0.1738      60961.58984       1012.12750
    280      78419.07031   0.0531   0.1714      60872.37109       1010.64624
    290      78921.52344   0.0531   0.1782      60653.09375       1007.00562
    300      78381.91406   0.0533   0.1838      61217.81641       1016.38159
# Molecular dynamics simulation at 800.00 K
#  Step   Current energy Av shift Mx shift   Kinetic energy    Kinetic temp.
      0      78381.91406   0.0000   0.0000      60231.13672       1000.00000
     10      78072.79688   0.0529   0.1654      60290.66016       1000.98828
     20      78603.37500   0.0527   0.1656      59940.88281        995.18103
     30      77825.39844   0.0532   0.1904      60801.64844       1009.47205
     40      77718.03125   0.0532   0.1722      60822.36719       1009.81604
     50      77137.15625   0.0535   0.1665      61421.51562       1019.76355
     60      78133.50781   0.0531   0.1591      60460.84766       1003.81384
     70      77875.10156   0.0531   0.1769      60783.60156       1009.17242
     80      77672.79688   0.0533   0.1624      61038.03125       1013.39667
     90      77677.59375   0.0532   0.1967      60865.64844       1010.53461
    100      77853.07031   0.0533   0.1717      60969.95312       1012.26636
    110      72441.71094   0.0502   0.1621      54069.26172        897.69617
    120      71498.28906   0.0502   0.1576      54135.29297        898.79248
    130      72195.53906   0.0503   0.1623      54273.73828        901.09106
    140      71580.86719   0.0503   0.1545      54252.60156        900.74011
    150      72220.32031   0.0502   0.1691      54134.08594        898.77246
    160      71492.57812   0.0504   0.1792      54524.26562        905.25049
    170      71986.88281   0.0502   0.1458      54295.25781        901.44836
    180      71724.89062   0.0505   0.1578      54810.31641        909.99969
    190      72000.89062   0.0504   0.1578      54461.10547        904.20184
    200      71883.81250   0.0505   0.1625      54795.19141        909.74860
    210      68953.40625   0.0487   0.1682      51065.03516        847.81787
    220      68881.94531   0.0487   0.1632      50842.78906        844.12799
    230      68581.12500   0.0491   0.1528      51722.89844        858.74023
    240      68413.82812   0.0491   0.1530      51779.67188        859.68280
    250      68892.39844   0.0488   0.1685      51225.56641        850.48315
    260      68785.01562   0.0489   0.1627      51340.33203        852.38855
    270      69134.92969   0.0488   0.1532      51090.24609        848.23645
    280      68481.02344   0.0490   0.1512      51639.15234        857.34979
    290      68493.75000   0.0491   0.1446      51611.78906        856.89551
    300      68287.73438   0.0491   0.1606      51717.11719        858.64423
# Molecular dynamics simulation at 500.00 K
#  Step   Current energy Av shift Mx shift   Kinetic energy    Kinetic temp.
      0      68287.73438   0.0000   0.0000      48184.94531        800.00061
     10      67051.56250   0.0483   0.1484      49953.00391        829.35516
     20      66812.36719   0.0481   0.1425      49723.42969        825.54358
     30      66857.65625   0.0482   0.1533      49854.56250        827.72076
     40      66949.00781   0.0483   0.1532      49999.54688        830.12793
     50      66945.72656   0.0483   0.1666      49960.90625        829.48639
     60      66846.79688   0.0483   0.1686      50069.81641        831.29456
     70      67048.28125   0.0482   0.1531      49910.76562        828.65387
     80      67214.06250   0.0482   0.1509      49900.50781        828.48358
     90      66999.71094   0.0482   0.1460      49834.86719        827.39380
    100      67081.39844   0.0483   0.1444      50042.07422        830.83398
    110      58005.32422   0.0433   0.1370      40353.44531        669.97650
    120      57167.04297   0.0431   0.1372      39797.91797        660.75323
    130      57695.20703   0.0432   0.1355      40072.43750        665.31097
    140      57054.20703   0.0432   0.1370      40141.82812        666.46307
    150      57835.98828   0.0433   0.1240      40016.32812        664.37946
    160      57163.38281   0.0434   0.1386      40444.85547        671.49414
    170      57454.94922   0.0432   0.1395      39985.10547        663.86102
    180      57190.84766   0.0436   0.1309      40866.67188        678.49744
    190      57653.16016   0.0432   0.1304      40032.77344        664.65247
    200      57267.87891   0.0435   0.1326      40577.10547        673.68988
    210      52505.44922   0.0405   0.1251      35086.94141        582.53827
    220      52572.65625   0.0402   0.1254      34535.66406        573.38556
    230      52407.32031   0.0405   0.1282      35138.42188        583.39301
    240      52275.94141   0.0404   0.1243      35004.98828        581.17761
    250      52673.48047   0.0404   0.1264      34958.63281        580.40802
    260      52009.98438   0.0407   0.1425      35432.98828        588.28357
    270      52376.65625   0.0405   0.1324      35111.52344        582.94641
    280      52198.89062   0.0406   0.1319      35333.27344        586.62805
    290      52506.87891   0.0405   0.1377      35106.57031        582.86414
    300      52268.63281   0.0407   0.1333      35617.82031        591.35229
# Molecular dynamics simulation at 300.00 K
#  Step   Current energy Av shift Mx shift   Kinetic energy    Kinetic temp.
      0      52268.63281   0.0000   0.0000      30115.57617        500.00012
     10      49756.77734   0.0390   0.1302      32521.60352        539.94672
     20      50047.41797   0.0386   0.1202      32067.36523        532.40509
     30      49784.25781   0.0391   0.1160      32677.89648        542.54156
     40      49518.35156   0.0390   0.1304      32614.69531        541.49231
     50      49677.12500   0.0391   0.1198      32756.59570        543.84821
     60      49683.31250   0.0389   0.1220      32441.57227        538.61798
     70      49800.54297   0.0391   0.1153      32739.30469        543.56116
     80      49392.87109   0.0391   0.1277      32785.27734        544.32440
     90      49759.57031   0.0390   0.1269      32647.20703        542.03204
    100      49689.49609   0.0391   0.1271      32803.16016        544.62128
    110      43115.66797   0.0345   0.1124      25490.46484        423.21075
    120      42711.44141   0.0340   0.1061      24814.12305        411.98166
    130      42849.62109   0.0345   0.1005      25501.15430        423.38824
    140      42330.08594   0.0344   0.1075      25400.16797        421.71158
    150      42808.50391   0.0345   0.1098      25497.82227        423.33292
    160      42386.66406   0.0346   0.1050      25688.72461        426.50241
    170      42871.56250   0.0342   0.1017      25136.00195        417.32571
    180      42654.72266   0.0345   0.1325      25654.93164        425.94135
    190      42683.98438   0.0345   0.1221      25396.61523        421.65259
    200      42822.43750   0.0345   0.1157      25555.52148        424.29086
    210      39224.83594   0.0318   0.1062      21711.31836        360.46671
    220      39078.08594   0.0318   0.0943      21638.49414        359.25760
    230      39058.59375   0.0320   0.1111      22007.58008        365.38544
    240      38903.48828   0.0319   0.0937      21852.72461        362.81442
    250      39247.24609   0.0319   0.1103      21919.27734        363.91937
    260      38988.62500   0.0319   0.1112      21910.26172        363.76968
    270      39145.44531   0.0320   0.0955      21887.90820        363.39856
    280      39108.82422   0.0321   0.1093      21994.25000        365.16412
    290      39199.25781   0.0320   0.1153      21910.33008        363.77081
    300      39165.03516   0.0320   0.0972      21992.95508        365.14261
# Conjugate gradients optimization
#  Step   Current energy Av shift Mx shift   Funcs         Gradient
      0      39165.03516   0.0000   0.0000       1      3.17377e+07
     10      21790.86523   0.0102   0.0455      21           537629
     20      20126.16016   0.0055   0.0268      41           249876
     30      19523.81641   0.0027   0.0179      61           129178
