# Supplementary material for: Devising Bone Molecular Models at the Nanoscale: From Usual Mineralized Collagen Fibrils to the First Bone Fibers Including Hydroxyapatite in the Extra-Fibrillar Volume
Source: Materials (Basel). 2022 Mar 19;15(6):2274. doi: 10.3390/ma15062274 (PMC8955169; doi:10.3390/ma15062274)
Supplement: Supplementary file 1 [file materials-15-02274-s001.zip › Supplementary_Materials/0-COL1_Modeller/2_models/COL1.D00000014]

# Conjugate gradients optimization
#  Step   Current energy Av shift Mx shift   Funcs         Gradient
      0    1491013.75000   0.0000   0.0000       1       7.0388e+07
     10       5008.61719   0.1063   1.6055      22          56705.8
     20       1743.09778   0.0580   1.0750      42          5987.43
     30        908.55688   0.0357   0.3053      62          933.288
     40        615.21924   0.0334   0.2646      82          406.553
     50        500.57495   0.0211   0.1901     103          223.205
     60        396.62598   0.0243   0.1762     123          154.545
     70        342.25214   0.0044   0.1149     144          54.6246
     80        316.87421   0.0143   0.1983     164          88.0502
     90        290.51505   0.0169   0.2739     184          82.4936
     99        265.31207   0.0144   0.1601     201          49.5027
# Conjugate gradients optimization
#  Step   Current energy Av shift Mx shift   Funcs         Gradient
      0       2925.19824   0.0000   0.0000       1          6464.57
     10       2808.29688   0.0178   0.2031      21          14720.5
     20       2659.11621   0.0130   0.1884      41          4100.94
     30       2505.11743   0.0167   0.2141      62          2664.66
     40       2425.55493   0.0044   0.0803      82           1713.8
     50       2378.86816   0.0029   0.0412     102          1300.81
     60       2343.79419   0.0013   0.0283     123           884.66
     66       2339.17676   0.0003   0.0086     135          450.534
# Conjugate gradients optimization
#  Step   Current energy Av shift Mx shift   Funcs         Gradient
      0      11742.70410   0.0000   0.0000       1          11528.4
      1      11741.74512   0.0002   0.0054       4          14557.4
# Conjugate gradients optimization
#  Step   Current energy Av shift Mx shift   Funcs         Gradient
      0      23513.35742   0.0000   0.0000       1          59176.8
      1      23510.73242   0.0001   0.0028       5          43824.7
# Conjugate gradients optimization
#  Step   Current energy Av shift Mx shift   Funcs         Gradient
      0      23549.14844   0.0000   0.0000       1          44446.1
      1      23546.64648   0.0001   0.0029       5          44950.4
# Conjugate gradients optimization
#  Step   Current energy Av shift Mx shift   Funcs         Gradient
      0      23558.19141   0.0000   0.0000       1            45297
      1      23556.13672   0.0000   0.0015       6          40048.4
# Conjugate gradients optimization
#  Step   Current energy Av shift Mx shift   Funcs         Gradient
      0      23556.13672   0.0000   0.0000       1          40048.4
      1      23555.57422   0.0000   0.0003       8          37185.3
# Conjugate gradients optimization
#  Step   Current energy Av shift Mx shift   Funcs         Gradient
      0      23555.57422   0.0000   0.0000       1          37185.3
      1      23555.31445   0.0000   0.0001       9          35826.8
# Conjugate gradients optimization
#  Step   Current energy Av shift Mx shift   Funcs         Gradient
      0      23555.31445   0.0000   0.0000       1          35826.8
      1      23555.30664   0.0000   0.0000     201          35826.8
# Conjugate gradients optimization
#  Step   Current energy Av shift Mx shift   Funcs         Gradient
      0      23555.30664   0.0000   0.0000       1          35826.4
      1      23555.30664   0.0000   0.0000     201          35826.4
# Conjugate gradients optimization
#  Step   Current energy Av shift Mx shift   Funcs         Gradient
      0      23555.30664   0.0000   0.0000       1          35826.4
      1      23555.30469   0.0000   0.0000     201          35826.4
# Conjugate gradients optimization
#  Step   Current energy Av shift Mx shift   Funcs         Gradient
      0      24551.69727   0.0000   0.0000       1            51479
      1      24551.69531   0.0000   0.0000       9          50827.8
# Conjugate gradients optimization
#  Step   Current energy Av shift Mx shift   Funcs         Gradient
      0      33519.34766   0.0000   0.0000       1      1.56233e+06
     10      25529.99609   0.0062   0.1810      21           423809
     20      24424.38281   0.0040   0.0634      41           193024
     30      23882.27344   0.0029   0.0469      61           140111
     38      23625.72461   0.0004   0.0072      77          60966.1
# Conjugate gradients optimization
#  Step   Current energy Av shift Mx shift   Funcs         Gradient
      0      24954.00195   0.0000   0.0000       1           583210
     10      23927.54883   0.0022   0.0324      21           115875
     20      23511.18945   0.0030   0.0414      41           125009
     30      23054.58594   0.0034   0.0383      61           132748
     40      22786.11914   0.0018   0.0166      81          94980.9
     41      22769.63867   0.0009   0.0080      83          80077.3
# Conjugate gradients optimization
#  Step   Current energy Av shift Mx shift   Funcs         Gradient
      0     526940.87500   0.0000   0.0000       1      7.21096e+08
     10      69104.66406   0.0185   0.4120      21       6.3192e+06
     20      53206.03516   0.0190   0.2523      42      2.63342e+06
     30      43600.41797   0.0197   0.1712      63      1.38554e+06
     40      38807.87109   0.0185   0.1587      84           814551
     50      35888.84766   0.0147   0.1373     104           500790
     60      34531.44531   0.0079   0.1080     125           336516
     70      33300.23047   0.0034   0.0386     146           150839
     80      32530.08789   0.0096   0.1203     166           302278
     90      31589.61914   0.0046   0.0478     186           153893
     98      31262.97461   0.0025   0.0302     201           119812
# Molecular dynamics simulation at 150.00 K
#  Step   Current energy Av shift Mx shift   Kinetic energy    Kinetic temp.
      0      31262.97461   0.0000   0.0000       8922.92676        149.42320
     10      36341.80469   0.0157   0.0559       5263.07324         88.13535
     20      37076.11328   0.0192   0.0748       7950.37109        133.13680
     30      37353.63281   0.0199   0.0936       8704.84863        145.77127
     40      36656.30859   0.0211   0.1335       9851.98926        164.98126
     50      36045.44141   0.0203   0.1387       9198.54199        154.03865
# Molecular dynamics simulation at 400.00 K
#  Step   Current energy Av shift Mx shift   Kinetic energy    Kinetic temp.
      0      36045.44141   0.0000   0.0000       8957.39648        150.00043
     10      35751.41797   0.0211   0.1500       9847.06641        164.89883
     20      40443.81250   0.0289   0.2311      18773.37109        314.37860
     30      43523.12891   0.0314   0.1759      22009.96484        368.57855
     40      44426.74219   0.0313   0.1294      21711.33398        363.57767
     50      46223.34766   0.0323   0.1787      23065.63477        386.25677
# Molecular dynamics simulation at 1000.00 K
#  Step   Current energy Av shift Mx shift   Kinetic energy    Kinetic temp.
      0      46223.34766   0.0000   0.0000      23886.33594        400.00024
     10      46429.98047   0.0322   0.1423      22773.74219        381.36874
     20      61911.54297   0.0456   0.1956      46123.06641        772.37622
     30      68632.48438   0.0491   0.2486      53143.39844        889.93860
     40      73708.08594   0.0496   0.2323      54178.26953        907.26849
     50      77101.72656   0.0510   0.2311      56824.99609        951.59058
# Molecular dynamics simulation at 1000.00 K
#  Step   Current energy Av shift Mx shift   Kinetic energy    Kinetic temp.
      0      77101.72656   0.0000   0.0000      59715.78516        999.99969
     10      77757.73438   0.0515   0.1947      57740.15625        966.91583
     20      78642.62500   0.0519   0.2156      58448.44922        978.77686
     30      78241.07812   0.0518   0.2412      58228.66406        975.09637
     40      79061.55469   0.0516   0.2041      57623.71875        964.96594
     50      78514.82031   0.0518   0.1785      57960.16016        970.59998
     60      79069.32031   0.0515   0.1780      57331.22656        960.06787
     70      78518.25781   0.0518   0.1942      57928.54297        970.07056
     80      78285.48438   0.0519   0.2281      58213.48047        974.84210
     90      78421.12500   0.0520   0.2096      58270.82031        975.80231
    100      78477.27344   0.0520   0.1840      58100.81641        972.95544
    110      78978.52344   0.0525   0.1869      59229.24219        991.85205
    120      78908.11719   0.0525   0.2377      59425.69531        995.14185
    130      78889.57031   0.0527   0.1778      59518.79297        996.70087
    140      78854.70312   0.0526   0.1999      59585.70312        997.82129
    150      79097.62500   0.0527   0.1781      59638.98047        998.71350
    160      78711.49219   0.0527   0.1659      59485.85547        996.14929
    170      78803.12500   0.0528   0.1785      59834.07422       1001.98053
    180      78855.49219   0.0528   0.1780      59615.98047        998.32837
    190      78681.05469   0.0529   0.1768      59946.88672       1003.86969
    200      78783.78906   0.0529   0.1724      59912.69922       1003.29718
    210      78649.25781   0.0529   0.1744      59951.18750       1003.94171
    220      78144.42188   0.0532   0.1664      60495.79688       1013.06171
    230      78669.88281   0.0528   0.1761      59726.63281       1000.18134
    240      78699.39844   0.0530   0.2025      59852.21484       1002.28430
    250      78525.58594   0.0530   0.1708      60135.83203       1007.03375
    260      78120.17969   0.0532   0.1947      60644.81250       1015.55713
    270      77840.48438   0.0534   0.1754      61005.26562       1021.59326
    280      78031.04688   0.0533   0.1894      60695.88281       1016.41235
    290      78243.25000   0.0533   0.1705      60709.74219       1016.64447
    300      78223.98438   0.0532   0.2002      60537.26562       1013.75616
# Molecular dynamics simulation at 800.00 K
#  Step   Current energy Av shift Mx shift   Kinetic energy    Kinetic temp.
      0      78223.98438   0.0000   0.0000      59715.69922        999.99823
     10      77917.86719   0.0531   0.1810      60247.40234       1008.90210
     20      77414.46094   0.0533   0.1680      60763.67188       1017.54755
     30      77802.10938   0.0533   0.1674      60684.08594       1016.21484
     40      77362.20312   0.0534   0.1751      60822.81250       1018.53790
     50      77911.14844   0.0531   0.1772      60412.16016       1011.66113
     60      77925.41406   0.0532   0.1825      60285.01953       1009.53204
     70      77964.22656   0.0532   0.1947      60641.28516       1015.49805
     80      77158.27344   0.0535   0.1653      61176.69141       1024.46399
     90      77865.43750   0.0533   0.1655      60513.21875       1013.35345
    100      77367.51562   0.0536   0.1672      61125.75391       1023.61096
    110      71972.82812   0.0500   0.1661      53522.08594        896.28009
    120      71789.25000   0.0500   0.1776      53176.81641        890.49817
    130      71320.11719   0.0504   0.1503      54126.58203        906.40295
    140      70887.81250   0.0504   0.1694      54175.57031        907.22333
    150      71685.30469   0.0503   0.1731      53939.71094        903.27362
    160      71566.58594   0.0502   0.1551      53912.30859        902.81476
    170      71449.21875   0.0503   0.1666      54026.53125        904.72748
    180      71493.53906   0.0504   0.1693      54068.79688        905.43530
    190      71616.63281   0.0503   0.1643      53937.22266        903.23193
    200      71749.07812   0.0504   0.1668      54189.07812        907.44952
    210      68533.14844   0.0489   0.1527      50833.10547        851.25043
    220      68856.96094   0.0486   0.1552      50296.60938        842.26630
    230      69177.89062   0.0485   0.1508      50207.33594        840.77130
    240      68593.15625   0.0487   0.1612      50671.87500        848.55048
    250      68499.63281   0.0490   0.1794      50960.68359        853.38684
    260      68083.68750   0.0492   0.1636      51374.66016        860.31934
    270      68610.98438   0.0489   0.1545      50790.59375        850.53851
    280      68780.07812   0.0487   0.1641      50639.30469        848.00507
    290      68210.49219   0.0493   0.1507      51504.42188        862.49231
    300      68385.39062   0.0490   0.1690      51011.75000        854.24200
# Molecular dynamics simulation at 500.00 K
#  Step   Current energy Av shift Mx shift   Kinetic energy    Kinetic temp.
      0      68385.39062   0.0000   0.0000      47772.67578        800.00055
     10      67184.32812   0.0481   0.1519      49283.45312        825.29999
     20      66615.91406   0.0484   0.1520      49661.90625        831.63757
     30      66759.58594   0.0482   0.1573      49481.92188        828.62354
     40      67134.54688   0.0481   0.1455      49288.56641        825.38562
     50      67081.71094   0.0482   0.1548      49512.94922        829.14313
     60      66858.49219   0.0483   0.1744      49678.47656        831.91504
     70      67031.48438   0.0483   0.1463      49480.57812        828.60101
     80      66900.78906   0.0484   0.1403      49802.33984        833.98926
     90      67075.28906   0.0482   0.1425      49365.23438        826.66949
    100      66727.88281   0.0483   0.1613      49789.94922        833.78174
    110      58297.61328   0.0431   0.1348      39534.53906        662.04480
    120      57105.44922   0.0428   0.1343      39039.80469        653.76001
    130      57576.34766   0.0433   0.1313      39793.66797        666.38416
    140      57049.91016   0.0431   0.1372      39578.30859        662.77777
    150      57549.31250   0.0432   0.1364      39823.98438        666.89185
    160      56881.10547   0.0434   0.1393      40109.33203        671.67029
    170      57744.70312   0.0428   0.1322      39066.32422        654.20410
    180      57506.48047   0.0434   0.1392      39959.38672        669.15930
    190      57113.17188   0.0433   0.1331      39837.33984        667.11554
    200      57351.82812   0.0434   0.1359      40088.48438        671.32117
    210      52505.95703   0.0405   0.1318      34800.33594        582.76593
    220      52435.67188   0.0403   0.1221      34446.21484        576.83582
    230      52513.19922   0.0405   0.1325      34803.60156        582.82062
    240      52303.75781   0.0404   0.1212      34681.58594        580.77734
    250      52480.56641   0.0405   0.1281      34922.50000        584.81165
    260      52444.39453   0.0404   0.1404      34714.82422        581.33392
    270      52526.44531   0.0404   0.1199      34751.13281        581.94196
    280      52392.85547   0.0406   0.1232      35068.14453        587.25061
    290      52607.85938   0.0404   0.1208      34710.29297        581.25806
    300      52312.67188   0.0405   0.1302      34931.27344        584.95862
# Molecular dynamics simulation at 300.00 K
#  Step   Current energy Av shift Mx shift   Kinetic energy    Kinetic temp.
      0      52312.67188   0.0000   0.0000      29857.86133        499.99930
     10      49959.14062   0.0392   0.1308      32645.37500        546.67896
     20      49988.02344   0.0389   0.1267      32171.72461        538.74725
     30      49797.28125   0.0393   0.1300      32721.84375        547.95953
     40      49714.24219   0.0391   0.1423      32461.78516        543.60455
     50      49792.00000   0.0392   0.1240      32603.03711        545.96997
     60      49836.71484   0.0391   0.1202      32575.29492        545.50543
     70      49710.92969   0.0391   0.1282      32557.91406        545.21436
     80      50090.64844   0.0391   0.1338      32539.09375        544.89917
     90      50140.53906   0.0390   0.1217      32405.59375        542.66357
    100      49859.19141   0.0393   0.1224      32767.60352        548.72583
    110      43290.03516   0.0344   0.1094      25264.34961        423.07642
    120      42585.66797   0.0342   0.1165      24875.41211        416.56329
    130      43048.88281   0.0346   0.1242      25463.08984        426.40454
    140      42409.69141   0.0345   0.1177      25282.16602        423.37479
    150      43117.47656   0.0345   0.1059      25329.64844        424.16992
    160      42516.80078   0.0346   0.1071      25610.53125        428.87360
    170      43005.91016   0.0343   0.1129      25007.41992        418.77390
    180      42630.01953   0.0347   0.1066      25612.01758        428.89847
    190      42878.61328   0.0344   0.1170      25181.46680        421.68848
    200      42948.85156   0.0347   0.0971      25593.20117        428.58337
    210      39183.51172   0.0320   0.1058      21676.60547        362.99612
    220      39085.01172   0.0318   0.1099      21507.95312        360.17188
    230      39218.62500   0.0319   0.1179      21693.81836        363.28436
    240      38933.60156   0.0319   0.1147      21671.99219        362.91885
    250      39271.56641   0.0320   0.0990      21847.26172        365.85391
    260      38986.88672   0.0320   0.0929      21703.87500        363.45276
    270      39300.51953   0.0318   0.1116      21534.61914        360.61841
    280      39036.72656   0.0321   0.0940      21859.18164        366.05353
    290      39266.56641   0.0319   0.0982      21676.94922        363.00186
    300      39177.52734   0.0321   0.1025      21833.11328        365.61700
# Conjugate gradients optimization
#  Step   Current energy Av shift Mx shift   Funcs         Gradient
      0      39177.52734   0.0000   0.0000       1      3.14635e+07
     10      21959.16016   0.0104   0.0430      21           529912
     20      20538.16602   0.0039   0.0331      41           203725
     30      19747.85938   0.0035   0.0273      61           163506
     40      19353.52539   0.0085   0.0679      81           214641
     47      19094.58203   0.0010   0.0078      95          83860.6
