# Supplementary material for: Devising Bone Molecular Models at the Nanoscale: From Usual Mineralized Collagen Fibrils to the First Bone Fibers Including Hydroxyapatite in the Extra-Fibrillar Volume
Source: Materials (Basel). 2022 Mar 19;15(6):2274. doi: 10.3390/ma15062274 (PMC8955169; doi:10.3390/ma15062274)
Supplement: Supplementary file 1 [file materials-15-02274-s001.zip › Supplementary_Materials/0-COL1_Modeller/2_models/COL1.ini]

EXPDTA    THEORETICAL MODEL, MODELLER 9.25 2021/08/20 08:54:50
REMARK   6 MODELLER BEST TEMPLATE % SEQ ID:  91.481
ATOM      1  N   GLN A   1     -10.618  17.068   0.672  1.00  0.00           N
ATOM      2  CA  GLN A   1     -10.080  16.667   1.238  1.00 10.00           C
ATOM      3  CB  GLN A   1     -10.312  15.547   0.187  1.00  0.00           C
ATOM      4  CG  GLN A   1      -9.578  14.206   0.464  1.00  0.00           C
ATOM      5  CD  GLN A   1      -9.855  13.152  -0.613  1.00  0.00           C
ATOM      6  OE1 GLN A   1      -9.356  12.030  -0.558  1.00  0.00           O
ATOM      7  NE2 GLN A   1     -10.681  13.513  -1.623  1.00  0.00           N
ATOM      8  C   GLN A   1      -8.848  16.353   2.157  1.00  0.00           C
ATOM      9  O   GLN A   1      -7.951  17.180   2.305  1.00  0.00           O
ATOM     10  N   LEU A   2      -8.039  15.681   2.990  1.00  0.00           N
ATOM     11  CA  LEU A   2      -7.495  14.846   3.329  1.00 10.00           C
ATOM     12  CB  LEU A   2      -6.049  15.150   2.847  1.00  0.00           C
ATOM     13  CG  LEU A   2      -4.953  14.109   3.179  1.00  0.00           C
ATOM     14  CD1 LEU A   2      -3.593  14.567   2.631  1.00  0.00           C
ATOM     15  CD2 LEU A   2      -5.294  12.706   2.652  1.00  0.00           C
ATOM     16  C   LEU A   2      -7.542  14.400   4.940  1.00  0.00           C
ATOM     17  O   LEU A   2      -8.233  13.451   5.306  1.00  0.00           O
ATOM     18  N   SER A   3      -6.965  14.796   6.275  1.00  0.00           N
ATOM     19  CA  SER A   3      -6.765  14.644   7.052  1.00 10.00           C
ATOM     20  CB  SER A   3      -8.126  14.316   7.738  1.00  0.00           C
ATOM     21  OG  SER A   3      -7.978  14.017   9.132  1.00  0.00           O
ATOM     22  C   SER A   3      -6.034  13.971   7.326  1.00  0.00           C
ATOM     23  O   SER A   3      -6.295  12.773   7.408  1.00  0.00           O
ATOM     24  N   TYR A   4      -4.697  14.123   7.654  1.00  0.00           N
ATOM     25  CA  TYR A   4      -3.458  13.318   8.520  1.00 10.00           C
ATOM     26  CB  TYR A   4      -2.177  13.740   7.735  1.00  0.00           C
ATOM     27  CG  TYR A   4      -0.911  13.148   8.311  1.00  0.00           C
ATOM     28  CD1 TYR A   4      -0.438  11.902   7.861  1.00  0.00           C
ATOM     29  CD2 TYR A   4      -0.231  13.798   9.356  1.00  0.00           C
ATOM     30  CE1 TYR A   4       0.683  11.310   8.462  1.00  0.00           C
ATOM     31  CE2 TYR A   4       0.888  13.204   9.957  1.00  0.00           C
ATOM     32  CZ  TYR A   4       1.340  11.959   9.511  1.00  0.00           C
ATOM     33  OH  TYR A   4       2.444  11.343  10.129  1.00  0.00           O
ATOM     34  C   TYR A   4      -3.283  13.465  10.066  1.00  0.00           C
ATOM     35  O   TYR A   4      -4.153  13.066  10.836  1.00  0.00           O
ATOM     36  N   GLY A   5      -2.274  13.988  10.710  1.00  0.00           N
ATOM     37  CA  GLY A   5      -2.184  13.916  12.060  1.00 10.00           C
ATOM     38  C   GLY A   5      -1.432  13.228  13.321  1.00  0.00           C
ATOM     39  O   GLY A   5      -0.595  12.345  13.151  1.00  0.00           O
ATOM     40  N   TYR A   6      -1.437  13.315  14.419  1.00  0.00           N
ATOM     41  CA  TYR A   6      -0.400  12.557  15.131  1.00 10.00           C
ATOM     42  CB  TYR A   6       1.106  12.966  15.168  1.00  0.00           C
ATOM     43  CG  TYR A   6       1.956  12.010  15.973  1.00  0.00           C
ATOM     44  CD1 TYR A   6       2.560  10.900  15.357  1.00  0.00           C
ATOM     45  CD2 TYR A   6       2.093  12.176  17.364  1.00  0.00           C
ATOM     46  CE1 TYR A   6       3.270   9.963  16.122  1.00  0.00           C
ATOM     47  CE2 TYR A   6       2.800  11.236  18.127  1.00  0.00           C
ATOM     48  CZ  TYR A   6       3.385  10.129  17.505  1.00  0.00           C
ATOM     49  OH  TYR A   6       4.071   9.168  18.268  1.00  0.00           O
ATOM     50  C   TYR A   6      -1.331  13.249  16.507  1.00  0.00           C
ATOM     51  O   TYR A   6      -1.222  14.437  16.804  1.00  0.00           O
ATOM     52  N   ASP A   7      -1.860  12.792  16.981  1.00  0.00           N
ATOM     53  CA  ASP A   7      -2.338  13.563  18.251  1.00 10.00           C
ATOM     54  CB  ASP A   7      -3.873  13.788  18.433  1.00  0.00           C
ATOM     55  CG  ASP A   7      -4.205  14.551  19.708  1.00  0.00           C
ATOM     56  OD1 ASP A   7      -5.414  14.788  19.955  1.00  0.00           O
ATOM     57  OD2 ASP A   7      -3.254  15.063  20.345  1.00  0.00           O
ATOM     58  C   ASP A   7      -1.794  12.613  19.118  1.00  0.00           C
ATOM     59  O   ASP A   7      -1.052  11.724  18.694  1.00  0.00           O
ATOM     60  N   GLU A   8      -2.171  12.719  20.704  1.00  0.00           N
ATOM     61  CA  GLU A   8      -1.349  11.576  21.351  1.00 10.00           C
ATOM     62  CB  GLU A   8       0.061  11.109  20.901  1.00  0.00           C
ATOM     63  CG  GLU A   8       0.675   9.937  21.718  1.00  0.00           C
ATOM     64  CD  GLU A   8       2.066   9.475  21.275  1.00  0.00           C
ATOM     65  OE1 GLU A   8       2.550   8.526  21.946  1.00  0.00           O
ATOM     66  OE2 GLU A   8       2.643  10.047  20.321  1.00  0.00           O
ATOM     67  C   GLU A   8      -1.293  12.497  22.034  1.00  0.00           C
ATOM     68  O   GLU A   8      -0.565  13.449  21.758  1.00  0.00           O
ATOM     69  N   LYS A   9      -1.903  12.871  23.238  1.00  0.00           N
ATOM     70  CA  LYS A   9      -2.288  13.309  24.591  1.00 10.00           C
ATOM     71  CB  LYS A   9      -3.761  13.791  24.439  1.00  0.00           C
ATOM     72  CG  LYS A   9      -4.431  14.314  25.727  1.00  0.00           C
ATOM     73  CD  LYS A   9      -5.884  14.775  25.513  1.00  0.00           C
ATOM     74  CE  LYS A   9      -6.530  15.291  26.807  1.00  0.00           C
ATOM     75  NZ  LYS A   9      -7.904  15.716  26.557  1.00  0.00           N
ATOM     76  C   LYS A   9      -2.181  12.640  25.416  1.00  0.00           C
ATOM     77  O   LYS A   9      -1.144  12.003  25.578  1.00  0.00           O
ATOM     78  N   SER A  10      -3.259  12.074  26.896  1.00  0.00           N
ATOM     79  CA  SER A  10      -3.422  12.178  28.075  0.83 10.00           C
ATOM     80  CB  SER A  10      -4.890  12.295  27.566  1.00  0.00           C
ATOM     81  OG  SER A  10      -5.829  12.472  28.636  1.00  0.00           O
ATOM     82  C   SER A  10      -3.366  11.885  29.789  1.00  0.00           C
ATOM     83  O   SER A  10      -3.441  10.737  30.224  1.00  0.00           O
ATOM     84  N   GLY A  11      -3.252  12.817  30.548  1.00  0.00           N
ATOM     85  CA  GLY A  11      -3.002  12.757  31.847  0.89 10.00           C
ATOM     86  C   GLY A  11      -3.752  12.911  33.292  1.00  0.00           C
ATOM     87  O   GLY A  11      -4.641  13.744  33.456  1.00  0.00           O
ATOM     88  N   GLY A  12      -3.428  12.132  34.362  1.00  0.00           N
ATOM     89  CA  GLY A  12      -4.184  11.725  35.321  0.86 10.00           C
ATOM     90  C   GLY A  12      -4.525  11.781  36.226  1.00  0.00           C
ATOM     91  O   GLY A  12      -5.637  11.341  36.509  1.00  0.00           O
ATOM     92  N   ILE A  13      -3.843  12.488  37.935  1.00  0.00           N
ATOM     93  CA  ILE A  13      -3.992  12.535  39.038  0.79 10.00           C
ATOM     94  CB  ILE A  13      -5.499  12.968  39.048  1.00  0.00           C
ATOM     95  CG1 ILE A  13      -6.086  13.142  40.472  1.00  0.00           C
ATOM     96  CG2 ILE A  13      -6.407  12.101  38.147  1.00  0.00           C
ATOM     97  CD1 ILE A  13      -7.564  13.567  40.494  1.00  0.00           C
ATOM     98  C   ILE A  13      -3.734  11.733  39.880  1.00  0.00           C
ATOM     99  O   ILE A  13      -4.288  10.635  39.889  1.00  0.00           O
ATOM    100  N   SER A  14      -2.672  12.162  40.943  1.00  0.00           N
ATOM    101  CA  SER A  14      -2.133  11.502  42.212  0.87 10.00           C
ATOM    102  CB  SER A  14      -1.441  12.895  42.317  1.00  0.00           C
ATOM    103  OG  SER A  14      -0.620  13.011  43.487  1.00  0.00           O
ATOM    104  C   SER A  14      -2.102  11.025  43.060  1.00  0.00           C
ATOM    105  O   SER A  14      -1.069  11.012  43.725  1.00  0.00           O
ATOM    106  N   VAL A  15      -3.052  10.066  44.136  1.00  0.00           N
ATOM    107  CA  VAL A  15      -3.283   9.641  45.329  0.86 10.00           C
ATOM    108  CB  VAL A  15      -2.706   8.314  45.927  1.00  0.00           C
ATOM    109  CG1 VAL A  15      -3.141   8.041  47.383  1.00  0.00           C
ATOM    110  CG2 VAL A  15      -3.063   7.085  45.068  1.00  0.00           C
ATOM    111  C   VAL A  15      -2.890  10.142  45.448  1.00  0.00           C
ATOM    112  O   VAL A  15      -1.933  10.378  44.714  1.00  0.00           O
ATOM    113  N   PRO A  16      -2.359  11.478  46.294  1.00  0.00           N
ATOM    114  CA  PRO A  16      -2.607  11.993  46.978  0.82 10.00           C
ATOM    115  CD  PRO A  16      -1.112  11.924  45.674  1.00  0.00           C
ATOM    116  CB  PRO A  16      -3.924  12.449  46.323  1.00  0.00           C
ATOM    117  CG  PRO A  16      -4.355  11.255  45.464  1.00  0.00           C
ATOM    118  C   PRO A  16      -2.723  11.744  47.764  1.00  0.00           C
ATOM    119  O   PRO A  16      -3.853  11.471  48.172  1.00  0.00           O
ATOM    120  N   GLY A  17      -2.068  11.422  49.302  1.00  0.00           N
ATOM    121  CA  GLY A  17      -1.981  11.461  50.699  1.00 10.00           C
ATOM    122  C   GLY A  17      -1.946  11.961  51.673  1.00  0.00           C
ATOM    123  O   GLY A  17      -0.983  12.656  51.991  1.00  0.00           O
ATOM    124  N   PRO A  18      -2.384  12.065  52.380  1.00  0.00           N
ATOM    125  CA  PRO A  18      -2.619  11.983  53.445  1.00 10.00           C
ATOM    126  CD  PRO A  18      -3.423  12.763  51.624  1.00  0.00           C
ATOM    127  CB  PRO A  18      -3.508  10.775  53.097  1.00  0.00           C
ATOM    128  CG  PRO A  18      -2.821  10.133  51.887  1.00  0.00           C
ATOM    129  C   PRO A  18      -1.913  11.794  54.752  1.00  0.00           C
ATOM    130  O   PRO A  18      -2.400  11.077  55.627  1.00  0.00           O
ATOM    131  N   MET A  19      -0.516  12.402  55.431  1.00  0.00           N
ATOM    132  CA  MET A  19       0.061  11.890  56.166  0.94 10.00           C
ATOM    133  CB  MET A  19       0.892  13.173  55.883  1.00  0.00           C
ATOM    134  CG  MET A  19       2.206  13.317  56.686  1.00  0.00           C
ATOM    135  SD  MET A  19       3.053  14.866  56.237  1.00  0.00           S
ATOM    136  CE  MET A  19       4.505  14.721  57.326  1.00  0.00           C
ATOM    137  C   MET A  19       0.646  11.007  57.700  1.00  0.00           C
ATOM    138  O   MET A  19      -0.048  10.141  58.228  1.00  0.00           O
ATOM    139  N   GLY A  20       1.085  10.847  58.234  1.00  0.00           N
ATOM    140  CA  GLY A  20       0.872  10.144  59.436  1.00 10.00           C
ATOM    141  C   GLY A  20      -0.037  10.305  60.968  1.00  0.00           C
ATOM    142  O   GLY A  20       0.478  10.825  61.955  1.00  0.00           O
ATOM    143  N   PRO A  21      -0.846  10.114  61.316  1.00  0.00           N
ATOM    144  CA  PRO A  21      -1.204   9.981  62.677  1.00 10.00           C
ATOM    145  CD  PRO A  21      -1.967   9.868  60.410  1.00  0.00           C
ATOM    146  CB  PRO A  21      -1.392   8.462  62.511  1.00  0.00           C
ATOM    147  CG  PRO A  21      -0.374   8.067  61.436  1.00  0.00           C
ATOM    148  C   PRO A  21      -0.482  10.327  63.995  1.00  0.00           C
ATOM    149  O   PRO A  21       0.187   9.476  64.583  1.00  0.00           O
ATOM    150  N   SER A  22      -0.517  11.591  64.732  1.00  0.00           N
ATOM    151  CA  SER A  22      -0.390  11.712  65.951  1.00 10.00           C
ATOM    152  CB  SER A  22      -1.282  10.509  66.383  1.00  0.00           C
ATOM    153  OG  SER A  22      -1.350  10.362  67.808  1.00  0.00           O
ATOM    154  C   SER A  22       0.311  11.796  66.475  1.00  0.00           C
ATOM    155  O   SER A  22       0.835  12.896  66.635  1.00  0.00           O
ATOM    156  N   GLY A  23       1.333  11.387  67.357  1.00  0.00           N
ATOM    157  CA  GLY A  23       2.242  11.075  68.595  1.00 10.00           C
ATOM    158  C   GLY A  23       2.082  10.879  70.000  1.00  0.00           C
ATOM    159  O   GLY A  23       2.542  11.685  70.806  1.00  0.00           O
ATOM    160  N   PRO A  24       1.799  10.479  71.423  1.00  0.00           N
ATOM    161  CA  PRO A  24       1.839   9.840  72.212  1.00 10.00           C
ATOM    162  CD  PRO A  24       1.074  11.711  71.729  1.00  0.00           C
ATOM    163  CB  PRO A  24       3.095   8.949  72.201  1.00  0.00           C
ATOM    164  CG  PRO A  24       4.172   9.817  71.542  1.00  0.00           C
ATOM    165  C   PRO A  24       1.992  10.861  72.956  1.00  0.00           C
ATOM    166  O   PRO A  24       1.262  11.844  72.826  1.00  0.00           O
ATOM    167  N   ARG A  25       3.421  10.872  74.220  1.00  0.00           N
ATOM    168  CA  ARG A  25       3.607  11.545  75.148  1.00 10.00           C
ATOM    169  CB  ARG A  25       2.890  10.680  76.223  1.00  0.00           C
ATOM    170  CG  ARG A  25       2.905  11.242  77.665  1.00  0.00           C
ATOM    171  CD  ARG A  25       2.185  10.351  78.692  1.00  0.00           C
ATOM    172  NE  ARG A  25       2.292  11.037  80.025  1.00  0.00           N
ATOM    173  CZ  ARG A  25       1.770  10.533  81.151  1.00  0.00           C
ATOM    174  NH1 ARG A  25       1.924  11.225  82.278  1.00  0.00           N
ATOM    175  NH2 ARG A  25       1.089   9.391  81.165  1.00  0.00           N
ATOM    176  C   ARG A  25       4.759  12.072  75.603  1.00  0.00           C
ATOM    177  O   ARG A  25       4.912  13.286  75.698  1.00  0.00           O
ATOM    178  N   GLY A  26       5.984  11.953  76.065  1.00  0.00           N
ATOM    179  CA  GLY A  26       7.319  11.909  75.907  0.93 10.00           C
ATOM    180  C   GLY A  26       7.821  11.858  76.713  1.00  0.00           C
ATOM    181  O   GLY A  26       7.469  12.477  77.714  1.00  0.00           O
ATOM    182  N   LEU A  27       8.873  11.328  77.264  1.00  0.00           N
ATOM    183  CA  LEU A  27      10.264  10.403  77.772  0.94 10.00           C
ATOM    184  CB  LEU A  27      11.374  10.804  76.761  1.00  0.00           C
ATOM    185  CG  LEU A  27      12.766  10.149  76.933  1.00  0.00           C
ATOM    186  CD1 LEU A  27      13.735  10.657  75.854  1.00  0.00           C
ATOM    187  CD2 LEU A  27      12.702   8.615  76.911  1.00  0.00           C
ATOM    188  C   LEU A  27      10.725  10.517  79.189  1.00  0.00           C
ATOM    189  O   LEU A  27      11.522  11.394  79.518  1.00  0.00           O
HETATM  190  N   HYP A  28      10.508  10.025  79.886  1.00  0.00           N
HETATM  191  CD  HYP A  28      10.103   8.640  79.652  1.00  0.00           C
HETATM  192  CA  HYP A  28      10.519  10.453  81.596  0.79 10.00           C
HETATM  193  CB  HYP A  28      11.500   9.287  81.817  1.00  0.00           C
HETATM  194  CG  HYP A  28      12.301   9.211  80.513  1.00  0.00           C
HETATM  195  OE  HYP A  28      13.109   9.978  80.534  1.00  0.00           O
HETATM  196  C   HYP A  28      10.903  11.865  82.665  1.00  0.00           C
HETATM  197  O   HYP A  28      11.524  11.701  83.716  1.00  0.00           O
ATOM    198  N   GLY A  29      10.609  12.639  82.439  1.00  0.00           N
ATOM    199  CA  GLY A  29      11.344  13.600  83.504  0.79 10.00           C
ATOM    200  C   GLY A  29      11.969  14.002  84.176  1.00  0.00           C
ATOM    201  O   GLY A  29      13.159  14.163  83.913  1.00  0.00           O
ATOM    202  N   PRO A  30      11.697  14.651  85.989  1.00  0.00           N
ATOM    203  CA  PRO A  30      11.799  15.175  86.980  0.79 10.00           C
ATOM    204  CD  PRO A  30      10.519  13.786  85.925  1.00  0.00           C
ATOM    205  CB  PRO A  30      10.964  16.387  86.528  1.00  0.00           C
ATOM    206  CG  PRO A  30       9.956  15.804  85.532  1.00  0.00           C
ATOM    207  C   PRO A  30      11.492  14.814  88.015  1.00  0.00           C
ATOM    208  O   PRO A  30      10.712  15.475  88.701  1.00  0.00           O
HETATM  209  N   HYP A  31      11.923  13.673  88.723  1.00  0.00           N
HETATM  210  CD  HYP A  31      13.152  13.527  87.944  1.00  0.00           C
HETATM  211  CA  HYP A  31      11.780  12.591  89.830  0.79 10.00           C
HETATM  212  CB  HYP A  31      13.088  12.080  90.463  1.00  0.00           C
HETATM  213  CG  HYP A  31      14.031  13.286  90.413  1.00  0.00           C
HETATM  214  OE  HYP A  31      13.807  13.964  91.269  1.00  0.00           O
HETATM  215  C   HYP A  31      11.369  13.600  90.390  1.00  0.00           C
HETATM  216  O   HYP A  31      11.185  14.637  89.752  1.00  0.00           O
ATOM    217  N   GLY A  32      11.033  14.036  91.676  1.00  0.00           N
ATOM    218  CA  GLY A  32      10.557  14.939  92.547  0.79 10.00           C
ATOM    219  C   GLY A  32      10.978  15.183  94.024  1.00  0.00           C
ATOM    220  O   GLY A  32      10.210  14.929  94.949  1.00  0.00           O
ATOM    221  N   ALA A  33      11.490  15.441  95.093  1.00  0.00           N
ATOM    222  CA  ALA A  33      11.718  15.336  96.132  0.79 10.00           C
ATOM    223  CB  ALA A  33      11.279  16.793  95.858  1.00  0.00           C
ATOM    224  C   ALA A  33      12.002  15.088  97.766  1.00  0.00           C
ATOM    225  O   ALA A  33      12.837  15.734  98.397  1.00  0.00           O
HETATM  226  N   HYP A  34      11.616  14.370  98.750  1.00  0.00           N
HETATM  227  CD  HYP A  34      11.984  13.262  97.869  1.00  0.00           C
HETATM  228  CA  HYP A  34      11.241  14.033  99.717  0.79 10.00           C
HETATM  229  CB  HYP A  34      12.445  14.588 100.500  1.00  0.00           C
HETATM  230  CG  HYP A  34      12.877  15.826  99.707  1.00  0.00           C
HETATM  231  OE  HYP A  34      12.221  16.684  99.981  1.00  0.00           O
HETATM  232  C   HYP A  34      10.146  14.337 100.266  1.00  0.00           C
HETATM  233  O   HYP A  34       9.216  13.530 100.293  1.00  0.00           O
ATOM    234  N   GLY A  35       8.913  14.993 100.995  1.00  0.00           N
ATOM    235  CA  GLY A  35       8.402  15.202 101.901  0.79 10.00           C
ATOM    236  C   GLY A  35       8.073  15.030 103.446  1.00  0.00           C
ATOM    237  O   GLY A  35       8.523  14.082 104.085  1.00  0.00           O
ATOM    238  N   PRO A  36       7.529  15.482 104.286  1.00  0.00           N
ATOM    239  CA  PRO A  36       7.669  15.306 105.646  0.79 10.00           C
ATOM    240  CD  PRO A  36       6.450  16.408 103.944  1.00  0.00           C
ATOM    241  CB  PRO A  36       6.138  15.333 105.487  1.00  0.00           C
ATOM    242  CG  PRO A  36       5.888  14.729 104.101  1.00  0.00           C
ATOM    243  C   PRO A  36       8.058  14.690 106.853  1.00  0.00           C
ATOM    244  O   PRO A  36       7.231  14.095 107.545  1.00  0.00           O
ATOM    245  N   GLN A  37       9.771  14.881 107.362  1.00  0.00           N
ATOM    246  CA  GLN A  37      10.098  14.163 108.322  0.79 10.00           C
ATOM    247  CB  GLN A  37      11.583  14.606 108.213  1.00  0.00           C
ATOM    248  CG  GLN A  37      12.548  13.973 109.253  1.00  0.00           C
ATOM    249  CD  GLN A  37      13.992  14.457 109.083  1.00  0.00           C
ATOM    250  OE1 GLN A  37      14.893  14.061 109.820  1.00  0.00           O
ATOM    251  NE2 GLN A  37      14.229  15.333 108.080  1.00  0.00           N
ATOM    252  C   GLN A  37       9.688  13.886 109.794  1.00  0.00           C
ATOM    253  O   GLN A  37       9.094  14.739 110.449  1.00  0.00           O
ATOM    254  N   GLY A  38       9.752  12.902 110.778  1.00  0.00           N
ATOM    255  CA  GLY A  38      10.004  12.064 111.466  0.79 10.00           C
ATOM    256  C   GLY A  38       9.479  12.297 112.028  1.00  0.00           C
ATOM    257  O   GLY A  38       8.269  12.182 111.845  1.00  0.00           O
ATOM    258  N   PHE A  39       8.963  12.780 113.156  1.00  0.00           N
ATOM    259  CA  PHE A  39       7.770  12.585 114.482  0.82 10.00           C
ATOM    260  CB  PHE A  39       7.854  11.202 115.198  1.00  0.00           C
ATOM    261  CG  PHE A  39       6.842  11.058 116.311  1.00  0.00           C
ATOM    262  CD1 PHE A  39       5.564  10.534 116.045  1.00  0.00           C
ATOM    263  CD2 PHE A  39       7.143  11.484 117.617  1.00  0.00           C
ATOM    264  CE1 PHE A  39       4.603  10.448 117.060  1.00  0.00           C
ATOM    265  CE2 PHE A  39       6.183  11.402 118.633  1.00  0.00           C
ATOM    266  CZ  PHE A  39       4.912  10.885 118.354  1.00  0.00           C
ATOM    267  C   PHE A  39       8.039  13.504 115.220  1.00  0.00           C
ATOM    268  O   PHE A  39       7.531  14.609 115.049  1.00  0.00           O
ATOM    269  N   GLN A  40       8.773  14.037 116.384  1.00  0.00           N
ATOM    270  CA  GLN A  40       9.320  14.125 117.585  0.79 10.00           C
ATOM    271  CB  GLN A  40       8.407  15.247 118.152  1.00  0.00           C
ATOM    272  CG  GLN A  40       8.712  15.685 119.610  1.00  0.00           C
ATOM    273  CD  GLN A  40       7.772  16.793 120.099  1.00  0.00           C
ATOM    274  OE1 GLN A  40       7.867  17.264 121.230  1.00  0.00           O
ATOM    275  NE2 GLN A  40       6.840  17.233 119.222  1.00  0.00           N
ATOM    276  C   GLN A  40       9.615  12.962 118.703  1.00  0.00           C
ATOM    277  O   GLN A  40       8.958  11.924 118.713  1.00  0.00           O
ATOM    278  N   GLY A  41      10.055  12.568 119.445  1.00  0.00           N
ATOM    279  CA  GLY A  41      10.915  11.442 119.705  0.79 10.00           C
ATOM    280  C   GLY A  41      10.671  10.789 120.900  1.00  0.00           C
ATOM    281  O   GLY A  41      10.109  11.364 121.830  1.00  0.00           O
ATOM    282  N   PRO A  42      10.667   9.434 122.098  1.00  0.00           N
ATOM    283  CA  PRO A  42      10.444   9.148 122.728  0.83 10.00           C
ATOM    284  CD  PRO A  42      11.589   8.560 121.374  1.00  0.00           C
ATOM    285  CB  PRO A  42      10.593   7.686 122.267  1.00  0.00           C
ATOM    286  CG  PRO A  42      11.762   7.716 121.278  1.00  0.00           C
ATOM    287  C   PRO A  42      11.079   9.376 124.080  1.00  0.00           C
ATOM    288  O   PRO A  42      11.530   8.429 124.726  1.00  0.00           O
HETATM  289  N   HYP A  43      11.329  10.184 124.895  1.00  0.00           N
HETATM  290  CD  HYP A  43      11.994  11.409 124.452  1.00  0.00           C
HETATM  291  CA  HYP A  43      11.037  10.180 126.394  0.86 10.00           C
HETATM  292  CB  HYP A  43      10.347   8.880 126.846  1.00  0.00           C
HETATM  293  CG  HYP A  43      10.903   7.806 125.904  1.00  0.00           C
HETATM  294  OE  HYP A  43      11.903   7.479 126.271  1.00  0.00           O
HETATM  295  C   HYP A  43      12.179  10.159 126.610  1.00  0.00           C
HETATM  296  O   HYP A  43      12.969  10.718 125.848  1.00  0.00           O
ATOM    297  N   GLY A  44      13.720   9.886 127.251  1.00  0.00           N
ATOM    298  CA  GLY A  44      14.535  10.279 127.908  0.79 10.00           C
ATOM    299  C   GLY A  44      14.612   9.439 128.824  1.00  0.00           C
ATOM    300  O   GLY A  44      13.794   8.526 128.912  1.00  0.00           O
ATOM    301  N   GLU A  45      15.698   9.115 130.238  1.00  0.00           N
ATOM    302  CA  GLU A  45      16.091   8.707 131.007  1.00 10.00           C
ATOM    303  CB  GLU A  45      17.203   8.015 130.175  1.00  0.00           C
ATOM    304  CG  GLU A  45      18.210   7.148 130.985  1.00  0.00           C
ATOM    305  CD  GLU A  45      19.308   6.465 130.165  1.00  0.00           C
ATOM    306  OE1 GLU A  45      20.115   5.768 130.834  1.00  0.00           O
ATOM    307  OE2 GLU A  45      19.364   6.636 128.925  1.00  0.00           O
ATOM    308  C   GLU A  45      16.564   9.106 132.292  1.00  0.00           C
ATOM    309  O   GLU A  45      17.721   8.876 132.642  1.00  0.00           O
HETATM  310  N   HYP A  46      15.836  10.030 133.881  1.00  0.00           N
HETATM  311  CD  HYP A  46      14.656  10.877 133.710  1.00  0.00           C
HETATM  312  CA  HYP A  46      16.084  10.000 134.630  1.00 10.00           C
HETATM  313  CB  HYP A  46      16.263   8.476 134.755  1.00  0.00           C
HETATM  314  CG  HYP A  46      16.664   8.022 133.348  1.00  0.00           C
HETATM  315  OE  HYP A  46      17.754   8.203 133.202  1.00  0.00           O
HETATM  316  C   HYP A  46      17.151  10.629 134.946  1.00  0.00           C
HETATM  317  O   HYP A  46      17.277  11.823 134.669  1.00  0.00           O
ATOM    318  N   GLY A  47      18.661  10.651 135.593  1.00  0.00           N
ATOM    319  CA  GLY A  47      19.298  11.174 136.202  1.00 10.00           C
ATOM    320  C   GLY A  47      19.365  10.499 137.210  1.00  0.00           C
ATOM    321  O   GLY A  47      19.470   9.277 137.144  1.00  0.00           O
ATOM    322  N   GLU A  48      19.368  10.587 138.542  1.00  0.00           N
ATOM    323  CA  GLU A  48      19.846   9.830 139.681  1.00 10.00           C
ATOM    324  CB  GLU A  48      21.037  10.722 140.122  1.00  0.00           C
ATOM    325  CG  GLU A  48      21.832  10.222 141.362  1.00  0.00           C
ATOM    326  CD  GLU A  48      23.006  11.101 141.797  1.00  0.00           C
ATOM    327  OE1 GLU A  48      23.640  10.683 142.802  1.00  0.00           O
ATOM    328  OE2 GLU A  48      23.264  12.158 141.175  1.00  0.00           O
ATOM    329  C   GLU A  48      19.004   9.363 140.890  1.00  0.00           C
ATOM    330  O   GLU A  48      17.923   8.797 140.730  1.00  0.00           O
HETATM  331  N   HYP A  49      18.998   9.344 141.715  1.00  0.00           N
HETATM  332  CD  HYP A  49      20.172   8.472 141.732  1.00  0.00           C
HETATM  333  CA  HYP A  49      18.457   9.723 143.240  1.00 10.00           C
HETATM  334  CB  HYP A  49      19.470   8.716 143.816  1.00  0.00           C
HETATM  335  CG  HYP A  49      20.649   8.760 142.838  1.00  0.00           C
HETATM  336  OE  HYP A  49      21.290   9.640 143.076  1.00  0.00           O
HETATM  337  C   HYP A  49      18.333  11.028 144.155  1.00  0.00           C
HETATM  338  O   HYP A  49      17.660  11.990 143.783  1.00  0.00           O
ATOM    339  N   GLY A  50      18.655  11.451 145.035  1.00  0.00           N
ATOM    340  CA  GLY A  50      18.512  12.750 145.523  1.00 10.00           C
ATOM    341  C   GLY A  50      19.368  12.680 146.186  1.00  0.00           C
ATOM    342  O   GLY A  50      20.076  13.659 146.407  1.00  0.00           O
ATOM    343  N   ALA A  51      20.575  11.956 147.317  1.00  0.00           N
ATOM    344  CA  ALA A  51      21.226  12.014 148.054  1.00 10.00           C
ATOM    345  CB  ALA A  51      21.962  13.356 148.270  1.00  0.00           C
ATOM    346  C   ALA A  51      20.666  11.866 148.681  1.00  0.00           C
ATOM    347  O   ALA A  51      19.638  12.526 148.818  1.00  0.00           O
ATOM    348  N   SER A  52      20.045  11.072 150.064  1.00  0.00           N
ATOM    349  CA  SER A  52      19.566  11.080 151.327  1.00 10.00           C
ATOM    350  CB  SER A  52      21.086  11.080 151.672  1.00  0.00           C
ATOM    351  OG  SER A  52      21.327  11.087 153.085  1.00  0.00           O
ATOM    352  C   SER A  52      18.598  11.599 152.698  1.00  0.00           C
ATOM    353  O   SER A  52      17.573  10.991 152.998  1.00  0.00           O
ATOM    354  N   GLY A  53      18.558  12.569 153.700  1.00  0.00           N
ATOM    355  CA  GLY A  53      17.854  12.915 154.170  1.00 10.00           C
ATOM    356  C   GLY A  53      18.470  13.228 155.354  1.00  0.00           C
ATOM    357  O   GLY A  53      19.600  12.816 155.605  1.00  0.00           O
ATOM    358  N   PRO A  54      18.326  13.931 156.591  1.00  0.00           N
ATOM    359  CA  PRO A  54      18.230  14.566 157.635  0.79 10.00           C
ATOM    360  CD  PRO A  54      17.616  12.653 156.639  1.00  0.00           C
ATOM    361  CB  PRO A  54      17.057  15.545 157.444  1.00  0.00           C
ATOM    362  CG  PRO A  54      16.094  14.808 156.508  1.00  0.00           C
ATOM    363  C   PRO A  54      17.984  13.757 158.397  1.00  0.00           C
ATOM    364  O   PRO A  54      16.894  13.183 158.368  1.00  0.00           O
ATOM    365  N   MET A  55      18.436  12.900 159.716  1.00  0.00           N
ATOM    366  CA  MET A  55      18.054  12.737 160.975  0.97 10.00           C
ATOM    367  CB  MET A  55      19.394  13.416 161.377  1.00  0.00           C
ATOM    368  CG  MET A  55      19.642  13.574 162.895  1.00  0.00           C
ATOM    369  SD  MET A  55      21.247  14.383 163.191  1.00  0.00           S
ATOM    370  CE  MET A  55      21.219  14.410 165.011  1.00  0.00           C
ATOM    371  C   MET A  55      17.045  12.927 161.964  1.00  0.00           C
ATOM    372  O   MET A  55      17.215  13.717 162.889  1.00  0.00           O
ATOM    373  N   GLY A  56      16.472  12.706 162.089  1.00  0.00           N
ATOM    374  CA  GLY A  56      15.131  12.311 163.334  0.86 10.00           C
ATOM    375  C   GLY A  56      14.619  13.126 164.371  1.00  0.00           C
ATOM    376  O   GLY A  56      14.007  14.161 164.115  1.00  0.00           O
ATOM    377  N   PRO A  57      14.698  12.926 166.039  1.00  0.00           N
ATOM    378  CA  PRO A  57      14.159  13.326 166.895  0.79 10.00           C
ATOM    379  CD  PRO A  57      15.772  12.012 166.424  1.00  0.00           C
ATOM    380  CB  PRO A  57      12.816  12.579 166.802  1.00  0.00           C
ATOM    381  CG  PRO A  57      13.177  11.220 166.192  1.00  0.00           C
ATOM    382  C   PRO A  57      14.723  13.100 167.934  1.00  0.00           C
ATOM    383  O   PRO A  57      14.926  14.006 168.744  1.00  0.00           O
ATOM    384  N   ARG A  58      15.528  11.821 168.868  1.00  0.00           N
ATOM    385  CA  ARG A  58      15.762  11.574 169.893  0.79 10.00           C
ATOM    386  CB  ARG A  58      15.180  12.867 170.532  1.00  0.00           C
ATOM    387  CG  ARG A  58      15.292  12.971 172.072  1.00  0.00           C
ATOM    388  CD  ARG A  58      14.702  14.266 172.656  1.00  0.00           C
ATOM    389  NE  ARG A  58      14.892  14.205 174.146  1.00  0.00           N
ATOM    390  CZ  ARG A  58      14.491  15.179 174.975  1.00  0.00           C
ATOM    391  NH1 ARG A  58      14.709  15.021 176.278  1.00  0.00           N
ATOM    392  NH2 ARG A  58      13.914  16.291 174.532  1.00  0.00           N
ATOM    393  C   ARG A  58      15.492  10.308 170.768  1.00  0.00           C
ATOM    394  O   ARG A  58      16.030   9.233 170.521  1.00  0.00           O
ATOM    395  N   GLY A  59      14.855  10.036 171.704  1.00  0.00           N
ATOM    396  CA  GLY A  59      13.905   9.104 172.075  0.93 10.00           C
ATOM    397  C   GLY A  59      12.760   9.599 173.316  1.00  0.00           C
ATOM    398  O   GLY A  59      13.118  10.300 174.260  1.00  0.00           O
ATOM    399  N   PRO A  60      11.952   9.354 173.268  1.00  0.00           N
ATOM    400  CA  PRO A  60      11.047  10.229 174.381  1.00 10.00           C
ATOM    401  CD  PRO A  60      11.151   8.380 172.528  1.00  0.00           C
ATOM    402  CB  PRO A  60       9.603   9.833 174.021  1.00  0.00           C
ATOM    403  CG  PRO A  60       9.720   8.394 173.508  1.00  0.00           C
ATOM    404  C   PRO A  60      11.293   9.953 175.368  1.00  0.00           C
ATOM    405  O   PRO A  60      11.001   8.836 175.795  1.00  0.00           O
ATOM    406  N   PRO A  61      11.769  10.131 176.577  1.00  0.00           N
ATOM    407  CA  PRO A  61      12.399   9.352 177.900  1.00 10.00           C
ATOM    408  CD  PRO A  61      11.652  11.575 176.774  1.00  0.00           C
ATOM    409  CB  PRO A  61      13.147  10.613 178.370  1.00  0.00           C
ATOM    410  CG  PRO A  61      12.259  11.775 177.914  1.00  0.00           C
ATOM    411  C   PRO A  61      11.741   8.683 178.994  1.00  0.00           C
ATOM    412  O   PRO A  61      12.400   8.150 179.887  1.00  0.00           O
ATOM    413  N   GLY A  62      10.111   8.495 179.144  1.00  0.00           N
ATOM    414  CA  GLY A  62       9.532   8.111 180.078  1.00 10.00           C
ATOM    415  C   GLY A  62       9.086   8.144 181.411  1.00  0.00           C
ATOM    416  O   GLY A  62       8.333   9.033 181.802  1.00  0.00           O
ATOM    417  N   PRO A  63       9.581   6.924 182.573  1.00  0.00           N
ATOM    418  CA  PRO A  63       9.308   6.911 183.733  1.00 10.00           C
ATOM    419  CD  PRO A  63      10.434   5.803 182.180  1.00  0.00           C
ATOM    420  CB  PRO A  63       9.950   5.552 184.069  1.00  0.00           C
ATOM    421  CG  PRO A  63      11.140   5.446 183.109  1.00  0.00           C
ATOM    422  C   PRO A  63       9.692   7.791 184.487  1.00  0.00           C
ATOM    423  O   PRO A  63       9.353   8.961 184.304  1.00  0.00           O
HETATM  424  N   HYP A  64      10.663   8.610 185.982  1.00  0.00           N
HETATM  425  CD  HYP A  64      10.159   7.316 186.440  1.00  0.00           C
HETATM  426  CA  HYP A  64      11.048   8.974 186.511  0.96 10.00           C
HETATM  427  CB  HYP A  64       9.660   8.820 187.160  1.00  0.00           C
HETATM  428  CG  HYP A  64       9.121   7.500 186.598  1.00  0.00           C
HETATM  429  OE  HYP A  64       9.556   6.651 187.175  1.00  0.00           O
HETATM  430  C   HYP A  64      11.687   9.140 187.125  1.00  0.00           C
HETATM  431  O   HYP A  64      11.521  10.011 187.980  1.00  0.00           O
ATOM    432  N   GLY A  65      13.090   8.789 187.606  1.00  0.00           N
ATOM    433  CA  GLY A  65      14.289   8.127 188.299  0.79 10.00           C
ATOM    434  C   GLY A  65      14.508   7.177 188.960  1.00  0.00           C
ATOM    435  O   GLY A  65      14.237   6.050 188.553  1.00  0.00           O
ATOM    436  N   LYS A  66      14.967   6.837 190.049  1.00  0.00           N
ATOM    437  CA  LYS A  66      15.716   6.574 191.454  0.92 10.00           C
ATOM    438  CB  LYS A  66      17.170   6.616 190.899  1.00  0.00           C
ATOM    439  CG  LYS A  66      18.291   6.402 191.938  1.00  0.00           C
ATOM    440  CD  LYS A  66      19.704   6.455 191.328  1.00  0.00           C
ATOM    441  CE  LYS A  66      20.801   6.239 192.379  1.00  0.00           C
ATOM    442  NZ  LYS A  66      22.122   6.297 191.758  1.00  0.00           N
ATOM    443  C   LYS A  66      15.652   7.034 192.380  1.00  0.00           C
ATOM    444  O   LYS A  66      15.723   8.256 192.482  1.00  0.00           O
ATOM    445  N   ASN A  67      15.525   7.487 193.924  1.00  0.00           N
ATOM    446  CA  ASN A  67      14.919   7.663 195.002  0.88 10.00           C
ATOM    447  CB  ASN A  67      13.647   6.756 194.964  1.00  0.00           C
ATOM    448  CG  ASN A  67      12.773   6.843 196.219  1.00  0.00           C
ATOM    449  OD1 ASN A  67      11.734   6.193 196.351  1.00  0.00           O
ATOM    450  ND2 ASN A  67      13.195   7.694 197.181  1.00  0.00           N
ATOM    451  C   ASN A  67      15.617   7.454 195.956  1.00  0.00           C
ATOM    452  O   ASN A  67      15.122   7.084 197.017  1.00  0.00           O
ATOM    453  N   GLY A  68      17.427   7.439 196.663  1.00  0.00           N
ATOM    454  CA  GLY A  68      18.002   8.067 197.176  0.79 10.00           C
ATOM    455  C   GLY A  68      18.423   7.996 198.036  1.00  0.00           C
ATOM    456  O   GLY A  68      19.542   7.501 198.151  1.00  0.00           O
ATOM    457  N   ASP A  69      18.341   8.279 199.790  1.00  0.00           N
ATOM    458  CA  ASP A  69      18.374   8.276 200.951  0.88 10.00           C
ATOM    459  CB  ASP A  69      18.329   9.831 201.088  1.00  0.00           C
ATOM    460  CG  ASP A  69      18.355  10.291 202.539  1.00  0.00           C
ATOM    461  OD1 ASP A  69      18.323  11.526 202.766  1.00  0.00           O
ATOM    462  OD2 ASP A  69      18.595   9.431 203.419  1.00  0.00           O
ATOM    463  C   ASP A  69      17.824   7.778 201.656  1.00  0.00           C
ATOM    464  O   ASP A  69      18.295   6.805 202.250  1.00  0.00           O
ATOM    465  N   ASP A  70      16.037   7.401 202.887  1.00  0.00           N
ATOM    466  CA  ASP A  70      15.488   7.600 203.345  0.79 10.00           C
ATOM    467  CB  ASP A  70      14.495   6.409 203.531  1.00  0.00           C
ATOM    468  CG  ASP A  70      13.341   6.750 204.462  1.00  0.00           C
ATOM    469  OD1 ASP A  70      12.480   5.862 204.684  1.00  0.00           O
ATOM    470  OD2 ASP A  70      13.205   7.947 204.809  1.00  0.00           O
ATOM    471  C   ASP A  70      15.794   7.839 203.974  1.00  0.00           C
ATOM    472  O   ASP A  70      17.019   7.876 204.105  1.00  0.00           O
ATOM    473  N   GLY A  71      15.331   8.614 205.967  1.00  0.00           N
ATOM    474  CA  GLY A  71      15.961   9.217 206.730  0.86 10.00           C
ATOM    475  C   GLY A  71      16.261   9.695 207.495  1.00  0.00           C
ATOM    476  O   GLY A  71      15.767  10.780 207.793  1.00  0.00           O
ATOM    477  N   GLU A  72      17.479   9.419 208.754  1.00  0.00           N
ATOM    478  CA  GLU A  72      17.995   9.233 209.913  0.97 10.00           C
ATOM    479  CB  GLU A  72      19.349   9.082 209.171  1.00  0.00           C
ATOM    480  CG  GLU A  72      20.585   8.802 210.074  1.00  0.00           C
ATOM    481  CD  GLU A  72      21.922   8.653 209.343  1.00  0.00           C
ATOM    482  OE1 GLU A  72      22.912   8.427 210.087  1.00  0.00           O
ATOM    483  OE2 GLU A  72      21.973   8.773 208.097  1.00  0.00           O
ATOM    484  C   GLU A  72      18.178   9.673 211.268  1.00  0.00           C
ATOM    485  O   GLU A  72      18.433  10.849 211.525  1.00  0.00           O
ATOM    486  N   ALA A  73      18.073   8.846 212.168  1.00  0.00           N
ATOM    487  CA  ALA A  73      17.758   9.218 213.706  0.89 10.00           C
ATOM    488  CB  ALA A  73      19.101   8.675 214.245  1.00  0.00           C
ATOM    489  C   ALA A  73      17.381  10.238 214.361  1.00  0.00           C
ATOM    490  O   ALA A  73      18.175  11.031 214.864  1.00  0.00           O
ATOM    491  N   GLY A  74      15.966  10.400 214.474  1.00  0.00           N
ATOM    492  CA  GLY A  74      15.174  11.283 215.549  0.79 10.00           C
ATOM    493  C   GLY A  74      15.198  11.257 216.278  1.00  0.00           C
ATOM    494  O   GLY A  74      15.864  10.401 216.857  1.00  0.00           O
ATOM    495  N   LYS A  75      14.293  12.435 217.753  1.00  0.00           N
ATOM    496  CA  LYS A  75      14.480  12.575 219.036  0.79 10.00           C
ATOM    497  CB  LYS A  75      13.692  13.850 218.614  1.00  0.00           C
ATOM    498  CG  LYS A  75      13.375  14.848 219.748  1.00  0.00           C
ATOM    499  CD  LYS A  75      12.596  16.086 219.268  1.00  0.00           C
ATOM    500  CE  LYS A  75      12.293  17.064 220.412  1.00  0.00           C
ATOM    501  NZ  LYS A  75      11.554  18.220 219.913  1.00  0.00           N
ATOM    502  C   LYS A  75      14.532  12.489 220.050  1.00  0.00           C
ATOM    503  O   LYS A  75      13.736  13.082 220.773  1.00  0.00           O
ATOM    504  N   PRO A  76      15.617  11.595 221.062  1.00  0.00           N
ATOM    505  CA  PRO A  76      16.063  11.631 222.398  0.79 10.00           C
ATOM    506  CD  PRO A  76      16.248  10.529 220.284  1.00  0.00           C
ATOM    507  CB  PRO A  76      14.988  12.465 223.120  1.00  0.00           C
ATOM    508  CG  PRO A  76      13.693  12.155 222.362  1.00  0.00           C
ATOM    509  C   PRO A  76      16.119  10.216 222.921  1.00  0.00           C
ATOM    510  O   PRO A  76      16.458   9.291 222.184  1.00  0.00           O
ATOM    511  N   GLY A  77      15.982   9.681 223.594  1.00  0.00           N
ATOM    512  CA  GLY A  77      15.202   8.211 223.771  0.79 10.00           C
ATOM    513  C   GLY A  77      14.963   9.226 225.138  1.00  0.00           C
ATOM    514  O   GLY A  77      15.521  10.317 225.218  1.00  0.00           O
ATOM    515  N   ARG A  78      14.442   9.095 225.902  1.00  0.00           N
ATOM    516  CA  ARG A  78      13.805   9.858 226.918  0.96 10.00           C
ATOM    517  CB  ARG A  78      12.760   9.072 227.759  1.00  0.00           C
ATOM    518  CG  ARG A  78      12.047   9.874 228.875  1.00  0.00           C
ATOM    519  CD  ARG A  78      11.023   9.054 229.678  1.00  0.00           C
ATOM    520  NE  ARG A  78      10.430   9.974 230.708  1.00  0.00           N
ATOM    521  CZ  ARG A  78       9.496   9.584 231.587  1.00  0.00           C
ATOM    522  NH1 ARG A  78       9.040  10.482 232.456  1.00  0.00           N
ATOM    523  NH2 ARG A  78       9.003   8.350 231.592  1.00  0.00           N
ATOM    524  C   ARG A  78      14.835  10.281 227.657  1.00  0.00           C
ATOM    525  O   ARG A  78      15.678  11.047 227.201  1.00  0.00           O
HETATM  526  N   HYP A  79      15.008   9.763 229.273  1.00  0.00           N
HETATM  527  CD  HYP A  79      13.991   8.820 229.736  1.00  0.00           C
HETATM  528  CA  HYP A  79      15.871  10.021 230.155  0.88 10.00           C
HETATM  529  CB  HYP A  79      15.467  11.507 230.134  1.00  0.00           C
HETATM  530  CG  HYP A  79      13.971  11.490 229.800  1.00  0.00           C
HETATM  531  OE  HYP A  79      13.391  11.279 230.727  1.00  0.00           O
HETATM  532  C   HYP A  79      16.095   9.589 231.392  1.00  0.00           C
HETATM  533  O   HYP A  79      16.876  10.189 232.131  1.00  0.00           O
ATOM    534  N   GLY A  80      15.606   8.698 231.667  1.00  0.00           N
ATOM    535  CA  GLY A  80      15.595   7.469 232.946  0.86 10.00           C
ATOM    536  C   GLY A  80      14.219   7.776 233.735  1.00  0.00           C
ATOM    537  O   GLY A  80      13.281   8.337 233.172  1.00  0.00           O
ATOM    538  N   GLU A  81      13.507   7.622 235.121  1.00  0.00           N
ATOM    539  CA  GLU A  81      12.897   7.200 235.592  0.97 10.00           C
ATOM    540  CB  GLU A  81      12.862   5.664 235.809  1.00  0.00           C
ATOM    541  CG  GLU A  81      11.687   5.133 236.681  1.00  0.00           C
ATOM    542  CD  GLU A  81      11.651   3.618 236.896  1.00  0.00           C
ATOM    543  OE1 GLU A  81      10.695   3.204 237.602  1.00  0.00           O
ATOM    544  OE2 GLU A  81      12.542   2.892 236.397  1.00  0.00           O
ATOM    545  C   GLU A  81      13.544   7.723 236.376  1.00  0.00           C
ATOM    546  O   GLU A  81      14.021   8.838 236.165  1.00  0.00           O
ATOM    547  N   ARG A  82      14.258   7.604 237.995  1.00  0.00           N
ATOM    548  CA  ARG A  82      14.311   7.881 239.063  0.89 10.00           C
ATOM    549  CB  ARG A  82      12.921   8.453 239.460  1.00  0.00           C
ATOM    550  CG  ARG A  82      12.771   8.909 240.931  1.00  0.00           C
ATOM    551  CD  ARG A  82      11.379   9.467 241.275  1.00  0.00           C
ATOM    552  NE  ARG A  82      11.406   9.859 242.727  1.00  0.00           N
ATOM    553  CZ  ARG A  82      10.350  10.385 243.361  1.00  0.00           C
ATOM    554  NH1 ARG A  82      10.485  10.696 244.649  1.00  0.00           N
ATOM    555  NH2 ARG A  82       9.200  10.626 242.741  1.00  0.00           N
ATOM    556  C   ARG A  82      14.793   6.740 240.048  1.00  0.00           C
ATOM    557  O   ARG A  82      14.278   5.627 240.037  1.00  0.00           O
ATOM    558  N   GLY A  83      15.220   6.002 240.799  1.00  0.00           N
ATOM    559  CA  GLY A  83      16.101   5.612 241.504  0.79 10.00           C
ATOM    560  C   GLY A  83      15.948   5.648 242.471  1.00  0.00           C
ATOM    561  O   GLY A  83      15.203   6.494 242.960  1.00  0.00           O
ATOM    562  N   PRO A  84      16.495   4.715 244.106  1.00  0.00           N
ATOM    563  CA  PRO A  84      16.471   4.711 245.197  0.83 10.00           C
ATOM    564  CD  PRO A  84      17.255   3.594 243.553  1.00  0.00           C
ATOM    565  CB  PRO A  84      15.992   3.249 245.264  1.00  0.00           C
ATOM    566  CG  PRO A  84      16.620   2.586 244.034  1.00  0.00           C
ATOM    567  C   PRO A  84      17.171   4.881 245.817  1.00  0.00           C
ATOM    568  O   PRO A  84      17.803   3.948 246.316  1.00  0.00           O
HETATM  569  N   HYP A  85      17.842   6.043 246.530  1.00  0.00           N
HETATM  570  CD  HYP A  85      17.156   7.258 246.092  1.00  0.00           C
HETATM  571  CA  HYP A  85      19.003   6.336 247.590  0.89 10.00           C
HETATM  572  CB  HYP A  85      18.219   6.202 248.909  1.00  0.00           C
HETATM  573  CG  HYP A  85      17.143   5.154 248.606  1.00  0.00           C
HETATM  574  OE  HYP A  85      17.587   4.136 248.693  1.00  0.00           O
HETATM  575  C   HYP A  85      20.215   5.350 247.534  1.00  0.00           C
HETATM  576  O   HYP A  85      20.128   4.287 246.918  1.00  0.00           O
ATOM    577  N   GLY A  86      21.357   5.313 248.021  1.00  0.00           N
ATOM    578  CA  GLY A  86      22.313   4.737 248.626  0.86 10.00           C
ATOM    579  C   GLY A  86      22.922   4.363 249.375  1.00  0.00           C
ATOM    580  O   GLY A  86      23.917   3.696 249.103  1.00  0.00           O
ATOM    581  N   PRO A  87      23.843   3.805 250.713  1.00  0.00           N
ATOM    582  CA  PRO A  87      24.454   3.282 251.489  1.00 10.00           C
ATOM    583  CD  PRO A  87      23.477   5.166 251.103  1.00  0.00           C
ATOM    584  CB  PRO A  87      25.636   4.269 251.499  1.00  0.00           C
ATOM    585  CG  PRO A  87      25.002   5.626 251.174  1.00  0.00           C
ATOM    586  C   PRO A  87      23.944   3.043 252.823  1.00  0.00           C
ATOM    587  O   PRO A  87      23.234   2.064 253.054  1.00  0.00           O
ATOM    588  N   GLN A  88      23.828   3.417 254.049  1.00  0.00           N
ATOM    589  CA  GLN A  88      23.496   4.052 255.094  1.00 10.00           C
ATOM    590  CB  GLN A  88      23.257   2.739 255.889  1.00  0.00           C
ATOM    591  CG  GLN A  88      22.795   2.922 257.361  1.00  0.00           C
ATOM    592  CD  GLN A  88      22.580   1.585 258.079  1.00  0.00           C
ATOM    593  OE1 GLN A  88      22.214   1.537 259.251  1.00  0.00           O
ATOM    594  NE2 GLN A  88      22.805   0.462 257.358  1.00  0.00           N
ATOM    595  C   GLN A  88      23.975   5.057 255.904  1.00  0.00           C
ATOM    596  O   GLN A  88      23.217   5.915 256.352  1.00  0.00           O
ATOM    597  N   GLY A  89      24.897   5.858 256.662  1.00  0.00           N
ATOM    598  CA  GLY A  89      25.412   6.505 257.235  0.86 10.00           C
ATOM    599  C   GLY A  89      26.427   6.835 258.318  1.00  0.00           C
ATOM    600  O   GLY A  89      26.291   7.830 259.027  1.00  0.00           O
ATOM    601  N   ALA A  90      27.617   6.379 258.898  1.00  0.00           N
ATOM    602  CA  ALA A  90      28.330   6.065 259.591  0.79 10.00           C
ATOM    603  CB  ALA A  90      29.103   7.376 259.865  1.00  0.00           C
ATOM    604  C   ALA A  90      28.062   5.365 260.801  1.00  0.00           C
ATOM    605  O   ALA A  90      27.983   4.139 260.852  1.00  0.00           O
ATOM    606  N   ARG A  91      27.787   5.417 262.280  1.00  0.00           N
ATOM    607  CA  ARG A  91      27.479   5.271 263.217  0.85 10.00           C
ATOM    608  CB  ARG A  91      28.877   4.683 263.560  1.00  0.00           C
ATOM    609  CG  ARG A  91      29.075   4.215 265.021  1.00  0.00           C
ATOM    610  CD  ARG A  91      30.473   3.641 265.311  1.00  0.00           C
ATOM    611  NE  ARG A  91      30.494   3.240 266.760  1.00  0.00           N
ATOM    612  CZ  ARG A  91      31.568   2.699 267.353  1.00  0.00           C
ATOM    613  NH1 ARG A  91      31.477   2.380 268.642  1.00  0.00           N
ATOM    614  NH2 ARG A  91      32.692   2.452 266.689  1.00  0.00           N
ATOM    615  C   ARG A  91      26.921   5.812 264.229  1.00  0.00           C
ATOM    616  O   ARG A  91      26.311   6.872 264.132  1.00  0.00           O
ATOM    617  N   GLY A  92      26.460   6.185 265.253  1.00  0.00           N
ATOM    618  CA  GLY A  92      26.463   7.251 266.305  0.79 10.00           C
ATOM    619  C   GLY A  92      26.774   7.955 266.984  1.00  0.00           C
ATOM    620  O   GLY A  92      26.035   8.878 267.319  1.00  0.00           O
ATOM    621  N   LEU A  93      27.663   9.063 268.245  1.00  0.00           N
ATOM    622  CA  LEU A  93      28.094   9.253 269.121  0.79 10.00           C
ATOM    623  CB  LEU A  93      27.951  10.800 269.082  1.00  0.00           C
ATOM    624  CG  LEU A  93      28.502  11.598 270.288  1.00  0.00           C
ATOM    625  CD1 LEU A  93      28.278  13.104 270.083  1.00  0.00           C
ATOM    626  CD2 LEU A  93      29.988  11.313 270.554  1.00  0.00           C
ATOM    627  C   LEU A  93      27.868   8.817 270.180  1.00  0.00           C
ATOM    628  O   LEU A  93      26.747   8.392 270.455  1.00  0.00           O
HETATM  629  N   HYP A  94      28.509   8.637 271.236  1.00  0.00           N
HETATM  630  CD  HYP A  94      29.807   8.905 270.619  1.00  0.00           C
HETATM  631  CA  HYP A  94      28.623   8.306 272.809  0.79 10.00           C
HETATM  632  CB  HYP A  94      29.604   9.441 273.156  1.00  0.00           C
HETATM  633  CG  HYP A  94      29.249  10.564 272.176  1.00  0.00           C
HETATM  634  OE  HYP A  94      28.366  11.123 272.563  1.00  0.00           O
HETATM  635  C   HYP A  94      27.752   8.300 273.482  1.00  0.00           C
HETATM  636  O   HYP A  94      27.446   9.311 274.115  1.00  0.00           O
ATOM    637  N   GLY A  95      26.513   7.971 274.336  1.00  0.00           N
ATOM    638  CA  GLY A  95      25.347   8.155 274.693  0.79 10.00           C
ATOM    639  C   GLY A  95      25.457   8.291 275.359  1.00  0.00           C
ATOM    640  O   GLY A  95      26.424   7.813 275.948  1.00  0.00           O
ATOM    641  N   THR A  96      24.284   9.407 276.330  1.00  0.00           N
ATOM    642  CA  THR A  96      24.298  10.020 277.807  0.79 10.00           C
ATOM    643  CB  THR A  96      22.921  10.644 277.388  1.00  0.00           C
ATOM    644  OG1 THR A  96      22.342  11.421 278.434  1.00  0.00           O
ATOM    645  CG2 THR A  96      21.857   9.654 276.902  1.00  0.00           C
ATOM    646  C   THR A  96      24.464   9.936 279.264  1.00  0.00           C
ATOM    647  O   THR A  96      24.979  10.865 279.884  1.00  0.00           O
ATOM    648  N   ALA A  97      24.329   9.343 280.251  1.00  0.00           N
ATOM    649  CA  ALA A  97      25.063   8.952 281.385  0.79 10.00           C
ATOM    650  CB  ALA A  97      26.159   9.986 281.731  1.00  0.00           C
ATOM    651  C   ALA A  97      24.449   8.823 282.139  1.00  0.00           C
ATOM    652  O   ALA A  97      24.121   9.741 282.889  1.00  0.00           O
ATOM    653  N   GLY A  98      23.251   7.381 283.192  1.00  0.00           N
ATOM    654  CA  GLY A  98      23.043   7.183 284.074  0.79 10.00           C
ATOM    655  C   GLY A  98      23.079   8.167 285.112  1.00  0.00           C
ATOM    656  O   GLY A  98      23.845   9.126 285.045  1.00  0.00           O
ATOM    657  N   LEU A  99      22.000   8.150 286.682  1.00  0.00           N
ATOM    658  CA  LEU A  99      21.892   8.643 287.392  0.79 10.00           C
ATOM    659  CB  LEU A  99      20.345   8.608 287.542  1.00  0.00           C
ATOM    660  CG  LEU A  99      19.726   9.389 288.726  1.00  0.00           C
ATOM    661  CD1 LEU A  99      18.196   9.246 288.722  1.00  0.00           C
ATOM    662  CD2 LEU A  99      20.121  10.873 288.724  1.00  0.00           C
ATOM    663  C   LEU A  99      22.696   8.369 288.891  1.00  0.00           C
ATOM    664  O   LEU A  99      22.864   9.290 289.689  1.00  0.00           O
HETATM  665  N   HYP A 100      23.101   7.607 289.338  1.00  0.00           N
HETATM  666  CD  HYP A 100      23.056   6.206 288.920  1.00  0.00           C
HETATM  667  CA  HYP A 100      23.907   7.815 290.580  0.79 10.00           C
HETATM  668  CB  HYP A 100      23.386   9.108 291.233  1.00  0.00           C
HETATM  669  CG  HYP A 100      21.899   9.148 290.865  1.00  0.00           C
HETATM  670  OE  HYP A 100      21.330   8.491 291.562  1.00  0.00           O
HETATM  671  C   HYP A 100      23.595   6.728 291.309  1.00  0.00           C
HETATM  672  O   HYP A 100      22.576   6.711 292.000  1.00  0.00           O
ATOM    673  N   GLY A 101      23.523   5.747 291.839  1.00  0.00           N
ATOM    674  CA  GLY A 101      23.387   4.529 292.416  0.86 10.00           C
ATOM    675  C   GLY A 101      23.374   4.576 293.259  1.00  0.00           C
ATOM    676  O   GLY A 101      24.369   4.293 293.922  1.00  0.00           O
ATOM    677  N   MET A 102      22.231   5.014 294.708  1.00  0.00           N
ATOM    678  CA  MET A 102      22.094   5.250 295.909  0.97 10.00           C
ATOM    679  CB  MET A 102      21.156   4.016 295.791  1.00  0.00           C
ATOM    680  CG  MET A 102      20.457   3.571 297.096  1.00  0.00           C
ATOM    681  SD  MET A 102      19.400   2.120 296.784  1.00  0.00           S
ATOM    682  CE  MET A 102      18.754   1.873 298.468  1.00  0.00           C
ATOM    683  C   MET A 102      22.526   5.516 297.393  1.00  0.00           C
ATOM    684  O   MET A 102      23.389   4.824 297.928  1.00  0.00           O
ATOM    685  N   LYS A 103      22.276   6.151 298.101  1.00  0.00           N
ATOM    686  CA  LYS A 103      22.959   7.249 299.017  0.79 10.00           C
ATOM    687  CB  LYS A 103      22.047   8.450 299.405  1.00  0.00           C
ATOM    688  CG  LYS A 103      22.700   9.527 300.297  1.00  0.00           C
ATOM    689  CD  LYS A 103      21.749  10.687 300.645  1.00  0.00           C
ATOM    690  CE  LYS A 103      22.420  11.745 301.533  1.00  0.00           C
ATOM    691  NZ  LYS A 103      21.484  12.823 301.837  1.00  0.00           N
ATOM    692  C   LYS A 103      23.299   6.413 300.214  1.00  0.00           C
ATOM    693  O   LYS A 103      23.903   5.352 300.088  1.00  0.00           O
ATOM    694  N   GLY A 104      23.270   6.195 301.641  1.00  0.00           N
ATOM    695  CA  GLY A 104      23.907   5.582 302.285  0.93 10.00           C
ATOM    696  C   GLY A 104      23.172   4.786 302.975  1.00  0.00           C
ATOM    697  O   GLY A 104      22.256   4.159 302.449  1.00  0.00           O
ATOM    698  N   HIS A 105      22.783   4.100 304.343  1.00  0.00           N
ATOM    699  CA  HIS A 105      21.972   3.339 304.662  1.00 10.00           C
ATOM    700  ND1 HIS A 105      20.615   0.385 303.563  1.00  0.00           N
ATOM    701  CG  HIS A 105      21.625   0.813 304.398  1.00  0.00           C
ATOM    702  CB  HIS A 105      22.513   1.992 304.112  1.00  0.00           C
ATOM    703  NE2 HIS A 105      20.448  -0.807 305.416  1.00  0.00           N
ATOM    704  CD2 HIS A 105      21.513   0.066 305.528  1.00  0.00           C
ATOM    705  CE1 HIS A 105      19.946  -0.594 304.218  1.00  0.00           C
ATOM    706  C   HIS A 105      21.523   3.171 306.012  1.00  0.00           C
ATOM    707  O   HIS A 105      20.750   2.262 306.298  1.00  0.00           O
ATOM    708  N   ARG A 106      21.846   3.812 306.748  1.00  0.00           N
ATOM    709  CA  ARG A 106      21.695   4.024 308.432  0.92 10.00           C
ATOM    710  CB  ARG A 106      20.976   2.912 309.248  1.00  0.00           C
ATOM    711  CG  ARG A 106      20.867   3.155 310.772  1.00  0.00           C
ATOM    712  CD  ARG A 106      20.148   2.029 311.535  1.00  0.00           C
ATOM    713  NE  ARG A 106      20.129   2.420 312.987  1.00  0.00           N
ATOM    714  CZ  ARG A 106      19.576   1.661 313.942  1.00  0.00           C
ATOM    715  NH1 ARG A 106      19.615   2.104 315.196  1.00  0.00           N
ATOM    716  NH2 ARG A 106      18.975   0.507 313.668  1.00  0.00           N
ATOM    717  C   ARG A 106      23.114   4.072 308.704  1.00  0.00           C
ATOM    718  O   ARG A 106      23.933   3.624 307.908  1.00  0.00           O
ATOM    719  N   GLY A 107      23.453   4.668 309.940  1.00  0.00           N
ATOM    720  CA  GLY A 107      24.704   4.291 310.711  1.00 10.00           C
ATOM    721  C   GLY A 107      25.100   3.678 311.561  1.00  0.00           C
ATOM    722  O   GLY A 107      26.310   3.574 311.752  1.00  0.00           O
ATOM    723  N   PHE A 108      24.269   2.833 312.679  1.00  0.00           N
ATOM    724  CA  PHE A 108      24.423   1.854 313.591  0.81 10.00           C
ATOM    725  CB  PHE A 108      25.957   1.591 313.683  1.00  0.00           C
ATOM    726  CG  PHE A 108      26.306   0.506 314.676  1.00  0.00           C
ATOM    727  CD1 PHE A 108      26.379  -0.836 314.263  1.00  0.00           C
ATOM    728  CD2 PHE A 108      26.519   0.813 316.031  1.00  0.00           C
ATOM    729  CE1 PHE A 108      26.648  -1.853 315.188  1.00  0.00           C
ATOM    730  CE2 PHE A 108      26.784  -0.202 316.959  1.00  0.00           C
ATOM    731  CZ  PHE A 108      26.848  -1.536 316.537  1.00  0.00           C
ATOM    732  C   PHE A 108      24.082   1.984 314.328  1.00  0.00           C
ATOM    733  O   PHE A 108      23.796   1.038 315.058  1.00  0.00           O
ATOM    734  N   SER A 109      23.541   3.105 315.399  1.00  0.00           N
ATOM    735  CA  SER A 109      23.443   3.202 316.989  0.79 10.00           C
ATOM    736  CB  SER A 109      23.380   1.654 316.818  1.00  0.00           C
ATOM    737  OG  SER A 109      23.266   0.969 318.073  1.00  0.00           O
ATOM    738  C   SER A 109      23.741   3.561 318.320  1.00  0.00           C
ATOM    739  O   SER A 109      23.595   2.747 319.229  1.00  0.00           O
ATOM    740  N   GLY A 110      24.243   4.852 318.874  1.00  0.00           N
ATOM    741  CA  GLY A 110      25.306   5.009 319.740  0.93 10.00           C
ATOM    742  C   GLY A 110      25.645   4.500 320.688  1.00  0.00           C
ATOM    743  O   GLY A 110      25.158   4.802 321.775  1.00  0.00           O
ATOM    744  N   LEU A 111      26.173   3.814 321.563  1.00  0.00           N
ATOM    745  CA  LEU A 111      25.966   3.607 323.202  0.85 10.00           C
ATOM    746  CB  LEU A 111      27.116   2.563 323.157  1.00  0.00           C
ATOM    747  CG  LEU A 111      27.511   1.879 324.488  1.00  0.00           C
ATOM    748  CD1 LEU A 111      28.658   0.882 324.260  1.00  0.00           C
ATOM    749  CD2 LEU A 111      26.324   1.178 325.165  1.00  0.00           C
ATOM    750  C   LEU A 111      25.868   4.352 324.651  1.00  0.00           C
ATOM    751  O   LEU A 111      25.522   5.530 324.727  1.00  0.00           O
ATOM    752  N   ASP A 112      26.020   4.148 325.701  1.00  0.00           N
ATOM    753  CA  ASP A 112      25.753   4.510 326.921  0.79 10.00           C
ATOM    754  CB  ASP A 112      24.212   4.660 326.716  1.00  0.00           C
ATOM    755  CG  ASP A 112      23.493   5.096 327.984  1.00  0.00           C
ATOM    756  OD1 ASP A 112      22.247   5.248 327.933  1.00  0.00           O
ATOM    757  OD2 ASP A 112      24.196   5.459 328.957  1.00  0.00           O
ATOM    758  C   ASP A 112      25.967   4.164 327.645  1.00  0.00           C
ATOM    759  O   ASP A 112      25.477   3.089 327.999  1.00  0.00           O
ATOM    760  N   GLY A 113      26.748   3.958 329.153  1.00  0.00           N
ATOM    761  CA  GLY A 113      27.491   3.943 330.247  0.79 10.00           C
ATOM    762  C   GLY A 113      27.268   4.353 331.169  1.00  0.00           C
ATOM    763  O   GLY A 113      27.762   3.897 332.198  1.00  0.00           O
ATOM    764  N   ALA A 114      26.348   5.677 332.479  1.00  0.00           N
ATOM    765  CA  ALA A 114      26.016   6.214 332.901  0.79 10.00           C
ATOM    766  CB  ALA A 114      24.980   6.969 332.037  1.00  0.00           C
ATOM    767  C   ALA A 114      25.394   5.686 334.142  1.00  0.00           C
ATOM    768  O   ALA A 114      24.800   6.406 334.942  1.00  0.00           O
ATOM    769  N   LYS A 115      25.230   4.607 334.764  1.00  0.00           N
ATOM    770  CA  LYS A 115      24.587   4.075 335.694  0.79 10.00           C
ATOM    771  CB  LYS A 115      25.385   3.010 336.503  1.00  0.00           C
ATOM    772  CG  LYS A 115      24.618   2.333 337.659  1.00  0.00           C
ATOM    773  CD  LYS A 115      25.459   1.292 338.419  1.00  0.00           C
ATOM    774  CE  LYS A 115      24.677   0.633 339.563  1.00  0.00           C
ATOM    775  NZ  LYS A 115      25.511  -0.346 340.255  1.00  0.00           N
ATOM    776  C   LYS A 115      24.194   5.453 336.678  1.00  0.00           C
ATOM    777  O   LYS A 115      25.068   6.053 337.297  1.00  0.00           O
ATOM    778  N   GLY A 116      23.419   6.201 337.108  1.00  0.00           N
ATOM    779  CA  GLY A 116      23.110   6.794 337.896  0.79 10.00           C
ATOM    780  C   GLY A 116      23.472   7.246 339.106  1.00  0.00           C
ATOM    781  O   GLY A 116      23.746   6.466 340.014  1.00  0.00           O
ATOM    782  N   ASP A 117      23.680   7.831 339.799  1.00  0.00           N
ATOM    783  CA  ASP A 117      24.634   7.710 341.273  0.79 10.00           C
ATOM    784  CB  ASP A 117      24.864   9.231 341.005  1.00  0.00           C
ATOM    785  CG  ASP A 117      25.746   9.884 342.060  1.00  0.00           C
ATOM    786  OD1 ASP A 117      25.997  11.109 341.943  1.00  0.00           O
ATOM    787  OD2 ASP A 117      26.326   9.133 342.881  1.00  0.00           O
ATOM    788  C   ASP A 117      24.804   7.317 342.671  1.00  0.00           C
ATOM    789  O   ASP A 117      25.499   6.345 342.972  1.00  0.00           O
ATOM    790  N   ALA A 118      24.678   7.311 344.173  1.00  0.00           N
ATOM    791  CA  ALA A 118      24.304   7.035 345.037  0.79 10.00           C
ATOM    792  CB  ALA A 118      25.596   6.291 345.445  1.00  0.00           C
ATOM    793  C   ALA A 118      23.785   7.472 345.939  1.00  0.00           C
ATOM    794  O   ALA A 118      24.329   7.556 347.039  1.00  0.00           O
ATOM    795  N   GLY A 119      22.637   8.162 346.892  1.00  0.00           N
ATOM    796  CA  GLY A 119      22.182   8.368 347.903  1.00 10.00           C
ATOM    797  C   GLY A 119      23.147   9.491 348.761  1.00  0.00           C
ATOM    798  O   GLY A 119      23.513  10.539 348.234  1.00  0.00           O
ATOM    799  N   PRO A 120      23.686   9.933 349.494  1.00  0.00           N
ATOM    800  CA  PRO A 120      23.722  11.295 349.850  0.50 10.00           C
ATOM    801  CD  PRO A 120      24.585   9.112 350.305  1.00  0.00           C
ATOM    802  CB  PRO A 120      22.265  11.606 349.459  1.00  0.00           C
ATOM    803  CG  PRO A 120      21.512  10.299 349.727  1.00  0.00           C
ATOM    804  C   PRO A 120      23.982  11.689 350.967  1.00  0.00           C
ATOM    805  O   PRO A 120      24.537  12.776 351.132  1.00  0.00           O
ATOM    806  N   ALA A 121      24.076  11.701 352.152  1.00  0.00           N
ATOM    807  CA  ALA A 121      24.018  11.500 353.622  0.32 10.00           C
ATOM    808  CB  ALA A 121      25.289  12.309 353.969  1.00  0.00           C
ATOM    809  C   ALA A 121      23.171  11.659 354.445  1.00  0.00           C
ATOM    810  O   ALA A 121      23.403  12.154 355.546  1.00  0.00           O
ATOM    811  N   GLY A 122      21.695  11.499 354.804  1.00  0.00           N
ATOM    812  CA  GLY A 122      20.756  11.071 355.491  0.62 10.00           C
ATOM    813  C   GLY A 122      20.643  11.552 356.669  1.00  0.00           C
ATOM    814  O   GLY A 122      21.392  11.188 357.573  1.00  0.00           O
ATOM    815  N   PRO A 123      19.667  12.582 357.211  1.00  0.00           N
ATOM    816  CA  PRO A 123      19.437  13.186 358.408  0.55 10.00           C
ATOM    817  CD  PRO A 123      18.724  13.002 356.175  1.00  0.00           C
ATOM    818  CB  PRO A 123      18.346  13.955 357.640  1.00  0.00           C
ATOM    819  CG  PRO A 123      17.862  12.967 356.574  1.00  0.00           C
ATOM    820  C   PRO A 123      19.009  12.959 360.080  1.00  0.00           C
ATOM    821  O   PRO A 123      17.941  13.391 360.516  1.00  0.00           O
ATOM    822  N   LYS A 124      19.893  12.371 360.827  1.00  0.00           N
ATOM    823  CA  LYS A 124      19.621  11.883 361.997  0.73 10.00           C
ATOM    824  CB  LYS A 124      18.794  13.064 362.584  1.00  0.00           C
ATOM    825  CG  LYS A 124      18.267  12.864 364.021  1.00  0.00           C
ATOM    826  CD  LYS A 124      17.457  14.065 364.545  1.00  0.00           C
ATOM    827  CE  LYS A 124      16.944  13.843 365.975  1.00  0.00           C
ATOM    828  NZ  LYS A 124      16.184  15.004 366.430  1.00  0.00           N
ATOM    829  C   LYS A 124      19.259  11.119 362.186  1.00  0.00           C
ATOM    830  O   LYS A 124      19.890  10.257 362.793  1.00  0.00           O
ATOM    831  N   GLY A 125      17.809   9.856 362.178  1.00  0.00           N
ATOM    832  CA  GLY A 125      17.513   8.771 362.229  0.62 10.00           C
ATOM    833  C   GLY A 125      17.172   8.485 363.760  1.00  0.00           C
ATOM    834  O   GLY A 125      17.924   8.864 364.655  1.00  0.00           O
ATOM    835  N   GLU A 126      16.150   7.863 364.388  1.00  0.00           N
ATOM    836  CA  GLU A 126      15.870   7.757 365.482  0.22 10.00           C
ATOM    837  CB  GLU A 126      16.757   6.529 365.820  1.00  0.00           C
ATOM    838  CG  GLU A 126      16.677   6.024 367.289  1.00  0.00           C
ATOM    839  CD  GLU A 126      17.551   4.813 367.624  1.00  0.00           C
ATOM    840  OE1 GLU A 126      17.475   4.415 368.816  1.00  0.00           O
ATOM    841  OE2 GLU A 126      18.283   4.304 366.743  1.00  0.00           O
ATOM    842  C   GLU A 126      15.895   8.683 366.474  1.00  0.00           C
ATOM    843  O   GLU A 126      14.908   8.881 367.183  1.00  0.00           O
HETATM  844  N   HYP A 127      16.123   9.263 366.990  1.00  0.00           N
HETATM  845  CD  HYP A 127      17.318   8.534 366.569  1.00  0.00           C
HETATM  846  CA  HYP A 127      16.469  10.521 368.080  0.50 10.00           C
HETATM  847  CB  HYP A 127      15.125  10.272 368.788  1.00  0.00           C
HETATM  848  CG  HYP A 127      14.882   8.768 368.629  1.00  0.00           C
HETATM  849  OE  HYP A 127      15.465   8.218 369.403  1.00  0.00           O
HETATM  850  C   HYP A 127      17.607  10.828 369.095  1.00  0.00           C
HETATM  851  O   HYP A 127      18.157  11.930 369.101  1.00  0.00           O
ATOM    852  N   GLY A 128      18.099  10.366 369.788  1.00  0.00           N
ATOM    853  CA  GLY A 128      18.743   9.998 371.073  0.85 10.00           C
ATOM    854  C   GLY A 128      18.163   9.121 371.523  1.00  0.00           C
ATOM    855  O   GLY A 128      17.923   8.116 370.858  1.00  0.00           O
ATOM    856  N   SER A 129      17.490   8.816 372.990  1.00  0.00           N
ATOM    857  CA  SER A 129      16.690   8.331 373.818  0.29 10.00           C
ATOM    858  CB  SER A 129      16.639   6.860 373.306  1.00  0.00           C
ATOM    859  OG  SER A 129      15.767   6.036 374.092  1.00  0.00           O
ATOM    860  C   SER A 129      16.694   8.389 375.314  1.00  0.00           C
ATOM    861  O   SER A 129      16.121   7.521 375.968  1.00  0.00           O
HETATM  862  N   HYP A 130      17.151   9.118 375.831  1.00  0.00           N
HETATM  863  CD  HYP A 130      16.947  10.153 374.818  1.00  0.00           C
HETATM  864  CA  HYP A 130      17.941   9.679 377.168  0.85 10.00           C
HETATM  865  CB  HYP A 130      16.878   9.767 378.278  1.00  0.00           C
HETATM  866  CG  HYP A 130      15.899   8.632 377.960  1.00  0.00           C
HETATM  867  OE  HYP A 130      16.314   7.671 378.344  1.00  0.00           O
HETATM  868  C   HYP A 130      19.045   8.533 377.482  1.00  0.00           C
HETATM  869  O   HYP A 130      20.020   8.386 376.745  1.00  0.00           O
ATOM    870  N   GLY A 131      19.070   7.604 378.455  1.00  0.00           N
ATOM    871  CA  GLY A 131      19.865   7.034 379.084  0.85 10.00           C
ATOM    872  C   GLY A 131      19.647   7.062 380.538  1.00  0.00           C
ATOM    873  O   GLY A 131      20.308   7.804 381.260  1.00  0.00           O
ATOM    874  N   GLU A 132      18.908   6.496 381.363  1.00  0.00           N
ATOM    875  CA  GLU A 132      19.041   6.083 382.670  0.15 10.00           C
ATOM    876  CB  GLU A 132      19.584   4.645 382.460  1.00  0.00           C
ATOM    877  CG  GLU A 132      19.866   3.834 383.757  1.00  0.00           C
ATOM    878  CD  GLU A 132      20.402   2.415 383.551  1.00  0.00           C
ATOM    879  OE1 GLU A 132      20.626   1.772 384.610  1.00  0.00           O
ATOM    880  OE2 GLU A 132      20.602   1.982 382.392  1.00  0.00           O
ATOM    881  C   GLU A 132      19.856   6.868 383.830  1.00  0.00           C
ATOM    882  O   GLU A 132      20.487   7.894 383.579  1.00  0.00           O
ATOM    883  N   ASN A 133      20.189   6.892 385.113  1.00  0.00           N
ATOM    884  CA  ASN A 133      20.972   7.441 385.635  0.85 10.00           C
ATOM    885  CB  ASN A 133      19.825   7.218 386.673  1.00  0.00           C
ATOM    886  CG  ASN A 133      20.108   7.803 388.060  1.00  0.00           C
ATOM    887  OD1 ASN A 133      19.308   7.715 388.993  1.00  0.00           O
ATOM    888  ND2 ASN A 133      21.290   8.444 388.207  1.00  0.00           N
ATOM    889  C   ASN A 133      22.137   7.913 386.209  1.00  0.00           C
ATOM    890  O   ASN A 133      22.154   8.250 387.390  1.00  0.00           O
ATOM    891  N   GLY A 134      23.408   8.127 385.763  1.00  0.00           N
ATOM    892  CA  GLY A 134      24.649   8.162 386.175  0.62 10.00           C
ATOM    893  C   GLY A 134      24.972   8.335 387.280  1.00  0.00           C
ATOM    894  O   GLY A 134      25.451   9.409 387.636  1.00  0.00           O
ATOM    895  N   ALA A 135      25.269   8.110 388.889  1.00  0.00           N
ATOM    896  CA  ALA A 135      25.428   8.767 389.859  0.15 10.00           C
ATOM    897  CB  ALA A 135      24.326   9.848 389.943  1.00  0.00           C
ATOM    898  C   ALA A 135      25.463   7.982 391.039  1.00  0.00           C
ATOM    899  O   ALA A 135      26.504   7.499 391.481  1.00  0.00           O
HETATM  900  N   HYP A 136      24.666   7.494 392.002  1.00  0.00           N
HETATM  901  CD  HYP A 136      24.032   8.745 392.418  1.00  0.00           C
HETATM  902  CA  HYP A 136      24.233   6.473 392.661  0.84 10.00           C
HETATM  903  CB  HYP A 136      25.400   5.472 392.573  1.00  0.00           C
HETATM  904  CG  HYP A 136      26.653   6.352 392.524  1.00  0.00           C
HETATM  905  OE  HYP A 136      26.919   6.669 393.559  1.00  0.00           O
HETATM  906  C   HYP A 136      24.070   6.713 393.495  1.00  0.00           C
HETATM  907  O   HYP A 136      24.635   6.144 394.430  1.00  0.00           O
ATOM    908  N   GLY A 137      23.356   7.568 394.936  1.00  0.00           N
ATOM    909  CA  GLY A 137      23.433   8.550 395.732  0.85 10.00           C
ATOM    910  C   GLY A 137      24.196   9.367 396.616  1.00  0.00           C
ATOM    911  O   GLY A 137      25.189   9.971 396.216  1.00  0.00           O
ATOM    912  N   GLN A 138      24.462   9.850 397.592  1.00  0.00           N
ATOM    913  CA  GLN A 138      24.901   9.885 399.030  0.30 10.00           C
ATOM    914  CB  GLN A 138      25.871  11.076 398.794  1.00  0.00           C
ATOM    915  CG  GLN A 138      26.650  11.562 400.047  1.00  0.00           C
ATOM    916  CD  GLN A 138      27.585  12.736 399.737  1.00  0.00           C
ATOM    917  OE1 GLN A 138      28.281  13.251 400.609  1.00  0.00           O
ATOM    918  NE2 GLN A 138      27.614  13.172 398.456  1.00  0.00           N
ATOM    919  C   GLN A 138      24.204   9.955 400.517  1.00  0.00           C
ATOM    920  O   GLN A 138      23.339  10.792 400.763  1.00  0.00           O
ATOM    921  N   MET A 139      24.238   9.376 401.670  1.00  0.00           N
ATOM    922  CA  MET A 139      24.239   9.747 402.796  0.45 10.00           C
ATOM    923  CB  MET A 139      25.223  10.946 402.690  1.00  0.00           C
ATOM    924  CG  MET A 139      25.494  11.716 404.003  1.00  0.00           C
ATOM    925  SD  MET A 139      26.662  13.082 403.704  1.00  0.00           S
ATOM    926  CE  MET A 139      26.753  13.751 405.395  1.00  0.00           C
ATOM    927  C   MET A 139      23.125  10.063 403.539  1.00  0.00           C
ATOM    928  O   MET A 139      22.075   9.443 403.388  1.00  0.00           O
ATOM    929  N   GLY A 140      22.462  10.503 404.217  1.00  0.00           N
ATOM    930  CA  GLY A 140      21.361  10.747 405.058  0.83 10.00           C
ATOM    931  C   GLY A 140      21.677  11.428 406.171  1.00  0.00           C
ATOM    932  O   GLY A 140      22.832  11.448 406.590  1.00  0.00           O
ATOM    933  N   PRO A 141      21.283  12.472 407.582  1.00  0.00           N
ATOM    934  CA  PRO A 141      21.092  12.762 408.291  0.27 10.00           C
ATOM    935  CD  PRO A 141      21.477  13.516 406.577  1.00  0.00           C
ATOM    936  CB  PRO A 141      19.869  13.411 407.616  1.00  0.00           C
ATOM    937  CG  PRO A 141      19.500  12.444 406.487  1.00  0.00           C
ATOM    938  C   PRO A 141      20.851  12.406 409.356  1.00  0.00           C
ATOM    939  O   PRO A 141      21.433  12.896 410.325  1.00  0.00           O
ATOM    940  N   ARG A 142      20.002  11.401 410.068  1.00  0.00           N
ATOM    941  CA  ARG A 142      20.025  10.795 411.343  0.68 10.00           C
ATOM    942  CB  ARG A 142      21.501  10.804 411.833  1.00  0.00           C
ATOM    943  CG  ARG A 142      21.756  10.180 413.226  1.00  0.00           C
ATOM    944  CD  ARG A 142      23.230  10.213 413.666  1.00  0.00           C
ATOM    945  NE  ARG A 142      23.299   9.574 415.026  1.00  0.00           N
ATOM    946  CZ  ARG A 142      24.442   9.436 415.711  1.00  0.00           C
ATOM    947  NH1 ARG A 142      24.389   8.855 416.907  1.00  0.00           N
ATOM    948  NH2 ARG A 142      25.612   9.833 415.221  1.00  0.00           N
ATOM    949  C   ARG A 142      19.623  11.044 411.777  1.00  0.00           C
ATOM    950  O   ARG A 142      19.621  12.244 412.031  1.00  0.00           O
ATOM    951  N   GLY A 143      18.452  10.548 412.785  1.00  0.00           N
ATOM    952  CA  GLY A 143      17.492  10.572 414.143  0.84 10.00           C
ATOM    953  C   GLY A 143      17.728  10.723 415.738  1.00  0.00           C
ATOM    954  O   GLY A 143      18.607  10.081 416.309  1.00  0.00           O
ATOM    955  N   LEU A 144      17.353  11.221 416.502  1.00  0.00           N
ATOM    956  CA  LEU A 144      16.931  12.279 417.485  0.55 10.00           C
ATOM    957  CB  LEU A 144      15.405  12.523 417.650  1.00  0.00           C
ATOM    958  CG  LEU A 144      14.961  13.609 418.659  1.00  0.00           C
ATOM    959  CD1 LEU A 144      13.429  13.715 418.694  1.00  0.00           C
ATOM    960  CD2 LEU A 144      15.583  14.981 418.359  1.00  0.00           C
ATOM    961  C   LEU A 144      17.633  11.440 418.891  1.00  0.00           C
ATOM    962  O   LEU A 144      18.852  11.355 419.025  1.00  0.00           O
HETATM  963  N   HYP A 145      17.274  10.903 419.796  1.00  0.00           N
HETATM  964  CD  HYP A 145      15.980  11.110 420.444  1.00  0.00           C
HETATM  965  CA  HYP A 145      17.979   9.986 420.370  0.62 10.00           C
HETATM  966  CB  HYP A 145      19.307  10.437 421.006  1.00  0.00           C
HETATM  967  CG  HYP A 145      19.040  11.873 421.467  1.00  0.00           C
HETATM  968  OE  HYP A 145      18.505  11.851 422.445  1.00  0.00           O
HETATM  969  C   HYP A 145      16.816  10.156 421.321  1.00  0.00           C
HETATM  970  O   HYP A 145      15.853  10.858 421.010  1.00  0.00           O
ATOM    971  N   GLY A 146      16.021   9.925 422.742  1.00  0.00           N
ATOM    972  CA  GLY A 146      15.509   9.584 423.225  0.85 10.00           C
ATOM    973  C   GLY A 146      15.571   9.503 424.731  1.00  0.00           C
ATOM    974  O   GLY A 146      15.903  10.478 425.401  1.00  0.00           O
ATOM    975  N   GLU A 147      15.232   8.171 425.828  1.00  0.00           N
ATOM    976  CA  GLU A 147      14.841   7.991 426.628  0.43 10.00           C
ATOM    977  CB  GLU A 147      15.350   6.544 426.859  1.00  0.00           C
ATOM    978  CG  GLU A 147      14.877   5.864 428.176  1.00  0.00           C
ATOM    979  CD  GLU A 147      15.378   4.436 428.404  1.00  0.00           C
ATOM    980  OE1 GLU A 147      14.987   3.900 429.474  1.00  0.00           O
ATOM    981  OE2 GLU A 147      16.135   3.894 427.565  1.00  0.00           O
ATOM    982  C   GLU A 147      14.940   8.843 427.912  1.00  0.00           C
ATOM    983  O   GLU A 147      14.120   9.729 428.151  1.00  0.00           O
ATOM    984  N   ARG A 148      16.058   8.578 428.880  1.00  0.00           N
ATOM    985  CA  ARG A 148      15.922   9.220 430.077  0.81 10.00           C
ATOM    986  CB  ARG A 148      14.451   9.002 430.533  1.00  0.00           C
ATOM    987  CG  ARG A 148      14.058   9.648 431.883  1.00  0.00           C
ATOM    988  CD  ARG A 148      12.595   9.405 432.291  1.00  0.00           C
ATOM    989  NE  ARG A 148      12.384  10.092 433.611  1.00  0.00           N
ATOM    990  CZ  ARG A 148      11.212  10.083 434.261  1.00  0.00           C
ATOM    991  NH1 ARG A 148      11.136  10.725 435.425  1.00  0.00           N
ATOM    992  NH2 ARG A 148      10.134   9.481 433.767  1.00  0.00           N
ATOM    993  C   ARG A 148      16.760   8.922 430.990  1.00  0.00           C
ATOM    994  O   ARG A 148      17.905   9.363 430.976  1.00  0.00           O
ATOM    995  N   GLY A 149      16.888   8.271 432.030  1.00  0.00           N
ATOM    996  CA  GLY A 149      17.603   7.064 432.704  0.81 10.00           C
ATOM    997  C   GLY A 149      17.230   6.122 433.348  1.00  0.00           C
ATOM    998  O   GLY A 149      16.892   5.076 432.797  1.00  0.00           O
ATOM    999  N   ARG A 150      17.197   6.370 435.386  1.00  0.00           N
ATOM   1000  CA  ARG A 150      17.225   5.431 436.107  0.73 10.00           C
ATOM   1001  CB  ARG A 150      18.591   4.691 436.038  1.00  0.00           C
ATOM   1002  CG  ARG A 150      18.733   3.445 436.945  1.00  0.00           C
ATOM   1003  CD  ARG A 150      20.100   2.748 436.841  1.00  0.00           C
ATOM   1004  NE  ARG A 150      20.068   1.571 437.776  1.00  0.00           N
ATOM   1005  CZ  ARG A 150      21.105   0.737 437.937  1.00  0.00           C
ATOM   1006  NH1 ARG A 150      20.968  -0.274 438.792  1.00  0.00           N
ATOM   1007  NH2 ARG A 150      22.237   0.876 437.255  1.00  0.00           N
ATOM   1008  C   ARG A 150      16.844   5.990 437.752  1.00  0.00           C
ATOM   1009  O   ARG A 150      15.745   5.788 438.257  1.00  0.00           O
HETATM 1010  N   HYP A 151      17.673   6.693 438.656  1.00  0.00           N
HETATM 1011  CD  HYP A 151      18.861   7.531 438.493  1.00  0.00           C
HETATM 1012  CA  HYP A 151      17.329   6.616 439.757  0.45 10.00           C
HETATM 1013  CB  HYP A 151      15.904   6.039 439.678  1.00  0.00           C
HETATM 1014  CG  HYP A 151      15.925   5.139 438.438  1.00  0.00           C
HETATM 1015  OE  HYP A 151      16.377   4.156 438.706  1.00  0.00           O
HETATM 1016  C   HYP A 151      17.881   6.065 440.154  1.00  0.00           C
HETATM 1017  O   HYP A 151      17.991   4.902 439.763  1.00  0.00           O
ATOM   1018  N   GLY A 152      18.929   6.360 441.623  1.00  0.00           N
ATOM   1019  CA  GLY A 152      20.473   6.460 441.882  0.29 10.00           C
ATOM   1020  C   GLY A 152      20.656   5.220 442.896  1.00  0.00           C
ATOM   1021  O   GLY A 152      19.932   4.230 442.819  1.00  0.00           O
ATOM   1022  N   ALA A 153      21.379   5.222 443.631  1.00  0.00           N
ATOM   1023  CA  ALA A 153      21.627   4.233 444.793  0.59 10.00           C
ATOM   1024  CB  ALA A 153      23.152   4.033 444.955  1.00  0.00           C
ATOM   1025  C   ALA A 153      21.082   4.585 445.913  1.00  0.00           C
ATOM   1026  O   ALA A 153      20.415   5.612 446.030  1.00  0.00           O
ATOM   1027  N   PRO A 154      20.879   4.186 447.441  1.00  0.00           N
ATOM   1028  CA  PRO A 154      20.358   4.538 448.406  0.35 10.00           C
ATOM   1029  CD  PRO A 154      21.660   2.964 447.634  1.00  0.00           C
ATOM   1030  CB  PRO A 154      19.472   3.309 448.682  1.00  0.00           C
ATOM   1031  CG  PRO A 154      20.281   2.127 448.138  1.00  0.00           C
ATOM   1032  C   PRO A 154      21.380   4.910 449.759  1.00  0.00           C
ATOM   1033  O   PRO A 154      20.893   5.121 450.870  1.00  0.00           O
ATOM   1034  N   GLY A 155      21.917   5.006 449.950  1.00  0.00           N
ATOM   1035  CA  GLY A 155      22.516   5.666 451.336  0.24 10.00           C
ATOM   1036  C   GLY A 155      23.187   5.906 452.853  1.00  0.00           C
ATOM   1037  O   GLY A 155      23.659   6.996 453.169  1.00  0.00           O
ATOM   1038  N   PRO A 156      23.297   5.399 453.547  1.00  0.00           N
ATOM   1039  CA  PRO A 156      23.137   5.534 455.104  0.46 10.00           C
ATOM   1040  CD  PRO A 156      23.787   4.082 453.141  1.00  0.00           C
ATOM   1041  CB  PRO A 156      22.678   7.004 455.121  1.00  0.00           C
ATOM   1042  CG  PRO A 156      21.906   7.177 453.809  1.00  0.00           C
ATOM   1043  C   PRO A 156      22.317   4.758 455.786  1.00  0.00           C
ATOM   1044  O   PRO A 156      21.418   4.142 455.212  1.00  0.00           O
ATOM   1045  N   ALA A 157      21.924   4.258 457.132  1.00  0.00           N
ATOM   1046  CA  ALA A 157      20.570   3.995 457.457  0.18 10.00           C
ATOM   1047  CB  ALA A 157      20.587   2.510 457.886  1.00  0.00           C
ATOM   1048  C   ALA A 157      20.014   4.583 458.141  1.00  0.00           C
ATOM   1049  O   ALA A 157      18.875   4.284 458.496  1.00  0.00           O
ATOM   1050  N   GLY A 158      20.748   5.712 458.562  1.00  0.00           N
ATOM   1051  CA  GLY A 158      20.178   7.178 459.492  0.24 10.00           C
ATOM   1052  C   GLY A 158      20.737   7.411 460.478  1.00  0.00           C
ATOM   1053  O   GLY A 158      21.708   8.165 460.488  1.00  0.00           O
ATOM   1054  N   ALA A 159      20.387   6.760 462.316  1.00  0.00           N
ATOM   1055  CA  ALA A 159      20.659   7.106 463.271  0.76 10.00           C
ATOM   1056  CB  ALA A 159      20.106   8.505 462.916  1.00  0.00           C
ATOM   1057  C   ALA A 159      20.563   6.835 464.821  1.00  0.00           C
ATOM   1058  O   ALA A 159      21.524   6.452 465.486  1.00  0.00           O
ATOM   1059  N   ARG A 160      19.130   7.021 465.838  1.00  0.00           N
ATOM   1060  CA  ARG A 160      19.025   6.891 466.712  0.60 10.00           C
ATOM   1061  CB  ARG A 160      20.255   7.281 467.580  1.00  0.00           C
ATOM   1062  CG  ARG A 160      20.103   7.068 469.105  1.00  0.00           C
ATOM   1063  CD  ARG A 160      21.345   7.468 469.920  1.00  0.00           C
ATOM   1064  NE  ARG A 160      21.030   7.199 471.366  1.00  0.00           N
ATOM   1065  CZ  ARG A 160      21.898   7.436 472.359  1.00  0.00           C
ATOM   1066  NH1 ARG A 160      21.515   7.161 473.604  1.00  0.00           N
ATOM   1067  NH2 ARG A 160      23.120   7.905 472.133  1.00  0.00           N
ATOM   1068  C   ARG A 160      17.603   7.881 467.080  1.00  0.00           C
ATOM   1069  O   ARG A 160      17.037   7.807 468.166  1.00  0.00           O
ATOM   1070  N   GLY A 161      16.711   8.591 467.131  1.00  0.00           N
ATOM   1071  CA  GLY A 161      16.018   9.059 467.508  0.60 10.00           C
ATOM   1072  C   GLY A 161      16.593   9.671 468.422  1.00  0.00           C
ATOM   1073  O   GLY A 161      17.691   9.304 468.832  1.00  0.00           O
ATOM   1074  N   ASN A 162      16.522  10.780 469.341  1.00  0.00           N
ATOM   1075  CA  ASN A 162      16.616  11.579 470.260  0.82 10.00           C
ATOM   1076  CB  ASN A 162      15.138  12.032 470.029  1.00  0.00           C
ATOM   1077  CG  ASN A 162      14.657  13.126 470.988  1.00  0.00           C
ATOM   1078  OD1 ASN A 162      13.519  13.595 470.941  1.00  0.00           O
ATOM   1079  ND2 ASN A 162      15.563  13.569 471.889  1.00  0.00           N
ATOM   1080  C   ASN A 162      16.966  11.623 471.486  1.00  0.00           C
ATOM   1081  O   ASN A 162      17.830  12.414 471.856  1.00  0.00           O
ATOM   1082  N   ASP A 163      17.024  11.395 472.608  1.00  0.00           N
ATOM   1083  CA  ASP A 163      17.938  11.350 473.865  0.60 10.00           C
ATOM   1084  CB  ASP A 163      18.839  12.619 473.729  1.00  0.00           C
ATOM   1085  CG  ASP A 163      19.823  12.763 474.881  1.00  0.00           C
ATOM   1086  OD1 ASP A 163      20.599  13.751 474.873  1.00  0.00           O
ATOM   1087  OD2 ASP A 163      19.938  11.798 475.674  1.00  0.00           O
ATOM   1088  C   ASP A 163      17.414  11.244 474.911  1.00  0.00           C
ATOM   1089  O   ASP A 163      17.679  12.022 475.830  1.00  0.00           O
ATOM   1090  N   GLY A 164      16.623  10.695 475.714  1.00  0.00           N
ATOM   1091  CA  GLY A 164      15.493  11.023 476.723  0.42 10.00           C
ATOM   1092  C   GLY A 164      14.612  11.689 477.116  1.00  0.00           C
ATOM   1093  O   GLY A 164      13.555  11.767 476.493  1.00  0.00           O
ATOM   1094  N   ALA A 165      14.780  12.573 478.578  1.00  0.00           N
ATOM   1095  CA  ALA A 165      14.318  13.928 478.857  0.58 10.00           C
ATOM   1096  CB  ALA A 165      12.990  14.425 478.240  1.00  0.00           C
ATOM   1097  C   ALA A 165      14.155  13.636 480.374  1.00  0.00           C
ATOM   1098  O   ALA A 165      13.209  12.992 480.826  1.00  0.00           O
ATOM   1099  N   THR A 166      14.637  13.772 481.663  1.00  0.00           N
ATOM   1100  CA  THR A 166      14.357  13.758 482.689  0.73 10.00           C
ATOM   1101  CB  THR A 166      13.546  15.090 482.865  1.00  0.00           C
ATOM   1102  OG1 THR A 166      13.075  15.260 484.199  1.00  0.00           O
ATOM   1103  CG2 THR A 166      12.352  15.276 481.924  1.00  0.00           C
ATOM   1104  C   THR A 166      13.809  12.766 483.274  1.00  0.00           C
ATOM   1105  O   THR A 166      14.058  11.618 482.913  1.00  0.00           O
ATOM   1106  N   GLY A 167      13.139  11.838 484.005  1.00  0.00           N
ATOM   1107  CA  GLY A 167      12.563  10.922 484.437  0.21 10.00           C
ATOM   1108  C   GLY A 167      11.831  10.996 485.137  1.00  0.00           C
ATOM   1109  O   GLY A 167      10.649  11.060 484.808  1.00  0.00           O
ATOM   1110  N   ALA A 168      11.094  11.103 486.696  1.00  0.00           N
ATOM   1111  CA  ALA A 168      10.494  11.455 487.545  0.61 10.00           C
ATOM   1112  CB  ALA A 168       9.312  10.485 487.776  1.00  0.00           C
ATOM   1113  C   ALA A 168      11.047  11.572 488.398  1.00  0.00           C
ATOM   1114  O   ALA A 168      12.266  11.732 488.379  1.00  0.00           O
ATOM   1115  N   ALA A 169      10.844  11.633 490.138  1.00  0.00           N
ATOM   1116  CA  ALA A 169      11.271  11.051 491.247  0.60 10.00           C
ATOM   1117  CB  ALA A 169      11.824  12.366 491.843  1.00  0.00           C
ATOM   1118  C   ALA A 169      11.018  10.612 491.770  1.00  0.00           C
ATOM   1119  O   ALA A 169       9.816  10.469 491.988  1.00  0.00           O
ATOM   1120  N   GLY A 170      11.175   9.775 492.743  1.00  0.00           N
ATOM   1121  CA  GLY A 170      10.662   8.787 494.236  0.83 10.00           C
ATOM   1122  C   GLY A 170      10.873   8.577 495.754  1.00  0.00           C
ATOM   1123  O   GLY A 170      11.984   8.716 496.261  1.00  0.00           O
ATOM   1124  N   PRO A 171       9.926   8.157 497.124  1.00  0.00           N
ATOM   1125  CA  PRO A 171      10.280   8.391 497.982  0.28 10.00           C
ATOM   1126  CD  PRO A 171       8.647   7.453 497.213  1.00  0.00           C
ATOM   1127  CB  PRO A 171      11.703   8.448 497.396  1.00  0.00           C
ATOM   1128  CG  PRO A 171      11.500   8.908 495.948  1.00  0.00           C
ATOM   1129  C   PRO A 171      10.147   8.992 498.498  1.00  0.00           C
ATOM   1130  O   PRO A 171       9.149   8.984 499.221  1.00  0.00           O
HETATM 1131  N   HYP A 172      10.546  10.767 499.383  1.00  0.00           N
HETATM 1132  CD  HYP A 172       9.205  10.923 499.943  1.00  0.00           C
HETATM 1133  CA  HYP A 172      11.259  11.654 499.661  0.54 10.00           C
HETATM 1134  CB  HYP A 172      10.428  12.624 500.521  1.00  0.00           C
HETATM 1135  CG  HYP A 172       9.442  11.720 501.270  1.00  0.00           C
HETATM 1136  OE  HYP A 172       9.953  11.274 502.153  1.00  0.00           O
HETATM 1137  C   HYP A 172      12.297  11.008 500.434  1.00  0.00           C
HETATM 1138  O   HYP A 172      12.626   9.847 500.189  1.00  0.00           O
ATOM   1139  N   GLY A 173      12.794  11.649 501.378  1.00  0.00           N
ATOM   1140  CA  GLY A 173      13.920  11.096 502.330  0.84 10.00           C
ATOM   1141  C   GLY A 173      14.729  10.432 503.192  1.00  0.00           C
ATOM   1142  O   GLY A 173      15.608   9.679 502.779  1.00  0.00           O
ATOM   1143  N   PRO A 174      14.422  10.717 504.324  1.00  0.00           N
ATOM   1144  CA  PRO A 174      14.865  10.021 505.906  0.42 10.00           C
ATOM   1145  CD  PRO A 174      13.481  11.830 504.439  1.00  0.00           C
ATOM   1146  CB  PRO A 174      16.396  10.108 506.051  1.00  0.00           C
ATOM   1147  CG  PRO A 174      16.780  11.372 505.275  1.00  0.00           C
ATOM   1148  C   PRO A 174      14.097  11.090 506.896  1.00  0.00           C
ATOM   1149  O   PRO A 174      13.060  11.645 506.530  1.00  0.00           O
ATOM   1150  N   THR A 175      14.363  11.514 507.962  1.00  0.00           N
ATOM   1151  CA  THR A 175      13.779  12.022 508.890  0.44 10.00           C
ATOM   1152  CB  THR A 175      12.604  11.035 509.218  1.00  0.00           C
ATOM   1153  OG1 THR A 175      11.805  11.493 510.306  1.00  0.00           O
ATOM   1154  CG2 THR A 175      13.009   9.588 509.518  1.00  0.00           C
ATOM   1155  C   THR A 175      14.624  12.587 510.341  1.00  0.00           C
ATOM   1156  O   THR A 175      15.191  11.786 511.080  1.00  0.00           O
ATOM   1157  N   GLY A 176      14.935  13.358 510.986  1.00  0.00           N
ATOM   1158  CA  GLY A 176      15.680  13.609 511.751  0.85 10.00           C
ATOM   1159  C   GLY A 176      16.670  13.212 512.400  1.00  0.00           C
ATOM   1160  O   GLY A 176      17.686  12.827 511.826  1.00  0.00           O
ATOM   1161  N   PRO A 177      17.064  13.022 514.411  1.00  0.00           N
ATOM   1162  CA  PRO A 177      17.151  12.664 515.158  0.56 10.00           C
ATOM   1163  CD  PRO A 177      17.330  14.460 514.439  1.00  0.00           C
ATOM   1164  CB  PRO A 177      18.691  12.638 515.155  1.00  0.00           C
ATOM   1165  CG  PRO A 177      19.091  13.878 514.349  1.00  0.00           C
ATOM   1166  C   PRO A 177      16.689  13.170 516.232  1.00  0.00           C
ATOM   1167  O   PRO A 177      16.873  14.359 516.491  1.00  0.00           O
ATOM   1168  N   ALA A 178      16.089  13.470 517.482  1.00  0.00           N
ATOM   1169  CA  ALA A 178      15.187  13.880 518.138  0.40 10.00           C
ATOM   1170  CB  ALA A 178      14.928  12.656 519.047  1.00  0.00           C
ATOM   1171  C   ALA A 178      15.127  14.898 518.760  1.00  0.00           C
ATOM   1172  O   ALA A 178      15.858  15.859 518.527  1.00  0.00           O
ATOM   1173  N   GLY A 179      14.810  15.472 519.407  1.00  0.00           N
ATOM   1174  CA  GLY A 179      14.914  16.792 520.541  0.38 10.00           C
ATOM   1175  C   GLY A 179      15.681  16.960 521.216  1.00  0.00           C
ATOM   1176  O   GLY A 179      15.652  16.462 522.339  1.00  0.00           O
ATOM   1177  N   PRO A 180      16.745  17.264 521.988  1.00  0.00           N
ATOM   1178  CA  PRO A 180      17.839  17.889 522.794  0.85 10.00           C
ATOM   1179  CD  PRO A 180      16.832  15.804 521.952  1.00  0.00           C
ATOM   1180  CB  PRO A 180      18.231  18.488 521.430  1.00  0.00           C
ATOM   1181  CG  PRO A 180      16.899  18.655 520.691  1.00  0.00           C
ATOM   1182  C   PRO A 180      18.096  18.425 523.485  1.00  0.00           C
ATOM   1183  O   PRO A 180      19.034  19.212 523.349  1.00  0.00           O
HETATM 1184  N   HYP A 181      17.626  18.787 525.487  1.00  0.00           N
HETATM 1185  CD  HYP A 181      17.522  17.331 525.416  1.00  0.00           C
HETATM 1186  CA  HYP A 181      17.439  19.131 526.366  0.31 10.00           C
HETATM 1187  CB  HYP A 181      18.795  19.752 526.750  1.00  0.00           C
HETATM 1188  CG  HYP A 181      19.387  20.226 525.418  1.00  0.00           C
HETATM 1189  OE  HYP A 181      18.940  21.211 525.148  1.00  0.00           O
HETATM 1190  C   HYP A 181      16.632  19.880 526.370  1.00  0.00           C
HETATM 1191  O   HYP A 181      15.467  19.542 526.586  1.00  0.00           O
ATOM   1192  N   GLY A 182      16.783  21.794 525.985  1.00  0.00           N
ATOM   1193  CA  GLY A 182      16.251  22.727 526.500  0.38 10.00           C
ATOM   1194  C   GLY A 182      16.535  23.626 527.687  1.00  0.00           C
ATOM   1195  O   GLY A 182      17.529  23.450 528.388  1.00  0.00           O
ATOM   1196  N   PHE A 183      16.373  24.354 528.299  1.00  0.00           N
ATOM   1197  CA  PHE A 183      15.886  25.586 528.942  0.43 10.00           C
ATOM   1198  CB  PHE A 183      14.327  25.538 528.949  1.00  0.00           C
ATOM   1199  CG  PHE A 183      13.708  26.759 529.589  1.00  0.00           C
ATOM   1200  CD1 PHE A 183      13.395  27.887 528.811  1.00  0.00           C
ATOM   1201  CD2 PHE A 183      13.474  26.803 530.975  1.00  0.00           C
ATOM   1202  CE1 PHE A 183      12.872  29.042 529.406  1.00  0.00           C
ATOM   1203  CE2 PHE A 183      12.954  27.957 531.574  1.00  0.00           C
ATOM   1204  CZ  PHE A 183      12.654  29.077 530.789  1.00  0.00           C
ATOM   1205  C   PHE A 183      16.402  25.779 530.177  1.00  0.00           C
ATOM   1206  O   PHE A 183      17.449  26.406 530.324  1.00  0.00           O
HETATM 1207  N   HYP A 184      15.896  25.371 531.170  1.00  0.00           N
HETATM 1208  CD  HYP A 184      14.551  24.812 531.044  1.00  0.00           C
HETATM 1209  CA  HYP A 184      16.480  25.291 532.713  0.33 10.00           C
HETATM 1210  CB  HYP A 184      16.345  26.762 533.149  1.00  0.00           C
HETATM 1211  CG  HYP A 184      15.118  27.274 532.386  1.00  0.00           C
HETATM 1212  OE  HYP A 184      14.195  26.962 532.926  1.00  0.00           O
HETATM 1213  C   HYP A 184      15.778  24.446 533.545  1.00  0.00           C
HETATM 1214  O   HYP A 184      15.878  23.224 533.422  1.00  0.00           O
ATOM   1215  N   GLY A 185      14.668  24.741 534.769  1.00  0.00           N
ATOM   1216  CA  GLY A 185      13.846  23.989 535.099  0.77 10.00           C
ATOM   1217  C   GLY A 185      13.378  24.876 536.603  1.00  0.00           C
ATOM   1218  O   GLY A 185      13.965  25.903 536.937  1.00  0.00           O
ATOM   1219  N   ALA A 186      12.586  24.502 537.202  1.00  0.00           N
ATOM   1220  CA  ALA A 186      12.141  25.303 538.233  0.81 10.00           C
ATOM   1221  CB  ALA A 186      10.595  25.282 538.250  1.00  0.00           C
ATOM   1222  C   ALA A 186      12.761  24.889 539.719  1.00  0.00           C
ATOM   1223  O   ALA A 186      13.758  24.180 539.846  1.00  0.00           O
ATOM   1224  N   VAL A 187      12.631  25.007 541.075  1.00  0.00           N
ATOM   1225  CA  VAL A 187      12.553  24.820 542.010  0.82 10.00           C
ATOM   1226  CB  VAL A 187      13.177  26.119 542.622  1.00  0.00           C
ATOM   1227  CG1 VAL A 187      13.203  26.136 544.166  1.00  0.00           C
ATOM   1228  CG2 VAL A 187      14.605  26.379 542.103  1.00  0.00           C
ATOM   1229  C   VAL A 187      11.567  24.497 542.597  1.00  0.00           C
ATOM   1230  O   VAL A 187      10.487  24.414 542.013  1.00  0.00           O
ATOM   1231  N   GLY A 188      11.248  24.018 544.482  1.00  0.00           N
ATOM   1232  CA  GLY A 188      11.035  23.131 545.062  0.55 10.00           C
ATOM   1233  C   GLY A 188      10.466  23.279 546.378  1.00  0.00           C
ATOM   1234  O   GLY A 188       9.975  22.316 546.964  1.00  0.00           O
ATOM   1235  N   ALA A 189      10.395  24.083 546.937  1.00  0.00           N
ATOM   1236  CA  ALA A 189       9.355  24.465 548.212  0.32 10.00           C
ATOM   1237  CB  ALA A 189       8.344  23.311 548.023  1.00  0.00           C
ATOM   1238  C   ALA A 189       9.605  24.719 549.632  1.00  0.00           C
ATOM   1239  O   ALA A 189      10.167  25.737 550.033  1.00  0.00           O
ATOM   1240  N   LYS A 190       9.288  24.006 550.283  1.00  0.00           N
ATOM   1241  CA  LYS A 190       9.070  23.903 551.983  0.84 10.00           C
ATOM   1242  CB  LYS A 190       7.570  23.778 552.380  1.00  0.00           C
ATOM   1243  CG  LYS A 190       7.282  23.680 553.893  1.00  0.00           C
ATOM   1244  CD  LYS A 190       5.782  23.559 554.220  1.00  0.00           C
ATOM   1245  CE  LYS A 190       5.521  23.463 555.730  1.00  0.00           C
ATOM   1246  NZ  LYS A 190       4.089  23.350 555.994  1.00  0.00           N
ATOM   1247  C   LYS A 190       9.599  23.091 552.279  1.00  0.00           C
ATOM   1248  O   LYS A 190      10.770  22.946 551.941  1.00  0.00           O
ATOM   1249  N   GLY A 191       9.712  21.205 553.370  1.00  0.00           N
ATOM   1250  CA  GLY A 191       9.668  20.441 553.401  0.38 10.00           C
ATOM   1251  C   GLY A 191       8.908  19.530 554.365  1.00  0.00           C
ATOM   1252  O   GLY A 191       7.694  19.370 554.255  1.00  0.00           O
ATOM   1253  N   GLU A 192       9.293  18.829 555.359  1.00  0.00           N
ATOM   1254  CA  GLU A 192       8.857  18.711 556.662  0.15 10.00           C
ATOM   1255  CB  GLU A 192      10.011  17.872 557.272  1.00  0.00           C
ATOM   1256  CG  GLU A 192       9.868  17.526 558.782  1.00  0.00           C
ATOM   1257  CD  GLU A 192      11.006  16.698 559.384  1.00  0.00           C
ATOM   1258  OE1 GLU A 192      10.876  16.426 560.607  1.00  0.00           O
ATOM   1259  OE2 GLU A 192      11.980  16.358 558.673  1.00  0.00           O
ATOM   1260  C   GLU A 192       8.588  19.484 557.273  1.00  0.00           C
ATOM   1261  O   GLU A 192       7.669  20.244 556.969  1.00  0.00           O
ATOM   1262  N   ALA A 193       8.956  20.077 558.540  1.00  0.00           N
ATOM   1263  CA  ALA A 193       9.009  20.683 559.920  0.85 10.00           C
ATOM   1264  CB  ALA A 193       7.471  20.722 560.069  1.00  0.00           C
ATOM   1265  C   ALA A 193       9.488  20.504 560.873  1.00  0.00           C
ATOM   1266  O   ALA A 193       9.426  21.304 561.805  1.00  0.00           O
ATOM   1267  N   GLY A 194      10.642  19.384 562.236  1.00  0.00           N
ATOM   1268  CA  GLY A 194      10.839  19.442 563.002  0.35 10.00           C
ATOM   1269  C   GLY A 194      10.258  18.882 564.080  1.00  0.00           C
ATOM   1270  O   GLY A 194       9.661  19.571 564.903  1.00  0.00           O
ATOM   1271  N   PRO A 195      10.120  17.572 564.602  1.00  0.00           N
ATOM   1272  CA  PRO A 195      10.187  16.986 565.858  0.32 10.00           C
ATOM   1273  CD  PRO A 195       9.871  16.600 563.538  1.00  0.00           C
ATOM   1274  CB  PRO A 195      11.545  16.339 565.530  1.00  0.00           C
ATOM   1275  CG  PRO A 195      12.216  17.328 564.570  1.00  0.00           C
ATOM   1276  C   PRO A 195      10.163  17.645 567.448  1.00  0.00           C
ATOM   1277  O   PRO A 195      11.214  17.930 568.022  1.00  0.00           O
ATOM   1278  N   GLN A 196       9.692  17.846 568.040  1.00  0.00           N
ATOM   1279  CA  GLN A 196      10.102  18.014 569.517  0.85 10.00           C
ATOM   1280  CB  GLN A 196       9.915  16.504 569.832  1.00  0.00           C
ATOM   1281  CG  GLN A 196      10.217  16.084 571.297  1.00  0.00           C
ATOM   1282  CD  GLN A 196      10.011  14.584 571.531  1.00  0.00           C
ATOM   1283  OE1 GLN A 196      10.203  14.073 572.632  1.00  0.00           O
ATOM   1284  NE2 GLN A 196       9.598  13.851 570.471  1.00  0.00           N
ATOM   1285  C   GLN A 196      11.185  18.576 570.255  1.00  0.00           C
ATOM   1286  O   GLN A 196      11.822  17.890 571.052  1.00  0.00           O
ATOM   1287  N   GLY A 197      12.052  19.485 570.682  1.00  0.00           N
ATOM   1288  CA  GLY A 197      12.918  19.987 571.089  0.37 10.00           C
ATOM   1289  C   GLY A 197      13.460  19.930 572.489  1.00  0.00           C
ATOM   1290  O   GLY A 197      12.731  20.137 573.457  1.00  0.00           O
ATOM   1291  N   PRO A 198      14.219  19.812 573.636  1.00  0.00           N
ATOM   1292  CA  PRO A 198      14.340  19.047 574.458  0.44 10.00           C
ATOM   1293  CD  PRO A 198      15.052  20.997 573.840  1.00  0.00           C
ATOM   1294  CB  PRO A 198      15.789  19.520 574.679  1.00  0.00           C
ATOM   1295  CG  PRO A 198      15.758  21.013 574.335  1.00  0.00           C
ATOM   1296  C   PRO A 198      13.775  18.804 575.518  1.00  0.00           C
ATOM   1297  O   PRO A 198      12.853  17.988 575.562  1.00  0.00           O
ATOM   1298  N   ARG A 199      13.882  19.244 576.668  1.00  0.00           N
ATOM   1299  CA  ARG A 199      13.731  19.558 578.193  0.72 10.00           C
ATOM   1300  CB  ARG A 199      12.515  18.591 578.126  1.00  0.00           C
ATOM   1301  CG  ARG A 199      11.751  18.371 579.453  1.00  0.00           C
ATOM   1302  CD  ARG A 199      10.557  17.408 579.336  1.00  0.00           C
ATOM   1303  NE  ARG A 199       9.934  17.308 580.701  1.00  0.00           N
ATOM   1304  CZ  ARG A 199       8.862  16.547 580.961  1.00  0.00           C
ATOM   1305  NH1 ARG A 199       8.392  16.532 582.206  1.00  0.00           N
ATOM   1306  NH2 ARG A 199       8.252  15.838 580.017  1.00  0.00           N
ATOM   1307  C   ARG A 199      14.316  19.679 579.649  1.00  0.00           C
ATOM   1308  O   ARG A 199      14.752  18.700 580.246  1.00  0.00           O
ATOM   1309  N   GLY A 200      14.558  20.344 580.529  1.00  0.00           N
ATOM   1310  CA  GLY A 200      15.329  21.384 581.145  0.65 10.00           C
ATOM   1311  C   GLY A 200      15.562  21.022 582.193  1.00  0.00           C
ATOM   1312  O   GLY A 200      14.967  21.482 583.165  1.00  0.00           O
ATOM   1313  N   SER A 201      16.505  19.960 583.262  1.00  0.00           N
ATOM   1314  CA  SER A 201      16.636  19.982 584.435  0.18 10.00           C
ATOM   1315  CB  SER A 201      16.881  21.450 583.972  1.00  0.00           C
ATOM   1316  OG  SER A 201      17.175  22.328 585.066  1.00  0.00           O
ATOM   1317  C   SER A 201      16.550  19.882 585.998  1.00  0.00           C
ATOM   1318  O   SER A 201      17.551  19.614 586.658  1.00  0.00           O
ATOM   1319  N   GLU A 202      15.705  19.980 587.136  1.00  0.00           N
ATOM   1320  CA  GLU A 202      15.730  19.911 588.111  0.83 10.00           C
ATOM   1321  CB  GLU A 202      16.720  20.856 588.843  1.00  0.00           C
ATOM   1322  CG  GLU A 202      16.747  20.733 590.393  1.00  0.00           C
ATOM   1323  CD  GLU A 202      17.723  21.665 591.116  1.00  0.00           C
ATOM   1324  OE1 GLU A 202      17.734  21.555 592.370  1.00  0.00           O
ATOM   1325  OE2 GLU A 202      18.423  22.472 590.461  1.00  0.00           O
ATOM   1326  C   GLU A 202      14.260  20.318 588.361  1.00  0.00           C
ATOM   1327  O   GLU A 202      13.333  19.714 587.822  1.00  0.00           O
ATOM   1328  N   GLY A 203      14.131  21.217 589.081  1.00  0.00           N
ATOM   1329  CA  GLY A 203      12.615  21.785 589.103  0.83 10.00           C
ATOM   1330  C   GLY A 203      12.197  22.386 590.191  1.00  0.00           C
ATOM   1331  O   GLY A 203      11.593  21.764 591.063  1.00  0.00           O
ATOM   1332  N   PRO A 204      12.225  23.386 590.605  1.00  0.00           N
ATOM   1333  CA  PRO A 204      12.234  24.717 591.507  0.69 10.00           C
ATOM   1334  CD  PRO A 204      12.324  23.672 589.174  1.00  0.00           C
ATOM   1335  CB  PRO A 204      11.064  25.396 590.772  1.00  0.00           C
ATOM   1336  CG  PRO A 204      10.175  24.234 590.315  1.00  0.00           C
ATOM   1337  C   PRO A 204      12.115  24.740 592.468  1.00  0.00           C
ATOM   1338  O   PRO A 204      12.814  25.476 593.166  1.00  0.00           O
ATOM   1339  N   GLN A 205      10.765  23.516 593.449  1.00  0.00           N
ATOM   1340  CA  GLN A 205      10.682  23.590 594.795  0.65 10.00           C
ATOM   1341  CB  GLN A 205      10.566  25.091 595.179  1.00  0.00           C
ATOM   1342  CG  GLN A 205      10.459  25.386 596.701  1.00  0.00           C
ATOM   1343  CD  GLN A 205      10.347  26.884 597.001  1.00  0.00           C
ATOM   1344  OE1 GLN A 205      10.254  27.304 598.153  1.00  0.00           O
ATOM   1345  NE2 GLN A 205      10.366  27.723 595.940  1.00  0.00           N
ATOM   1346  C   GLN A 205       9.632  22.837 595.329  1.00  0.00           C
ATOM   1347  O   GLN A 205       9.017  22.036 594.628  1.00  0.00           O
ATOM   1348  N   GLY A 206       8.570  22.170 596.135  1.00  0.00           N
ATOM   1349  CA  GLY A 206       7.451  22.170 596.198  0.78 10.00           C
ATOM   1350  C   GLY A 206       7.058  21.959 597.225  1.00  0.00           C
ATOM   1351  O   GLY A 206       6.239  21.062 597.414  1.00  0.00           O
ATOM   1352  N   VAL A 207       6.865  21.972 598.222  1.00  0.00           N
ATOM   1353  CA  VAL A 207       6.123  22.179 599.768  0.59 10.00           C
ATOM   1354  CB  VAL A 207       4.665  21.627 599.624  1.00  0.00           C
ATOM   1355  CG1 VAL A 207       3.826  21.724 600.917  1.00  0.00           C
ATOM   1356  CG2 VAL A 207       3.892  22.317 598.482  1.00  0.00           C
ATOM   1357  C   VAL A 207       6.685  21.701 600.752  1.00  0.00           C
ATOM   1358  O   VAL A 207       6.938  20.499 600.808  1.00  0.00           O
ATOM   1359  N   ARG A 208       7.513  21.995 602.594  1.00  0.00           N
ATOM   1360  CA  ARG A 208       7.530  22.202 603.322  0.80 10.00           C
ATOM   1361  CB  ARG A 208       6.924  23.622 603.137  1.00  0.00           C
ATOM   1362  CG  ARG A 208       6.762  24.462 604.427  1.00  0.00           C
ATOM   1363  CD  ARG A 208       6.159  25.858 604.192  1.00  0.00           C
ATOM   1364  NE  ARG A 208       6.072  26.532 605.533  1.00  0.00           N
ATOM   1365  CZ  ARG A 208       5.589  27.772 605.698  1.00  0.00           C
ATOM   1366  NH1 ARG A 208       5.557  28.272 606.931  1.00  0.00           N
ATOM   1367  NH2 ARG A 208       5.173  28.511 604.675  1.00  0.00           N
ATOM   1368  C   ARG A 208       7.086  21.599 604.446  1.00  0.00           C
ATOM   1369  O   ARG A 208       6.038  21.942 604.984  1.00  0.00           O
ATOM   1370  N   GLY A 209       7.407  20.399 605.594  1.00  0.00           N
ATOM   1371  CA  GLY A 209       6.736  19.930 606.251  0.78 10.00           C
ATOM   1372  C   GLY A 209       6.233  19.845 606.965  1.00  0.00           C
ATOM   1373  O   GLY A 209       5.378  18.966 607.032  1.00  0.00           O
ATOM   1374  N   GLU A 210       6.459  20.885 608.206  1.00  0.00           N
ATOM   1375  CA  GLU A 210       5.705  20.946 609.775  0.44 10.00           C
ATOM   1376  CB  GLU A 210       4.564  19.905 609.921  1.00  0.00           C
ATOM   1377  CG  GLU A 210       3.835  19.892 611.296  1.00  0.00           C
ATOM   1378  CD  GLU A 210       2.709  18.866 611.441  1.00  0.00           C
ATOM   1379  OE1 GLU A 210       2.129  18.867 612.559  1.00  0.00           O
ATOM   1380  OE2 GLU A 210       2.437  18.093 610.493  1.00  0.00           O
ATOM   1381  C   GLU A 210       6.590  20.741 610.548  1.00  0.00           C
ATOM   1382  O   GLU A 210       7.679  20.312 610.167  1.00  0.00           O
HETATM 1383  N   HYP A 211       6.265  21.054 612.048  1.00  0.00           N
HETATM 1384  CD  HYP A 211       5.079  21.785 612.493  1.00  0.00           C
HETATM 1385  CA  HYP A 211       7.237  20.543 613.332  0.84 10.00           C
HETATM 1386  CB  HYP A 211       6.890  21.746 614.229  1.00  0.00           C
HETATM 1387  CG  HYP A 211       5.453  22.108 613.841  1.00  0.00           C
HETATM 1388  OE  HYP A 211       4.747  21.428 614.371  1.00  0.00           O
HETATM 1389  C   HYP A 211       7.110  18.932 614.259  1.00  0.00           C
HETATM 1390  O   HYP A 211       6.101  18.666 614.913  1.00  0.00           O
ATOM   1391  N   GLY A 212       7.635  18.391 614.319  1.00  0.00           N
ATOM   1392  CA  GLY A 212       7.882  17.049 614.662  0.75 10.00           C
ATOM   1393  C   GLY A 212       7.529  16.615 615.767  1.00  0.00           C
ATOM   1394  O   GLY A 212       6.690  17.211 616.440  1.00  0.00           O
ATOM   1395  N   PRO A 213       7.581  15.725 616.748  1.00  0.00           N
ATOM   1396  CA  PRO A 213       6.859  15.585 618.049  0.31 10.00           C
ATOM   1397  CD  PRO A 213       8.570  14.670 616.533  1.00  0.00           C
ATOM   1398  CB  PRO A 213       7.818  14.439 618.422  1.00  0.00           C
ATOM   1399  CG  PRO A 213       9.136  14.806 617.732  1.00  0.00           C
ATOM   1400  C   PRO A 213       6.472  16.623 619.474  1.00  0.00           C
ATOM   1401  O   PRO A 213       5.562  17.451 619.415  1.00  0.00           O
HETATM 1402  N   HYP A 214       6.923  16.805 620.625  1.00  0.00           N
HETATM 1403  CD  HYP A 214       7.448  15.617 621.296  1.00  0.00           C
HETATM 1404  CA  HYP A 214       7.022  17.733 621.246  0.77 10.00           C
HETATM 1405  CB  HYP A 214       5.961  17.941 622.342  1.00  0.00           C
HETATM 1406  CG  HYP A 214       5.588  16.522 622.785  1.00  0.00           C
HETATM 1407  OE  HYP A 214       6.352  16.149 623.505  1.00  0.00           O
HETATM 1408  C   HYP A 214       7.897  17.091 621.617  1.00  0.00           C
HETATM 1409  O   HYP A 214       8.087  15.966 621.154  1.00  0.00           O
ATOM   1410  N   GLY A 215       9.049  17.420 622.847  1.00  0.00           N
ATOM   1411  CA  GLY A 215      10.020  17.017 623.460  0.73 10.00           C
ATOM   1412  C   GLY A 215      10.626  16.749 624.460  1.00  0.00           C
ATOM   1413  O   GLY A 215      11.773  17.157 624.631  1.00  0.00           O
ATOM   1414  N   PRO A 216      11.107  16.112 626.050  1.00  0.00           N
ATOM   1415  CA  PRO A 216      11.097  16.226 627.053  0.56 10.00           C
ATOM   1416  CD  PRO A 216      11.846  14.924 625.624  1.00  0.00           C
ATOM   1417  CB  PRO A 216      11.322  17.674 626.581  1.00  0.00           C
ATOM   1418  CG  PRO A 216      10.584  17.757 625.240  1.00  0.00           C
ATOM   1419  C   PRO A 216      10.665  16.186 628.157  1.00  0.00           C
ATOM   1420  O   PRO A 216      10.576  15.113 628.755  1.00  0.00           O
ATOM   1421  N   ALA A 217       9.839  17.369 629.659  1.00  0.00           N
ATOM   1422  CA  ALA A 217       9.332  17.491 630.252  0.75 10.00           C
ATOM   1423  CB  ALA A 217       8.223  16.417 630.168  1.00  0.00           C
ATOM   1424  C   ALA A 217      10.028  17.525 631.785  1.00  0.00           C
ATOM   1425  O   ALA A 217      11.226  17.318 631.971  1.00  0.00           O
ATOM   1426  N   GLY A 218       9.621  17.679 632.494  1.00  0.00           N
ATOM   1427  CA  GLY A 218      10.227  17.596 633.965  0.21 10.00           C
ATOM   1428  C   GLY A 218       9.833  16.956 635.575  1.00  0.00           C
ATOM   1429  O   GLY A 218      10.291  17.478 636.589  1.00  0.00           O
ATOM   1430  N   ALA A 219       9.564  16.575 635.950  1.00  0.00           N
ATOM   1431  CA  ALA A 219       9.216  16.446 637.465  0.61 10.00           C
ATOM   1432  CB  ALA A 219      10.248  15.312 637.665  1.00  0.00           C
ATOM   1433  C   ALA A 219       9.131  16.935 638.203  1.00  0.00           C
ATOM   1434  O   ALA A 219       8.844  16.443 639.293  1.00  0.00           O
ATOM   1435  N   ALA A 220       9.046  18.082 639.368  1.00  0.00           N
ATOM   1436  CA  ALA A 220       9.384  18.275 640.797  0.72 10.00           C
ATOM   1437  CB  ALA A 220       9.196  16.817 641.277  1.00  0.00           C
ATOM   1438  C   ALA A 220      10.351  18.790 641.327  1.00  0.00           C
ATOM   1439  O   ALA A 220      11.409  18.188 641.499  1.00  0.00           O
ATOM   1440  N   GLY A 221      10.892  20.235 642.029  1.00  0.00           N
ATOM   1441  CA  GLY A 221      11.548  20.962 642.340  0.62 10.00           C
ATOM   1442  C   GLY A 221      11.904  21.970 643.758  1.00  0.00           C
ATOM   1443  O   GLY A 221      12.484  23.046 643.637  1.00  0.00           O
ATOM   1444  N   PRO A 222      11.638  21.763 645.043  1.00  0.00           N
ATOM   1445  CA  PRO A 222      12.007  22.519 645.817  0.27 10.00           C
ATOM   1446  CD  PRO A 222      10.933  20.633 645.648  1.00  0.00           C
ATOM   1447  CB  PRO A 222      11.676  23.739 644.937  1.00  0.00           C
ATOM   1448  CG  PRO A 222      10.454  23.301 644.124  1.00  0.00           C
ATOM   1449  C   PRO A 222      11.559  22.692 647.134  1.00  0.00           C
ATOM   1450  O   PRO A 222      12.244  23.307 647.951  1.00  0.00           O
ATOM   1451  N   ALA A 223      10.191  21.944 647.329  1.00  0.00           N
ATOM   1452  CA  ALA A 223       9.510  22.092 648.631  0.84 10.00           C
ATOM   1453  CB  ALA A 223      10.209  20.925 649.366  1.00  0.00           C
ATOM   1454  C   ALA A 223       9.264  23.592 649.796  1.00  0.00           C
ATOM   1455  O   ALA A 223       8.832  23.475 650.941  1.00  0.00           O
ATOM   1456  N   GLY A 224       9.262  24.211 650.004  1.00  0.00           N
ATOM   1457  CA  GLY A 224       8.514  25.103 650.716  0.53 10.00           C
ATOM   1458  C   GLY A 224       9.103  25.912 652.260  1.00  0.00           C
ATOM   1459  O   GLY A 224      10.301  26.103 652.454  1.00  0.00           O
ATOM   1460  N   ASN A 225       9.169  26.167 652.765  1.00  0.00           N
ATOM   1461  CA  ASN A 225       9.141  27.147 653.911  0.69 10.00           C
ATOM   1462  CB  ASN A 225       7.606  27.392 653.751  1.00  0.00           C
ATOM   1463  CG  ASN A 225       7.019  28.390 654.754  1.00  0.00           C
ATOM   1464  OD1 ASN A 225       5.825  28.696 654.765  1.00  0.00           O
ATOM   1465  ND2 ASN A 225       7.892  28.939 655.629  1.00  0.00           N
ATOM   1466  C   ASN A 225       9.475  27.161 654.970  1.00  0.00           C
ATOM   1467  O   ASN A 225      10.572  27.627 655.268  1.00  0.00           O
HETATM 1468  N   HYP A 226       8.579  26.495 656.884  1.00  0.00           N
HETATM 1469  CD  HYP A 226       7.600  25.438 656.636  1.00  0.00           C
HETATM 1470  CA  HYP A 226       8.667  26.687 657.750  0.85 10.00           C
HETATM 1471  CB  HYP A 226       9.056  28.167 657.921  1.00  0.00           C
HETATM 1472  CG  HYP A 226       8.382  28.876 656.742  1.00  0.00           C
HETATM 1473  OE  HYP A 226       7.311  29.063 656.989  1.00  0.00           O
HETATM 1474  C   HYP A 226       7.029  26.417 658.132  1.00  0.00           C
HETATM 1475  O   HYP A 226       6.597  25.269 658.250  1.00  0.00           O
ATOM   1476  N   GLY A 227       6.160  27.463 658.257  1.00  0.00           N
ATOM   1477  CA  GLY A 227       4.986  27.127 658.538  0.54 10.00           C
ATOM   1478  C   GLY A 227       5.347  27.641 659.428  1.00  0.00           C
ATOM   1479  O   GLY A 227       6.548  27.697 659.680  1.00  0.00           O
ATOM   1480  N   ALA A 228       4.873  28.659 661.033  1.00  0.00           N
ATOM   1481  CA  ALA A 228       5.525  28.826 661.886  0.34 10.00           C
ATOM   1482  CB  ALA A 228       6.399  29.490 660.797  1.00  0.00           C
ATOM   1483  C   ALA A 228       5.842  29.158 662.921  1.00  0.00           C
ATOM   1484  O   ALA A 228       5.676  30.307 663.326  1.00  0.00           O
ATOM   1485  N   ASP A 229       6.504  28.545 664.154  1.00  0.00           N
ATOM   1486  CA  ASP A 229       7.159  29.129 665.291  0.75 10.00           C
ATOM   1487  CB  ASP A 229       6.727  30.442 666.018  1.00  0.00           C
ATOM   1488  CG  ASP A 229       7.634  30.787 667.190  1.00  0.00           C
ATOM   1489  OD1 ASP A 229       7.378  31.826 667.848  1.00  0.00           O
ATOM   1490  OD2 ASP A 229       8.692  30.126 667.323  1.00  0.00           O
ATOM   1491  C   ASP A 229       6.296  27.608 665.901  1.00  0.00           C
ATOM   1492  O   ASP A 229       6.447  27.220 667.062  1.00  0.00           O
ATOM   1493  N   GLY A 230       5.816  26.840 666.086  1.00  0.00           N
ATOM   1494  CA  GLY A 230       5.501  25.830 666.101  0.38 10.00           C
ATOM   1495  C   GLY A 230       5.098  26.052 667.129  1.00  0.00           C
ATOM   1496  O   GLY A 230       5.258  27.156 667.644  1.00  0.00           O
ATOM   1497  N   GLN A 231       4.278  25.835 668.699  1.00  0.00           N
ATOM   1498  CA  GLN A 231       3.948  26.136 669.576  0.15 10.00           C
ATOM   1499  CB  GLN A 231       2.681  25.303 669.239  1.00  0.00           C
ATOM   1500  CG  GLN A 231       1.567  25.311 670.322  1.00  0.00           C
ATOM   1501  CD  GLN A 231       0.352  24.469 669.920  1.00  0.00           C
ATOM   1502  OE1 GLN A 231      -0.627  24.361 670.656  1.00  0.00           O
ATOM   1503  NE2 GLN A 231       0.404  23.859 668.714  1.00  0.00           N
ATOM   1504  C   GLN A 231       4.096  26.274 670.811  1.00  0.00           C
ATOM   1505  O   GLN A 231       3.124  26.258 671.563  1.00  0.00           O
HETATM 1506  N   HYP A 232       5.187  26.488 671.910  1.00  0.00           N
HETATM 1507  CD  HYP A 232       6.491  26.379 671.258  1.00  0.00           C
HETATM 1508  CA  HYP A 232       5.279  26.741 673.157  0.68 10.00           C
HETATM 1509  CB  HYP A 232       3.778  27.053 673.306  1.00  0.00           C
HETATM 1510  CG  HYP A 232       3.097  26.148 672.275  1.00  0.00           C
HETATM 1511  OE  HYP A 232       2.991  25.123 672.699  1.00  0.00           O
HETATM 1512  C   HYP A 232       5.650  26.064 673.982  1.00  0.00           C
HETATM 1513  O   HYP A 232       6.552  26.433 674.735  1.00  0.00           O
ATOM   1514  N   GLY A 233       5.371  25.075 674.229  1.00  0.00           N
ATOM   1515  CA  GLY A 233       5.298  23.644 675.345  0.38 10.00           C
ATOM   1516  C   GLY A 233       4.474  23.806 676.728  1.00  0.00           C
ATOM   1517  O   GLY A 233       3.928  24.868 677.016  1.00  0.00           O
ATOM   1518  N   ALA A 234       4.283  23.191 677.481  1.00  0.00           N
ATOM   1519  CA  ALA A 234       3.449  23.224 678.630  0.51 10.00           C
ATOM   1520  CB  ALA A 234       2.937  21.815 679.006  1.00  0.00           C
ATOM   1521  C   ALA A 234       4.044  23.699 679.504  1.00  0.00           C
ATOM   1522  O   ALA A 234       4.962  23.113 680.074  1.00  0.00           O
ATOM   1523  N   LYS A 235       4.497  24.882 680.656  1.00  0.00           N
ATOM   1524  CA  LYS A 235       4.321  25.032 681.859  0.79 10.00           C
ATOM   1525  CB  LYS A 235       3.522  23.887 682.547  1.00  0.00           C
ATOM   1526  CG  LYS A 235       3.286  24.051 684.063  1.00  0.00           C
ATOM   1527  CD  LYS A 235       2.491  22.887 684.685  1.00  0.00           C
ATOM   1528  CE  LYS A 235       2.269  23.072 686.192  1.00  0.00           C
ATOM   1529  NZ  LYS A 235       1.512  21.949 686.738  1.00  0.00           N
ATOM   1530  C   LYS A 235       5.708  25.082 682.342  1.00  0.00           C
ATOM   1531  O   LYS A 235       6.344  24.049 682.535  1.00  0.00           O
ATOM   1532  N   GLY A 236       6.943  25.324 682.777  1.00  0.00           N
ATOM   1533  CA  GLY A 236       7.853  24.723 683.182  0.79 10.00           C
ATOM   1534  C   GLY A 236       8.152  24.645 684.721  1.00  0.00           C
ATOM   1535  O   GLY A 236       8.242  25.667 685.398  1.00  0.00           O
ATOM   1536  N   ALA A 237       8.411  23.543 685.843  1.00  0.00           N
ATOM   1537  CA  ALA A 237       8.399  23.511 686.744  0.79 10.00           C
ATOM   1538  CB  ALA A 237       9.862  23.880 687.083  1.00  0.00           C
ATOM   1539  C   ALA A 237       7.444  24.221 687.643  1.00  0.00           C
ATOM   1540  O   ALA A 237       7.716  24.497 688.811  1.00  0.00           O
ATOM   1541  N   ASN A 238       6.732  24.555 687.728  1.00  0.00           N
ATOM   1542  CA  ASN A 238       5.625  25.732 688.114  0.79 10.00           C
ATOM   1543  CB  ASN A 238       4.168  25.185 687.973  1.00  0.00           C
ATOM   1544  CG  ASN A 238       3.076  26.205 688.310  1.00  0.00           C
ATOM   1545  OD1 ASN A 238       1.875  25.935 688.250  1.00  0.00           O
ATOM   1546  ND2 ASN A 238       3.502  27.438 688.666  1.00  0.00           N
ATOM   1547  C   ASN A 238       5.988  26.200 689.637  1.00  0.00           C
ATOM   1548  O   ASN A 238       5.644  27.307 690.044  1.00  0.00           O
ATOM   1549  N   GLY A 239       6.336  25.842 690.136  1.00  0.00           N
ATOM   1550  CA  GLY A 239       6.133  26.184 691.841  0.79 10.00           C
ATOM   1551  C   GLY A 239       5.865  25.937 692.437  1.00  0.00           C
ATOM   1552  O   GLY A 239       4.719  26.221 692.779  1.00  0.00           O
ATOM   1553  N   ALA A 240       6.609  24.580 694.142  1.00  0.00           N
ATOM   1554  CA  ALA A 240       6.694  24.057 694.895  0.79 10.00           C
ATOM   1555  CB  ALA A 240       8.221  24.168 695.111  1.00  0.00           C
ATOM   1556  C   ALA A 240       5.974  24.130 696.172  1.00  0.00           C
ATOM   1557  O   ALA A 240       4.848  23.659 696.323  1.00  0.00           O
HETATM 1558  N   HYP A 241       6.271  24.671 697.441  1.00  0.00           N
HETATM 1559  CD  HYP A 241       7.529  25.384 697.661  1.00  0.00           C
HETATM 1560  CA  HYP A 241       5.539  24.643 698.470  0.79 10.00           C
HETATM 1561  CB  HYP A 241       5.208  23.185 698.840  1.00  0.00           C
HETATM 1562  CG  HYP A 241       6.440  22.391 698.397  1.00  0.00           C
HETATM 1563  OE  HYP A 241       7.232  22.476 699.176  1.00  0.00           O
HETATM 1564  C   HYP A 241       6.752  25.321 699.531  1.00  0.00           C
HETATM 1565  O   HYP A 241       7.035  24.764 700.592  1.00  0.00           O
ATOM   1566  N   GLY A 242       7.425  26.228 699.595  1.00  0.00           N
ATOM   1567  CA  GLY A 242       7.748  26.995 700.415  0.79 10.00           C
ATOM   1568  C   GLY A 242       8.318  26.660 700.972  1.00  0.00           C
ATOM   1569  O   GLY A 242       8.742  25.516 700.828  1.00  0.00           O
ATOM   1570  N   ILE A 243       9.463  26.283 702.276  1.00  0.00           N
ATOM   1571  CA  ILE A 243       9.698  26.064 703.522  0.82 10.00           C
ATOM   1572  CB  ILE A 243      11.210  26.390 703.266  1.00  0.00           C
ATOM   1573  CG1 ILE A 243      12.092  26.283 704.536  1.00  0.00           C
ATOM   1574  CG2 ILE A 243      11.446  27.714 702.505  1.00  0.00           C
ATOM   1575  CD1 ILE A 243      13.578  26.601 704.297  1.00  0.00           C
ATOM   1576  C   ILE A 243       9.373  26.298 704.563  1.00  0.00           C
ATOM   1577  O   ILE A 243       8.619  27.243 704.786  1.00  0.00           O
ATOM   1578  N   ALA A 244       9.441  25.998 705.704  1.00  0.00           N
ATOM   1579  CA  ALA A 244       9.019  25.737 707.263  0.79 10.00           C
ATOM   1580  CB  ALA A 244      10.283  25.257 708.012  1.00  0.00           C
ATOM   1581  C   ALA A 244       8.614  26.461 707.711  1.00  0.00           C
ATOM   1582  O   ALA A 244       7.600  27.015 707.290  1.00  0.00           O
ATOM   1583  N   GLY A 245       8.987  27.065 708.858  1.00  0.00           N
ATOM   1584  CA  GLY A 245       8.678  28.413 709.903  0.79 10.00           C
ATOM   1585  C   GLY A 245       9.445  28.156 711.353  1.00  0.00           C
ATOM   1586  O   GLY A 245       8.829  27.722 712.323  1.00  0.00           O
ATOM   1587  N   ALA A 246      10.532  28.131 712.275  1.00  0.00           N
ATOM   1588  CA  ALA A 246      10.801  28.474 713.011  0.79 10.00           C
ATOM   1589  CB  ALA A 246      10.936  29.790 712.211  1.00  0.00           C
ATOM   1590  C   ALA A 246      10.677  28.695 714.198  1.00  0.00           C
ATOM   1591  O   ALA A 246      10.761  29.827 714.672  1.00  0.00           O
HETATM 1592  N   HYP A 247      10.348  27.701 715.761  1.00  0.00           N
HETATM 1593  CD  HYP A 247       9.221  26.775 715.646  1.00  0.00           C
HETATM 1594  CA  HYP A 247      10.831  27.653 716.726  0.79 10.00           C
HETATM 1595  CB  HYP A 247      12.026  28.619 716.818  1.00  0.00           C
HETATM 1596  CG  HYP A 247      11.635  29.796 715.918  1.00  0.00           C
HETATM 1597  OE  HYP A 247      10.958  30.479 716.481  1.00  0.00           O
HETATM 1598  C   HYP A 247       9.479  28.282 717.440  1.00  0.00           C
HETATM 1599  O   HYP A 247       9.486  29.429 717.889  1.00  0.00           O
ATOM   1600  N   GLY A 248       8.373  27.929 717.729  1.00  0.00           N
ATOM   1601  CA  GLY A 248       7.768  28.487 718.799  0.79 10.00           C
ATOM   1602  C   GLY A 248       8.051  29.405 720.250  1.00  0.00           C
ATOM   1603  O   GLY A 248       9.171  29.834 720.516  1.00  0.00           O
ATOM   1604  N   PHE A 249       7.559  29.955 721.392  1.00  0.00           N
ATOM   1605  CA  PHE A 249       7.630  30.602 721.970  0.79 10.00           C
ATOM   1606  CB  PHE A 249       6.657  31.571 721.230  1.00  0.00           C
ATOM   1607  CG  PHE A 249       6.491  32.891 721.946  1.00  0.00           C
ATOM   1608  CD1 PHE A 249       7.345  33.969 721.655  1.00  0.00           C
ATOM   1609  CD2 PHE A 249       5.511  33.051 722.941  1.00  0.00           C
ATOM   1610  CE1 PHE A 249       7.232  35.178 722.352  1.00  0.00           C
ATOM   1611  CE2 PHE A 249       5.397  34.257 723.643  1.00  0.00           C
ATOM   1612  CZ  PHE A 249       6.259  35.321 723.349  1.00  0.00           C
ATOM   1613  C   PHE A 249       7.519  30.662 723.148  1.00  0.00           C
ATOM   1614  O   PHE A 249       6.697  31.419 723.659  1.00  0.00           O
HETATM 1615  N   HYP A 250       8.143  30.006 724.821  1.00  0.00           N
HETATM 1616  CD  HYP A 250       9.176  31.042 724.805  1.00  0.00           C
HETATM 1617  CA  HYP A 250       8.180  29.455 725.611  0.79 10.00           C
HETATM 1618  CB  HYP A 250       9.314  30.134 726.400  1.00  0.00           C
HETATM 1619  CG  HYP A 250       9.212  31.614 726.017  1.00  0.00           C
HETATM 1620  OE  HYP A 250       8.413  32.097 726.625  1.00  0.00           O
HETATM 1621  C   HYP A 250       6.876  29.438 726.399  1.00  0.00           C
HETATM 1622  O   HYP A 250       6.453  30.467 726.928  1.00  0.00           O
ATOM   1623  N   GLY A 251       6.363  28.597 726.538  1.00  0.00           N
ATOM   1624  CA  GLY A 251       4.876  27.959 726.637  0.79 10.00           C
ATOM   1625  C   GLY A 251       4.000  28.100 728.220  1.00  0.00           C
ATOM   1626  O   GLY A 251       2.823  27.761 728.322  1.00  0.00           O
ATOM   1627  N   ALA A 252       4.242  28.297 728.688  1.00  0.00           N
ATOM   1628  CA  ALA A 252       3.269  28.174 730.031  0.79 10.00           C
ATOM   1629  CB  ALA A 252       2.499  26.844 729.861  1.00  0.00           C
ATOM   1630  C   ALA A 252       3.932  28.284 731.523  1.00  0.00           C
ATOM   1631  O   ALA A 252       3.493  29.041 732.387  1.00  0.00           O
ATOM   1632  N   ARG A 253       5.084  27.656 732.290  1.00  0.00           N
ATOM   1633  CA  ARG A 253       5.374  27.940 733.160  0.79 10.00           C
ATOM   1634  CB  ARG A 253       4.224  28.868 733.644  1.00  0.00           C
ATOM   1635  CG  ARG A 253       4.405  29.495 735.048  1.00  0.00           C
ATOM   1636  CD  ARG A 253       3.243  30.405 735.482  1.00  0.00           C
ATOM   1637  NE  ARG A 253       3.577  30.924 736.852  1.00  0.00           N
ATOM   1638  CZ  ARG A 253       2.774  31.752 737.536  1.00  0.00           C
ATOM   1639  NH1 ARG A 253       3.168  32.151 738.743  1.00  0.00           N
ATOM   1640  NH2 ARG A 253       1.627  32.198 737.034  1.00  0.00           N
ATOM   1641  C   ARG A 253       5.868  26.790 734.397  1.00  0.00           C
ATOM   1642  O   ARG A 253       6.764  27.053 735.194  1.00  0.00           O
ATOM   1643  N   GLY A 254       5.318  25.633 734.521  1.00  0.00           N
ATOM   1644  CA  GLY A 254       5.408  25.190 735.771  0.93 10.00           C
ATOM   1645  C   GLY A 254       4.319  25.111 736.657  1.00  0.00           C
ATOM   1646  O   GLY A 254       3.241  25.633 736.378  1.00  0.00           O
ATOM   1647  N   PRO A 255       3.681  24.677 737.923  1.00  0.00           N
ATOM   1648  CA  PRO A 255       3.526  24.721 739.097  1.00 10.00           C
ATOM   1649  CD  PRO A 255       2.848  23.661 737.280  1.00  0.00           C
ATOM   1650  CB  PRO A 255       3.700  23.204 739.300  1.00  0.00           C
ATOM   1651  CG  PRO A 255       4.685  22.784 738.204  1.00  0.00           C
ATOM   1652  C   PRO A 255       4.112  25.288 739.803  1.00  0.00           C
ATOM   1653  O   PRO A 255       4.809  26.229 739.422  1.00  0.00           O
ATOM   1654  N   SER A 256       4.427  25.094 741.909  1.00  0.00           N
ATOM   1655  CA  SER A 256       4.861  25.533 742.586  0.87 10.00           C
ATOM   1656  CB  SER A 256       4.182  26.933 742.681  1.00  0.00           C
ATOM   1657  OG  SER A 256       4.757  27.751 743.709  1.00  0.00           O
ATOM   1658  C   SER A 256       5.017  24.865 744.020  1.00  0.00           C
ATOM   1659  O   SER A 256       4.044  24.367 744.580  1.00  0.00           O
ATOM   1660  N   GLY A 257       5.660  24.681 744.697  1.00  0.00           N
ATOM   1661  CA  GLY A 257       5.892  23.587 745.682  0.86 10.00           C
ATOM   1662  C   GLY A 257       5.302  23.287 747.238  1.00  0.00           C
ATOM   1663  O   GLY A 257       4.378  23.953 747.701  1.00  0.00           O
ATOM   1664  N   PRO A 258       5.408  22.720 748.039  1.00  0.00           N
ATOM   1665  CA  PRO A 258       5.208  22.501 749.311  0.96 10.00           C
ATOM   1666  CD  PRO A 258       6.183  21.658 747.397  1.00  0.00           C
ATOM   1667  CB  PRO A 258       5.324  20.966 749.261  1.00  0.00           C
ATOM   1668  CG  PRO A 258       6.324  20.696 748.133  1.00  0.00           C
ATOM   1669  C   PRO A 258       6.210  23.163 750.489  1.00  0.00           C
ATOM   1670  O   PRO A 258       7.426  23.233 750.308  1.00  0.00           O
ATOM   1671  N   GLN A 259       6.266  23.417 751.072  1.00  0.00           N
ATOM   1672  CA  GLN A 259       6.890  24.105 752.351  0.92 10.00           C
ATOM   1673  CB  GLN A 259       5.976  23.176 753.197  1.00  0.00           C
ATOM   1674  CG  GLN A 259       6.094  23.343 754.737  1.00  0.00           C
ATOM   1675  CD  GLN A 259       5.165  22.395 755.502  1.00  0.00           C
ATOM   1676  OE1 GLN A 259       5.124  22.388 756.731  1.00  0.00           O
ATOM   1677  NE2 GLN A 259       4.385  21.574 754.762  1.00  0.00           N
ATOM   1678  C   GLN A 259       7.885  24.427 752.959  1.00  0.00           C
ATOM   1679  O   GLN A 259       7.870  24.509 754.185  1.00  0.00           O
ATOM   1680  N   GLY A 260       9.249  24.801 752.842  1.00  0.00           N
ATOM   1681  CA  GLY A 260      10.526  25.068 752.857  0.79 10.00           C
ATOM   1682  C   GLY A 260      11.441  24.814 753.712  1.00  0.00           C
ATOM   1683  O   GLY A 260      11.163  24.612 754.892  1.00  0.00           O
ATOM   1684  N   PRO A 261      12.335  24.696 753.880  1.00  0.00           N
ATOM   1685  CA  PRO A 261      13.480  23.772 754.919  0.88 10.00           C
ATOM   1686  CD  PRO A 261      13.014  25.622 752.974  1.00  0.00           C
ATOM   1687  CB  PRO A 261      14.869  24.238 754.445  1.00  0.00           C
ATOM   1688  CG  PRO A 261      14.654  25.689 754.004  1.00  0.00           C
ATOM   1689  C   PRO A 261      13.193  24.199 756.519  1.00  0.00           C
ATOM   1690  O   PRO A 261      12.412  25.111 756.791  1.00  0.00           O
ATOM   1691  N   GLY A 262      13.583  23.884 757.636  1.00  0.00           N
ATOM   1692  CA  GLY A 262      13.669  23.858 758.693  0.79 10.00           C
ATOM   1693  C   GLY A 262      14.329  24.569 759.609  1.00  0.00           C
ATOM   1694  O   GLY A 262      15.506  24.881 759.437  1.00  0.00           O
ATOM   1695  N   GLY A 263      14.455  25.145 760.614  1.00  0.00           N
ATOM   1696  CA  GLY A 263      14.953  26.426 761.137  0.86 10.00           C
ATOM   1697  C   GLY A 263      15.969  26.210 762.315  1.00  0.00           C
ATOM   1698  O   GLY A 263      17.043  26.806 762.337  1.00  0.00           O
ATOM   1699  N   PRO A 264      16.652  25.893 763.362  1.00  0.00           N
ATOM   1700  CA  PRO A 264      16.989  25.666 764.255  1.00 10.00           C
ATOM   1701  CD  PRO A 264      17.710  25.935 762.353  1.00  0.00           C
ATOM   1702  CB  PRO A 264      18.398  26.275 764.134  1.00  0.00           C
ATOM   1703  CG  PRO A 264      18.215  27.475 763.198  1.00  0.00           C
ATOM   1704  C   PRO A 264      16.436  26.064 765.162  1.00  0.00           C
ATOM   1705  O   PRO A 264      15.491  26.842 765.026  1.00  0.00           O
HETATM 1706  N   HYP A 265      17.077  25.556 766.496  1.00  0.00           N
HETATM 1707  CD  HYP A 265      18.368  24.991 766.103  1.00  0.00           C
HETATM 1708  CA  HYP A 265      16.817  25.472 768.091  0.82 10.00           C
HETATM 1709  CB  HYP A 265      18.197  24.864 768.403  1.00  0.00           C
HETATM 1710  CG  HYP A 265      19.124  25.456 767.336  1.00  0.00           C
HETATM 1711  OE  HYP A 265      19.434  26.480 767.647  1.00  0.00           O
HETATM 1712  C   HYP A 265      16.565  26.348 768.800  1.00  0.00           C
HETATM 1713  O   HYP A 265      17.408  26.774 769.590  1.00  0.00           O
ATOM   1714  N   GLY A 266      15.567  26.953 768.975  1.00  0.00           N
ATOM   1715  CA  GLY A 266      15.054  28.357 769.800  0.79 10.00           C
ATOM   1716  C   GLY A 266      15.136  29.112 771.427  1.00  0.00           C
ATOM   1717  O   GLY A 266      16.154  29.689 771.803  1.00  0.00           O
ATOM   1718  N   PRO A 267      14.505  29.199 772.196  1.00  0.00           N
ATOM   1719  CA  PRO A 267      14.356  29.774 773.296  0.79 10.00           C
ATOM   1720  CD  PRO A 267      13.399  28.298 771.874  1.00  0.00           C
ATOM   1721  CB  PRO A 267      12.952  30.324 772.983  1.00  0.00           C
ATOM   1722  CG  PRO A 267      12.329  29.272 772.058  1.00  0.00           C
ATOM   1723  C   PRO A 267      14.409  28.991 774.844  1.00  0.00           C
ATOM   1724  O   PRO A 267      13.804  27.935 775.031  1.00  0.00           O
ATOM   1725  N   LYS A 268      14.585  28.864 775.615  1.00  0.00           N
ATOM   1726  CA  LYS A 268      14.215  27.715 776.473  0.79 10.00           C
ATOM   1727  CB  LYS A 268      15.644  27.098 776.486  1.00  0.00           C
ATOM   1728  CG  LYS A 268      15.805  25.796 777.299  1.00  0.00           C
ATOM   1729  CD  LYS A 268      17.239  25.236 777.273  1.00  0.00           C
ATOM   1730  CE  LYS A 268      17.375  23.942 778.087  1.00  0.00           C
ATOM   1731  NZ  LYS A 268      18.748  23.447 778.035  1.00  0.00           N
ATOM   1732  C   LYS A 268      13.646  27.563 777.570  1.00  0.00           C
ATOM   1733  O   LYS A 268      13.069  26.512 777.838  1.00  0.00           O
ATOM   1734  N   GLY A 269      13.352  28.185 778.792  1.00  0.00           N
ATOM   1735  CA  GLY A 269      13.316  27.796 780.147  0.79 10.00           C
ATOM   1736  C   GLY A 269      14.115  27.927 780.684  1.00  0.00           C
ATOM   1737  O   GLY A 269      15.211  27.534 780.289  1.00  0.00           O
ATOM   1738  N   ASN A 270      14.022  28.806 782.390  1.00  0.00           N
ATOM   1739  CA  ASN A 270      14.761  29.638 783.141  0.83 10.00           C
ATOM   1740  CB  ASN A 270      14.356  31.096 782.750  1.00  0.00           C
ATOM   1741  CG  ASN A 270      15.109  32.187 783.518  1.00  0.00           C
ATOM   1742  OD1 ASN A 270      14.910  33.388 783.331  1.00  0.00           O
ATOM   1743  ND2 ASN A 270      16.029  31.759 784.412  1.00  0.00           N
ATOM   1744  C   ASN A 270      14.581  29.314 784.839  1.00  0.00           C
ATOM   1745  O   ASN A 270      13.777  29.955 785.511  1.00  0.00           O
ATOM   1746  N   SER A 271      14.660  28.834 786.152  1.00  0.00           N
ATOM   1747  CA  SER A 271      14.721  29.062 786.924  0.79 10.00           C
ATOM   1748  CB  SER A 271      14.445  30.539 787.336  1.00  0.00           C
ATOM   1749  OG  SER A 271      14.604  30.753 788.746  1.00  0.00           O
ATOM   1750  C   SER A 271      13.554  28.101 787.401  1.00  0.00           C
ATOM   1751  O   SER A 271      12.446  28.162 786.871  1.00  0.00           O
ATOM   1752  N   GLY A 272      13.463  27.450 788.019  1.00  0.00           N
ATOM   1753  CA  GLY A 272      12.416  26.693 788.756  0.79 10.00           C
ATOM   1754  C   GLY A 272      12.159  26.281 789.564  1.00  0.00           C
ATOM   1755  O   GLY A 272      12.373  25.086 789.758  1.00  0.00           O
ATOM   1756  N   GLU A 273      11.682  26.262 790.645  1.00  0.00           N
ATOM   1757  CA  GLU A 273      11.461  25.407 792.184  1.00 10.00           C
ATOM   1758  CB  GLU A 273      11.972  23.949 792.043  1.00  0.00           C
ATOM   1759  CG  GLU A 273      11.846  23.064 793.316  1.00  0.00           C
ATOM   1760  CD  GLU A 273      12.350  21.625 793.177  1.00  0.00           C
ATOM   1761  OE1 GLU A 273      12.242  20.921 794.216  1.00  0.00           O
ATOM   1762  OE2 GLU A 273      12.842  21.233 792.093  1.00  0.00           O
ATOM   1763  C   GLU A 273      12.388  26.368 793.637  1.00  0.00           C
ATOM   1764  O   GLU A 273      12.296  27.590 793.750  1.00  0.00           O
HETATM 1765  N   HYP A 274      13.044  26.274 794.514  1.00  0.00           N
HETATM 1766  CD  HYP A 274      13.789  25.016 794.505  1.00  0.00           C
HETATM 1767  CA  HYP A 274      13.256  26.826 795.271  0.86 10.00           C
HETATM 1768  CB  HYP A 274      11.952  27.284 795.951  1.00  0.00           C
HETATM 1769  CG  HYP A 274      10.973  26.130 795.714  1.00  0.00           C
HETATM 1770  OE  HYP A 274      11.160  25.330 796.468  1.00  0.00           O
HETATM 1771  C   HYP A 274      13.902  25.828 796.009  1.00  0.00           C
HETATM 1772  O   HYP A 274      15.067  25.980 796.380  1.00  0.00           O
ATOM   1773  N   GLY A 275      13.561  24.739 796.362  1.00  0.00           N
ATOM   1774  CA  GLY A 275      14.142  23.927 797.555  0.86 10.00           C
ATOM   1775  C   GLY A 275      12.934  23.463 798.307  1.00  0.00           C
ATOM   1776  O   GLY A 275      12.799  22.281 798.614  1.00  0.00           O
ATOM   1777  N   ALA A 276      12.122  23.476 798.749  1.00  0.00           N
ATOM   1778  CA  ALA A 276      11.588  22.577 800.061  1.00 10.00           C
ATOM   1779  CB  ALA A 276      13.038  22.348 800.547  1.00  0.00           C
ATOM   1780  C   ALA A 276      10.827  22.605 800.979  1.00  0.00           C
ATOM   1781  O   ALA A 276       9.796  21.935 801.003  1.00  0.00           O
HETATM 1782  N   HYP A 277      11.146  23.862 802.779  1.00  0.00           N
HETATM 1783  CD  HYP A 277      12.170  24.878 802.542  1.00  0.00           C
HETATM 1784  CA  HYP A 277      10.795  23.909 803.599  0.96 10.00           C
HETATM 1785  CB  HYP A 277       9.747  22.783 803.682  1.00  0.00           C
HETATM 1786  CG  HYP A 277      10.302  21.679 802.776  1.00  0.00           C
HETATM 1787  OE  HYP A 277      11.068  21.095 803.337  1.00  0.00           O
HETATM 1788  C   HYP A 277      11.955  23.646 804.484  1.00  0.00           C
HETATM 1789  O   HYP A 277      12.561  22.576 804.419  1.00  0.00           O
ATOM   1790  N   GLY A 278      12.355  24.213 805.219  1.00  0.00           N
ATOM   1791  CA  GLY A 278      13.157  23.893 806.564  0.79 10.00           C
ATOM   1792  C   GLY A 278      13.201  22.973 807.604  1.00  0.00           C
ATOM   1793  O   GLY A 278      12.439  22.009 807.625  1.00  0.00           O
ATOM   1794  N   SER A 279      13.530  22.751 808.277  1.00  0.00           N
ATOM   1795  CA  SER A 279      13.230  21.585 809.564  0.79 10.00           C
ATOM   1796  CB  SER A 279      14.200  20.381 809.368  1.00  0.00           C
ATOM   1797  OG  SER A 279      14.030  19.372 810.374  1.00  0.00           O
ATOM   1798  C   SER A 279      13.300  22.218 811.247  1.00  0.00           C
ATOM   1799  O   SER A 279      12.822  23.318 811.515  1.00  0.00           O
ATOM   1800  N   LYS A 280      13.418  22.133 811.584  1.00  0.00           N
ATOM   1801  CA  LYS A 280      13.130  22.443 813.259  0.79 10.00           C
ATOM   1802  CB  LYS A 280      12.863  21.350 814.335  1.00  0.00           C
ATOM   1803  CG  LYS A 280      12.633  21.866 815.772  1.00  0.00           C
ATOM   1804  CD  LYS A 280      12.375  20.739 816.789  1.00  0.00           C
ATOM   1805  CE  LYS A 280      12.148  21.275 818.209  1.00  0.00           C
ATOM   1806  NZ  LYS A 280      11.908  20.174 819.138  1.00  0.00           N
ATOM   1807  C   LYS A 280      14.631  22.685 813.069  1.00  0.00           C
ATOM   1808  O   LYS A 280      15.325  21.880 812.454  1.00  0.00           O
ATOM   1809  N   GLY A 281      15.440  24.275 813.807  1.00  0.00           N
ATOM   1810  CA  GLY A 281      16.176  24.618 813.919  0.79 10.00           C
ATOM   1811  C   GLY A 281      16.959  24.044 814.464  1.00  0.00           C
ATOM   1812  O   GLY A 281      17.507  23.075 813.944  1.00  0.00           O
ATOM   1813  N   ASP A 282      17.917  23.919 816.054  1.00  0.00           N
ATOM   1814  CA  ASP A 282      18.518  23.439 816.697  0.91 10.00           C
ATOM   1815  CB  ASP A 282      19.755  23.542 815.748  1.00  0.00           C
ATOM   1816  CG  ASP A 282      21.001  22.902 816.341  1.00  0.00           C
ATOM   1817  OD1 ASP A 282      22.058  22.928 815.661  1.00  0.00           O
ATOM   1818  OD2 ASP A 282      20.867  22.223 817.387  1.00  0.00           O
ATOM   1819  C   ASP A 282      18.793  23.555 817.902  1.00  0.00           C
ATOM   1820  O   ASP A 282      19.648  22.837 818.425  1.00  0.00           O
ATOM   1821  N   THR A 283      18.497  24.202 818.920  1.00  0.00           N
ATOM   1822  CA  THR A 283      19.088  23.849 820.470  0.79 10.00           C
ATOM   1823  CB  THR A 283      17.555  23.597 820.690  1.00  0.00           C
ATOM   1824  OG1 THR A 283      17.262  23.193 822.025  1.00  0.00           O
ATOM   1825  CG2 THR A 283      16.901  22.584 819.745  1.00  0.00           C
ATOM   1826  C   THR A 283      19.731  23.399 821.296  1.00  0.00           C
ATOM   1827  O   THR A 283      19.401  22.344 821.834  1.00  0.00           O
ATOM   1828  N   GLY A 284      21.260  24.179 821.878  1.00  0.00           N
ATOM   1829  CA  GLY A 284      22.012  23.988 822.898  0.93 10.00           C
ATOM   1830  C   GLY A 284      22.004  23.423 823.975  1.00  0.00           C
ATOM   1831  O   GLY A 284      21.065  22.700 824.300  1.00  0.00           O
ATOM   1832  N   ALA A 285      22.968  23.405 825.101  1.00  0.00           N
ATOM   1833  CA  ALA A 285      23.239  23.412 826.442  1.00 10.00           C
ATOM   1834  CB  ALA A 285      24.146  24.658 826.318  1.00  0.00           C
ATOM   1835  C   ALA A 285      22.489  23.376 827.883  1.00  0.00           C
ATOM   1836  O   ALA A 285      23.092  23.181 828.937  1.00  0.00           O
ATOM   1837  N   LYS A 286      21.756  23.471 828.009  1.00  0.00           N
ATOM   1838  CA  LYS A 286      20.926  22.751 829.372  0.95 10.00           C
ATOM   1839  CB  LYS A 286      21.512  21.314 829.493  1.00  0.00           C
ATOM   1840  CG  LYS A 286      20.939  20.450 830.637  1.00  0.00           C
ATOM   1841  CD  LYS A 286      21.558  19.041 830.704  1.00  0.00           C
ATOM   1842  CE  LYS A 286      20.973  18.202 831.849  1.00  0.00           C
ATOM   1843  NZ  LYS A 286      21.587  16.877 831.874  1.00  0.00           N
ATOM   1844  C   LYS A 286      20.955  23.429 830.622  1.00  0.00           C
ATOM   1845  O   LYS A 286      20.414  22.945 831.612  1.00  0.00           O
ATOM   1846  N   GLY A 287      21.233  24.317 831.390  1.00  0.00           N
ATOM   1847  CA  GLY A 287      21.690  25.105 832.238  1.00 10.00           C
ATOM   1848  C   GLY A 287      22.894  25.377 833.567  1.00  0.00           C
ATOM   1849  O   GLY A 287      23.437  26.470 833.711  1.00  0.00           O
ATOM   1850  N   GLU A 288      23.465  25.205 834.339  1.00  0.00           N
ATOM   1851  CA  GLU A 288      23.876  25.875 835.227  0.89 10.00           C
ATOM   1852  CB  GLU A 288      23.750  27.358 834.790  1.00  0.00           C
ATOM   1853  CG  GLU A 288      24.241  28.411 835.826  1.00  0.00           C
ATOM   1854  CD  GLU A 288      24.117  29.874 835.395  1.00  0.00           C
ATOM   1855  OE1 GLU A 288      24.518  30.714 836.244  1.00  0.00           O
ATOM   1856  OE2 GLU A 288      23.629  30.161 834.277  1.00  0.00           O
ATOM   1857  C   GLU A 288      23.254  25.646 836.420  1.00  0.00           C
ATOM   1858  O   GLU A 288      22.035  25.770 836.535  1.00  0.00           O
HETATM 1859  N   HYP A 289      23.184  25.415 837.347  1.00  0.00           N
HETATM 1860  CD  HYP A 289      22.941  24.157 836.643  1.00  0.00           C
HETATM 1861  CA  HYP A 289      23.118  25.256 838.953  1.00 10.00           C
HETATM 1862  CB  HYP A 289      24.158  26.157 839.643  1.00  0.00           C
HETATM 1863  CG  HYP A 289      24.279  27.375 838.721  1.00  0.00           C
HETATM 1864  OE  HYP A 289      23.439  28.077 838.929  1.00  0.00           O
HETATM 1865  C   HYP A 289      22.166  25.668 838.992  1.00  0.00           C
HETATM 1866  O   HYP A 289      21.382  25.520 838.054  1.00  0.00           O
ATOM   1867  N   GLY A 290      21.174  26.757 840.194  1.00  0.00           N
ATOM   1868  CA  GLY A 290      20.155  27.088 840.413  0.79 10.00           C
ATOM   1869  C   GLY A 290      19.623  26.969 841.628  1.00  0.00           C
ATOM   1870  O   GLY A 290      18.569  26.360 841.797  1.00  0.00           O
ATOM   1871  N   PRO A 291      19.744  27.315 843.273  1.00  0.00           N
ATOM   1872  CA  PRO A 291      19.057  27.904 843.984  0.79 10.00           C
ATOM   1873  CD  PRO A 291      20.947  26.812 843.937  1.00  0.00           C
ATOM   1874  CB  PRO A 291      17.599  27.434 844.140  1.00  0.00           C
ATOM   1875  CG  PRO A 291      17.667  25.915 843.951  1.00  0.00           C
ATOM   1876  C   PRO A 291      20.162  26.936 844.953  1.00  0.00           C
ATOM   1877  O   PRO A 291      21.192  27.433 845.409  1.00  0.00           O
ATOM   1878  N   VAL A 292      20.782  26.342 845.510  1.00  0.00           N
ATOM   1879  CA  VAL A 292      21.449  26.292 846.451  0.84 10.00           C
ATOM   1880  CB  VAL A 292      22.485  27.446 846.668  1.00  0.00           C
ATOM   1881  CG1 VAL A 292      23.332  27.295 847.951  1.00  0.00           C
ATOM   1882  CG2 VAL A 292      23.436  27.608 845.466  1.00  0.00           C
ATOM   1883  C   VAL A 292      20.270  26.372 847.508  1.00  0.00           C
ATOM   1884  O   VAL A 292      19.467  27.303 847.484  1.00  0.00           O
ATOM   1885  N   GLY A 293      19.641  25.839 848.562  1.00  0.00           N
ATOM   1886  CA  GLY A 293      19.182  25.959 849.464  0.79 10.00           C
ATOM   1887  C   GLY A 293      18.949  26.780 850.069  1.00  0.00           C
ATOM   1888  O   GLY A 293      18.882  27.913 849.596  1.00  0.00           O
ATOM   1889  N   VAL A 294      18.573  27.398 851.560  1.00  0.00           N
ATOM   1890  CA  VAL A 294      17.722  27.580 852.557  0.79 10.00           C
ATOM   1891  CB  VAL A 294      16.456  27.729 851.647  1.00  0.00           C
ATOM   1892  CG1 VAL A 294      15.147  27.971 852.428  1.00  0.00           C
ATOM   1893  CG2 VAL A 294      16.621  28.850 850.601  1.00  0.00           C
ATOM   1894  C   VAL A 294      17.506  27.110 853.392  1.00  0.00           C
ATOM   1895  O   VAL A 294      16.360  26.724 853.617  1.00  0.00           O
ATOM   1896  N   GLN A 295      17.920  26.690 854.427  1.00  0.00           N
ATOM   1897  CA  GLN A 295      18.555  26.432 856.082  0.79 10.00           C
ATOM   1898  CB  GLN A 295      18.334  27.837 856.707  1.00  0.00           C
ATOM   1899  CG  GLN A 295      18.784  27.991 858.186  1.00  0.00           C
ATOM   1900  CD  GLN A 295      18.535  29.400 858.731  1.00  0.00           C
ATOM   1901  OE1 GLN A 295      18.830  29.704 859.885  1.00  0.00           O
ATOM   1902  NE2 GLN A 295      17.985  30.297 857.880  1.00  0.00           N
ATOM   1903  C   GLN A 295      18.063  25.206 857.122  1.00  0.00           C
ATOM   1904  O   GLN A 295      18.310  25.270 858.324  1.00  0.00           O
ATOM   1905  N   GLY A 296      17.623  24.355 857.282  1.00  0.00           N
ATOM   1906  CA  GLY A 296      17.660  23.639 858.460  0.86 10.00           C
ATOM   1907  C   GLY A 296      17.268  23.224 860.116  1.00  0.00           C
ATOM   1908  O   GLY A 296      17.712  22.200 860.632  1.00  0.00           O
ATOM   1909  N   PRO A 297      16.943  23.289 860.833  1.00  0.00           N
ATOM   1910  CA  PRO A 297      16.391  23.041 862.042  1.00 10.00           C
ATOM   1911  CD  PRO A 297      17.052  24.718 860.543  1.00  0.00           C
ATOM   1912  CB  PRO A 297      16.764  21.564 862.270  1.00  0.00           C
ATOM   1913  CG  PRO A 297      18.110  21.398 861.557  1.00  0.00           C
ATOM   1914  C   PRO A 297      16.845  23.749 862.893  1.00  0.00           C
ATOM   1915  O   PRO A 297      18.047  24.016 862.908  1.00  0.00           O
HETATM 1916  N   HYP A 298      16.677  24.714 864.358  1.00  0.00           N
HETATM 1917  CD  HYP A 298      16.388  23.562 865.212  1.00  0.00           C
HETATM 1918  CA  HYP A 298      16.690  25.617 864.887  1.00 10.00           C
HETATM 1919  CB  HYP A 298      15.564  25.994 865.868  1.00  0.00           C
HETATM 1920  CG  HYP A 298      15.088  24.653 866.435  1.00  0.00           C
HETATM 1921  OE  HYP A 298      15.778  24.333 867.249  1.00  0.00           O
HETATM 1922  C   HYP A 298      17.186  24.571 865.166  1.00  0.00           C
HETATM 1923  O   HYP A 298      16.714  23.520 864.731  1.00  0.00           O
ATOM   1924  N   GLY A 299      18.833  23.936 866.422  1.00  0.00           N
ATOM   1925  CA  GLY A 299      19.290  23.611 866.800  1.00 10.00           C
ATOM   1926  C   GLY A 299      19.243  22.720 867.835  1.00  0.00           C
ATOM   1927  O   GLY A 299      19.400  21.517 867.639  1.00  0.00           O
ATOM   1928  N   PRO A 300      19.134  22.609 868.716  1.00  0.00           N
ATOM   1929  CA  PRO A 300      19.267  22.053 870.321  0.79 10.00           C
ATOM   1930  CD  PRO A 300      18.131  23.661 868.563  1.00  0.00           C
ATOM   1931  CB  PRO A 300      20.639  21.355 870.273  1.00  0.00           C
ATOM   1932  CG  PRO A 300      21.440  22.160 869.244  1.00  0.00           C
ATOM   1933  C   PRO A 300      19.244  22.757 870.992  1.00  0.00           C
ATOM   1934  O   PRO A 300      19.682  23.879 870.735  1.00  0.00           O
ATOM   1935  N   ALA A 301      18.840  22.996 872.477  1.00  0.00           N
ATOM   1936  CA  ALA A 301      19.350  24.094 873.513  0.84 10.00           C
ATOM   1937  CB  ALA A 301      18.165  24.273 874.489  1.00  0.00           C
ATOM   1938  C   ALA A 301      20.320  23.978 874.071  1.00  0.00           C
ATOM   1939  O   ALA A 301      21.085  24.920 874.270  1.00  0.00           O
ATOM   1940  N   GLY A 302      21.702  23.656 874.903  1.00  0.00           N
ATOM   1941  CA  GLY A 302      22.179  23.065 875.823  0.79 10.00           C
ATOM   1942  C   GLY A 302      22.571  22.322 876.778  1.00  0.00           C
ATOM   1943  O   GLY A 302      23.001  22.811 877.821  1.00  0.00           O
ATOM   1944  N   GLU A 303      22.683  21.525 877.053  1.00  0.00           N
ATOM   1945  CA  GLU A 303      23.439  20.443 878.270  0.82 10.00           C
ATOM   1946  CB  GLU A 303      24.841  20.709 878.879  1.00  0.00           C
ATOM   1947  CG  GLU A 303      25.334  19.663 879.920  1.00  0.00           C
ATOM   1948  CD  GLU A 303      26.717  19.925 880.521  1.00  0.00           C
ATOM   1949  OE1 GLU A 303      27.102  19.070 881.362  1.00  0.00           O
ATOM   1950  OE2 GLU A 303      27.368  20.940 880.180  1.00  0.00           O
ATOM   1951  C   GLU A 303      22.514  20.936 878.987  1.00  0.00           C
ATOM   1952  O   GLU A 303      21.537  21.483 878.477  1.00  0.00           O
ATOM   1953  N   GLU A 304      22.744  20.780 880.410  1.00  0.00           N
ATOM   1954  CA  GLU A 304      21.946  20.789 881.769  0.79 10.00           C
ATOM   1955  CB  GLU A 304      21.919  19.458 882.566  1.00  0.00           C
ATOM   1956  CG  GLU A 304      21.126  19.490 883.904  1.00  0.00           C
ATOM   1957  CD  GLU A 304      21.099  18.177 884.692  1.00  0.00           C
ATOM   1958  OE1 GLU A 304      20.454  18.218 885.772  1.00  0.00           O
ATOM   1959  OE2 GLU A 304      21.707  17.171 884.257  1.00  0.00           O
ATOM   1960  C   GLU A 304      22.630  21.630 882.320  1.00  0.00           C
ATOM   1961  O   GLU A 304      22.860  22.713 881.783  1.00  0.00           O
ATOM   1962  N   GLY A 305      23.402  21.488 883.932  1.00  0.00           N
ATOM   1963  CA  GLY A 305      23.785  22.463 884.628  0.79 10.00           C
ATOM   1964  C   GLY A 305      24.799  22.359 885.888  1.00  0.00           C
ATOM   1965  O   GLY A 305      24.409  22.586 887.031  1.00  0.00           O
ATOM   1966  N   LYS A 306      26.134  22.029 885.855  1.00  0.00           N
ATOM   1967  CA  LYS A 306      26.565  21.241 886.921  0.92 10.00           C
ATOM   1968  CB  LYS A 306      28.008  21.825 886.890  1.00  0.00           C
ATOM   1969  CG  LYS A 306      28.984  21.258 887.943  1.00  0.00           C
ATOM   1970  CD  LYS A 306      30.392  21.874 887.861  1.00  0.00           C
ATOM   1971  CE  LYS A 306      31.344  21.296 888.917  1.00  0.00           C
ATOM   1972  NZ  LYS A 306      32.666  21.907 888.803  1.00  0.00           N
ATOM   1973  C   LYS A 306      26.113  20.906 888.393  1.00  0.00           C
ATOM   1974  O   LYS A 306      25.416  19.923 888.628  1.00  0.00           O
ATOM   1975  N   ARG A 307      26.376  21.503 889.301  1.00  0.00           N
ATOM   1976  CA  ARG A 307      26.673  21.066 890.706  0.89 10.00           C
ATOM   1977  CB  ARG A 307      28.051  20.396 890.973  1.00  0.00           C
ATOM   1978  CG  ARG A 307      28.320  19.959 892.433  1.00  0.00           C
ATOM   1979  CD  ARG A 307      29.694  19.302 892.647  1.00  0.00           C
ATOM   1980  NE  ARG A 307      29.791  18.943 894.103  1.00  0.00           N
ATOM   1981  CZ  ARG A 307      30.866  18.349 894.640  1.00  0.00           C
ATOM   1982  NH1 ARG A 307      30.845  18.076 895.943  1.00  0.00           N
ATOM   1983  NH2 ARG A 307      31.923  18.008 893.911  1.00  0.00           N
ATOM   1984  C   ARG A 307      26.618  21.744 891.028  1.00  0.00           C
ATOM   1985  O   ARG A 307      27.237  22.710 890.594  1.00  0.00           O
ATOM   1986  N   GLY A 308      25.711  22.721 892.557  1.00  0.00           N
ATOM   1987  CA  GLY A 308      25.468  23.844 892.959  0.79 10.00           C
ATOM   1988  C   GLY A 308      25.416  24.572 893.596  1.00  0.00           C
ATOM   1989  O   GLY A 308      24.844  25.621 893.309  1.00  0.00           O
ATOM   1990  N   ALA A 309      26.117  24.722 895.452  1.00  0.00           N
ATOM   1991  CA  ALA A 309      26.244  25.496 896.279  0.84 10.00           C
ATOM   1992  CB  ALA A 309      25.168  26.573 896.012  1.00  0.00           C
ATOM   1993  C   ALA A 309      26.222  25.127 897.461  1.00  0.00           C
ATOM   1994  O   ALA A 309      26.775  25.758 898.361  1.00  0.00           O
ATOM   1995  N   ARG A 310      25.849  24.105 898.972  1.00  0.00           N
ATOM   1996  CA  ARG A 310      26.236  23.954 899.743  0.89 10.00           C
ATOM   1997  CB  ARG A 310      27.091  24.974 900.547  1.00  0.00           C
ATOM   1998  CG  ARG A 310      27.669  24.464 901.889  1.00  0.00           C
ATOM   1999  CD  ARG A 310      28.507  25.508 902.647  1.00  0.00           C
ATOM   2000  NE  ARG A 310      28.986  24.855 903.914  1.00  0.00           N
ATOM   2001  CZ  ARG A 310      29.749  25.485 904.818  1.00  0.00           C
ATOM   2002  NH1 ARG A 310      30.116  24.812 905.905  1.00  0.00           N
ATOM   2003  NH2 ARG A 310      30.163  26.736 904.645  1.00  0.00           N
ATOM   2004  C   ARG A 310      25.246  24.004 899.985  1.00  0.00           C
ATOM   2005  O   ARG A 310      24.382  24.115 899.121  1.00  0.00           O
ATOM   2006  N   GLY A 311      23.775  24.033 901.084  1.00  0.00           N
ATOM   2007  CA  GLY A 311      23.220  24.691 901.918  0.79 10.00           C
ATOM   2008  C   GLY A 311      22.883  24.996 903.043  1.00  0.00           C
ATOM   2009  O   GLY A 311      22.792  24.145 903.926  1.00  0.00           O
ATOM   2010  N   GLU A 312      22.340  26.221 904.408  1.00  0.00           N
ATOM   2011  CA  GLU A 312      22.202  26.444 905.115  0.79 10.00           C
ATOM   2012  CB  GLU A 312      20.770  25.846 905.109  1.00  0.00           C
ATOM   2013  CG  GLU A 312      19.958  26.029 906.423  1.00  0.00           C
ATOM   2014  CD  GLU A 312      18.545  25.439 906.418  1.00  0.00           C
ATOM   2015  OE1 GLU A 312      17.900  25.595 907.489  1.00  0.00           O
ATOM   2016  OE2 GLU A 312      18.118  24.840 905.404  1.00  0.00           O
ATOM   2017  C   GLU A 312      22.953  26.317 906.698  1.00  0.00           C
ATOM   2018  O   GLU A 312      24.133  25.990 906.816  1.00  0.00           O
HETATM 2019  N   HYP A 313      22.805  26.424 907.913  1.00  0.00           N
HETATM 2020  CD  HYP A 313      21.376  26.728 907.968  1.00  0.00           C
HETATM 2021  CA  HYP A 313      23.227  26.378 908.821  0.79 10.00           C
HETATM 2022  CB  HYP A 313      23.249  27.658 909.677  1.00  0.00           C
HETATM 2023  CG  HYP A 313      21.974  28.406 909.276  1.00  0.00           C
HETATM 2024  OE  HYP A 313      21.107  27.976 909.827  1.00  0.00           O
HETATM 2025  C   HYP A 313      22.584  26.046 908.851  1.00  0.00           C
HETATM 2026  O   HYP A 313      21.546  26.676 908.641  1.00  0.00           O
ATOM   2027  N   GLY A 314      21.776  24.958 909.068  1.00  0.00           N
ATOM   2028  CA  GLY A 314      20.319  24.108 909.642  0.79 10.00           C
ATOM   2029  C   GLY A 314      19.494  23.732 911.055  1.00  0.00           C
ATOM   2030  O   GLY A 314      18.664  22.825 911.078  1.00  0.00           O
ATOM   2031  N   PRO A 315      19.632  24.198 911.885  1.00  0.00           N
ATOM   2032  CA  PRO A 315      18.619  23.630 913.022  0.82 10.00           C
ATOM   2033  CD  PRO A 315      20.475  25.289 912.372  1.00  0.00           C
ATOM   2034  CB  PRO A 315      19.105  22.245 913.488  1.00  0.00           C
ATOM   2035  CG  PRO A 315      20.630  22.311 913.353  1.00  0.00           C
ATOM   2036  C   PRO A 315      18.920  24.767 914.119  1.00  0.00           C
ATOM   2037  O   PRO A 315      20.010  24.811 914.690  1.00  0.00           O
ATOM   2038  N   THR A 316      18.740  25.197 914.410  1.00  0.00           N
ATOM   2039  CA  THR A 316      18.933  26.165 915.823  0.79 10.00           C
ATOM   2040  CB  THR A 316      17.445  26.490 916.202  1.00  0.00           C
ATOM   2041  OG1 THR A 316      17.352  27.300 917.370  1.00  0.00           O
ATOM   2042  CG2 THR A 316      16.526  25.280 916.403  1.00  0.00           C
ATOM   2043  C   THR A 316      19.590  25.918 916.752  1.00  0.00           C
ATOM   2044  O   THR A 316      19.610  24.779 917.213  1.00  0.00           O
ATOM   2045  N   GLY A 317      20.503  26.085 917.847  1.00  0.00           N
ATOM   2046  CA  GLY A 317      21.061  25.569 918.896  0.93 10.00           C
ATOM   2047  C   GLY A 317      20.632  24.603 919.847  1.00  0.00           C
ATOM   2048  O   GLY A 317      19.521  24.681 920.367  1.00  0.00           O
ATOM   2049  N   LEU A 318      20.699  23.647 920.531  1.00  0.00           N
ATOM   2050  CA  LEU A 318      21.204  23.379 921.983  1.00 10.00           C
ATOM   2051  CB  LEU A 318      21.047  21.963 921.363  1.00  0.00           C
ATOM   2052  CG  LEU A 318      21.397  20.749 922.256  1.00  0.00           C
ATOM   2053  CD1 LEU A 318      21.185  19.436 921.487  1.00  0.00           C
ATOM   2054  CD2 LEU A 318      20.598  20.733 923.568  1.00  0.00           C
ATOM   2055  C   LEU A 318      21.996  23.346 923.338  1.00  0.00           C
ATOM   2056  O   LEU A 318      21.662  22.579 924.239  1.00  0.00           O
HETATM 2057  N   HYP A 319      22.792  23.620 924.123  1.00  0.00           N
HETATM 2058  CD  HYP A 319      23.324  22.305 923.766  1.00  0.00           C
HETATM 2059  CA  HYP A 319      23.465  24.187 924.972  1.00 10.00           C
HETATM 2060  CB  HYP A 319      22.579  25.393 925.334  1.00  0.00           C
HETATM 2061  CG  HYP A 319      21.146  24.884 925.144  1.00  0.00           C
HETATM 2062  OE  HYP A 319      20.840  24.307 926.047  1.00  0.00           O
HETATM 2063  C   HYP A 319      23.655  23.525 925.866  1.00  0.00           C
HETATM 2064  O   HYP A 319      22.985  23.653 926.891  1.00  0.00           O
ATOM   2065  N   GLY A 320      24.576  22.587 926.045  1.00  0.00           N
ATOM   2066  CA  GLY A 320      24.973  21.529 927.231  0.79 10.00           C
ATOM   2067  C   GLY A 320      25.316  20.393 928.625  1.00  0.00           C
ATOM   2068  O   GLY A 320      26.235  19.579 928.564  1.00  0.00           O
ATOM   2069  N   PRO A 321      25.180  20.136 929.274  1.00  0.00           N
ATOM   2070  CA  PRO A 321      24.672  19.468 930.467  0.79 10.00           C
ATOM   2071  CD  PRO A 321      26.333  20.992 929.554  1.00  0.00           C
ATOM   2072  CB  PRO A 321      25.186  18.044 930.187  1.00  0.00           C
ATOM   2073  CG  PRO A 321      26.489  18.255 929.409  1.00  0.00           C
ATOM   2074  C   PRO A 321      25.242  20.090 932.108  1.00  0.00           C
ATOM   2075  O   PRO A 321      25.957  21.090 932.182  1.00  0.00           O
ATOM   2076  N   PRO A 322      25.446  20.305 932.749  1.00  0.00           N
ATOM   2077  CA  PRO A 322      25.376  20.901 933.971  0.93 10.00           C
ATOM   2078  CD  PRO A 322      26.749  19.693 932.492  1.00  0.00           C
ATOM   2079  CB  PRO A 322      24.443  20.074 934.874  1.00  0.00           C
ATOM   2080  CG  PRO A 322      24.628  18.631 934.393  1.00  0.00           C
ATOM   2081  C   PRO A 322      26.219  20.801 934.196  1.00  0.00           C
ATOM   2082  O   PRO A 322      27.068  20.554 933.339  1.00  0.00           O
ATOM   2083  N   GLY A 323      27.658  20.731 935.734  1.00  0.00           N
ATOM   2084  CA  GLY A 323      28.537  20.217 935.946  0.79 10.00           C
ATOM   2085  C   GLY A 323      28.036  19.658 937.209  1.00  0.00           C
ATOM   2086  O   GLY A 323      26.876  19.851 937.568  1.00  0.00           O
ATOM   2087  N   GLU A 324      28.192  18.838 938.531  1.00  0.00           N
ATOM   2088  CA  GLU A 324      28.497  18.487 939.311  0.95 10.00           C
ATOM   2089  CB  GLU A 324      29.928  18.192 938.788  1.00  0.00           C
ATOM   2090  CG  GLU A 324      30.901  17.545 939.815  1.00  0.00           C
ATOM   2091  CD  GLU A 324      32.313  17.254 939.301  1.00  0.00           C
ATOM   2092  OE1 GLU A 324      33.089  16.731 940.143  1.00  0.00           O
ATOM   2093  OE2 GLU A 324      32.626  17.550 938.124  1.00  0.00           O
ATOM   2094  C   GLU A 324      28.516  19.044 940.987  1.00  0.00           C
ATOM   2095  O   GLU A 324      27.980  18.388 941.880  1.00  0.00           O
ATOM   2096  N   ARG A 325      28.697  19.740 942.203  1.00  0.00           N
ATOM   2097  CA  ARG A 325      28.414  19.721 942.912  1.00 10.00           C
ATOM   2098  CB  ARG A 325      28.545  18.229 943.330  1.00  0.00           C
ATOM   2099  CG  ARG A 325      28.042  17.876 944.750  1.00  0.00           C
ATOM   2100  CD  ARG A 325      28.192  16.390 945.117  1.00  0.00           C
ATOM   2101  NE  ARG A 325      27.661  16.223 946.513  1.00  0.00           N
ATOM   2102  CZ  ARG A 325      27.639  15.045 947.151  1.00  0.00           C
ATOM   2103  NH1 ARG A 325      27.147  15.011 948.388  1.00  0.00           N
ATOM   2104  NH2 ARG A 325      28.066  13.924 946.580  1.00  0.00           N
ATOM   2105  C   ARG A 325      28.834  20.503 943.802  1.00  0.00           C
ATOM   2106  O   ARG A 325      28.215  21.519 944.104  1.00  0.00           O
ATOM   2107  N   GLY A 326      29.983  20.449 944.604  1.00  0.00           N
ATOM   2108  CA  GLY A 326      30.618  21.157 945.644  0.93 10.00           C
ATOM   2109  C   GLY A 326      30.661  20.846 946.536  1.00  0.00           C
ATOM   2110  O   GLY A 326      29.636  20.585 947.162  1.00  0.00           O
ATOM   2111  N   GLY A 327      31.577  20.503 947.625  1.00  0.00           N
ATOM   2112  CA  GLY A 327      31.686  20.540 949.228  1.00 10.00           C
ATOM   2113  C   GLY A 327      30.806  20.220 950.470  1.00  0.00           C
ATOM   2114  O   GLY A 327      29.864  19.435 950.389  1.00  0.00           O
HETATM 2115  N   HYP A 328      30.973  20.665 951.461  1.00  0.00           N
HETATM 2116  CD  HYP A 328      32.375  21.071 951.369  1.00  0.00           C
HETATM 2117  CA  HYP A 328      30.351  21.016 952.786  0.96 10.00           C
HETATM 2118  CB  HYP A 328      31.686  21.618 953.262  1.00  0.00           C
HETATM 2119  CG  HYP A 328      32.332  22.168 951.986  1.00  0.00           C
HETATM 2120  OE  HYP A 328      31.892  23.164 951.751  1.00  0.00           O
HETATM 2121  C   HYP A 328      29.073  21.927 953.254  1.00  0.00           C
HETATM 2122  O   HYP A 328      27.970  21.410 953.436  1.00  0.00           O
ATOM   2123  N   GLY A 329      28.979  22.930 953.409  1.00  0.00           N
ATOM   2124  CA  GLY A 329      27.714  23.624 953.448  0.79 10.00           C
ATOM   2125  C   GLY A 329      27.969  23.879 954.608  1.00  0.00           C
ATOM   2126  O   GLY A 329      28.831  23.250 955.217  1.00  0.00           O
ATOM   2127  N   SER A 330      27.176  24.992 955.236  1.00  0.00           N
ATOM   2128  CA  SER A 330      27.333  25.470 956.715  0.83 10.00           C
ATOM   2129  CB  SER A 330      26.322  26.654 956.638  1.00  0.00           C
ATOM   2130  OG  SER A 330      26.206  27.356 957.883  1.00  0.00           O
ATOM   2131  C   SER A 330      27.293  24.920 957.804  1.00  0.00           C
ATOM   2132  O   SER A 330      26.261  24.369 958.182  1.00  0.00           O
ATOM   2133  N   ARG A 331      27.580  24.538 958.789  1.00  0.00           N
ATOM   2134  CA  ARG A 331      28.114  24.000 960.141  0.96 10.00           C
ATOM   2135  CB  ARG A 331      28.912  24.870 961.153  1.00  0.00           C
ATOM   2136  CG  ARG A 331      29.364  24.158 962.450  1.00  0.00           C
ATOM   2137  CD  ARG A 331      30.149  25.060 963.419  1.00  0.00           C
ATOM   2138  NE  ARG A 331      30.506  24.220 964.613  1.00  0.00           N
ATOM   2139  CZ  ARG A 331      31.198  24.693 965.659  1.00  0.00           C
ATOM   2140  NH1 ARG A 331      31.460  23.861 966.664  1.00  0.00           N
ATOM   2141  NH2 ARG A 331      31.644  25.944 965.704  1.00  0.00           N
ATOM   2142  C   ARG A 331      26.959  23.927 960.422  1.00  0.00           C
ATOM   2143  O   ARG A 331      26.136  23.479 959.630  1.00  0.00           O
ATOM   2144  N   GLY A 332      25.931  24.185 961.484  1.00  0.00           N
ATOM   2145  CA  GLY A 332      25.006  24.476 962.267  0.79 10.00           C
ATOM   2146  C   GLY A 332      25.226  25.042 963.652  1.00  0.00           C
ATOM   2147  O   GLY A 332      26.206  24.717 964.318  1.00  0.00           O
ATOM   2148  N   PHE A 333      25.010  25.674 964.590  1.00  0.00           N
ATOM   2149  CA  PHE A 333      24.629  26.264 965.613  0.83 10.00           C
ATOM   2150  CB  PHE A 333      23.312  25.957 966.389  1.00  0.00           C
ATOM   2151  CG  PHE A 333      23.124  26.846 967.597  1.00  0.00           C
ATOM   2152  CD1 PHE A 333      22.444  28.070 967.478  1.00  0.00           C
ATOM   2153  CD2 PHE A 333      23.662  26.486 968.845  1.00  0.00           C
ATOM   2154  CE1 PHE A 333      22.314  28.925 968.580  1.00  0.00           C
ATOM   2155  CE2 PHE A 333      23.537  27.339 969.948  1.00  0.00           C
ATOM   2156  CZ  PHE A 333      22.863  28.560 969.815  1.00  0.00           C
ATOM   2157  C   PHE A 333      25.717  25.459 966.050  1.00  0.00           C
ATOM   2158  O   PHE A 333      26.687  25.273 965.319  1.00  0.00           O
HETATM 2159  N   HYP A 334      26.146  24.460 967.658  1.00  0.00           N
HETATM 2160  CD  HYP A 334      24.698  24.289 967.773  1.00  0.00           C
HETATM 2161  CA  HYP A 334      26.514  24.131 968.201  0.93 10.00           C
HETATM 2162  CB  HYP A 334      27.756  25.015 967.982  1.00  0.00           C
HETATM 2163  CG  HYP A 334      27.190  26.351 967.490  1.00  0.00           C
HETATM 2164  OE  HYP A 334      26.841  26.947 968.365  1.00  0.00           O
HETATM 2165  C   HYP A 334      26.296  24.035 969.165  1.00  0.00           C
HETATM 2166  O   HYP A 334      26.809  24.783 969.999  1.00  0.00           O
ATOM   2167  N   GLY A 335      25.249  23.001 970.898  1.00  0.00           N
ATOM   2168  CA  GLY A 335      24.987  23.108 971.525  1.00 10.00           C
ATOM   2169  C   GLY A 335      25.589  24.079 972.481  1.00  0.00           C
ATOM   2170  O   GLY A 335      26.246  25.036 972.077  1.00  0.00           O
ATOM   2171  N   ALA A 336      25.519  24.093 974.123  1.00  0.00           N
ATOM   2172  CA  ALA A 336      25.321  24.766 974.924  1.00 10.00           C
ATOM   2173  CB  ALA A 336      24.551  25.754 974.017  1.00  0.00           C
ATOM   2174  C   ALA A 336      24.914  24.761 975.930  1.00  0.00           C
ATOM   2175  O   ALA A 336      23.809  25.228 976.198  1.00  0.00           O
ATOM   2176  N   ASP A 337      25.314  24.237 977.648  1.00  0.00           N
ATOM   2177  CA  ASP A 337      24.860  24.465 978.688  0.97 10.00           C
ATOM   2178  CB  ASP A 337      23.335  24.768 978.538  1.00  0.00           C
ATOM   2179  CG  ASP A 337      22.667  25.079 979.869  1.00  0.00           C
ATOM   2180  OD1 ASP A 337      21.437  25.339 979.865  1.00  0.00           O
ATOM   2181  OD2 ASP A 337      23.406  25.244 980.868  1.00  0.00           O
ATOM   2182  C   ASP A 337      25.080  23.646 979.338  1.00  0.00           C
ATOM   2183  O   ASP A 337      24.254  22.749 979.523  1.00  0.00           O
ATOM   2184  N   GLY A 338      25.985  22.706 980.407  1.00  0.00           N
ATOM   2185  CA  GLY A 338      25.817  21.424 980.734  1.00 10.00           C
ATOM   2186  C   GLY A 338      25.253  20.874 981.831  1.00  0.00           C
ATOM   2187  O   GLY A 338      25.937  20.284 982.663  1.00  0.00           O
ATOM   2188  N   VAL A 339      23.726  20.714 982.518  1.00  0.00           N
ATOM   2189  CA  VAL A 339      22.953  20.864 983.175  1.00 10.00           C
ATOM   2190  CB  VAL A 339      21.953  20.077 982.263  1.00  0.00           C
ATOM   2191  CG1 VAL A 339      20.519  19.992 982.830  1.00  0.00           C
ATOM   2192  CG2 VAL A 339      21.886  20.658 980.837  1.00  0.00           C
ATOM   2193  C   VAL A 339      22.742  20.770 984.049  1.00  0.00           C
ATOM   2194  O   VAL A 339      21.799  20.061 984.395  1.00  0.00           O
ATOM   2195  N   ALA A 340      23.428  21.461 985.904  1.00  0.00           N
ATOM   2196  CA  ALA A 340      23.459  21.240 986.945  1.00 10.00           C
ATOM   2197  CB  ALA A 340      22.627  19.982 987.285  1.00  0.00           C
ATOM   2198  C   ALA A 340      24.019  21.173 987.107  1.00  0.00           C
ATOM   2199  O   ALA A 340      24.944  21.756 986.545  1.00  0.00           O
ATOM   2200  N   GLY A 341      25.265  20.252 988.388  1.00  0.00           N
ATOM   2201  CA  GLY A 341      26.510  20.181 988.880  1.00 10.00           C
ATOM   2202  C   GLY A 341      26.427  19.052 989.310  1.00  0.00           C
ATOM   2203  O   GLY A 341      25.730  18.212 988.745  1.00  0.00           O
ATOM   2204  N   PRO A 342      27.578  19.109 990.888  1.00  0.00           N
ATOM   2205  CA  PRO A 342      27.688  17.842 991.665  1.00 10.00           C
ATOM   2206  CD  PRO A 342      28.344  20.204 991.480  1.00  0.00           C
ATOM   2207  CB  PRO A 342      29.085  17.195 991.638  1.00  0.00           C
ATOM   2208  CG  PRO A 342      30.051  18.379 991.530  1.00  0.00           C
ATOM   2209  C   PRO A 342      27.523  18.759 992.841  1.00  0.00           C
ATOM   2210  O   PRO A 342      28.160  19.810 992.907  1.00  0.00           O
ATOM   2211  N   LYS A 343      27.208  19.127 993.732  1.00  0.00           N
ATOM   2212  CA  LYS A 343      26.585  19.624 994.824  1.00 10.00           C
ATOM   2213  CB  LYS A 343      25.505  18.668 995.409  1.00  0.00           C
ATOM   2214  CG  LYS A 343      24.759  19.182 996.659  1.00  0.00           C
ATOM   2215  CD  LYS A 343      23.705  18.193 997.189  1.00  0.00           C
ATOM   2216  CE  LYS A 343      22.977  18.726 998.431  1.00  0.00           C
ATOM   2217  NZ  LYS A 343      21.990  17.757 998.898  1.00  0.00           N
ATOM   2218  C   LYS A 343      27.702  19.844 995.795  1.00  0.00           C
ATOM   2219  O   LYS A 343      27.472  20.204 996.946  1.00  0.00           O
ATOM   2220  N   GLY A 344      28.637  19.950 996.349  1.00  0.00           N
ATOM   2221  CA  GLY A 344      29.336  20.253 997.356  1.00 10.00           C
ATOM   2222  C   GLY A 344      29.930  19.390 998.896  1.00  0.00           C
ATOM   2223  O   GLY A 344      31.085  18.977 998.982  1.00  0.00           O
ATOM   2224  N   PRO A 345      29.200  19.210 999.860  1.00  0.00           N
ATOM   2225  CA  PRO A 345      29.806  18.5521000.772  0.82 10.00           C
ATOM   2226  CD  PRO A 345      27.816  19.5231000.213  1.00  0.00           C
ATOM   2227  CB  PRO A 345      31.173  19.1911000.464  1.00  0.00           C
ATOM   2228  CG  PRO A 345      30.832  20.603 999.977  1.00  0.00           C
ATOM   2229  C   PRO A 345      29.580  18.5341001.949  1.00  0.00           C
ATOM   2230  O   PRO A 345      29.952  17.5861002.642  1.00  0.00           O
ATOM   2231  N   ALA A 346      28.707  19.6381002.959  1.00  0.00           N
ATOM   2232  CA  ALA A 346      28.204  19.7111004.022  0.96 10.00           C
ATOM   2233  CB  ALA A 346      28.743  18.3051004.374  1.00  0.00           C
ATOM   2234  C   ALA A 346      28.119  20.1921004.723  1.00  0.00           C
ATOM   2235  O   ALA A 346      27.126  20.8871004.932  1.00  0.00           O
ATOM   2236  N   GLY A 347      29.222  20.4071006.088  1.00  0.00           N
ATOM   2237  CA  GLY A 347      29.412  20.9201007.409  0.93 10.00           C
ATOM   2238  C   GLY A 347      29.514  20.2601008.477  1.00  0.00           C
ATOM   2239  O   GLY A 347      29.204  19.0721008.515  1.00  0.00           O
ATOM   2240  N   GLU A 348      29.872  20.2521009.851  1.00  0.00           N
ATOM   2241  CA  GLU A 348      30.753  19.3011010.582  0.79 10.00           C
ATOM   2242  CB  GLU A 348      32.132  19.0771009.906  1.00  0.00           C
ATOM   2243  CG  GLU A 348      33.088  18.0901010.635  1.00  0.00           C
ATOM   2244  CD  GLU A 348      34.448  17.8691009.970  1.00  0.00           C
ATOM   2245  OE1 GLU A 348      35.211  17.0681010.571  1.00  0.00           O
ATOM   2246  OE2 GLU A 348      34.738  18.4791008.914  1.00  0.00           O
ATOM   2247  C   GLU A 348      30.870  19.8701011.715  1.00  0.00           C
ATOM   2248  O   GLU A 348      31.553  20.8851011.848  1.00  0.00           O
ATOM   2249  N   ARG A 349      30.116  19.1561012.708  1.00  0.00           N
ATOM   2250  CA  ARG A 349      30.448  19.7631014.342  0.79 10.00           C
ATOM   2251  CB  ARG A 349      31.241  18.5211014.839  1.00  0.00           C
ATOM   2252  CG  ARG A 349      31.766  18.5901016.293  1.00  0.00           C
ATOM   2253  CD  ARG A 349      32.544  17.3391016.738  1.00  0.00           C
ATOM   2254  NE  ARG A 349      32.976  17.5701018.159  1.00  0.00           N
ATOM   2255  CZ  ARG A 349      33.681  16.6741018.863  1.00  0.00           C
ATOM   2256  NH1 ARG A 349      34.012  16.9821020.115  1.00  0.00           N
ATOM   2257  NH2 ARG A 349      34.030  15.4951018.359  1.00  0.00           N
ATOM   2258  C   ARG A 349      31.056  21.1241014.890  1.00  0.00           C
ATOM   2259  O   ARG A 349      31.696  21.8771014.162  1.00  0.00           O
ATOM   2260  N   GLY A 350      30.896  21.5481016.250  1.00  0.00           N
ATOM   2261  CA  GLY A 350      31.047  22.5031016.908  0.86 10.00           C
ATOM   2262  C   GLY A 350      31.448  22.4861017.735  1.00  0.00           C
ATOM   2263  O   GLY A 350      32.671  22.4581017.843  1.00  0.00           O
ATOM   2264  N   SER A 351      31.357  22.4691019.584  1.00  0.00           N
ATOM   2265  CA  SER A 351      31.828  22.6141020.654  0.79 10.00           C
ATOM   2266  CB  SER A 351      31.943  24.1581020.829  1.00  0.00           C
ATOM   2267  OG  SER A 351      32.505  24.5261022.095  1.00  0.00           O
ATOM   2268  C   SER A 351      31.375  22.1031021.620  1.00  0.00           C
ATOM   2269  O   SER A 351      30.977  20.9411021.577  1.00  0.00           O
HETATM 2270  N   HYP A 352      30.986  22.2921023.231  1.00  0.00           N
HETATM 2271  CD  HYP A 352      31.327  23.6411023.679  1.00  0.00           C
HETATM 2272  CA  HYP A 352      30.480  21.6141024.114  0.79 10.00           C
HETATM 2273  CB  HYP A 352      31.477  21.1991025.212  1.00  0.00           C
HETATM 2274  CG  HYP A 352      32.477  22.3581025.277  1.00  0.00           C
HETATM 2275  OE  HYP A 352      32.044  23.1811025.891  1.00  0.00           O
HETATM 2276  C   HYP A 352      29.886  22.5731024.410  1.00  0.00           C
HETATM 2277  O   HYP A 352      30.162  23.6601023.901  1.00  0.00           O
ATOM   2278  N   GLY A 353      28.870  23.1351025.232  1.00  0.00           N
ATOM   2279  CA  GLY A 353      27.974  23.6381026.110  1.00 10.00           C
ATOM   2280  C   GLY A 353      27.944  24.8131026.697  1.00  0.00           C
ATOM   2281  O   GLY A 353      27.934  25.8491026.034  1.00  0.00           O
ATOM   2282  N   PRO A 354      27.910  25.1001028.653  1.00  0.00           N
ATOM   2283  CA  PRO A 354      28.098  25.6931029.334  0.73 10.00           C
ATOM   2284  CD  PRO A 354      27.393  23.8231029.142  1.00  0.00           C
ATOM   2285  CB  PRO A 354      27.679  27.1471029.047  1.00  0.00           C
ATOM   2286  CG  PRO A 354      26.438  27.0171028.158  1.00  0.00           C
ATOM   2287  C   PRO A 354      27.211  25.0701029.930  1.00  0.00           C
ATOM   2288  O   PRO A 354      26.066  25.0311029.480  1.00  0.00           O
ATOM   2289  N   ALA A 355      26.956  24.2991031.127  1.00  0.00           N
ATOM   2290  CA  ALA A 355      26.679  24.2381032.571  0.68 10.00           C
ATOM   2291  CB  ALA A 355      27.532  25.3381033.244  1.00  0.00           C
ATOM   2292  C   ALA A 355      25.145  24.3441033.019  1.00  0.00           C
ATOM   2293  O   ALA A 355      24.218  24.3411032.211  1.00  0.00           O
ATOM   2294  N   GLY A 356      24.577  24.4371034.056  1.00  0.00           N
ATOM   2295  CA  GLY A 356      23.504  23.9841034.619  0.62 10.00           C
ATOM   2296  C   GLY A 356      23.104  24.4701035.380  1.00  0.00           C
ATOM   2297  O   GLY A 356      21.948  24.8861035.324  1.00  0.00           O
ATOM   2298  N   PRO A 357      23.019  25.1101036.766  1.00  0.00           N
ATOM   2299  CA  PRO A 357      22.103  25.8311037.653  0.27 10.00           C
ATOM   2300  CD  PRO A 357      24.347  24.9271037.352  1.00  0.00           C
ATOM   2301  CB  PRO A 357      20.792  25.1271037.255  1.00  0.00           C
ATOM   2302  CG  PRO A 357      21.221  23.7031036.888  1.00  0.00           C
ATOM   2303  C   PRO A 357      22.356  25.7651039.235  1.00  0.00           C
ATOM   2304  O   PRO A 357      22.677  26.7781039.859  1.00  0.00           O
ATOM   2305  N   LYS A 358      22.340  25.2171039.664  1.00  0.00           N
ATOM   2306  CA  LYS A 358      23.169  24.9481041.190  0.54 10.00           C
ATOM   2307  CB  LYS A 358      23.242  26.3371041.889  1.00  0.00           C
ATOM   2308  CG  LYS A 358      23.937  26.3591043.267  1.00  0.00           C
ATOM   2309  CD  LYS A 358      23.977  27.7591043.906  1.00  0.00           C
ATOM   2310  CE  LYS A 358      24.673  27.7561045.274  1.00  0.00           C
ATOM   2311  NZ  LYS A 358      24.688  29.1011045.842  1.00  0.00           N
ATOM   2312  C   LYS A 358      22.571  23.8541042.150  1.00  0.00           C
ATOM   2313  O   LYS A 358      21.593  24.1001042.850  1.00  0.00           O
ATOM   2314  N   GLY A 359      23.294  22.6391042.073  1.00  0.00           N
ATOM   2315  CA  GLY A 359      22.774  21.5271042.779  0.28 10.00           C
ATOM   2316  C   GLY A 359      22.419  21.7121043.588  1.00  0.00           C
ATOM   2317  O   GLY A 359      22.167  22.8691043.917  1.00  0.00           O
ATOM   2318  N   SER A 360      21.781  20.9181045.310  1.00  0.00           N
ATOM   2319  CA  SER A 360      21.189  20.7321046.166  0.82 10.00           C
ATOM   2320  CB  SER A 360      20.684  19.5491045.286  1.00  0.00           C
ATOM   2321  OG  SER A 360      19.695  18.7531045.953  1.00  0.00           O
ATOM   2322  C   SER A 360      21.002  20.6081046.996  1.00  0.00           C
ATOM   2323  O   SER A 360      20.007  19.9621047.317  1.00  0.00           O
HETATM 2324  N   HYP A 361      21.454  20.8951048.400  1.00  0.00           N
HETATM 2325  CD  HYP A 361      22.111  19.6171048.126  1.00  0.00           C
HETATM 2326  CA  HYP A 361      21.791  21.4821049.938  0.85 10.00           C
HETATM 2327  CB  HYP A 361      20.378  21.9131050.372  1.00  0.00           C
HETATM 2328  CG  HYP A 361      19.444  20.9251049.666  1.00  0.00           C
HETATM 2329  OE  HYP A 361      19.404  19.9761050.249  1.00  0.00           O
HETATM 2330  C   HYP A 361      22.485  20.3611051.046  1.00  0.00           C
HETATM 2331  O   HYP A 361      21.913  20.0911052.103  1.00  0.00           O
ATOM   2332  N   GLY A 362      23.039  19.7991051.410  1.00  0.00           N
ATOM   2333  CA  GLY A 362      24.256  19.5791052.119  0.38 10.00           C
ATOM   2334  C   GLY A 362      23.827  19.5121052.845  1.00  0.00           C
ATOM   2335  O   GLY A 362      22.770  20.1161053.011  1.00  0.00           O
ATOM   2336  N   GLU A 363      23.516  19.0621054.220  1.00  0.00           N
ATOM   2337  CA  GLU A 363      23.710  18.2311055.617  0.41 10.00           C
ATOM   2338  CB  GLU A 363      25.144  18.6211056.061  1.00  0.00           C
ATOM   2339  CG  GLU A 363      25.637  17.9791057.390  1.00  0.00           C
ATOM   2340  CD  GLU A 363      27.052  18.3631057.829  1.00  0.00           C
ATOM   2341  OE1 GLU A 363      27.437  17.8351058.905  1.00  0.00           O
ATOM   2342  OE2 GLU A 363      27.728  19.1631057.140  1.00  0.00           O
ATOM   2343  C   GLU A 363      23.016  18.3191056.412  1.00  0.00           C
ATOM   2344  O   GLU A 363      22.137  17.4751056.584  1.00  0.00           O
ATOM   2345  N   ALA A 364      22.833  19.5161057.648  1.00  0.00           N
ATOM   2346  CA  ALA A 364      22.465  19.5851058.958  0.85 10.00           C
ATOM   2347  CB  ALA A 364      23.117  18.1991059.169  1.00  0.00           C
ATOM   2348  C   ALA A 364      22.463  20.3511060.185  1.00  0.00           C
ATOM   2349  O   ALA A 364      21.555  21.1281060.478  1.00  0.00           O
ATOM   2350  N   GLY A 365      23.818  20.1731061.325  1.00  0.00           N
ATOM   2351  CA  GLY A 365      23.891  20.6881062.286  0.42 10.00           C
ATOM   2352  C   GLY A 365      23.724  20.1561063.393  1.00  0.00           C
ATOM   2353  O   GLY A 365      23.208  19.0451063.487  1.00  0.00           O
ATOM   2354  N   ARG A 366      23.707  19.8811064.898  1.00  0.00           N
ATOM   2355  CA  ARG A 366      24.148  18.9321065.640  0.63 10.00           C
ATOM   2356  CB  ARG A 366      25.703  18.9281065.604  1.00  0.00           C
ATOM   2357  CG  ARG A 366      26.397  17.8361066.453  1.00  0.00           C
ATOM   2358  CD  ARG A 366      27.933  17.8721066.386  1.00  0.00           C
ATOM   2359  NE  ARG A 366      28.440  16.7581067.258  1.00  0.00           N
ATOM   2360  CZ  ARG A 366      29.744  16.5001067.430  1.00  0.00           C
ATOM   2361  NH1 ARG A 366      30.083  15.4871068.225  1.00  0.00           N
ATOM   2362  NH2 ARG A 366      30.691  17.2011066.815  1.00  0.00           N
ATOM   2363  C   ARG A 366      23.623  19.0121067.011  1.00  0.00           C
ATOM   2364  O   ARG A 366      22.799  19.8631067.331  1.00  0.00           O
HETATM 2365  N   HYP A 367      23.634  18.7051067.751  1.00  0.00           N
HETATM 2366  CD  HYP A 367      24.466  17.5041067.823  1.00  0.00           C
HETATM 2367  CA  HYP A 367      22.958  19.1251069.248  0.85 10.00           C
HETATM 2368  CB  HYP A 367      22.981  17.8391070.094  1.00  0.00           C
HETATM 2369  CG  HYP A 367      24.223  17.0841069.607  1.00  0.00           C
HETATM 2370  OE  HYP A 367      25.126  17.5051070.105  1.00  0.00           O
HETATM 2371  C   HYP A 367      24.025  20.3141069.870  1.00  0.00           C
HETATM 2372  O   HYP A 367      24.403  21.2461069.160  1.00  0.00           O
ATOM   2373  N   GLY A 368      24.206  20.2141070.431  1.00  0.00           N
ATOM   2374  CA  GLY A 368      24.864  21.5001071.519  0.15 10.00           C
ATOM   2375  C   GLY A 368      25.264  21.4661072.421  1.00  0.00           C
ATOM   2376  O   GLY A 368      25.635  22.4931072.985  1.00  0.00           O
ATOM   2377  N   GLU A 369      25.838  20.5941073.931  1.00  0.00           N
ATOM   2378  CA  GLU A 369      26.658  20.5741074.728  0.57 10.00           C
ATOM   2379  CB  GLU A 369      27.804  21.3021073.977  1.00  0.00           C
ATOM   2380  CG  GLU A 369      29.131  21.4701074.772  1.00  0.00           C
ATOM   2381  CD  GLU A 369      30.262  22.1881074.031  1.00  0.00           C
ATOM   2382  OE1 GLU A 369      31.329  22.3161074.687  1.00  0.00           O
ATOM   2383  OE2 GLU A 369      30.081  22.6121072.866  1.00  0.00           O
ATOM   2384  C   GLU A 369      26.523  21.0481076.082  1.00  0.00           C
ATOM   2385  O   GLU A 369      25.426  21.0751076.639  1.00  0.00           O
ATOM   2386  N   ALA A 370      26.764  21.4051076.948  1.00  0.00           N
ATOM   2387  CA  ALA A 370      26.175  21.8201078.379  0.85 10.00           C
ATOM   2388  CB  ALA A 370      26.430  20.8291079.538  1.00  0.00           C
ATOM   2389  C   ALA A 370      27.012  23.2701078.623  1.00  0.00           C
ATOM   2390  O   ALA A 370      28.036  23.5551078.005  1.00  0.00           O
ATOM   2391  N   GLY A 371      26.753  24.4681079.558  1.00  0.00           N
ATOM   2392  CA  GLY A 371      27.639  25.1021079.577  0.62 10.00           C
ATOM   2393  C   GLY A 371      27.509  25.9331080.362  1.00  0.00           C
ATOM   2394  O   GLY A 371      27.847  27.0891080.118  1.00  0.00           O
ATOM   2395  N   LEU A 372      27.290  26.6701081.326  1.00  0.00           N
ATOM   2396  CA  LEU A 372      26.990  28.0271081.881  0.46 10.00           C
ATOM   2397  CB  LEU A 372      25.543  28.5691081.716  1.00  0.00           C
ATOM   2398  CG  LEU A 372      25.237  29.9721082.291  1.00  0.00           C
ATOM   2399  CD1 LEU A 372      23.768  30.3471082.042  1.00  0.00           C
ATOM   2400  CD2 LEU A 372      26.166  31.0571081.726  1.00  0.00           C
ATOM   2401  C   LEU A 372      27.297  27.5731083.389  1.00  0.00           C
ATOM   2402  O   LEU A 372      28.067  28.2241084.093  1.00  0.00           O
HETATM 2403  N   HYP A 373      27.074  26.9691083.898  1.00  0.00           N
HETATM 2404  CD  HYP A 373      27.239  25.6741083.239  1.00  0.00           C
HETATM 2405  CA  HYP A 373      26.510  26.8271085.491  0.85 10.00           C
HETATM 2406  CB  HYP A 373      27.872  27.3331086.001  1.00  0.00           C
HETATM 2407  CG  HYP A 373      28.355  28.2921084.908  1.00  0.00           C
HETATM 2408  OE  HYP A 373      27.864  29.2831085.045  1.00  0.00           O
HETATM 2409  C   HYP A 373      25.822  27.1651085.978  1.00  0.00           C
HETATM 2410  O   HYP A 373      26.034  27.9781086.878  1.00  0.00           O
ATOM   2411  N   GLY A 374      24.768  27.4781086.506  1.00  0.00           N
ATOM   2412  CA  GLY A 374      23.613  27.9501087.665  0.46 10.00           C
ATOM   2413  C   GLY A 374      24.006  28.1451088.601  1.00  0.00           C
ATOM   2414  O   GLY A 374      25.181  28.4811088.733  1.00  0.00           O
ATOM   2415  N   ALA A 375      23.687  28.2441090.601  1.00  0.00           N
ATOM   2416  CA  ALA A 375      23.893  28.8641091.345  0.25 10.00           C
ATOM   2417  CB  ALA A 375      23.146  30.2111091.209  1.00  0.00           C
ATOM   2418  C   ALA A 375      23.419  27.9611093.015  1.00  0.00           C
ATOM   2419  O   ALA A 375      23.847  26.8471093.309  1.00  0.00           O
ATOM   2420  N   LYS A 376      22.951  28.1911093.619  1.00  0.00           N
ATOM   2421  CA  LYS A 376      23.102  27.6121094.859  0.68 10.00           C
ATOM   2422  CB  LYS A 376      24.378  27.8031095.731  1.00  0.00           C
ATOM   2423  CG  LYS A 376      24.373  27.0801097.094  1.00  0.00           C
ATOM   2424  CD  LYS A 376      25.660  27.3071097.908  1.00  0.00           C
ATOM   2425  CE  LYS A 376      25.632  26.5781099.259  1.00  0.00           C
ATOM   2426  NZ  LYS A 376      26.869  26.8211099.996  1.00  0.00           N
ATOM   2427  C   LYS A 376      22.219  28.4391095.159  1.00  0.00           C
ATOM   2428  O   LYS A 376      21.503  28.9351094.294  1.00  0.00           O
ATOM   2429  N   GLY A 377      21.821  29.0301096.668  1.00  0.00           N
ATOM   2430  CA  GLY A 377      21.238  30.1371096.980  0.73 10.00           C
ATOM   2431  C   GLY A 377      20.095  30.6221096.275  1.00  0.00           C
ATOM   2432  O   GLY A 377      19.223  31.2651096.856  1.00  0.00           O
ATOM   2433  N   LEU A 378      19.313  30.8071095.190  1.00  0.00           N
ATOM   2434  CA  LEU A 378      18.137  30.5791094.828  0.16 10.00           C
ATOM   2435  CB  LEU A 378      18.089  29.0591094.508  1.00  0.00           C
ATOM   2436  CG  LEU A 378      16.740  28.4731094.026  1.00  0.00           C
ATOM   2437  CD1 LEU A 378      16.874  26.9671093.758  1.00  0.00           C
ATOM   2438  CD2 LEU A 378      16.197  29.1901092.781  1.00  0.00           C
ATOM   2439  C   LEU A 378      17.639  30.7681095.267  1.00  0.00           C
ATOM   2440  O   LEU A 378      17.485  30.1711096.331  1.00  0.00           O
ATOM   2441  N   THR A 379      15.946  31.9301096.024  1.00  0.00           N
ATOM   2442  CA  THR A 379      15.226  32.2401096.596  0.85 10.00           C
ATOM   2443  CB  THR A 379      14.119  31.1291096.552  1.00  0.00           C
ATOM   2444  OG1 THR A 379      12.991  31.4611097.358  1.00  0.00           O
ATOM   2445  CG2 THR A 379      14.570  29.7181096.944  1.00  0.00           C
ATOM   2446  C   THR A 379      15.566  32.7761098.193  1.00  0.00           C
ATOM   2447  O   THR A 379      16.635  33.3251098.448  1.00  0.00           O
ATOM   2448  N   GLY A 380      14.671  32.5851099.103  1.00  0.00           N
ATOM   2449  CA  GLY A 380      14.755  32.8471100.313  0.67 10.00           C
ATOM   2450  C   GLY A 380      14.046  32.0021100.912  1.00  0.00           C
ATOM   2451  O   GLY A 380      14.424  30.8401101.040  1.00  0.00           O
ATOM   2452  N   SER A 381      12.608  31.8051101.706  1.00  0.00           N
ATOM   2453  CA  SER A 381      12.201  31.5111102.818  0.25 10.00           C
ATOM   2454  CB  SER A 381      12.606  30.1801102.115  1.00  0.00           C
ATOM   2455  OG  SER A 381      12.391  29.0331102.949  1.00  0.00           O
ATOM   2456  C   SER A 381      11.765  31.2411104.507  1.00  0.00           C
ATOM   2457  O   SER A 381      12.618  30.8841105.317  1.00  0.00           O
HETATM 2458  N   HYP A 382      11.347  31.2401104.926  1.00  0.00           N
HETATM 2459  CD  HYP A 382      10.047  30.6611104.591  1.00  0.00           C
HETATM 2460  CA  HYP A 382      11.427  31.8131106.585  0.70 10.00           C
HETATM 2461  CB  HYP A 382       9.949  31.7151107.006  1.00  0.00           C
HETATM 2462  CG  HYP A 382       9.404  30.5261106.207  1.00  0.00           C
HETATM 2463  OE  HYP A 382       9.680  29.5791106.724  1.00  0.00           O
HETATM 2464  C   HYP A 382      11.858  31.4091107.015  1.00  0.00           C
HETATM 2465  O   HYP A 382      12.405  30.3971106.576  1.00  0.00           O
ATOM   2466  N   GLY A 383      12.526  31.1661108.602  1.00  0.00           N
ATOM   2467  CA  GLY A 383      13.807  30.1741109.033  0.79 10.00           C
ATOM   2468  C   GLY A 383      12.512  30.2311109.898  1.00  0.00           C
ATOM   2469  O   GLY A 383      11.492  30.7671109.472  1.00  0.00           O
ATOM   2470  N   SER A 384      12.528  29.8021110.853  1.00  0.00           N
ATOM   2471  CA  SER A 384      11.214  28.9451111.530  0.61 10.00           C
ATOM   2472  CB  SER A 384      11.266  27.5101110.925  1.00  0.00           C
ATOM   2473  OG  SER A 384      10.209  26.6711111.410  1.00  0.00           O
ATOM   2474  C   SER A 384      11.045  28.9041113.031  1.00  0.00           C
ATOM   2475  O   SER A 384      10.307  28.0701113.548  1.00  0.00           O
HETATM 2476  N   HYP A 385      11.639  29.7221113.968  1.00  0.00           N
HETATM 2477  CD  HYP A 385      12.745  30.6491113.727  1.00  0.00           C
HETATM 2478  CA  HYP A 385      11.187  29.7561115.280  0.62 10.00           C
HETATM 2479  CB  HYP A 385       9.806  29.1071115.073  1.00  0.00           C
HETATM 2480  CG  HYP A 385      10.014  28.1301113.912  1.00  0.00           C
HETATM 2481  OE  HYP A 385      10.469  27.1901114.301  1.00  0.00           O
HETATM 2482  C   HYP A 385      11.803  29.2021116.082  1.00  0.00           C
HETATM 2483  O   HYP A 385      11.253  28.4371116.874  1.00  0.00           O
ATOM   2484  N   GLY A 386      13.633  29.3641116.417  1.00  0.00           N
ATOM   2485  CA  GLY A 386      14.209  29.2681117.528  0.82 10.00           C
ATOM   2486  C   GLY A 386      14.806  29.0471118.902  1.00  0.00           C
ATOM   2487  O   GLY A 386      15.898  29.5261119.199  1.00  0.00           O
ATOM   2488  N   PRO A 387      14.888  28.5271120.318  1.00  0.00           N
ATOM   2489  CA  PRO A 387      15.227  27.8611120.977  0.63 10.00           C
ATOM   2490  CD  PRO A 387      14.010  29.5271120.926  1.00  0.00           C
ATOM   2491  CB  PRO A 387      16.719  28.2351121.059  1.00  0.00           C
ATOM   2492  CG  PRO A 387      16.746  29.7481120.820  1.00  0.00           C
ATOM   2493  C   PRO A 387      14.619  27.9631122.178  1.00  0.00           C
ATOM   2494  O   PRO A 387      13.870  27.0711122.576  1.00  0.00           O
ATOM   2495  N   ASP A 388      14.760  28.8551122.762  1.00  0.00           N
ATOM   2496  CA  ASP A 388      14.676  29.6491124.273  0.55 10.00           C
ATOM   2497  CB  ASP A 388      14.255  28.3581125.044  1.00  0.00           C
ATOM   2498  CG  ASP A 388      14.054  28.6051126.532  1.00  0.00           C
ATOM   2499  OD1 ASP A 388      13.713  27.6321127.250  1.00  0.00           O
ATOM   2500  OD2 ASP A 388      14.054  29.7931126.931  1.00  0.00           O
ATOM   2501  C   ASP A 388      15.237  30.1871124.733  1.00  0.00           C
ATOM   2502  O   ASP A 388      14.933  31.3581124.969  1.00  0.00           O
ATOM   2503  N   GLY A 389      16.858  30.1321125.529  1.00  0.00           N
ATOM   2504  CA  GLY A 389      17.327  30.3401126.904  0.83 10.00           C
ATOM   2505  C   GLY A 389      17.742  29.9711128.050  1.00  0.00           C
ATOM   2506  O   GLY A 389      17.072  30.1781129.060  1.00  0.00           O
ATOM   2507  N   LYS A 390      18.150  29.6581128.811  1.00  0.00           N
ATOM   2508  CA  LYS A 390      18.812  29.1341130.198  0.67 10.00           C
ATOM   2509  CB  LYS A 390      20.109  29.9951130.176  1.00  0.00           C
ATOM   2510  CG  LYS A 390      21.066  29.7961131.370  1.00  0.00           C
ATOM   2511  CD  LYS A 390      22.329  30.6731131.291  1.00  0.00           C
ATOM   2512  CE  LYS A 390      23.265  30.4581132.489  1.00  0.00           C
ATOM   2513  NZ  LYS A 390      24.446  31.3081132.372  1.00  0.00           N
ATOM   2514  C   LYS A 390      18.346  29.0821131.289  1.00  0.00           C
ATOM   2515  O   LYS A 390      18.539  29.9841132.099  1.00  0.00           O
ATOM   2516  N   THR A 391      17.883  28.8451132.109  1.00  0.00           N
ATOM   2517  CA  THR A 391      17.518  28.7531133.758  0.47 10.00           C
ATOM   2518  CB  THR A 391      18.719  28.6971134.767  1.00  0.00           C
ATOM   2519  OG1 THR A 391      18.281  28.6211136.121  1.00  0.00           O
ATOM   2520  CG2 THR A 391      19.729  29.8451134.670  1.00  0.00           C
ATOM   2521  C   THR A 391      16.989  29.5161133.868  1.00  0.00           C
ATOM   2522  O   THR A 391      15.923  29.6251133.265  1.00  0.00           O
ATOM   2523  N   GLY A 392      17.632  31.2281135.254  1.00  0.00           N
ATOM   2524  CA  GLY A 392      17.368  32.1501135.465  0.82 10.00           C
ATOM   2525  C   GLY A 392      18.288  32.2171136.885  1.00  0.00           C
ATOM   2526  O   GLY A 392      18.807  31.2031137.348  1.00  0.00           O
ATOM   2527  N   PRO A 393      18.911  32.6871137.983  1.00  0.00           N
ATOM   2528  CA  PRO A 393      19.505  33.0651138.575  0.49 10.00           C
ATOM   2529  CD  PRO A 393      17.711  32.1691138.639  1.00  0.00           C
ATOM   2530  CB  PRO A 393      19.808  34.4111137.891  1.00  0.00           C
ATOM   2531  CG  PRO A 393      18.510  34.7681137.161  1.00  0.00           C
ATOM   2532  C   PRO A 393      18.921  33.2561139.944  1.00  0.00           C
ATOM   2533  O   PRO A 393      18.393  34.3251140.254  1.00  0.00           O
HETATM 2534  N   HYP A 394      18.784  32.6541141.058  1.00  0.00           N
HETATM 2535  CD  HYP A 394      19.075  31.2931140.610  1.00  0.00           C
HETATM 2536  CA  HYP A 394      18.546  32.7171142.261  0.50 10.00           C
HETATM 2537  CB  HYP A 394      19.999  32.2911142.544  1.00  0.00           C
HETATM 2538  CG  HYP A 394      20.801  32.8741141.376  1.00  0.00           C
HETATM 2539  OE  HYP A 394      21.010  33.9501141.574  1.00  0.00           O
HETATM 2540  C   HYP A 394      18.183  33.5121143.006  1.00  0.00           C
HETATM 2541  O   HYP A 394      18.958  33.9911143.834  1.00  0.00           O
ATOM   2542  N   GLY A 395      16.492  34.2041143.238  1.00  0.00           N
ATOM   2543  CA  GLY A 395      16.037  34.9981143.882  0.49 10.00           C
ATOM   2544  C   GLY A 395      15.368  35.5831145.247  1.00  0.00           C
ATOM   2545  O   GLY A 395      14.182  35.3881145.501  1.00  0.00           O
ATOM   2546  N   PRO A 396      14.977  36.2041146.538  1.00  0.00           N
ATOM   2547  CA  PRO A 396      15.181  36.3721147.357  0.82 10.00           C
ATOM   2548  CD  PRO A 396      13.652  36.7041146.171  1.00  0.00           C
ATOM   2549  CB  PRO A 396      14.852  37.8731147.254  1.00  0.00           C
ATOM   2550  CG  PRO A 396      13.716  37.9441146.229  1.00  0.00           C
ATOM   2551  C   PRO A 396      14.831  36.0141148.066  1.00  0.00           C
ATOM   2552  O   PRO A 396      13.611  35.8781148.158  1.00  0.00           O
ATOM   2553  N   ALA A 397      15.398  35.5021149.385  1.00  0.00           N
ATOM   2554  CA  ALA A 397      14.782  34.3571150.613  0.36 10.00           C
ATOM   2555  CB  ALA A 397      14.854  35.5151151.635  1.00  0.00           C
ATOM   2556  C   ALA A 397      14.127  33.7111150.871  1.00  0.00           C
ATOM   2557  O   ALA A 397      13.868  32.7221150.187  1.00  0.00           O
ATOM   2558  N   GLY A 398      12.932  33.4191152.292  1.00  0.00           N
ATOM   2559  CA  GLY A 398      11.759  32.8091152.387  0.63 10.00           C
ATOM   2560  C   GLY A 398      10.547  33.7411153.583  1.00  0.00           C
ATOM   2561  O   GLY A 398       9.943  33.1361154.466  1.00  0.00           O
ATOM   2562  N   GLN A 399      10.207  34.2701153.848  1.00  0.00           N
ATOM   2563  CA  GLN A 399       9.537  34.4501154.990  0.73 10.00           C
ATOM   2564  CB  GLN A 399       9.219  32.9711154.637  1.00  0.00           C
ATOM   2565  CG  GLN A 399       8.297  32.2261155.641  1.00  0.00           C
ATOM   2566  CD  GLN A 399       8.029  30.7761155.227  1.00  0.00           C
ATOM   2567  OE1 GLN A 399       7.319  30.0351155.904  1.00  0.00           O
ATOM   2568  NE2 GLN A 399       8.604  30.3531154.078  1.00  0.00           N
ATOM   2569  C   GLN A 399       9.100  34.8271156.629  1.00  0.00           C
ATOM   2570  O   GLN A 399       8.127  35.5391156.869  1.00  0.00           O
ATOM   2571  N   ASP A 400       9.369  34.6711157.659  1.00  0.00           N
ATOM   2572  CA  ASP A 400       9.443  34.5661158.805  0.46 10.00           C
ATOM   2573  CB  ASP A 400       8.207  35.3591159.337  1.00  0.00           C
ATOM   2574  CG  ASP A 400       8.113  35.3471160.855  1.00  0.00           C
ATOM   2575  OD1 ASP A 400       7.154  35.9561161.392  1.00  0.00           O
ATOM   2576  OD2 ASP A 400       9.092  34.8941161.496  1.00  0.00           O
ATOM   2577  C   ASP A 400       9.550  33.4541159.264  1.00  0.00           C
ATOM   2578  O   ASP A 400      10.282  32.6201158.727  1.00  0.00           O
ATOM   2579  N   GLY A 401       8.707  33.1691160.559  1.00  0.00           N
ATOM   2580  CA  GLY A 401       9.003  32.1091161.657  0.15 10.00           C
ATOM   2581  C   GLY A 401       7.736  31.9621162.259  1.00  0.00           C
ATOM   2582  O   GLY A 401       6.706  32.0911161.600  1.00  0.00           O
ATOM   2583  N   ARG A 402       7.176  31.6651163.602  1.00  0.00           N
ATOM   2584  CA  ARG A 402       6.685  32.1561164.679  0.54 10.00           C
ATOM   2585  CB  ARG A 402       5.280  31.5121164.511  1.00  0.00           C
ATOM   2586  CG  ARG A 402       4.254  31.8221165.627  1.00  0.00           C
ATOM   2587  CD  ARG A 402       2.880  31.1631165.416  1.00  0.00           C
ATOM   2588  NE  ARG A 402       2.015  31.5641166.578  1.00  0.00           N
ATOM   2589  CZ  ARG A 402       0.743  31.1631166.715  1.00  0.00           C
ATOM   2590  NH1 ARG A 402       0.068  31.5781167.785  1.00  0.00           N
ATOM   2591  NH2 ARG A 402       0.143  30.3961165.811  1.00  0.00           N
ATOM   2592  C   ARG A 402       7.216  32.2141166.429  1.00  0.00           C
ATOM   2593  O   ARG A 402       8.268  31.6991166.796  1.00  0.00           O
HETATM 2594  N   HYP A 403       6.626  32.6231166.817  1.00  0.00           N
HETATM 2595  CD  HYP A 403       5.330  33.2171166.490  1.00  0.00           C
HETATM 2596  CA  HYP A 403       7.030  32.7801168.494  0.82 10.00           C
HETATM 2597  CB  HYP A 403       5.785  33.6121168.854  1.00  0.00           C
HETATM 2598  CG  HYP A 403       4.701  33.1091167.896  1.00  0.00           C
HETATM 2599  OE  HYP A 403       4.265  32.1651168.298  1.00  0.00           O
HETATM 2600  C   HYP A 403       7.255  31.5561169.532  1.00  0.00           C
HETATM 2601  O   HYP A 403       7.243  30.3901169.135  1.00  0.00           O
ATOM   2602  N   GLY A 404       7.426  31.0381170.577  1.00  0.00           N
ATOM   2603  CA  GLY A 404       7.909  30.2041171.107  0.44 10.00           C
ATOM   2604  C   GLY A 404       7.713  30.1381172.344  1.00  0.00           C
ATOM   2605  O   GLY A 404       7.780  31.1441173.047  1.00  0.00           O
ATOM   2606  N   PRO A 405       7.381  29.0231173.280  1.00  0.00           N
ATOM   2607  CA  PRO A 405       6.893  28.7781174.461  0.19 10.00           C
ATOM   2608  CD  PRO A 405       7.794  27.8091172.576  1.00  0.00           C
ATOM   2609  CB  PRO A 405       7.536  27.4041174.727  1.00  0.00           C
ATOM   2610  CG  PRO A 405       8.879  27.4641173.993  1.00  0.00           C
ATOM   2611  C   PRO A 405       7.275  29.9271175.722  1.00  0.00           C
ATOM   2612  O   PRO A 405       8.388  30.4521175.771  1.00  0.00           O
ATOM   2613  N   PRO A 406       7.395  30.6441176.587  1.00  0.00           N
ATOM   2614  CA  PRO A 406       7.038  30.8891177.586  0.85 10.00           C
ATOM   2615  CD  PRO A 406       8.411  31.5781176.104  1.00  0.00           C
ATOM   2616  CB  PRO A 406       5.837  29.9281177.666  1.00  0.00           C
ATOM   2617  CG  PRO A 406       6.258  28.7221176.820  1.00  0.00           C
ATOM   2618  C   PRO A 406       7.766  30.7321178.457  1.00  0.00           C
ATOM   2619  O   PRO A 406       7.700  31.4411179.462  1.00  0.00           O
ATOM   2620  N   GLY A 407       9.066  30.1841179.544  1.00  0.00           N
ATOM   2621  CA  GLY A 407       9.396  30.4111180.525  0.70 10.00           C
ATOM   2622  C   GLY A 407       9.568  30.3171181.420  1.00  0.00           C
ATOM   2623  O   GLY A 407      10.077  31.2321182.063  1.00  0.00           O
ATOM   2624  N   PRO A 408       9.631  29.8891182.404  1.00  0.00           N
ATOM   2625  CA  PRO A 408       9.720  28.9461184.055  0.43 10.00           C
ATOM   2626  CD  PRO A 408       9.712  31.3391182.575  1.00  0.00           C
ATOM   2627  CB  PRO A 408      11.250  28.8721184.209  1.00  0.00           C
ATOM   2628  CG  PRO A 408      11.763  30.1531183.543  1.00  0.00           C
ATOM   2629  C   PRO A 408       9.341  29.3101184.756  1.00  0.00           C
ATOM   2630  O   PRO A 408       9.936  29.3591185.833  1.00  0.00           O
HETATM 2631  N   HYP A 409       8.512  29.9301185.723  1.00  0.00           N
HETATM 2632  CD  HYP A 409       7.265  29.2511185.369  1.00  0.00           C
HETATM 2633  CA  HYP A 409       8.331  30.9841186.998  0.68 10.00           C
HETATM 2634  CB  HYP A 409       7.730  29.9161187.931  1.00  0.00           C
HETATM 2635  CG  HYP A 409       8.400  28.6091187.494  1.00  0.00           C
HETATM 2636  OE  HYP A 409       9.409  28.5401187.960  1.00  0.00           O
HETATM 2637  C   HYP A 409       9.469  31.8481187.737  1.00  0.00           C
HETATM 2638  O   HYP A 409       9.977  32.8201187.176  1.00  0.00           O
ATOM   2639  N   GLY A 410       9.627  31.6941188.198  1.00  0.00           N
ATOM   2640  CA  GLY A 410      10.870  32.6511189.250  0.85 10.00           C
ATOM   2641  C   GLY A 410      11.558  32.8821190.900  1.00  0.00           C
ATOM   2642  O   GLY A 410      12.712  33.2761191.051  1.00  0.00           O
ATOM   2643  N   ALA A 411      11.064  32.7121191.683  1.00  0.00           N
ATOM   2644  CA  ALA A 411      11.703  33.3351192.860  0.45 10.00           C
ATOM   2645  CB  ALA A 411      11.415  34.7931193.286  1.00  0.00           C
ATOM   2646  C   ALA A 411      11.179  32.7071193.386  1.00  0.00           C
ATOM   2647  O   ALA A 411      11.301  31.4891193.274  1.00  0.00           O
ATOM   2648  N   ARG A 412       9.883  32.7931194.673  1.00  0.00           N
ATOM   2649  CA  ARG A 412       9.034  32.8871195.541  0.85 10.00           C
ATOM   2650  CB  ARG A 412       8.316  31.6001195.045  1.00  0.00           C
ATOM   2651  CG  ARG A 412       7.052  31.1821195.834  1.00  0.00           C
ATOM   2652  CD  ARG A 412       6.378  29.9051195.306  1.00  0.00           C
ATOM   2653  NE  ARG A 412       5.180  29.6451196.177  1.00  0.00           N
ATOM   2654  CZ  ARG A 412       4.358  28.6021195.997  1.00  0.00           C
ATOM   2655  NH1 ARG A 412       3.326  28.4671196.827  1.00  0.00           N
ATOM   2656  NH2 ARG A 412       4.529  27.7291195.009  1.00  0.00           N
ATOM   2657  C   ARG A 412       8.894  33.0881197.131  1.00  0.00           C
ATOM   2658  O   ARG A 412       9.307  32.2451197.921  1.00  0.00           O
ATOM   2659  N   GLY A 413       8.682  33.4791197.659  1.00  0.00           N
ATOM   2660  CA  GLY A 413       8.582  34.2481199.065  0.85 10.00           C
ATOM   2661  C   GLY A 413       8.841  34.8831199.983  1.00  0.00           C
ATOM   2662  O   GLY A 413       8.012  35.6441200.477  1.00  0.00           O
ATOM   2663  N   GLN A 414      10.016  34.9021200.630  1.00  0.00           N
ATOM   2664  CA  GLN A 414      10.710  35.1531202.056  0.15 10.00           C
ATOM   2665  CB  GLN A 414      10.948  36.6881202.006  1.00  0.00           C
ATOM   2666  CG  GLN A 414      11.625  37.3021203.261  1.00  0.00           C
ATOM   2667  CD  GLN A 414      11.826  38.8151203.138  1.00  0.00           C
ATOM   2668  OE1 GLN A 414      12.348  39.4701204.039  1.00  0.00           O
ATOM   2669  NE2 GLN A 414      11.410  39.3951201.989  1.00  0.00           N
ATOM   2670  C   GLN A 414      10.053  34.6591203.574  1.00  0.00           C
ATOM   2671  O   GLN A 414      10.641  33.8351204.271  1.00  0.00           O
ATOM   2672  N   ALA A 415       9.423  34.8041204.026  1.00  0.00           N
ATOM   2673  CA  ALA A 415       8.660  34.1791205.112  0.68 10.00           C
ATOM   2674  CB  ALA A 415       9.533  33.4511206.160  1.00  0.00           C
ATOM   2675  C   ALA A 415       8.131  34.9821205.550  1.00  0.00           C
ATOM   2676  O   ALA A 415       6.976  35.2631205.234  1.00  0.00           O
ATOM   2677  N   GLY A 416       7.681  36.1431206.335  1.00  0.00           N
ATOM   2678  CA  GLY A 416       6.543  36.8271206.815  0.65 10.00           C
ATOM   2679  C   GLY A 416       7.132  37.2761208.388  1.00  0.00           C
ATOM   2680  O   GLY A 416       8.070  36.6741208.905  1.00  0.00           O
ATOM   2681  N   VAL A 417       7.015  37.9251209.187  1.00  0.00           N
ATOM   2682  CA  VAL A 417       6.847  38.7241210.096  0.25 10.00           C
ATOM   2683  CB  VAL A 417       5.310  38.9061209.859  1.00  0.00           C
ATOM   2684  CG1 VAL A 417       4.636  39.8901210.841  1.00  0.00           C
ATOM   2685  CG2 VAL A 417       4.992  39.3521208.419  1.00  0.00           C
ATOM   2686  C   VAL A 417       7.192  38.7641211.610  1.00  0.00           C
ATOM   2687  O   VAL A 417       8.215  39.3191212.007  1.00  0.00           O
ATOM   2688  N   MET A 418       6.789  38.4721212.152  1.00  0.00           N
ATOM   2689  CA  MET A 418       6.454  38.0951213.849  0.18 10.00           C
ATOM   2690  CB  MET A 418       7.244  39.4211214.031  1.00  0.00           C
ATOM   2691  CG  MET A 418       7.439  39.8971215.489  1.00  0.00           C
ATOM   2692  SD  MET A 418       8.380  41.4571215.524  1.00  0.00           S
ATOM   2693  CE  MET A 418       8.425  41.7201217.324  1.00  0.00           C
ATOM   2694  C   MET A 418       5.709  37.7791214.975  1.00  0.00           C
ATOM   2695  O   MET A 418       5.903  38.3631216.039  1.00  0.00           O
ATOM   2696  N   GLY A 419       5.013  37.3431215.649  1.00  0.00           N
ATOM   2697  CA  GLY A 419       3.680  37.2641216.299  0.26 10.00           C
ATOM   2698  C   GLY A 419       3.260  37.6001217.064  1.00  0.00           C
ATOM   2699  O   GLY A 419       3.404  38.7741217.397  1.00  0.00           O
ATOM   2700  N   PHE A 420       2.311  37.8961218.581  1.00  0.00           N
ATOM   2701  CA  PHE A 420       2.355  38.3021219.696  0.73 10.00           C
ATOM   2702  CB  PHE A 420       0.958  38.9931219.648  1.00  0.00           C
ATOM   2703  CG  PHE A 420       0.598  39.6741220.948  1.00  0.00           C
ATOM   2704  CD1 PHE A 420       0.949  41.0181221.166  1.00  0.00           C
ATOM   2705  CD2 PHE A 420      -0.053  38.9671221.975  1.00  0.00           C
ATOM   2706  CE1 PHE A 420       0.667  41.6401222.389  1.00  0.00           C
ATOM   2707  CE2 PHE A 420      -0.333  39.5851223.200  1.00  0.00           C
ATOM   2708  CZ  PHE A 420       0.028  40.9221223.407  1.00  0.00           C
ATOM   2709  C   PHE A 420       2.514  37.9471220.447  1.00  0.00           C
ATOM   2710  O   PHE A 420       3.671  37.7811220.825  1.00  0.00           O
HETATM 2711  N   HYP A 421       2.461  37.1201222.185  1.00  0.00           N
HETATM 2712  CD  HYP A 421       1.717  35.9411221.743  1.00  0.00           C
HETATM 2713  CA  HYP A 421       2.719  37.0901223.322  0.35 10.00           C
HETATM 2714  CB  HYP A 421       3.693  38.2831223.314  1.00  0.00           C
HETATM 2715  CG  HYP A 421       3.153  39.2071222.218  1.00  0.00           C
HETATM 2716  OE  HYP A 421       2.314  39.8131222.630  1.00  0.00           O
HETATM 2717  C   HYP A 421       1.874  37.2041224.191  1.00  0.00           C
HETATM 2718  O   HYP A 421       2.171  37.6631225.294  1.00  0.00           O
ATOM   2719  N   GLY A 422       0.640  37.0791224.723  1.00  0.00           N
ATOM   2720  CA  GLY A 422       0.034  36.6491225.977  0.16 10.00           C
ATOM   2721  C   GLY A 422      -0.302  37.1751226.632  1.00  0.00           C
ATOM   2722  O   GLY A 422      -0.637  38.3341226.401  1.00  0.00           O
ATOM   2723  N   PRO A 423      -0.804  37.2361228.623  1.00  0.00           N
ATOM   2724  CA  PRO A 423      -1.242  37.9601229.370  0.67 10.00           C
ATOM   2725  CD  PRO A 423      -0.451  35.9501229.222  1.00  0.00           C
ATOM   2726  CB  PRO A 423      -2.750  38.2431229.235  1.00  0.00           C
ATOM   2727  CG  PRO A 423      -3.336  36.9331228.698  1.00  0.00           C
ATOM   2728  C   PRO A 423      -1.003  36.8831230.149  1.00  0.00           C
ATOM   2729  O   PRO A 423      -1.505  35.7921229.878  1.00  0.00           O
ATOM   2730  N   LYS A 424      -0.377  36.3721231.317  1.00  0.00           N
ATOM   2731  CA  LYS A 424      -0.671  36.1191232.615  0.15 10.00           C
ATOM   2732  CB  LYS A 424      -2.043  36.7951232.903  1.00  0.00           C
ATOM   2733  CG  LYS A 424      -2.582  36.6331234.341  1.00  0.00           C
ATOM   2734  CD  LYS A 424      -3.940  37.3231234.563  1.00  0.00           C
ATOM   2735  CE  LYS A 424      -4.455  37.1491235.999  1.00  0.00           C
ATOM   2736  NZ  LYS A 424      -5.743  37.8171236.164  1.00  0.00           N
ATOM   2737  C   LYS A 424      -0.680  34.6691233.016  1.00  0.00           C
ATOM   2738  O   LYS A 424       0.364  34.0241233.063  1.00  0.00           O
ATOM   2739  N   GLY A 425      -1.970  34.2701233.287  1.00  0.00           N
ATOM   2740  CA  GLY A 425      -1.880  32.8871234.182  0.38 10.00           C
ATOM   2741  C   GLY A 425      -3.058  32.7061235.565  1.00  0.00           C
ATOM   2742  O   GLY A 425      -3.647  31.6451235.756  1.00  0.00           O
ATOM   2743  N   ALA A 426      -3.043  33.5571235.985  1.00  0.00           N
ATOM   2744  CA  ALA A 426      -4.027  33.1631237.333  0.78 10.00           C
ATOM   2745  CB  ALA A 426      -3.827  31.7141236.833  1.00  0.00           C
ATOM   2746  C   ALA A 426      -4.442  33.1851238.814  1.00  0.00           C
ATOM   2747  O   ALA A 426      -5.534  32.7711239.200  1.00  0.00           O
ATOM   2748  N   ALA A 427      -4.298  33.4231240.126  1.00  0.00           N
ATOM   2749  CA  ALA A 427      -4.059  33.5671241.098  0.32 10.00           C
ATOM   2750  CB  ALA A 427      -5.414  33.7641241.816  1.00  0.00           C
ATOM   2751  C   ALA A 427      -3.463  32.8791241.604  1.00  0.00           C
ATOM   2752  O   ALA A 427      -3.934  32.0041242.329  1.00  0.00           O
ATOM   2753  N   GLY A 428      -2.552  32.1731242.103  1.00  0.00           N
ATOM   2754  CA  GLY A 428      -2.286  31.0731243.328  0.16 10.00           C
ATOM   2755  C   GLY A 428      -2.668  30.3051243.793  1.00  0.00           C
ATOM   2756  O   GLY A 428      -2.104  29.2131243.773  1.00  0.00           O
ATOM   2757  N   GLU A 429      -3.968  29.4561244.848  1.00  0.00           N
ATOM   2758  CA  GLU A 429      -4.247  29.0851245.888  0.79 10.00           C
ATOM   2759  CB  GLU A 429      -2.701  29.0231246.002  1.00  0.00           C
ATOM   2760  CG  GLU A 429      -2.145  28.5231247.366  1.00  0.00           C
ATOM   2761  CD  GLU A 429      -0.620  28.4611247.480  1.00  0.00           C
ATOM   2762  OE1 GLU A 429      -0.185  28.0551248.589  1.00  0.00           O
ATOM   2763  OE2 GLU A 429       0.097  28.8171246.515  1.00  0.00           O
ATOM   2764  C   GLU A 429      -4.889  29.0751247.207  1.00  0.00           C
ATOM   2765  O   GLU A 429      -4.640  28.1931248.028  1.00  0.00           O
HETATM 2766  N   HYP A 430      -5.716  29.3201248.518  1.00  0.00           N
HETATM 2767  CD  HYP A 430      -5.861  27.8721248.378  1.00  0.00           C
HETATM 2768  CA  HYP A 430      -6.111  29.6231249.197  0.49 10.00           C
HETATM 2769  CB  HYP A 430      -7.010  28.6851250.024  1.00  0.00           C
HETATM 2770  CG  HYP A 430      -6.356  27.3071249.882  1.00  0.00           C
HETATM 2771  OE  HYP A 430      -5.506  27.2291250.598  1.00  0.00           O
HETATM 2772  C   HYP A 430      -5.067  29.4311249.372  1.00  0.00           C
HETATM 2773  O   HYP A 430      -4.421  28.7321248.592  1.00  0.00           O
ATOM   2774  N   GLY A 431      -4.242  30.1341250.977  1.00  0.00           N
ATOM   2775  CA  GLY A 431      -2.908  30.0601251.117  0.35 10.00           C
ATOM   2776  C   GLY A 431      -2.609  30.3531252.182  1.00  0.00           C
ATOM   2777  O   GLY A 431      -1.816  31.2691252.384  1.00  0.00           O
ATOM   2778  N   LYS A 432      -2.864  29.9971253.290  1.00  0.00           N
ATOM   2779  CA  LYS A 432      -2.391  29.5991254.834  0.84 10.00           C
ATOM   2780  CB  LYS A 432      -1.983  30.9481255.495  1.00  0.00           C
ATOM   2781  CG  LYS A 432      -1.497  30.8591256.957  1.00  0.00           C
ATOM   2782  CD  LYS A 432      -1.109  32.2241257.554  1.00  0.00           C
ATOM   2783  CE  LYS A 432      -0.629  32.1101259.008  1.00  0.00           C
ATOM   2784  NZ  LYS A 432      -0.272  33.4251259.532  1.00  0.00           N
ATOM   2785  C   LYS A 432      -3.623  28.6061255.957  1.00  0.00           C
ATOM   2786  O   LYS A 432      -3.439  27.4151256.191  1.00  0.00           O
ATOM   2787  N   ALA A 433      -4.508  28.5791256.557  1.00  0.00           N
ATOM   2788  CA  ALA A 433      -4.924  27.6551256.929  0.69 10.00           C
ATOM   2789  CB  ALA A 433      -4.195  26.3251256.627  1.00  0.00           C
ATOM   2790  C   ALA A 433      -4.792  27.9681258.079  1.00  0.00           C
ATOM   2791  O   ALA A 433      -3.703  28.2821258.558  1.00  0.00           O
ATOM   2792  N   GLY A 434      -5.664  28.2451259.789  1.00  0.00           N
ATOM   2793  CA  GLY A 434      -5.441  28.3441260.645  0.15 10.00           C
ATOM   2794  C   GLY A 434      -4.790  29.2981261.339  1.00  0.00           C
ATOM   2795  O   GLY A 434      -4.474  30.3601260.807  1.00  0.00           O
ATOM   2796  N   GLU A 435      -4.342  29.0511263.137  1.00  0.00           N
ATOM   2797  CA  GLU A 435      -3.941  30.0821263.653  0.73 10.00           C
ATOM   2798  CB  GLU A 435      -4.818  31.3391263.897  1.00  0.00           C
ATOM   2799  CG  GLU A 435      -4.098  32.5421264.571  1.00  0.00           C
ATOM   2800  CD  GLU A 435      -4.962  33.7831264.812  1.00  0.00           C
ATOM   2801  OE1 GLU A 435      -4.366  34.7481265.358  1.00  0.00           O
ATOM   2802  OE2 GLU A 435      -6.173  33.7781264.488  1.00  0.00           O
ATOM   2803  C   GLU A 435      -3.998  29.4221264.436  1.00  0.00           C
ATOM   2804  O   GLU A 435      -3.902  28.2091264.251  1.00  0.00           O
ATOM   2805  N   ARG A 436      -4.180  29.4701265.892  1.00  0.00           N
ATOM   2806  CA  ARG A 436      -4.339  29.1551267.317  0.36 10.00           C
ATOM   2807  CB  ARG A 436      -2.898  29.3731267.860  1.00  0.00           C
ATOM   2808  CG  ARG A 436      -2.699  29.1211269.374  1.00  0.00           C
ATOM   2809  CD  ARG A 436      -1.259  29.3501269.862  1.00  0.00           C
ATOM   2810  NE  ARG A 436      -1.242  29.0651271.338  1.00  0.00           N
ATOM   2811  CZ  ARG A 436      -0.138  29.1661272.090  1.00  0.00           C
ATOM   2812  NH1 ARG A 436      -0.236  28.8901273.389  1.00  0.00           N
ATOM   2813  NH2 ARG A 436       1.040  29.5051271.575  1.00  0.00           N
ATOM   2814  C   ARG A 436      -5.154  29.6311268.016  1.00  0.00           C
ATOM   2815  O   ARG A 436      -4.866  30.4931268.839  1.00  0.00           O
ATOM   2816  N   GLY A 437      -6.620  29.9541268.720  1.00  0.00           N
ATOM   2817  CA  GLY A 437      -7.297  31.0311268.758  0.16 10.00           C
ATOM   2818  C   GLY A 437      -7.671  30.9991270.474  1.00  0.00           C
ATOM   2819  O   GLY A 437      -7.525  29.9711271.131  1.00  0.00           O
ATOM   2820  N   VAL A 438      -7.967  31.5851271.049  1.00  0.00           N
ATOM   2821  CA  VAL A 438      -7.562  31.8691272.455  0.40 10.00           C
ATOM   2822  CB  VAL A 438      -8.082  33.3381272.610  1.00  0.00           C
ATOM   2823  CG1 VAL A 438      -7.814  33.9551274.000  1.00  0.00           C
ATOM   2824  CG2 VAL A 438      -7.503  34.2771271.534  1.00  0.00           C
ATOM   2825  C   VAL A 438      -7.741  31.3921273.167  1.00  0.00           C
ATOM   2826  O   VAL A 438      -6.837  30.9961273.900  1.00  0.00           O
HETATM 2827  N   HYP A 439      -8.629  30.4331274.531  1.00  0.00           N
HETATM 2828  CD  HYP A 439      -9.767  29.8351273.835  1.00  0.00           C
HETATM 2829  CA  HYP A 439      -8.587  30.1271275.734  0.65 10.00           C
HETATM 2830  CB  HYP A 439      -8.394  31.3151276.695  1.00  0.00           C
HETATM 2831  CG  HYP A 439      -9.091  32.4871275.996  1.00  0.00           C
HETATM 2832  OE  HYP A 439     -10.187  32.4281276.187  1.00  0.00           O
HETATM 2833  C   HYP A 439      -9.987  29.8371275.516  1.00  0.00           C
HETATM 2834  O   HYP A 439     -10.340  29.1481274.558  1.00  0.00           O
ATOM   2835  N   GLY A 440     -11.073  30.1191276.019  1.00  0.00           N
ATOM   2836  CA  GLY A 440     -12.330  29.7741276.275  0.49 10.00           C
ATOM   2837  C   GLY A 440     -13.180  30.0121276.991  1.00  0.00           C
ATOM   2838  O   GLY A 440     -14.325  30.1781276.577  1.00  0.00           O
ATOM   2839  N   PRO A 441     -14.054  30.3481278.553  1.00  0.00           N
ATOM   2840  CA  PRO A 441     -14.369  31.1581279.239  0.45 10.00           C
ATOM   2841  CD  PRO A 441     -14.433  29.0201279.035  1.00  0.00           C
ATOM   2842  CB  PRO A 441     -15.864  30.8241279.396  1.00  0.00           C
ATOM   2843  CG  PRO A 441     -15.928  29.2981279.273  1.00  0.00           C
ATOM   2844  C   PRO A 441     -13.900  31.1761280.118  1.00  0.00           C
ATOM   2845  O   PRO A 441     -12.922  31.9051280.290  1.00  0.00           O
HETATM 2846  N   HYP A 442     -13.975  30.4241281.605  1.00  0.00           N
HETATM 2847  CD  HYP A 442     -12.595  30.0491281.297  1.00  0.00           C
HETATM 2848  CA  HYP A 442     -14.404  29.9411282.863  0.85 10.00           C
HETATM 2849  CB  HYP A 442     -15.569  30.8601283.274  1.00  0.00           C
HETATM 2850  CG  HYP A 442     -16.222  31.2631281.947  1.00  0.00           C
HETATM 2851  OE  HYP A 442     -16.901  30.4461281.610  1.00  0.00           O
HETATM 2852  C   HYP A 442     -14.905  28.4201282.589  1.00  0.00           C
HETATM 2853  O   HYP A 442     -15.458  27.7751283.481  1.00  0.00           O
ATOM   2854  N   GLY A 443     -14.938  27.8781282.128  1.00  0.00           N
ATOM   2855  CA  GLY A 443     -14.897  26.2761282.149  0.81 10.00           C
ATOM   2856  C   GLY A 443     -15.639  25.3891283.110  1.00  0.00           C
ATOM   2857  O   GLY A 443     -15.245  24.2511283.351  1.00  0.00           O
ATOM   2858  N   ALA A 444     -16.269  25.2291283.650  1.00  0.00           N
ATOM   2859  CA  ALA A 444     -17.228  24.1471284.213  0.63 10.00           C
ATOM   2860  CB  ALA A 444     -17.261  22.8681283.345  1.00  0.00           C
ATOM   2861  C   ALA A 444     -16.681  23.7871285.854  1.00  0.00           C
ATOM   2862  O   ALA A 444     -17.386  23.1981286.672  1.00  0.00           O
ATOM   2863  N   VAL A 445     -16.022  23.7031286.858  1.00  0.00           N
ATOM   2864  CA  VAL A 445     -16.058  23.6691287.874  0.82 10.00           C
ATOM   2865  CB  VAL A 445     -17.241  24.5971288.312  1.00  0.00           C
ATOM   2866  CG1 VAL A 445     -17.449  24.6701289.840  1.00  0.00           C
ATOM   2867  CG2 VAL A 445     -17.089  26.0301287.766  1.00  0.00           C
ATOM   2868  C   VAL A 445     -16.122  22.8651288.251  1.00  0.00           C
ATOM   2869  O   VAL A 445     -17.027  22.0941287.936  1.00  0.00           O
ATOM   2870  N   GLY A 446     -15.517  21.6811289.369  1.00  0.00           N
ATOM   2871  CA  GLY A 446     -15.698  20.5161289.969  0.85 10.00           C
ATOM   2872  C   GLY A 446     -16.290  19.8861291.120  1.00  0.00           C
ATOM   2873  O   GLY A 446     -15.622  19.1651291.857  1.00  0.00           O
ATOM   2874  N   PRO A 447     -17.251  19.8561291.578  1.00  0.00           N
ATOM   2875  CA  PRO A 447     -18.311  20.0851292.750  0.65 10.00           C
ATOM   2876  CD  PRO A 447     -17.841  19.2231290.398  1.00  0.00           C
ATOM   2877  CB  PRO A 447     -19.246  18.8841292.515  1.00  0.00           C
ATOM   2878  CG  PRO A 447     -18.328  17.7911291.957  1.00  0.00           C
ATOM   2879  C   PRO A 447     -17.686  20.0851294.283  1.00  0.00           C
ATOM   2880  O   PRO A 447     -16.491  19.8571294.470  1.00  0.00           O
ATOM   2881  N   ALA A 448     -17.707  20.1501295.254  1.00  0.00           N
ATOM   2882  CA  ALA A 448     -17.311  20.5651296.356  0.77 10.00           C
ATOM   2883  CB  ALA A 448     -18.440  21.1561297.231  1.00  0.00           C
ATOM   2884  C   ALA A 448     -16.616  19.2751297.084  1.00  0.00           C
ATOM   2885  O   ALA A 448     -15.396  19.1231297.138  1.00  0.00           O
ATOM   2886  N   GLY A 449     -16.711  18.5221297.523  1.00  0.00           N
ATOM   2887  CA  GLY A 449     -15.924  18.0491298.821  0.85 10.00           C
ATOM   2888  C   GLY A 449     -16.491  17.9891299.666  1.00  0.00           C
ATOM   2889  O   GLY A 449     -17.715  18.0741299.610  1.00  0.00           O
ATOM   2890  N   LYS A 450     -16.346  17.7851301.368  1.00  0.00           N
ATOM   2891  CA  LYS A 450     -16.448  17.6221302.562  0.40 10.00           C
ATOM   2892  CB  LYS A 450     -15.041  17.1771303.057  1.00  0.00           C
ATOM   2893  CG  LYS A 450     -14.917  16.9041304.571  1.00  0.00           C
ATOM   2894  CD  LYS A 450     -13.503  16.4681304.997  1.00  0.00           C
ATOM   2895  CE  LYS A 450     -13.405  16.2031306.506  1.00  0.00           C
ATOM   2896  NZ  LYS A 450     -12.050  15.7931306.865  1.00  0.00           N
ATOM   2897  C   LYS A 450     -16.962  18.7551303.354  1.00  0.00           C
ATOM   2898  O   LYS A 450     -17.909  19.4241302.951  1.00  0.00           O
ATOM   2899  N   ASP A 451     -16.541  19.2451304.568  1.00  0.00           N
ATOM   2900  CA  ASP A 451     -16.561  19.6201305.838  0.83 10.00           C
ATOM   2901  CB  ASP A 451     -16.536  18.3371306.728  1.00  0.00           C
ATOM   2902  CG  ASP A 451     -16.557  18.6561308.215  1.00  0.00           C
ATOM   2903  OD1 ASP A 451     -16.540  17.6951309.025  1.00  0.00           O
ATOM   2904  OD2 ASP A 451     -16.779  19.8431308.554  1.00  0.00           O
ATOM   2905  C   ASP A 451     -15.411  20.6161306.131  1.00  0.00           C
ATOM   2906  O   ASP A 451     -15.350  21.6981305.544  1.00  0.00           O
ATOM   2907  N   GLY A 452     -15.051  20.5141306.465  1.00  0.00           N
ATOM   2908  CA  GLY A 452     -13.588  21.6361307.109  0.62 10.00           C
ATOM   2909  C   GLY A 452     -13.524  22.6681308.230  1.00  0.00           C
ATOM   2910  O   GLY A 452     -13.754  22.3491309.395  1.00  0.00           O
ATOM   2911  N   GLU A 453     -13.376  23.7751308.868  1.00  0.00           N
ATOM   2912  CA  GLU A 453     -13.418  24.7731309.224  0.36 10.00           C
ATOM   2913  CB  GLU A 453     -13.470  25.9281308.189  1.00  0.00           C
ATOM   2914  CG  GLU A 453     -13.530  27.3641308.784  1.00  0.00           C
ATOM   2915  CD  GLU A 453     -13.582  28.5041307.764  1.00  0.00           C
ATOM   2916  OE1 GLU A 453     -13.630  29.6601308.260  1.00  0.00           O
ATOM   2917  OE2 GLU A 453     -13.592  28.2491306.537  1.00  0.00           O
ATOM   2918  C   GLU A 453     -14.392  24.6051309.693  1.00  0.00           C
ATOM   2919  O   GLU A 453     -15.177  23.7701309.246  1.00  0.00           O
ATOM   2920  N   ALA A 454     -15.406  25.1941311.080  1.00  0.00           N
ATOM   2921  CA  ALA A 454     -16.390  25.5461311.526  0.81 10.00           C
ATOM   2922  CB  ALA A 454     -17.303  24.3141311.725  1.00  0.00           C
ATOM   2923  C   ALA A 454     -16.279  26.1871312.568  1.00  0.00           C
ATOM   2924  O   ALA A 454     -15.187  26.4931313.043  1.00  0.00           O
ATOM   2925  N   GLY A 455     -16.334  26.6411313.307  1.00  0.00           N
ATOM   2926  CA  GLY A 455     -16.600  27.9231314.509  0.85 10.00           C
ATOM   2927  C   GLY A 455     -15.053  28.9991314.642  1.00  0.00           C
ATOM   2928  O   GLY A 455     -15.041  30.1441314.194  1.00  0.00           O
ATOM   2929  N   ALA A 456     -14.186  29.3041314.833  1.00  0.00           N
ATOM   2930  CA  ALA A 456     -13.274  29.7861314.475  0.48 10.00           C
ATOM   2931  CB  ALA A 456     -13.237  31.0651313.607  1.00  0.00           C
ATOM   2932  C   ALA A 456     -13.228  30.0361315.558  1.00  0.00           C
ATOM   2933  O   ALA A 456     -12.458  29.4741316.334  1.00  0.00           O
ATOM   2934  N   GLN A 457     -13.945  31.0661316.690  1.00  0.00           N
ATOM   2935  CA  GLN A 457     -13.879  31.1221317.954  0.76 10.00           C
ATOM   2936  CB  GLN A 457     -13.109  32.4701318.022  1.00  0.00           C
ATOM   2937  CG  GLN A 457     -12.779  32.9811319.451  1.00  0.00           C
ATOM   2938  CD  GLN A 457     -12.021  34.3121319.437  1.00  0.00           C
ATOM   2939  OE1 GLN A 457     -11.676  34.8671320.479  1.00  0.00           O
ATOM   2940  NE2 GLN A 457     -11.740  34.8431318.224  1.00  0.00           N
ATOM   2941  C   GLN A 457     -15.093  31.0011319.228  1.00  0.00           C
ATOM   2942  O   GLN A 457     -16.230  31.4341319.052  1.00  0.00           O
ATOM   2943  N   GLY A 458     -15.061  30.8331319.623  1.00  0.00           N
ATOM   2944  CA  GLY A 458     -16.272  30.2831320.737  0.81 10.00           C
ATOM   2945  C   GLY A 458     -17.196  31.2041321.025  1.00  0.00           C
ATOM   2946  O   GLY A 458     -17.533  32.0401320.190  1.00  0.00           O
ATOM   2947  N   PRO A 459     -17.904  31.5241321.971  1.00  0.00           N
ATOM   2948  CA  PRO A 459     -18.572  32.2681322.994  0.36 10.00           C
ATOM   2949  CD  PRO A 459     -18.231  30.0991322.003  1.00  0.00           C
ATOM   2950  CB  PRO A 459     -19.945  31.6241323.265  1.00  0.00           C
ATOM   2951  CG  PRO A 459     -19.725  30.1321322.994  1.00  0.00           C
ATOM   2952  C   PRO A 459     -17.789  32.0411323.883  1.00  0.00           C
ATOM   2953  O   PRO A 459     -17.155  30.9851323.902  1.00  0.00           O
HETATM 2954  N   HYP A 460     -17.232  33.0211325.569  1.00  0.00           N
HETATM 2955  CD  HYP A 460     -18.071  34.1761325.887  1.00  0.00           C
HETATM 2956  CA  HYP A 460     -16.567  32.8821326.192  0.85 10.00           C
HETATM 2957  CB  HYP A 460     -15.652  34.1001325.968  1.00  0.00           C
HETATM 2958  CG  HYP A 460     -16.605  35.2161325.525  1.00  0.00           C
HETATM 2959  OE  HYP A 460     -17.088  35.6631326.424  1.00  0.00           O
HETATM 2960  C   HYP A 460     -16.985  32.8551327.260  1.00  0.00           C
HETATM 2961  O   HYP A 460     -16.232  32.9641328.228  1.00  0.00           O
ATOM   2962  N   GLY A 461     -17.916  32.7581328.680  1.00  0.00           N
ATOM   2963  CA  GLY A 461     -18.046  33.2391329.694  0.85 10.00           C
ATOM   2964  C   GLY A 461     -18.143  33.9031331.062  1.00  0.00           C
ATOM   2965  O   GLY A 461     -18.802  34.9281331.219  1.00  0.00           O
ATOM   2966  N   PRO A 462     -18.129  34.1971331.883  1.00  0.00           N
ATOM   2967  CA  PRO A 462     -17.425  34.1831333.377  0.15 10.00           C
ATOM   2968  CD  PRO A 462     -19.300  35.0701331.818  1.00  0.00           C
ATOM   2969  CB  PRO A 462     -18.540  35.0191334.032  1.00  0.00           C
ATOM   2970  CG  PRO A 462     -19.807  34.6341333.263  1.00  0.00           C
ATOM   2971  C   PRO A 462     -17.239  33.5581333.810  1.00  0.00           C
ATOM   2972  O   PRO A 462     -17.417  33.5661335.028  1.00  0.00           O
ATOM   2973  N   ALA A 463     -16.765  31.9931334.839  1.00  0.00           N
ATOM   2974  CA  ALA A 463     -16.885  31.5341336.056  0.85 10.00           C
ATOM   2975  CB  ALA A 463     -15.962  32.3441336.996  1.00  0.00           C
ATOM   2976  C   ALA A 463     -18.063  31.5371336.472  1.00  0.00           C
ATOM   2977  O   ALA A 463     -19.022  31.2951335.741  1.00  0.00           O
ATOM   2978  N   GLY A 464     -19.111  31.6661337.401  1.00  0.00           N
ATOM   2979  CA  GLY A 464     -19.540  31.2051338.724  0.62 10.00           C
ATOM   2980  C   GLY A 464     -19.500  30.8721339.971  1.00  0.00           C
ATOM   2981  O   GLY A 464     -18.427  30.7431340.555  1.00  0.00           O
ATOM   2982  N   PRO A 465     -19.888  30.4281341.594  1.00  0.00           N
ATOM   2983  CA  PRO A 465     -20.072  29.9531342.301  0.15 10.00           C
ATOM   2984  CD  PRO A 465     -19.906  31.8661341.858  1.00  0.00           C
ATOM   2985  CB  PRO A 465     -20.063  28.4691341.890  1.00  0.00           C
ATOM   2986  CG  PRO A 465     -19.020  28.3901340.770  1.00  0.00           C
ATOM   2987  C   PRO A 465     -18.871  30.3051343.161  1.00  0.00           C
ATOM   2988  O   PRO A 465     -18.481  31.4711343.241  1.00  0.00           O
ATOM   2989  N   ALA A 466     -18.050  29.7661343.847  1.00  0.00           N
ATOM   2990  CA  ALA A 466     -16.920  29.8161344.387  0.84 10.00           C
ATOM   2991  CB  ALA A 466     -16.586  31.2681343.975  1.00  0.00           C
ATOM   2992  C   ALA A 466     -16.411  29.5161345.758  1.00  0.00           C
ATOM   2993  O   ALA A 466     -15.350  28.9261345.954  1.00  0.00           O
ATOM   2994  N   GLY A 467     -17.137  29.9001346.985  1.00  0.00           N
ATOM   2995  CA  GLY A 467     -16.565  29.4371348.143  0.73 10.00           C
ATOM   2996  C   GLY A 467     -17.944  29.5341349.160  1.00  0.00           C
ATOM   2997  O   GLY A 467     -18.803  30.3941348.977  1.00  0.00           O
ATOM   2998  N   GLU A 468     -18.044  29.2191349.562  1.00  0.00           N
ATOM   2999  CA  GLU A 468     -19.521  29.0361350.496  0.76 10.00           C
ATOM   3000  CB  GLU A 468     -20.171  27.6891350.084  1.00  0.00           C
ATOM   3001  CG  GLU A 468     -21.503  27.3341350.804  1.00  0.00           C
ATOM   3002  CD  GLU A 468     -22.145  26.0051350.397  1.00  0.00           C
ATOM   3003  OE1 GLU A 468     -23.223  25.7321350.989  1.00  0.00           O
ATOM   3004  OE2 GLU A 468     -21.587  25.2721349.547  1.00  0.00           O
ATOM   3005  C   GLU A 468     -19.357  29.1011351.645  1.00  0.00           C
ATOM   3006  O   GLU A 468     -19.442  28.1001352.356  1.00  0.00           O
ATOM   3007  N   ARG A 469     -18.902  30.5511353.127  1.00  0.00           N
ATOM   3008  CA  ARG A 469     -19.066  30.6401353.903  0.96 10.00           C
ATOM   3009  CB  ARG A 469     -20.441  29.9511354.132  1.00  0.00           C
ATOM   3010  CG  ARG A 469     -20.985  29.9901355.581  1.00  0.00           C
ATOM   3011  CD  ARG A 469     -22.347  29.2961355.757  1.00  0.00           C
ATOM   3012  NE  ARG A 469     -22.723  29.4251357.207  1.00  0.00           N
ATOM   3013  CZ  ARG A 469     -23.860  28.9281357.713  1.00  0.00           C
ATOM   3014  NH1 ARG A 469     -24.095  29.0991359.012  1.00  0.00           N
ATOM   3015  NH2 ARG A 469     -24.757  28.3031356.957  1.00  0.00           N
ATOM   3016  C   ARG A 469     -18.274  30.2961354.663  1.00  0.00           C
ATOM   3017  O   ARG A 469     -18.559  30.1091355.842  1.00  0.00           O
ATOM   3018  N   GLY A 470     -16.588  29.8321355.027  1.00  0.00           N
ATOM   3019  CA  GLY A 470     -16.069  29.0781355.615  1.00 10.00           C
ATOM   3020  C   GLY A 470     -15.737  29.0701356.552  1.00  0.00           C
ATOM   3021  O   GLY A 470     -15.105  30.0221357.004  1.00  0.00           O
ATOM   3022  N   GLU A 471     -15.839  27.9881357.763  1.00  0.00           N
ATOM   3023  CA  GLU A 471     -15.864  27.9441359.235  0.87 10.00           C
ATOM   3024  CB  GLU A 471     -14.381  28.1301359.652  1.00  0.00           C
ATOM   3025  CG  GLU A 471     -14.106  28.1241361.184  1.00  0.00           C
ATOM   3026  CD  GLU A 471     -12.643  28.3071361.597  1.00  0.00           C
ATOM   3027  OE1 GLU A 471     -12.436  28.3001362.838  1.00  0.00           O
ATOM   3028  OE2 GLU A 471     -11.759  28.4661360.723  1.00  0.00           O
ATOM   3029  C   GLU A 471     -16.619  28.7231359.853  1.00  0.00           C
ATOM   3030  O   GLU A 471     -17.175  29.6581359.279  1.00  0.00           O
ATOM   3031  N   GLN A 472     -17.081  28.7021361.648  1.00  0.00           N
ATOM   3032  CA  GLN A 472     -17.012  29.4551362.516  1.00 10.00           C
ATOM   3033  CB  GLN A 472     -17.960  28.8541363.590  1.00  0.00           C
ATOM   3034  CG  GLN A 472     -18.079  29.6671364.909  1.00  0.00           C
ATOM   3035  CD  GLN A 472     -19.029  29.0131365.917  1.00  0.00           C
ATOM   3036  OE1 GLN A 472     -19.245  29.5181367.017  1.00  0.00           O
ATOM   3037  NE2 GLN A 472     -19.626  27.8611365.535  1.00  0.00           N
ATOM   3038  C   GLN A 472     -16.085  29.7231362.925  1.00  0.00           C
ATOM   3039  O   GLN A 472     -15.069  29.7091362.233  1.00  0.00           O
ATOM   3040  N   GLY A 473     -15.775  30.2341364.628  1.00  0.00           N
ATOM   3041  CA  GLY A 473     -14.722  31.2271364.945  1.00 10.00           C
ATOM   3042  C   GLY A 473     -13.794  30.7201366.430  1.00  0.00           C
ATOM   3043  O   GLY A 473     -13.885  29.5761366.870  1.00  0.00           O
ATOM   3044  N   PRO A 474     -13.338  31.4061366.700  1.00  0.00           N
ATOM   3045  CA  PRO A 474     -12.759  31.0841368.216  0.86 10.00           C
ATOM   3046  CD  PRO A 474     -12.976  32.7411366.228  1.00  0.00           C
ATOM   3047  CB  PRO A 474     -11.683  32.1851368.168  1.00  0.00           C
ATOM   3048  CG  PRO A 474     -12.299  33.2811367.292  1.00  0.00           C
ATOM   3049  C   PRO A 474     -13.538  31.1191369.510  1.00  0.00           C
ATOM   3050  O   PRO A 474     -13.547  32.1351370.206  1.00  0.00           O
ATOM   3051  N   ALA A 475     -14.189  30.3481370.139  1.00  0.00           N
ATOM   3052  CA  ALA A 475     -14.260  30.3481371.596  0.79 10.00           C
ATOM   3053  CB  ALA A 475     -12.950  30.9371372.169  1.00  0.00           C
ATOM   3054  C   ALA A 475     -15.007  30.8031371.928  1.00  0.00           C
ATOM   3055  O   ALA A 475     -16.002  30.2191372.352  1.00  0.00           O
ATOM   3056  N   GLY A 476     -15.738  32.3241372.269  1.00  0.00           N
ATOM   3057  CA  GLY A 476     -16.583  32.8681373.188  0.79 10.00           C
ATOM   3058  C   GLY A 476     -15.959  33.8951374.414  1.00  0.00           C
ATOM   3059  O   GLY A 476     -14.807  34.3181374.356  1.00  0.00           O
ATOM   3060  N   SER A 477     -16.173  34.4571375.434  1.00  0.00           N
ATOM   3061  CA  SER A 477     -16.001  34.6611376.471  0.79 10.00           C
ATOM   3062  CB  SER A 477     -17.477  34.9881376.852  1.00  0.00           C
ATOM   3063  OG  SER A 477     -17.623  35.3221378.239  1.00  0.00           O
ATOM   3064  C   SER A 477     -15.520  34.1651377.229  1.00  0.00           C
ATOM   3065  O   SER A 477     -14.548  33.4541376.984  1.00  0.00           O
HETATM 3066  N   HYP A 478     -14.754  33.2671379.087  1.00  0.00           N
HETATM 3067  CD  HYP A 478     -13.764  32.3331378.553  1.00  0.00           C
HETATM 3068  CA  HYP A 478     -14.788  33.2571379.839  0.79 10.00           C
HETATM 3069  CB  HYP A 478     -13.679  34.3241379.786  1.00  0.00           C
HETATM 3070  CG  HYP A 478     -13.957  35.0981378.493  1.00  0.00           C
HETATM 3071  OE  HYP A 478     -14.759  35.8491378.680  1.00  0.00           O
HETATM 3072  C   HYP A 478     -15.273  33.3671380.459  1.00  0.00           C
HETATM 3073  O   HYP A 478     -16.495  33.3621380.304  1.00  0.00           O
ATOM   3074  N   GLY A 479     -15.916  33.6781382.124  1.00  0.00           N
ATOM   3075  CA  GLY A 479     -16.657  33.5501383.172  0.79 10.00           C
ATOM   3076  C   GLY A 479     -16.078  33.9621384.488  1.00  0.00           C
ATOM   3077  O   GLY A 479     -14.921  33.6731384.786  1.00  0.00           O
ATOM   3078  N   PHE A 480     -16.250  34.3761385.220  1.00  0.00           N
ATOM   3079  CA  PHE A 480     -16.286  34.3421386.912  0.79 10.00           C
ATOM   3080  CB  PHE A 480     -17.474  35.3261387.138  1.00  0.00           C
ATOM   3081  CG  PHE A 480     -17.791  35.5341388.601  1.00  0.00           C
ATOM   3082  CD1 PHE A 480     -17.161  36.5631389.323  1.00  0.00           C
ATOM   3083  CD2 PHE A 480     -18.683  34.6801389.273  1.00  0.00           C
ATOM   3084  CE1 PHE A 480     -17.408  36.7281390.692  1.00  0.00           C
ATOM   3085  CE2 PHE A 480     -18.929  34.8401390.642  1.00  0.00           C
ATOM   3086  CZ  PHE A 480     -18.291  35.8641391.352  1.00  0.00           C
ATOM   3087  C   PHE A 480     -16.332  33.4011387.635  1.00  0.00           C
ATOM   3088  O   PHE A 480     -16.801  32.3361387.242  1.00  0.00           O
ATOM   3089  N   GLN A 481     -15.986  32.7181389.265  1.00  0.00           N
ATOM   3090  CA  GLN A 481     -15.840  32.4241390.151  0.79 10.00           C
ATOM   3091  CB  GLN A 481     -15.478  33.6631391.017  1.00  0.00           C
ATOM   3092  CG  GLN A 481     -15.201  33.3721392.517  1.00  0.00           C
ATOM   3093  CD  GLN A 481     -14.852  34.6391393.305  1.00  0.00           C
ATOM   3094  OE1 GLN A 481     -14.602  34.6001394.508  1.00  0.00           O
ATOM   3095  NE2 GLN A 481     -14.823  35.8011392.612  1.00  0.00           N
ATOM   3096  C   GLN A 481     -16.902  31.7491390.660  1.00  0.00           C
ATOM   3097  O   GLN A 481     -17.692  31.1731389.916  1.00  0.00           O
ATOM   3098  N   GLY A 482     -17.601  31.3581391.813  1.00  0.00           N
ATOM   3099  CA  GLY A 482     -17.972  31.3221393.053  0.79 10.00           C
ATOM   3100  C   GLY A 482     -18.270  31.7031393.670  1.00  0.00           C
ATOM   3101  O   GLY A 482     -19.260  31.2741394.258  1.00  0.00           O
ATOM   3102  N   LEU A 483     -18.502  32.9111394.936  1.00  0.00           N
ATOM   3103  CA  LEU A 483     -18.431  33.1811396.311  0.79 10.00           C
ATOM   3104  CB  LEU A 483     -19.943  33.1371395.954  1.00  0.00           C
ATOM   3105  CG  LEU A 483     -20.954  33.3801397.100  1.00  0.00           C
ATOM   3106  CD1 LEU A 483     -22.394  33.3011396.572  1.00  0.00           C
ATOM   3107  CD2 LEU A 483     -20.723  34.7201397.815  1.00  0.00           C
ATOM   3108  C   LEU A 483     -18.294  33.2131397.196  1.00  0.00           C
ATOM   3109  O   LEU A 483     -18.731  34.1491397.863  1.00  0.00           O
HETATM 3110  N   HYP A 484     -17.887  32.8711398.359  1.00  0.00           N
HETATM 3111  CD  HYP A 484     -18.750  31.6921398.409  1.00  0.00           C
HETATM 3112  CA  HYP A 484     -16.877  33.0571399.834  0.86 10.00           C
HETATM 3113  CB  HYP A 484     -17.133  34.5371400.174  1.00  0.00           C
HETATM 3114  CG  HYP A 484     -18.566  34.7941399.696  1.00  0.00           C
HETATM 3115  OE  HYP A 484     -19.282  34.4271400.468  1.00  0.00           O
HETATM 3116  C   HYP A 484     -17.268  32.1331400.991  1.00  0.00           C
HETATM 3117  O   HYP A 484     -16.622  32.1391402.040  1.00  0.00           O
ATOM   3118  N   GLY A 485     -18.089  31.4681400.806  1.00  0.00           N
ATOM   3119  CA  GLY A 485     -19.143  30.7991401.889  1.00 10.00           C
ATOM   3120  C   GLY A 485     -19.247  30.8491403.413  1.00  0.00           C
ATOM   3121  O   GLY A 485     -18.388  31.4161404.085  1.00  0.00           O
ATOM   3122  N   PRO A 486     -20.303  30.2781404.328  1.00  0.00           N
ATOM   3123  CA  PRO A 486     -20.840  30.2361405.298  1.00 10.00           C
ATOM   3124  CD  PRO A 486     -20.788  29.2851403.370  1.00  0.00           C
ATOM   3125  CB  PRO A 486     -20.924  28.7081405.125  1.00  0.00           C
ATOM   3126  CG  PRO A 486     -19.651  28.3421404.353  1.00  0.00           C
ATOM   3127  C   PRO A 486     -20.684  30.5131406.329  1.00  0.00           C
ATOM   3128  O   PRO A 486     -21.617  30.9421407.009  1.00  0.00           O
ATOM   3129  N   ALA A 487     -19.573  30.7491407.811  1.00  0.00           N
ATOM   3130  CA  ALA A 487     -19.478  31.6231408.570  1.00 10.00           C
ATOM   3131  CB  ALA A 487     -20.440  31.9411409.738  1.00  0.00           C
ATOM   3132  C   ALA A 487     -18.399  30.4621408.993  1.00  0.00           C
ATOM   3133  O   ALA A 487     -17.546  30.0371408.216  1.00  0.00           O
ATOM   3134  N   GLY A 488     -18.322  30.0161409.840  1.00  0.00           N
ATOM   3135  CA  GLY A 488     -16.996  29.4451410.436  0.86 10.00           C
ATOM   3136  C   GLY A 488     -16.820  28.5851411.422  1.00  0.00           C
ATOM   3137  O   GLY A 488     -16.419  28.9601412.521  1.00  0.00           O
ATOM   3138  N   PRO A 489     -16.770  27.2141412.251  1.00  0.00           N
ATOM   3139  CA  PRO A 489     -17.063  26.4841412.865  0.89 10.00           C
ATOM   3140  CD  PRO A 489     -15.429  26.9951411.710  1.00  0.00           C
ATOM   3141  CB  PRO A 489     -15.759  25.6681412.930  1.00  0.00           C
ATOM   3142  CG  PRO A 489     -14.648  26.7131412.778  1.00  0.00           C
ATOM   3143  C   PRO A 489     -17.431  26.8021413.935  1.00  0.00           C
ATOM   3144  O   PRO A 489     -18.477  27.4381414.072  1.00  0.00           O
HETATM 3145  N   HYP A 490     -16.813  26.6331415.370  1.00  0.00           N
HETATM 3146  CD  HYP A 490     -15.809  25.5701415.350  1.00  0.00           C
HETATM 3147  CA  HYP A 490     -16.946  27.2351416.641  0.96 10.00           C
HETATM 3148  CB  HYP A 490     -17.936  26.2021417.210  1.00  0.00           C
HETATM 3149  CG  HYP A 490     -17.553  24.8881416.522  1.00  0.00           C
HETATM 3150  OE  HYP A 490     -16.680  24.4381417.049  1.00  0.00           O
HETATM 3151  C   HYP A 490     -15.853  27.4581417.522  1.00  0.00           C
HETATM 3152  O   HYP A 490     -15.680  28.5651418.034  1.00  0.00           O
ATOM   3153  N   GLY A 491     -15.059  26.5851417.736  1.00  0.00           N
ATOM   3154  CA  GLY A 491     -13.640  26.9031418.528  0.79 10.00           C
ATOM   3155  C   GLY A 491     -13.176  26.3121420.100  1.00  0.00           C
ATOM   3156  O   GLY A 491     -12.881  25.1311420.267  1.00  0.00           O
ATOM   3157  N   GLU A 492     -13.133  26.5731420.574  1.00  0.00           N
ATOM   3158  CA  GLU A 492     -12.174  25.7611421.862  0.79 10.00           C
ATOM   3159  CB  GLU A 492     -10.777  25.9011421.201  1.00  0.00           C
ATOM   3160  CG  GLU A 492      -9.587  25.3061422.008  1.00  0.00           C
ATOM   3161  CD  GLU A 492      -8.209  25.4441421.356  1.00  0.00           C
ATOM   3162  OE1 GLU A 492      -7.256  24.9581422.021  1.00  0.00           O
ATOM   3163  OE2 GLU A 492      -8.091  26.0221420.251  1.00  0.00           O
ATOM   3164  C   GLU A 492     -12.111  26.0431423.490  1.00  0.00           C
ATOM   3165  O   GLU A 492     -11.934  25.1221424.288  1.00  0.00           O
ATOM   3166  N   ALA A 493     -12.132  26.6041424.402  1.00  0.00           N
ATOM   3167  CA  ALA A 493     -12.022  26.6291425.556  0.79 10.00           C
ATOM   3168  CB  ALA A 493     -11.032  25.7591426.365  1.00  0.00           C
ATOM   3169  C   ALA A 493     -11.663  27.3991425.342  1.00  0.00           C
ATOM   3170  O   ALA A 493     -11.676  27.8391424.194  1.00  0.00           O
ATOM   3171  N   GLY A 494     -10.717  28.7271426.521  1.00  0.00           N
ATOM   3172  CA  GLY A 494      -9.765  29.5501426.361  0.79 10.00           C
ATOM   3173  C   GLY A 494      -9.183  28.8161427.957  1.00  0.00           C
ATOM   3174  O   GLY A 494      -9.985  28.4721428.822  1.00  0.00           O
ATOM   3175  N   LYS A 495      -8.620  28.7261428.099  1.00  0.00           N
ATOM   3176  CA  LYS A 495      -8.353  28.4651429.693  0.87 10.00           C
ATOM   3177  CB  LYS A 495      -7.115  29.4041429.790  1.00  0.00           C
ATOM   3178  CG  LYS A 495      -6.459  29.5061431.183  1.00  0.00           C
ATOM   3179  CD  LYS A 495      -5.241  30.4491431.215  1.00  0.00           C
ATOM   3180  CE  LYS A 495      -4.606  30.5341432.609  1.00  0.00           C
ATOM   3181  NZ  LYS A 495      -3.458  31.4371432.593  1.00  0.00           N
ATOM   3182  C   LYS A 495      -9.044  28.5251430.714  1.00  0.00           C
ATOM   3183  O   LYS A 495     -10.150  29.0561430.694  1.00  0.00           O
HETATM 3184  N   HYP A 496      -9.207  28.1871432.291  1.00  0.00           N
HETATM 3185  CD  HYP A 496      -8.812  29.5041432.789  1.00  0.00           C
HETATM 3186  CA  HYP A 496      -9.499  27.4071433.191  0.79 10.00           C
HETATM 3187  CB  HYP A 496      -8.202  26.9961433.912  1.00  0.00           C
HETATM 3188  CG  HYP A 496      -7.297  28.2271433.800  1.00  0.00           C
HETATM 3189  OE  HYP A 496      -7.578  28.9621434.588  1.00  0.00           O
HETATM 3190  C   HYP A 496     -10.041  28.0051433.736  1.00  0.00           C
HETATM 3191  O   HYP A 496     -11.149  28.3731433.345  1.00  0.00           O
ATOM   3192  N   GLY A 497      -9.861  28.8201435.214  1.00  0.00           N
ATOM   3193  CA  GLY A 497     -10.583  29.9211435.824  0.79 10.00           C
ATOM   3194  C   GLY A 497     -10.527  30.0311437.177  1.00  0.00           C
ATOM   3195  O   GLY A 497     -10.853  31.0751437.739  1.00  0.00           O
ATOM   3196  N   GLU A 498     -10.436  29.9581438.128  1.00  0.00           N
ATOM   3197  CA  GLU A 498     -10.176  30.5461439.558  0.92 10.00           C
ATOM   3198  CB  GLU A 498      -9.460  31.8571439.139  1.00  0.00           C
ATOM   3199  CG  GLU A 498      -9.010  32.7821440.307  1.00  0.00           C
ATOM   3200  CD  GLU A 498      -8.303  34.0761439.895  1.00  0.00           C
ATOM   3201  OE1 GLU A 498      -7.945  34.8141440.850  1.00  0.00           O
ATOM   3202  OE2 GLU A 498      -8.135  34.3411438.681  1.00  0.00           O
ATOM   3203  C   GLU A 498     -11.201  30.7901440.738  1.00  0.00           C
ATOM   3204  O   GLU A 498     -11.784  31.8671440.859  1.00  0.00           O
ATOM   3205  N   GLN A 499     -11.287  29.8771441.384  1.00  0.00           N
ATOM   3206  CA  GLN A 499     -12.003  29.8841442.850  0.79 10.00           C
ATOM   3207  CB  GLN A 499     -10.766  29.3561443.628  1.00  0.00           C
ATOM   3208  CG  GLN A 499     -10.962  29.1821445.159  1.00  0.00           C
ATOM   3209  CD  GLN A 499      -9.702  28.6591445.856  1.00  0.00           C
ATOM   3210  OE1 GLN A 499      -9.674  28.4601447.069  1.00  0.00           O
ATOM   3211  NE2 GLN A 499      -8.626  28.4171445.072  1.00  0.00           N
ATOM   3212  C   GLN A 499     -12.702  30.8551443.585  1.00  0.00           C
ATOM   3213  O   GLN A 499     -13.092  31.8881443.046  1.00  0.00           O
ATOM   3214  N   GLY A 500     -13.154  31.4241444.168  1.00  0.00           N
ATOM   3215  CA  GLY A 500     -13.491  32.5601445.118  0.79 10.00           C
ATOM   3216  C   GLY A 500     -13.891  32.5091445.988  1.00  0.00           C
ATOM   3217  O   GLY A 500     -14.731  31.6491446.246  1.00  0.00           O
ATOM   3218  N   VAL A 501     -13.727  33.3201447.276  1.00  0.00           N
ATOM   3219  CA  VAL A 501     -13.244  33.2601448.860  0.79 10.00           C
ATOM   3220  CB  VAL A 501     -14.646  33.4981449.515  1.00  0.00           C
ATOM   3221  CG1 VAL A 501     -14.623  33.5131451.059  1.00  0.00           C
ATOM   3222  CG2 VAL A 501     -15.306  34.8001449.019  1.00  0.00           C
ATOM   3223  C   VAL A 501     -12.208  31.9421449.865  1.00  0.00           C
ATOM   3224  O   VAL A 501     -11.458  32.2931450.775  1.00  0.00           O
HETATM 3225  N   HYP A 502     -11.957  31.2231450.053  1.00  0.00           N
HETATM 3226  CD  HYP A 502     -12.629  30.5611448.936  1.00  0.00           C
HETATM 3227  CA  HYP A 502     -11.345  30.4741450.726  0.79 10.00           C
HETATM 3228  CB  HYP A 502     -10.161  31.2891451.278  1.00  0.00           C
HETATM 3229  CG  HYP A 502     -10.707  32.7141451.408  1.00  0.00           C
HETATM 3230  OE  HYP A 502     -11.289  32.7991452.354  1.00  0.00           O
HETATM 3231  C   HYP A 502     -12.283  30.0781451.796  1.00  0.00           C
HETATM 3232  O   HYP A 502     -11.894  29.4011452.748  1.00  0.00           O
ATOM   3233  N   GLY A 503     -13.297  29.9271452.457  1.00  0.00           N
ATOM   3234  CA  GLY A 503     -14.139  30.3621453.294  0.79 10.00           C
ATOM   3235  C   GLY A 503     -14.518  30.4271454.472  1.00  0.00           C
ATOM   3236  O   GLY A 503     -14.386  29.4691455.231  1.00  0.00           O
ATOM   3237  N   ASP A 504     -15.018  31.3741454.947  1.00  0.00           N
ATOM   3238  CA  ASP A 504     -15.673  31.9581456.383  0.88 10.00           C
ATOM   3239  CB  ASP A 504     -16.874  30.9631456.458  1.00  0.00           C
ATOM   3240  CG  ASP A 504     -17.745  31.1881457.686  1.00  0.00           C
ATOM   3241  OD1 ASP A 504     -18.742  30.4411457.846  1.00  0.00           O
ATOM   3242  OD2 ASP A 504     -17.534  32.2191458.368  1.00  0.00           O
ATOM   3243  C   ASP A 504     -14.896  32.2471457.907  1.00  0.00           C
ATOM   3244  O   ASP A 504     -13.889  32.9551457.977  1.00  0.00           O
ATOM   3245  N   LEU A 505     -15.364  31.7021459.117  1.00  0.00           N
ATOM   3246  CA  LEU A 505     -14.842  31.3991460.087  0.79 10.00           C
ATOM   3247  CB  LEU A 505     -16.159  31.2061460.889  1.00  0.00           C
ATOM   3248  CG  LEU A 505     -16.037  30.7651462.367  1.00  0.00           C
ATOM   3249  CD1 LEU A 505     -17.428  30.6231463.003  1.00  0.00           C
ATOM   3250  CD2 LEU A 505     -15.168  31.7221463.197  1.00  0.00           C
ATOM   3251  C   LEU A 505     -13.697  30.2621460.481  1.00  0.00           C
ATOM   3252  O   LEU A 505     -13.123  29.6221459.602  1.00  0.00           O
ATOM   3253  N   GLY A 506     -13.131  29.7471461.411  1.00  0.00           N
ATOM   3254  CA  GLY A 506     -12.494  28.8611461.642  0.79 10.00           C
ATOM   3255  C   GLY A 506     -12.707  27.6541462.629  1.00  0.00           C
ATOM   3256  O   GLY A 506     -13.794  27.4681463.171  1.00  0.00           O
ATOM   3257  N   ALA A 507     -12.771  26.7391463.342  1.00  0.00           N
ATOM   3258  CA  ALA A 507     -12.457  25.9061464.041  0.84 10.00           C
ATOM   3259  CB  ALA A 507     -11.295  25.8441463.023  1.00  0.00           C
ATOM   3260  C   ALA A 507     -12.157  25.2811465.124  1.00  0.00           C
ATOM   3261  O   ALA A 507     -12.247  24.0591465.229  1.00  0.00           O
HETATM 3262  N   HYP A 508     -11.785  25.2131466.254  1.00  0.00           N
HETATM 3263  CD  HYP A 508     -10.402  24.8141465.996  1.00  0.00           C
HETATM 3264  CA  HYP A 508     -12.107  25.3781467.842  1.00 10.00           C
HETATM 3265  CB  HYP A 508     -12.935  24.0821467.912  1.00  0.00           C
HETATM 3266  CG  HYP A 508     -12.291  23.1621466.870  1.00  0.00           C
HETATM 3267  OE  HYP A 508     -11.387  22.6831467.312  1.00  0.00           O
HETATM 3268  C   HYP A 508     -11.370  25.4531468.703  1.00  0.00           C
HETATM 3269  O   HYP A 508     -11.590  24.8711469.766  1.00  0.00           O
ATOM   3270  N   GLY A 509     -10.171  26.1111468.977  1.00  0.00           N
ATOM   3271  CA  GLY A 509      -8.790  26.1411469.558  0.79 10.00           C
ATOM   3272  C   GLY A 509      -8.075  26.0441470.849  1.00  0.00           C
ATOM   3273  O   GLY A 509      -8.413  26.7321471.809  1.00  0.00           O
ATOM   3274  N   PRO A 510      -7.271  25.3901470.966  1.00  0.00           N
ATOM   3275  CA  PRO A 510      -6.477  24.9251472.411  0.82 10.00           C
ATOM   3276  CD  PRO A 510      -6.681  24.7811469.775  1.00  0.00           C
ATOM   3277  CB  PRO A 510      -5.307  24.4001471.559  1.00  0.00           C
ATOM   3278  CG  PRO A 510      -5.283  25.3201470.335  1.00  0.00           C
ATOM   3279  C   PRO A 510      -6.053  25.5041473.523  1.00  0.00           C
ATOM   3280  O   PRO A 510      -5.164  26.3561473.484  1.00  0.00           O
ATOM   3281  N   SER A 511      -6.220  25.5071475.010  1.00  0.00           N
ATOM   3282  CA  SER A 511      -6.370  26.2871475.980  0.87 10.00           C
ATOM   3283  CB  SER A 511      -7.818  26.1441476.538  1.00  0.00           C
ATOM   3284  OG  SER A 511      -8.063  27.0101477.655  1.00  0.00           O
ATOM   3285  C   SER A 511      -5.218  26.1171477.203  1.00  0.00           C
ATOM   3286  O   SER A 511      -4.810  27.1041477.811  1.00  0.00           O
ATOM   3287  N   GLY A 512      -4.323  25.8131478.125  1.00  0.00           N
ATOM   3288  CA  GLY A 512      -3.713  25.9491478.674  0.79 10.00           C
ATOM   3289  C   GLY A 512      -3.447  25.2481479.517  1.00  0.00           C
ATOM   3290  O   GLY A 512      -3.373  24.0361479.328  1.00  0.00           O
ATOM   3291  N   ALA A 513      -3.033  25.3441481.328  1.00  0.00           N
ATOM   3292  CA  ALA A 513      -2.580  24.4121481.970  0.79 10.00           C
ATOM   3293  CB  ALA A 513      -1.035  24.4641482.011  1.00  0.00           C
ATOM   3294  C   ALA A 513      -2.902  24.4171482.744  1.00  0.00           C
ATOM   3295  O   ALA A 513      -3.012  23.3971483.422  1.00  0.00           O
ATOM   3296  N   ARG A 514      -3.711  25.2351484.356  1.00  0.00           N
ATOM   3297  CA  ARG A 514      -3.996  25.3541485.383  0.85 10.00           C
ATOM   3298  CB  ARG A 514      -4.337  23.8481485.564  1.00  0.00           C
ATOM   3299  CG  ARG A 514      -4.837  23.4301486.968  1.00  0.00           C
ATOM   3300  CD  ARG A 514      -5.161  21.9321487.097  1.00  0.00           C
ATOM   3301  NE  ARG A 514      -5.628  21.7011488.507  1.00  0.00           N
ATOM   3302  CZ  ARG A 514      -5.995  20.4971488.968  1.00  0.00           C
ATOM   3303  NH1 ARG A 514      -6.392  20.4061490.235  1.00  0.00           N
ATOM   3304  NH2 ARG A 514      -5.998  19.4151488.195  1.00  0.00           N
ATOM   3305  C   ARG A 514      -3.450  25.9411486.589  1.00  0.00           C
ATOM   3306  O   ARG A 514      -2.551  25.3921487.217  1.00  0.00           O
ATOM   3307  N   GLY A 515      -3.466  27.0271487.542  1.00  0.00           N
ATOM   3308  CA  GLY A 515      -3.487  27.9051488.141  0.86 10.00           C
ATOM   3309  C   GLY A 515      -3.068  28.2411488.988  1.00  0.00           C
ATOM   3310  O   GLY A 515      -3.746  28.7951489.850  1.00  0.00           O
ATOM   3311  N   GLU A 516      -1.279  28.3611489.927  1.00  0.00           N
ATOM   3312  CA  GLU A 516      -0.793  27.9181490.822  1.00 10.00           C
ATOM   3313  CB  GLU A 516       0.123  29.0671491.320  1.00  0.00           C
ATOM   3314  CG  GLU A 516       0.961  28.7571492.593  1.00  0.00           C
ATOM   3315  CD  GLU A 516       1.865  29.8911493.086  1.00  0.00           C
ATOM   3316  OE1 GLU A 516       2.538  29.6251494.116  1.00  0.00           O
ATOM   3317  OE2 GLU A 516       1.883  30.9881492.481  1.00  0.00           O
ATOM   3318  C   GLU A 516      -1.696  27.2421492.087  1.00  0.00           C
ATOM   3319  O   GLU A 516      -2.551  27.9001492.678  1.00  0.00           O
ATOM   3320  N   ARG A 517      -1.632  26.3421492.441  1.00  0.00           N
ATOM   3321  CA  ARG A 517      -2.639  26.2751493.697  1.00 10.00           C
ATOM   3322  CB  ARG A 517      -1.569  25.7951494.718  1.00  0.00           C
ATOM   3323  CG  ARG A 517      -2.067  25.5691496.166  1.00  0.00           C
ATOM   3324  CD  ARG A 517      -0.973  25.0951497.137  1.00  0.00           C
ATOM   3325  NE  ARG A 517      -1.620  24.9261498.484  1.00  0.00           N
ATOM   3326  CZ  ARG A 517      -0.951  24.5201499.571  1.00  0.00           C
ATOM   3327  NH1 ARG A 517      -1.623  24.4051500.714  1.00  0.00           N
ATOM   3328  NH2 ARG A 517       0.341  24.2101499.531  1.00  0.00           N
ATOM   3329  C   ARG A 517      -3.485  27.0791494.223  1.00  0.00           C
ATOM   3330  O   ARG A 517      -3.474  28.2791493.965  1.00  0.00           O
ATOM   3331  N   GLY A 518      -4.414  27.0321494.994  1.00  0.00           N
ATOM   3332  CA  GLY A 518      -5.266  27.3671496.222  1.00 10.00           C
ATOM   3333  C   GLY A 518      -4.656  27.7981496.659  1.00  0.00           C
ATOM   3334  O   GLY A 518      -3.608  28.1341496.112  1.00  0.00           O
ATOM   3335  N   PHE A 519      -4.628  28.3191498.292  1.00  0.00           N
ATOM   3336  CA  PHE A 519      -3.782  29.5391498.967  1.00 10.00           C
ATOM   3337  CB  PHE A 519      -4.597  30.7131499.590  1.00  0.00           C
ATOM   3338  CG  PHE A 519      -3.716  31.7861500.186  1.00  0.00           C
ATOM   3339  CD1 PHE A 519      -3.284  32.8681499.399  1.00  0.00           C
ATOM   3340  CD2 PHE A 519      -3.279  31.6991501.519  1.00  0.00           C
ATOM   3341  CE1 PHE A 519      -2.422  33.8361499.929  1.00  0.00           C
ATOM   3342  CE2 PHE A 519      -2.414  32.6641502.051  1.00  0.00           C
ATOM   3343  CZ  PHE A 519      -1.985  33.7331501.255  1.00  0.00           C
ATOM   3344  C   PHE A 519      -3.194  28.7961499.880  1.00  0.00           C
ATOM   3345  O   PHE A 519      -2.433  27.8901499.550  1.00  0.00           O
HETATM 3346  N   HYP A 520      -3.566  29.1771501.624  1.00  0.00           N
HETATM 3347  CD  HYP A 520      -4.165  30.5081501.712  1.00  0.00           C
HETATM 3348  CA  HYP A 520      -3.474  28.6391502.689  1.00 10.00           C
HETATM 3349  CB  HYP A 520      -2.235  29.2291503.387  1.00  0.00           C
HETATM 3350  CG  HYP A 520      -2.161  30.6721502.877  1.00  0.00           C
HETATM 3351  OE  HYP A 520      -2.869  31.3041503.461  1.00  0.00           O
HETATM 3352  C   HYP A 520      -4.560  29.0111503.256  1.00  0.00           C
HETATM 3353  O   HYP A 520      -5.065  28.3271504.147  1.00  0.00           O
ATOM   3354  N   GLY A 521      -5.228  29.8521503.100  1.00  0.00           N
ATOM   3355  CA  GLY A 521      -6.755  30.0731503.983  0.93 10.00           C
ATOM   3356  C   GLY A 521      -6.917  30.9361504.484  1.00  0.00           C
ATOM   3357  O   GLY A 521      -7.810  31.7071504.141  1.00  0.00           O
ATOM   3358  N   GLU A 522      -6.450  32.2991506.039  1.00  0.00           N
ATOM   3359  CA  GLU A 522      -6.700  32.8191506.608  0.79 10.00           C
ATOM   3360  CB  GLU A 522      -8.224  32.7431506.891  1.00  0.00           C
ATOM   3361  CG  GLU A 522      -8.758  33.7221507.976  1.00  0.00           C
ATOM   3362  CD  GLU A 522     -10.261  33.6481508.256  1.00  0.00           C
ATOM   3363  OE1 GLU A 522     -10.678  34.4451509.137  1.00  0.00           O
ATOM   3364  OE2 GLU A 522     -10.975  32.8231507.639  1.00  0.00           O
ATOM   3365  C   GLU A 522      -6.201  32.5631507.346  1.00  0.00           C
ATOM   3366  O   GLU A 522      -6.139  31.3831507.692  1.00  0.00           O
ATOM   3367  N   ARG A 523      -4.897  32.2301509.200  1.00  0.00           N
ATOM   3368  CA  ARG A 523      -4.727  32.2221509.813  0.79 10.00           C
ATOM   3369  CB  ARG A 523      -5.746  33.3651510.085  1.00  0.00           C
ATOM   3370  CG  ARG A 523      -5.831  33.8621511.548  1.00  0.00           C
ATOM   3371  CD  ARG A 523      -6.852  34.9921511.767  1.00  0.00           C
ATOM   3372  NE  ARG A 523      -6.807  35.3511513.226  1.00  0.00           N
ATOM   3373  CZ  ARG A 523      -7.575  36.3071513.768  1.00  0.00           C
ATOM   3374  NH1 ARG A 523      -7.455  36.5431515.072  1.00  0.00           N
ATOM   3375  NH2 ARG A 523      -8.421  37.0301513.041  1.00  0.00           N
ATOM   3376  C   ARG A 523      -4.622  31.7991510.400  1.00  0.00           C
ATOM   3377  O   ARG A 523      -3.743  30.9431510.422  1.00  0.00           O
ATOM   3378  N   GLY A 524      -4.994  31.1891512.154  1.00  0.00           N
ATOM   3379  CA  GLY A 524      -4.791  29.9941512.879  0.79 10.00           C
ATOM   3380  C   GLY A 524      -5.829  30.1011513.509  1.00  0.00           C
ATOM   3381  O   GLY A 524      -6.800  30.6801513.029  1.00  0.00           O
ATOM   3382  N   VAL A 525      -6.472  29.6101515.146  1.00  0.00           N
ATOM   3383  CA  VAL A 525      -7.341  29.9351515.682  0.79 10.00           C
ATOM   3384  CB  VAL A 525      -7.960  28.5221515.412  1.00  0.00           C
ATOM   3385  CG1 VAL A 525      -9.375  28.3341516.000  1.00  0.00           C
ATOM   3386  CG2 VAL A 525      -8.002  28.1831513.909  1.00  0.00           C
ATOM   3387  C   VAL A 525      -7.797  30.4241516.668  1.00  0.00           C
ATOM   3388  O   VAL A 525      -8.897  30.9731516.646  1.00  0.00           O
ATOM   3389  N   GLN A 526      -8.071  30.8811517.876  1.00  0.00           N
ATOM   3390  CA  GLN A 526      -7.743  30.6091519.403  0.79 10.00           C
ATOM   3391  CB  GLN A 526      -9.210  30.6141519.915  1.00  0.00           C
ATOM   3392  CG  GLN A 526      -9.387  30.3741521.439  1.00  0.00           C
ATOM   3393  CD  GLN A 526     -10.858  30.3931521.869  1.00  0.00           C
ATOM   3394  OE1 GLN A 526     -11.188  30.2201523.040  1.00  0.00           O
ATOM   3395  NE2 GLN A 526     -11.774  30.6181520.899  1.00  0.00           N
ATOM   3396  C   GLN A 526      -6.721  29.2771520.240  1.00  0.00           C
ATOM   3397  O   GLN A 526      -5.524  29.4501520.455  1.00  0.00           O
ATOM   3398  N   GLY A 527      -6.726  28.4391520.609  1.00  0.00           N
ATOM   3399  CA  GLY A 527      -5.763  27.8541521.102  0.79 10.00           C
ATOM   3400  C   GLY A 527      -5.852  27.3431521.735  1.00  0.00           C
ATOM   3401  O   GLY A 527      -6.599  27.6221522.670  1.00  0.00           O
ATOM   3402  N   PRO A 528      -5.669  25.9361522.791  1.00  0.00           N
ATOM   3403  CA  PRO A 528      -5.992  25.4331524.075  0.79 10.00           C
ATOM   3404  CD  PRO A 528      -4.868  25.0011522.002  1.00  0.00           C
ATOM   3405  CB  PRO A 528      -4.825  24.4731523.777  1.00  0.00           C
ATOM   3406  CG  PRO A 528      -3.871  25.2941522.902  1.00  0.00           C
ATOM   3407  C   PRO A 528      -6.167  25.6851525.646  1.00  0.00           C
ATOM   3408  O   PRO A 528      -7.102  25.1701526.261  1.00  0.00           O
HETATM 3409  N   HYP A 529      -6.044  26.0761526.836  1.00  0.00           N
HETATM 3410  CD  HYP A 529      -4.820  25.2921526.994  1.00  0.00           C
HETATM 3411  CA  HYP A 529      -6.299  26.6141527.706  0.89 10.00           C
HETATM 3412  CB  HYP A 529      -7.103  25.6301528.575  1.00  0.00           C
HETATM 3413  CG  HYP A 529      -6.509  24.2571528.245  1.00  0.00           C
HETATM 3414  OE  HYP A 529      -5.574  24.1111528.832  1.00  0.00           O
HETATM 3415  C   HYP A 529      -5.339  26.8741528.169  1.00  0.00           C
HETATM 3416  O   HYP A 529      -4.379  27.2051527.472  1.00  0.00           O
ATOM   3417  N   GLY A 530      -4.275  27.0851529.378  1.00  0.00           N
ATOM   3418  CA  GLY A 530      -3.410  26.6651530.148  0.79 10.00           C
ATOM   3419  C   GLY A 530      -3.375  25.6821531.323  1.00  0.00           C
ATOM   3420  O   GLY A 530      -4.406  25.1541531.734  1.00  0.00           O
ATOM   3421  N   PRO A 531      -2.285  25.3331531.964  1.00  0.00           N
ATOM   3422  CA  PRO A 531      -2.366  24.5151533.140  0.79 10.00           C
ATOM   3423  CD  PRO A 531      -0.913  25.7191531.638  1.00  0.00           C
ATOM   3424  CB  PRO A 531      -0.875  24.5471533.523  1.00  0.00           C
ATOM   3425  CG  PRO A 531      -0.389  25.9211533.048  1.00  0.00           C
ATOM   3426  C   PRO A 531      -3.070  24.8451534.059  1.00  0.00           C
ATOM   3427  O   PRO A 531      -4.165  24.3091534.231  1.00  0.00           O
ATOM   3428  N   ALA A 532      -3.487  25.3761534.979  1.00  0.00           N
ATOM   3429  CA  ALA A 532      -3.932  25.3701536.496  0.79 10.00           C
ATOM   3430  CB  ALA A 532      -4.358  23.8841536.496  1.00  0.00           C
ATOM   3431  C   ALA A 532      -3.321  25.7811537.876  1.00  0.00           C
ATOM   3432  O   ALA A 532      -3.260  25.0061538.829  1.00  0.00           O
ATOM   3433  N   GLY A 533      -2.853  27.0761537.953  1.00  0.00           N
ATOM   3434  CA  GLY A 533      -2.181  27.2991539.263  0.86 10.00           C
ATOM   3435  C   GLY A 533      -1.640  27.0961540.257  1.00  0.00           C
ATOM   3436  O   GLY A 533      -2.272  26.9561541.302  1.00  0.00           O
ATOM   3437  N   PRO A 534      -0.602  26.8361541.407  1.00  0.00           N
ATOM   3438  CA  PRO A 534       0.041  26.4811542.312  1.00 10.00           C
ATOM   3439  CD  PRO A 534      -0.054  28.0251540.756  1.00  0.00           C
ATOM   3440  CB  PRO A 534       1.459  26.7721541.786  1.00  0.00           C
ATOM   3441  CG  PRO A 534       1.285  27.9961540.881  1.00  0.00           C
ATOM   3442  C   PRO A 534      -0.130  26.9311543.113  1.00  0.00           C
ATOM   3443  O   PRO A 534       0.186  28.1141543.244  1.00  0.00           O
ATOM   3444  N   ARG A 535      -0.907  26.4271544.913  1.00  0.00           N
ATOM   3445  CA  ARG A 535      -1.106  26.4951545.951  0.81 10.00           C
ATOM   3446  CB  ARG A 535      -1.314  25.0171546.389  1.00  0.00           C
ATOM   3447  CG  ARG A 535      -1.627  24.7931547.887  1.00  0.00           C
ATOM   3448  CD  ARG A 535      -1.824  23.3161548.271  1.00  0.00           C
ATOM   3449  NE  ARG A 535      -2.118  23.2781549.745  1.00  0.00           N
ATOM   3450  CZ  ARG A 535      -2.343  22.1401550.416  1.00  0.00           C
ATOM   3451  NH1 ARG A 535      -2.594  22.2221551.721  1.00  0.00           N
ATOM   3452  NH2 ARG A 535      -2.350  20.9541549.816  1.00  0.00           N
ATOM   3453  C   ARG A 535      -0.174  27.2491546.890  1.00  0.00           C
ATOM   3454  O   ARG A 535       0.550  26.6571547.685  1.00  0.00           O
ATOM   3455  N   GLY A 536      -0.184  28.2771546.823  1.00  0.00           N
ATOM   3456  CA  GLY A 536       0.506  29.3081547.911  1.00 10.00           C
ATOM   3457  C   GLY A 536       0.699  29.0981549.334  1.00  0.00           C
ATOM   3458  O   GLY A 536      -0.131  28.4811549.998  1.00  0.00           O
ATOM   3459  N   ALA A 537       2.029  29.7741549.664  1.00  0.00           N
ATOM   3460  CA  ALA A 537       2.446  29.5181551.165  1.00 10.00           C
ATOM   3461  CB  ALA A 537       3.788  29.3921550.407  1.00  0.00           C
ATOM   3462  C   ALA A 537       2.687  29.6041552.775  1.00  0.00           C
ATOM   3463  O   ALA A 537       3.451  30.4211553.286  1.00  0.00           O
ATOM   3464  N   ASN A 538       1.878  28.5441553.869  1.00  0.00           N
ATOM   3465  CA  ASN A 538       1.949  28.7021554.855  1.00 10.00           C
ATOM   3466  CB  ASN A 538       3.360  29.3611554.988  1.00  0.00           C
ATOM   3467  CG  ASN A 538       3.754  29.7231556.423  1.00  0.00           C
ATOM   3468  OD1 ASN A 538       4.832  30.2501556.702  1.00  0.00           O
ATOM   3469  ND2 ASN A 538       2.853  29.4161557.384  1.00  0.00           N
ATOM   3470  C   ASN A 538       0.793  29.5191555.635  1.00  0.00           C
ATOM   3471  O   ASN A 538      -0.347  29.0671555.703  1.00  0.00           O
ATOM   3472  N   GLY A 539       0.712  29.8931555.866  1.00  0.00           N
ATOM   3473  CA  GLY A 539      -0.405  30.9971556.728  1.00 10.00           C
ATOM   3474  C   GLY A 539      -0.044  31.5051557.911  1.00  0.00           C
ATOM   3475  O   GLY A 539       0.631  32.5301557.977  1.00  0.00           O
ATOM   3476  N   ALA A 540      -0.152  31.2951559.235  1.00  0.00           N
ATOM   3477  CA  ALA A 540       0.231  31.4101560.434  1.00 10.00           C
ATOM   3478  CB  ALA A 540      -0.581  32.6341560.916  1.00  0.00           C
ATOM   3479  C   ALA A 540       0.214  30.1791561.585  1.00  0.00           C
ATOM   3480  O   ALA A 540      -0.561  29.2271561.522  1.00  0.00           O
HETATM 3481  N   HYP A 541       0.717  29.8481562.529  1.00  0.00           N
HETATM 3482  CD  HYP A 541       1.432  31.0411562.982  1.00  0.00           C
HETATM 3483  CA  HYP A 541       0.853  28.9221563.265  1.00 10.00           C
HETATM 3484  CB  HYP A 541       1.902  29.3511564.307  1.00  0.00           C
HETATM 3485  CG  HYP A 541       1.696  30.8621564.455  1.00  0.00           C
HETATM 3486  OE  HYP A 541       0.841  31.0501565.144  1.00  0.00           O
HETATM 3487  C   HYP A 541      -0.455  28.7741563.854  1.00  0.00           C
HETATM 3488  O   HYP A 541      -1.262  29.7041563.824  1.00  0.00           O
ATOM   3489  N   GLY A 542      -0.959  28.1281564.343  1.00  0.00           N
ATOM   3490  CA  GLY A 542      -2.157  27.9691565.368  1.00 10.00           C
ATOM   3491  C   GLY A 542      -2.072  29.0751566.623  1.00  0.00           C
ATOM   3492  O   GLY A 542      -1.038  29.2141567.272  1.00  0.00           O
ATOM   3493  N   ASN A 543      -2.809  29.6221566.868  1.00  0.00           N
ATOM   3494  CA  ASN A 543      -3.354  30.5431567.888  1.00 10.00           C
ATOM   3495  CB  ASN A 543      -4.769  29.9771568.234  1.00  0.00           C
ATOM   3496  CG  ASN A 543      -5.531  30.7861569.288  1.00  0.00           C
ATOM   3497  OD1 ASN A 543      -6.660  30.4761569.674  1.00  0.00           O
ATOM   3498  ND2 ASN A 543      -4.902  31.8831569.767  1.00  0.00           N
ATOM   3499  C   ASN A 543      -2.507  30.7491569.079  1.00  0.00           C
ATOM   3500  O   ASN A 543      -1.410  31.2911568.974  1.00  0.00           O
ATOM   3501  N   ASP A 544      -2.327  30.5671570.677  1.00  0.00           N
ATOM   3502  CA  ASP A 544      -2.201  30.1381571.470  1.00 10.00           C
ATOM   3503  CB  ASP A 544      -0.704  30.4991571.734  1.00  0.00           C
ATOM   3504  CG  ASP A 544      -0.180  29.9061573.034  1.00  0.00           C
ATOM   3505  OD1 ASP A 544       1.015  30.1341573.346  1.00  0.00           O
ATOM   3506  OD2 ASP A 544      -0.905  29.0721573.628  1.00  0.00           O
ATOM   3507  C   ASP A 544      -3.034  30.2831572.595  1.00  0.00           C
ATOM   3508  O   ASP A 544      -3.150  31.3741573.156  1.00  0.00           O
ATOM   3509  N   GLY A 545      -3.950  30.0861573.699  1.00  0.00           N
ATOM   3510  CA  GLY A 545      -4.397  29.6841574.515  0.79 10.00           C
ATOM   3511  C   GLY A 545      -3.868  30.2761575.880  1.00  0.00           C
ATOM   3512  O   GLY A 545      -2.724  30.0461576.265  1.00  0.00           O
ATOM   3513  N   ALA A 546      -4.437  31.0041576.731  1.00  0.00           N
ATOM   3514  CA  ALA A 546      -3.921  31.8321577.614  0.95 10.00           C
ATOM   3515  CB  ALA A 546      -4.538  33.2331577.398  1.00  0.00           C
ATOM   3516  C   ALA A 546      -4.111  31.3021579.301  1.00  0.00           C
ATOM   3517  O   ALA A 546      -4.686  30.2581579.605  1.00  0.00           O
ATOM   3518  N   LYS A 547      -3.767  31.7811580.352  1.00  0.00           N
ATOM   3519  CA  LYS A 547      -3.291  31.2661581.346  0.97 10.00           C
ATOM   3520  CB  LYS A 547      -3.702  32.3241582.411  1.00  0.00           C
ATOM   3521  CG  LYS A 547      -3.264  32.0221583.860  1.00  0.00           C
ATOM   3522  CD  LYS A 547      -3.700  33.1031584.866  1.00  0.00           C
ATOM   3523  CE  LYS A 547      -3.254  32.7811586.299  1.00  0.00           C
ATOM   3524  NZ  LYS A 547      -3.687  33.8311587.217  1.00  0.00           N
ATOM   3525  C   LYS A 547      -3.452  30.2111581.728  1.00  0.00           C
ATOM   3526  O   LYS A 547      -3.324  29.2451580.981  1.00  0.00           O
ATOM   3527  N   GLY A 548      -3.777  29.1181582.761  1.00  0.00           N
ATOM   3528  CA  GLY A 548      -4.616  28.7361583.829  0.79 10.00           C
ATOM   3529  C   GLY A 548      -4.993  29.3191584.584  1.00  0.00           C
ATOM   3530  O   GLY A 548      -4.592  30.4681584.753  1.00  0.00           O
ATOM   3531  N   ASP A 549      -6.362  29.2741586.143  1.00  0.00           N
ATOM   3532  CA  ASP A 549      -6.835  29.4261586.813  0.79 10.00           C
ATOM   3533  CB  ASP A 549      -7.519  28.0561587.121  1.00  0.00           C
ATOM   3534  CG  ASP A 549      -8.440  28.1221588.331  1.00  0.00           C
ATOM   3535  OD1 ASP A 549      -9.044  27.0741588.670  1.00  0.00           O
ATOM   3536  OD2 ASP A 549      -8.693  29.2531588.811  1.00  0.00           O
ATOM   3537  C   ASP A 549      -6.286  29.9411587.781  1.00  0.00           C
ATOM   3538  O   ASP A 549      -5.767  31.0551587.692  1.00  0.00           O
ATOM   3539  N   ALA A 550      -6.005  29.3391589.662  1.00  0.00           N
ATOM   3540  CA  ALA A 550      -5.685  29.7711590.417  0.79 10.00           C
ATOM   3541  CB  ALA A 550      -6.778  30.3261591.359  1.00  0.00           C
ATOM   3542  C   ALA A 550      -4.758  28.5321591.199  1.00  0.00           C
ATOM   3543  O   ALA A 550      -4.830  27.3481590.875  1.00  0.00           O
ATOM   3544  N   GLY A 551      -4.392  28.5871591.620  1.00  0.00           N
ATOM   3545  CA  GLY A 551      -3.226  27.4431592.084  0.79 10.00           C
ATOM   3546  C   GLY A 551      -3.126  26.9791593.331  1.00  0.00           C
ATOM   3547  O   GLY A 551      -2.650  27.6741594.226  1.00  0.00           O
ATOM   3548  N   ALA A 552      -3.298  26.2311593.867  1.00  0.00           N
ATOM   3549  CA  ALA A 552      -2.610  25.4641595.243  0.79 10.00           C
ATOM   3550  CB  ALA A 552      -1.686  24.6861594.278  1.00  0.00           C
ATOM   3551  C   ALA A 552      -2.092  25.5781596.361  1.00  0.00           C
ATOM   3552  O   ALA A 552      -1.291  24.7581596.805  1.00  0.00           O
HETATM 3553  N   HYP A 553      -1.725  26.1521597.788  1.00  0.00           N
HETATM 3554  CD  HYP A 553      -2.597  25.4631598.738  1.00  0.00           C
HETATM 3555  CA  HYP A 553      -0.928  26.9771598.357  0.79 10.00           C
HETATM 3556  CB  HYP A 553      -1.902  27.6241599.359  1.00  0.00           C
HETATM 3557  CG  HYP A 553      -2.892  26.5061599.703  1.00  0.00           C
HETATM 3558  OE  HYP A 553      -2.440  25.8401600.474  1.00  0.00           O
HETATM 3559  C   HYP A 553      -0.082  26.5691598.842  1.00  0.00           C
HETATM 3560  O   HYP A 553       0.985  27.1831598.859  1.00  0.00           O
ATOM   3561  N   GLY A 554       0.839  25.6921599.573  1.00  0.00           N
ATOM   3562  CA  GLY A 554       2.403  25.7531599.723  0.79 10.00           C
ATOM   3563  C   GLY A 554       2.179  25.5731601.019  1.00  0.00           C
ATOM   3564  O   GLY A 554       1.294  26.1971601.599  1.00  0.00           O
ATOM   3565  N   ALA A 555       2.951  24.5001602.313  1.00  0.00           N
ATOM   3566  CA  ALA A 555       2.959  24.2121603.163  0.79 10.00           C
ATOM   3567  CB  ALA A 555       4.165  25.0601603.628  1.00  0.00           C
ATOM   3568  C   ALA A 555       1.985  24.1161604.178  1.00  0.00           C
ATOM   3569  O   ALA A 555       0.838  23.7301603.959  1.00  0.00           O
HETATM 3570  N   HYP A 556       1.925  24.3381605.413  1.00  0.00           N
HETATM 3571  CD  HYP A 556       3.126  24.8171606.097  1.00  0.00           C
HETATM 3572  CA  HYP A 556       0.770  24.2111606.313  0.79 10.00           C
HETATM 3573  CB  HYP A 556       1.041  22.8141606.901  1.00  0.00           C
HETATM 3574  CG  HYP A 556       2.569  22.7001606.921  1.00  0.00           C
HETATM 3575  OE  HYP A 556       2.965  23.2251607.820  1.00  0.00           O
HETATM 3576  C   HYP A 556       0.652  25.2751607.409  1.00  0.00           C
HETATM 3577  O   HYP A 556      -0.265  25.2281608.229  1.00  0.00           O
ATOM   3578  N   GLY A 557       1.239  26.2141607.657  1.00  0.00           N
ATOM   3579  CA  GLY A 557       1.038  26.8901608.975  0.79 10.00           C
ATOM   3580  C   GLY A 557       1.186  26.5631609.875  1.00  0.00           C
ATOM   3581  O   GLY A 557       0.295  25.9811610.489  1.00  0.00           O
ATOM   3582  N   SER A 558       2.000  26.2101611.400  1.00  0.00           N
ATOM   3583  CA  SER A 558       2.908  26.3181612.203  0.79 10.00           C
ATOM   3584  CB  SER A 558       3.751  27.3771611.430  1.00  0.00           C
ATOM   3585  OG  SER A 558       4.947  27.7431612.131  1.00  0.00           O
ATOM   3586  C   SER A 558       2.935  26.4791613.185  1.00  0.00           C
ATOM   3587  O   SER A 558       3.358  27.5451613.626  1.00  0.00           O
ATOM   3588  N   GLN A 559       2.584  25.7651614.554  1.00  0.00           N
ATOM   3589  CA  GLN A 559       2.289  25.8051615.899  0.79 10.00           C
ATOM   3590  CB  GLN A 559       2.230  24.3991616.559  1.00  0.00           C
ATOM   3591  CG  GLN A 559       1.900  24.3861618.077  1.00  0.00           C
ATOM   3592  CD  GLN A 559       1.860  22.9681618.655  1.00  0.00           C
ATOM   3593  OE1 GLN A 559       1.614  22.7651619.842  1.00  0.00           O
ATOM   3594  NE2 GLN A 559       2.099  21.9501617.796  1.00  0.00           N
ATOM   3595  C   GLN A 559       3.194  26.4781616.356  1.00  0.00           C
ATOM   3596  O   GLN A 559       3.903  26.0421617.259  1.00  0.00           O
ATOM   3597  N   GLY A 560       4.017  27.7731616.387  1.00  0.00           N
ATOM   3598  CA  GLY A 560       4.430  28.7161617.053  0.86 10.00           C
ATOM   3599  C   GLY A 560       4.414  29.0051618.789  1.00  0.00           C
ATOM   3600  O   GLY A 560       3.507  29.6481619.312  1.00  0.00           O
ATOM   3601  N   ALA A 561       5.203  28.6461619.590  1.00  0.00           N
ATOM   3602  CA  ALA A 561       4.985  28.9111620.801  1.00 10.00           C
ATOM   3603  CB  ALA A 561       4.067  30.1531620.732  1.00  0.00           C
ATOM   3604  C   ALA A 561       4.340  27.6751622.012  1.00  0.00           C
ATOM   3605  O   ALA A 561       3.347  27.8851622.706  1.00  0.00           O
HETATM 3606  N   HYP A 562       4.257  26.8131622.558  1.00  0.00           N
HETATM 3607  CD  HYP A 562       4.456  25.7541621.569  1.00  0.00           C
HETATM 3608  CA  HYP A 562       4.096  26.4201623.577  1.00 10.00           C
HETATM 3609  CB  HYP A 562       5.345  27.0931624.175  1.00  0.00           C
HETATM 3610  CG  HYP A 562       5.503  28.3871623.370  1.00  0.00           C
HETATM 3611  OE  HYP A 562       4.813  29.1601623.778  1.00  0.00           O
HETATM 3612  C   HYP A 562       3.080  26.6101624.289  1.00  0.00           C
HETATM 3613  O   HYP A 562       1.961  26.3051623.873  1.00  0.00           O
ATOM   3614  N   GLY A 563       3.032  27.2501625.646  1.00  0.00           N
ATOM   3615  CA  GLY A 563       1.840  27.2791626.463  1.00 10.00           C
ATOM   3616  C   GLY A 563       1.455  28.4001627.234  1.00  0.00           C
ATOM   3617  O   GLY A 563       0.491  29.0891626.907  1.00  0.00           O
ATOM   3618  N   LEU A 564       2.190  28.3961628.038  1.00  0.00           N
ATOM   3619  CA  LEU A 564       1.842  29.4791629.491  0.85 10.00           C
ATOM   3620  CB  LEU A 564       0.522  30.1291628.991  1.00  0.00           C
ATOM   3621  CG  LEU A 564      -0.167  31.1541629.923  1.00  0.00           C
ATOM   3622  CD1 LEU A 564      -1.451  31.6921629.274  1.00  0.00           C
ATOM   3623  CD2 LEU A 564       0.761  32.3151630.309  1.00  0.00           C
ATOM   3624  C   LEU A 564       1.782  29.1701630.618  1.00  0.00           C
ATOM   3625  O   LEU A 564       0.699  29.1401631.201  1.00  0.00           O
ATOM   3626  N   GLN A 565       1.788  28.9221631.497  1.00  0.00           N
ATOM   3627  CA  GLN A 565       1.669  28.4551633.118  1.00 10.00           C
ATOM   3628  CB  GLN A 565       2.174  29.8751633.495  1.00  0.00           C
ATOM   3629  CG  GLN A 565       2.312  30.1551635.016  1.00  0.00           C
ATOM   3630  CD  GLN A 565       2.814  31.5731635.309  1.00  0.00           C
ATOM   3631  OE1 GLN A 565       2.983  31.9701636.460  1.00  0.00           O
ATOM   3632  NE2 GLN A 565       3.070  32.3621634.241  1.00  0.00           N
ATOM   3633  C   GLN A 565       0.740  27.8191634.288  1.00  0.00           C
ATOM   3634  O   GLN A 565       1.208  27.0121635.088  1.00  0.00           O
ATOM   3635  N   GLY A 566      -0.341  28.0141634.498  1.00  0.00           N
ATOM   3636  CA  GLY A 566      -1.112  27.4511635.471  0.86 10.00           C
ATOM   3637  C   GLY A 566      -1.282  27.9551636.181  1.00  0.00           C
ATOM   3638  O   GLY A 566      -0.694  29.0211636.353  1.00  0.00           O
ATOM   3639  N   MET A 567      -2.234  28.1741637.720  1.00  0.00           N
ATOM   3640  CA  MET A 567      -2.621  28.5991638.759  0.97 10.00           C
ATOM   3641  CB  MET A 567      -3.702  27.5521639.149  1.00  0.00           C
ATOM   3642  CG  MET A 567      -4.433  27.8011640.488  1.00  0.00           C
ATOM   3643  SD  MET A 567      -5.660  26.4901640.792  1.00  0.00           S
ATOM   3644  CE  MET A 567      -6.309  27.0741642.390  1.00  0.00           C
ATOM   3645  C   MET A 567      -1.729  28.9031639.877  1.00  0.00           C
ATOM   3646  O   MET A 567      -1.387  30.0601640.109  1.00  0.00           O
HETATM 3647  N   HYP A 568      -1.254  28.4551640.588  1.00  0.00           N
HETATM 3648  CD  HYP A 568      -1.463  27.1031640.071  1.00  0.00           C
HETATM 3649  CA  HYP A 568      -0.423  28.4751641.903  0.83 10.00           C
HETATM 3650  CB  HYP A 568      -1.347  29.5061642.577  1.00  0.00           C
HETATM 3651  CG  HYP A 568      -2.733  29.2171641.990  1.00  0.00           C
HETATM 3652  OE  HYP A 568      -3.189  28.3581642.533  1.00  0.00           O
HETATM 3653  C   HYP A 568      -0.035  27.1511642.981  1.00  0.00           C
HETATM 3654  O   HYP A 568       1.121  26.9831643.372  1.00  0.00           O
ATOM   3655  N   GLY A 569      -0.915  26.1841643.428  1.00  0.00           N
ATOM   3656  CA  GLY A 569      -0.427  25.5251644.281  0.79 10.00           C
ATOM   3657  C   GLY A 569      -1.013  24.9541645.577  1.00  0.00           C
ATOM   3658  O   GLY A 569      -0.518  23.9641646.110  1.00  0.00           O
ATOM   3659  N   GLU A 570      -1.898  24.8571646.687  1.00  0.00           N
ATOM   3660  CA  GLU A 570      -2.847  25.0101647.155  0.82 10.00           C
ATOM   3661  CB  GLU A 570      -3.816  23.8051647.026  1.00  0.00           C
ATOM   3662  CG  GLU A 570      -5.209  23.9851647.693  1.00  0.00           C
ATOM   3663  CD  GLU A 570      -6.166  22.7971647.567  1.00  0.00           C
ATOM   3664  OE1 GLU A 570      -7.289  22.9581648.112  1.00  0.00           O
ATOM   3665  OE2 GLU A 570      -5.800  21.7581646.969  1.00  0.00           O
ATOM   3666  C   GLU A 570      -2.371  25.2941648.849  1.00  0.00           C
ATOM   3667  O   GLU A 570      -1.741  24.4471649.482  1.00  0.00           O
ATOM   3668  N   ARG A 571      -2.403  25.9251649.587  1.00  0.00           N
ATOM   3669  CA  ARG A 571      -2.034  25.7721650.795  0.83 10.00           C
ATOM   3670  CB  ARG A 571      -3.482  25.9711651.327  1.00  0.00           C
ATOM   3671  CG  ARG A 571      -3.657  25.8831652.862  1.00  0.00           C
ATOM   3672  CD  ARG A 571      -5.105  26.0851653.340  1.00  0.00           C
ATOM   3673  NE  ARG A 571      -5.097  25.9701654.839  1.00  0.00           N
ATOM   3674  CZ  ARG A 571      -6.201  26.0951655.588  1.00  0.00           C
ATOM   3675  NH1 ARG A 571      -6.079  25.9751656.908  1.00  0.00           N
ATOM   3676  NH2 ARG A 571      -7.390  26.3591655.056  1.00  0.00           N
ATOM   3677  C   ARG A 571      -1.174  24.7371651.716  1.00  0.00           C
ATOM   3678  O   ARG A 571      -1.273  24.7361652.939  1.00  0.00           O
ATOM   3679  N   GLY A 572      -0.459  23.9231651.996  1.00  0.00           N
ATOM   3680  CA  GLY A 572      -0.194  22.9961652.560  0.79 10.00           C
ATOM   3681  C   GLY A 572       0.096  22.8871653.290  1.00  0.00           C
ATOM   3682  O   GLY A 572       1.196  23.3351653.605  1.00  0.00           O
ATOM   3683  N   ALA A 573      -0.373  22.0411655.025  1.00  0.00           N
ATOM   3684  CA  ALA A 573      -0.089  21.3041655.942  0.79 10.00           C
ATOM   3685  CB  ALA A 573       1.152  20.5321655.438  1.00  0.00           C
ATOM   3686  C   ALA A 573       0.107  21.7751657.207  1.00  0.00           C
ATOM   3687  O   ALA A 573      -0.787  21.7921658.052  1.00  0.00           O
ATOM   3688  N   ALA A 574       0.906  22.3381658.220  1.00  0.00           N
ATOM   3689  CA  ALA A 574       0.991  23.0261659.156  0.79 10.00           C
ATOM   3690  CB  ALA A 574       0.445  22.0561660.229  1.00  0.00           C
ATOM   3691  C   ALA A 574       1.920  23.6401659.568  1.00  0.00           C
ATOM   3692  O   ALA A 574       2.024  24.8571659.426  1.00  0.00           O
ATOM   3693  N   GLY A 575       3.067  23.2541660.266  1.00  0.00           N
ATOM   3694  CA  GLY A 575       4.130  23.4631661.237  0.79 10.00           C
ATOM   3695  C   GLY A 575       4.492  22.9241662.656  1.00  0.00           C
ATOM   3696  O   GLY A 575       5.212  21.9371662.790  1.00  0.00           O
ATOM   3697  N   LEU A 576       4.492  22.8821663.930  1.00  0.00           N
ATOM   3698  CA  LEU A 576       5.024  22.0181664.626  0.88 10.00           C
ATOM   3699  CB  LEU A 576       6.568  21.8621664.540  1.00  0.00           C
ATOM   3700  CG  LEU A 576       7.226  20.7721665.419  1.00  0.00           C
ATOM   3701  CD1 LEU A 576       8.747  20.7581665.209  1.00  0.00           C
ATOM   3702  CD2 LEU A 576       6.640  19.3761665.163  1.00  0.00           C
ATOM   3703  C   LEU A 576       4.616  22.6561665.834  1.00  0.00           C
ATOM   3704  O   LEU A 576       5.450  23.1211666.608  1.00  0.00           O
HETATM 3705  N   HYP A 577       3.422  23.1141666.785  1.00  0.00           N
HETATM 3706  CD  HYP A 577       2.734  23.3351665.514  1.00  0.00           C
HETATM 3707  CA  HYP A 577       2.892  23.3181667.522  0.79 10.00           C
HETATM 3708  CB  HYP A 577       2.479  21.9981668.199  1.00  0.00           C
HETATM 3709  CG  HYP A 577       3.659  21.0541667.944  1.00  0.00           C
HETATM 3710  OE  HYP A 577       4.462  21.2601668.689  1.00  0.00           O
HETATM 3711  C   HYP A 577       3.879  24.0471668.314  1.00  0.00           C
HETATM 3712  O   HYP A 577       5.081  23.8151668.181  1.00  0.00           O
ATOM   3713  N   GLY A 578       3.581  24.9141669.216  1.00  0.00           N
ATOM   3714  CA  GLY A 578       4.661  25.5261670.003  0.79 10.00           C
ATOM   3715  C   GLY A 578       4.744  25.4161671.486  1.00  0.00           C
ATOM   3716  O   GLY A 578       4.067  26.1411672.211  1.00  0.00           O
ATOM   3717  N   PRO A 579       5.568  24.5071672.658  1.00  0.00           N
ATOM   3718  CA  PRO A 579       6.239  24.4391673.308  0.79 10.00           C
ATOM   3719  CD  PRO A 579       4.822  23.2611672.484  1.00  0.00           C
ATOM   3720  CB  PRO A 579       6.937  25.8111673.265  1.00  0.00           C
ATOM   3721  CG  PRO A 579       5.825  26.7921672.880  1.00  0.00           C
ATOM   3722  C   PRO A 579       5.564  24.1871674.662  1.00  0.00           C
ATOM   3723  O   PRO A 579       4.768  23.2571674.800  1.00  0.00           O
ATOM   3724  N   LYS A 580       5.252  24.4281676.008  1.00  0.00           N
ATOM   3725  CA  LYS A 580       4.437  24.3931676.649  0.79 10.00           C
ATOM   3726  CB  LYS A 580       4.239  22.8581676.818  1.00  0.00           C
ATOM   3727  CG  LYS A 580       3.076  22.4281677.736  1.00  0.00           C
ATOM   3728  CD  LYS A 580       2.932  20.9001677.862  1.00  0.00           C
ATOM   3729  CE  LYS A 580       1.769  20.4981678.779  1.00  0.00           C
ATOM   3730  NZ  LYS A 580       1.671  19.0431678.870  1.00  0.00           N
ATOM   3731  C   LYS A 580       4.379  24.8911677.575  1.00  0.00           C
ATOM   3732  O   LYS A 580       4.996  24.4761678.552  1.00  0.00           O
ATOM   3733  N   GLY A 581       3.927  25.9231678.478  1.00  0.00           N
ATOM   3734  CA  GLY A 581       3.653  27.2601678.983  0.79 10.00           C
ATOM   3735  C   GLY A 581       4.101  27.1551680.184  1.00  0.00           C
ATOM   3736  O   GLY A 581       4.957  26.3201680.466  1.00  0.00           O
ATOM   3737  N   ASP A 582       3.888  27.6521681.038  1.00  0.00           N
ATOM   3738  CA  ASP A 582       4.615  27.6581682.616  0.79 10.00           C
ATOM   3739  CB  ASP A 582       5.240  29.0391682.240  1.00  0.00           C
ATOM   3740  CG  ASP A 582       6.090  29.6211683.360  1.00  0.00           C
ATOM   3741  OD1 ASP A 582       6.642  30.7321683.165  1.00  0.00           O
ATOM   3742  OD2 ASP A 582       6.347  28.8821684.341  1.00  0.00           O
ATOM   3743  C   ASP A 582       4.398  27.5161683.818  1.00  0.00           C
ATOM   3744  O   ASP A 582       5.304  27.6551684.642  1.00  0.00           O
ATOM   3745  N   ARG A 583       3.713  27.2761684.923  1.00  0.00           N
ATOM   3746  CA  ARG A 583       3.504  26.9801686.175  0.81 10.00           C
ATOM   3747  CB  ARG A 583       4.030  27.9761687.248  1.00  0.00           C
ATOM   3748  CG  ARG A 583       3.762  27.5881688.721  1.00  0.00           C
ATOM   3749  CD  ARG A 583       4.300  28.6031689.744  1.00  0.00           C
ATOM   3750  NE  ARG A 583       3.958  28.0781691.111  1.00  0.00           N
ATOM   3751  CZ  ARG A 583       4.281  28.7191692.242  1.00  0.00           C
ATOM   3752  NH1 ARG A 583       3.929  28.1631693.399  1.00  0.00           N
ATOM   3753  NH2 ARG A 583       4.958  29.8631692.238  1.00  0.00           N
ATOM   3754  C   ARG A 583       2.019  26.9551686.109  1.00  0.00           C
ATOM   3755  O   ARG A 583       1.413  25.9711685.695  1.00  0.00           O
ATOM   3756  N   GLY A 584       1.118  28.1551686.553  1.00  0.00           N
ATOM   3757  CA  GLY A 584      -0.082  28.0481686.796  0.79 10.00           C
ATOM   3758  C   GLY A 584      -0.384  28.7271688.125  1.00  0.00           C
ATOM   3759  O   GLY A 584       0.505  28.9191688.952  1.00  0.00           O
ATOM   3760  N   ASP A 585      -0.950  29.0111688.477  1.00  0.00           N
ATOM   3761  CA  ASP A 585      -1.048  30.0221689.903  0.79 10.00           C
ATOM   3762  CB  ASP A 585      -2.070  31.1101689.444  1.00  0.00           C
ATOM   3763  CG  ASP A 585      -2.346  32.1461690.524  1.00  0.00           C
ATOM   3764  OD1 ASP A 585      -3.156  33.0701690.262  1.00  0.00           O
ATOM   3765  OD2 ASP A 585      -1.616  32.1331691.544  1.00  0.00           O
ATOM   3766  C   ASP A 585      -1.238  29.6361690.817  1.00  0.00           C
ATOM   3767  O   ASP A 585      -2.261  28.9781691.022  1.00  0.00           O
ATOM   3768  N   ALA A 586      -0.894  29.3631692.399  1.00  0.00           N
ATOM   3769  CA  ALA A 586      -1.040  28.7441693.502  0.79 10.00           C
ATOM   3770  CB  ALA A 586       0.232  29.4731693.993  1.00  0.00           C
ATOM   3771  C   ALA A 586      -2.167  28.2401694.983  1.00  0.00           C
ATOM   3772  O   ALA A 586      -1.747  28.1611696.136  1.00  0.00           O
ATOM   3773  N   GLY A 587      -2.819  28.0501695.198  1.00  0.00           N
ATOM   3774  CA  GLY A 587      -3.148  27.7931696.512  0.79 10.00           C
ATOM   3775  C   GLY A 587      -4.070  28.9301697.306  1.00  0.00           C
ATOM   3776  O   GLY A 587      -4.178  30.0721696.866  1.00  0.00           O
ATOM   3777  N   PRO A 588      -4.775  29.0821698.291  1.00  0.00           N
ATOM   3778  CA  PRO A 588      -5.404  29.8891698.819  0.50 10.00           C
ATOM   3779  CD  PRO A 588      -4.767  27.8101699.012  1.00  0.00           C
ATOM   3780  CB  PRO A 588      -6.510  28.8721699.159  1.00  0.00           C
ATOM   3781  CG  PRO A 588      -5.764  27.5471699.344  1.00  0.00           C
ATOM   3782  C   PRO A 588      -5.120  30.7481699.920  1.00  0.00           C
ATOM   3783  O   PRO A 588      -5.283  31.9651699.820  1.00  0.00           O
ATOM   3784  N   LYS A 589      -4.736  30.8651700.992  1.00  0.00           N
ATOM   3785  CA  LYS A 589      -4.350  31.2531702.213  0.41 10.00           C
ATOM   3786  CB  LYS A 589      -5.387  32.1041703.002  1.00  0.00           C
ATOM   3787  CG  LYS A 589      -4.951  32.5561704.412  1.00  0.00           C
ATOM   3788  CD  LYS A 589      -6.018  33.3941705.140  1.00  0.00           C
ATOM   3789  CE  LYS A 589      -5.562  33.8311706.539  1.00  0.00           C
ATOM   3790  NZ  LYS A 589      -6.603  34.6211707.192  1.00  0.00           N
ATOM   3791  C   LYS A 589      -4.118  29.7201702.941  1.00  0.00           C
ATOM   3792  O   LYS A 589      -4.986  29.2251703.654  1.00  0.00           O
ATOM   3793  N   GLY A 590      -3.718  29.1811703.036  1.00  0.00           N
ATOM   3794  CA  GLY A 590      -4.152  27.6651703.414  0.62 10.00           C
ATOM   3795  C   GLY A 590      -4.757  26.9601704.028  1.00  0.00           C
ATOM   3796  O   GLY A 590      -4.526  25.7541704.013  1.00  0.00           O
ATOM   3797  N   ALA A 591      -5.892  26.7831705.010  1.00  0.00           N
ATOM   3798  CA  ALA A 591      -6.557  26.1111705.903  0.33 10.00           C
ATOM   3799  CB  ALA A 591      -6.887  24.6601705.483  1.00  0.00           C
ATOM   3800  C   ALA A 591      -5.984  26.1261706.688  1.00  0.00           C
ATOM   3801  O   ALA A 591      -4.756  26.1281706.611  1.00  0.00           O
ATOM   3802  N   ASP A 592      -6.377  26.1581708.684  1.00  0.00           N
ATOM   3803  CA  ASP A 592      -5.744  25.5121709.581  0.40 10.00           C
ATOM   3804  CB  ASP A 592      -6.321  24.3931708.656  1.00  0.00           C
ATOM   3805  CG  ASP A 592      -5.945  22.9951709.126  1.00  0.00           C
ATOM   3806  OD1 ASP A 592      -6.358  22.0171708.453  1.00  0.00           O
ATOM   3807  OD2 ASP A 592      -5.408  22.8841710.253  1.00  0.00           O
ATOM   3808  C   ASP A 592      -5.058  25.2171710.163  1.00  0.00           C
ATOM   3809  O   ASP A 592      -5.260  24.2971710.959  1.00  0.00           O
ATOM   3810  N   GLY A 593      -3.114  25.7481710.499  1.00  0.00           N
ATOM   3811  CA  GLY A 593      -2.193  25.2101710.879  0.38 10.00           C
ATOM   3812  C   GLY A 593      -2.156  23.9871711.664  1.00  0.00           C
ATOM   3813  O   GLY A 593      -1.133  23.6451712.252  1.00  0.00           O
ATOM   3814  N   SER A 594      -2.421  23.0041712.188  1.00  0.00           N
ATOM   3815  CA  SER A 594      -2.977  21.9681712.655  0.71 10.00           C
ATOM   3816  CB  SER A 594      -2.199  20.6531712.961  1.00  0.00           C
ATOM   3817  OG  SER A 594      -3.048  19.6221713.483  1.00  0.00           O
ATOM   3818  C   SER A 594      -3.197  22.6021713.674  1.00  0.00           C
ATOM   3819  O   SER A 594      -4.019  23.5161713.669  1.00  0.00           O
HETATM 3820  N   HYP A 595      -2.891  22.7451714.936  1.00  0.00           N
HETATM 3821  CD  HYP A 595      -1.666  23.5431714.909  1.00  0.00           C
HETATM 3822  CA  HYP A 595      -3.376  22.3911716.443  0.27 10.00           C
HETATM 3823  CB  HYP A 595      -4.584  21.4571716.245  1.00  0.00           C
HETATM 3824  CG  HYP A 595      -4.272  20.6991714.951  1.00  0.00           C
HETATM 3825  OE  HYP A 595      -3.577  19.8571715.178  1.00  0.00           O
HETATM 3826  C   HYP A 595      -2.326  21.7451717.070  1.00  0.00           C
HETATM 3827  O   HYP A 595      -1.335  21.3961716.427  1.00  0.00           O
ATOM   3828  N   GLY A 596      -1.525  21.0561718.299  1.00  0.00           N
ATOM   3829  CA  GLY A 596      -1.108  20.8681719.060  0.68 10.00           C
ATOM   3830  C   GLY A 596      -1.699  19.5581719.764  1.00  0.00           C
ATOM   3831  O   GLY A 596      -2.443  18.7951719.152  1.00  0.00           O
ATOM   3832  N   LYS A 597      -1.403  19.1371721.230  1.00  0.00           N
ATOM   3833  CA  LYS A 597      -1.943  18.3631721.806  0.24 10.00           C
ATOM   3834  CB  LYS A 597      -1.507  17.2431720.817  1.00  0.00           C
ATOM   3835  CG  LYS A 597      -2.012  15.8221721.146  1.00  0.00           C
ATOM   3836  CD  LYS A 597      -1.548  14.7611720.132  1.00  0.00           C
ATOM   3837  CE  LYS A 597      -2.062  13.3571720.480  1.00  0.00           C
ATOM   3838  NZ  LYS A 597      -1.599  12.3841719.495  1.00  0.00           N
ATOM   3839  C   LYS A 597      -2.020  18.0341722.683  1.00  0.00           C
ATOM   3840  O   LYS A 597      -1.358  17.0681723.052  1.00  0.00           O
ATOM   3841  N   ASP A 598      -2.808  18.0641724.580  1.00  0.00           N
ATOM   3842  CA  ASP A 598      -3.504  18.6511725.303  0.85 10.00           C
ATOM   3843  CB  ASP A 598      -4.733  17.7281725.578  1.00  0.00           C
ATOM   3844  CG  ASP A 598      -5.745  18.3661726.520  1.00  0.00           C
ATOM   3845  OD1 ASP A 598      -6.776  17.7091726.810  1.00  0.00           O
ATOM   3846  OD2 ASP A 598      -5.591  19.5771726.806  1.00  0.00           O
ATOM   3847  C   ASP A 598      -2.651  19.2531726.836  1.00  0.00           C
ATOM   3848  O   ASP A 598      -2.366  20.4451726.972  1.00  0.00           O
ATOM   3849  N   GLY A 599      -2.315  19.0141727.620  1.00  0.00           N
ATOM   3850  CA  GLY A 599      -2.435  19.9381728.682  0.15 10.00           C
ATOM   3851  C   GLY A 599      -1.295  19.2571728.939  1.00  0.00           C
ATOM   3852  O   GLY A 599      -0.367  19.2561728.133  1.00  0.00           O
ATOM   3853  N   VAL A 600      -0.666  18.5891729.620  1.00  0.00           N
ATOM   3854  CA  VAL A 600       0.301  18.3901730.775  0.73 10.00           C
ATOM   3855  CB  VAL A 600       0.497  19.7321731.557  1.00  0.00           C
ATOM   3856  CG1 VAL A 600       1.467  19.6261732.753  1.00  0.00           C
ATOM   3857  CG2 VAL A 600       0.969  20.8771730.639  1.00  0.00           C
ATOM   3858  C   VAL A 600      -0.035  17.6241731.411  1.00  0.00           C
ATOM   3859  O   VAL A 600      -0.847  17.8611732.304  1.00  0.00           O
ATOM   3860  N   ARG A 601      -0.073  16.5031731.803  1.00  0.00           N
ATOM   3861  CA  ARG A 601       0.044  15.2601732.906  0.66 10.00           C
ATOM   3862  CB  ARG A 601       0.984  14.0571732.608  1.00  0.00           C
ATOM   3863  CG  ARG A 601       1.030  12.9501733.688  1.00  0.00           C
ATOM   3864  CD  ARG A 601       1.973  11.7831733.349  1.00  0.00           C
ATOM   3865  NE  ARG A 601       1.898  10.8081734.491  1.00  0.00           N
ATOM   3866  CZ  ARG A 601       2.599   9.6661734.524  1.00  0.00           C
ATOM   3867  NH1 ARG A 601       2.456   8.8751735.585  1.00  0.00           N
ATOM   3868  NH2 ARG A 601       3.398   9.2981733.528  1.00  0.00           N
ATOM   3869  C   ARG A 601       0.471  15.9601733.739  1.00  0.00           C
ATOM   3870  O   ARG A 601       1.054  17.0031733.460  1.00  0.00           O
ATOM   3871  N   GLY A 602       0.602  16.0581735.878  1.00  0.00           N
ATOM   3872  CA  GLY A 602       0.169  16.0781736.621  0.15 10.00           C
ATOM   3873  C   GLY A 602       0.208  16.7331737.313  1.00  0.00           C
ATOM   3874  O   GLY A 602       0.084  16.4111738.493  1.00  0.00           O
ATOM   3875  N   LEU A 603       0.352  18.4281738.496  1.00  0.00           N
ATOM   3876  CA  LEU A 603       0.118  19.1681738.847  0.36 10.00           C
ATOM   3877  CB  LEU A 603      -1.326  19.7211738.692  1.00  0.00           C
ATOM   3878  CG  LEU A 603      -1.648  21.0751739.369  1.00  0.00           C
ATOM   3879  CD1 LEU A 603      -3.111  21.4681739.115  1.00  0.00           C
ATOM   3880  CD2 LEU A 603      -0.708  22.2011738.912  1.00  0.00           C
ATOM   3881  C   LEU A 603       0.346  18.2491740.440  1.00  0.00           C
ATOM   3882  O   LEU A 603       0.933  17.1681740.460  1.00  0.00           O
ATOM   3883  N   THR A 604       0.092  18.3431741.617  1.00  0.00           N
ATOM   3884  CA  THR A 604      -0.387  17.6771742.324  0.50 10.00           C
ATOM   3885  CB  THR A 604       0.859  17.0391743.034  1.00  0.00           C
ATOM   3886  OG1 THR A 604       0.483  16.1001744.037  1.00  0.00           O
ATOM   3887  CG2 THR A 604       1.845  18.0261743.668  1.00  0.00           C
ATOM   3888  C   THR A 604      -1.614  18.0221743.375  1.00  0.00           C
ATOM   3889  O   THR A 604      -2.211  17.1151743.951  1.00  0.00           O
ATOM   3890  N   GLY A 605      -1.396  18.9741743.128  1.00  0.00           N
ATOM   3891  CA  GLY A 605      -2.586  20.1631744.171  0.15 10.00           C
ATOM   3892  C   GLY A 605      -2.618  20.4291745.748  1.00  0.00           C
ATOM   3893  O   GLY A 605      -1.599  20.3191746.427  1.00  0.00           O
ATOM   3894  N   PRO A 606      -3.287  20.6831746.409  1.00  0.00           N
ATOM   3895  CA  PRO A 606      -3.359  21.6801747.612  0.27 10.00           C
ATOM   3896  CD  PRO A 606      -4.519  19.9151746.236  1.00  0.00           C
ATOM   3897  CB  PRO A 606      -4.636  22.3931747.129  1.00  0.00           C
ATOM   3898  CG  PRO A 606      -5.424  21.3041746.393  1.00  0.00           C
ATOM   3899  C   PRO A 606      -3.441  21.3441748.847  1.00  0.00           C
ATOM   3900  O   PRO A 606      -4.177  21.9641749.615  1.00  0.00           O
ATOM   3901  N   ILE A 607      -3.093  20.7571749.451  1.00  0.00           N
ATOM   3902  CA  ILE A 607      -2.953  19.7171750.942  0.85 10.00           C
ATOM   3903  CB  ILE A 607      -2.287  20.2181752.270  1.00  0.00           C
ATOM   3904  CG1 ILE A 607      -2.283  19.1591753.402  1.00  0.00           C
ATOM   3905  CG2 ILE A 607      -2.814  21.5871752.758  1.00  0.00           C
ATOM   3906  CD1 ILE A 607      -1.633  19.6401754.710  1.00  0.00           C
ATOM   3907  C   ILE A 607      -4.591  19.7621750.992  1.00  0.00           C
ATOM   3908  O   ILE A 607      -5.174  20.5681751.716  1.00  0.00           O
ATOM   3909  N   GLY A 608      -5.725  18.7761750.117  1.00  0.00           N
ATOM   3910  CA  GLY A 608      -6.506  18.5941750.376  0.67 10.00           C
ATOM   3911  C   GLY A 608      -7.218  18.4861751.236  1.00  0.00           C
ATOM   3912  O   GLY A 608      -7.135  19.2191752.219  1.00  0.00           O
ATOM   3913  N   PRO A 609      -8.446  17.7601751.906  1.00  0.00           N
ATOM   3914  CA  PRO A 609      -8.818  17.6341753.257  0.24 10.00           C
ATOM   3915  CD  PRO A 609      -9.358  17.0621751.001  1.00  0.00           C
ATOM   3916  CB  PRO A 609      -8.734  16.1071753.074  1.00  0.00           C
ATOM   3917  CG  PRO A 609      -7.632  15.9101752.028  1.00  0.00           C
ATOM   3918  C   PRO A 609      -8.326  18.0761754.678  1.00  0.00           C
ATOM   3919  O   PRO A 609      -8.484  19.2361755.060  1.00  0.00           O
HETATM 3920  N   HYP A 610      -7.857  17.3281755.160  1.00  0.00           N
HETATM 3921  CD  HYP A 610      -8.021  15.9381754.736  1.00  0.00           C
HETATM 3922  CA  HYP A 610      -6.794  17.4931756.478  0.64 10.00           C
HETATM 3923  CB  HYP A 610      -7.609  18.2411757.549  1.00  0.00           C
HETATM 3924  CG  HYP A 610      -9.053  17.7811757.319  1.00  0.00           C
HETATM 3925  OE  HYP A 610      -9.204  16.7891757.804  1.00  0.00           O
HETATM 3926  C   HYP A 610      -6.420  15.9921756.949  1.00  0.00           C
HETATM 3927  O   HYP A 610      -5.706  15.2761756.245  1.00  0.00           O
ATOM   3928  N   GLY A 611      -6.595  14.9471757.950  1.00  0.00           N
ATOM   3929  CA  GLY A 611      -6.644  14.2911758.484  0.85 10.00           C
ATOM   3930  C   GLY A 611      -6.831  13.9671759.377  1.00  0.00           C
ATOM   3931  O   GLY A 611      -5.938  13.8841760.218  1.00  0.00           O
ATOM   3932  N   PRO A 612      -8.064  13.2781760.735  1.00  0.00           N
ATOM   3933  CA  PRO A 612      -8.555  12.9081761.505  0.64 10.00           C
ATOM   3934  CD  PRO A 612      -8.941  13.6201759.616  1.00  0.00           C
ATOM   3935  CB  PRO A 612      -7.755  11.6071761.306  1.00  0.00           C
ATOM   3936  CG  PRO A 612      -6.403  12.0721760.755  1.00  0.00           C
ATOM   3937  C   PRO A 612      -8.772  13.1651762.810  1.00  0.00           C
ATOM   3938  O   PRO A 612      -9.623  12.5331763.438  1.00  0.00           O
ATOM   3939  N   ALA A 613      -8.322  14.0591763.819  1.00  0.00           N
ATOM   3940  CA  ALA A 613      -8.705  14.6271764.887  0.85 10.00           C
ATOM   3941  CB  ALA A 613     -10.035  14.2741765.593  1.00  0.00           C
ATOM   3942  C   ALA A 613      -7.688  13.9961765.446  1.00  0.00           C
ATOM   3943  O   ALA A 613      -7.245  12.9361765.007  1.00  0.00           O
ATOM   3944  N   GLY A 614      -6.616  14.5001767.052  1.00  0.00           N
ATOM   3945  CA  GLY A 614      -6.057  14.1821767.558  0.85 10.00           C
ATOM   3946  C   GLY A 614      -6.192  13.5161768.961  1.00  0.00           C
ATOM   3947  O   GLY A 614      -6.528  14.1751769.942  1.00  0.00           O
ATOM   3948  N   ALA A 615      -5.994  12.2561769.323  1.00  0.00           N
ATOM   3949  CA  ALA A 615      -5.709  11.7051770.394  0.44 10.00           C
ATOM   3950  CB  ALA A 615      -4.183  11.9221770.269  1.00  0.00           C
ATOM   3951  C   ALA A 615      -6.069  11.7971771.547  1.00  0.00           C
ATOM   3952  O   ALA A 615      -5.883  12.8101772.219  1.00  0.00           O
HETATM 3953  N   HYP A 616      -6.647  11.1831772.485  1.00  0.00           N
HETATM 3954  CD  HYP A 616      -7.297   9.9191772.141  1.00  0.00           C
HETATM 3955  CA  HYP A 616      -6.771  11.5431774.058  0.85 10.00           C
HETATM 3956  CB  HYP A 616      -6.962  10.1061774.577  1.00  0.00           C
HETATM 3957  CG  HYP A 616      -6.161   9.2391773.600  1.00  0.00           C
HETATM 3958  OE  HYP A 616      -5.084   9.2661773.883  1.00  0.00           O
HETATM 3959  C   HYP A 616      -5.705  12.2251774.752  1.00  0.00           C
HETATM 3960  O   HYP A 616      -5.075  13.1271774.197  1.00  0.00           O
ATOM   3961  N   GLY A 617      -4.804  12.2751776.210  1.00  0.00           N
ATOM   3962  CA  GLY A 617      -4.430  12.5041776.915  0.85 10.00           C
ATOM   3963  C   GLY A 617      -4.324  12.3651778.206  1.00  0.00           C
ATOM   3964  O   GLY A 617      -5.150  12.8691778.964  1.00  0.00           O
ATOM   3965  N   ASP A 618      -3.977  12.0771779.333  1.00  0.00           N
ATOM   3966  CA  ASP A 618      -3.865  11.9651780.659  0.46 10.00           C
ATOM   3967  CB  ASP A 618      -2.438  12.5551780.895  1.00  0.00           C
ATOM   3968  CG  ASP A 618      -2.039  12.5501782.363  1.00  0.00           C
ATOM   3969  OD1 ASP A 618      -0.907  13.0031782.668  1.00  0.00           O
ATOM   3970  OD2 ASP A 618      -2.774  11.9271783.166  1.00  0.00           O
ATOM   3971  C   ASP A 618      -4.372  12.2221781.115  1.00  0.00           C
ATOM   3972  O   ASP A 618      -5.182  13.0731780.742  1.00  0.00           O
ATOM   3973  N   LYS A 619      -5.584  12.5481782.923  1.00  0.00           N
ATOM   3974  CA  LYS A 619      -6.468  12.2611783.434  0.79 10.00           C
ATOM   3975  CB  LYS A 619      -6.801  10.7411783.469  1.00  0.00           C
ATOM   3976  CG  LYS A 619      -8.093  10.3541784.219  1.00  0.00           C
ATOM   3977  CD  LYS A 619      -8.367   8.8391784.219  1.00  0.00           C
ATOM   3978  CE  LYS A 619      -9.656   8.4781784.970  1.00  0.00           C
ATOM   3979  NZ  LYS A 619      -9.875   7.0351784.944  1.00  0.00           N
ATOM   3980  C   LYS A 619      -6.111  12.6851784.583  1.00  0.00           C
ATOM   3981  O   LYS A 619      -5.038  12.3431785.074  1.00  0.00           O
ATOM   3982  N   GLY A 620      -6.745  13.7651785.903  1.00  0.00           N
ATOM   3983  CA  GLY A 620      -6.182  14.4971786.478  0.85 10.00           C
ATOM   3984  C   GLY A 620      -5.253  13.7421787.437  1.00  0.00           C
ATOM   3985  O   GLY A 620      -4.620  12.7601787.058  1.00  0.00           O
ATOM   3986  N   GLU A 621      -5.041  14.0741788.767  1.00  0.00           N
ATOM   3987  CA  GLU A 621      -4.442  13.4691789.669  0.61 10.00           C
ATOM   3988  CB  GLU A 621      -2.951  13.8521789.472  1.00  0.00           C
ATOM   3989  CG  GLU A 621      -1.954  13.2221790.486  1.00  0.00           C
ATOM   3990  CD  GLU A 621      -0.483  13.5991790.293  1.00  0.00           C
ATOM   3991  OE1 GLU A 621       0.312  13.0811791.121  1.00  0.00           O
ATOM   3992  OE2 GLU A 621      -0.151  14.3831789.374  1.00  0.00           O
ATOM   3993  C   GLU A 621      -4.870  13.6601791.046  1.00  0.00           C
ATOM   3994  O   GLU A 621      -4.636  14.7101791.644  1.00  0.00           O
ATOM   3995  N   SER A 622      -5.334  13.1671791.724  1.00  0.00           N
ATOM   3996  CA  SER A 622      -5.182  13.1661793.376  0.51 10.00           C
ATOM   3997  CB  SER A 622      -3.683  12.7431793.442  1.00  0.00           C
ATOM   3998  OG  SER A 622      -3.202  12.6411794.789  1.00  0.00           O
ATOM   3999  C   SER A 622      -5.593  14.3761794.688  1.00  0.00           C
ATOM   4000  O   SER A 622      -4.727  14.7561795.473  1.00  0.00           O
ATOM   4001  N   GLY A 623      -6.250  15.0701795.284  1.00  0.00           N
ATOM   4002  CA  GLY A 623      -7.013  15.3651795.855  0.83 10.00           C
ATOM   4003  C   GLY A 623      -7.453  15.3181796.599  1.00  0.00           C
ATOM   4004  O   GLY A 623      -8.448  14.6031796.699  1.00  0.00           O
ATOM   4005  N   PRO A 624      -6.712  16.4481798.080  1.00  0.00           N
ATOM   4006  CA  PRO A 624      -7.200  16.5131799.514  0.84 10.00           C
ATOM   4007  CD  PRO A 624      -5.598  17.3591797.820  1.00  0.00           C
ATOM   4008  CB  PRO A 624      -8.715  16.3961799.264  1.00  0.00           C
ATOM   4009  CG  PRO A 624      -8.828  15.5221798.011  1.00  0.00           C
ATOM   4010  C   PRO A 624      -6.821  15.6981800.249  1.00  0.00           C
ATOM   4011  O   PRO A 624      -7.257  14.5481800.184  1.00  0.00           O
ATOM   4012  N   SER A 625      -6.042  15.0791801.406  1.00  0.00           N
ATOM   4013  CA  SER A 625      -6.140  14.3501802.466  0.73 10.00           C
ATOM   4014  CB  SER A 625      -4.691  13.8601802.763  1.00  0.00           C
ATOM   4015  OG  SER A 625      -4.623  13.0261803.928  1.00  0.00           O
ATOM   4016  C   SER A 625      -6.540  14.6561803.206  1.00  0.00           C
ATOM   4017  O   SER A 625      -6.245  15.7611803.656  1.00  0.00           O
ATOM   4018  N   GLY A 626      -7.958  13.9801804.513  1.00  0.00           N
ATOM   4019  CA  GLY A 626      -8.327  13.7861805.525  0.83 10.00           C
ATOM   4020  C   GLY A 626      -9.176  14.2411806.683  1.00  0.00           C
ATOM   4021  O   GLY A 626     -10.388  14.0391806.694  1.00  0.00           O
ATOM   4022  N   PRO A 627      -8.732  14.9511807.908  1.00  0.00           N
ATOM   4023  CA  PRO A 627      -9.519  15.3271808.835  0.78 10.00           C
ATOM   4024  CD  PRO A 627      -7.341  15.3261808.161  1.00  0.00           C
ATOM   4025  CB  PRO A 627     -10.627  14.3191808.478  1.00  0.00           C
ATOM   4026  CG  PRO A 627      -9.875  13.1061807.923  1.00  0.00           C
ATOM   4027  C   PRO A 627      -9.261  15.3261810.102  1.00  0.00           C
ATOM   4028  O   PRO A 627      -9.192  16.3861810.725  1.00  0.00           O
ATOM   4029  N   ALA A 628      -8.997  14.9441811.202  1.00  0.00           N
ATOM   4030  CA  ALA A 628      -8.144  14.4541812.235  0.76 10.00           C
ATOM   4031  CB  ALA A 628      -7.529  15.5961813.076  1.00  0.00           C
ATOM   4032  C   ALA A 628      -9.028  13.4451813.170  1.00  0.00           C
ATOM   4033  O   ALA A 628      -9.101  13.5701814.391  1.00  0.00           O
ATOM   4034  N   GLY A 629      -9.504  12.7481812.837  1.00  0.00           N
ATOM   4035  CA  GLY A 629     -10.459  11.8581813.755  0.85 10.00           C
ATOM   4036  C   GLY A 629     -11.444  11.8161815.183  1.00  0.00           C
ATOM   4037  O   GLY A 629     -11.458  12.7631815.966  1.00  0.00           O
ATOM   4038  N   PRO A 630     -11.895  11.5401815.630  1.00  0.00           N
ATOM   4039  CA  PRO A 630     -12.245  10.6691816.935  0.31 10.00           C
ATOM   4040  CD  PRO A 630     -13.087  12.0441814.949  1.00  0.00           C
ATOM   4041  CB  PRO A 630     -11.261   9.5041817.149  1.00  0.00           C
ATOM   4042  CG  PRO A 630      -9.930  10.0241816.595  1.00  0.00           C
ATOM   4043  C   PRO A 630     -11.923  11.7471817.698  1.00  0.00           C
ATOM   4044  O   PRO A 630     -11.797  12.8601817.185  1.00  0.00           O
ATOM   4045  N   THR A 631     -11.575  12.0331819.211  1.00  0.00           N
ATOM   4046  CA  THR A 631     -11.617  12.7701820.013  0.71 10.00           C
ATOM   4047  CB  THR A 631     -12.615  12.6191821.214  1.00  0.00           C
ATOM   4048  OG1 THR A 631     -12.502  13.6921822.146  1.00  0.00           O
ATOM   4049  CG2 THR A 631     -12.520  11.3081822.003  1.00  0.00           C
ATOM   4050  C   THR A 631     -10.343  12.5761820.372  1.00  0.00           C
ATOM   4051  O   THR A 631      -9.489  13.4201820.106  1.00  0.00           O
ATOM   4052  N   GLY A 632      -9.256  12.0201820.881  1.00  0.00           N
ATOM   4053  CA  GLY A 632      -8.647  10.9631821.558  0.77 10.00           C
ATOM   4054  C   GLY A 632      -9.053  10.8601822.388  1.00  0.00           C
ATOM   4055  O   GLY A 632     -10.019  11.5501822.707  1.00  0.00           O
ATOM   4056  N   ALA A 633      -9.354  10.1261824.161  1.00  0.00           N
ATOM   4057  CA  ALA A 633      -9.469   9.8561825.120  0.85 10.00           C
ATOM   4058  CB  ALA A 633      -8.731   8.5331824.809  1.00  0.00           C
ATOM   4059  C   ALA A 633      -9.322  10.1851826.330  1.00  0.00           C
ATOM   4060  O   ALA A 633     -10.258  10.2071827.128  1.00  0.00           O
ATOM   4061  N   ARG A 634      -8.030  10.6481827.218  1.00  0.00           N
ATOM   4062  CA  ARG A 634      -8.053  10.3301828.638  0.65 10.00           C
ATOM   4063  CB  ARG A 634      -8.798   8.9651828.596  1.00  0.00           C
ATOM   4064  CG  ARG A 634      -9.027   8.2771829.963  1.00  0.00           C
ATOM   4065  CD  ARG A 634      -9.767   6.9321829.870  1.00  0.00           C
ATOM   4066  NE  ARG A 634      -9.905   6.4051831.271  1.00  0.00           N
ATOM   4067  CZ  ARG A 634     -10.506   5.2431831.560  1.00  0.00           C
ATOM   4068  NH1 ARG A 634     -10.573   4.8721832.836  1.00  0.00           N
ATOM   4069  NH2 ARG A 634     -11.051   4.4761830.620  1.00  0.00           N
ATOM   4070  C   ARG A 634      -6.835  10.3171829.648  1.00  0.00           C
ATOM   4071  O   ARG A 634      -6.129  11.3081829.811  1.00  0.00           O
ATOM   4072  N   GLY A 635      -6.272   9.5791830.426  1.00  0.00           N
ATOM   4073  CA  GLY A 635      -5.335   8.9381830.897  0.28 10.00           C
ATOM   4074  C   GLY A 635      -5.114   8.0741831.661  1.00  0.00           C
ATOM   4075  O   GLY A 635      -4.843   6.9411831.270  1.00  0.00           O
ATOM   4076  N   ALA A 636      -5.167   8.3661833.029  1.00  0.00           N
ATOM   4077  CA  ALA A 636      -5.344   7.4261834.396  0.22 10.00           C
ATOM   4078  CB  ALA A 636      -3.899   6.8951834.539  1.00  0.00           C
ATOM   4079  C   ALA A 636      -5.912   7.7941835.720  1.00  0.00           C
ATOM   4080  O   ALA A 636      -7.068   7.5231836.042  1.00  0.00           O
HETATM 4081  N   HYP A 637      -6.306   8.2971837.218  1.00  0.00           N
HETATM 4082  CD  HYP A 637      -6.358   9.5041836.393  1.00  0.00           C
HETATM 4083  CA  HYP A 637      -6.475   8.4271837.924  0.53 10.00           C
HETATM 4084  CB  HYP A 637      -6.463   6.9151838.214  1.00  0.00           C
HETATM 4085  CG  HYP A 637      -5.413   6.3511837.251  1.00  0.00           C
HETATM 4086  OE  HYP A 637      -4.398   6.5071837.683  1.00  0.00           O
HETATM 4087  C   HYP A 637      -5.816   9.2381839.072  1.00  0.00           C
HETATM 4088  O   HYP A 637      -6.472   9.5641840.062  1.00  0.00           O
ATOM   4089  N   GLY A 638      -4.574   9.8201839.354  1.00  0.00           N
ATOM   4090  CA  GLY A 638      -4.273  10.2071840.411  0.15 10.00           C
ATOM   4091  C   GLY A 638      -3.862   9.5791841.064  1.00  0.00           C
ATOM   4092  O   GLY A 638      -3.982   8.3631840.929  1.00  0.00           O
ATOM   4093  N   ASP A 639      -3.106   9.7111842.214  1.00  0.00           N
ATOM   4094  CA  ASP A 639      -2.372   9.3451843.576  0.54 10.00           C
ATOM   4095  CB  ASP A 639      -1.081   9.9731842.961  1.00  0.00           C
ATOM   4096  CG  ASP A 639       0.108   9.9121843.910  1.00  0.00           C
ATOM   4097  OD1 ASP A 639       1.201  10.3911843.516  1.00  0.00           O
ATOM   4098  OD2 ASP A 639      -0.013   9.2261844.952  1.00  0.00           O
ATOM   4099  C   ASP A 639      -2.455   9.4521845.132  1.00  0.00           C
ATOM   4100  O   ASP A 639      -2.378   8.4441845.837  1.00  0.00           O
ATOM   4101  N   ARG A 640      -2.537   9.9301845.789  1.00  0.00           N
ATOM   4102  CA  ARG A 640      -2.713   9.7491847.401  0.72 10.00           C
ATOM   4103  CB  ARG A 640      -1.917   8.4391847.665  1.00  0.00           C
ATOM   4104  CG  ARG A 640      -1.874   7.9571849.135  1.00  0.00           C
ATOM   4105  CD  ARG A 640      -1.075   6.6591849.344  1.00  0.00           C
ATOM   4106  NE  ARG A 640      -1.134   6.3371850.812  1.00  0.00           N
ATOM   4107  CZ  ARG A 640      -0.540   5.2621851.348  1.00  0.00           C
ATOM   4108  NH1 ARG A 640      -0.656   5.0721852.661  1.00  0.00           N
ATOM   4109  NH2 ARG A 640       0.129   4.3821850.610  1.00  0.00           N
ATOM   4110  C   ARG A 640      -2.533  10.3881848.013  1.00  0.00           C
ATOM   4111  O   ARG A 640      -1.789  11.3291847.755  1.00  0.00           O
ATOM   4112  N   GLY A 641      -2.631  11.2041849.589  1.00  0.00           N
ATOM   4113  CA  GLY A 641      -1.917  12.4161849.956  0.61 10.00           C
ATOM   4114  C   GLY A 641      -0.438  12.7681851.051  1.00  0.00           C
ATOM   4115  O   GLY A 641      -0.459  12.4871852.247  1.00  0.00           O
ATOM   4116  N   GLU A 642      -0.077  12.9531850.882  1.00  0.00           N
ATOM   4117  CA  GLU A 642       1.279  13.0201851.901  0.26 10.00           C
ATOM   4118  CB  GLU A 642       1.705  14.5111851.948  1.00  0.00           C
ATOM   4119  CG  GLU A 642       2.945  14.8311852.831  1.00  0.00           C
ATOM   4120  CD  GLU A 642       3.367  16.3021852.878  1.00  0.00           C
ATOM   4121  OE1 GLU A 642       4.371  16.5441853.597  1.00  0.00           O
ATOM   4122  OE2 GLU A 642       2.714  17.1621852.243  1.00  0.00           O
ATOM   4123  C   GLU A 642       1.111  12.4591853.253  1.00  0.00           C
ATOM   4124  O   GLU A 642       1.367  11.2781853.487  1.00  0.00           O
HETATM 4125  N   HYP A 643       0.678  12.7831854.742  1.00  0.00           N
HETATM 4126  CD  HYP A 643      -0.681  13.2591854.488  1.00  0.00           C
HETATM 4127  CA  HYP A 643       0.920  12.7881855.737  0.85 10.00           C
HETATM 4128  CB  HYP A 643       1.728  14.0991855.776  1.00  0.00           C
HETATM 4129  CG  HYP A 643       1.077  14.9791854.704  1.00  0.00           C
HETATM 4130  OE  HYP A 643       0.162  15.4551855.126  1.00  0.00           O
HETATM 4131  C   HYP A 643       0.273  12.7901856.320  1.00  0.00           C
HETATM 4132  O   HYP A 643      -0.223  11.7311856.706  1.00  0.00           O
ATOM   4133  N   GLY A 644      -1.123  13.2661857.576  1.00  0.00           N
ATOM   4134  CA  GLY A 644      -1.686  13.2761858.475  0.85 10.00           C
ATOM   4135  C   GLY A 644      -1.975  13.8731859.964  1.00  0.00           C
ATOM   4136  O   GLY A 644      -1.231  13.6071860.906  1.00  0.00           O
ATOM   4137  N   PRO A 645      -2.453  14.5201861.147  1.00  0.00           N
ATOM   4138  CA  PRO A 645      -2.155  15.1451861.805  0.45 10.00           C
ATOM   4139  CD  PRO A 645      -3.805  14.0271861.406  1.00  0.00           C
ATOM   4140  CB  PRO A 645      -3.265  16.2071861.701  1.00  0.00           C
ATOM   4141  CG  PRO A 645      -4.518  15.4131861.318  1.00  0.00           C
ATOM   4142  C   PRO A 645      -2.052  14.6771863.003  1.00  0.00           C
ATOM   4143  O   PRO A 645      -2.672  15.1961863.931  1.00  0.00           O
HETATM 4144  N   HYP A 646      -1.785  14.0491864.101  1.00  0.00           N
HETATM 4145  CD  HYP A 646      -1.940  15.4531864.479  1.00  0.00           C
HETATM 4146  CA  HYP A 646      -1.507  13.2651865.137  0.62 10.00           C
HETATM 4147  CB  HYP A 646      -0.571  13.9251866.166  1.00  0.00           C
HETATM 4148  CG  HYP A 646      -0.913  15.4161866.091  1.00  0.00           C
HETATM 4149  OE  HYP A 646      -1.826  15.6141866.699  1.00  0.00           O
HETATM 4150  C   HYP A 646      -2.561  13.3751865.418  1.00  0.00           C
HETATM 4151  O   HYP A 646      -3.444  13.3221864.561  1.00  0.00           O
ATOM   4152  N   GLY A 647      -3.472  13.6821866.834  1.00  0.00           N
ATOM   4153  CA  GLY A 647      -4.725  13.8671867.047  0.85 10.00           C
ATOM   4154  C   GLY A 647      -5.498  15.1831867.980  1.00  0.00           C
ATOM   4155  O   GLY A 647      -5.431  15.2091869.206  1.00  0.00           O
ATOM   4156  N   PRO A 648      -5.966  15.8711867.500  1.00  0.00           N
ATOM   4157  CA  PRO A 648      -7.192  16.5031868.380  0.39 10.00           C
ATOM   4158  CD  PRO A 648      -5.867  16.4581866.165  1.00  0.00           C
ATOM   4159  CB  PRO A 648      -8.391  15.5411868.475  1.00  0.00           C
ATOM   4160  CG  PRO A 648      -7.762  14.1441868.442  1.00  0.00           C
ATOM   4161  C   PRO A 648      -6.355  16.4461869.580  1.00  0.00           C
ATOM   4162  O   PRO A 648      -5.434  15.6321869.661  1.00  0.00           O
ATOM   4163  N   ALA A 649      -5.934  16.8411870.959  1.00  0.00           N
ATOM   4164  CA  ALA A 649      -5.658  17.6621871.702  0.68 10.00           C
ATOM   4165  CB  ALA A 649      -6.924  18.5291871.512  1.00  0.00           C
ATOM   4166  C   ALA A 649      -5.235  17.6481873.100  1.00  0.00           C
ATOM   4167  O   ALA A 649      -4.798  18.6461873.669  1.00  0.00           O
ATOM   4168  N   GLY A 650      -5.044  17.0151874.275  1.00  0.00           N
ATOM   4169  CA  GLY A 650      -5.221  16.8501875.408  0.85 10.00           C
ATOM   4170  C   GLY A 650      -6.362  16.3121875.683  1.00  0.00           C
ATOM   4171  O   GLY A 650      -6.682  15.2301875.198  1.00  0.00           O
ATOM   4172  N   PHE A 651      -7.667  15.9601876.158  1.00  0.00           N
ATOM   4173  CA  PHE A 651      -8.540  15.2241876.216  0.22 10.00           C
ATOM   4174  CB  PHE A 651      -8.618  13.8471875.488  1.00  0.00           C
ATOM   4175  CG  PHE A 651      -9.906  13.1091875.769  1.00  0.00           C
ATOM   4176  CD1 PHE A 651     -11.027  13.2991874.942  1.00  0.00           C
ATOM   4177  CD2 PHE A 651     -10.019  12.2581876.882  1.00  0.00           C
ATOM   4178  CE1 PHE A 651     -12.241  12.6611875.228  1.00  0.00           C
ATOM   4179  CE2 PHE A 651     -11.232  11.6211877.173  1.00  0.00           C
ATOM   4180  CZ  PHE A 651     -12.344  11.8241876.346  1.00  0.00           C
ATOM   4181  C   PHE A 651      -8.139  15.1741876.962  1.00  0.00           C
ATOM   4182  O   PHE A 651      -6.933  15.3991877.038  1.00  0.00           O
ATOM   4183  N   ALA A 652      -7.727  14.9881878.506  1.00  0.00           N
ATOM   4184  CA  ALA A 652      -7.576  15.0321879.872  0.68 10.00           C
ATOM   4185  CB  ALA A 652      -8.814  14.2711880.399  1.00  0.00           C
ATOM   4186  C   ALA A 652      -6.195  14.5281880.639  1.00  0.00           C
ATOM   4187  O   ALA A 652      -5.232  15.2711880.822  1.00  0.00           O
ATOM   4188  N   GLY A 653      -5.793  13.3231881.202  1.00  0.00           N
ATOM   4189  CA  GLY A 653      -4.805  13.0251881.434  0.81 10.00           C
ATOM   4190  C   GLY A 653      -4.890  12.3341882.677  1.00  0.00           C
ATOM   4191  O   GLY A 653      -3.892  12.1671883.375  1.00  0.00           O
ATOM   4192  N   PRO A 654      -5.891  11.5731883.694  1.00  0.00           N
ATOM   4193  CA  PRO A 654      -5.770  10.6201884.231  0.82 10.00           C
ATOM   4194  CD  PRO A 654      -7.187  12.2021883.944  1.00  0.00           C
ATOM   4195  CB  PRO A 654      -4.622   9.7021883.771  1.00  0.00           C
ATOM   4196  CG  PRO A 654      -3.538  10.6661883.279  1.00  0.00           C
ATOM   4197  C   PRO A 654      -5.391  11.4461885.018  1.00  0.00           C
ATOM   4198  O   PRO A 654      -4.920  12.5141884.624  1.00  0.00           O
HETATM 4199  N   HYP A 655      -5.164  11.7521886.946  1.00  0.00           N
HETATM 4200  CD  HYP A 655      -6.536  11.5241887.398  1.00  0.00           C
HETATM 4201  CA  HYP A 655      -4.592  11.9521887.634  0.84 10.00           C
HETATM 4202  CB  HYP A 655      -5.670  11.7921888.722  1.00  0.00           C
HETATM 4203  CG  HYP A 655      -6.609  10.7141888.173  1.00  0.00           C
HETATM 4204  OE  HYP A 655      -6.169   9.7091888.371  1.00  0.00           O
HETATM 4205  C   HYP A 655      -3.040  11.0851888.083  1.00  0.00           C
HETATM 4206  O   HYP A 655      -2.707  10.0561887.494  1.00  0.00           O
ATOM   4207  N   GLY A 656      -2.503  10.9981888.432  1.00  0.00           N
ATOM   4208  CA  GLY A 656      -1.419  10.8381889.336  0.85 10.00           C
ATOM   4209  C   GLY A 656      -0.729  11.2881890.268  1.00  0.00           C
ATOM   4210  O   GLY A 656       0.308  11.9081890.042  1.00  0.00           O
ATOM   4211  N   ALA A 657      -0.919  11.2431892.275  1.00  0.00           N
ATOM   4212  CA  ALA A 657      -0.747  11.0351893.059  0.68 10.00           C
ATOM   4213  CB  ALA A 657       0.794  11.0821893.175  1.00  0.00           C
ATOM   4214  C   ALA A 657      -1.163  11.5201893.777  1.00  0.00           C
ATOM   4215  O   ALA A 657      -2.382  11.5511893.935  1.00  0.00           O
ATOM   4216  N   ASP A 658      -1.199  12.1591894.674  1.00  0.00           N
ATOM   4217  CA  ASP A 658      -1.479  13.3451895.977  0.77 10.00           C
ATOM   4218  CB  ASP A 658      -2.260  12.1221896.555  1.00  0.00           C
ATOM   4219  CG  ASP A 658      -2.899  12.4211897.904  1.00  0.00           C
ATOM   4220  OD1 ASP A 658      -3.554  11.5061898.462  1.00  0.00           O
ATOM   4221  OD2 ASP A 658      -2.899  13.6121898.298  1.00  0.00           O
ATOM   4222  C   ASP A 658      -1.078  14.3901897.033  1.00  0.00           C
ATOM   4223  O   ASP A 658      -1.387  15.5761896.894  1.00  0.00           O
ATOM   4224  N   GLY A 659      -0.590  14.2251897.829  1.00  0.00           N
ATOM   4225  CA  GLY A 659       0.091  15.2971898.832  0.40 10.00           C
ATOM   4226  C   GLY A 659       0.377  15.1231899.710  1.00  0.00           C
ATOM   4227  O   GLY A 659       1.347  14.3991899.925  1.00  0.00           O
ATOM   4228  N   GLN A 660      -0.020  15.5051901.374  1.00  0.00           N
ATOM   4229  CA  GLN A 660       0.626  14.8921902.597  0.50 10.00           C
ATOM   4230  CB  GLN A 660       2.004  15.5401902.906  1.00  0.00           C
ATOM   4231  CG  GLN A 660       2.746  14.9751904.148  1.00  0.00           C
ATOM   4232  CD  GLN A 660       4.094  15.6621904.388  1.00  0.00           C
ATOM   4233  OE1 GLN A 660       4.820  15.3431905.327  1.00  0.00           O
ATOM   4234  NE2 GLN A 660       4.451  16.6301903.512  1.00  0.00           N
ATOM   4235  C   GLN A 660      -0.013  15.0241903.337  1.00  0.00           C
ATOM   4236  O   GLN A 660       0.370  15.4481904.426  1.00  0.00           O
HETATM 4237  N   HYP A 661      -1.167  15.1601904.367  1.00  0.00           N
HETATM 4238  CD  HYP A 661      -1.412  16.5571904.009  1.00  0.00           C
HETATM 4239  CA  HYP A 661      -2.026  14.7001905.349  0.15 10.00           C
HETATM 4240  CB  HYP A 661      -1.256  13.9741906.468  1.00  0.00           C
HETATM 4241  CG  HYP A 661       0.100  14.6861906.521  1.00  0.00           C
HETATM 4242  OE  HYP A 661      -0.002  15.6251907.113  1.00  0.00           O
HETATM 4243  C   HYP A 661      -2.399  16.1071905.750  1.00  0.00           C
HETATM 4244  O   HYP A 661      -3.097  16.8031905.010  1.00  0.00           O
ATOM   4245  N   GLY A 662      -2.110  16.8821906.770  1.00  0.00           N
ATOM   4246  CA  GLY A 662      -1.718  18.1951906.791  0.38 10.00           C
ATOM   4247  C   GLY A 662      -1.145  19.2601907.100  1.00  0.00           C
ATOM   4248  O   GLY A 662      -1.025  20.1711906.284  1.00  0.00           O
ATOM   4249  N   ALA A 663      -0.425  20.1201908.098  1.00  0.00           N
ATOM   4250  CA  ALA A 663       0.269  20.3651909.198  0.73 10.00           C
ATOM   4251  CB  ALA A 663      -0.106  21.8641909.243  1.00  0.00           C
ATOM   4252  C   ALA A 663       0.405  19.7601910.675  1.00  0.00           C
ATOM   4253  O   ALA A 663       0.152  18.5851910.934  1.00  0.00           O
ATOM   4254  N   LYS A 664       0.587  19.9461911.346  1.00  0.00           N
ATOM   4255  CA  LYS A 664       1.315  19.9741912.852  0.15 10.00           C
ATOM   4256  CB  LYS A 664       2.109  21.2941913.079  1.00  0.00           C
ATOM   4257  CG  LYS A 664       2.822  21.4221914.442  1.00  0.00           C
ATOM   4258  CD  LYS A 664       3.589  22.7471914.605  1.00  0.00           C
ATOM   4259  CE  LYS A 664       4.289  22.8511915.967  1.00  0.00           C
ATOM   4260  NZ  LYS A 664       5.002  24.1211916.079  1.00  0.00           N
ATOM   4261  C   LYS A 664       0.146  19.7961913.950  1.00  0.00           C
ATOM   4262  O   LYS A 664      -0.891  19.1991913.673  1.00  0.00           O
ATOM   4263  N   GLY A 665      -0.019  20.0981915.038  1.00  0.00           N
ATOM   4264  CA  GLY A 665      -1.295  20.0421915.601  0.38 10.00           C
ATOM   4265  C   GLY A 665      -1.788  20.7901916.303  1.00  0.00           C
ATOM   4266  O   GLY A 665      -3.008  20.9331916.316  1.00  0.00           O
ATOM   4267  N   GLU A 666      -1.077  21.7911917.391  1.00  0.00           N
ATOM   4268  CA  GLU A 666      -1.689  23.1151917.814  0.85 10.00           C
ATOM   4269  CB  GLU A 666      -3.075  23.2081917.122  1.00  0.00           C
ATOM   4270  CG  GLU A 666      -3.890  24.5001917.417  1.00  0.00           C
ATOM   4271  CD  GLU A 666      -5.257  24.5931916.735  1.00  0.00           C
ATOM   4272  OE1 GLU A 666      -5.905  25.6431916.983  1.00  0.00           O
ATOM   4273  OE2 GLU A 666      -5.661  23.6561916.007  1.00  0.00           O
ATOM   4274  C   GLU A 666      -1.758  23.2511918.790  1.00  0.00           C
ATOM   4275  O   GLU A 666      -2.834  23.5291919.318  1.00  0.00           O
ATOM   4276  N   PRO A 667      -1.642  23.4721920.730  1.00  0.00           N
ATOM   4277  CA  PRO A 667      -2.034  23.5641921.616  0.37 10.00           C
ATOM   4278  CD  PRO A 667      -0.181  23.5361920.748  1.00  0.00           C
ATOM   4279  CB  PRO A 667      -1.662  25.0561921.692  1.00  0.00           C
ATOM   4280  CG  PRO A 667      -1.731  25.5401920.240  1.00  0.00           C
ATOM   4281  C   PRO A 667      -2.749  23.4361921.866  1.00  0.00           C
ATOM   4282  O   PRO A 667      -3.693  23.4101921.075  1.00  0.00           O
ATOM   4283  N   GLY A 668      -4.246  23.1031923.212  1.00  0.00           N
ATOM   4284  CA  GLY A 668      -5.328  23.6211923.461  0.31 10.00           C
ATOM   4285  C   GLY A 668      -6.208  24.1141924.593  1.00  0.00           C
ATOM   4286  O   GLY A 668      -6.289  23.4871925.647  1.00  0.00           O
ATOM   4287  N   ASP A 669      -6.867  24.9431924.792  1.00  0.00           N
ATOM   4288  CA  ASP A 669      -7.212  25.6731926.020  0.84 10.00           C
ATOM   4289  CB  ASP A 669      -8.723  25.6671925.625  1.00  0.00           C
ATOM   4290  CG  ASP A 669      -9.600  26.3631926.656  1.00  0.00           C
ATOM   4291  OD1 ASP A 669     -10.836  26.4171926.439  1.00  0.00           O
ATOM   4292  OD2 ASP A 669      -9.028  27.0061927.569  1.00  0.00           O
ATOM   4293  C   ASP A 669      -7.048  25.6111926.998  1.00  0.00           C
ATOM   4294  O   ASP A 669      -7.075  26.6201927.706  1.00  0.00           O
ATOM   4295  N   ALA A 670      -6.828  25.2801928.094  1.00  0.00           N
ATOM   4296  CA  ALA A 670      -6.399  25.4221929.760  0.58 10.00           C
ATOM   4297  CB  ALA A 670      -6.734  26.7821930.415  1.00  0.00           C
ATOM   4298  C   ALA A 670      -6.938  24.6761930.176  1.00  0.00           C
ATOM   4299  O   ALA A 670      -6.416  23.7461930.788  1.00  0.00           O
ATOM   4300  N   GLY A 671      -8.112  24.0071930.494  1.00  0.00           N
ATOM   4301  CA  GLY A 671      -9.182  23.0701930.905  0.18 10.00           C
ATOM   4302  C   GLY A 671     -10.744  22.6421931.688  1.00  0.00           C
ATOM   4303  O   GLY A 671     -10.859  21.6081932.342  1.00  0.00           O
ATOM   4304  N   ALA A 672     -11.437  23.0661931.671  1.00  0.00           N
ATOM   4305  CA  ALA A 672     -12.599  23.1121932.635  0.85 10.00           C
ATOM   4306  CB  ALA A 672     -13.202  21.7231932.946  1.00  0.00           C
ATOM   4307  C   ALA A 672     -12.145  23.6381933.656  1.00  0.00           C
ATOM   4308  O   ALA A 672     -11.247  24.4781933.624  1.00  0.00           O
ATOM   4309  N   LYS A 673     -12.558  23.3741934.903  1.00  0.00           N
ATOM   4310  CA  LYS A 673     -12.601  23.2561936.461  0.54 10.00           C
ATOM   4311  CB  LYS A 673     -14.038  23.8241936.652  1.00  0.00           C
ATOM   4312  CG  LYS A 673     -14.541  23.9021938.109  1.00  0.00           C
ATOM   4313  CD  LYS A 673     -15.966  24.4711938.231  1.00  0.00           C
ATOM   4314  CE  LYS A 673     -16.444  24.5391939.688  1.00  0.00           C
ATOM   4315  NZ  LYS A 673     -17.797  25.0831939.757  1.00  0.00           N
ATOM   4316  C   LYS A 673     -12.453  22.6231936.982  1.00  0.00           C
ATOM   4317  O   LYS A 673     -11.440  21.9401936.869  1.00  0.00           O
ATOM   4318  N   GLY A 674     -13.105  21.7641938.364  1.00  0.00           N
ATOM   4319  CA  GLY A 674     -13.116  20.8211939.320  0.22 10.00           C
ATOM   4320  C   GLY A 674     -13.192  20.7601940.640  1.00  0.00           C
ATOM   4321  O   GLY A 674     -12.333  21.2841941.345  1.00  0.00           O
ATOM   4322  N   ASP A 675     -13.875  20.3261941.810  1.00  0.00           N
ATOM   4323  CA  ASP A 675     -14.738  20.3371942.710  0.60 10.00           C
ATOM   4324  CB  ASP A 675     -16.034  19.6371942.192  1.00  0.00           C
ATOM   4325  CG  ASP A 675     -17.141  19.6081943.236  1.00  0.00           C
ATOM   4326  OD1 ASP A 675     -18.231  19.0671942.924  1.00  0.00           O
ATOM   4327  OD2 ASP A 675     -16.977  20.2861944.278  1.00  0.00           O
ATOM   4328  C   ASP A 675     -14.124  19.6791944.014  1.00  0.00           C
ATOM   4329  O   ASP A 675     -13.690  20.3811944.929  1.00  0.00           O
ATOM   4330  N   ALA A 676     -13.801  18.8541944.702  1.00  0.00           N
ATOM   4331  CA  ALA A 676     -13.611  18.3991945.781  0.53 10.00           C
ATOM   4332  CB  ALA A 676     -12.588  17.2481945.639  1.00  0.00           C
ATOM   4333  C   ALA A 676     -13.270  19.1691946.597  1.00  0.00           C
ATOM   4334  O   ALA A 676     -12.465  20.0681946.361  1.00  0.00           O
ATOM   4335  N   GLY A 677     -13.689  19.4481948.482  1.00  0.00           N
ATOM   4336  CA  GLY A 677     -13.868  19.4961949.407  0.30 10.00           C
ATOM   4337  C   GLY A 677     -13.425  19.1781949.982  1.00  0.00           C
ATOM   4338  O   GLY A 677     -13.461  17.9711950.211  1.00  0.00           O
ATOM   4339  N   PRO A 678     -12.136  18.8071951.532  1.00  0.00           N
ATOM   4340  CA  PRO A 678     -11.180  18.3341951.910  0.75 10.00           C
ATOM   4341  CD  PRO A 678     -12.887  19.4841952.589  1.00  0.00           C
ATOM   4342  CB  PRO A 678      -9.931  19.1741951.583  1.00  0.00           C
ATOM   4343  CG  PRO A 678     -10.430  20.6221951.607  1.00  0.00           C
ATOM   4344  C   PRO A 678     -11.735  18.6181953.499  1.00  0.00           C
ATOM   4345  O   PRO A 678     -12.190  19.7191953.813  1.00  0.00           O
HETATM 4346  N   HYP A 679     -11.702  17.8331954.468  1.00  0.00           N
HETATM 4347  CD  HYP A 679     -11.501  16.3841954.448  1.00  0.00           C
HETATM 4348  CA  HYP A 679     -11.826  18.3101955.680  0.18 10.00           C
HETATM 4349  CB  HYP A 679     -11.212  16.9341956.000  1.00  0.00           C
HETATM 4350  CG  HYP A 679     -10.313  16.6291954.798  1.00  0.00           C
HETATM 4351  OE  HYP A 679      -9.342  17.1621954.921  1.00  0.00           O
HETATM 4352  C   HYP A 679     -11.598  19.1821956.642  1.00  0.00           C
HETATM 4353  O   HYP A 679     -12.356  19.2571957.610  1.00  0.00           O
ATOM   4354  N   GLY A 680     -10.707  20.0861956.796  1.00  0.00           N
ATOM   4355  CA  GLY A 680     -10.670  21.2231957.791  0.56 10.00           C
ATOM   4356  C   GLY A 680      -9.706  21.2111959.053  1.00  0.00           C
ATOM   4357  O   GLY A 680      -9.386  20.1531959.591  1.00  0.00           O
ATOM   4358  N   PRO A 681      -9.216  22.0591959.598  1.00  0.00           N
ATOM   4359  CA  PRO A 681      -7.908  22.1681960.224  0.84 10.00           C
ATOM   4360  CD  PRO A 681     -10.017  23.2731959.746  1.00  0.00           C
ATOM   4361  CB  PRO A 681      -7.426  23.6311960.226  1.00  0.00           C
ATOM   4362  CG  PRO A 681      -8.713  24.4551960.336  1.00  0.00           C
ATOM   4363  C   PRO A 681      -8.475  21.7141961.692  1.00  0.00           C
ATOM   4364  O   PRO A 681      -9.566  21.1511961.794  1.00  0.00           O
ATOM   4365  N   ALA A 682      -7.868  21.9451962.896  1.00  0.00           N
ATOM   4366  CA  ALA A 682      -8.307  21.1491963.917  0.32 10.00           C
ATOM   4367  CB  ALA A 682      -7.187  20.1161963.655  1.00  0.00           C
ATOM   4368  C   ALA A 682      -8.693  21.1861965.422  1.00  0.00           C
ATOM   4369  O   ALA A 682      -9.542  20.4381965.905  1.00  0.00           O
ATOM   4370  N   GLY A 683      -8.033  21.9931965.820  1.00  0.00           N
ATOM   4371  CA  GLY A 683      -8.134  22.6781967.391  0.41 10.00           C
ATOM   4372  C   GLY A 683      -7.742  22.7191968.778  1.00  0.00           C
ATOM   4373  O   GLY A 683      -8.582  22.8331969.668  1.00  0.00           O
ATOM   4374  N   PRO A 684      -6.317  22.6231969.099  1.00  0.00           N
ATOM   4375  CA  PRO A 684      -5.920  22.6131970.525  0.83 10.00           C
ATOM   4376  CD  PRO A 684      -5.171  22.5651968.193  1.00  0.00           C
ATOM   4377  CB  PRO A 684      -6.086  24.1401970.637  1.00  0.00           C
ATOM   4378  CG  PRO A 684      -7.214  24.4731969.656  1.00  0.00           C
ATOM   4379  C   PRO A 684      -6.443  21.9711971.599  1.00  0.00           C
ATOM   4380  O   PRO A 684      -7.587  21.5171971.559  1.00  0.00           O
ATOM   4381  N   ALA A 685      -6.172  21.6771972.725  1.00  0.00           N
ATOM   4382  CA  ALA A 685      -6.548  20.4901973.638  0.75 10.00           C
ATOM   4383  CB  ALA A 685      -5.309  19.6051973.909  1.00  0.00           C
ATOM   4384  C   ALA A 685      -6.965  20.8191974.513  1.00  0.00           C
ATOM   4385  O   ALA A 685      -8.141  21.1671974.595  1.00  0.00           O
ATOM   4386  N   GLY A 686      -7.338  21.2021975.663  1.00  0.00           N
ATOM   4387  CA  GLY A 686      -7.435  21.3521977.263  0.27 10.00           C
ATOM   4388  C   GLY A 686      -6.753  20.8361978.697  1.00  0.00           C
ATOM   4389  O   GLY A 686      -6.281  19.7061978.799  1.00  0.00           O
ATOM   4390  N   PRO A 687      -6.444  20.8951979.685  1.00  0.00           N
ATOM   4391  CA  PRO A 687      -6.071  21.2431980.898  0.71 10.00           C
ATOM   4392  CD  PRO A 687      -6.434  19.4461979.485  1.00  0.00           C
ATOM   4393  CB  PRO A 687      -7.448  21.0511981.559  1.00  0.00           C
ATOM   4394  CG  PRO A 687      -8.095  19.9091980.769  1.00  0.00           C
ATOM   4395  C   PRO A 687      -4.901  20.4851981.719  1.00  0.00           C
ATOM   4396  O   PRO A 687      -5.063  20.1851982.902  1.00  0.00           O
HETATM 4397  N   HYP A 688      -3.846  19.9531982.036  1.00  0.00           N
HETATM 4398  CD  HYP A 688      -2.808  20.8381982.563  1.00  0.00           C
HETATM 4399  CA  HYP A 688      -3.470  18.6761982.011  0.40 10.00           C
HETATM 4400  CB  HYP A 688      -2.010  18.9931982.386  1.00  0.00           C
HETATM 4401  CG  HYP A 688      -2.107  20.2351983.277  1.00  0.00           C
HETATM 4402  OE  HYP A 688      -2.373  19.9241984.313  1.00  0.00           O
HETATM 4403  C   HYP A 688      -3.909  17.7601982.659  1.00  0.00           C
HETATM 4404  O   HYP A 688      -3.787  17.7471983.884  1.00  0.00           O
ATOM   4405  N   GLY A 689      -4.473  16.6581982.786  1.00  0.00           N
ATOM   4406  CA  GLY A 689      -4.361  15.0951982.860  0.45 10.00           C
ATOM   4407  C   GLY A 689      -4.735  14.5161983.432  1.00  0.00           C
ATOM   4408  O   GLY A 689      -4.726  13.3091983.204  1.00  0.00           O
ATOM   4409  N   PRO A 690      -5.619  14.9091985.090  1.00  0.00           N
ATOM   4410  CA  PRO A 690      -6.473  14.8521986.058  0.74 10.00           C
ATOM   4411  CD  PRO A 690      -4.611  15.9511985.285  1.00  0.00           C
ATOM   4412  CB  PRO A 690      -7.744  14.2231985.457  1.00  0.00           C
ATOM   4413  CG  PRO A 690      -7.223  13.2731984.374  1.00  0.00           C
ATOM   4414  C   PRO A 690      -5.694  13.7581987.279  1.00  0.00           C
ATOM   4415  O   PRO A 690      -4.713  13.0791986.973  1.00  0.00           O
ATOM   4416  N   ILE A 691      -6.175  13.7631988.130  1.00  0.00           N
ATOM   4417  CA  ILE A 691      -5.509  12.9321989.230  0.71 10.00           C
ATOM   4418  CB  ILE A 691      -6.220  13.6431990.433  1.00  0.00           C
ATOM   4419  CG1 ILE A 691      -5.811  13.0801991.818  1.00  0.00           C
ATOM   4420  CG2 ILE A 691      -7.754  13.7511990.280  1.00  0.00           C
ATOM   4421  CD1 ILE A 691      -6.502  13.7701993.006  1.00  0.00           C
ATOM   4422  C   ILE A 691      -5.373  11.8061989.394  1.00  0.00           C
ATOM   4423  O   ILE A 691      -4.807  11.1141988.549  1.00  0.00           O
ATOM   4424  N   GLY A 692      -5.694  10.9991990.333  1.00  0.00           N
ATOM   4425  CA  GLY A 692      -6.321   9.6761990.991  0.61 10.00           C
ATOM   4426  C   GLY A 692      -6.662   9.5161992.317  1.00  0.00           C
ATOM   4427  O   GLY A 692      -6.475   8.4451992.891  1.00  0.00           O
ATOM   4428  N   ASN A 693      -7.208  10.0741993.524  1.00  0.00           N
ATOM   4429  CA  ASN A 693      -8.029   9.5651994.373  0.28 10.00           C
ATOM   4430  CB  ASN A 693      -8.462   8.4761993.340  1.00  0.00           C
ATOM   4431  CG  ASN A 693      -9.522   7.5001993.860  1.00  0.00           C
ATOM   4432  OD1 ASN A 693      -9.973   6.5811993.173  1.00  0.00           O
ATOM   4433  ND2 ASN A 693      -9.957   7.7101995.123  1.00  0.00           N
ATOM   4434  C   ASN A 693      -8.032   9.1061995.677  1.00  0.00           C
ATOM   4435  O   ASN A 693      -9.054   8.6311996.165  1.00  0.00           O
ATOM   4436  N   VAL A 694      -7.227   8.9701996.743  1.00  0.00           N
ATOM   4437  CA  VAL A 694      -7.406   9.1361998.105  0.73 10.00           C
ATOM   4438  CB  VAL A 694      -8.880   9.6361998.278  1.00  0.00           C
ATOM   4439  CG1 VAL A 694      -9.289   9.8861999.746  1.00  0.00           C
ATOM   4440  CG2 VAL A 694      -9.160  10.9141997.463  1.00  0.00           C
ATOM   4441  C   VAL A 694      -7.085   7.8801999.104  1.00  0.00           C
ATOM   4442  O   VAL A 694      -6.203   7.9651999.957  1.00  0.00           O
ATOM   4443  N   GLY A 695      -7.587   7.0671999.027  1.00  0.00           N
ATOM   4444  CA  GLY A 695      -6.944   5.8671999.969  0.48 10.00           C
ATOM   4445  C   GLY A 695      -7.758   5.4102001.556  1.00  0.00           C
ATOM   4446  O   GLY A 695      -8.629   4.5452001.591  1.00  0.00           O
ATOM   4447  N   ALA A 696      -7.608   5.7612002.444  1.00  0.00           N
ATOM   4448  CA  ALA A 696      -8.489   5.1932003.402  0.51 10.00           C
ATOM   4449  CB  ALA A 696      -8.624   3.6882003.073  1.00  0.00           C
ATOM   4450  C   ALA A 696      -8.072   5.4292005.044  1.00  0.00           C
ATOM   4451  O   ALA A 696      -6.950   5.7922005.395  1.00  0.00           O
HETATM 4452  N   HYP A 697      -8.498   5.3332005.530  1.00  0.00           N
HETATM 4453  CD  HYP A 697      -9.743   4.5702005.605  1.00  0.00           C
HETATM 4454  CA  HYP A 697      -8.050   6.1242007.130  0.85 10.00           C
HETATM 4455  CB  HYP A 697      -9.207   6.9512007.721  1.00  0.00           C
HETATM 4456  CG  HYP A 697     -10.472   6.2192007.260  1.00  0.00           C
HETATM 4457  OE  HYP A 697     -10.661   5.3532007.935  1.00  0.00           O
HETATM 4458  C   HYP A 697      -7.977   4.8652007.699  1.00  0.00           C
HETATM 4459  O   HYP A 697      -8.321   3.8712007.059  1.00  0.00           O
ATOM   4460  N   GLY A 698      -7.639   4.6582008.819  1.00  0.00           N
ATOM   4461  CA  GLY A 698      -8.150   3.3252009.682  0.40 10.00           C
ATOM   4462  C   GLY A 698      -9.179   2.8802010.352  1.00  0.00           C
ATOM   4463  O   GLY A 698     -10.324   3.1702010.015  1.00  0.00           O
ATOM   4464  N   ALA A 699      -8.797   1.9812011.569  1.00  0.00           N
ATOM   4465  CA  ALA A 699      -9.863   2.0002012.819  0.29 10.00           C
ATOM   4466  CB  ALA A 699      -9.758   0.6082013.483  1.00  0.00           C
ATOM   4467  C   ALA A 699      -9.796   2.7712013.539  1.00  0.00           C
ATOM   4468  O   ALA A 699     -10.426   3.8222013.442  1.00  0.00           O
ATOM   4469  N   LYS A 700      -9.225   2.9742014.557  1.00  0.00           N
ATOM   4470  CA  LYS A 700      -9.352   3.7442016.170  0.52 10.00           C
ATOM   4471  CB  LYS A 700      -9.078   2.8892017.442  1.00  0.00           C
ATOM   4472  CG  LYS A 700      -9.209   3.6302018.789  1.00  0.00           C
ATOM   4473  CD  LYS A 700      -8.926   2.7322020.008  1.00  0.00           C
ATOM   4474  CE  LYS A 700      -9.063   3.4902021.335  1.00  0.00           C
ATOM   4475  NZ  LYS A 700      -8.787   2.6022022.461  1.00  0.00           N
ATOM   4476  C   LYS A 700      -8.301   4.5802015.894  1.00  0.00           C
ATOM   4477  O   LYS A 700      -7.179   4.1292015.680  1.00  0.00           O
ATOM   4478  N   GLY A 701      -7.243   5.7902015.594  1.00  0.00           N
ATOM   4479  CA  GLY A 701      -6.757   6.3082015.162  0.15 10.00           C
ATOM   4480  C   GLY A 701      -6.120   6.5042016.040  1.00  0.00           C
ATOM   4481  O   GLY A 701      -4.901   6.3582015.980  1.00  0.00           O
ATOM   4482  N   ALA A 702      -5.908   6.9432017.585  1.00  0.00           N
ATOM   4483  CA  ALA A 702      -5.814   6.7342018.820  0.61 10.00           C
ATOM   4484  CB  ALA A 702      -5.184   8.1322019.021  1.00  0.00           C
ATOM   4485  C   ALA A 702      -6.169   6.5322019.393  1.00  0.00           C
ATOM   4486  O   ALA A 702      -7.244   5.9372019.328  1.00  0.00           O
ATOM   4487  N   ARG A 703      -6.932   6.0902021.241  1.00  0.00           N
ATOM   4488  CA  ARG A 703      -7.588   5.2472021.860  0.79 10.00           C
ATOM   4489  CB  ARG A 703      -7.080   4.0802022.754  1.00  0.00           C
ATOM   4490  CG  ARG A 703      -8.174   3.1922023.395  1.00  0.00           C
ATOM   4491  CD  ARG A 703      -7.622   2.0532024.270  1.00  0.00           C
ATOM   4492  NE  ARG A 703      -8.805   1.2972024.808  1.00  0.00           N
ATOM   4493  CZ  ARG A 703      -8.687   0.2342025.614  1.00  0.00           C
ATOM   4494  NH1 ARG A 703      -9.802  -0.3612026.032  1.00  0.00           N
ATOM   4495  NH2 ARG A 703      -7.504  -0.2502025.978  1.00  0.00           N
ATOM   4496  C   ARG A 703      -7.439   6.5372022.504  1.00  0.00           C
ATOM   4497  O   ARG A 703      -6.513   7.2902022.220  1.00  0.00           O
ATOM   4498  N   GLY A 704      -8.681   7.0722023.792  1.00  0.00           N
ATOM   4499  CA  GLY A 704      -8.598   7.6852024.599  0.79 10.00           C
ATOM   4500  C   GLY A 704      -7.872   8.1142025.820  1.00  0.00           C
ATOM   4501  O   GLY A 704      -7.689   9.3062026.058  1.00  0.00           O
ATOM   4502  N   SER A 705      -7.570   7.6332026.373  1.00  0.00           N
ATOM   4503  CA  SER A 705      -6.402   8.3122027.638  0.98 10.00           C
ATOM   4504  CB  SER A 705      -6.893   9.7282028.064  1.00  0.00           C
ATOM   4505  OG  SER A 705      -6.041  10.3312029.047  1.00  0.00           O
ATOM   4506  C   SER A 705      -6.210   7.6172028.584  1.00  0.00           C
ATOM   4507  O   SER A 705      -5.208   6.9062028.636  1.00  0.00           O
ATOM   4508  N   ALA A 706      -7.066   7.3352030.031  1.00  0.00           N
ATOM   4509  CA  ALA A 706      -6.916   7.0752031.174  1.00 10.00           C
ATOM   4510  CB  ALA A 706      -5.515   7.4262031.725  1.00  0.00           C
ATOM   4511  C   ALA A 706      -7.774   7.7142031.731  1.00  0.00           C
ATOM   4512  O   ALA A 706      -8.106   8.8382031.360  1.00  0.00           O
ATOM   4513  N   GLY A 707      -8.291   7.3562032.562  1.00  0.00           N
ATOM   4514  CA  GLY A 707      -9.208   8.0522033.998  1.00 10.00           C
ATOM   4515  C   GLY A 707      -8.906   8.4432034.686  1.00  0.00           C
ATOM   4516  O   GLY A 707      -7.824   8.1212035.171  1.00  0.00           O
ATOM   4517  N   PRO A 708      -9.065   9.5012035.776  1.00  0.00           N
ATOM   4518  CA  PRO A 708      -8.310  10.5322036.766  1.00 10.00           C
ATOM   4519  CD  PRO A 708     -10.517   9.5102035.951  1.00  0.00           C
ATOM   4520  CB  PRO A 708      -9.230  11.7122036.401  1.00  0.00           C
ATOM   4521  CG  PRO A 708     -10.581  11.0592036.092  1.00  0.00           C
ATOM   4522  C   PRO A 708      -8.080  10.4002038.493  1.00  0.00           C
ATOM   4523  O   PRO A 708      -6.960  10.5372038.986  1.00  0.00           O
HETATM 4524  N   HYP A 709      -8.917  10.1842038.823  1.00  0.00           N
HETATM 4525  CD  HYP A 709     -10.344  10.0992038.511  1.00  0.00           C
HETATM 4526  CA  HYP A 709      -8.528   9.6082040.505  1.00 10.00           C
HETATM 4527  CB  HYP A 709      -8.177  10.7842041.435  1.00  0.00           C
HETATM 4528  CG  HYP A 709      -9.018  11.9512040.906  1.00  0.00           C
HETATM 4529  OE  HYP A 709     -10.056  11.8652041.302  1.00  0.00           O
HETATM 4530  C   HYP A 709      -9.964   9.1312040.712  1.00  0.00           C
HETATM 4531  O   HYP A 709     -10.772   9.1612039.783  1.00  0.00           O
ATOM   4532  N   GLY A 710     -10.800   8.7482041.293  1.00  0.00           N
ATOM   4533  CA  GLY A 710     -11.758   8.2712041.986  1.00 10.00           C
ATOM   4534  C   GLY A 710     -12.548   8.1042043.047  1.00  0.00           C
ATOM   4535  O   GLY A 710     -13.359   7.1822043.091  1.00  0.00           O
ATOM   4536  N   ALA A 711     -12.712   9.0092044.577  1.00  0.00           N
ATOM   4537  CA  ALA A 711     -13.197   9.2422045.355  1.00 10.00           C
ATOM   4538  CB  ALA A 711     -14.098   8.0732045.815  1.00  0.00           C
ATOM   4539  C   ALA A 711     -12.199   9.6792046.505  1.00  0.00           C
ATOM   4540  O   ALA A 711     -11.072  10.1122046.273  1.00  0.00           O
ATOM   4541  N   THR A 712     -12.651   9.5422047.515  1.00  0.00           N
ATOM   4542  CA  THR A 712     -11.650  10.0382048.722  1.00 10.00           C
ATOM   4543  CB  THR A 712     -11.703  11.5072049.271  1.00  0.00           C
ATOM   4544  OG1 THR A 712     -10.755  11.7272050.312  1.00  0.00           O
ATOM   4545  CG2 THR A 712     -13.068  11.9842049.779  1.00  0.00           C
ATOM   4546  C   THR A 712     -12.273   8.8162049.920  1.00  0.00           C
ATOM   4547  O   THR A 712     -12.911   9.1832050.905  1.00  0.00           O
ATOM   4548  N   GLY A 713     -12.387   7.7882050.261  1.00  0.00           N
ATOM   4549  CA  GLY A 713     -12.295   6.9452050.828  1.00 10.00           C
ATOM   4550  C   GLY A 713     -13.029   6.0032051.792  1.00  0.00           C
ATOM   4551  O   GLY A 713     -12.981   4.7852051.640  1.00  0.00           O
ATOM   4552  N   PHE A 714     -13.868   6.0462052.970  1.00  0.00           N
ATOM   4553  CA  PHE A 714     -14.395   5.5462053.699  0.89 10.00           C
ATOM   4554  CB  PHE A 714     -13.428   4.3502053.958  1.00  0.00           C
ATOM   4555  CG  PHE A 714     -13.942   3.4022055.016  1.00  0.00           C
ATOM   4556  CD1 PHE A 714     -14.753   2.3112054.658  1.00  0.00           C
ATOM   4557  CD2 PHE A 714     -13.654   3.6182056.376  1.00  0.00           C
ATOM   4558  CE1 PHE A 714     -15.277   1.4602055.639  1.00  0.00           C
ATOM   4559  CE2 PHE A 714     -14.180   2.7702057.359  1.00  0.00           C
ATOM   4560  CZ  PHE A 714     -14.992   1.6912056.990  1.00  0.00           C
ATOM   4561  C   PHE A 714     -15.031   6.2412055.203  1.00  0.00           C
ATOM   4562  O   PHE A 714     -16.167   6.7082055.242  1.00  0.00           O
HETATM 4563  N   HYP A 715     -14.523   6.3142056.153  1.00  0.00           N
HETATM 4564  CD  HYP A 715     -13.072   6.1372056.115  1.00  0.00           C
HETATM 4565  CA  HYP A 715     -14.979   6.5672057.376  1.00 10.00           C
HETATM 4566  CB  HYP A 715     -16.320   5.8122057.324  1.00  0.00           C
HETATM 4567  CG  HYP A 715     -16.056   4.6292056.387  1.00  0.00           C
HETATM 4568  OE  HYP A 715     -15.547   3.8172056.956  1.00  0.00           O
HETATM 4569  C   HYP A 715     -14.383   6.2382058.158  1.00  0.00           C
HETATM 4570  O   HYP A 715     -13.186   6.5262058.196  1.00  0.00           O
ATOM   4571  N   GLY A 716     -14.294   5.3252059.585  1.00  0.00           N
ATOM   4572  CA  GLY A 716     -13.352   4.8772060.368  1.00 10.00           C
ATOM   4573  C   GLY A 716     -13.167   4.1252061.096  1.00  0.00           C
ATOM   4574  O   GLY A 716     -12.344   3.2372060.891  1.00  0.00           O
ATOM   4575  N   ALA A 717     -14.237   4.2202062.849  1.00  0.00           N
ATOM   4576  CA  ALA A 717     -14.039   3.5432063.849  1.00 10.00           C
ATOM   4577  CB  ALA A 717     -12.699   2.7872064.003  1.00  0.00           C
ATOM   4578  C   ALA A 717     -14.080   4.4112064.513  1.00  0.00           C
ATOM   4579  O   ALA A 717     -13.226   5.2962064.498  1.00  0.00           O
ATOM   4580  N   ALA A 718     -14.900   4.7272065.376  1.00  0.00           N
ATOM   4581  CA  ALA A 718     -15.562   5.3122066.831  0.95 10.00           C
ATOM   4582  CB  ALA A 718     -17.022   5.3862066.329  1.00  0.00           C
ATOM   4583  C   ALA A 718     -15.511   4.9262068.141  1.00  0.00           C
ATOM   4584  O   ALA A 718     -16.427   4.3132068.686  1.00  0.00           O
ATOM   4585  N   GLY A 719     -14.520   5.2632068.599  1.00  0.00           N
ATOM   4586  CA  GLY A 719     -13.927   4.7972070.190  1.00 10.00           C
ATOM   4587  C   GLY A 719     -13.134   3.8642071.121  1.00  0.00           C
ATOM   4588  O   GLY A 719     -11.968   4.1152071.421  1.00  0.00           O
ATOM   4589  N   ARG A 720     -12.997   2.6432071.981  1.00  0.00           N
ATOM   4590  CA  ARG A 720     -12.290   2.1342072.312  0.79 10.00           C
ATOM   4591  CB  ARG A 720     -11.261   2.1662071.146  1.00  0.00           C
ATOM   4592  CG  ARG A 720      -9.942   1.3932071.385  1.00  0.00           C
ATOM   4593  CD  ARG A 720      -8.958   1.4542070.204  1.00  0.00           C
ATOM   4594  NE  ARG A 720      -7.743   0.6612070.600  1.00  0.00           N
ATOM   4595  CZ  ARG A 720      -6.680   0.5042069.800  1.00  0.00           C
ATOM   4596  NH1 ARG A 720      -5.658  -0.2192070.251  1.00  0.00           N
ATOM   4597  NH2 ARG A 720      -6.634   1.0222068.576  1.00  0.00           N
ATOM   4598  C   ARG A 720     -11.639   2.4012073.663  1.00  0.00           C
ATOM   4599  O   ARG A 720     -10.718   3.2032073.781  1.00  0.00           O
ATOM   4600  N   VAL A 721     -11.897   1.8742074.915  1.00  0.00           N
ATOM   4601  CA  VAL A 721     -11.633   2.0692076.054  0.81 10.00           C
ATOM   4602  CB  VAL A 721     -10.209   1.4232075.975  1.00  0.00           C
ATOM   4603  CG1 VAL A 721      -9.434   1.4482077.311  1.00  0.00           C
ATOM   4604  CG2 VAL A 721     -10.257  -0.0292075.460  1.00  0.00           C
ATOM   4605  C   VAL A 721     -11.641   2.7582076.602  1.00  0.00           C
ATOM   4606  O   VAL A 721     -10.813   3.6602076.489  1.00  0.00           O
ATOM   4607  N   GLY A 722     -11.703   4.0062077.645  1.00  0.00           N
ATOM   4608  CA  GLY A 722     -11.502   4.6932078.780  0.86 10.00           C
ATOM   4609  C   GLY A 722     -10.341   4.5452079.360  1.00  0.00           C
ATOM   4610  O   GLY A 722      -9.522   3.7342078.933  1.00  0.00           O
ATOM   4611  N   PRO A 723      -9.884   5.0712080.275  1.00  0.00           N
ATOM   4612  CA  PRO A 723      -8.407   5.2112081.016  0.86 10.00           C
ATOM   4613  CD  PRO A 723     -10.942   5.7932080.981  1.00  0.00           C
ATOM   4614  CB  PRO A 723      -8.227   6.4742080.154  1.00  0.00           C
ATOM   4615  CG  PRO A 723      -9.645   7.0292079.991  1.00  0.00           C
ATOM   4616  C   PRO A 723      -7.944   5.3052081.930  1.00  0.00           C
ATOM   4617  O   PRO A 723      -6.717   5.3882082.003  1.00  0.00           O
HETATM 4618  N   HYP A 724      -8.502   5.3322083.795  1.00  0.00           N
HETATM 4619  CD  HYP A 724      -9.765   5.9242083.356  1.00  0.00           C
HETATM 4620  CA  HYP A 724      -8.460   5.1822084.868  0.82 10.00           C
HETATM 4621  CB  HYP A 724      -7.056   4.6712085.239  1.00  0.00           C
HETATM 4622  CG  HYP A 724      -6.129   5.3212084.207  1.00  0.00           C
HETATM 4623  OE  HYP A 724      -5.902   6.3652084.523  1.00  0.00           O
HETATM 4624  C   HYP A 724      -8.637   6.4482085.236  1.00  0.00           C
HETATM 4625  O   HYP A 724      -8.867   7.3172084.393  1.00  0.00           O
ATOM   4626  N   GLY A 725      -8.624   7.5032086.616  1.00  0.00           N
ATOM   4627  CA  GLY A 725      -9.202   8.1882087.077  1.00 10.00           C
ATOM   4628  C   GLY A 725      -9.194   8.9152087.725  1.00  0.00           C
ATOM   4629  O   GLY A 725      -9.858   9.9332087.538  1.00  0.00           O
ATOM   4630  N   PRO A 726      -8.493   9.3282089.224  1.00  0.00           N
ATOM   4631  CA  PRO A 726      -8.477  10.0712090.360  1.00 10.00           C
ATOM   4632  CD  PRO A 726      -7.372   8.3922089.145  1.00  0.00           C
ATOM   4633  CB  PRO A 726      -9.299  11.2042089.718  1.00  0.00           C
ATOM   4634  CG  PRO A 726     -10.206  10.4912088.709  1.00  0.00           C
ATOM   4635  C   PRO A 726      -8.865   9.8112091.447  1.00  0.00           C
ATOM   4636  O   PRO A 726      -9.447  10.6602092.122  1.00  0.00           O
ATOM   4637  N   SER A 727      -8.698   8.5982092.146  1.00  0.00           N
ATOM   4638  CA  SER A 727      -8.232   8.4292093.789  1.00 10.00           C
ATOM   4639  CB  SER A 727      -7.319   9.4462094.538  1.00  0.00           C
ATOM   4640  OG  SER A 727      -7.083   9.0692095.902  1.00  0.00           O
ATOM   4641  C   SER A 727      -9.696   8.6532094.117  1.00  0.00           C
ATOM   4642  O   SER A 727     -10.551   7.8802093.692  1.00  0.00           O
ATOM   4643  N   GLY A 728     -10.527   9.3842094.717  1.00  0.00           N
ATOM   4644  CA  GLY A 728     -11.300   9.3942095.806  1.00 10.00           C
ATOM   4645  C   GLY A 728     -11.171  10.6292096.633  1.00  0.00           C
ATOM   4646  O   GLY A 728     -11.758  11.6622096.320  1.00  0.00           O
ATOM   4647  N   ASN A 729     -10.564  10.9192097.659  1.00  0.00           N
ATOM   4648  CA  ASN A 729     -10.787  11.6502098.817  1.00 10.00           C
ATOM   4649  CB  ASN A 729     -12.319  11.7062099.120  1.00  0.00           C
ATOM   4650  CG  ASN A 729     -12.684  12.4922100.383  1.00  0.00           C
ATOM   4651  OD1 ASN A 729     -13.847  12.6322100.764  1.00  0.00           O
ATOM   4652  ND2 ASN A 729     -11.652  13.0462101.059  1.00  0.00           N
ATOM   4653  C   ASN A 729      -9.955  10.9702099.968  1.00  0.00           C
ATOM   4654  O   ASN A 729     -10.299  11.0982101.140  1.00  0.00           O
ATOM   4655  N   ALA A 730      -8.966  10.1952100.973  1.00  0.00           N
ATOM   4656  CA  ALA A 730      -8.622  10.1132101.565  1.00 10.00           C
ATOM   4657  CB  ALA A 730      -7.673  11.3312101.640  1.00  0.00           C
ATOM   4658  C   ALA A 730      -9.342   9.9202102.840  1.00  0.00           C
ATOM   4659  O   ALA A 730      -8.983  10.4542103.889  1.00  0.00           O
ATOM   4660  N   GLY A 731     -10.694   9.1242103.563  1.00  0.00           N
ATOM   4661  CA  GLY A 731     -11.016   9.0502104.280  1.00 10.00           C
ATOM   4662  C   GLY A 731     -11.603   8.7702105.041  1.00  0.00           C
ATOM   4663  O   GLY A 731     -12.567   8.0322104.855  1.00  0.00           O
ATOM   4664  N   PRO A 732     -12.035   8.7782106.705  1.00  0.00           N
ATOM   4665  CA  PRO A 732     -11.920   9.0282107.993  0.89 10.00           C
ATOM   4666  CD  PRO A 732     -13.248   8.0292106.380  1.00  0.00           C
ATOM   4667  CB  PRO A 732     -11.414   7.6012108.275  1.00  0.00           C
ATOM   4668  CG  PRO A 732     -10.654   7.2092107.004  1.00  0.00           C
ATOM   4669  C   PRO A 732     -11.365   9.7502108.522  1.00  0.00           C
ATOM   4670  O   PRO A 732     -11.735  10.9242108.550  1.00  0.00           O
HETATM 4671  N   HYP A 733     -10.166   9.8972109.286  1.00  0.00           N
HETATM 4672  CD  HYP A 733     -10.250  11.2442108.722  1.00  0.00           C
HETATM 4673  CA  HYP A 733      -8.894   9.7022110.240  0.89 10.00           C
HETATM 4674  CB  HYP A 733      -9.113  10.7602111.337  1.00  0.00           C
HETATM 4675  CG  HYP A 733     -10.637  10.8632111.468  1.00  0.00           C
HETATM 4676  OE  HYP A 733     -11.007  10.0302112.108  1.00  0.00           O
HETATM 4677  C   HYP A 733      -8.893   8.6462110.667  1.00  0.00           C
HETATM 4678  O   HYP A 733      -9.284   7.6972109.986  1.00  0.00           O
ATOM   4679  N   GLY A 734      -8.341   8.3732112.528  1.00  0.00           N
ATOM   4680  CA  GLY A 734      -7.695   7.3192112.933  0.86 10.00           C
ATOM   4681  C   GLY A 734      -8.543   7.3382114.320  1.00  0.00           C
ATOM   4682  O   GLY A 734      -8.769   8.3942114.906  1.00  0.00           O
ATOM   4683  N   PRO A 735      -9.256   7.1542115.446  1.00  0.00           N
ATOM   4684  CA  PRO A 735      -9.331   7.0632116.406  0.93 10.00           C
ATOM   4685  CD  PRO A 735     -10.543   7.0192114.763  1.00  0.00           C
ATOM   4686  CB  PRO A 735      -8.759   5.6592116.135  1.00  0.00           C
ATOM   4687  CG  PRO A 735      -7.853   5.8472114.914  1.00  0.00           C
ATOM   4688  C   PRO A 735      -8.950   7.5652117.767  1.00  0.00           C
ATOM   4689  O   PRO A 735      -9.785   8.1152118.486  1.00  0.00           O
HETATM 4690  N   HYP A 736      -8.197   7.8342118.775  1.00  0.00           N
HETATM 4691  CD  HYP A 736      -8.628   9.2262118.652  1.00  0.00           C
HETATM 4692  CA  HYP A 736      -7.420   7.6602119.700  0.79 10.00           C
HETATM 4693  CB  HYP A 736      -8.533   7.4972120.752  1.00  0.00           C
HETATM 4694  CG  HYP A 736      -9.695   6.8612119.981  1.00  0.00           C
HETATM 4695  OE  HYP A 736      -9.523   5.7632119.900  1.00  0.00           O
HETATM 4696  C   HYP A 736      -6.176   6.3822119.847  1.00  0.00           C
HETATM 4697  O   HYP A 736      -5.849   5.7132118.865  1.00  0.00           O
ATOM   4698  N   GLY A 737      -5.421   5.8112120.766  1.00  0.00           N
ATOM   4699  CA  GLY A 737      -5.051   5.1412121.273  0.79 10.00           C
ATOM   4700  C   GLY A 737      -4.433   4.0572122.714  1.00  0.00           C
ATOM   4701  O   GLY A 737      -3.289   4.1762123.146  1.00  0.00           O
ATOM   4702  N   PRO A 738      -5.210   3.1672123.274  1.00  0.00           N
ATOM   4703  CA  PRO A 738      -4.644   2.7292124.232  1.00 10.00           C
ATOM   4704  CD  PRO A 738      -6.515   2.5452123.054  1.00  0.00           C
ATOM   4705  CB  PRO A 738      -3.517   3.7572124.020  1.00  0.00           C
ATOM   4706  CG  PRO A 738      -4.221   4.9732123.410  1.00  0.00           C
ATOM   4707  C   PRO A 738      -4.932   2.5622125.553  1.00  0.00           C
ATOM   4708  O   PRO A 738      -5.827   1.7922125.905  1.00  0.00           O
ATOM   4709  N   ALA A 739      -4.311   3.2552126.541  1.00  0.00           N
ATOM   4710  CA  ALA A 739      -4.454   3.7102127.886  0.93 10.00           C
ATOM   4711  CB  ALA A 739      -5.581   2.7782128.388  1.00  0.00           C
ATOM   4712  C   ALA A 739      -3.317   3.8672128.975  1.00  0.00           C
ATOM   4713  O   ALA A 739      -3.242   4.8462129.716  1.00  0.00           O
ATOM   4714  N   GLY A 740      -2.331   3.1252129.315  1.00  0.00           N
ATOM   4715  CA  GLY A 740      -1.285   3.3562129.958  1.00 10.00           C
ATOM   4716  C   GLY A 740      -0.645   2.3492130.567  1.00  0.00           C
ATOM   4717  O   GLY A 740       0.042   1.5592129.924  1.00  0.00           O
ATOM   4718  N   LYS A 741      -0.868   2.2902132.191  1.00  0.00           N
ATOM   4719  CA  LYS A 741      -0.066   1.3762132.970  0.89 10.00           C
ATOM   4720  CB  LYS A 741       1.438   1.3832132.566  1.00  0.00           C
ATOM   4721  CG  LYS A 741       2.350   0.4262133.363  1.00  0.00           C
ATOM   4722  CD  LYS A 741       3.823   0.4792132.917  1.00  0.00           C
ATOM   4723  CE  LYS A 741       4.711  -0.4802133.723  1.00  0.00           C
ATOM   4724  NZ  LYS A 741       6.096  -0.3972133.268  1.00  0.00           N
ATOM   4725  C   LYS A 741      -0.174   1.6442133.780  1.00  0.00           C
ATOM   4726  O   LYS A 741      -0.113   2.8372134.061  1.00  0.00           O
ATOM   4727  N   GLU A 742      -0.507   0.8622135.396  1.00  0.00           N
ATOM   4728  CA  GLU A 742      -0.293   1.2022136.772  0.79 10.00           C
ATOM   4729  CB  GLU A 742       1.112   0.9522136.163  1.00  0.00           C
ATOM   4730  CG  GLU A 742       2.311   1.1242137.140  1.00  0.00           C
ATOM   4731  CD  GLU A 742       3.697   0.8782136.540  1.00  0.00           C
ATOM   4732  OE1 GLU A 742       4.657   1.0212137.342  1.00  0.00           O
ATOM   4733  OE2 GLU A 742       3.813   0.5772135.329  1.00  0.00           O
ATOM   4734  C   GLU A 742      -0.229   1.6142137.772  1.00  0.00           C
ATOM   4735  O   GLU A 742      -0.598   0.9662138.751  1.00  0.00           O
ATOM   4736  N   GLY A 743       0.365   3.2182138.391  1.00  0.00           N
ATOM   4737  CA  GLY A 743       0.960   3.6532139.370  0.79 10.00           C
ATOM   4738  C   GLY A 743       1.472   3.4742140.675  1.00  0.00           C
ATOM   4739  O   GLY A 743       1.863   2.3732141.053  1.00  0.00           O
ATOM   4740  N   GLY A 744       1.877   3.8302142.028  1.00  0.00           N
ATOM   4741  CA  GLY A 744       2.758   3.3512142.669  1.00 10.00           C
ATOM   4742  C   GLY A 744       2.967   2.9582144.102  1.00  0.00           C
ATOM   4743  O   GLY A 744       3.754   2.0632144.401  1.00  0.00           O
ATOM   4744  N   LYS A 745       2.408   3.4902144.785  1.00  0.00           N
ATOM   4745  CA  LYS A 745       1.994   3.4002146.372  0.79 10.00           C
ATOM   4746  CB  LYS A 745       3.220   3.8262147.231  1.00  0.00           C
ATOM   4747  CG  LYS A 745       3.009   3.8002148.760  1.00  0.00           C
ATOM   4748  CD  LYS A 745       4.257   4.2312149.554  1.00  0.00           C
ATOM   4749  CE  LYS A 745       4.023   4.1982151.071  1.00  0.00           C
ATOM   4750  NZ  LYS A 745       5.229   4.6132151.782  1.00  0.00           N
ATOM   4751  C   LYS A 745       1.192   3.9502146.588  1.00  0.00           C
ATOM   4752  O   LYS A 745       0.129   3.7672146.001  1.00  0.00           O
ATOM   4753  N   GLY A 746       1.391   5.5602148.206  1.00  0.00           N
ATOM   4754  CA  GLY A 746       0.471   6.1642148.464  0.79 10.00           C
ATOM   4755  C   GLY A 746       0.614   7.2602149.574  1.00  0.00           C
ATOM   4756  O   GLY A 746       0.166   8.3922149.404  1.00  0.00           O
ATOM   4757  N   PRO A 747       1.147   7.2712150.759  1.00  0.00           N
ATOM   4758  CA  PRO A 747       1.288   8.2932151.536  1.00 10.00           C
ATOM   4759  CD  PRO A 747       1.698   6.0442151.333  1.00  0.00           C
ATOM   4760  CB  PRO A 747       1.154   9.4392150.516  1.00  0.00           C
ATOM   4761  CG  PRO A 747       0.193   8.8942149.455  1.00  0.00           C
ATOM   4762  C   PRO A 747       0.396   8.3912152.499  1.00  0.00           C
ATOM   4763  O   PRO A 747      -0.779   8.6522152.237  1.00  0.00           O
ATOM   4764  N   ARG A 748       0.158   8.3652153.774  1.00  0.00           N
ATOM   4765  CA  ARG A 748      -0.235   7.9082155.024  1.00 10.00           C
ATOM   4766  CB  ARG A 748       0.824   8.1232156.142  1.00  0.00           C
ATOM   4767  CG  ARG A 748       0.428   7.6282157.554  1.00  0.00           C
ATOM   4768  CD  ARG A 748       1.507   7.8622158.625  1.00  0.00           C
ATOM   4769  NE  ARG A 748       0.965   7.3282159.922  1.00  0.00           N
ATOM   4770  CZ  ARG A 748       1.650   7.3712161.073  1.00  0.00           C
ATOM   4771  NH1 ARG A 748       1.074   6.8692162.163  1.00  0.00           N
ATOM   4772  NH2 ARG A 748       2.880   7.8682161.146  1.00  0.00           N
ATOM   4773  C   ARG A 748      -1.242   8.5062155.235  1.00  0.00           C
ATOM   4774  O   ARG A 748      -2.287   8.2242154.658  1.00  0.00           O
ATOM   4775  N   GLY A 749      -2.329   9.5302155.796  1.00  0.00           N
ATOM   4776  CA  GLY A 749      -2.985   9.7342156.927  1.00 10.00           C
ATOM   4777  C   GLY A 749      -3.771  10.0592157.643  1.00  0.00           C
ATOM   4778  O   GLY A 749      -4.634  10.8672157.308  1.00  0.00           O
ATOM   4779  N   GLU A 750      -4.548   9.9602159.404  1.00  0.00           N
ATOM   4780  CA  GLU A 750      -4.868  10.3942160.171  1.00 10.00           C
ATOM   4781  CB  GLU A 750      -6.384  10.1782159.919  1.00  0.00           C
ATOM   4782  CG  GLU A 750      -7.337  10.7662160.999  1.00  0.00           C
ATOM   4783  CD  GLU A 750      -8.833  10.5532160.752  1.00  0.00           C
ATOM   4784  OE1 GLU A 750      -9.591  11.0342161.634  1.00  0.00           O
ATOM   4785  OE2 GLU A 750      -9.219   9.9242159.739  1.00  0.00           O
ATOM   4786  C   GLU A 750      -4.638  10.2662161.103  1.00  0.00           C
ATOM   4787  O   GLU A 750      -4.639  11.2102161.893  1.00  0.00           O
ATOM   4788  N   THR A 751      -4.205   9.5002162.412  1.00  0.00           N
ATOM   4789  CA  THR A 751      -3.740   9.7682163.749  1.00 10.00           C
ATOM   4790  CB  THR A 751      -3.675  11.3362163.740  1.00  0.00           C
ATOM   4791  OG1 THR A 751      -3.229  11.8622164.988  1.00  0.00           O
ATOM   4792  CG2 THR A 751      -4.975  12.0582163.370  1.00  0.00           C
ATOM   4793  C   THR A 751      -4.314   9.1732165.141  1.00  0.00           C
ATOM   4794  O   THR A 751      -4.181   9.8052166.188  1.00  0.00           O
ATOM   4795  N   GLY A 752      -4.691   8.7322165.913  1.00  0.00           N
ATOM   4796  CA  GLY A 752      -4.791   8.2232167.041  1.00 10.00           C
ATOM   4797  C   GLY A 752      -4.720   9.2382167.948  1.00  0.00           C
ATOM   4798  O   GLY A 752      -4.023  10.2272167.733  1.00  0.00           O
ATOM   4799  N   PRO A 753      -5.637   9.2222169.540  1.00  0.00           N
ATOM   4800  CA  PRO A 753      -6.009  10.0002170.228  1.00 10.00           C
ATOM   4801  CD  PRO A 753      -5.914   7.8672170.016  1.00  0.00           C
ATOM   4802  CB  PRO A 753      -7.547  10.0602170.183  1.00  0.00           C
ATOM   4803  CG  PRO A 753      -7.976   8.6182169.891  1.00  0.00           C
ATOM   4804  C   PRO A 753      -5.435   9.1872171.664  1.00  0.00           C
ATOM   4805  O   PRO A 753      -5.110   9.8342172.660  1.00  0.00           O
ATOM   4806  N   ALA A 754      -5.088   8.5302172.479  1.00  0.00           N
ATOM   4807  CA  ALA A 754      -4.637   7.9862173.168  1.00 10.00           C
ATOM   4808  CB  ALA A 754      -5.720   8.7212173.991  1.00  0.00           C
ATOM   4809  C   ALA A 754      -4.064   6.9242173.912  1.00  0.00           C
ATOM   4810  O   ALA A 754      -3.486   7.1042174.982  1.00  0.00           O
ATOM   4811  N   GLY A 755      -3.971   6.0042173.841  1.00  0.00           N
ATOM   4812  CA  GLY A 755      -3.799   4.4282174.234  0.79 10.00           C
ATOM   4813  C   GLY A 755      -4.147   4.2142174.775  1.00  0.00           C
ATOM   4814  O   GLY A 755      -4.802   5.0022175.454  1.00  0.00           O
ATOM   4815  N   ARG A 756      -4.985   2.7362176.350  1.00  0.00           N
ATOM   4816  CA  ARG A 756      -5.333   2.4352177.081  0.92 10.00           C
ATOM   4817  CB  ARG A 756      -5.966   1.2572176.287  1.00  0.00           C
ATOM   4818  CG  ARG A 756      -6.804   0.2542177.115  1.00  0.00           C
ATOM   4819  CD  ARG A 756      -7.408  -0.8922176.286  1.00  0.00           C
ATOM   4820  NE  ARG A 756      -8.182  -1.7642177.235  1.00  0.00           N
ATOM   4821  CZ  ARG A 756      -8.842  -2.8632176.845  1.00  0.00           C
ATOM   4822  NH1 ARG A 756      -9.495  -3.5622177.770  1.00  0.00           N
ATOM   4823  NH2 ARG A 756      -8.882  -3.2502175.574  1.00  0.00           N
ATOM   4824  C   ARG A 756      -5.089   2.1322178.244  1.00  0.00           C
ATOM   4825  O   ARG A 756      -4.267   1.2632178.519  1.00  0.00           O
HETATM 4826  N   HYP A 757      -5.048   2.0152180.098  1.00  0.00           N
HETATM 4827  CD  HYP A 757      -4.147   0.9012180.390  1.00  0.00           C
HETATM 4828  CA  HYP A 757      -5.408   2.4492180.925  1.00 10.00           C
HETATM 4829  CB  HYP A 757      -6.634   1.7562181.548  1.00  0.00           C
HETATM 4830  CG  HYP A 757      -6.438   0.2712181.223  1.00  0.00           C
HETATM 4831  OE  HYP A 757      -5.732  -0.1752181.960  1.00  0.00           O
HETATM 4832  C   HYP A 757      -3.998   1.8672181.545  1.00  0.00           C
HETATM 4833  O   HYP A 757      -3.907   0.6882181.889  1.00  0.00           O
ATOM   4834  N   GLY A 758      -3.110   2.5492181.710  1.00  0.00           N
ATOM   4835  CA  GLY A 758      -2.068   2.0482182.683  0.79 10.00           C
ATOM   4836  C   GLY A 758      -1.955   1.8922184.041  1.00  0.00           C
ATOM   4837  O   GLY A 758      -2.628   2.5742184.812  1.00  0.00           O
ATOM   4838  N   GLU A 759      -1.235   1.1032185.290  1.00  0.00           N
ATOM   4839  CA  GLU A 759      -0.861   0.9272186.107  0.79 10.00           C
ATOM   4840  CB  GLU A 759       0.582   0.9482185.537  1.00  0.00           C
ATOM   4841  CG  GLU A 759       1.718   0.6862186.568  1.00  0.00           C
ATOM   4842  CD  GLU A 759       3.142   0.7062186.007  1.00  0.00           C
ATOM   4843  OE1 GLU A 759       4.050   0.4932186.852  1.00  0.00           O
ATOM   4844  OE2 GLU A 759       3.335   0.9412184.791  1.00  0.00           O
ATOM   4845  C   GLU A 759      -0.903   1.3572187.215  1.00  0.00           C
ATOM   4846  O   GLU A 759      -1.978   1.5452187.783  1.00  0.00           O
ATOM   4847  N   VAL A 760       0.157   1.7532188.150  1.00  0.00           N
ATOM   4848  CA  VAL A 760       0.060   2.5052189.464  0.79 10.00           C
ATOM   4849  CB  VAL A 760      -0.912   2.0232190.594  1.00  0.00           C
ATOM   4850  CG1 VAL A 760      -0.884   2.9022191.862  1.00  0.00           C
ATOM   4851  CG2 VAL A 760      -2.368   1.9142190.100  1.00  0.00           C
ATOM   4852  C   VAL A 760       1.193   2.1972189.706  1.00  0.00           C
ATOM   4853  O   VAL A 760       1.814   1.4482188.954  1.00  0.00           O
ATOM   4854  N   GLY A 761       2.615   2.4012190.909  1.00  0.00           N
ATOM   4855  CA  GLY A 761       3.202   2.8312191.571  1.00 10.00           C
ATOM   4856  C   GLY A 761       3.834   2.4962192.385  1.00  0.00           C
ATOM   4857  O   GLY A 761       4.413   3.3042193.107  1.00  0.00           O
ATOM   4858  N   PRO A 762       4.394   1.4072193.122  1.00  0.00           N
ATOM   4859  CA  PRO A 762       4.580   0.5472194.346  0.89 10.00           C
ATOM   4860  CD  PRO A 762       5.228   0.9792191.999  1.00  0.00           C
ATOM   4861  CB  PRO A 762       6.033   0.1462194.032  1.00  0.00           C
ATOM   4862  CG  PRO A 762       6.611   1.3582193.293  1.00  0.00           C
ATOM   4863  C   PRO A 762       4.434   1.0242195.723  1.00  0.00           C
ATOM   4864  O   PRO A 762       4.874   2.1272196.052  1.00  0.00           O
ATOM   4865  N   PRO A 763       3.887   0.4082196.867  1.00  0.00           N
ATOM   4866  CA  PRO A 763       3.650   0.7832198.055  0.82 10.00           C
ATOM   4867  CD  PRO A 763       3.539  -0.9942196.636  1.00  0.00           C
ATOM   4868  CB  PRO A 763       4.169  -0.4502198.818  1.00  0.00           C
ATOM   4869  CG  PRO A 763       5.315  -0.9802197.949  1.00  0.00           C
ATOM   4870  C   PRO A 763       4.121   1.6762198.384  1.00  0.00           C
ATOM   4871  O   PRO A 763       4.399   2.5672197.581  1.00  0.00           O
ATOM   4872  N   GLY A 764       4.796   2.6222199.526  1.00  0.00           N
ATOM   4873  CA  GLY A 764       4.642   3.7922200.135  1.00 10.00           C
ATOM   4874  C   GLY A 764       5.810   4.0442201.546  1.00  0.00           C
ATOM   4875  O   GLY A 764       6.781   4.7882201.435  1.00  0.00           O
ATOM   4876  N   PRO A 765       5.856   3.7932202.231  1.00  0.00           N
ATOM   4877  CA  PRO A 765       7.016   4.3082203.134  1.00 10.00           C
ATOM   4878  CD  PRO A 765       5.008   2.8122202.905  1.00  0.00           C
ATOM   4879  CB  PRO A 765       7.236   5.7962202.804  1.00  0.00           C
ATOM   4880  CG  PRO A 765       5.846   6.3102202.417  1.00  0.00           C
ATOM   4881  C   PRO A 765       6.357   4.1112204.590  1.00  0.00           C
ATOM   4882  O   PRO A 765       5.488   4.8852204.992  1.00  0.00           O
HETATM 4883  N   HYP A 766       6.716   2.9632205.807  1.00  0.00           N
HETATM 4884  CD  HYP A 766       7.933   2.2602205.402  1.00  0.00           C
HETATM 4885  CA  HYP A 766       6.405   2.6862206.589  0.86 10.00           C
HETATM 4886  CB  HYP A 766       7.759   2.4212207.274  1.00  0.00           C
HETATM 4887  CG  HYP A 766       8.706   3.4562206.658  1.00  0.00           C
HETATM 4888  OE  HYP A 766       8.565   4.4352207.172  1.00  0.00           O
HETATM 4889  C   HYP A 766       5.515   3.6032207.429  1.00  0.00           C
HETATM 4890  O   HYP A 766       5.634   4.8272207.356  1.00  0.00           O
ATOM   4891  N   GLY A 767       4.651   3.5932208.267  1.00  0.00           N
ATOM   4892  CA  GLY A 767       4.364   4.2442209.378  1.00 10.00           C
ATOM   4893  C   GLY A 767       4.491   5.2142210.551  1.00  0.00           C
ATOM   4894  O   GLY A 767       4.124   6.3812210.446  1.00  0.00           O
ATOM   4895  N   PRO A 768       4.905   5.2382211.777  1.00  0.00           N
ATOM   4896  CA  PRO A 768       4.828   6.1912212.649  1.00 10.00           C
ATOM   4897  CD  PRO A 768       5.593   4.0542212.292  1.00  0.00           C
ATOM   4898  CB  PRO A 768       3.370   6.6122212.387  1.00  0.00           C
ATOM   4899  CG  PRO A 768       2.669   5.3172211.966  1.00  0.00           C
ATOM   4900  C   PRO A 768       5.024   5.9402213.841  1.00  0.00           C
ATOM   4901  O   PRO A 768       6.154   5.6582214.242  1.00  0.00           O
ATOM   4902  N   ALA A 769       4.181   5.7932215.226  1.00  0.00           N
ATOM   4903  CA  ALA A 769       4.072   5.2252216.248  1.00 10.00           C
ATOM   4904  CB  ALA A 769       5.255   5.3642217.234  1.00  0.00           C
ATOM   4905  C   ALA A 769       2.890   5.8602216.765  1.00  0.00           C
ATOM   4906  O   ALA A 769       2.061   6.4062216.038  1.00  0.00           O
ATOM   4907  N   GLY A 770       2.119   6.2352217.533  1.00  0.00           N
ATOM   4908  CA  GLY A 770       1.246   6.4042218.463  1.00 10.00           C
ATOM   4909  C   GLY A 770       0.872   7.0392219.684  1.00  0.00           C
ATOM   4910  O   GLY A 770       0.418   8.1812219.688  1.00  0.00           O
ATOM   4911  N   GLU A 771       0.778   7.0292220.654  1.00  0.00           N
ATOM   4912  CA  GLU A 771       0.872   7.4832222.080  0.95 10.00           C
ATOM   4913  CB  GLU A 771      -0.565   7.1192222.538  1.00  0.00           C
ATOM   4914  CG  GLU A 771      -0.902   7.4402224.022  1.00  0.00           C
ATOM   4915  CD  GLU A 771      -2.320   7.0822224.474  1.00  0.00           C
ATOM   4916  OE1 GLU A 771      -2.577   7.3482225.678  1.00  0.00           O
ATOM   4917  OE2 GLU A 771      -3.119   6.5482223.670  1.00  0.00           O
ATOM   4918  C   GLU A 771       1.642   7.2082222.861  1.00  0.00           C
ATOM   4919  O   GLU A 771       2.475   8.0272223.247  1.00  0.00           O
ATOM   4920  N   LYS A 772       2.364   5.9772223.994  1.00  0.00           N
ATOM   4921  CA  LYS A 772       2.496   5.6272224.973  0.95 10.00           C
ATOM   4922  CB  LYS A 772       2.006   7.0632225.320  1.00  0.00           C
ATOM   4923  CG  LYS A 772       1.910   7.3942226.824  1.00  0.00           C
ATOM   4924  CD  LYS A 772       1.421   8.8272227.102  1.00  0.00           C
ATOM   4925  CE  LYS A 772       1.333   9.1332228.604  1.00  0.00           C
ATOM   4926  NZ  LYS A 772       0.866  10.5002228.820  1.00  0.00           N
ATOM   4927  C   LYS A 772       2.300   4.5042226.382  1.00  0.00           C
ATOM   4928  O   LYS A 772       2.487   3.2982226.255  1.00  0.00           O
ATOM   4929  N   GLY A 773       2.181   3.9822227.152  1.00  0.00           N
ATOM   4930  CA  GLY A 773       1.607   3.5522228.009  0.79 10.00           C
ATOM   4931  C   GLY A 773       0.850   3.5622228.868  1.00  0.00           C
ATOM   4932  O   GLY A 773      -0.171   2.8792228.816  1.00  0.00           O
ATOM   4933  N   SER A 774       0.425   4.2112230.472  1.00  0.00           N
ATOM   4934  CA  SER A 774      -0.137   4.6792231.181  0.87 10.00           C
ATOM   4935  CB  SER A 774      -1.572   4.6602230.574  1.00  0.00           C
ATOM   4936  OG  SER A 774      -2.538   5.2842231.432  1.00  0.00           O
ATOM   4937  C   SER A 774      -0.148   4.3982232.279  1.00  0.00           C
ATOM   4938  O   SER A 774      -0.886   3.5012232.681  1.00  0.00           O
HETATM 4939  N   HYP A 775       0.171   4.2782234.177  1.00  0.00           N
HETATM 4940  CD  HYP A 775       0.265   2.8292234.006  1.00  0.00           C
HETATM 4941  CA  HYP A 775       0.290   4.5252234.991  0.79 10.00           C
HETATM 4942  CB  HYP A 775      -0.458   5.8522235.215  1.00  0.00           C
HETATM 4943  CG  HYP A 775      -1.670   5.7692234.281  1.00  0.00           C
HETATM 4944  OE  HYP A 775      -2.468   5.1632234.769  1.00  0.00           O
HETATM 4945  C   HYP A 775      -0.392   3.3952235.652  1.00  0.00           C
HETATM 4946  O   HYP A 775      -1.419   2.9172235.169  1.00  0.00           O
ATOM   4947  N   GLY A 776      -0.356   2.7472236.532  1.00  0.00           N
ATOM   4948  CA  GLY A 776      -0.681   1.2952236.729  0.79 10.00           C
ATOM   4949  C   GLY A 776      -0.139   0.2112237.880  1.00  0.00           C
ATOM   4950  O   GLY A 776      -0.182   0.4892239.076  1.00  0.00           O
ATOM   4951  N   ALA A 777       0.270  -0.6872238.226  1.00  0.00           N
ATOM   4952  CA  ALA A 777       0.289  -1.6672238.913  0.79 10.00           C
ATOM   4953  CB  ALA A 777       1.654  -2.3912238.843  1.00  0.00           C
ATOM   4954  C   ALA A 777       0.049  -1.3732239.945  1.00  0.00           C
ATOM   4955  O   ALA A 777       0.146  -0.2132240.341  1.00  0.00           O
ATOM   4956  N   ASP A 778      -0.466  -1.2572241.834  1.00  0.00           N
ATOM   4957  CA  ASP A 778      -0.111  -1.7282242.698  0.79 10.00           C
ATOM   4958  CB  ASP A 778       0.891  -2.8342242.238  1.00  0.00           C
ATOM   4959  CG  ASP A 778       1.489  -3.6052243.406  1.00  0.00           C
ATOM   4960  OD1 ASP A 778       2.310  -4.5202243.150  1.00  0.00           O
ATOM   4961  OD2 ASP A 778       0.995  -3.4152244.543  1.00  0.00           O
ATOM   4962  C   ASP A 778       0.409  -0.8452243.605  1.00  0.00           C
ATOM   4963  O   ASP A 778       0.125   0.3542243.551  1.00  0.00           O
ATOM   4964  N   GLY A 779       1.522  -1.2122244.952  1.00  0.00           N
ATOM   4965  CA  GLY A 779       1.956  -0.5482245.676  0.79 10.00           C
ATOM   4966  C   GLY A 779       2.535  -1.0452245.799  1.00  0.00           C
ATOM   4967  O   GLY A 779       3.530  -1.0452245.078  1.00  0.00           O
ATOM   4968  N   PRO A 780       3.294  -2.2442246.559  1.00  0.00           N
ATOM   4969  CA  PRO A 780       4.692  -2.9512246.965  0.79 10.00           C
ATOM   4970  CD  PRO A 780       2.127  -2.9752247.050  1.00  0.00           C
ATOM   4971  CB  PRO A 780       5.624  -1.9062246.324  1.00  0.00           C
ATOM   4972  CG  PRO A 780       4.857  -0.5852246.448  1.00  0.00           C
ATOM   4973  C   PRO A 780       5.110  -3.2582248.598  1.00  0.00           C
ATOM   4974  O   PRO A 780       4.818  -4.3312249.126  1.00  0.00           O
ATOM   4975  N   ALA A 781       5.416  -3.2972249.581  1.00  0.00           N
ATOM   4976  CA  ALA A 781       5.761  -3.3442250.603  0.79 10.00           C
ATOM   4977  CB  ALA A 781       6.627  -4.5922250.317  1.00  0.00           C
ATOM   4978  C   ALA A 781       6.319  -2.5752251.564  1.00  0.00           C
ATOM   4979  O   ALA A 781       5.665  -2.0972252.490  1.00  0.00           O
ATOM   4980  N   GLY A 782       8.079  -2.0512251.768  1.00  0.00           N
ATOM   4981  CA  GLY A 782       8.659  -1.8962252.589  0.79 10.00           C
ATOM   4982  C   GLY A 782       8.906  -2.2892253.980  1.00  0.00           C
ATOM   4983  O   GLY A 782       7.972  -2.5002254.750  1.00  0.00           O
ATOM   4984  N   ALA A 783       9.552  -2.6002255.070  1.00  0.00           N
ATOM   4985  CA  ALA A 783       9.929  -2.5782256.102  1.00 10.00           C
ATOM   4986  CB  ALA A 783      10.696  -1.2362256.103  1.00  0.00           C
ATOM   4987  C   ALA A 783       9.495  -2.6712256.792  1.00  0.00           C
ATOM   4988  O   ALA A 783       8.881  -1.7432257.316  1.00  0.00           O
HETATM 4989  N   HYP A 784       8.513  -3.2302258.508  1.00  0.00           N
HETATM 4990  CD  HYP A 784       8.430  -4.6592258.208  1.00  0.00           C
HETATM 4991  CA  HYP A 784       8.084  -2.9832259.443  0.79 10.00           C
HETATM 4992  CB  HYP A 784       9.050  -3.9352260.172  1.00  0.00           C
HETATM 4993  CG  HYP A 784      10.328  -3.9012259.327  1.00  0.00           C
HETATM 4994  OE  HYP A 784      10.919  -2.9942259.593  1.00  0.00           O
HETATM 4995  C   HYP A 784       7.908  -1.6482260.209  1.00  0.00           C
HETATM 4996  O   HYP A 784       8.769  -0.7702260.139  1.00  0.00           O
ATOM   4997  N   GLY A 785       7.514  -1.3612260.607  1.00  0.00           N
ATOM   4998  CA  GLY A 785       7.874   0.0722261.662  0.86 10.00           C
ATOM   4999  C   GLY A 785       8.531   0.6772262.966  1.00  0.00           C
ATOM   5000  O   GLY A 785       9.739   0.9002263.018  1.00  0.00           O
ATOM   5001  N   THR A 786       8.144   0.8942263.713  1.00  0.00           N
ATOM   5002  CA  THR A 786       8.973   0.5902265.261  1.00 10.00           C
ATOM   5003  CB  THR A 786       9.449   1.8892266.003  1.00  0.00           C
ATOM   5004  OG1 THR A 786      10.105   1.5952267.233  1.00  0.00           O
ATOM   5005  CG2 THR A 786       8.363   2.9302266.293  1.00  0.00           C
ATOM   5006  C   THR A 786       8.171  -0.1432265.989  1.00  0.00           C
ATOM   5007  O   THR A 786       7.537  -1.0642265.477  1.00  0.00           O
ATOM   5008  N   PRO A 787       8.159   0.2672267.338  1.00  0.00           N
ATOM   5009  CA  PRO A 787       7.416  -0.2862268.660  0.93 10.00           C
ATOM   5010  CD  PRO A 787       8.963   1.4602267.599  1.00  0.00           C
ATOM   5011  CB  PRO A 787       8.681  -0.8042269.370  1.00  0.00           C
ATOM   5012  CG  PRO A 787       9.791   0.1482268.913  1.00  0.00           C
ATOM   5013  C   PRO A 787       6.412   0.7922269.758  1.00  0.00           C
ATOM   5014  O   PRO A 787       6.775   1.0172270.913  1.00  0.00           O
ATOM   5015  N   GLY A 788       5.577   1.4312270.081  1.00  0.00           N
ATOM   5016  CA  GLY A 788       5.257   2.0822270.714  0.79 10.00           C
ATOM   5017  C   GLY A 788       4.700   2.2362271.658  1.00  0.00           C
ATOM   5018  O   GLY A 788       4.340   1.2802272.341  1.00  0.00           O
ATOM   5019  N   PRO A 789       4.017   3.1202272.767  1.00  0.00           N
ATOM   5020  CA  PRO A 789       3.962   2.9952274.212  1.00 10.00           C
ATOM   5021  CD  PRO A 789       3.268   4.2732272.270  1.00  0.00           C
ATOM   5022  CB  PRO A 789       2.446   3.0582273.947  1.00  0.00           C
ATOM   5023  CG  PRO A 789       2.273   2.4012272.573  1.00  0.00           C
ATOM   5024  C   PRO A 789       4.255   2.2872275.390  1.00  0.00           C
ATOM   5025  O   PRO A 789       4.404   2.8852276.457  1.00  0.00           O
ATOM   5026  N   GLN A 790       4.467   1.3552275.891  1.00  0.00           N
ATOM   5027  CA  GLN A 790       4.145   0.4832277.085  0.92 10.00           C
ATOM   5028  CB  GLN A 790       5.608   0.6032277.594  1.00  0.00           C
ATOM   5029  CG  GLN A 790       5.922  -0.1562278.913  1.00  0.00           C
ATOM   5030  CD  GLN A 790       7.381   0.0092279.351  1.00  0.00           C
ATOM   5031  OE1 GLN A 790       7.809  -0.5232280.374  1.00  0.00           O
ATOM   5032  NE2 GLN A 790       8.177   0.7582278.554  1.00  0.00           N
ATOM   5033  C   GLN A 790       3.251   0.3612278.128  1.00  0.00           C
ATOM   5034  O   GLN A 790       3.441  -0.4632279.021  1.00  0.00           O
ATOM   5035  N   GLY A 791       1.986   0.7992278.803  1.00  0.00           N
ATOM   5036  CA  GLY A 791       1.543   1.5202279.638  0.79 10.00           C
ATOM   5037  C   GLY A 791       1.013   2.1342280.671  1.00  0.00           C
ATOM   5038  O   GLY A 791      -0.200   2.1142280.861  1.00  0.00           O
ATOM   5039  N   ILE A 792       1.352   3.0872282.061  1.00  0.00           N
ATOM   5040  CA  ILE A 792       1.078   3.2582282.974  1.00 10.00           C
ATOM   5041  CB  ILE A 792      -0.485   3.1642283.056  1.00  0.00           C
ATOM   5042  CG1 ILE A 792      -1.050   3.4212284.476  1.00  0.00           C
ATOM   5043  CG2 ILE A 792      -1.070   1.8832282.420  1.00  0.00           C
ATOM   5044  CD1 ILE A 792      -2.582   3.3312284.568  1.00  0.00           C
ATOM   5045  C   ILE A 792       1.565   2.6412283.681  1.00  0.00           C
ATOM   5046  O   ILE A 792       1.269   1.4512283.783  1.00  0.00           O
ATOM   5047  N   ALA A 793       2.977   2.2462285.255  1.00  0.00           N
ATOM   5048  CA  ALA A 793       3.247   1.9122285.801  1.00 10.00           C
ATOM   5049  CB  ALA A 793       2.936   2.6022287.149  1.00  0.00           C
ATOM   5050  C   ALA A 793       2.961   1.2172285.780  1.00  0.00           C
ATOM   5051  O   ALA A 793       3.105   0.4712284.813  1.00  0.00           O
ATOM   5052  N   GLY A 794       1.924   0.0282286.885  1.00  0.00           N
ATOM   5053  CA  GLY A 794       1.049  -0.9672286.946  1.00 10.00           C
ATOM   5054  C   GLY A 794       1.082  -1.0832287.880  1.00  0.00           C
ATOM   5055  O   GLY A 794       2.153  -1.0412288.482  1.00  0.00           O
ATOM   5056  N   GLN A 795       0.723  -1.3032289.293  1.00  0.00           N
ATOM   5057  CA  GLN A 795       0.516  -2.0912290.526  0.89 10.00           C
ATOM   5058  CB  GLN A 795       1.620  -3.1812290.448  1.00  0.00           C
ATOM   5059  CG  GLN A 795       1.656  -4.1842291.633  1.00  0.00           C
ATOM   5060  CD  GLN A 795       2.768  -5.2272291.486  1.00  0.00           C
ATOM   5061  OE1 GLN A 795       2.946  -6.1012292.332  1.00  0.00           O
[truncated: 1,183,980 more chars]
