# Supplementary material for: Devising Bone Molecular Models at the Nanoscale: From Usual Mineralized Collagen Fibrils to the First Bone Fibers Including Hydroxyapatite in the Extra-Fibrillar Volume
Source: Materials (Basel). 2022 Mar 19;15(6):2274. doi: 10.3390/ma15062274 (PMC8955169; doi:10.3390/ma15062274)
Supplement: Supplementary file 1 [file materials-15-02274-s001.zip › Supplementary_Materials/0-COL1_Modeller/2_models/COL1.rsr]

MODELLER5 VERSION: MODELLER FORMAT
R    3   1   1   1   2   2   1     3     2       1.5380    0.0364 
R    3   1   1   1   2   2   1     4     3       1.5300    0.0364 
R    3   1   1   1   2   2   1     5     4       1.5220    0.0384 
R    3   1   1   1   2   2   1     6     5       1.2300    0.0213 
R    3   1   1   1   2   2   1     7     5       1.3600    0.0262 
R    3   1   1   1   2   2   1     1     2       1.4800    0.0384 
R    3   1   1   1   2   2   1     9     8       1.2300    0.0218 
R    3   1   1   1   2   2   1     8     2       1.4900    0.0344 
R    3   1   1   1   2   2   1     8    10       1.3450    0.0282 
R    3   1   1   1   2   2   1    12    11       1.5380    0.0364 
R    3   1   1   1   2   2   1    13    12       1.5380    0.0364 
R    3   1   1   1   2   2   1    14    13       1.5380    0.0364 
R    3   1   1   1   2   2   1    15    13       1.5380    0.0364 
R    3   1   1   1   2   2   1    10    11       1.4300    0.0304 
R    3   1   1   1   2   2   1    17    16       1.2300    0.0218 
R    3   1   1   1   2   2   1    16    11       1.4900    0.0344 
R    3   1   1   1   2   2   1    16    18       1.3450    0.0282 
R    3   1   1   1   2   2   1    20    19       1.5380    0.0364 
R    3   1   1   1   2   2   1    21    20       1.4200    0.0263 
R    3   1   1   1   2   2   1    18    19       1.4300    0.0304 
R    3   1   1   1   2   2   1    23    22       1.2300    0.0218 
R    3   1   1   1   2   2   1    22    19       1.4900    0.0344 
R    3   1   1   1   2   2   1    22    24       1.3450    0.0282 
R    3   1   1   1   2   2   1    26    25       1.5380    0.0364 
R    3   1   1   1   2   2   1    27    26       1.4900    0.0358 
R    3   1   1   1   2   2   1    28    27       1.3750    0.0311 
R    3   1   1   1   2   2   1    29    27       1.3750    0.0311 
R    3   1   1   1   2   2   1    30    28       1.3750    0.0311 
R    3   1   1   1   2   2   1    31    29       1.3750    0.0311 
R    3   1   1   1   2   2   1    32    30       1.3750    0.0311 
R    3   1   1   1   2   2   1    32    31       1.3750    0.0311 
R    3   1   1   1   2   2   1    33    32       1.4110    0.0297 
R    3   1   1   1   2   2   1    24    25       1.4300    0.0304 
R    3   1   1   1   2   2   1    35    34       1.2300    0.0218 
R    3   1   1   1   2   2   1    34    25       1.4900    0.0344 
R    3   1   1   1   2   2   1    34    36       1.3450    0.0282 
R    3   1   1   1   2   2   1    36    37       1.4300    0.0304 
R    3   1   1   1   2   2   1    39    38       1.2300    0.0218 
R    3   1   1   1   2   2   1    38    37       1.4900    0.0344 
R    3   1   1   1   2   2   1    38    40       1.3450    0.0282 
R    3   1   1   1   2   2   1    42    41       1.5380    0.0364 
R    3   1   1   1   2   2   1    43    42       1.4900    0.0358 
R    3   1   1   1   2   2   1    44    43       1.3750    0.0311 
R    3   1   1   1   2   2   1    45    43       1.3750    0.0311 
R    3   1   1   1   2   2   1    46    44       1.3750    0.0311 
R    3   1   1   1   2   2   1    47    45       1.3750    0.0311 
R    3   1   1   1   2   2   1    48    46       1.3750    0.0311 
R    3   1   1   1   2   2   1    48    47       1.3750    0.0311 
R    3   1   1   1   2   2   1    49    48       1.4110    0.0297 
R    3   1   1   1   2   2   1    40    41       1.4300    0.0304 
R    3   1   1   1   2   2   1    51    50       1.2300    0.0218 
R    3   1   1   1   2   2   1    50    41       1.4900    0.0344 
R    3   1   1   1   2   2   1    50    52       1.3450    0.0282 
R    3   1   1   1   2   2   1    54    53       1.5380    0.0364 
R    3   1   1   1   2   2   1    55    54       1.5220    0.0384 
R    3   1   1   1   2   2   1    56    55       1.2600    0.0237 
R    3   1   1   1   2   2   1    57    55       1.2600    0.0237 
R    3   1   1   1   2   2   1    52    53       1.4300    0.0304 
R    3   1   1   1   2   2   1    59    58       1.2300    0.0218 
R    3   1   1   1   2   2   1    58    53       1.4900    0.0344 
R    3   1   1   1   2   2   1    58    60       1.3450    0.0282 
R    3   1   1   1   2   2   1    62    61       1.5380    0.0364 
R    3   1   1   1   2   2   1    63    62       1.5300    0.0364 
R    3   1   1   1   2   2   1    64    63       1.5220    0.0384 
R    3   1   1   1   2   2   1    65    64       1.2600    0.0237 
R    3   1   1   1   2   2   1    66    64       1.2600    0.0237 
R    3   1   1   1   2   2   1    60    61       1.4300    0.0304 
R    3   1   1   1   2   2   1    68    67       1.2300    0.0218 
R    3   1   1   1   2   2   1    67    61       1.4900    0.0344 
R    3   1   1   1   2   2   1    67    69       1.3450    0.0282 
R    3   1   1   1   2   2   1    71    70       1.5380    0.0364 
R    3   1   1   1   2   2   1    72    71       1.5300    0.0364 
R    3   1   1   1   2   2   1    73    72       1.5300    0.0364 
R    3   1   1   1   2   2   1    74    73       1.5300    0.0364 
R    3   1   1   1   2   2   1    75    74       1.4800    0.0384 
R    3   1   1   1   2   2   1    69    70       1.4300    0.0304 
R    3   1   1   1   2   2   1    77    76       1.2300    0.0218 
R    3   1   1   1   2   2   1    76    70       1.4900    0.0344 
R    3   1   1   1   2   2   1    76    78       1.3450    0.0282 
R    3   1   1   1   2   2   1    80    79       1.5380    0.0364 
R    3   1   1   1   2   2   1    81    80       1.4200    0.0263 
R    3   1   1   1   2   2   1    78    79       1.4300    0.0304 
R    3   1   1   1   2   2   1    83    82       1.2300    0.0218 
R    3   1   1   1   2   2   1    82    79       1.4900    0.0344 
R    3   1   1   1   2   2   1    82    84       1.3450    0.0282 
R    3   1   1   1   2   2   1    84    85       1.4300    0.0304 
R    3   1   1   1   2   2   1    87    86       1.2300    0.0218 
R    3   1   1   1   2   2   1    86    85       1.4900    0.0344 
R    3   1   1   1   2   2   1    86    88       1.3450    0.0282 
R    3   1   1   1   2   2   1    88    89       1.4300    0.0304 
R    3   1   1   1   2   2   1    91    90       1.2300    0.0218 
R    3   1   1   1   2   2   1    90    89       1.4900    0.0344 
R    3   1   1   1   2   2   1    90    92       1.3450    0.0282 
R    3   1   1   1   2   2   1    94    93       1.5000    0.0364 
R    3   1   1   1   2   2   1    95    94       1.5380    0.0364 
R    3   1   1   1   2   2   1    96    94       1.5380    0.0364 
R    3   1   1   1   2   2   1    97    95       1.5280    0.0364 
R    3   1   1   1   2   2   1    92    93       1.4300    0.0304 
R    3   1   1   1   2   2   1    99    98       1.2300    0.0218 
R    3   1   1   1   2   2   1    98    93       1.4900    0.0344 
R    3   1   1   1   2   2   1    98   100       1.3450    0.0282 
R    3   1   1   1   2   2   1   102   101       1.5380    0.0364 
R    3   1   1   1   2   2   1   103   102       1.4200    0.0263 
R    3   1   1   1   2   2   1   100   101       1.4300    0.0304 
R    3   1   1   1   2   2   1   105   104       1.2300    0.0218 
R    3   1   1   1   2   2   1   104   101       1.4900    0.0344 
R    3   1   1   1   2   2   1   104   106       1.3450    0.0282 
R    3   1   1   1   2   2   1   108   107       1.5000    0.0364 
R    3   1   1   1   2   2   1   109   108       1.5380    0.0364 
R    3   1   1   1   2   2   1   110   108       1.5380    0.0364 
R    3   1   1   1   2   2   1   106   107       1.4300    0.0304 
R    3   1   1   1   2   2   1   112   111       1.2300    0.0218 
R    3   1   1   1   2   2   1   111   107       1.4900    0.0344 
R    3   1   1   1   2   2   1   111   113       1.3000    0.0337 
R    3   1   1   1   2   2   1   119   118       1.2300    0.0218 
R    3   1   1   1   2   2   1   118   114       1.4900    0.0344 
R    3   1   1   1   2   2   1   118   120       1.3450    0.0282 
R    3   1   1   1   2   2   1   113   114       1.4340    0.0304 
R    3   1   1   1   2   2   1   114   116       1.5270    0.0364 
R    3   1   1   1   2   2   1   116   117       1.5370    0.0364 
R    3   1   1   1   2   2   1   117   115       1.5370    0.0364 
R    3   1   1   1   2   2   1   113   115       1.4550    0.0304 
R    3   1   1   1   2   2   1   120   121       1.4300    0.0304 
R    3   1   1   1   2   2   1   123   122       1.2300    0.0218 
R    3   1   1   1   2   2   1   122   121       1.4900    0.0344 
R    3   1   1   1   2   2   1   122   124       1.3000    0.0337 
R    3   1   1   1   2   2   1   130   129       1.2300    0.0218 
R    3   1   1   1   2   2   1   129   125       1.4900    0.0344 
R    3   1   1   1   2   2   1   129   131       1.3450    0.0282 
R    3   1   1   1   2   2   1   124   125       1.4340    0.0304 
R    3   1   1   1   2   2   1   125   127       1.5270    0.0364 
R    3   1   1   1   2   2   1   127   128       1.5370    0.0364 
R    3   1   1   1   2   2   1   128   126       1.5370    0.0364 
R    3   1   1   1   2   2   1   124   126       1.4550    0.0304 
R    3   1   1   1   2   2   1   133   132       1.5380    0.0364 
R    3   1   1   1   2   2   1   134   133       1.5300    0.0364 
R    3   1   1   1   2   2   1   135   134       1.8180    0.0386 
R    3   1   1   1   2   2   1   136   135       1.8160    0.0351 
R    3   1   1   1   2   2   1   131   132       1.4300    0.0304 
R    3   1   1   1   2   2   1   138   137       1.2300    0.0218 
R    3   1   1   1   2   2   1   137   132       1.4900    0.0344 
R    3   1   1   1   2   2   1   137   139       1.3450    0.0282 
R    3   1   1   1   2   2   1   139   140       1.4300    0.0304 
R    3   1   1   1   2   2   1   142   141       1.2300    0.0218 
R    3   1   1   1   2   2   1   141   140       1.4900    0.0344 
R    3   1   1   1   2   2   1   141   143       1.3000    0.0337 
R    3   1   1   1   2   2   1   149   148       1.2300    0.0218 
R    3   1   1   1   2   2   1   148   144       1.4900    0.0344 
R    3   1   1   1   2   2   1   148   150       1.3450    0.0282 
R    3   1   1   1   2   2   1   143   144       1.4340    0.0304 
R    3   1   1   1   2   2   1   144   146       1.5270    0.0364 
R    3   1   1   1   2   2   1   146   147       1.5370    0.0364 
R    3   1   1   1   2   2   1   147   145       1.5370    0.0364 
R    3   1   1   1   2   2   1   143   145       1.4550    0.0304 
R    3   1   1   1   2   2   1   152   151       1.5380    0.0364 
R    3   1   1   1   2   2   1   153   152       1.4200    0.0263 
R    3   1   1   1   2   2   1   150   151       1.4300    0.0304 
R    3   1   1   1   2   2   1   155   154       1.2300    0.0218 
R    3   1   1   1   2   2   1   154   151       1.4900    0.0344 
R    3   1   1   1   2   2   1   154   156       1.3450    0.0282 
R    3   1   1   1   2   2   1   156   157       1.4300    0.0304 
R    3   1   1   1   2   2   1   159   158       1.2300    0.0218 
R    3   1   1   1   2   2   1   158   157       1.4900    0.0344 
R    3   1   1   1   2   2   1   158   160       1.3000    0.0337 
R    3   1   1   1   2   2   1   166   165       1.2300    0.0218 
R    3   1   1   1   2   2   1   165   161       1.4900    0.0344 
R    3   1   1   1   2   2   1   165   167       1.3450    0.0282 
R    3   1   1   1   2   2   1   160   161       1.4340    0.0304 
R    3   1   1   1   2   2   1   161   163       1.5270    0.0364 
R    3   1   1   1   2   2   1   163   164       1.5370    0.0364 
R    3   1   1   1   2   2   1   164   162       1.5370    0.0364 
R    3   1   1   1   2   2   1   160   162       1.4550    0.0304 
R    3   1   1   1   2   2   1   169   168       1.5380    0.0364 
R    3   1   1   1   2   2   1   170   169       1.5300    0.0364 
R    3   1   1   1   2   2   1   171   170       1.5300    0.0364 
R    3   1   1   1   2   2   1   172   171       1.4900    0.0336 
R    3   1   1   1   2   2   1   173   172       1.3650    0.0252 
R    3   1   1   1   2   2   1   174   173       1.3650    0.0252 
R    3   1   1   1   2   2   1   175   173       1.3650    0.0252 
R    3   1   1   1   2   2   1   167   168       1.4300    0.0304 
R    3   1   1   1   2   2   1   177   176       1.2300    0.0218 
R    3   1   1   1   2   2   1   176   168       1.4900    0.0344 
R    3   1   1   1   2   2   1   176   178       1.3450    0.0282 
R    3   1   1   1   2   2   1   178   179       1.4300    0.0304 
R    3   1   1   1   2   2   1   181   180       1.2300    0.0218 
R    3   1   1   1   2   2   1   180   179       1.4900    0.0344 
R    3   1   1   1   2   2   1   180   182       1.3450    0.0282 
R    3   1   1   1   2   2   1   184   183       1.5380    0.0364 
R    3   1   1   1   2   2   1   185   184       1.5380    0.0364 
R    3   1   1   1   2   2   1   186   185       1.5380    0.0364 
R    3   1   1   1   2   2   1   187   185       1.5380    0.0364 
R    3   1   1   1   2   2   1   182   183       1.4300    0.0304 
R    3   1   1   1   2   2   1   189   188       1.2300    0.0218 
R    3   1   1   1   2   2   1   188   183       1.4900    0.0344 
R    3   1   1   1   2   2   1   188   190       1.3000    0.0337 
R    3   1   1   1   2   2   1   197   196       1.2300    0.0218 
R    3   1   1   1   2   2   1   196   192       1.4900    0.0344 
R    3   1   1   1   2   2   1   196   198       1.3450    0.0282 
R    3   1   1   1   2   2   1   190   192       1.4340    0.0304 
R    3   1   1   1   2   2   1   192   193       1.5270    0.0364 
R    3   1   1   1   2   2   1   194   193       1.5370    0.0364 
R    3   1   1   1   2   2   1   194   191       1.5370    0.0364 
R    3   1   1   1   2   2   1   191   190       1.4550    0.0304 
R    3   1   1   1   2   2   1   194   195       1.4300    0.0263 
R    3   1   1   1   2   2   1   198   199       1.4300    0.0304 
R    3   1   1   1   2   2   1   201   200       1.2300    0.0218 
R    3   1   1   1   2   2   1   200   199       1.4900    0.0344 
R    3   1   1   1   2   2   1   200   202       1.3000    0.0337 
R    3   1   1   1   2   2   1   208   207       1.2300    0.0218 
R    3   1   1   1   2   2   1   207   203       1.4900    0.0344 
R    3   1   1   1   2   2   1   207   209       1.3000    0.0337 
R    3   1   1   1   2   2   1   202   203       1.4340    0.0304 
R    3   1   1   1   2   2   1   203   205       1.5270    0.0364 
R    3   1   1   1   2   2   1   205   206       1.5370    0.0364 
R    3   1   1   1   2   2   1   206   204       1.5370    0.0364 
R    3   1   1   1   2   2   1   202   204       1.4550    0.0304 
R    3   1   1   1   2   2   1   216   215       1.2300    0.0218 
R    3   1   1   1   2   2   1   215   211       1.4900    0.0344 
R    3   1   1   1   2   2   1   215   217       1.3450    0.0282 
R    3   1   1   1   2   2   1   209   211       1.4340    0.0304 
R    3   1   1   1   2   2   1   211   212       1.5270    0.0364 
R    3   1   1   1   2   2   1   213   212       1.5370    0.0364 
R    3   1   1   1   2   2   1   213   210       1.5370    0.0364 
R    3   1   1   1   2   2   1   210   209       1.4550    0.0304 
R    3   1   1   1   2   2   1   213   214       1.4300    0.0263 
R    3   1   1   1   2   2   1   217   218       1.4300    0.0304 
R    3   1   1   1   2   2   1   220   219       1.2300    0.0218 
R    3   1   1   1   2   2   1   219   218       1.4900    0.0344 
R    3   1   1   1   2   2   1   219   221       1.3450    0.0282 
R    3   1   1   1   2   2   1   223   222       1.5380    0.0364 
R    3   1   1   1   2   2   1   221   222       1.4300    0.0304 
R    3   1   1   1   2   2   1   225   224       1.2300    0.0218 
R    3   1   1   1   2   2   1   224   222       1.4900    0.0344 
R    3   1   1   1   2   2   1   224   226       1.3000    0.0337 
R    3   1   1   1   2   2   1   233   232       1.2300    0.0218 
R    3   1   1   1   2   2   1   232   228       1.4900    0.0344 
R    3   1   1   1   2   2   1   232   234       1.3450    0.0282 
R    3   1   1   1   2   2   1   226   228       1.4340    0.0304 
R    3   1   1   1   2   2   1   228   229       1.5270    0.0364 
R    3   1   1   1   2   2   1   230   229       1.5370    0.0364 
R    3   1   1   1   2   2   1   230   227       1.5370    0.0364 
R    3   1   1   1   2   2   1   227   226       1.4550    0.0304 
R    3   1   1   1   2   2   1   230   231       1.4300    0.0263 
R    3   1   1   1   2   2   1   234   235       1.4300    0.0304 
R    3   1   1   1   2   2   1   237   236       1.2300    0.0218 
R    3   1   1   1   2   2   1   236   235       1.4900    0.0344 
R    3   1   1   1   2   2   1   236   238       1.3000    0.0337 
R    3   1   1   1   2   2   1   244   243       1.2300    0.0218 
R    3   1   1   1   2   2   1   243   239       1.4900    0.0344 
R    3   1   1   1   2   2   1   243   245       1.3450    0.0282 
R    3   1   1   1   2   2   1   238   239       1.4340    0.0304 
R    3   1   1   1   2   2   1   239   241       1.5270    0.0364 
R    3   1   1   1   2   2   1   241   242       1.5370    0.0364 
R    3   1   1   1   2   2   1   242   240       1.5370    0.0364 
R    3   1   1   1   2   2   1   238   240       1.4550    0.0304 
R    3   1   1   1   2   2   1   247   246       1.5380    0.0364 
R    3   1   1   1   2   2   1   248   247       1.5300    0.0364 
R    3   1   1   1   2   2   1   249   248       1.5220    0.0384 
R    3   1   1   1   2   2   1   250   249       1.2300    0.0213 
R    3   1   1   1   2   2   1   251   249       1.3600    0.0262 
R    3   1   1   1   2   2   1   245   246       1.4300    0.0304 
R    3   1   1   1   2   2   1   253   252       1.2300    0.0218 
R    3   1   1   1   2   2   1   252   246       1.4900    0.0344 
R    3   1   1   1   2   2   1   252   254       1.3450    0.0282 
R    3   1   1   1   2   2   1   254   255       1.4300    0.0304 
R    3   1   1   1   2   2   1   257   256       1.2300    0.0218 
R    3   1   1   1   2   2   1   256   255       1.4900    0.0344 
R    3   1   1   1   2   2   1   256   258       1.3450    0.0282 
R    3   1   1   1   2   2   1   260   259       1.5380    0.0364 
R    3   1   1   1   2   2   1   261   260       1.4900    0.0358 
R    3   1   1   1   2   2   1   262   261       1.3750    0.0311 
R    3   1   1   1   2   2   1   263   261       1.3750    0.0311 
R    3   1   1   1   2   2   1   264   262       1.3750    0.0311 
R    3   1   1   1   2   2   1   265   263       1.3750    0.0311 
R    3   1   1   1   2   2   1   266   264       1.3750    0.0311 
R    3   1   1   1   2   2   1   266   265       1.3750    0.0311 
R    3   1   1   1   2   2   1   258   259       1.4300    0.0304 
R    3   1   1   1   2   2   1   268   267       1.2300    0.0218 
R    3   1   1   1   2   2   1   267   259       1.4900    0.0344 
R    3   1   1   1   2   2   1   267   269       1.3450    0.0282 
R    3   1   1   1   2   2   1   271   270       1.5380    0.0364 
R    3   1   1   1   2   2   1   272   271       1.5300    0.0364 
R    3   1   1   1   2   2   1   273   272       1.5220    0.0384 
R    3   1   1   1   2   2   1   274   273       1.2300    0.0213 
R    3   1   1   1   2   2   1   275   273       1.3600    0.0262 
R    3   1   1   1   2   2   1   269   270       1.4300    0.0304 
R    3   1   1   1   2   2   1   277   276       1.2300    0.0218 
R    3   1   1   1   2   2   1   276   270       1.4900    0.0344 
R    3   1   1   1   2   2   1   276   278       1.3450    0.0282 
R    3   1   1   1   2   2   1   278   279       1.4300    0.0304 
R    3   1   1   1   2   2   1   281   280       1.2300    0.0218 
R    3   1   1   1   2   2   1   280   279       1.4900    0.0344 
R    3   1   1   1   2   2   1   280   282       1.3000    0.0337 
R    3   1   1   1   2   2   1   288   287       1.2300    0.0218 
R    3   1   1   1   2   2   1   287   283       1.4900    0.0344 
R    3   1   1   1   2   2   1   287   289       1.3000    0.0337 
R    3   1   1   1   2   2   1   282   283       1.4340    0.0304 
R    3   1   1   1   2   2   1   283   285       1.5270    0.0364 
R    3   1   1   1   2   2   1   285   286       1.5370    0.0364 
R    3   1   1   1   2   2   1   286   284       1.5370    0.0364 
R    3   1   1   1   2   2   1   282   284       1.4550    0.0304 
R    3   1   1   1   2   2   1   296   295       1.2300    0.0218 
R    3   1   1   1   2   2   1   295   291       1.4900    0.0344 
R    3   1   1   1   2   2   1   295   297       1.3450    0.0282 
R    3   1   1   1   2   2   1   289   291       1.4340    0.0304 
R    3   1   1   1   2   2   1   291   292       1.5270    0.0364 
R    3   1   1   1   2   2   1   293   292       1.5370    0.0364 
R    3   1   1   1   2   2   1   293   290       1.5370    0.0364 
R    3   1   1   1   2   2   1   290   289       1.4550    0.0304 
R    3   1   1   1   2   2   1   293   294       1.4300    0.0263 
R    3   1   1   1   2   2   1   297   298       1.4300    0.0304 
R    3   1   1   1   2   2   1   300   299       1.2300    0.0218 
R    3   1   1   1   2   2   1   299   298       1.4900    0.0344 
R    3   1   1   1   2   2   1   299   301       1.3450    0.0282 
R    3   1   1   1   2   2   1   303   302       1.5380    0.0364 
R    3   1   1   1   2   2   1   304   303       1.5300    0.0364 
R    3   1   1   1   2   2   1   305   304       1.5220    0.0384 
R    3   1   1   1   2   2   1   306   305       1.2600    0.0237 
R    3   1   1   1   2   2   1   307   305       1.2600    0.0237 
R    3   1   1   1   2   2   1   301   302       1.4300    0.0304 
R    3   1   1   1   2   2   1   309   308       1.2300    0.0218 
R    3   1   1   1   2   2   1   308   302       1.4900    0.0344 
R    3   1   1   1   2   2   1   308   310       1.3000    0.0337 
R    3   1   1   1   2   2   1   317   316       1.2300    0.0218 
R    3   1   1   1   2   2   1   316   312       1.4900    0.0344 
R    3   1   1   1   2   2   1   316   318       1.3450    0.0282 
R    3   1   1   1   2   2   1   310   312       1.4340    0.0304 
R    3   1   1   1   2   2   1   312   313       1.5270    0.0364 
R    3   1   1   1   2   2   1   314   313       1.5370    0.0364 
R    3   1   1   1   2   2   1   314   311       1.5370    0.0364 
R    3   1   1   1   2   2   1   311   310       1.4550    0.0304 
R    3   1   1   1   2   2   1   314   315       1.4300    0.0263 
R    3   1   1   1   2   2   1   318   319       1.4300    0.0304 
R    3   1   1   1   2   2   1   321   320       1.2300    0.0218 
R    3   1   1   1   2   2   1   320   319       1.4900    0.0344 
R    3   1   1   1   2   2   1   320   322       1.3450    0.0282 
R    3   1   1   1   2   2   1   324   323       1.5380    0.0364 
R    3   1   1   1   2   2   1   325   324       1.5300    0.0364 
R    3   1   1   1   2   2   1   326   325       1.5220    0.0384 
R    3   1   1   1   2   2   1   327   326       1.2600    0.0237 
R    3   1   1   1   2   2   1   328   326       1.2600    0.0237 
R    3   1   1   1   2   2   1   322   323       1.4300    0.0304 
R    3   1   1   1   2   2   1   330   329       1.2300    0.0218 
R    3   1   1   1   2   2   1   329   323       1.4900    0.0344 
R    3   1   1   1   2   2   1   329   331       1.3000    0.0337 
R    3   1   1   1   2   2   1   338   337       1.2300    0.0218 
R    3   1   1   1   2   2   1   337   333       1.4900    0.0344 
R    3   1   1   1   2   2   1   337   339       1.3450    0.0282 
R    3   1   1   1   2   2   1   331   333       1.4340    0.0304 
R    3   1   1   1   2   2   1   333   334       1.5270    0.0364 
R    3   1   1   1   2   2   1   335   334       1.5370    0.0364 
R    3   1   1   1   2   2   1   335   332       1.5370    0.0364 
R    3   1   1   1   2   2   1   332   331       1.4550    0.0304 
R    3   1   1   1   2   2   1   335   336       1.4300    0.0263 
R    3   1   1   1   2   2   1   339   340       1.4300    0.0304 
R    3   1   1   1   2   2   1   342   341       1.2300    0.0218 
R    3   1   1   1   2   2   1   341   340       1.4900    0.0344 
R    3   1   1   1   2   2   1   341   343       1.3450    0.0282 
R    3   1   1   1   2   2   1   345   344       1.5380    0.0364 
R    3   1   1   1   2   2   1   343   344       1.4300    0.0304 
R    3   1   1   1   2   2   1   347   346       1.2300    0.0218 
R    3   1   1   1   2   2   1   346   344       1.4900    0.0344 
R    3   1   1   1   2   2   1   346   348       1.3450    0.0282 
R    3   1   1   1   2   2   1   350   349       1.5380    0.0364 
R    3   1   1   1   2   2   1   351   350       1.4200    0.0263 
R    3   1   1   1   2   2   1   348   349       1.4300    0.0304 
R    3   1   1   1   2   2   1   353   352       1.2300    0.0218 
R    3   1   1   1   2   2   1   352   349       1.4900    0.0344 
R    3   1   1   1   2   2   1   352   354       1.3450    0.0282 
R    3   1   1   1   2   2   1   354   355       1.4300    0.0304 
R    3   1   1   1   2   2   1   357   356       1.2300    0.0218 
R    3   1   1   1   2   2   1   356   355       1.4900    0.0344 
R    3   1   1   1   2   2   1   356   358       1.3000    0.0337 
R    3   1   1   1   2   2   1   364   363       1.2300    0.0218 
R    3   1   1   1   2   2   1   363   359       1.4900    0.0344 
R    3   1   1   1   2   2   1   363   365       1.3450    0.0282 
R    3   1   1   1   2   2   1   358   359       1.4340    0.0304 
R    3   1   1   1   2   2   1   359   361       1.5270    0.0364 
R    3   1   1   1   2   2   1   361   362       1.5370    0.0364 
R    3   1   1   1   2   2   1   362   360       1.5370    0.0364 
R    3   1   1   1   2   2   1   358   360       1.4550    0.0304 
R    3   1   1   1   2   2   1   367   366       1.5380    0.0364 
R    3   1   1   1   2   2   1   368   367       1.5300    0.0364 
R    3   1   1   1   2   2   1   369   368       1.8180    0.0386 
R    3   1   1   1   2   2   1   370   369       1.8160    0.0351 
R    3   1   1   1   2   2   1   365   366       1.4300    0.0304 
R    3   1   1   1   2   2   1   372   371       1.2300    0.0218 
R    3   1   1   1   2   2   1   371   366       1.4900    0.0344 
R    3   1   1   1   2   2   1   371   373       1.3450    0.0282 
R    3   1   1   1   2   2   1   373   374       1.4300    0.0304 
R    3   1   1   1   2   2   1   376   375       1.2300    0.0218 
R    3   1   1   1   2   2   1   375   374       1.4900    0.0344 
R    3   1   1   1   2   2   1   375   377       1.3000    0.0337 
R    3   1   1   1   2   2   1   383   382       1.2300    0.0218 
R    3   1   1   1   2   2   1   382   378       1.4900    0.0344 
R    3   1   1   1   2   2   1   382   384       1.3450    0.0282 
R    3   1   1   1   2   2   1   377   378       1.4340    0.0304 
R    3   1   1   1   2   2   1   378   380       1.5270    0.0364 
R    3   1   1   1   2   2   1   380   381       1.5370    0.0364 
R    3   1   1   1   2   2   1   381   379       1.5370    0.0364 
R    3   1   1   1   2   2   1   377   379       1.4550    0.0304 
R    3   1   1   1   2   2   1   386   385       1.5380    0.0364 
R    3   1   1   1   2   2   1   387   386       1.5300    0.0364 
R    3   1   1   1   2   2   1   388   387       1.5300    0.0364 
R    3   1   1   1   2   2   1   389   388       1.4900    0.0336 
R    3   1   1   1   2   2   1   390   389       1.3650    0.0252 
R    3   1   1   1   2   2   1   391   390       1.3650    0.0252 
R    3   1   1   1   2   2   1   392   390       1.3650    0.0252 
R    3   1   1   1   2   2   1   384   385       1.4300    0.0304 
R    3   1   1   1   2   2   1   394   393       1.2300    0.0218 
R    3   1   1   1   2   2   1   393   385       1.4900    0.0344 
R    3   1   1   1   2   2   1   393   395       1.3450    0.0282 
R    3   1   1   1   2   2   1   395   396       1.4300    0.0304 
R    3   1   1   1   2   2   1   398   397       1.2300    0.0218 
R    3   1   1   1   2   2   1   397   396       1.4900    0.0344 
R    3   1   1   1   2   2   1   397   399       1.3000    0.0337 
R    3   1   1   1   2   2   1   405   404       1.2300    0.0218 
R    3   1   1   1   2   2   1   404   400       1.4900    0.0344 
R    3   1   1   1   2   2   1   404   406       1.3000    0.0337 
R    3   1   1   1   2   2   1   399   400       1.4340    0.0304 
R    3   1   1   1   2   2   1   400   402       1.5270    0.0364 
R    3   1   1   1   2   2   1   402   403       1.5370    0.0364 
R    3   1   1   1   2   2   1   403   401       1.5370    0.0364 
R    3   1   1   1   2   2   1   399   401       1.4550    0.0304 
R    3   1   1   1   2   2   1   412   411       1.2300    0.0218 
R    3   1   1   1   2   2   1   411   407       1.4900    0.0344 
R    3   1   1   1   2   2   1   411   413       1.3450    0.0282 
R    3   1   1   1   2   2   1   406   407       1.4340    0.0304 
R    3   1   1   1   2   2   1   407   409       1.5270    0.0364 
R    3   1   1   1   2   2   1   409   410       1.5370    0.0364 
R    3   1   1   1   2   2   1   410   408       1.5370    0.0364 
R    3   1   1   1   2   2   1   406   408       1.4550    0.0304 
R    3   1   1   1   2   2   1   413   414       1.4300    0.0304 
R    3   1   1   1   2   2   1   416   415       1.2300    0.0218 
R    3   1   1   1   2   2   1   415   414       1.4900    0.0344 
R    3   1   1   1   2   2   1   415   417       1.3000    0.0337 
R    3   1   1   1   2   2   1   423   422       1.2300    0.0218 
R    3   1   1   1   2   2   1   422   418       1.4900    0.0344 
R    3   1   1   1   2   2   1   422   424       1.3000    0.0337 
R    3   1   1   1   2   2   1   417   418       1.4340    0.0304 
R    3   1   1   1   2   2   1   418   420       1.5270    0.0364 
R    3   1   1   1   2   2   1   420   421       1.5370    0.0364 
R    3   1   1   1   2   2   1   421   419       1.5370    0.0364 
R    3   1   1   1   2   2   1   417   419       1.4550    0.0304 
R    3   1   1   1   2   2   1   431   430       1.2300    0.0218 
R    3   1   1   1   2   2   1   430   426       1.4900    0.0344 
R    3   1   1   1   2   2   1   430   432       1.3450    0.0282 
R    3   1   1   1   2   2   1   424   426       1.4340    0.0304 
R    3   1   1   1   2   2   1   426   427       1.5270    0.0364 
R    3   1   1   1   2   2   1   428   427       1.5370    0.0364 
R    3   1   1   1   2   2   1   428   425       1.5370    0.0364 
R    3   1   1   1   2   2   1   425   424       1.4550    0.0304 
R    3   1   1   1   2   2   1   428   429       1.4300    0.0263 
R    3   1   1   1   2   2   1   432   433       1.4300    0.0304 
R    3   1   1   1   2   2   1   435   434       1.2300    0.0218 
R    3   1   1   1   2   2   1   434   433       1.4900    0.0344 
R    3   1   1   1   2   2   1   434   436       1.3450    0.0282 
R    3   1   1   1   2   2   1   438   437       1.5380    0.0364 
R    3   1   1   1   2   2   1   439   438       1.5300    0.0364 
R    3   1   1   1   2   2   1   440   439       1.5300    0.0364 
R    3   1   1   1   2   2   1   441   440       1.5300    0.0364 
R    3   1   1   1   2   2   1   442   441       1.4800    0.0384 
R    3   1   1   1   2   2   1   436   437       1.4300    0.0304 
R    3   1   1   1   2   2   1   444   443       1.2300    0.0218 
R    3   1   1   1   2   2   1   443   437       1.4900    0.0344 
R    3   1   1   1   2   2   1   443   445       1.3450    0.0282 
R    3   1   1   1   2   2   1   447   446       1.5380    0.0364 
R    3   1   1   1   2   2   1   448   447       1.5220    0.0384 
R    3   1   1   1   2   2   1   449   448       1.2300    0.0213 
R    3   1   1   1   2   2   1   450   448       1.3600    0.0262 
R    3   1   1   1   2   2   1   445   446       1.4300    0.0304 
R    3   1   1   1   2   2   1   452   451       1.2300    0.0218 
R    3   1   1   1   2   2   1   451   446       1.4900    0.0344 
R    3   1   1   1   2   2   1   451   453       1.3450    0.0282 
R    3   1   1   1   2   2   1   453   454       1.4300    0.0304 
R    3   1   1   1   2   2   1   456   455       1.2300    0.0218 
R    3   1   1   1   2   2   1   455   454       1.4900    0.0344 
R    3   1   1   1   2   2   1   455   457       1.3450    0.0282 
R    3   1   1   1   2   2   1   459   458       1.5380    0.0364 
R    3   1   1   1   2   2   1   460   459       1.5220    0.0384 
R    3   1   1   1   2   2   1   461   460       1.2600    0.0237 
R    3   1   1   1   2   2   1   462   460       1.2600    0.0237 
R    3   1   1   1   2   2   1   457   458       1.4300    0.0304 
R    3   1   1   1   2   2   1   464   463       1.2300    0.0218 
R    3   1   1   1   2   2   1   463   458       1.4900    0.0344 
R    3   1   1   1   2   2   1   463   465       1.3450    0.0282 
R    3   1   1   1   2   2   1   467   466       1.5380    0.0364 
R    3   1   1   1   2   2   1   468   467       1.5220    0.0384 
R    3   1   1   1   2   2   1   469   468       1.2600    0.0237 
R    3   1   1   1   2   2   1   470   468       1.2600    0.0237 
R    3   1   1   1   2   2   1   465   466       1.4300    0.0304 
R    3   1   1   1   2   2   1   472   471       1.2300    0.0218 
R    3   1   1   1   2   2   1   471   466       1.4900    0.0344 
R    3   1   1   1   2   2   1   471   473       1.3450    0.0282 
R    3   1   1   1   2   2   1   473   474       1.4300    0.0304 
R    3   1   1   1   2   2   1   476   475       1.2300    0.0218 
R    3   1   1   1   2   2   1   475   474       1.4900    0.0344 
R    3   1   1   1   2   2   1   475   477       1.3450    0.0282 
R    3   1   1   1   2   2   1   479   478       1.5380    0.0364 
R    3   1   1   1   2   2   1   480   479       1.5300    0.0364 
R    3   1   1   1   2   2   1   481   480       1.5220    0.0384 
R    3   1   1   1   2   2   1   482   481       1.2600    0.0237 
R    3   1   1   1   2   2   1   483   481       1.2600    0.0237 
R    3   1   1   1   2   2   1   477   478       1.4300    0.0304 
R    3   1   1   1   2   2   1   485   484       1.2300    0.0218 
R    3   1   1   1   2   2   1   484   478       1.4900    0.0344 
R    3   1   1   1   2   2   1   484   486       1.3450    0.0282 
R    3   1   1   1   2   2   1   488   487       1.5380    0.0364 
R    3   1   1   1   2   2   1   486   487       1.4300    0.0304 
R    3   1   1   1   2   2   1   490   489       1.2300    0.0218 
R    3   1   1   1   2   2   1   489   487       1.4900    0.0344 
R    3   1   1   1   2   2   1   489   491       1.3450    0.0282 
R    3   1   1   1   2   2   1   491   492       1.4300    0.0304 
R    3   1   1   1   2   2   1   494   493       1.2300    0.0218 
R    3   1   1   1   2   2   1   493   492       1.4900    0.0344 
R    3   1   1   1   2   2   1   493   495       1.3450    0.0282 
R    3   1   1   1   2   2   1   497   496       1.5380    0.0364 
R    3   1   1   1   2   2   1   498   497       1.5300    0.0364 
R    3   1   1   1   2   2   1   499   498       1.5300    0.0364 
R    3   1   1   1   2   2   1   500   499       1.5300    0.0364 
R    3   1   1   1   2   2   1   501   500       1.4800    0.0384 
R    3   1   1   1   2   2   1   495   496       1.4300    0.0304 
R    3   1   1   1   2   2   1   503   502       1.2300    0.0218 
R    3   1   1   1   2   2   1   502   496       1.4900    0.0344 
R    3   1   1   1   2   2   1   502   504       1.3000    0.0337 
R    3   1   1   1   2   2   1   510   509       1.2300    0.0218 
R    3   1   1   1   2   2   1   509   505       1.4900    0.0344 
R    3   1   1   1   2   2   1   509   511       1.3450    0.0282 
R    3   1   1   1   2   2   1   504   505       1.4340    0.0304 
R    3   1   1   1   2   2   1   505   507       1.5270    0.0364 
R    3   1   1   1   2   2   1   507   508       1.5370    0.0364 
R    3   1   1   1   2   2   1   508   506       1.5370    0.0364 
R    3   1   1   1   2   2   1   504   506       1.4550    0.0304 
R    3   1   1   1   2   2   1   511   512       1.4300    0.0304 
R    3   1   1   1   2   2   1   514   513       1.2300    0.0218 
R    3   1   1   1   2   2   1   513   512       1.4900    0.0344 
R    3   1   1   1   2   2   1   513   515       1.3450    0.0282 
R    3   1   1   1   2   2   1   517   516       1.5380    0.0364 
R    3   1   1   1   2   2   1   518   517       1.5300    0.0364 
R    3   1   1   1   2   2   1   519   518       1.5300    0.0364 
R    3   1   1   1   2   2   1   520   519       1.4900    0.0336 
R    3   1   1   1   2   2   1   521   520       1.3650    0.0252 
R    3   1   1   1   2   2   1   522   521       1.3650    0.0252 
R    3   1   1   1   2   2   1   523   521       1.3650    0.0252 
R    3   1   1   1   2   2   1   515   516       1.4300    0.0304 
R    3   1   1   1   2   2   1   525   524       1.2300    0.0218 
R    3   1   1   1   2   2   1   524   516       1.4900    0.0344 
R    3   1   1   1   2   2   1   524   526       1.3000    0.0337 
R    3   1   1   1   2   2   1   533   532       1.2300    0.0218 
R    3   1   1   1   2   2   1   532   528       1.4900    0.0344 
R    3   1   1   1   2   2   1   532   534       1.3450    0.0282 
R    3   1   1   1   2   2   1   526   528       1.4340    0.0304 
R    3   1   1   1   2   2   1   528   529       1.5270    0.0364 
R    3   1   1   1   2   2   1   530   529       1.5370    0.0364 
R    3   1   1   1   2   2   1   530   527       1.5370    0.0364 
R    3   1   1   1   2   2   1   527   526       1.4550    0.0304 
R    3   1   1   1   2   2   1   530   531       1.4300    0.0263 
R    3   1   1   1   2   2   1   534   535       1.4300    0.0304 
R    3   1   1   1   2   2   1   537   536       1.2300    0.0218 
R    3   1   1   1   2   2   1   536   535       1.4900    0.0344 
R    3   1   1   1   2   2   1   536   538       1.3450    0.0282 
R    3   1   1   1   2   2   1   540   539       1.5380    0.0364 
R    3   1   1   1   2   2   1   541   540       1.5300    0.0364 
R    3   1   1   1   2   2   1   542   541       1.5220    0.0384 
R    3   1   1   1   2   2   1   543   542       1.2600    0.0237 
R    3   1   1   1   2   2   1   544   542       1.2600    0.0237 
R    3   1   1   1   2   2   1   538   539       1.4300    0.0304 
R    3   1   1   1   2   2   1   546   545       1.2300    0.0218 
R    3   1   1   1   2   2   1   545   539       1.4900    0.0344 
R    3   1   1   1   2   2   1   545   547       1.3450    0.0282 
R    3   1   1   1   2   2   1   549   548       1.5380    0.0364 
R    3   1   1   1   2   2   1   550   549       1.5300    0.0364 
R    3   1   1   1   2   2   1   551   550       1.5300    0.0364 
R    3   1   1   1   2   2   1   552   551       1.4900    0.0336 
R    3   1   1   1   2   2   1   553   552       1.3650    0.0252 
R    3   1   1   1   2   2   1   554   553       1.3650    0.0252 
R    3   1   1   1   2   2   1   555   553       1.3650    0.0252 
R    3   1   1   1   2   2   1   547   548       1.4300    0.0304 
R    3   1   1   1   2   2   1   557   556       1.2300    0.0218 
R    3   1   1   1   2   2   1   556   548       1.4900    0.0344 
R    3   1   1   1   2   2   1   556   558       1.3450    0.0282 
R    3   1   1   1   2   2   1   558   559       1.4300    0.0304 
R    3   1   1   1   2   2   1   561   560       1.2300    0.0218 
R    3   1   1   1   2   2   1   560   559       1.4900    0.0344 
R    3   1   1   1   2   2   1   560   562       1.3000    0.0337 
R    3   1   1   1   2   2   1   568   567       1.2300    0.0218 
R    3   1   1   1   2   2   1   567   563       1.4900    0.0344 
R    3   1   1   1   2   2   1   567   569       1.3000    0.0337 
R    3   1   1   1   2   2   1   562   563       1.4340    0.0304 
R    3   1   1   1   2   2   1   563   565       1.5270    0.0364 
R    3   1   1   1   2   2   1   565   566       1.5370    0.0364 
R    3   1   1   1   2   2   1   566   564       1.5370    0.0364 
R    3   1   1   1   2   2   1   562   564       1.4550    0.0304 
R    3   1   1   1   2   2   1   576   575       1.2300    0.0218 
R    3   1   1   1   2   2   1   575   571       1.4900    0.0344 
R    3   1   1   1   2   2   1   575   577       1.3450    0.0282 
R    3   1   1   1   2   2   1   569   571       1.4340    0.0304 
R    3   1   1   1   2   2   1   571   572       1.5270    0.0364 
R    3   1   1   1   2   2   1   573   572       1.5370    0.0364 
R    3   1   1   1   2   2   1   573   570       1.5370    0.0364 
R    3   1   1   1   2   2   1   570   569       1.4550    0.0304 
R    3   1   1   1   2   2   1   573   574       1.4300    0.0263 
R    3   1   1   1   2   2   1   577   578       1.4300    0.0304 
R    3   1   1   1   2   2   1   580   579       1.2300    0.0218 
R    3   1   1   1   2   2   1   579   578       1.4900    0.0344 
R    3   1   1   1   2   2   1   579   581       1.3000    0.0337 
R    3   1   1   1   2   2   1   587   586       1.2300    0.0218 
R    3   1   1   1   2   2   1   586   582       1.4900    0.0344 
R    3   1   1   1   2   2   1   586   588       1.3450    0.0282 
R    3   1   1   1   2   2   1   581   582       1.4340    0.0304 
R    3   1   1   1   2   2   1   582   584       1.5270    0.0364 
R    3   1   1   1   2   2   1   584   585       1.5370    0.0364 
R    3   1   1   1   2   2   1   585   583       1.5370    0.0364 
R    3   1   1   1   2   2   1   581   583       1.4550    0.0304 
R    3   1   1   1   2   2   1   590   589       1.5380    0.0364 
R    3   1   1   1   2   2   1   591   590       1.5300    0.0364 
R    3   1   1   1   2   2   1   592   591       1.5220    0.0384 
R    3   1   1   1   2   2   1   593   592       1.2300    0.0213 
R    3   1   1   1   2   2   1   594   592       1.3600    0.0262 
R    3   1   1   1   2   2   1   588   589       1.4300    0.0304 
R    3   1   1   1   2   2   1   596   595       1.2300    0.0218 
R    3   1   1   1   2   2   1   595   589       1.4900    0.0344 
R    3   1   1   1   2   2   1   595   597       1.3450    0.0282 
R    3   1   1   1   2   2   1   597   598       1.4300    0.0304 
R    3   1   1   1   2   2   1   600   599       1.2300    0.0218 
R    3   1   1   1   2   2   1   599   598       1.4900    0.0344 
R    3   1   1   1   2   2   1   599   601       1.3450    0.0282 
R    3   1   1   1   2   2   1   603   602       1.5380    0.0364 
R    3   1   1   1   2   2   1   601   602       1.4300    0.0304 
R    3   1   1   1   2   2   1   605   604       1.2300    0.0218 
R    3   1   1   1   2   2   1   604   602       1.4900    0.0344 
R    3   1   1   1   2   2   1   604   606       1.3450    0.0282 
R    3   1   1   1   2   2   1   608   607       1.5380    0.0364 
R    3   1   1   1   2   2   1   609   608       1.5300    0.0364 
R    3   1   1   1   2   2   1   610   609       1.5300    0.0364 
R    3   1   1   1   2   2   1   611   610       1.4900    0.0336 
R    3   1   1   1   2   2   1   612   611       1.3650    0.0252 
R    3   1   1   1   2   2   1   613   612       1.3650    0.0252 
R    3   1   1   1   2   2   1   614   612       1.3650    0.0252 
R    3   1   1   1   2   2   1   606   607       1.4300    0.0304 
R    3   1   1   1   2   2   1   616   615       1.2300    0.0218 
R    3   1   1   1   2   2   1   615   607       1.4900    0.0344 
R    3   1   1   1   2   2   1   615   617       1.3450    0.0282 
R    3   1   1   1   2   2   1   617   618       1.4300    0.0304 
R    3   1   1   1   2   2   1   620   619       1.2300    0.0218 
R    3   1   1   1   2   2   1   619   618       1.4900    0.0344 
R    3   1   1   1   2   2   1   619   621       1.3450    0.0282 
R    3   1   1   1   2   2   1   623   622       1.5380    0.0364 
R    3   1   1   1   2   2   1   624   623       1.5380    0.0364 
R    3   1   1   1   2   2   1   625   624       1.5380    0.0364 
R    3   1   1   1   2   2   1   626   624       1.5380    0.0364 
R    3   1   1   1   2   2   1   621   622       1.4300    0.0304 
R    3   1   1   1   2   2   1   628   627       1.2300    0.0218 
R    3   1   1   1   2   2   1   627   622       1.4900    0.0344 
R    3   1   1   1   2   2   1   627   629       1.3000    0.0337 
R    3   1   1   1   2   2   1   636   635       1.2300    0.0218 
R    3   1   1   1   2   2   1   635   631       1.4900    0.0344 
R    3   1   1   1   2   2   1   635   637       1.3450    0.0282 
R    3   1   1   1   2   2   1   629   631       1.4340    0.0304 
R    3   1   1   1   2   2   1   631   632       1.5270    0.0364 
R    3   1   1   1   2   2   1   633   632       1.5370    0.0364 
R    3   1   1   1   2   2   1   633   630       1.5370    0.0364 
R    3   1   1   1   2   2   1   630   629       1.4550    0.0304 
R    3   1   1   1   2   2   1   633   634       1.4300    0.0263 
R    3   1   1   1   2   2   1   637   638       1.4300    0.0304 
R    3   1   1   1   2   2   1   640   639       1.2300    0.0218 
R    3   1   1   1   2   2   1   639   638       1.4900    0.0344 
R    3   1   1   1   2   2   1   639   641       1.3450    0.0282 
R    3   1   1   1   2   2   1   643   642       1.5000    0.0364 
R    3   1   1   1   2   2   1   644   643       1.4200    0.0263 
R    3   1   1   1   2   2   1   645   643       1.5380    0.0364 
R    3   1   1   1   2   2   1   641   642       1.4300    0.0304 
R    3   1   1   1   2   2   1   647   646       1.2300    0.0218 
R    3   1   1   1   2   2   1   646   642       1.4900    0.0344 
R    3   1   1   1   2   2   1   646   648       1.3450    0.0282 
R    3   1   1   1   2   2   1   650   649       1.5380    0.0364 
R    3   1   1   1   2   2   1   648   649       1.4300    0.0304 
R    3   1   1   1   2   2   1   652   651       1.2300    0.0218 
R    3   1   1   1   2   2   1   651   649       1.4900    0.0344 
R    3   1   1   1   2   2   1   651   653       1.3450    0.0282 
R    3   1   1   1   2   2   1   653   654       1.4300    0.0304 
R    3   1   1   1   2   2   1   656   655       1.2300    0.0218 
R    3   1   1   1   2   2   1   655   654       1.4900    0.0344 
R    3   1   1   1   2   2   1   655   657       1.3450    0.0282 
R    3   1   1   1   2   2   1   659   658       1.5380    0.0364 
R    3   1   1   1   2   2   1   660   659       1.5380    0.0364 
R    3   1   1   1   2   2   1   661   660       1.5380    0.0364 
R    3   1   1   1   2   2   1   662   660       1.5380    0.0364 
R    3   1   1   1   2   2   1   657   658       1.4300    0.0304 
R    3   1   1   1   2   2   1   664   663       1.2300    0.0218 
R    3   1   1   1   2   2   1   663   658       1.4900    0.0344 
R    3   1   1   1   2   2   1   663   665       1.3000    0.0337 
R    3   1   1   1   2   2   1   672   671       1.2300    0.0218 
R    3   1   1   1   2   2   1   671   667       1.4900    0.0344 
R    3   1   1   1   2   2   1   671   673       1.3450    0.0282 
R    3   1   1   1   2   2   1   665   667       1.4340    0.0304 
R    3   1   1   1   2   2   1   667   668       1.5270    0.0364 
R    3   1   1   1   2   2   1   669   668       1.5370    0.0364 
R    3   1   1   1   2   2   1   669   666       1.5370    0.0364 
R    3   1   1   1   2   2   1   666   665       1.4550    0.0304 
R    3   1   1   1   2   2   1   669   670       1.4300    0.0263 
R    3   1   1   1   2   2   1   673   674       1.4300    0.0304 
R    3   1   1   1   2   2   1   676   675       1.2300    0.0218 
R    3   1   1   1   2   2   1   675   674       1.4900    0.0344 
R    3   1   1   1   2   2   1   675   677       1.3450    0.0282 
R    3   1   1   1   2   2   1   679   678       1.5380    0.0364 
R    3   1   1   1   2   2   1   680   679       1.5300    0.0364 
R    3   1   1   1   2   2   1   681   680       1.8180    0.0386 
R    3   1   1   1   2   2   1   682   681       1.8160    0.0351 
R    3   1   1   1   2   2   1   677   678       1.4300    0.0304 
R    3   1   1   1   2   2   1   684   683       1.2300    0.0218 
R    3   1   1   1   2   2   1   683   678       1.4900    0.0344 
R    3   1   1   1   2   2   1   683   685       1.3450    0.0282 
R    3   1   1   1   2   2   1   687   686       1.5380    0.0364 
R    3   1   1   1   2   2   1   688   687       1.5300    0.0364 
R    3   1   1   1   2   2   1   689   688       1.5300    0.0364 
R    3   1   1   1   2   2   1   690   689       1.5300    0.0364 
R    3   1   1   1   2   2   1   691   690       1.4800    0.0384 
R    3   1   1   1   2   2   1   685   686       1.4300    0.0304 
R    3   1   1   1   2   2   1   693   692       1.2300    0.0218 
R    3   1   1   1   2   2   1   692   686       1.4900    0.0344 
R    3   1   1   1   2   2   1   692   694       1.3450    0.0282 
R    3   1   1   1   2   2   1   694   695       1.4300    0.0304 
R    3   1   1   1   2   2   1   697   696       1.2300    0.0218 
R    3   1   1   1   2   2   1   696   695       1.4900    0.0344 
R    3   1   1   1   2   2   1   696   698       1.3450    0.0282 
R    3   1   1   1   2   2   1   702   699       1.5380    0.0364 
R    3   1   1   1   2   2   1   701   702       1.5000    0.0358 
R    3   1   1   1   2   2   1   700   701       1.3800    0.0272 
R    3   1   1   1   2   2   1   704   701       1.3600    0.0268 
R    3   1   1   1   2   2   1   705   700       1.3600    0.0272 
R    3   1   1   1   2   2   1   703   704       1.3800    0.0272 
R    3   1   1   1   2   2   1   698   699       1.4300    0.0304 
R    3   1   1   1   2   2   1   707   706       1.2300    0.0218 
R    3   1   1   1   2   2   1   706   699       1.4900    0.0344 
R    3   1   1   1   2   2   1   706   708       1.3450    0.0282 
R    3   1   1   1   2   2   1   703   705       1.3200    0.0272 
R    3   1   1   1   2   2   1   710   709       1.5380    0.0364 
R    3   1   1   1   2   2   1   711   710       1.5300    0.0364 
R    3   1   1   1   2   2   1   712   711       1.5300    0.0364 
R    3   1   1   1   2   2   1   713   712       1.4900    0.0336 
R    3   1   1   1   2   2   1   714   713       1.3650    0.0252 
R    3   1   1   1   2   2   1   715   714       1.3650    0.0252 
R    3   1   1   1   2   2   1   716   714       1.3650    0.0252 
R    3   1   1   1   2   2   1   708   709       1.4300    0.0304 
R    3   1   1   1   2   2   1   718   717       1.2300    0.0218 
R    3   1   1   1   2   2   1   717   709       1.4900    0.0344 
R    3   1   1   1   2   2   1   717   719       1.3450    0.0282 
R    3   1   1   1   2   2   1   719   720       1.4300    0.0304 
R    3   1   1   1   2   2   1   722   721       1.2300    0.0218 
R    3   1   1   1   2   2   1   721   720       1.4900    0.0344 
R    3   1   1   1   2   2   1   721   723       1.3450    0.0282 
R    3   1   1   1   2   2   1   725   724       1.5380    0.0364 
R    3   1   1   1   2   2   1   726   725       1.4900    0.0358 
R    3   1   1   1   2   2   1   727   726       1.3750    0.0311 
R    3   1   1   1   2   2   1   728   726       1.3750    0.0311 
R    3   1   1   1   2   2   1   729   727       1.3750    0.0311 
R    3   1   1   1   2   2   1   730   728       1.3750    0.0311 
R    3   1   1   1   2   2   1   731   729       1.3750    0.0311 
R    3   1   1   1   2   2   1   731   730       1.3750    0.0311 
R    3   1   1   1   2   2   1   723   724       1.4300    0.0304 
R    3   1   1   1   2   2   1   733   732       1.2300    0.0218 
R    3   1   1   1   2   2   1   732   724       1.4900    0.0344 
R    3   1   1   1   2   2   1   732   734       1.3450    0.0282 
R    3   1   1   1   2   2   1   736   735       1.5380    0.0364 
R    3   1   1   1   2   2   1   737   736       1.4200    0.0263 
R    3   1   1   1   2   2   1   734   735       1.4300    0.0304 
R    3   1   1   1   2   2   1   739   738       1.2300    0.0218 
R    3   1   1   1   2   2   1   738   735       1.4900    0.0344 
R    3   1   1   1   2   2   1   738   740       1.3450    0.0282 
R    3   1   1   1   2   2   1   740   741       1.4300    0.0304 
R    3   1   1   1   2   2   1   743   742       1.2300    0.0218 
R    3   1   1   1   2   2   1   742   741       1.4900    0.0344 
R    3   1   1   1   2   2   1   742   744       1.3450    0.0282 
R    3   1   1   1   2   2   1   746   745       1.5380    0.0364 
R    3   1   1   1   2   2   1   747   746       1.5380    0.0364 
R    3   1   1   1   2   2   1   748   747       1.5380    0.0364 
R    3   1   1   1   2   2   1   749   747       1.5380    0.0364 
R    3   1   1   1   2   2   1   744   745       1.4300    0.0304 
R    3   1   1   1   2   2   1   751   750       1.2300    0.0218 
R    3   1   1   1   2   2   1   750   745       1.4900    0.0344 
R    3   1   1   1   2   2   1   750   752       1.3450    0.0282 
R    3   1   1   1   2   2   1   754   753       1.5380    0.0364 
R    3   1   1   1   2   2   1   755   754       1.5220    0.0384 
R    3   1   1   1   2   2   1   756   755       1.2600    0.0237 
R    3   1   1   1   2   2   1   757   755       1.2600    0.0237 
R    3   1   1   1   2   2   1   752   753       1.4300    0.0304 
R    3   1   1   1   2   2   1   759   758       1.2300    0.0218 
R    3   1   1   1   2   2   1   758   753       1.4900    0.0344 
R    3   1   1   1   2   2   1   758   760       1.3450    0.0282 
R    3   1   1   1   2   2   1   760   761       1.4300    0.0304 
R    3   1   1   1   2   2   1   763   762       1.2300    0.0218 
R    3   1   1   1   2   2   1   762   761       1.4900    0.0344 
R    3   1   1   1   2   2   1   762   764       1.3450    0.0282 
R    3   1   1   1   2   2   1   766   765       1.5380    0.0364 
R    3   1   1   1   2   2   1   764   765       1.4300    0.0304 
R    3   1   1   1   2   2   1   768   767       1.2300    0.0218 
R    3   1   1   1   2   2   1   767   765       1.4900    0.0344 
R    3   1   1   1   2   2   1   767   769       1.3450    0.0282 
R    3   1   1   1   2   2   1   771   770       1.5380    0.0364 
R    3   1   1   1   2   2   1   772   771       1.5300    0.0364 
R    3   1   1   1   2   2   1   773   772       1.5300    0.0364 
R    3   1   1   1   2   2   1   774   773       1.5300    0.0364 
R    3   1   1   1   2   2   1   775   774       1.4800    0.0384 
R    3   1   1   1   2   2   1   769   770       1.4300    0.0304 
R    3   1   1   1   2   2   1   777   776       1.2300    0.0218 
R    3   1   1   1   2   2   1   776   770       1.4900    0.0344 
R    3   1   1   1   2   2   1   776   778       1.3450    0.0282 
R    3   1   1   1   2   2   1   778   779       1.4300    0.0304 
R    3   1   1   1   2   2   1   781   780       1.2300    0.0218 
R    3   1   1   1   2   2   1   780   779       1.4900    0.0344 
R    3   1   1   1   2   2   1   780   782       1.3450    0.0282 
R    3   1   1   1   2   2   1   784   783       1.5380    0.0364 
R    3   1   1   1   2   2   1   785   784       1.5220    0.0384 
R    3   1   1   1   2   2   1   786   785       1.2600    0.0237 
R    3   1   1   1   2   2   1   787   785       1.2600    0.0237 
R    3   1   1   1   2   2   1   782   783       1.4300    0.0304 
R    3   1   1   1   2   2   1   789   788       1.2300    0.0218 
R    3   1   1   1   2   2   1   788   783       1.4900    0.0344 
R    3   1   1   1   2   2   1   788   790       1.3450    0.0282 
R    3   1   1   1   2   2   1   792   791       1.5380    0.0364 
R    3   1   1   1   2   2   1   790   791       1.4300    0.0304 
R    3   1   1   1   2   2   1   794   793       1.2300    0.0218 
R    3   1   1   1   2   2   1   793   791       1.4900    0.0344 
R    3   1   1   1   2   2   1   793   795       1.3450    0.0282 
R    3   1   1   1   2   2   1   795   796       1.4300    0.0304 
R    3   1   1   1   2   2   1   798   797       1.2300    0.0218 
R    3   1   1   1   2   2   1   797   796       1.4900    0.0344 
R    3   1   1   1   2   2   1   797   799       1.3000    0.0337 
R    3   1   1   1   2   2   1   805   804       1.2300    0.0218 
R    3   1   1   1   2   2   1   804   800       1.4900    0.0344 
R    3   1   1   1   2   2   1   804   806       1.3450    0.0282 
R    3   1   1   1   2   2   1   799   800       1.4340    0.0304 
R    3   1   1   1   2   2   1   800   802       1.5270    0.0364 
R    3   1   1   1   2   2   1   802   803       1.5370    0.0364 
R    3   1   1   1   2   2   1   803   801       1.5370    0.0364 
R    3   1   1   1   2   2   1   799   801       1.4550    0.0304 
R    3   1   1   1   2   2   1   808   807       1.5380    0.0364 
R    3   1   1   1   2   2   1   806   807       1.4300    0.0304 
R    3   1   1   1   2   2   1   810   809       1.2300    0.0218 
R    3   1   1   1   2   2   1   809   807       1.4900    0.0344 
R    3   1   1   1   2   2   1   809   811       1.3450    0.0282 
R    3   1   1   1   2   2   1   811   812       1.4300    0.0304 
R    3   1   1   1   2   2   1   814   813       1.2300    0.0218 
R    3   1   1   1   2   2   1   813   812       1.4900    0.0344 
R    3   1   1   1   2   2   1   813   815       1.3000    0.0337 
R    3   1   1   1   2   2   1   821   820       1.2300    0.0218 
R    3   1   1   1   2   2   1   820   816       1.4900    0.0344 
R    3   1   1   1   2   2   1   820   822       1.3450    0.0282 
R    3   1   1   1   2   2   1   815   816       1.4340    0.0304 
R    3   1   1   1   2   2   1   816   818       1.5270    0.0364 
R    3   1   1   1   2   2   1   818   819       1.5370    0.0364 
R    3   1   1   1   2   2   1   819   817       1.5370    0.0364 
R    3   1   1   1   2   2   1   815   817       1.4550    0.0304 
R    3   1   1   1   2   2   1   824   823       1.5380    0.0364 
R    3   1   1   1   2   2   1   825   824       1.5300    0.0364 
R    3   1   1   1   2   2   1   826   825       1.5300    0.0364 
R    3   1   1   1   2   2   1   827   826       1.5300    0.0364 
R    3   1   1   1   2   2   1   828   827       1.4800    0.0384 
R    3   1   1   1   2   2   1   822   823       1.4300    0.0304 
R    3   1   1   1   2   2   1   830   829       1.2300    0.0218 
R    3   1   1   1   2   2   1   829   823       1.4900    0.0344 
R    3   1   1   1   2   2   1   829   831       1.3450    0.0282 
R    3   1   1   1   2   2   1   831   832       1.4300    0.0304 
R    3   1   1   1   2   2   1   834   833       1.2300    0.0218 
R    3   1   1   1   2   2   1   833   832       1.4900    0.0344 
R    3   1   1   1   2   2   1   833   835       1.3450    0.0282 
R    3   1   1   1   2   2   1   837   836       1.5380    0.0364 
R    3   1   1   1   2   2   1   838   837       1.5300    0.0364 
R    3   1   1   1   2   2   1   839   838       1.5220    0.0384 
R    3   1   1   1   2   2   1   840   839       1.2600    0.0237 
R    3   1   1   1   2   2   1   841   839       1.2600    0.0237 
R    3   1   1   1   2   2   1   835   836       1.4300    0.0304 
R    3   1   1   1   2   2   1   843   842       1.2300    0.0218 
R    3   1   1   1   2   2   1   842   836       1.4900    0.0344 
R    3   1   1   1   2   2   1   842   844       1.3000    0.0337 
R    3   1   1   1   2   2   1   851   850       1.2300    0.0218 
R    3   1   1   1   2   2   1   850   846       1.4900    0.0344 
R    3   1   1   1   2   2   1   850   852       1.3450    0.0282 
R    3   1   1   1   2   2   1   844   846       1.4340    0.0304 
R    3   1   1   1   2   2   1   846   847       1.5270    0.0364 
R    3   1   1   1   2   2   1   848   847       1.5370    0.0364 
R    3   1   1   1   2   2   1   848   845       1.5370    0.0364 
R    3   1   1   1   2   2   1   845   844       1.4550    0.0304 
R    3   1   1   1   2   2   1   848   849       1.4300    0.0263 
R    3   1   1   1   2   2   1   852   853       1.4300    0.0304 
R    3   1   1   1   2   2   1   855   854       1.2300    0.0218 
R    3   1   1   1   2   2   1   854   853       1.4900    0.0344 
R    3   1   1   1   2   2   1   854   856       1.3450    0.0282 
R    3   1   1   1   2   2   1   858   857       1.5380    0.0364 
R    3   1   1   1   2   2   1   859   858       1.4200    0.0263 
R    3   1   1   1   2   2   1   856   857       1.4300    0.0304 
R    3   1   1   1   2   2   1   861   860       1.2300    0.0218 
R    3   1   1   1   2   2   1   860   857       1.4900    0.0344 
R    3   1   1   1   2   2   1   860   862       1.3000    0.0337 
R    3   1   1   1   2   2   1   869   868       1.2300    0.0218 
R    3   1   1   1   2   2   1   868   864       1.4900    0.0344 
R    3   1   1   1   2   2   1   868   870       1.3450    0.0282 
R    3   1   1   1   2   2   1   862   864       1.4340    0.0304 
R    3   1   1   1   2   2   1   864   865       1.5270    0.0364 
R    3   1   1   1   2   2   1   866   865       1.5370    0.0364 
R    3   1   1   1   2   2   1   866   863       1.5370    0.0364 
R    3   1   1   1   2   2   1   863   862       1.4550    0.0304 
R    3   1   1   1   2   2   1   866   867       1.4300    0.0263 
R    3   1   1   1   2   2   1   870   871       1.4300    0.0304 
R    3   1   1   1   2   2   1   873   872       1.2300    0.0218 
R    3   1   1   1   2   2   1   872   871       1.4900    0.0344 
R    3   1   1   1   2   2   1   872   874       1.3450    0.0282 
R    3   1   1   1   2   2   1   876   875       1.5380    0.0364 
R    3   1   1   1   2   2   1   877   876       1.5300    0.0364 
R    3   1   1   1   2   2   1   878   877       1.5220    0.0384 
R    3   1   1   1   2   2   1   879   878       1.2600    0.0237 
R    3   1   1   1   2   2   1   880   878       1.2600    0.0237 
R    3   1   1   1   2   2   1   874   875       1.4300    0.0304 
R    3   1   1   1   2   2   1   882   881       1.2300    0.0218 
R    3   1   1   1   2   2   1   881   875       1.4900    0.0344 
R    3   1   1   1   2   2   1   881   883       1.3450    0.0282 
R    3   1   1   1   2   2   1   885   884       1.5380    0.0364 
R    3   1   1   1   2   2   1   886   885       1.5220    0.0384 
R    3   1   1   1   2   2   1   887   886       1.2300    0.0213 
R    3   1   1   1   2   2   1   888   886       1.3600    0.0262 
R    3   1   1   1   2   2   1   883   884       1.4300    0.0304 
R    3   1   1   1   2   2   1   890   889       1.2300    0.0218 
R    3   1   1   1   2   2   1   889   884       1.4900    0.0344 
R    3   1   1   1   2   2   1   889   891       1.3450    0.0282 
R    3   1   1   1   2   2   1   891   892       1.4300    0.0304 
R    3   1   1   1   2   2   1   894   893       1.2300    0.0218 
R    3   1   1   1   2   2   1   893   892       1.4900    0.0344 
R    3   1   1   1   2   2   1   893   895       1.3450    0.0282 
R    3   1   1   1   2   2   1   897   896       1.5380    0.0364 
R    3   1   1   1   2   2   1   895   896       1.4300    0.0304 
R    3   1   1   1   2   2   1   899   898       1.2300    0.0218 
R    3   1   1   1   2   2   1   898   896       1.4900    0.0344 
R    3   1   1   1   2   2   1   898   900       1.3000    0.0337 
R    3   1   1   1   2   2   1   907   906       1.2300    0.0218 
R    3   1   1   1   2   2   1   906   902       1.4900    0.0344 
R    3   1   1   1   2   2   1   906   908       1.3450    0.0282 
R    3   1   1   1   2   2   1   900   902       1.4340    0.0304 
R    3   1   1   1   2   2   1   902   903       1.5270    0.0364 
R    3   1   1   1   2   2   1   904   903       1.5370    0.0364 
R    3   1   1   1   2   2   1   904   901       1.5370    0.0364 
R    3   1   1   1   2   2   1   901   900       1.4550    0.0304 
R    3   1   1   1   2   2   1   904   905       1.4300    0.0263 
R    3   1   1   1   2   2   1   908   909       1.4300    0.0304 
R    3   1   1   1   2   2   1   911   910       1.2300    0.0218 
R    3   1   1   1   2   2   1   910   909       1.4900    0.0344 
R    3   1   1   1   2   2   1   910   912       1.3450    0.0282 
R    3   1   1   1   2   2   1   914   913       1.5380    0.0364 
R    3   1   1   1   2   2   1   915   914       1.5300    0.0364 
R    3   1   1   1   2   2   1   916   915       1.5220    0.0384 
R    3   1   1   1   2   2   1   917   916       1.2300    0.0213 
R    3   1   1   1   2   2   1   918   916       1.3600    0.0262 
R    3   1   1   1   2   2   1   912   913       1.4300    0.0304 
R    3   1   1   1   2   2   1   920   919       1.2300    0.0218 
R    3   1   1   1   2   2   1   919   913       1.4900    0.0344 
R    3   1   1   1   2   2   1   919   921       1.3450    0.0282 
R    3   1   1   1   2   2   1   923   922       1.5380    0.0364 
R    3   1   1   1   2   2   1   924   923       1.5300    0.0364 
R    3   1   1   1   2   2   1   925   924       1.8180    0.0386 
R    3   1   1   1   2   2   1   926   925       1.8160    0.0351 
R    3   1   1   1   2   2   1   921   922       1.4300    0.0304 
R    3   1   1   1   2   2   1   928   927       1.2300    0.0218 
R    3   1   1   1   2   2   1   927   922       1.4900    0.0344 
R    3   1   1   1   2   2   1   927   929       1.3450    0.0282 
R    3   1   1   1   2   2   1   929   930       1.4300    0.0304 
R    3   1   1   1   2   2   1   932   931       1.2300    0.0218 
R    3   1   1   1   2   2   1   931   930       1.4900    0.0344 
R    3   1   1   1   2   2   1   931   933       1.3000    0.0337 
R    3   1   1   1   2   2   1   939   938       1.2300    0.0218 
R    3   1   1   1   2   2   1   938   934       1.4900    0.0344 
R    3   1   1   1   2   2   1   938   940       1.3450    0.0282 
R    3   1   1   1   2   2   1   933   934       1.4340    0.0304 
R    3   1   1   1   2   2   1   934   936       1.5270    0.0364 
R    3   1   1   1   2   2   1   936   937       1.5370    0.0364 
R    3   1   1   1   2   2   1   937   935       1.5370    0.0364 
R    3   1   1   1   2   2   1   933   935       1.4550    0.0304 
R    3   1   1   1   2   2   1   942   941       1.5380    0.0364 
R    3   1   1   1   2   2   1   943   942       1.5300    0.0364 
R    3   1   1   1   2   2   1   944   943       1.5300    0.0364 
R    3   1   1   1   2   2   1   945   944       1.4900    0.0336 
R    3   1   1   1   2   2   1   946   945       1.3650    0.0252 
R    3   1   1   1   2   2   1   947   946       1.3650    0.0252 
R    3   1   1   1   2   2   1   948   946       1.3650    0.0252 
R    3   1   1   1   2   2   1   940   941       1.4300    0.0304 
R    3   1   1   1   2   2   1   950   949       1.2300    0.0218 
R    3   1   1   1   2   2   1   949   941       1.4900    0.0344 
R    3   1   1   1   2   2   1   949   951       1.3450    0.0282 
R    3   1   1   1   2   2   1   951   952       1.4300    0.0304 
R    3   1   1   1   2   2   1   954   953       1.2300    0.0218 
R    3   1   1   1   2   2   1   953   952       1.4900    0.0344 
R    3   1   1   1   2   2   1   953   955       1.3450    0.0282 
R    3   1   1   1   2   2   1   957   956       1.5380    0.0364 
R    3   1   1   1   2   2   1   958   957       1.5380    0.0364 
R    3   1   1   1   2   2   1   959   958       1.5380    0.0364 
R    3   1   1   1   2   2   1   960   958       1.5380    0.0364 
R    3   1   1   1   2   2   1   955   956       1.4300    0.0304 
R    3   1   1   1   2   2   1   962   961       1.2300    0.0218 
R    3   1   1   1   2   2   1   961   956       1.4900    0.0344 
R    3   1   1   1   2   2   1   961   963       1.3000    0.0337 
R    3   1   1   1   2   2   1   970   969       1.2300    0.0218 
R    3   1   1   1   2   2   1   969   965       1.4900    0.0344 
R    3   1   1   1   2   2   1   969   971       1.3450    0.0282 
R    3   1   1   1   2   2   1   963   965       1.4340    0.0304 
R    3   1   1   1   2   2   1   965   966       1.5270    0.0364 
R    3   1   1   1   2   2   1   967   966       1.5370    0.0364 
R    3   1   1   1   2   2   1   967   964       1.5370    0.0364 
R    3   1   1   1   2   2   1   964   963       1.4550    0.0304 
R    3   1   1   1   2   2   1   967   968       1.4300    0.0263 
R    3   1   1   1   2   2   1   971   972       1.4300    0.0304 
R    3   1   1   1   2   2   1   974   973       1.2300    0.0218 
R    3   1   1   1   2   2   1   973   972       1.4900    0.0344 
R    3   1   1   1   2   2   1   973   975       1.3450    0.0282 
R    3   1   1   1   2   2   1   977   976       1.5380    0.0364 
R    3   1   1   1   2   2   1   978   977       1.5300    0.0364 
R    3   1   1   1   2   2   1   979   978       1.5220    0.0384 
R    3   1   1   1   2   2   1   980   979       1.2600    0.0237 
R    3   1   1   1   2   2   1   981   979       1.2600    0.0237 
R    3   1   1   1   2   2   1   975   976       1.4300    0.0304 
R    3   1   1   1   2   2   1   983   982       1.2300    0.0218 
R    3   1   1   1   2   2   1   982   976       1.4900    0.0344 
R    3   1   1   1   2   2   1   982   984       1.3450    0.0282 
R    3   1   1   1   2   2   1   986   985       1.5380    0.0364 
R    3   1   1   1   2   2   1   987   986       1.5300    0.0364 
R    3   1   1   1   2   2   1   988   987       1.5300    0.0364 
R    3   1   1   1   2   2   1   989   988       1.4900    0.0336 
R    3   1   1   1   2   2   1   990   989       1.3650    0.0252 
R    3   1   1   1   2   2   1   991   990       1.3650    0.0252 
R    3   1   1   1   2   2   1   992   990       1.3650    0.0252 
R    3   1   1   1   2   2   1   984   985       1.4300    0.0304 
R    3   1   1   1   2   2   1   994   993       1.2300    0.0218 
R    3   1   1   1   2   2   1   993   985       1.4900    0.0344 
R    3   1   1   1   2   2   1   993   995       1.3450    0.0282 
R    3   1   1   1   2   2   1   995   996       1.4300    0.0304 
R    3   1   1   1   2   2   1   998   997       1.2300    0.0218 
R    3   1   1   1   2   2   1   997   996       1.4900    0.0344 
R    3   1   1   1   2   2   1   997   999       1.3450    0.0282 
R    3   1   1   1   2   2   1  1001  1000       1.5380    0.0364 
R    3   1   1   1   2   2   1  1002  1001       1.5300    0.0364 
R    3   1   1   1   2   2   1  1003  1002       1.5300    0.0364 
R    3   1   1   1   2   2   1  1004  1003       1.4900    0.0336 
R    3   1   1   1   2   2   1  1005  1004       1.3650    0.0252 
R    3   1   1   1   2   2   1  1006  1005       1.3650    0.0252 
R    3   1   1   1   2   2   1  1007  1005       1.3650    0.0252 
R    3   1   1   1   2   2   1   999  1000       1.4300    0.0304 
R    3   1   1   1   2   2   1  1009  1008       1.2300    0.0218 
R    3   1   1   1   2   2   1  1008  1000       1.4900    0.0344 
R    3   1   1   1   2   2   1  1008  1010       1.3000    0.0337 
R    3   1   1   1   2   2   1  1017  1016       1.2300    0.0218 
R    3   1   1   1   2   2   1  1016  1012       1.4900    0.0344 
R    3   1   1   1   2   2   1  1016  1018       1.3450    0.0282 
R    3   1   1   1   2   2   1  1010  1012       1.4340    0.0304 
R    3   1   1   1   2   2   1  1012  1013       1.5270    0.0364 
R    3   1   1   1   2   2   1  1014  1013       1.5370    0.0364 
R    3   1   1   1   2   2   1  1014  1011       1.5370    0.0364 
R    3   1   1   1   2   2   1  1011  1010       1.4550    0.0304 
R    3   1   1   1   2   2   1  1014  1015       1.4300    0.0263 
R    3   1   1   1   2   2   1  1018  1019       1.4300    0.0304 
R    3   1   1   1   2   2   1  1021  1020       1.2300    0.0218 
R    3   1   1   1   2   2   1  1020  1019       1.4900    0.0344 
R    3   1   1   1   2   2   1  1020  1022       1.3450    0.0282 
R    3   1   1   1   2   2   1  1024  1023       1.5380    0.0364 
R    3   1   1   1   2   2   1  1022  1023       1.4300    0.0304 
R    3   1   1   1   2   2   1  1026  1025       1.2300    0.0218 
R    3   1   1   1   2   2   1  1025  1023       1.4900    0.0344 
R    3   1   1   1   2   2   1  1025  1027       1.3000    0.0337 
R    3   1   1   1   2   2   1  1033  1032       1.2300    0.0218 
R    3   1   1   1   2   2   1  1032  1028       1.4900    0.0344 
R    3   1   1   1   2   2   1  1032  1034       1.3450    0.0282 
R    3   1   1   1   2   2   1  1027  1028       1.4340    0.0304 
R    3   1   1   1   2   2   1  1028  1030       1.5270    0.0364 
R    3   1   1   1   2   2   1  1030  1031       1.5370    0.0364 
R    3   1   1   1   2   2   1  1031  1029       1.5370    0.0364 
R    3   1   1   1   2   2   1  1027  1029       1.4550    0.0304 
R    3   1   1   1   2   2   1  1034  1035       1.4300    0.0304 
R    3   1   1   1   2   2   1  1037  1036       1.2300    0.0218 
R    3   1   1   1   2   2   1  1036  1035       1.4900    0.0344 
R    3   1   1   1   2   2   1  1036  1038       1.3000    0.0337 
R    3   1   1   1   2   2   1  1044  1043       1.2300    0.0218 
R    3   1   1   1   2   2   1  1043  1039       1.4900    0.0344 
R    3   1   1   1   2   2   1  1043  1045       1.3450    0.0282 
R    3   1   1   1   2   2   1  1038  1039       1.4340    0.0304 
R    3   1   1   1   2   2   1  1039  1041       1.5270    0.0364 
R    3   1   1   1   2   2   1  1041  1042       1.5370    0.0364 
R    3   1   1   1   2   2   1  1042  1040       1.5370    0.0364 
R    3   1   1   1   2   2   1  1038  1040       1.4550    0.0304 
R    3   1   1   1   2   2   1  1047  1046       1.5380    0.0364 
R    3   1   1   1   2   2   1  1045  1046       1.4300    0.0304 
R    3   1   1   1   2   2   1  1049  1048       1.2300    0.0218 
R    3   1   1   1   2   2   1  1048  1046       1.4900    0.0344 
R    3   1   1   1   2   2   1  1048  1050       1.3450    0.0282 
R    3   1   1   1   2   2   1  1050  1051       1.4300    0.0304 
R    3   1   1   1   2   2   1  1053  1052       1.2300    0.0218 
R    3   1   1   1   2   2   1  1052  1051       1.4900    0.0344 
R    3   1   1   1   2   2   1  1052  1054       1.3450    0.0282 
R    3   1   1   1   2   2   1  1056  1055       1.5380    0.0364 
R    3   1   1   1   2   2   1  1054  1055       1.4300    0.0304 
R    3   1   1   1   2   2   1  1058  1057       1.2300    0.0218 
R    3   1   1   1   2   2   1  1057  1055       1.4900    0.0344 
R    3   1   1   1   2   2   1  1057  1059       1.3450    0.0282 
R    3   1   1   1   2   2   1  1061  1060       1.5380    0.0364 
R    3   1   1   1   2   2   1  1062  1061       1.5300    0.0364 
R    3   1   1   1   2   2   1  1063  1062       1.5300    0.0364 
R    3   1   1   1   2   2   1  1064  1063       1.4900    0.0336 
R    3   1   1   1   2   2   1  1065  1064       1.3650    0.0252 
R    3   1   1   1   2   2   1  1066  1065       1.3650    0.0252 
R    3   1   1   1   2   2   1  1067  1065       1.3650    0.0252 
R    3   1   1   1   2   2   1  1059  1060       1.4300    0.0304 
R    3   1   1   1   2   2   1  1069  1068       1.2300    0.0218 
R    3   1   1   1   2   2   1  1068  1060       1.4900    0.0344 
R    3   1   1   1   2   2   1  1068  1070       1.3450    0.0282 
R    3   1   1   1   2   2   1  1070  1071       1.4300    0.0304 
R    3   1   1   1   2   2   1  1073  1072       1.2300    0.0218 
R    3   1   1   1   2   2   1  1072  1071       1.4900    0.0344 
R    3   1   1   1   2   2   1  1072  1074       1.3450    0.0282 
R    3   1   1   1   2   2   1  1076  1075       1.5380    0.0364 
R    3   1   1   1   2   2   1  1077  1076       1.5220    0.0384 
R    3   1   1   1   2   2   1  1078  1077       1.2300    0.0213 
R    3   1   1   1   2   2   1  1079  1077       1.3600    0.0262 
R    3   1   1   1   2   2   1  1074  1075       1.4300    0.0304 
R    3   1   1   1   2   2   1  1081  1080       1.2300    0.0218 
R    3   1   1   1   2   2   1  1080  1075       1.4900    0.0344 
R    3   1   1   1   2   2   1  1080  1082       1.3450    0.0282 
R    3   1   1   1   2   2   1  1084  1083       1.5380    0.0364 
R    3   1   1   1   2   2   1  1085  1084       1.5220    0.0384 
R    3   1   1   1   2   2   1  1086  1085       1.2600    0.0237 
R    3   1   1   1   2   2   1  1087  1085       1.2600    0.0237 
R    3   1   1   1   2   2   1  1082  1083       1.4300    0.0304 
R    3   1   1   1   2   2   1  1089  1088       1.2300    0.0218 
R    3   1   1   1   2   2   1  1088  1083       1.4900    0.0344 
R    3   1   1   1   2   2   1  1088  1090       1.3450    0.0282 
R    3   1   1   1   2   2   1  1090  1091       1.4300    0.0304 
R    3   1   1   1   2   2   1  1093  1092       1.2300    0.0218 
R    3   1   1   1   2   2   1  1092  1091       1.4900    0.0344 
R    3   1   1   1   2   2   1  1092  1094       1.3450    0.0282 
R    3   1   1   1   2   2   1  1096  1095       1.5380    0.0364 
R    3   1   1   1   2   2   1  1094  1095       1.4300    0.0304 
R    3   1   1   1   2   2   1  1098  1097       1.2300    0.0218 
R    3   1   1   1   2   2   1  1097  1095       1.4900    0.0344 
R    3   1   1   1   2   2   1  1097  1099       1.3450    0.0282 
R    3   1   1   1   2   2   1  1101  1100       1.5000    0.0364 
R    3   1   1   1   2   2   1  1102  1101       1.4200    0.0263 
R    3   1   1   1   2   2   1  1103  1101       1.5380    0.0364 
R    3   1   1   1   2   2   1  1099  1100       1.4300    0.0304 
R    3   1   1   1   2   2   1  1105  1104       1.2300    0.0218 
R    3   1   1   1   2   2   1  1104  1100       1.4900    0.0344 
R    3   1   1   1   2   2   1  1104  1106       1.3450    0.0282 
R    3   1   1   1   2   2   1  1106  1107       1.4300    0.0304 
R    3   1   1   1   2   2   1  1109  1108       1.2300    0.0218 
R    3   1   1   1   2   2   1  1108  1107       1.4900    0.0344 
R    3   1   1   1   2   2   1  1108  1110       1.3450    0.0282 
R    3   1   1   1   2   2   1  1112  1111       1.5380    0.0364 
R    3   1   1   1   2   2   1  1110  1111       1.4300    0.0304 
R    3   1   1   1   2   2   1  1114  1113       1.2300    0.0218 
R    3   1   1   1   2   2   1  1113  1111       1.4900    0.0344 
R    3   1   1   1   2   2   1  1113  1115       1.3450    0.0282 
R    3   1   1   1   2   2   1  1117  1116       1.5380    0.0364 
R    3   1   1   1   2   2   1  1115  1116       1.4300    0.0304 
R    3   1   1   1   2   2   1  1119  1118       1.2300    0.0218 
R    3   1   1   1   2   2   1  1118  1116       1.4900    0.0344 
R    3   1   1   1   2   2   1  1118  1120       1.3450    0.0282 
R    3   1   1   1   2   2   1  1120  1121       1.4300    0.0304 
R    3   1   1   1   2   2   1  1123  1122       1.2300    0.0218 
R    3   1   1   1   2   2   1  1122  1121       1.4900    0.0344 
R    3   1   1   1   2   2   1  1122  1124       1.3000    0.0337 
R    3   1   1   1   2   2   1  1130  1129       1.2300    0.0218 
R    3   1   1   1   2   2   1  1129  1125       1.4900    0.0344 
R    3   1   1   1   2   2   1  1129  1131       1.3000    0.0337 
R    3   1   1   1   2   2   1  1124  1125       1.4340    0.0304 
R    3   1   1   1   2   2   1  1125  1127       1.5270    0.0364 
R    3   1   1   1   2   2   1  1127  1128       1.5370    0.0364 
R    3   1   1   1   2   2   1  1128  1126       1.5370    0.0364 
R    3   1   1   1   2   2   1  1124  1126       1.4550    0.0304 
R    3   1   1   1   2   2   1  1138  1137       1.2300    0.0218 
R    3   1   1   1   2   2   1  1137  1133       1.4900    0.0344 
R    3   1   1   1   2   2   1  1137  1139       1.3450    0.0282 
R    3   1   1   1   2   2   1  1131  1133       1.4340    0.0304 
R    3   1   1   1   2   2   1  1133  1134       1.5270    0.0364 
R    3   1   1   1   2   2   1  1135  1134       1.5370    0.0364 
R    3   1   1   1   2   2   1  1135  1132       1.5370    0.0364 
R    3   1   1   1   2   2   1  1132  1131       1.4550    0.0304 
R    3   1   1   1   2   2   1  1135  1136       1.4300    0.0263 
R    3   1   1   1   2   2   1  1139  1140       1.4300    0.0304 
R    3   1   1   1   2   2   1  1142  1141       1.2300    0.0218 
R    3   1   1   1   2   2   1  1141  1140       1.4900    0.0344 
R    3   1   1   1   2   2   1  1141  1143       1.3000    0.0337 
R    3   1   1   1   2   2   1  1149  1148       1.2300    0.0218 
R    3   1   1   1   2   2   1  1148  1144       1.4900    0.0344 
R    3   1   1   1   2   2   1  1148  1150       1.3450    0.0282 
R    3   1   1   1   2   2   1  1143  1144       1.4340    0.0304 
R    3   1   1   1   2   2   1  1144  1146       1.5270    0.0364 
R    3   1   1   1   2   2   1  1146  1147       1.5370    0.0364 
R    3   1   1   1   2   2   1  1147  1145       1.5370    0.0364 
R    3   1   1   1   2   2   1  1143  1145       1.4550    0.0304 
R    3   1   1   1   2   2   1  1152  1151       1.5000    0.0364 
R    3   1   1   1   2   2   1  1153  1152       1.4200    0.0263 
R    3   1   1   1   2   2   1  1154  1152       1.5380    0.0364 
R    3   1   1   1   2   2   1  1150  1151       1.4300    0.0304 
R    3   1   1   1   2   2   1  1156  1155       1.2300    0.0218 
R    3   1   1   1   2   2   1  1155  1151       1.4900    0.0344 
R    3   1   1   1   2   2   1  1155  1157       1.3450    0.0282 
R    3   1   1   1   2   2   1  1157  1158       1.4300    0.0304 
R    3   1   1   1   2   2   1  1160  1159       1.2300    0.0218 
R    3   1   1   1   2   2   1  1159  1158       1.4900    0.0344 
R    3   1   1   1   2   2   1  1159  1161       1.3000    0.0337 
R    3   1   1   1   2   2   1  1167  1166       1.2300    0.0218 
R    3   1   1   1   2   2   1  1166  1162       1.4900    0.0344 
R    3   1   1   1   2   2   1  1166  1168       1.3450    0.0282 
R    3   1   1   1   2   2   1  1161  1162       1.4340    0.0304 
R    3   1   1   1   2   2   1  1162  1164       1.5270    0.0364 
R    3   1   1   1   2   2   1  1164  1165       1.5370    0.0364 
R    3   1   1   1   2   2   1  1165  1163       1.5370    0.0364 
R    3   1   1   1   2   2   1  1161  1163       1.4550    0.0304 
R    3   1   1   1   2   2   1  1170  1169       1.5380    0.0364 
R    3   1   1   1   2   2   1  1168  1169       1.4300    0.0304 
R    3   1   1   1   2   2   1  1172  1171       1.2300    0.0218 
R    3   1   1   1   2   2   1  1171  1169       1.4900    0.0344 
R    3   1   1   1   2   2   1  1171  1173       1.3450    0.0282 
R    3   1   1   1   2   2   1  1173  1174       1.4300    0.0304 
R    3   1   1   1   2   2   1  1176  1175       1.2300    0.0218 
R    3   1   1   1   2   2   1  1175  1174       1.4900    0.0344 
R    3   1   1   1   2   2   1  1175  1177       1.3000    0.0337 
R    3   1   1   1   2   2   1  1183  1182       1.2300    0.0218 
R    3   1   1   1   2   2   1  1182  1178       1.4900    0.0344 
R    3   1   1   1   2   2   1  1182  1184       1.3000    0.0337 
R    3   1   1   1   2   2   1  1177  1178       1.4340    0.0304 
R    3   1   1   1   2   2   1  1178  1180       1.5270    0.0364 
R    3   1   1   1   2   2   1  1180  1181       1.5370    0.0364 
R    3   1   1   1   2   2   1  1181  1179       1.5370    0.0364 
R    3   1   1   1   2   2   1  1177  1179       1.4550    0.0304 
R    3   1   1   1   2   2   1  1191  1190       1.2300    0.0218 
R    3   1   1   1   2   2   1  1190  1186       1.4900    0.0344 
R    3   1   1   1   2   2   1  1190  1192       1.3450    0.0282 
R    3   1   1   1   2   2   1  1184  1186       1.4340    0.0304 
R    3   1   1   1   2   2   1  1186  1187       1.5270    0.0364 
R    3   1   1   1   2   2   1  1188  1187       1.5370    0.0364 
R    3   1   1   1   2   2   1  1188  1185       1.5370    0.0364 
R    3   1   1   1   2   2   1  1185  1184       1.4550    0.0304 
R    3   1   1   1   2   2   1  1188  1189       1.4300    0.0263 
R    3   1   1   1   2   2   1  1192  1193       1.4300    0.0304 
R    3   1   1   1   2   2   1  1195  1194       1.2300    0.0218 
R    3   1   1   1   2   2   1  1194  1193       1.4900    0.0344 
R    3   1   1   1   2   2   1  1194  1196       1.3450    0.0282 
R    3   1   1   1   2   2   1  1198  1197       1.5380    0.0364 
R    3   1   1   1   2   2   1  1199  1198       1.4900    0.0358 
R    3   1   1   1   2   2   1  1200  1199       1.3750    0.0311 
R    3   1   1   1   2   2   1  1201  1199       1.3750    0.0311 
R    3   1   1   1   2   2   1  1202  1200       1.3750    0.0311 
R    3   1   1   1   2   2   1  1203  1201       1.3750    0.0311 
R    3   1   1   1   2   2   1  1204  1202       1.3750    0.0311 
R    3   1   1   1   2   2   1  1204  1203       1.3750    0.0311 
R    3   1   1   1   2   2   1  1196  1197       1.4300    0.0304 
R    3   1   1   1   2   2   1  1206  1205       1.2300    0.0218 
R    3   1   1   1   2   2   1  1205  1197       1.4900    0.0344 
R    3   1   1   1   2   2   1  1205  1207       1.3000    0.0337 
R    3   1   1   1   2   2   1  1214  1213       1.2300    0.0218 
R    3   1   1   1   2   2   1  1213  1209       1.4900    0.0344 
R    3   1   1   1   2   2   1  1213  1215       1.3450    0.0282 
R    3   1   1   1   2   2   1  1207  1209       1.4340    0.0304 
R    3   1   1   1   2   2   1  1209  1210       1.5270    0.0364 
R    3   1   1   1   2   2   1  1211  1210       1.5370    0.0364 
R    3   1   1   1   2   2   1  1211  1208       1.5370    0.0364 
R    3   1   1   1   2   2   1  1208  1207       1.4550    0.0304 
R    3   1   1   1   2   2   1  1211  1212       1.4300    0.0263 
R    3   1   1   1   2   2   1  1215  1216       1.4300    0.0304 
R    3   1   1   1   2   2   1  1218  1217       1.2300    0.0218 
R    3   1   1   1   2   2   1  1217  1216       1.4900    0.0344 
R    3   1   1   1   2   2   1  1217  1219       1.3450    0.0282 
R    3   1   1   1   2   2   1  1221  1220       1.5380    0.0364 
R    3   1   1   1   2   2   1  1219  1220       1.4300    0.0304 
R    3   1   1   1   2   2   1  1223  1222       1.2300    0.0218 
R    3   1   1   1   2   2   1  1222  1220       1.4900    0.0344 
R    3   1   1   1   2   2   1  1222  1224       1.3450    0.0282 
R    3   1   1   1   2   2   1  1226  1225       1.5000    0.0364 
R    3   1   1   1   2   2   1  1227  1226       1.5380    0.0364 
R    3   1   1   1   2   2   1  1228  1226       1.5380    0.0364 
R    3   1   1   1   2   2   1  1224  1225       1.4300    0.0304 
R    3   1   1   1   2   2   1  1230  1229       1.2300    0.0218 
R    3   1   1   1   2   2   1  1229  1225       1.4900    0.0344 
R    3   1   1   1   2   2   1  1229  1231       1.3450    0.0282 
R    3   1   1   1   2   2   1  1231  1232       1.4300    0.0304 
R    3   1   1   1   2   2   1  1234  1233       1.2300    0.0218 
R    3   1   1   1   2   2   1  1233  1232       1.4900    0.0344 
R    3   1   1   1   2   2   1  1233  1235       1.3450    0.0282 
R    3   1   1   1   2   2   1  1237  1236       1.5380    0.0364 
R    3   1   1   1   2   2   1  1235  1236       1.4300    0.0304 
R    3   1   1   1   2   2   1  1239  1238       1.2300    0.0218 
R    3   1   1   1   2   2   1  1238  1236       1.4900    0.0344 
R    3   1   1   1   2   2   1  1238  1240       1.3450    0.0282 
R    3   1   1   1   2   2   1  1242  1241       1.5380    0.0364 
R    3   1   1   1   2   2   1  1243  1242       1.5300    0.0364 
R    3   1   1   1   2   2   1  1244  1243       1.5300    0.0364 
R    3   1   1   1   2   2   1  1245  1244       1.5300    0.0364 
R    3   1   1   1   2   2   1  1246  1245       1.4800    0.0384 
R    3   1   1   1   2   2   1  1240  1241       1.4300    0.0304 
R    3   1   1   1   2   2   1  1248  1247       1.2300    0.0218 
R    3   1   1   1   2   2   1  1247  1241       1.4900    0.0344 
R    3   1   1   1   2   2   1  1247  1249       1.3450    0.0282 
R    3   1   1   1   2   2   1  1249  1250       1.4300    0.0304 
R    3   1   1   1   2   2   1  1252  1251       1.2300    0.0218 
R    3   1   1   1   2   2   1  1251  1250       1.4900    0.0344 
R    3   1   1   1   2   2   1  1251  1253       1.3450    0.0282 
R    3   1   1   1   2   2   1  1255  1254       1.5380    0.0364 
R    3   1   1   1   2   2   1  1256  1255       1.5300    0.0364 
R    3   1   1   1   2   2   1  1257  1256       1.5220    0.0384 
R    3   1   1   1   2   2   1  1258  1257       1.2600    0.0237 
R    3   1   1   1   2   2   1  1259  1257       1.2600    0.0237 
R    3   1   1   1   2   2   1  1253  1254       1.4300    0.0304 
R    3   1   1   1   2   2   1  1261  1260       1.2300    0.0218 
R    3   1   1   1   2   2   1  1260  1254       1.4900    0.0344 
R    3   1   1   1   2   2   1  1260  1262       1.3450    0.0282 
R    3   1   1   1   2   2   1  1264  1263       1.5380    0.0364 
R    3   1   1   1   2   2   1  1262  1263       1.4300    0.0304 
R    3   1   1   1   2   2   1  1266  1265       1.2300    0.0218 
R    3   1   1   1   2   2   1  1265  1263       1.4900    0.0344 
R    3   1   1   1   2   2   1  1265  1267       1.3450    0.0282 
R    3   1   1   1   2   2   1  1267  1268       1.4300    0.0304 
R    3   1   1   1   2   2   1  1270  1269       1.2300    0.0218 
R    3   1   1   1   2   2   1  1269  1268       1.4900    0.0344 
R    3   1   1   1   2   2   1  1269  1271       1.3000    0.0337 
R    3   1   1   1   2   2   1  1277  1276       1.2300    0.0218 
R    3   1   1   1   2   2   1  1276  1272       1.4900    0.0344 
R    3   1   1   1   2   2   1  1276  1278       1.3450    0.0282 
R    3   1   1   1   2   2   1  1271  1272       1.4340    0.0304 
R    3   1   1   1   2   2   1  1272  1274       1.5270    0.0364 
R    3   1   1   1   2   2   1  1274  1275       1.5370    0.0364 
R    3   1   1   1   2   2   1  1275  1273       1.5370    0.0364 
R    3   1   1   1   2   2   1  1271  1273       1.4550    0.0304 
R    3   1   1   1   2   2   1  1280  1279       1.5380    0.0364 
R    3   1   1   1   2   2   1  1281  1280       1.5300    0.0364 
R    3   1   1   1   2   2   1  1282  1281       1.5220    0.0384 
R    3   1   1   1   2   2   1  1283  1282       1.2300    0.0213 
R    3   1   1   1   2   2   1  1284  1282       1.3600    0.0262 
R    3   1   1   1   2   2   1  1278  1279       1.4300    0.0304 
R    3   1   1   1   2   2   1  1286  1285       1.2300    0.0218 
R    3   1   1   1   2   2   1  1285  1279       1.4900    0.0344 
R    3   1   1   1   2   2   1  1285  1287       1.3450    0.0282 
R    3   1   1   1   2   2   1  1287  1288       1.4300    0.0304 
R    3   1   1   1   2   2   1  1290  1289       1.2300    0.0218 
R    3   1   1   1   2   2   1  1289  1288       1.4900    0.0344 
R    3   1   1   1   2   2   1  1289  1291       1.3000    0.0337 
R    3   1   1   1   2   2   1  1297  1296       1.2300    0.0218 
R    3   1   1   1   2   2   1  1296  1292       1.4900    0.0344 
R    3   1   1   1   2   2   1  1296  1298       1.3450    0.0282 
R    3   1   1   1   2   2   1  1291  1292       1.4340    0.0304 
R    3   1   1   1   2   2   1  1292  1294       1.5270    0.0364 
R    3   1   1   1   2   2   1  1294  1295       1.5370    0.0364 
R    3   1   1   1   2   2   1  1295  1293       1.5370    0.0364 
R    3   1   1   1   2   2   1  1291  1293       1.4550    0.0304 
R    3   1   1   1   2   2   1  1300  1299       1.5380    0.0364 
R    3   1   1   1   2   2   1  1301  1300       1.5300    0.0364 
R    3   1   1   1   2   2   1  1302  1301       1.5300    0.0364 
R    3   1   1   1   2   2   1  1303  1302       1.4900    0.0336 
R    3   1   1   1   2   2   1  1304  1303       1.3650    0.0252 
R    3   1   1   1   2   2   1  1305  1304       1.3650    0.0252 
R    3   1   1   1   2   2   1  1306  1304       1.3650    0.0252 
R    3   1   1   1   2   2   1  1298  1299       1.4300    0.0304 
R    3   1   1   1   2   2   1  1308  1307       1.2300    0.0218 
R    3   1   1   1   2   2   1  1307  1299       1.4900    0.0344 
R    3   1   1   1   2   2   1  1307  1309       1.3450    0.0282 
R    3   1   1   1   2   2   1  1309  1310       1.4300    0.0304 
R    3   1   1   1   2   2   1  1312  1311       1.2300    0.0218 
R    3   1   1   1   2   2   1  1311  1310       1.4900    0.0344 
R    3   1   1   1   2   2   1  1311  1313       1.3450    0.0282 
R    3   1   1   1   2   2   1  1315  1314       1.5380    0.0364 
R    3   1   1   1   2   2   1  1316  1315       1.4200    0.0263 
R    3   1   1   1   2   2   1  1313  1314       1.4300    0.0304 
R    3   1   1   1   2   2   1  1318  1317       1.2300    0.0218 
R    3   1   1   1   2   2   1  1317  1314       1.4900    0.0344 
R    3   1   1   1   2   2   1  1317  1319       1.3450    0.0282 
R    3   1   1   1   2   2   1  1321  1320       1.5380    0.0364 
R    3   1   1   1   2   2   1  1322  1321       1.5300    0.0364 
R    3   1   1   1   2   2   1  1323  1322       1.5220    0.0384 
R    3   1   1   1   2   2   1  1324  1323       1.2600    0.0237 
R    3   1   1   1   2   2   1  1325  1323       1.2600    0.0237 
R    3   1   1   1   2   2   1  1319  1320       1.4300    0.0304 
R    3   1   1   1   2   2   1  1327  1326       1.2300    0.0218 
R    3   1   1   1   2   2   1  1326  1320       1.4900    0.0344 
R    3   1   1   1   2   2   1  1326  1328       1.3450    0.0282 
R    3   1   1   1   2   2   1  1328  1329       1.4300    0.0304 
R    3   1   1   1   2   2   1  1331  1330       1.2300    0.0218 
R    3   1   1   1   2   2   1  1330  1329       1.4900    0.0344 
R    3   1   1   1   2   2   1  1330  1332       1.3000    0.0337 
R    3   1   1   1   2   2   1  1338  1337       1.2300    0.0218 
R    3   1   1   1   2   2   1  1337  1333       1.4900    0.0344 
R    3   1   1   1   2   2   1  1337  1339       1.3450    0.0282 
R    3   1   1   1   2   2   1  1332  1333       1.4340    0.0304 
R    3   1   1   1   2   2   1  1333  1335       1.5270    0.0364 
R    3   1   1   1   2   2   1  1335  1336       1.5370    0.0364 
R    3   1   1   1   2   2   1  1336  1334       1.5370    0.0364 
R    3   1   1   1   2   2   1  1332  1334       1.4550    0.0304 
R    3   1   1   1   2   2   1  1341  1340       1.5380    0.0364 
R    3   1   1   1   2   2   1  1342  1341       1.5300    0.0364 
R    3   1   1   1   2   2   1  1343  1342       1.5220    0.0384 
R    3   1   1   1   2   2   1  1344  1343       1.2300    0.0213 
R    3   1   1   1   2   2   1  1345  1343       1.3600    0.0262 
R    3   1   1   1   2   2   1  1339  1340       1.4300    0.0304 
R    3   1   1   1   2   2   1  1347  1346       1.2300    0.0218 
R    3   1   1   1   2   2   1  1346  1340       1.4900    0.0344 
R    3   1   1   1   2   2   1  1346  1348       1.3450    0.0282 
R    3   1   1   1   2   2   1  1348  1349       1.4300    0.0304 
R    3   1   1   1   2   2   1  1351  1350       1.2300    0.0218 
R    3   1   1   1   2   2   1  1350  1349       1.4900    0.0344 
R    3   1   1   1   2   2   1  1350  1352       1.3450    0.0282 
R    3   1   1   1   2   2   1  1354  1353       1.5000    0.0364 
R    3   1   1   1   2   2   1  1355  1354       1.5380    0.0364 
R    3   1   1   1   2   2   1  1356  1354       1.5380    0.0364 
R    3   1   1   1   2   2   1  1352  1353       1.4300    0.0304 
R    3   1   1   1   2   2   1  1358  1357       1.2300    0.0218 
R    3   1   1   1   2   2   1  1357  1353       1.4900    0.0344 
R    3   1   1   1   2   2   1  1357  1359       1.3450    0.0282 
R    3   1   1   1   2   2   1  1361  1360       1.5380    0.0364 
R    3   1   1   1   2   2   1  1362  1361       1.5300    0.0364 
R    3   1   1   1   2   2   1  1363  1362       1.5300    0.0364 
R    3   1   1   1   2   2   1  1364  1363       1.4900    0.0336 
R    3   1   1   1   2   2   1  1365  1364       1.3650    0.0252 
R    3   1   1   1   2   2   1  1366  1365       1.3650    0.0252 
R    3   1   1   1   2   2   1  1367  1365       1.3650    0.0252 
R    3   1   1   1   2   2   1  1359  1360       1.4300    0.0304 
R    3   1   1   1   2   2   1  1369  1368       1.2300    0.0218 
R    3   1   1   1   2   2   1  1368  1360       1.4900    0.0344 
R    3   1   1   1   2   2   1  1368  1370       1.3450    0.0282 
R    3   1   1   1   2   2   1  1370  1371       1.4300    0.0304 
R    3   1   1   1   2   2   1  1373  1372       1.2300    0.0218 
R    3   1   1   1   2   2   1  1372  1371       1.4900    0.0344 
R    3   1   1   1   2   2   1  1372  1374       1.3450    0.0282 
R    3   1   1   1   2   2   1  1376  1375       1.5380    0.0364 
R    3   1   1   1   2   2   1  1377  1376       1.5300    0.0364 
R    3   1   1   1   2   2   1  1378  1377       1.5220    0.0384 
R    3   1   1   1   2   2   1  1379  1378       1.2600    0.0237 
R    3   1   1   1   2   2   1  1380  1378       1.2600    0.0237 
R    3   1   1   1   2   2   1  1374  1375       1.4300    0.0304 
R    3   1   1   1   2   2   1  1382  1381       1.2300    0.0218 
R    3   1   1   1   2   2   1  1381  1375       1.4900    0.0344 
R    3   1   1   1   2   2   1  1381  1383       1.3000    0.0337 
R    3   1   1   1   2   2   1  1390  1389       1.2300    0.0218 
R    3   1   1   1   2   2   1  1389  1385       1.4900    0.0344 
R    3   1   1   1   2   2   1  1389  1391       1.3450    0.0282 
R    3   1   1   1   2   2   1  1383  1385       1.4340    0.0304 
R    3   1   1   1   2   2   1  1385  1386       1.5270    0.0364 
R    3   1   1   1   2   2   1  1387  1386       1.5370    0.0364 
R    3   1   1   1   2   2   1  1387  1384       1.5370    0.0364 
R    3   1   1   1   2   2   1  1384  1383       1.4550    0.0304 
R    3   1   1   1   2   2   1  1387  1388       1.4300    0.0263 
R    3   1   1   1   2   2   1  1391  1392       1.4300    0.0304 
R    3   1   1   1   2   2   1  1394  1393       1.2300    0.0218 
R    3   1   1   1   2   2   1  1393  1392       1.4900    0.0344 
R    3   1   1   1   2   2   1  1393  1395       1.3000    0.0337 
R    3   1   1   1   2   2   1  1401  1400       1.2300    0.0218 
R    3   1   1   1   2   2   1  1400  1396       1.4900    0.0344 
R    3   1   1   1   2   2   1  1400  1402       1.3000    0.0337 
R    3   1   1   1   2   2   1  1395  1396       1.4340    0.0304 
R    3   1   1   1   2   2   1  1396  1398       1.5270    0.0364 
R    3   1   1   1   2   2   1  1398  1399       1.5370    0.0364 
R    3   1   1   1   2   2   1  1399  1397       1.5370    0.0364 
R    3   1   1   1   2   2   1  1395  1397       1.4550    0.0304 
R    3   1   1   1   2   2   1  1409  1408       1.2300    0.0218 
R    3   1   1   1   2   2   1  1408  1404       1.4900    0.0344 
R    3   1   1   1   2   2   1  1408  1410       1.3450    0.0282 
R    3   1   1   1   2   2   1  1402  1404       1.4340    0.0304 
R    3   1   1   1   2   2   1  1404  1405       1.5270    0.0364 
R    3   1   1   1   2   2   1  1406  1405       1.5370    0.0364 
R    3   1   1   1   2   2   1  1406  1403       1.5370    0.0364 
R    3   1   1   1   2   2   1  1403  1402       1.4550    0.0304 
R    3   1   1   1   2   2   1  1406  1407       1.4300    0.0263 
R    3   1   1   1   2   2   1  1410  1411       1.4300    0.0304 
R    3   1   1   1   2   2   1  1413  1412       1.2300    0.0218 
R    3   1   1   1   2   2   1  1412  1411       1.4900    0.0344 
R    3   1   1   1   2   2   1  1412  1414       1.3000    0.0337 
R    3   1   1   1   2   2   1  1420  1419       1.2300    0.0218 
R    3   1   1   1   2   2   1  1419  1415       1.4900    0.0344 
R    3   1   1   1   2   2   1  1419  1421       1.3450    0.0282 
R    3   1   1   1   2   2   1  1414  1415       1.4340    0.0304 
R    3   1   1   1   2   2   1  1415  1417       1.5270    0.0364 
R    3   1   1   1   2   2   1  1417  1418       1.5370    0.0364 
R    3   1   1   1   2   2   1  1418  1416       1.5370    0.0364 
R    3   1   1   1   2   2   1  1414  1416       1.4550    0.0304 
R    3   1   1   1   2   2   1  1423  1422       1.5380    0.0364 
R    3   1   1   1   2   2   1  1421  1422       1.4300    0.0304 
R    3   1   1   1   2   2   1  1425  1424       1.2300    0.0218 
R    3   1   1   1   2   2   1  1424  1422       1.4900    0.0344 
R    3   1   1   1   2   2   1  1424  1426       1.3450    0.0282 
R    3   1   1   1   2   2   1  1426  1427       1.4300    0.0304 
R    3   1   1   1   2   2   1  1429  1428       1.2300    0.0218 
R    3   1   1   1   2   2   1  1428  1427       1.4900    0.0344 
R    3   1   1   1   2   2   1  1428  1430       1.3450    0.0282 
R    3   1   1   1   2   2   1  1432  1431       1.5380    0.0364 
R    3   1   1   1   2   2   1  1430  1431       1.4300    0.0304 
R    3   1   1   1   2   2   1  1434  1433       1.2300    0.0218 
R    3   1   1   1   2   2   1  1433  1431       1.4900    0.0344 
R    3   1   1   1   2   2   1  1433  1435       1.3450    0.0282 
R    3   1   1   1   2   2   1  1437  1436       1.5380    0.0364 
R    3   1   1   1   2   2   1  1435  1436       1.4300    0.0304 
R    3   1   1   1   2   2   1  1439  1438       1.2300    0.0218 
R    3   1   1   1   2   2   1  1438  1436       1.4900    0.0344 
R    3   1   1   1   2   2   1  1438  1440       1.3450    0.0282 
R    3   1   1   1   2   2   1  1440  1441       1.4300    0.0304 
R    3   1   1   1   2   2   1  1443  1442       1.2300    0.0218 
R    3   1   1   1   2   2   1  1442  1441       1.4900    0.0344 
R    3   1   1   1   2   2   1  1442  1444       1.3000    0.0337 
R    3   1   1   1   2   2   1  1450  1449       1.2300    0.0218 
R    3   1   1   1   2   2   1  1449  1445       1.4900    0.0344 
R    3   1   1   1   2   2   1  1449  1451       1.3450    0.0282 
R    3   1   1   1   2   2   1  1444  1445       1.4340    0.0304 
R    3   1   1   1   2   2   1  1445  1447       1.5270    0.0364 
R    3   1   1   1   2   2   1  1447  1448       1.5370    0.0364 
R    3   1   1   1   2   2   1  1448  1446       1.5370    0.0364 
R    3   1   1   1   2   2   1  1444  1446       1.4550    0.0304 
R    3   1   1   1   2   2   1  1453  1452       1.5380    0.0364 
R    3   1   1   1   2   2   1  1451  1452       1.4300    0.0304 
R    3   1   1   1   2   2   1  1455  1454       1.2300    0.0218 
R    3   1   1   1   2   2   1  1454  1452       1.4900    0.0344 
R    3   1   1   1   2   2   1  1454  1456       1.3450    0.0282 
R    3   1   1   1   2   2   1  1456  1457       1.4300    0.0304 
R    3   1   1   1   2   2   1  1459  1458       1.2300    0.0218 
R    3   1   1   1   2   2   1  1458  1457       1.4900    0.0344 
R    3   1   1   1   2   2   1  1458  1460       1.3450    0.0282 
R    3   1   1   1   2   2   1  1462  1461       1.5380    0.0364 
R    3   1   1   1   2   2   1  1463  1462       1.5220    0.0384 
R    3   1   1   1   2   2   1  1464  1463       1.2300    0.0213 
R    3   1   1   1   2   2   1  1465  1463       1.3600    0.0262 
R    3   1   1   1   2   2   1  1460  1461       1.4300    0.0304 
R    3   1   1   1   2   2   1  1467  1466       1.2300    0.0218 
R    3   1   1   1   2   2   1  1466  1461       1.4900    0.0344 
R    3   1   1   1   2   2   1  1466  1468       1.3000    0.0337 
R    3   1   1   1   2   2   1  1475  1474       1.2300    0.0218 
R    3   1   1   1   2   2   1  1474  1470       1.4900    0.0344 
R    3   1   1   1   2   2   1  1474  1476       1.3450    0.0282 
R    3   1   1   1   2   2   1  1468  1470       1.4340    0.0304 
R    3   1   1   1   2   2   1  1470  1471       1.5270    0.0364 
R    3   1   1   1   2   2   1  1472  1471       1.5370    0.0364 
R    3   1   1   1   2   2   1  1472  1469       1.5370    0.0364 
R    3   1   1   1   2   2   1  1469  1468       1.4550    0.0304 
R    3   1   1   1   2   2   1  1472  1473       1.4300    0.0263 
R    3   1   1   1   2   2   1  1476  1477       1.4300    0.0304 
R    3   1   1   1   2   2   1  1479  1478       1.2300    0.0218 
R    3   1   1   1   2   2   1  1478  1477       1.4900    0.0344 
R    3   1   1   1   2   2   1  1478  1480       1.3450    0.0282 
R    3   1   1   1   2   2   1  1482  1481       1.5380    0.0364 
R    3   1   1   1   2   2   1  1480  1481       1.4300    0.0304 
R    3   1   1   1   2   2   1  1484  1483       1.2300    0.0218 
R    3   1   1   1   2   2   1  1483  1481       1.4900    0.0344 
R    3   1   1   1   2   2   1  1483  1485       1.3450    0.0282 
R    3   1   1   1   2   2   1  1487  1486       1.5380    0.0364 
R    3   1   1   1   2   2   1  1488  1487       1.5220    0.0384 
R    3   1   1   1   2   2   1  1489  1488       1.2600    0.0237 
R    3   1   1   1   2   2   1  1490  1488       1.2600    0.0237 
R    3   1   1   1   2   2   1  1485  1486       1.4300    0.0304 
R    3   1   1   1   2   2   1  1492  1491       1.2300    0.0218 
R    3   1   1   1   2   2   1  1491  1486       1.4900    0.0344 
R    3   1   1   1   2   2   1  1491  1493       1.3450    0.0282 
R    3   1   1   1   2   2   1  1493  1494       1.4300    0.0304 
R    3   1   1   1   2   2   1  1496  1495       1.2300    0.0218 
R    3   1   1   1   2   2   1  1495  1494       1.4900    0.0344 
R    3   1   1   1   2   2   1  1495  1497       1.3450    0.0282 
R    3   1   1   1   2   2   1  1499  1498       1.5380    0.0364 
R    3   1   1   1   2   2   1  1500  1499       1.5300    0.0364 
R    3   1   1   1   2   2   1  1501  1500       1.5220    0.0384 
R    3   1   1   1   2   2   1  1502  1501       1.2300    0.0213 
R    3   1   1   1   2   2   1  1503  1501       1.3600    0.0262 
R    3   1   1   1   2   2   1  1497  1498       1.4300    0.0304 
R    3   1   1   1   2   2   1  1505  1504       1.2300    0.0218 
R    3   1   1   1   2   2   1  1504  1498       1.4900    0.0344 
R    3   1   1   1   2   2   1  1504  1506       1.3000    0.0337 
R    3   1   1   1   2   2   1  1513  1512       1.2300    0.0218 
R    3   1   1   1   2   2   1  1512  1508       1.4900    0.0344 
R    3   1   1   1   2   2   1  1512  1514       1.3450    0.0282 
R    3   1   1   1   2   2   1  1506  1508       1.4340    0.0304 
R    3   1   1   1   2   2   1  1508  1509       1.5270    0.0364 
R    3   1   1   1   2   2   1  1510  1509       1.5370    0.0364 
R    3   1   1   1   2   2   1  1510  1507       1.5370    0.0364 
R    3   1   1   1   2   2   1  1507  1506       1.4550    0.0304 
R    3   1   1   1   2   2   1  1510  1511       1.4300    0.0263 
R    3   1   1   1   2   2   1  1514  1515       1.4300    0.0304 
R    3   1   1   1   2   2   1  1517  1516       1.2300    0.0218 
R    3   1   1   1   2   2   1  1516  1515       1.4900    0.0344 
R    3   1   1   1   2   2   1  1516  1518       1.3450    0.0282 
R    3   1   1   1   2   2   1  1520  1519       1.5380    0.0364 
R    3   1   1   1   2   2   1  1518  1519       1.4300    0.0304 
R    3   1   1   1   2   2   1  1522  1521       1.2300    0.0218 
R    3   1   1   1   2   2   1  1521  1519       1.4900    0.0344 
R    3   1   1   1   2   2   1  1521  1523       1.3450    0.0282 
R    3   1   1   1   2   2   1  1525  1524       1.5380    0.0364 
R    3   1   1   1   2   2   1  1526  1525       1.5300    0.0364 
R    3   1   1   1   2   2   1  1527  1526       1.5300    0.0364 
R    3   1   1   1   2   2   1  1528  1527       1.5300    0.0364 
R    3   1   1   1   2   2   1  1529  1528       1.4800    0.0384 
R    3   1   1   1   2   2   1  1523  1524       1.4300    0.0304 
R    3   1   1   1   2   2   1  1531  1530       1.2300    0.0218 
R    3   1   1   1   2   2   1  1530  1524       1.4900    0.0344 
R    3   1   1   1   2   2   1  1530  1532       1.3450    0.0282 
R    3   1   1   1   2   2   1  1532  1533       1.4300    0.0304 
R    3   1   1   1   2   2   1  1535  1534       1.2300    0.0218 
R    3   1   1   1   2   2   1  1534  1533       1.4900    0.0344 
R    3   1   1   1   2   2   1  1534  1536       1.3450    0.0282 
R    3   1   1   1   2   2   1  1538  1537       1.5380    0.0364 
R    3   1   1   1   2   2   1  1536  1537       1.4300    0.0304 
R    3   1   1   1   2   2   1  1540  1539       1.2300    0.0218 
R    3   1   1   1   2   2   1  1539  1537       1.4900    0.0344 
R    3   1   1   1   2   2   1  1539  1541       1.3450    0.0282 
R    3   1   1   1   2   2   1  1543  1542       1.5380    0.0364 
R    3   1   1   1   2   2   1  1544  1543       1.5220    0.0384 
R    3   1   1   1   2   2   1  1545  1544       1.2300    0.0213 
R    3   1   1   1   2   2   1  1546  1544       1.3600    0.0262 
R    3   1   1   1   2   2   1  1541  1542       1.4300    0.0304 
R    3   1   1   1   2   2   1  1548  1547       1.2300    0.0218 
R    3   1   1   1   2   2   1  1547  1542       1.4900    0.0344 
R    3   1   1   1   2   2   1  1547  1549       1.3450    0.0282 
R    3   1   1   1   2   2   1  1549  1550       1.4300    0.0304 
R    3   1   1   1   2   2   1  1552  1551       1.2300    0.0218 
R    3   1   1   1   2   2   1  1551  1550       1.4900    0.0344 
R    3   1   1   1   2   2   1  1551  1553       1.3450    0.0282 
R    3   1   1   1   2   2   1  1555  1554       1.5380    0.0364 
R    3   1   1   1   2   2   1  1553  1554       1.4300    0.0304 
R    3   1   1   1   2   2   1  1557  1556       1.2300    0.0218 
R    3   1   1   1   2   2   1  1556  1554       1.4900    0.0344 
R    3   1   1   1   2   2   1  1556  1558       1.3000    0.0337 
R    3   1   1   1   2   2   1  1565  1564       1.2300    0.0218 
R    3   1   1   1   2   2   1  1564  1560       1.4900    0.0344 
R    3   1   1   1   2   2   1  1564  1566       1.3450    0.0282 
R    3   1   1   1   2   2   1  1558  1560       1.4340    0.0304 
R    3   1   1   1   2   2   1  1560  1561       1.5270    0.0364 
R    3   1   1   1   2   2   1  1562  1561       1.5370    0.0364 
R    3   1   1   1   2   2   1  1562  1559       1.5370    0.0364 
R    3   1   1   1   2   2   1  1559  1558       1.4550    0.0304 
R    3   1   1   1   2   2   1  1562  1563       1.4300    0.0263 
R    3   1   1   1   2   2   1  1566  1567       1.4300    0.0304 
R    3   1   1   1   2   2   1  1569  1568       1.2300    0.0218 
R    3   1   1   1   2   2   1  1568  1567       1.4900    0.0344 
R    3   1   1   1   2   2   1  1568  1570       1.3450    0.0282 
R    3   1   1   1   2   2   1  1572  1571       1.5000    0.0364 
R    3   1   1   1   2   2   1  1573  1572       1.5380    0.0364 
R    3   1   1   1   2   2   1  1574  1572       1.5380    0.0364 
R    3   1   1   1   2   2   1  1575  1573       1.5280    0.0364 
R    3   1   1   1   2   2   1  1570  1571       1.4300    0.0304 
R    3   1   1   1   2   2   1  1577  1576       1.2300    0.0218 
R    3   1   1   1   2   2   1  1576  1571       1.4900    0.0344 
R    3   1   1   1   2   2   1  1576  1578       1.3450    0.0282 
R    3   1   1   1   2   2   1  1580  1579       1.5380    0.0364 
R    3   1   1   1   2   2   1  1578  1579       1.4300    0.0304 
R    3   1   1   1   2   2   1  1582  1581       1.2300    0.0218 
R    3   1   1   1   2   2   1  1581  1579       1.4900    0.0344 
R    3   1   1   1   2   2   1  1581  1583       1.3450    0.0282 
R    3   1   1   1   2   2   1  1583  1584       1.4300    0.0304 
R    3   1   1   1   2   2   1  1586  1585       1.2300    0.0218 
R    3   1   1   1   2   2   1  1585  1584       1.4900    0.0344 
R    3   1   1   1   2   2   1  1585  1587       1.3450    0.0282 
R    3   1   1   1   2   2   1  1589  1588       1.5380    0.0364 
R    3   1   1   1   2   2   1  1587  1588       1.4300    0.0304 
R    3   1   1   1   2   2   1  1591  1590       1.2300    0.0218 
R    3   1   1   1   2   2   1  1590  1588       1.4900    0.0344 
R    3   1   1   1   2   2   1  1590  1592       1.3000    0.0337 
R    3   1   1   1   2   2   1  1599  1598       1.2300    0.0218 
R    3   1   1   1   2   2   1  1598  1594       1.4900    0.0344 
R    3   1   1   1   2   2   1  1598  1600       1.3450    0.0282 
R    3   1   1   1   2   2   1  1592  1594       1.4340    0.0304 
R    3   1   1   1   2   2   1  1594  1595       1.5270    0.0364 
R    3   1   1   1   2   2   1  1596  1595       1.5370    0.0364 
R    3   1   1   1   2   2   1  1596  1593       1.5370    0.0364 
R    3   1   1   1   2   2   1  1593  1592       1.4550    0.0304 
R    3   1   1   1   2   2   1  1596  1597       1.4300    0.0263 
R    3   1   1   1   2   2   1  1600  1601       1.4300    0.0304 
R    3   1   1   1   2   2   1  1603  1602       1.2300    0.0218 
R    3   1   1   1   2   2   1  1602  1601       1.4900    0.0344 
R    3   1   1   1   2   2   1  1602  1604       1.3450    0.0282 
R    3   1   1   1   2   2   1  1606  1605       1.5380    0.0364 
R    3   1   1   1   2   2   1  1607  1606       1.4900    0.0358 
R    3   1   1   1   2   2   1  1608  1607       1.3750    0.0311 
R    3   1   1   1   2   2   1  1609  1607       1.3750    0.0311 
R    3   1   1   1   2   2   1  1610  1608       1.3750    0.0311 
R    3   1   1   1   2   2   1  1611  1609       1.3750    0.0311 
R    3   1   1   1   2   2   1  1612  1610       1.3750    0.0311 
R    3   1   1   1   2   2   1  1612  1611       1.3750    0.0311 
R    3   1   1   1   2   2   1  1604  1605       1.4300    0.0304 
R    3   1   1   1   2   2   1  1614  1613       1.2300    0.0218 
R    3   1   1   1   2   2   1  1613  1605       1.4900    0.0344 
R    3   1   1   1   2   2   1  1613  1615       1.3000    0.0337 
R    3   1   1   1   2   2   1  1622  1621       1.2300    0.0218 
R    3   1   1   1   2   2   1  1621  1617       1.4900    0.0344 
R    3   1   1   1   2   2   1  1621  1623       1.3450    0.0282 
R    3   1   1   1   2   2   1  1615  1617       1.4340    0.0304 
R    3   1   1   1   2   2   1  1617  1618       1.5270    0.0364 
R    3   1   1   1   2   2   1  1619  1618       1.5370    0.0364 
R    3   1   1   1   2   2   1  1619  1616       1.5370    0.0364 
R    3   1   1   1   2   2   1  1616  1615       1.4550    0.0304 
R    3   1   1   1   2   2   1  1619  1620       1.4300    0.0263 
R    3   1   1   1   2   2   1  1623  1624       1.4300    0.0304 
R    3   1   1   1   2   2   1  1626  1625       1.2300    0.0218 
R    3   1   1   1   2   2   1  1625  1624       1.4900    0.0344 
R    3   1   1   1   2   2   1  1625  1627       1.3450    0.0282 
R    3   1   1   1   2   2   1  1629  1628       1.5380    0.0364 
R    3   1   1   1   2   2   1  1627  1628       1.4300    0.0304 
R    3   1   1   1   2   2   1  1631  1630       1.2300    0.0218 
R    3   1   1   1   2   2   1  1630  1628       1.4900    0.0344 
R    3   1   1   1   2   2   1  1630  1632       1.3450    0.0282 
R    3   1   1   1   2   2   1  1634  1633       1.5380    0.0364 
R    3   1   1   1   2   2   1  1635  1634       1.5300    0.0364 
R    3   1   1   1   2   2   1  1636  1635       1.5300    0.0364 
R    3   1   1   1   2   2   1  1637  1636       1.4900    0.0336 
R    3   1   1   1   2   2   1  1638  1637       1.3650    0.0252 
R    3   1   1   1   2   2   1  1639  1638       1.3650    0.0252 
R    3   1   1   1   2   2   1  1640  1638       1.3650    0.0252 
R    3   1   1   1   2   2   1  1632  1633       1.4300    0.0304 
R    3   1   1   1   2   2   1  1642  1641       1.2300    0.0218 
R    3   1   1   1   2   2   1  1641  1633       1.4900    0.0344 
R    3   1   1   1   2   2   1  1641  1643       1.3450    0.0282 
R    3   1   1   1   2   2   1  1643  1644       1.4300    0.0304 
R    3   1   1   1   2   2   1  1646  1645       1.2300    0.0218 
R    3   1   1   1   2   2   1  1645  1644       1.4900    0.0344 
R    3   1   1   1   2   2   1  1645  1647       1.3000    0.0337 
R    3   1   1   1   2   2   1  1653  1652       1.2300    0.0218 
R    3   1   1   1   2   2   1  1652  1648       1.4900    0.0344 
R    3   1   1   1   2   2   1  1652  1654       1.3450    0.0282 
R    3   1   1   1   2   2   1  1647  1648       1.4340    0.0304 
R    3   1   1   1   2   2   1  1648  1650       1.5270    0.0364 
R    3   1   1   1   2   2   1  1650  1651       1.5370    0.0364 
R    3   1   1   1   2   2   1  1651  1649       1.5370    0.0364 
R    3   1   1   1   2   2   1  1647  1649       1.4550    0.0304 
R    3   1   1   1   2   2   1  1656  1655       1.5380    0.0364 
R    3   1   1   1   2   2   1  1657  1656       1.4200    0.0263 
R    3   1   1   1   2   2   1  1654  1655       1.4300    0.0304 
R    3   1   1   1   2   2   1  1659  1658       1.2300    0.0218 
R    3   1   1   1   2   2   1  1658  1655       1.4900    0.0344 
R    3   1   1   1   2   2   1  1658  1660       1.3450    0.0282 
R    3   1   1   1   2   2   1  1660  1661       1.4300    0.0304 
R    3   1   1   1   2   2   1  1663  1662       1.2300    0.0218 
R    3   1   1   1   2   2   1  1662  1661       1.4900    0.0344 
R    3   1   1   1   2   2   1  1662  1664       1.3000    0.0337 
R    3   1   1   1   2   2   1  1670  1669       1.2300    0.0218 
R    3   1   1   1   2   2   1  1669  1665       1.4900    0.0344 
R    3   1   1   1   2   2   1  1669  1671       1.3450    0.0282 
R    3   1   1   1   2   2   1  1664  1665       1.4340    0.0304 
R    3   1   1   1   2   2   1  1665  1667       1.5270    0.0364 
R    3   1   1   1   2   2   1  1667  1668       1.5370    0.0364 
R    3   1   1   1   2   2   1  1668  1666       1.5370    0.0364 
R    3   1   1   1   2   2   1  1664  1666       1.4550    0.0304 
R    3   1   1   1   2   2   1  1673  1672       1.5380    0.0364 
R    3   1   1   1   2   2   1  1674  1673       1.5300    0.0364 
R    3   1   1   1   2   2   1  1675  1674       1.5220    0.0384 
R    3   1   1   1   2   2   1  1676  1675       1.2300    0.0213 
R    3   1   1   1   2   2   1  1677  1675       1.3600    0.0262 
R    3   1   1   1   2   2   1  1671  1672       1.4300    0.0304 
R    3   1   1   1   2   2   1  1679  1678       1.2300    0.0218 
R    3   1   1   1   2   2   1  1678  1672       1.4900    0.0344 
R    3   1   1   1   2   2   1  1678  1680       1.3450    0.0282 
R    3   1   1   1   2   2   1  1680  1681       1.4300    0.0304 
R    3   1   1   1   2   2   1  1683  1682       1.2300    0.0218 
R    3   1   1   1   2   2   1  1682  1681       1.4900    0.0344 
R    3   1   1   1   2   2   1  1682  1684       1.3000    0.0337 
R    3   1   1   1   2   2   1  1690  1689       1.2300    0.0218 
R    3   1   1   1   2   2   1  1689  1685       1.4900    0.0344 
R    3   1   1   1   2   2   1  1689  1691       1.3450    0.0282 
R    3   1   1   1   2   2   1  1684  1685       1.4340    0.0304 
R    3   1   1   1   2   2   1  1685  1687       1.5270    0.0364 
R    3   1   1   1   2   2   1  1687  1688       1.5370    0.0364 
R    3   1   1   1   2   2   1  1688  1686       1.5370    0.0364 
R    3   1   1   1   2   2   1  1684  1686       1.4550    0.0304 
R    3   1   1   1   2   2   1  1691  1692       1.4300    0.0304 
R    3   1   1   1   2   2   1  1694  1693       1.2300    0.0218 
R    3   1   1   1   2   2   1  1693  1692       1.4900    0.0344 
R    3   1   1   1   2   2   1  1693  1695       1.3450    0.0282 
R    3   1   1   1   2   2   1  1695  1696       1.4300    0.0304 
R    3   1   1   1   2   2   1  1698  1697       1.2300    0.0218 
R    3   1   1   1   2   2   1  1697  1696       1.4900    0.0344 
R    3   1   1   1   2   2   1  1697  1699       1.3000    0.0337 
R    3   1   1   1   2   2   1  1705  1704       1.2300    0.0218 
R    3   1   1   1   2   2   1  1704  1700       1.4900    0.0344 
R    3   1   1   1   2   2   1  1704  1706       1.3000    0.0337 
R    3   1   1   1   2   2   1  1699  1700       1.4340    0.0304 
R    3   1   1   1   2   2   1  1700  1702       1.5270    0.0364 
R    3   1   1   1   2   2   1  1702  1703       1.5370    0.0364 
R    3   1   1   1   2   2   1  1703  1701       1.5370    0.0364 
R    3   1   1   1   2   2   1  1699  1701       1.4550    0.0304 
R    3   1   1   1   2   2   1  1713  1712       1.2300    0.0218 
R    3   1   1   1   2   2   1  1712  1708       1.4900    0.0344 
R    3   1   1   1   2   2   1  1712  1714       1.3450    0.0282 
R    3   1   1   1   2   2   1  1706  1708       1.4340    0.0304 
R    3   1   1   1   2   2   1  1708  1709       1.5270    0.0364 
R    3   1   1   1   2   2   1  1710  1709       1.5370    0.0364 
R    3   1   1   1   2   2   1  1710  1707       1.5370    0.0364 
R    3   1   1   1   2   2   1  1707  1706       1.4550    0.0304 
R    3   1   1   1   2   2   1  1710  1711       1.4300    0.0263 
R    3   1   1   1   2   2   1  1714  1715       1.4300    0.0304 
R    3   1   1   1   2   2   1  1717  1716       1.2300    0.0218 
R    3   1   1   1   2   2   1  1716  1715       1.4900    0.0344 
R    3   1   1   1   2   2   1  1716  1718       1.3000    0.0337 
R    3   1   1   1   2   2   1  1724  1723       1.2300    0.0218 
R    3   1   1   1   2   2   1  1723  1719       1.4900    0.0344 
R    3   1   1   1   2   2   1  1723  1725       1.3450    0.0282 
R    3   1   1   1   2   2   1  1718  1719       1.4340    0.0304 
R    3   1   1   1   2   2   1  1719  1721       1.5270    0.0364 
R    3   1   1   1   2   2   1  1721  1722       1.5370    0.0364 
R    3   1   1   1   2   2   1  1722  1720       1.5370    0.0364 
R    3   1   1   1   2   2   1  1718  1720       1.4550    0.0304 
R    3   1   1   1   2   2   1  1727  1726       1.5380    0.0364 
R    3   1   1   1   2   2   1  1728  1727       1.5300    0.0364 
R    3   1   1   1   2   2   1  1729  1728       1.5300    0.0364 
R    3   1   1   1   2   2   1  1730  1729       1.5300    0.0364 
R    3   1   1   1   2   2   1  1731  1730       1.4800    0.0384 
R    3   1   1   1   2   2   1  1725  1726       1.4300    0.0304 
R    3   1   1   1   2   2   1  1733  1732       1.2300    0.0218 
R    3   1   1   1   2   2   1  1732  1726       1.4900    0.0344 
R    3   1   1   1   2   2   1  1732  1734       1.3450    0.0282 
R    3   1   1   1   2   2   1  1734  1735       1.4300    0.0304 
R    3   1   1   1   2   2   1  1737  1736       1.2300    0.0218 
R    3   1   1   1   2   2   1  1736  1735       1.4900    0.0344 
R    3   1   1   1   2   2   1  1736  1738       1.3450    0.0282 
R    3   1   1   1   2   2   1  1740  1739       1.5380    0.0364 
R    3   1   1   1   2   2   1  1741  1740       1.5220    0.0384 
R    3   1   1   1   2   2   1  1742  1741       1.2300    0.0213 
R    3   1   1   1   2   2   1  1743  1741       1.3600    0.0262 
R    3   1   1   1   2   2   1  1738  1739       1.4300    0.0304 
R    3   1   1   1   2   2   1  1745  1744       1.2300    0.0218 
R    3   1   1   1   2   2   1  1744  1739       1.4900    0.0344 
R    3   1   1   1   2   2   1  1744  1746       1.3450    0.0282 
R    3   1   1   1   2   2   1  1748  1747       1.5380    0.0364 
R    3   1   1   1   2   2   1  1749  1748       1.4200    0.0263 
R    3   1   1   1   2   2   1  1746  1747       1.4300    0.0304 
R    3   1   1   1   2   2   1  1751  1750       1.2300    0.0218 
R    3   1   1   1   2   2   1  1750  1747       1.4900    0.0344 
R    3   1   1   1   2   2   1  1750  1752       1.3450    0.0282 
R    3   1   1   1   2   2   1  1752  1753       1.4300    0.0304 
R    3   1   1   1   2   2   1  1755  1754       1.2300    0.0218 
R    3   1   1   1   2   2   1  1754  1753       1.4900    0.0344 
R    3   1   1   1   2   2   1  1754  1756       1.3450    0.0282 
R    3   1   1   1   2   2   1  1758  1757       1.5380    0.0364 
R    3   1   1   1   2   2   1  1759  1758       1.5300    0.0364 
R    3   1   1   1   2   2   1  1760  1759       1.5220    0.0384 
R    3   1   1   1   2   2   1  1761  1760       1.2600    0.0237 
R    3   1   1   1   2   2   1  1762  1760       1.2600    0.0237 
R    3   1   1   1   2   2   1  1756  1757       1.4300    0.0304 
R    3   1   1   1   2   2   1  1764  1763       1.2300    0.0218 
R    3   1   1   1   2   2   1  1763  1757       1.4900    0.0344 
R    3   1   1   1   2   2   1  1763  1765       1.3000    0.0337 
R    3   1   1   1   2   2   1  1772  1771       1.2300    0.0218 
R    3   1   1   1   2   2   1  1771  1767       1.4900    0.0344 
R    3   1   1   1   2   2   1  1771  1773       1.3450    0.0282 
R    3   1   1   1   2   2   1  1765  1767       1.4340    0.0304 
R    3   1   1   1   2   2   1  1767  1768       1.5270    0.0364 
R    3   1   1   1   2   2   1  1769  1768       1.5370    0.0364 
R    3   1   1   1   2   2   1  1769  1766       1.5370    0.0364 
R    3   1   1   1   2   2   1  1766  1765       1.4550    0.0304 
R    3   1   1   1   2   2   1  1769  1770       1.4300    0.0263 
R    3   1   1   1   2   2   1  1773  1774       1.4300    0.0304 
R    3   1   1   1   2   2   1  1776  1775       1.2300    0.0218 
R    3   1   1   1   2   2   1  1775  1774       1.4900    0.0344 
R    3   1   1   1   2   2   1  1775  1777       1.3450    0.0282 
R    3   1   1   1   2   2   1  1779  1778       1.5380    0.0364 
R    3   1   1   1   2   2   1  1777  1778       1.4300    0.0304 
R    3   1   1   1   2   2   1  1781  1780       1.2300    0.0218 
R    3   1   1   1   2   2   1  1780  1778       1.4900    0.0344 
R    3   1   1   1   2   2   1  1780  1782       1.3000    0.0337 
R    3   1   1   1   2   2   1  1789  1788       1.2300    0.0218 
R    3   1   1   1   2   2   1  1788  1784       1.4900    0.0344 
R    3   1   1   1   2   2   1  1788  1790       1.3450    0.0282 
R    3   1   1   1   2   2   1  1782  1784       1.4340    0.0304 
R    3   1   1   1   2   2   1  1784  1785       1.5270    0.0364 
R    3   1   1   1   2   2   1  1786  1785       1.5370    0.0364 
R    3   1   1   1   2   2   1  1786  1783       1.5370    0.0364 
R    3   1   1   1   2   2   1  1783  1782       1.4550    0.0304 
R    3   1   1   1   2   2   1  1786  1787       1.4300    0.0263 
R    3   1   1   1   2   2   1  1790  1791       1.4300    0.0304 
R    3   1   1   1   2   2   1  1793  1792       1.2300    0.0218 
R    3   1   1   1   2   2   1  1792  1791       1.4900    0.0344 
R    3   1   1   1   2   2   1  1792  1794       1.3450    0.0282 
R    3   1   1   1   2   2   1  1796  1795       1.5380    0.0364 
R    3   1   1   1   2   2   1  1797  1796       1.4200    0.0263 
R    3   1   1   1   2   2   1  1794  1795       1.4300    0.0304 
R    3   1   1   1   2   2   1  1799  1798       1.2300    0.0218 
R    3   1   1   1   2   2   1  1798  1795       1.4900    0.0344 
R    3   1   1   1   2   2   1  1798  1800       1.3450    0.0282 
R    3   1   1   1   2   2   1  1802  1801       1.5380    0.0364 
R    3   1   1   1   2   2   1  1803  1802       1.5300    0.0364 
R    3   1   1   1   2   2   1  1804  1803       1.5300    0.0364 
R    3   1   1   1   2   2   1  1805  1804       1.5300    0.0364 
R    3   1   1   1   2   2   1  1806  1805       1.4800    0.0384 
R    3   1   1   1   2   2   1  1800  1801       1.4300    0.0304 
R    3   1   1   1   2   2   1  1808  1807       1.2300    0.0218 
R    3   1   1   1   2   2   1  1807  1801       1.4900    0.0344 
R    3   1   1   1   2   2   1  1807  1809       1.3450    0.0282 
R    3   1   1   1   2   2   1  1809  1810       1.4300    0.0304 
R    3   1   1   1   2   2   1  1812  1811       1.2300    0.0218 
R    3   1   1   1   2   2   1  1811  1810       1.4900    0.0344 
R    3   1   1   1   2   2   1  1811  1813       1.3450    0.0282 
R    3   1   1   1   2   2   1  1815  1814       1.5380    0.0364 
R    3   1   1   1   2   2   1  1816  1815       1.5220    0.0384 
R    3   1   1   1   2   2   1  1817  1816       1.2600    0.0237 
R    3   1   1   1   2   2   1  1818  1816       1.2600    0.0237 
R    3   1   1   1   2   2   1  1813  1814       1.4300    0.0304 
R    3   1   1   1   2   2   1  1820  1819       1.2300    0.0218 
R    3   1   1   1   2   2   1  1819  1814       1.4900    0.0344 
R    3   1   1   1   2   2   1  1819  1821       1.3450    0.0282 
R    3   1   1   1   2   2   1  1823  1822       1.5000    0.0364 
R    3   1   1   1   2   2   1  1824  1823       1.4200    0.0263 
R    3   1   1   1   2   2   1  1825  1823       1.5380    0.0364 
R    3   1   1   1   2   2   1  1821  1822       1.4300    0.0304 
R    3   1   1   1   2   2   1  1827  1826       1.2300    0.0218 
R    3   1   1   1   2   2   1  1826  1822       1.4900    0.0344 
R    3   1   1   1   2   2   1  1826  1828       1.3450    0.0282 
R    3   1   1   1   2   2   1  1828  1829       1.4300    0.0304 
R    3   1   1   1   2   2   1  1831  1830       1.2300    0.0218 
R    3   1   1   1   2   2   1  1830  1829       1.4900    0.0344 
R    3   1   1   1   2   2   1  1830  1832       1.3450    0.0282 
R    3   1   1   1   2   2   1  1834  1833       1.5380    0.0364 
R    3   1   1   1   2   2   1  1832  1833       1.4300    0.0304 
R    3   1   1   1   2   2   1  1836  1835       1.2300    0.0218 
R    3   1   1   1   2   2   1  1835  1833       1.4900    0.0344 
R    3   1   1   1   2   2   1  1835  1837       1.3450    0.0282 
R    3   1   1   1   2   2   1  1839  1838       1.5380    0.0364 
R    3   1   1   1   2   2   1  1840  1839       1.5300    0.0364 
R    3   1   1   1   2   2   1  1841  1840       1.5300    0.0364 
R    3   1   1   1   2   2   1  1842  1841       1.5300    0.0364 
R    3   1   1   1   2   2   1  1843  1842       1.4800    0.0384 
R    3   1   1   1   2   2   1  1837  1838       1.4300    0.0304 
R    3   1   1   1   2   2   1  1845  1844       1.2300    0.0218 
R    3   1   1   1   2   2   1  1844  1838       1.4900    0.0344 
R    3   1   1   1   2   2   1  1844  1846       1.3450    0.0282 
R    3   1   1   1   2   2   1  1846  1847       1.4300    0.0304 
R    3   1   1   1   2   2   1  1849  1848       1.2300    0.0218 
R    3   1   1   1   2   2   1  1848  1847       1.4900    0.0344 
R    3   1   1   1   2   2   1  1848  1850       1.3450    0.0282 
R    3   1   1   1   2   2   1  1852  1851       1.5380    0.0364 
R    3   1   1   1   2   2   1  1853  1852       1.5300    0.0364 
R    3   1   1   1   2   2   1  1854  1853       1.5220    0.0384 
R    3   1   1   1   2   2   1  1855  1854       1.2600    0.0237 
R    3   1   1   1   2   2   1  1856  1854       1.2600    0.0237 
R    3   1   1   1   2   2   1  1850  1851       1.4300    0.0304 
R    3   1   1   1   2   2   1  1858  1857       1.2300    0.0218 
R    3   1   1   1   2   2   1  1857  1851       1.4900    0.0344 
R    3   1   1   1   2   2   1  1857  1859       1.3000    0.0337 
R    3   1   1   1   2   2   1  1866  1865       1.2300    0.0218 
R    3   1   1   1   2   2   1  1865  1861       1.4900    0.0344 
R    3   1   1   1   2   2   1  1865  1867       1.3450    0.0282 
R    3   1   1   1   2   2   1  1859  1861       1.4340    0.0304 
R    3   1   1   1   2   2   1  1861  1862       1.5270    0.0364 
R    3   1   1   1   2   2   1  1863  1862       1.5370    0.0364 
R    3   1   1   1   2   2   1  1863  1860       1.5370    0.0364 
R    3   1   1   1   2   2   1  1860  1859       1.4550    0.0304 
R    3   1   1   1   2   2   1  1863  1864       1.4300    0.0263 
R    3   1   1   1   2   2   1  1867  1868       1.4300    0.0304 
R    3   1   1   1   2   2   1  1870  1869       1.2300    0.0218 
R    3   1   1   1   2   2   1  1869  1868       1.4900    0.0344 
R    3   1   1   1   2   2   1  1869  1871       1.3000    0.0337 
R    3   1   1   1   2   2   1  1877  1876       1.2300    0.0218 
R    3   1   1   1   2   2   1  1876  1872       1.4900    0.0344 
R    3   1   1   1   2   2   1  1876  1878       1.3450    0.0282 
R    3   1   1   1   2   2   1  1871  1872       1.4340    0.0304 
R    3   1   1   1   2   2   1  1872  1874       1.5270    0.0364 
R    3   1   1   1   2   2   1  1874  1875       1.5370    0.0364 
R    3   1   1   1   2   2   1  1875  1873       1.5370    0.0364 
R    3   1   1   1   2   2   1  1871  1873       1.4550    0.0304 
R    3   1   1   1   2   2   1  1880  1879       1.5000    0.0364 
R    3   1   1   1   2   2   1  1881  1880       1.5380    0.0364 
R    3   1   1   1   2   2   1  1882  1880       1.5380    0.0364 
R    3   1   1   1   2   2   1  1878  1879       1.4300    0.0304 
R    3   1   1   1   2   2   1  1884  1883       1.2300    0.0218 
R    3   1   1   1   2   2   1  1883  1879       1.4900    0.0344 
R    3   1   1   1   2   2   1  1883  1885       1.3450    0.0282 
R    3   1   1   1   2   2   1  1885  1886       1.4300    0.0304 
R    3   1   1   1   2   2   1  1888  1887       1.2300    0.0218 
R    3   1   1   1   2   2   1  1887  1886       1.4900    0.0344 
R    3   1   1   1   2   2   1  1887  1889       1.3450    0.0282 
R    3   1   1   1   2   2   1  1891  1890       1.5000    0.0364 
R    3   1   1   1   2   2   1  1892  1891       1.5380    0.0364 
R    3   1   1   1   2   2   1  1893  1891       1.5380    0.0364 
R    3   1   1   1   2   2   1  1889  1890       1.4300    0.0304 
R    3   1   1   1   2   2   1  1895  1894       1.2300    0.0218 
R    3   1   1   1   2   2   1  1894  1890       1.4900    0.0344 
R    3   1   1   1   2   2   1  1894  1896       1.3450    0.0282 
R    3   1   1   1   2   2   1  1898  1897       1.5380    0.0364 
R    3   1   1   1   2   2   1  1899  1898       1.5300    0.0364 
R    3   1   1   1   2   2   1  1900  1899       1.5220    0.0384 
R    3   1   1   1   2   2   1  1901  1900       1.2300    0.0213 
R    3   1   1   1   2   2   1  1902  1900       1.3600    0.0262 
R    3   1   1   1   2   2   1  1896  1897       1.4300    0.0304 
R    3   1   1   1   2   2   1  1904  1903       1.2300    0.0218 
R    3   1   1   1   2   2   1  1903  1897       1.4900    0.0344 
R    3   1   1   1   2   2   1  1903  1905       1.3450    0.0282 
R    3   1   1   1   2   2   1  1905  1906       1.4300    0.0304 
R    3   1   1   1   2   2   1  1908  1907       1.2300    0.0218 
R    3   1   1   1   2   2   1  1907  1906       1.4900    0.0344 
R    3   1   1   1   2   2   1  1907  1909       1.3000    0.0337 
R    3   1   1   1   2   2   1  1915  1914       1.2300    0.0218 
R    3   1   1   1   2   2   1  1914  1910       1.4900    0.0344 
R    3   1   1   1   2   2   1  1914  1916       1.3000    0.0337 
R    3   1   1   1   2   2   1  1909  1910       1.4340    0.0304 
R    3   1   1   1   2   2   1  1910  1912       1.5270    0.0364 
R    3   1   1   1   2   2   1  1912  1913       1.5370    0.0364 
R    3   1   1   1   2   2   1  1913  1911       1.5370    0.0364 
R    3   1   1   1   2   2   1  1909  1911       1.4550    0.0304 
R    3   1   1   1   2   2   1  1923  1922       1.2300    0.0218 
R    3   1   1   1   2   2   1  1922  1918       1.4900    0.0344 
R    3   1   1   1   2   2   1  1922  1924       1.3450    0.0282 
R    3   1   1   1   2   2   1  1916  1918       1.4340    0.0304 
R    3   1   1   1   2   2   1  1918  1919       1.5270    0.0364 
R    3   1   1   1   2   2   1  1920  1919       1.5370    0.0364 
R    3   1   1   1   2   2   1  1920  1917       1.5370    0.0364 
R    3   1   1   1   2   2   1  1917  1916       1.4550    0.0304 
R    3   1   1   1   2   2   1  1920  1921       1.4300    0.0263 
R    3   1   1   1   2   2   1  1924  1925       1.4300    0.0304 
R    3   1   1   1   2   2   1  1927  1926       1.2300    0.0218 
R    3   1   1   1   2   2   1  1926  1925       1.4900    0.0344 
R    3   1   1   1   2   2   1  1926  1928       1.3000    0.0337 
R    3   1   1   1   2   2   1  1934  1933       1.2300    0.0218 
R    3   1   1   1   2   2   1  1933  1929       1.4900    0.0344 
R    3   1   1   1   2   2   1  1933  1935       1.3450    0.0282 
R    3   1   1   1   2   2   1  1928  1929       1.4340    0.0304 
R    3   1   1   1   2   2   1  1929  1931       1.5270    0.0364 
R    3   1   1   1   2   2   1  1931  1932       1.5370    0.0364 
R    3   1   1   1   2   2   1  1932  1930       1.5370    0.0364 
R    3   1   1   1   2   2   1  1928  1930       1.4550    0.0304 
R    3   1   1   1   2   2   1  1937  1936       1.5380    0.0364 
R    3   1   1   1   2   2   1  1935  1936       1.4300    0.0304 
R    3   1   1   1   2   2   1  1939  1938       1.2300    0.0218 
R    3   1   1   1   2   2   1  1938  1936       1.4900    0.0344 
R    3   1   1   1   2   2   1  1938  1940       1.3450    0.0282 
R    3   1   1   1   2   2   1  1940  1941       1.4300    0.0304 
R    3   1   1   1   2   2   1  1943  1942       1.2300    0.0218 
R    3   1   1   1   2   2   1  1942  1941       1.4900    0.0344 
R    3   1   1   1   2   2   1  1942  1944       1.3450    0.0282 
R    3   1   1   1   2   2   1  1946  1945       1.5380    0.0364 
R    3   1   1   1   2   2   1  1947  1946       1.5300    0.0364 
R    3   1   1   1   2   2   1  1948  1947       1.5220    0.0384 
R    3   1   1   1   2   2   1  1949  1948       1.2600    0.0237 
R    3   1   1   1   2   2   1  1950  1948       1.2600    0.0237 
R    3   1   1   1   2   2   1  1944  1945       1.4300    0.0304 
R    3   1   1   1   2   2   1  1952  1951       1.2300    0.0218 
R    3   1   1   1   2   2   1  1951  1945       1.4900    0.0344 
R    3   1   1   1   2   2   1  1951  1953       1.3450    0.0282 
R    3   1   1   1   2   2   1  1955  1954       1.5380    0.0364 
R    3   1   1   1   2   2   1  1956  1955       1.5300    0.0364 
R    3   1   1   1   2   2   1  1957  1956       1.5220    0.0384 
R    3   1   1   1   2   2   1  1958  1957       1.2600    0.0237 
R    3   1   1   1   2   2   1  1959  1957       1.2600    0.0237 
R    3   1   1   1   2   2   1  1953  1954       1.4300    0.0304 
R    3   1   1   1   2   2   1  1961  1960       1.2300    0.0218 
R    3   1   1   1   2   2   1  1960  1954       1.4900    0.0344 
R    3   1   1   1   2   2   1  1960  1962       1.3450    0.0282 
R    3   1   1   1   2   2   1  1962  1963       1.4300    0.0304 
R    3   1   1   1   2   2   1  1965  1964       1.2300    0.0218 
R    3   1   1   1   2   2   1  1964  1963       1.4900    0.0344 
R    3   1   1   1   2   2   1  1964  1966       1.3450    0.0282 
R    3   1   1   1   2   2   1  1968  1967       1.5380    0.0364 
R    3   1   1   1   2   2   1  1969  1968       1.5300    0.0364 
R    3   1   1   1   2   2   1  1970  1969       1.5300    0.0364 
R    3   1   1   1   2   2   1  1971  1970       1.5300    0.0364 
R    3   1   1   1   2   2   1  1972  1971       1.4800    0.0384 
R    3   1   1   1   2   2   1  1966  1967       1.4300    0.0304 
R    3   1   1   1   2   2   1  1974  1973       1.2300    0.0218 
R    3   1   1   1   2   2   1  1973  1967       1.4900    0.0344 
R    3   1   1   1   2   2   1  1973  1975       1.3450    0.0282 
R    3   1   1   1   2   2   1  1977  1976       1.5380    0.0364 
R    3   1   1   1   2   2   1  1978  1977       1.5300    0.0364 
R    3   1   1   1   2   2   1  1979  1978       1.5300    0.0364 
R    3   1   1   1   2   2   1  1980  1979       1.4900    0.0336 
R    3   1   1   1   2   2   1  1981  1980       1.3650    0.0252 
R    3   1   1   1   2   2   1  1982  1981       1.3650    0.0252 
R    3   1   1   1   2   2   1  1983  1981       1.3650    0.0252 
R    3   1   1   1   2   2   1  1975  1976       1.4300    0.0304 
R    3   1   1   1   2   2   1  1985  1984       1.2300    0.0218 
R    3   1   1   1   2   2   1  1984  1976       1.4900    0.0344 
R    3   1   1   1   2   2   1  1984  1986       1.3450    0.0282 
R    3   1   1   1   2   2   1  1986  1987       1.4300    0.0304 
R    3   1   1   1   2   2   1  1989  1988       1.2300    0.0218 
R    3   1   1   1   2   2   1  1988  1987       1.4900    0.0344 
R    3   1   1   1   2   2   1  1988  1990       1.3450    0.0282 
R    3   1   1   1   2   2   1  1992  1991       1.5380    0.0364 
R    3   1   1   1   2   2   1  1990  1991       1.4300    0.0304 
R    3   1   1   1   2   2   1  1994  1993       1.2300    0.0218 
R    3   1   1   1   2   2   1  1993  1991       1.4900    0.0344 
R    3   1   1   1   2   2   1  1993  1995       1.3450    0.0282 
R    3   1   1   1   2   2   1  1997  1996       1.5380    0.0364 
R    3   1   1   1   2   2   1  1998  1997       1.5300    0.0364 
R    3   1   1   1   2   2   1  1999  1998       1.5300    0.0364 
R    3   1   1   1   2   2   1  2000  1999       1.4900    0.0336 
R    3   1   1   1   2   2   1  2001  2000       1.3650    0.0252 
R    3   1   1   1   2   2   1  2002  2001       1.3650    0.0252 
R    3   1   1   1   2   2   1  2003  2001       1.3650    0.0252 
R    3   1   1   1   2   2   1  1995  1996       1.4300    0.0304 
R    3   1   1   1   2   2   1  2005  2004       1.2300    0.0218 
R    3   1   1   1   2   2   1  2004  1996       1.4900    0.0344 
R    3   1   1   1   2   2   1  2004  2006       1.3450    0.0282 
R    3   1   1   1   2   2   1  2006  2007       1.4300    0.0304 
R    3   1   1   1   2   2   1  2009  2008       1.2300    0.0218 
R    3   1   1   1   2   2   1  2008  2007       1.4900    0.0344 
R    3   1   1   1   2   2   1  2008  2010       1.3450    0.0282 
R    3   1   1   1   2   2   1  2012  2011       1.5380    0.0364 
R    3   1   1   1   2   2   1  2013  2012       1.5300    0.0364 
R    3   1   1   1   2   2   1  2014  2013       1.5220    0.0384 
R    3   1   1   1   2   2   1  2015  2014       1.2600    0.0237 
R    3   1   1   1   2   2   1  2016  2014       1.2600    0.0237 
R    3   1   1   1   2   2   1  2010  2011       1.4300    0.0304 
R    3   1   1   1   2   2   1  2018  2017       1.2300    0.0218 
R    3   1   1   1   2   2   1  2017  2011       1.4900    0.0344 
R    3   1   1   1   2   2   1  2017  2019       1.3000    0.0337 
R    3   1   1   1   2   2   1  2026  2025       1.2300    0.0218 
R    3   1   1   1   2   2   1  2025  2021       1.4900    0.0344 
R    3   1   1   1   2   2   1  2025  2027       1.3450    0.0282 
R    3   1   1   1   2   2   1  2019  2021       1.4340    0.0304 
R    3   1   1   1   2   2   1  2021  2022       1.5270    0.0364 
R    3   1   1   1   2   2   1  2023  2022       1.5370    0.0364 
R    3   1   1   1   2   2   1  2023  2020       1.5370    0.0364 
R    3   1   1   1   2   2   1  2020  2019       1.4550    0.0304 
R    3   1   1   1   2   2   1  2023  2024       1.4300    0.0263 
R    3   1   1   1   2   2   1  2027  2028       1.4300    0.0304 
R    3   1   1   1   2   2   1  2030  2029       1.2300    0.0218 
R    3   1   1   1   2   2   1  2029  2028       1.4900    0.0344 
R    3   1   1   1   2   2   1  2029  2031       1.3000    0.0337 
R    3   1   1   1   2   2   1  2037  2036       1.2300    0.0218 
R    3   1   1   1   2   2   1  2036  2032       1.4900    0.0344 
R    3   1   1   1   2   2   1  2036  2038       1.3450    0.0282 
R    3   1   1   1   2   2   1  2031  2032       1.4340    0.0304 
R    3   1   1   1   2   2   1  2032  2034       1.5270    0.0364 
R    3   1   1   1   2   2   1  2034  2035       1.5370    0.0364 
R    3   1   1   1   2   2   1  2035  2033       1.5370    0.0364 
R    3   1   1   1   2   2   1  2031  2033       1.4550    0.0304 
R    3   1   1   1   2   2   1  2040  2039       1.5000    0.0364 
R    3   1   1   1   2   2   1  2041  2040       1.4200    0.0263 
R    3   1   1   1   2   2   1  2042  2040       1.5380    0.0364 
R    3   1   1   1   2   2   1  2038  2039       1.4300    0.0304 
R    3   1   1   1   2   2   1  2044  2043       1.2300    0.0218 
R    3   1   1   1   2   2   1  2043  2039       1.4900    0.0344 
R    3   1   1   1   2   2   1  2043  2045       1.3450    0.0282 
R    3   1   1   1   2   2   1  2045  2046       1.4300    0.0304 
R    3   1   1   1   2   2   1  2048  2047       1.2300    0.0218 
R    3   1   1   1   2   2   1  2047  2046       1.4900    0.0344 
R    3   1   1   1   2   2   1  2047  2049       1.3450    0.0282 
R    3   1   1   1   2   2   1  2051  2050       1.5380    0.0364 
R    3   1   1   1   2   2   1  2052  2051       1.5380    0.0364 
R    3   1   1   1   2   2   1  2053  2052       1.5380    0.0364 
R    3   1   1   1   2   2   1  2054  2052       1.5380    0.0364 
R    3   1   1   1   2   2   1  2049  2050       1.4300    0.0304 
R    3   1   1   1   2   2   1  2056  2055       1.2300    0.0218 
R    3   1   1   1   2   2   1  2055  2050       1.4900    0.0344 
R    3   1   1   1   2   2   1  2055  2057       1.3000    0.0337 
R    3   1   1   1   2   2   1  2064  2063       1.2300    0.0218 
R    3   1   1   1   2   2   1  2063  2059       1.4900    0.0344 
R    3   1   1   1   2   2   1  2063  2065       1.3450    0.0282 
R    3   1   1   1   2   2   1  2057  2059       1.4340    0.0304 
R    3   1   1   1   2   2   1  2059  2060       1.5270    0.0364 
R    3   1   1   1   2   2   1  2061  2060       1.5370    0.0364 
R    3   1   1   1   2   2   1  2061  2058       1.5370    0.0364 
R    3   1   1   1   2   2   1  2058  2057       1.4550    0.0304 
R    3   1   1   1   2   2   1  2061  2062       1.4300    0.0263 
R    3   1   1   1   2   2   1  2065  2066       1.4300    0.0304 
R    3   1   1   1   2   2   1  2068  2067       1.2300    0.0218 
R    3   1   1   1   2   2   1  2067  2066       1.4900    0.0344 
R    3   1   1   1   2   2   1  2067  2069       1.3000    0.0337 
R    3   1   1   1   2   2   1  2075  2074       1.2300    0.0218 
R    3   1   1   1   2   2   1  2074  2070       1.4900    0.0344 
R    3   1   1   1   2   2   1  2074  2076       1.3000    0.0337 
R    3   1   1   1   2   2   1  2069  2070       1.4340    0.0304 
R    3   1   1   1   2   2   1  2070  2072       1.5270    0.0364 
R    3   1   1   1   2   2   1  2072  2073       1.5370    0.0364 
R    3   1   1   1   2   2   1  2073  2071       1.5370    0.0364 
R    3   1   1   1   2   2   1  2069  2071       1.4550    0.0304 
R    3   1   1   1   2   2   1  2082  2081       1.2300    0.0218 
R    3   1   1   1   2   2   1  2081  2077       1.4900    0.0344 
R    3   1   1   1   2   2   1  2081  2083       1.3450    0.0282 
R    3   1   1   1   2   2   1  2076  2077       1.4340    0.0304 
R    3   1   1   1   2   2   1  2077  2079       1.5270    0.0364 
R    3   1   1   1   2   2   1  2079  2080       1.5370    0.0364 
R    3   1   1   1   2   2   1  2080  2078       1.5370    0.0364 
R    3   1   1   1   2   2   1  2076  2078       1.4550    0.0304 
R    3   1   1   1   2   2   1  2083  2084       1.4300    0.0304 
R    3   1   1   1   2   2   1  2086  2085       1.2300    0.0218 
R    3   1   1   1   2   2   1  2085  2084       1.4900    0.0344 
R    3   1   1   1   2   2   1  2085  2087       1.3450    0.0282 
R    3   1   1   1   2   2   1  2089  2088       1.5380    0.0364 
R    3   1   1   1   2   2   1  2090  2089       1.5300    0.0364 
R    3   1   1   1   2   2   1  2091  2090       1.5220    0.0384 
R    3   1   1   1   2   2   1  2092  2091       1.2600    0.0237 
R    3   1   1   1   2   2   1  2093  2091       1.2600    0.0237 
R    3   1   1   1   2   2   1  2087  2088       1.4300    0.0304 
R    3   1   1   1   2   2   1  2095  2094       1.2300    0.0218 
R    3   1   1   1   2   2   1  2094  2088       1.4900    0.0344 
R    3   1   1   1   2   2   1  2094  2096       1.3450    0.0282 
R    3   1   1   1   2   2   1  2098  2097       1.5380    0.0364 
R    3   1   1   1   2   2   1  2099  2098       1.5300    0.0364 
R    3   1   1   1   2   2   1  2100  2099       1.5300    0.0364 
R    3   1   1   1   2   2   1  2101  2100       1.4900    0.0336 
R    3   1   1   1   2   2   1  2102  2101       1.3650    0.0252 
R    3   1   1   1   2   2   1  2103  2102       1.3650    0.0252 
R    3   1   1   1   2   2   1  2104  2102       1.3650    0.0252 
R    3   1   1   1   2   2   1  2096  2097       1.4300    0.0304 
R    3   1   1   1   2   2   1  2106  2105       1.2300    0.0218 
R    3   1   1   1   2   2   1  2105  2097       1.4900    0.0344 
R    3   1   1   1   2   2   1  2105  2107       1.3450    0.0282 
R    3   1   1   1   2   2   1  2107  2108       1.4300    0.0304 
R    3   1   1   1   2   2   1  2110  2109       1.2300    0.0218 
R    3   1   1   1   2   2   1  2109  2108       1.4900    0.0344 
R    3   1   1   1   2   2   1  2109  2111       1.3450    0.0282 
R    3   1   1   1   2   2   1  2111  2112       1.4300    0.0304 
R    3   1   1   1   2   2   1  2114  2113       1.2300    0.0218 
R    3   1   1   1   2   2   1  2113  2112       1.4900    0.0344 
R    3   1   1   1   2   2   1  2113  2115       1.3000    0.0337 
R    3   1   1   1   2   2   1  2122  2121       1.2300    0.0218 
R    3   1   1   1   2   2   1  2121  2117       1.4900    0.0344 
R    3   1   1   1   2   2   1  2121  2123       1.3450    0.0282 
R    3   1   1   1   2   2   1  2115  2117       1.4340    0.0304 
R    3   1   1   1   2   2   1  2117  2118       1.5270    0.0364 
R    3   1   1   1   2   2   1  2119  2118       1.5370    0.0364 
R    3   1   1   1   2   2   1  2119  2116       1.5370    0.0364 
R    3   1   1   1   2   2   1  2116  2115       1.4550    0.0304 
R    3   1   1   1   2   2   1  2119  2120       1.4300    0.0263 
R    3   1   1   1   2   2   1  2123  2124       1.4300    0.0304 
R    3   1   1   1   2   2   1  2126  2125       1.2300    0.0218 
R    3   1   1   1   2   2   1  2125  2124       1.4900    0.0344 
R    3   1   1   1   2   2   1  2125  2127       1.3450    0.0282 
R    3   1   1   1   2   2   1  2129  2128       1.5380    0.0364 
R    3   1   1   1   2   2   1  2130  2129       1.4200    0.0263 
R    3   1   1   1   2   2   1  2127  2128       1.4300    0.0304 
R    3   1   1   1   2   2   1  2132  2131       1.2300    0.0218 
R    3   1   1   1   2   2   1  2131  2128       1.4900    0.0344 
R    3   1   1   1   2   2   1  2131  2133       1.3450    0.0282 
R    3   1   1   1   2   2   1  2135  2134       1.5380    0.0364 
R    3   1   1   1   2   2   1  2136  2135       1.5300    0.0364 
R    3   1   1   1   2   2   1  2137  2136       1.5300    0.0364 
R    3   1   1   1   2   2   1  2138  2137       1.4900    0.0336 
R    3   1   1   1   2   2   1  2139  2138       1.3650    0.0252 
R    3   1   1   1   2   2   1  2140  2139       1.3650    0.0252 
R    3   1   1   1   2   2   1  2141  2139       1.3650    0.0252 
R    3   1   1   1   2   2   1  2133  2134       1.4300    0.0304 
R    3   1   1   1   2   2   1  2143  2142       1.2300    0.0218 
R    3   1   1   1   2   2   1  2142  2134       1.4900    0.0344 
R    3   1   1   1   2   2   1  2142  2144       1.3450    0.0282 
R    3   1   1   1   2   2   1  2144  2145       1.4300    0.0304 
R    3   1   1   1   2   2   1  2147  2146       1.2300    0.0218 
R    3   1   1   1   2   2   1  2146  2145       1.4900    0.0344 
R    3   1   1   1   2   2   1  2146  2148       1.3450    0.0282 
R    3   1   1   1   2   2   1  2150  2149       1.5380    0.0364 
R    3   1   1   1   2   2   1  2151  2150       1.4900    0.0358 
R    3   1   1   1   2   2   1  2152  2151       1.3750    0.0311 
R    3   1   1   1   2   2   1  2153  2151       1.3750    0.0311 
R    3   1   1   1   2   2   1  2154  2152       1.3750    0.0311 
R    3   1   1   1   2   2   1  2155  2153       1.3750    0.0311 
R    3   1   1   1   2   2   1  2156  2154       1.3750    0.0311 
R    3   1   1   1   2   2   1  2156  2155       1.3750    0.0311 
R    3   1   1   1   2   2   1  2148  2149       1.4300    0.0304 
R    3   1   1   1   2   2   1  2158  2157       1.2300    0.0218 
R    3   1   1   1   2   2   1  2157  2149       1.4900    0.0344 
R    3   1   1   1   2   2   1  2157  2159       1.3000    0.0337 
R    3   1   1   1   2   2   1  2166  2165       1.2300    0.0218 
R    3   1   1   1   2   2   1  2165  2161       1.4900    0.0344 
R    3   1   1   1   2   2   1  2165  2167       1.3450    0.0282 
R    3   1   1   1   2   2   1  2159  2161       1.4340    0.0304 
R    3   1   1   1   2   2   1  2161  2162       1.5270    0.0364 
R    3   1   1   1   2   2   1  2163  2162       1.5370    0.0364 
R    3   1   1   1   2   2   1  2163  2160       1.5370    0.0364 
R    3   1   1   1   2   2   1  2160  2159       1.4550    0.0304 
R    3   1   1   1   2   2   1  2163  2164       1.4300    0.0263 
R    3   1   1   1   2   2   1  2167  2168       1.4300    0.0304 
R    3   1   1   1   2   2   1  2170  2169       1.2300    0.0218 
R    3   1   1   1   2   2   1  2169  2168       1.4900    0.0344 
R    3   1   1   1   2   2   1  2169  2171       1.3450    0.0282 
R    3   1   1   1   2   2   1  2173  2172       1.5380    0.0364 
R    3   1   1   1   2   2   1  2171  2172       1.4300    0.0304 
R    3   1   1   1   2   2   1  2175  2174       1.2300    0.0218 
R    3   1   1   1   2   2   1  2174  2172       1.4900    0.0344 
R    3   1   1   1   2   2   1  2174  2176       1.3450    0.0282 
R    3   1   1   1   2   2   1  2178  2177       1.5380    0.0364 
R    3   1   1   1   2   2   1  2179  2178       1.5220    0.0384 
R    3   1   1   1   2   2   1  2180  2179       1.2600    0.0237 
R    3   1   1   1   2   2   1  2181  2179       1.2600    0.0237 
R    3   1   1   1   2   2   1  2176  2177       1.4300    0.0304 
R    3   1   1   1   2   2   1  2183  2182       1.2300    0.0218 
R    3   1   1   1   2   2   1  2182  2177       1.4900    0.0344 
R    3   1   1   1   2   2   1  2182  2184       1.3450    0.0282 
R    3   1   1   1   2   2   1  2184  2185       1.4300    0.0304 
R    3   1   1   1   2   2   1  2187  2186       1.2300    0.0218 
R    3   1   1   1   2   2   1  2186  2185       1.4900    0.0344 
R    3   1   1   1   2   2   1  2186  2188       1.3450    0.0282 
R    3   1   1   1   2   2   1  2190  2189       1.5000    0.0364 
R    3   1   1   1   2   2   1  2191  2190       1.5380    0.0364 
R    3   1   1   1   2   2   1  2192  2190       1.5380    0.0364 
R    3   1   1   1   2   2   1  2188  2189       1.4300    0.0304 
R    3   1   1   1   2   2   1  2194  2193       1.2300    0.0218 
R    3   1   1   1   2   2   1  2193  2189       1.4900    0.0344 
R    3   1   1   1   2   2   1  2193  2195       1.3450    0.0282 
R    3   1   1   1   2   2   1  2197  2196       1.5380    0.0364 
R    3   1   1   1   2   2   1  2195  2196       1.4300    0.0304 
R    3   1   1   1   2   2   1  2199  2198       1.2300    0.0218 
R    3   1   1   1   2   2   1  2198  2196       1.4900    0.0344 
R    3   1   1   1   2   2   1  2198  2200       1.3450    0.0282 
R    3   1   1   1   2   2   1  2200  2201       1.4300    0.0304 
R    3   1   1   1   2   2   1  2203  2202       1.2300    0.0218 
R    3   1   1   1   2   2   1  2202  2201       1.4900    0.0344 
R    3   1   1   1   2   2   1  2202  2204       1.3000    0.0337 
R    3   1   1   1   2   2   1  2210  2209       1.2300    0.0218 
R    3   1   1   1   2   2   1  2209  2205       1.4900    0.0344 
R    3   1   1   1   2   2   1  2209  2211       1.3450    0.0282 
R    3   1   1   1   2   2   1  2204  2205       1.4340    0.0304 
R    3   1   1   1   2   2   1  2205  2207       1.5270    0.0364 
R    3   1   1   1   2   2   1  2207  2208       1.5370    0.0364 
R    3   1   1   1   2   2   1  2208  2206       1.5370    0.0364 
R    3   1   1   1   2   2   1  2204  2206       1.4550    0.0304 
R    3   1   1   1   2   2   1  2213  2212       1.5380    0.0364 
R    3   1   1   1   2   2   1  2214  2213       1.5300    0.0364 
R    3   1   1   1   2   2   1  2215  2214       1.5300    0.0364 
R    3   1   1   1   2   2   1  2216  2215       1.5300    0.0364 
R    3   1   1   1   2   2   1  2217  2216       1.4800    0.0384 
R    3   1   1   1   2   2   1  2211  2212       1.4300    0.0304 
R    3   1   1   1   2   2   1  2219  2218       1.2300    0.0218 
R    3   1   1   1   2   2   1  2218  2212       1.4900    0.0344 
R    3   1   1   1   2   2   1  2218  2220       1.3450    0.0282 
R    3   1   1   1   2   2   1  2220  2221       1.4300    0.0304 
R    3   1   1   1   2   2   1  2223  2222       1.2300    0.0218 
R    3   1   1   1   2   2   1  2222  2221       1.4900    0.0344 
R    3   1   1   1   2   2   1  2222  2224       1.3000    0.0337 
R    3   1   1   1   2   2   1  2230  2229       1.2300    0.0218 
R    3   1   1   1   2   2   1  2229  2225       1.4900    0.0344 
R    3   1   1   1   2   2   1  2229  2231       1.3450    0.0282 
R    3   1   1   1   2   2   1  2224  2225       1.4340    0.0304 
R    3   1   1   1   2   2   1  2225  2227       1.5270    0.0364 
R    3   1   1   1   2   2   1  2227  2228       1.5370    0.0364 
R    3   1   1   1   2   2   1  2228  2226       1.5370    0.0364 
R    3   1   1   1   2   2   1  2224  2226       1.4550    0.0304 
R    3   1   1   1   2   2   1  2233  2232       1.5380    0.0364 
R    3   1   1   1   2   2   1  2231  2232       1.4300    0.0304 
R    3   1   1   1   2   2   1  2235  2234       1.2300    0.0218 
R    3   1   1   1   2   2   1  2234  2232       1.4900    0.0344 
R    3   1   1   1   2   2   1  2234  2236       1.3450    0.0282 
R    3   1   1   1   2   2   1  2236  2237       1.4300    0.0304 
R    3   1   1   1   2   2   1  2239  2238       1.2300    0.0218 
R    3   1   1   1   2   2   1  2238  2237       1.4900    0.0344 
R    3   1   1   1   2   2   1  2238  2240       1.3450    0.0282 
R    3   1   1   1   2   2   1  2242  2241       1.5380    0.0364 
R    3   1   1   1   2   2   1  2243  2242       1.5300    0.0364 
R    3   1   1   1   2   2   1  2244  2243       1.5220    0.0384 
R    3   1   1   1   2   2   1  2245  2244       1.2600    0.0237 
R    3   1   1   1   2   2   1  2246  2244       1.2600    0.0237 
R    3   1   1   1   2   2   1  2240  2241       1.4300    0.0304 
R    3   1   1   1   2   2   1  2248  2247       1.2300    0.0218 
R    3   1   1   1   2   2   1  2247  2241       1.4900    0.0344 
R    3   1   1   1   2   2   1  2247  2249       1.3450    0.0282 
R    3   1   1   1   2   2   1  2251  2250       1.5380    0.0364 
R    3   1   1   1   2   2   1  2252  2251       1.5300    0.0364 
R    3   1   1   1   2   2   1  2253  2252       1.5300    0.0364 
R    3   1   1   1   2   2   1  2254  2253       1.4900    0.0336 
R    3   1   1   1   2   2   1  2255  2254       1.3650    0.0252 
R    3   1   1   1   2   2   1  2256  2255       1.3650    0.0252 
R    3   1   1   1   2   2   1  2257  2255       1.3650    0.0252 
R    3   1   1   1   2   2   1  2249  2250       1.4300    0.0304 
R    3   1   1   1   2   2   1  2259  2258       1.2300    0.0218 
R    3   1   1   1   2   2   1  2258  2250       1.4900    0.0344 
R    3   1   1   1   2   2   1  2258  2260       1.3450    0.0282 
R    3   1   1   1   2   2   1  2260  2261       1.4300    0.0304 
R    3   1   1   1   2   2   1  2263  2262       1.2300    0.0218 
R    3   1   1   1   2   2   1  2262  2261       1.4900    0.0344 
R    3   1   1   1   2   2   1  2262  2264       1.3450    0.0282 
R    3   1   1   1   2   2   1  2266  2265       1.5380    0.0364 
R    3   1   1   1   2   2   1  2267  2266       1.4200    0.0263 
R    3   1   1   1   2   2   1  2264  2265       1.4300    0.0304 
R    3   1   1   1   2   2   1  2269  2268       1.2300    0.0218 
R    3   1   1   1   2   2   1  2268  2265       1.4900    0.0344 
R    3   1   1   1   2   2   1  2268  2270       1.3000    0.0337 
R    3   1   1   1   2   2   1  2277  2276       1.2300    0.0218 
R    3   1   1   1   2   2   1  2276  2272       1.4900    0.0344 
R    3   1   1   1   2   2   1  2276  2278       1.3450    0.0282 
R    3   1   1   1   2   2   1  2270  2272       1.4340    0.0304 
R    3   1   1   1   2   2   1  2272  2273       1.5270    0.0364 
R    3   1   1   1   2   2   1  2274  2273       1.5370    0.0364 
R    3   1   1   1   2   2   1  2274  2271       1.5370    0.0364 
R    3   1   1   1   2   2   1  2271  2270       1.4550    0.0304 
R    3   1   1   1   2   2   1  2274  2275       1.4300    0.0263 
R    3   1   1   1   2   2   1  2278  2279       1.4300    0.0304 
R    3   1   1   1   2   2   1  2281  2280       1.2300    0.0218 
R    3   1   1   1   2   2   1  2280  2279       1.4900    0.0344 
R    3   1   1   1   2   2   1  2280  2282       1.3000    0.0337 
R    3   1   1   1   2   2   1  2288  2287       1.2300    0.0218 
R    3   1   1   1   2   2   1  2287  2283       1.4900    0.0344 
R    3   1   1   1   2   2   1  2287  2289       1.3450    0.0282 
R    3   1   1   1   2   2   1  2282  2283       1.4340    0.0304 
R    3   1   1   1   2   2   1  2283  2285       1.5270    0.0364 
R    3   1   1   1   2   2   1  2285  2286       1.5370    0.0364 
R    3   1   1   1   2   2   1  2286  2284       1.5370    0.0364 
R    3   1   1   1   2   2   1  2282  2284       1.4550    0.0304 
R    3   1   1   1   2   2   1  2291  2290       1.5380    0.0364 
R    3   1   1   1   2   2   1  2289  2290       1.4300    0.0304 
R    3   1   1   1   2   2   1  2293  2292       1.2300    0.0218 
R    3   1   1   1   2   2   1  2292  2290       1.4900    0.0344 
R    3   1   1   1   2   2   1  2292  2294       1.3450    0.0282 
R    3   1   1   1   2   2   1  2294  2295       1.4300    0.0304 
R    3   1   1   1   2   2   1  2297  2296       1.2300    0.0218 
R    3   1   1   1   2   2   1  2296  2295       1.4900    0.0344 
R    3   1   1   1   2   2   1  2296  2298       1.3000    0.0337 
R    3   1   1   1   2   2   1  2304  2303       1.2300    0.0218 
R    3   1   1   1   2   2   1  2303  2299       1.4900    0.0344 
R    3   1   1   1   2   2   1  2303  2305       1.3450    0.0282 
R    3   1   1   1   2   2   1  2298  2299       1.4340    0.0304 
R    3   1   1   1   2   2   1  2299  2301       1.5270    0.0364 
R    3   1   1   1   2   2   1  2301  2302       1.5370    0.0364 
R    3   1   1   1   2   2   1  2302  2300       1.5370    0.0364 
R    3   1   1   1   2   2   1  2298  2300       1.4550    0.0304 
R    3   1   1   1   2   2   1  2307  2306       1.5380    0.0364 
R    3   1   1   1   2   2   1  2308  2307       1.5300    0.0364 
R    3   1   1   1   2   2   1  2309  2308       1.5300    0.0364 
R    3   1   1   1   2   2   1  2310  2309       1.5300    0.0364 
R    3   1   1   1   2   2   1  2311  2310       1.4800    0.0384 
R    3   1   1   1   2   2   1  2305  2306       1.4300    0.0304 
R    3   1   1   1   2   2   1  2313  2312       1.2300    0.0218 
R    3   1   1   1   2   2   1  2312  2306       1.4900    0.0344 
R    3   1   1   1   2   2   1  2312  2314       1.3450    0.0282 
R    3   1   1   1   2   2   1  2314  2315       1.4300    0.0304 
R    3   1   1   1   2   2   1  2317  2316       1.2300    0.0218 
R    3   1   1   1   2   2   1  2316  2315       1.4900    0.0344 
R    3   1   1   1   2   2   1  2316  2318       1.3450    0.0282 
R    3   1   1   1   2   2   1  2320  2319       1.5380    0.0364 
R    3   1   1   1   2   2   1  2321  2320       1.4200    0.0263 
R    3   1   1   1   2   2   1  2318  2319       1.4300    0.0304 
R    3   1   1   1   2   2   1  2323  2322       1.2300    0.0218 
R    3   1   1   1   2   2   1  2322  2319       1.4900    0.0344 
R    3   1   1   1   2   2   1  2322  2324       1.3000    0.0337 
R    3   1   1   1   2   2   1  2331  2330       1.2300    0.0218 
R    3   1   1   1   2   2   1  2330  2326       1.4900    0.0344 
R    3   1   1   1   2   2   1  2330  2332       1.3450    0.0282 
R    3   1   1   1   2   2   1  2324  2326       1.4340    0.0304 
R    3   1   1   1   2   2   1  2326  2327       1.5270    0.0364 
R    3   1   1   1   2   2   1  2328  2327       1.5370    0.0364 
R    3   1   1   1   2   2   1  2328  2325       1.5370    0.0364 
R    3   1   1   1   2   2   1  2325  2324       1.4550    0.0304 
R    3   1   1   1   2   2   1  2328  2329       1.4300    0.0263 
R    3   1   1   1   2   2   1  2332  2333       1.4300    0.0304 
R    3   1   1   1   2   2   1  2335  2334       1.2300    0.0218 
R    3   1   1   1   2   2   1  2334  2333       1.4900    0.0344 
R    3   1   1   1   2   2   1  2334  2336       1.3450    0.0282 
R    3   1   1   1   2   2   1  2338  2337       1.5380    0.0364 
R    3   1   1   1   2   2   1  2339  2338       1.5300    0.0364 
R    3   1   1   1   2   2   1  2340  2339       1.5220    0.0384 
R    3   1   1   1   2   2   1  2341  2340       1.2600    0.0237 
R    3   1   1   1   2   2   1  2342  2340       1.2600    0.0237 
R    3   1   1   1   2   2   1  2336  2337       1.4300    0.0304 
R    3   1   1   1   2   2   1  2344  2343       1.2300    0.0218 
R    3   1   1   1   2   2   1  2343  2337       1.4900    0.0344 
R    3   1   1   1   2   2   1  2343  2345       1.3450    0.0282 
R    3   1   1   1   2   2   1  2347  2346       1.5380    0.0364 
R    3   1   1   1   2   2   1  2345  2346       1.4300    0.0304 
R    3   1   1   1   2   2   1  2349  2348       1.2300    0.0218 
R    3   1   1   1   2   2   1  2348  2346       1.4900    0.0344 
R    3   1   1   1   2   2   1  2348  2350       1.3450    0.0282 
R    3   1   1   1   2   2   1  2350  2351       1.4300    0.0304 
R    3   1   1   1   2   2   1  2353  2352       1.2300    0.0218 
R    3   1   1   1   2   2   1  2352  2351       1.4900    0.0344 
R    3   1   1   1   2   2   1  2352  2354       1.3450    0.0282 
R    3   1   1   1   2   2   1  2356  2355       1.5380    0.0364 
R    3   1   1   1   2   2   1  2357  2356       1.5300    0.0364 
R    3   1   1   1   2   2   1  2358  2357       1.5300    0.0364 
R    3   1   1   1   2   2   1  2359  2358       1.4900    0.0336 
R    3   1   1   1   2   2   1  2360  2359       1.3650    0.0252 
R    3   1   1   1   2   2   1  2361  2360       1.3650    0.0252 
R    3   1   1   1   2   2   1  2362  2360       1.3650    0.0252 
R    3   1   1   1   2   2   1  2354  2355       1.4300    0.0304 
R    3   1   1   1   2   2   1  2364  2363       1.2300    0.0218 
R    3   1   1   1   2   2   1  2363  2355       1.4900    0.0344 
R    3   1   1   1   2   2   1  2363  2365       1.3000    0.0337 
R    3   1   1   1   2   2   1  2372  2371       1.2300    0.0218 
R    3   1   1   1   2   2   1  2371  2367       1.4900    0.0344 
R    3   1   1   1   2   2   1  2371  2373       1.3450    0.0282 
R    3   1   1   1   2   2   1  2365  2367       1.4340    0.0304 
R    3   1   1   1   2   2   1  2367  2368       1.5270    0.0364 
R    3   1   1   1   2   2   1  2369  2368       1.5370    0.0364 
R    3   1   1   1   2   2   1  2369  2366       1.5370    0.0364 
R    3   1   1   1   2   2   1  2366  2365       1.4550    0.0304 
R    3   1   1   1   2   2   1  2369  2370       1.4300    0.0263 
R    3   1   1   1   2   2   1  2373  2374       1.4300    0.0304 
R    3   1   1   1   2   2   1  2376  2375       1.2300    0.0218 
R    3   1   1   1   2   2   1  2375  2374       1.4900    0.0344 
R    3   1   1   1   2   2   1  2375  2377       1.3450    0.0282 
R    3   1   1   1   2   2   1  2379  2378       1.5380    0.0364 
R    3   1   1   1   2   2   1  2380  2379       1.5300    0.0364 
R    3   1   1   1   2   2   1  2381  2380       1.5220    0.0384 
R    3   1   1   1   2   2   1  2382  2381       1.2600    0.0237 
R    3   1   1   1   2   2   1  2383  2381       1.2600    0.0237 
R    3   1   1   1   2   2   1  2377  2378       1.4300    0.0304 
R    3   1   1   1   2   2   1  2385  2384       1.2300    0.0218 
R    3   1   1   1   2   2   1  2384  2378       1.4900    0.0344 
R    3   1   1   1   2   2   1  2384  2386       1.3450    0.0282 
R    3   1   1   1   2   2   1  2388  2387       1.5380    0.0364 
R    3   1   1   1   2   2   1  2386  2387       1.4300    0.0304 
R    3   1   1   1   2   2   1  2390  2389       1.2300    0.0218 
R    3   1   1   1   2   2   1  2389  2387       1.4900    0.0344 
R    3   1   1   1   2   2   1  2389  2391       1.3450    0.0282 
R    3   1   1   1   2   2   1  2391  2392       1.4300    0.0304 
R    3   1   1   1   2   2   1  2394  2393       1.2300    0.0218 
R    3   1   1   1   2   2   1  2393  2392       1.4900    0.0344 
R    3   1   1   1   2   2   1  2393  2395       1.3450    0.0282 
R    3   1   1   1   2   2   1  2397  2396       1.5380    0.0364 
R    3   1   1   1   2   2   1  2398  2397       1.5380    0.0364 
R    3   1   1   1   2   2   1  2399  2398       1.5380    0.0364 
R    3   1   1   1   2   2   1  2400  2398       1.5380    0.0364 
R    3   1   1   1   2   2   1  2395  2396       1.4300    0.0304 
R    3   1   1   1   2   2   1  2402  2401       1.2300    0.0218 
R    3   1   1   1   2   2   1  2401  2396       1.4900    0.0344 
R    3   1   1   1   2   2   1  2401  2403       1.3000    0.0337 
R    3   1   1   1   2   2   1  2410  2409       1.2300    0.0218 
R    3   1   1   1   2   2   1  2409  2405       1.4900    0.0344 
R    3   1   1   1   2   2   1  2409  2411       1.3450    0.0282 
R    3   1   1   1   2   2   1  2403  2405       1.4340    0.0304 
R    3   1   1   1   2   2   1  2405  2406       1.5270    0.0364 
R    3   1   1   1   2   2   1  2407  2406       1.5370    0.0364 
R    3   1   1   1   2   2   1  2407  2404       1.5370    0.0364 
R    3   1   1   1   2   2   1  2404  2403       1.4550    0.0304 
R    3   1   1   1   2   2   1  2407  2408       1.4300    0.0263 
R    3   1   1   1   2   2   1  2411  2412       1.4300    0.0304 
R    3   1   1   1   2   2   1  2414  2413       1.2300    0.0218 
R    3   1   1   1   2   2   1  2413  2412       1.4900    0.0344 
R    3   1   1   1   2   2   1  2413  2415       1.3450    0.0282 
R    3   1   1   1   2   2   1  2417  2416       1.5380    0.0364 
R    3   1   1   1   2   2   1  2415  2416       1.4300    0.0304 
R    3   1   1   1   2   2   1  2419  2418       1.2300    0.0218 
R    3   1   1   1   2   2   1  2418  2416       1.4900    0.0344 
R    3   1   1   1   2   2   1  2418  2420       1.3450    0.0282 
R    3   1   1   1   2   2   1  2422  2421       1.5380    0.0364 
R    3   1   1   1   2   2   1  2423  2422       1.5300    0.0364 
R    3   1   1   1   2   2   1  2424  2423       1.5300    0.0364 
R    3   1   1   1   2   2   1  2425  2424       1.5300    0.0364 
R    3   1   1   1   2   2   1  2426  2425       1.4800    0.0384 
R    3   1   1   1   2   2   1  2420  2421       1.4300    0.0304 
R    3   1   1   1   2   2   1  2428  2427       1.2300    0.0218 
R    3   1   1   1   2   2   1  2427  2421       1.4900    0.0344 
R    3   1   1   1   2   2   1  2427  2429       1.3450    0.0282 
R    3   1   1   1   2   2   1  2429  2430       1.4300    0.0304 
R    3   1   1   1   2   2   1  2432  2431       1.2300    0.0218 
R    3   1   1   1   2   2   1  2431  2430       1.4900    0.0344 
R    3   1   1   1   2   2   1  2431  2433       1.3450    0.0282 
R    3   1   1   1   2   2   1  2435  2434       1.5380    0.0364 
R    3   1   1   1   2   2   1  2436  2435       1.5380    0.0364 
R    3   1   1   1   2   2   1  2437  2436       1.5380    0.0364 
R    3   1   1   1   2   2   1  2438  2436       1.5380    0.0364 
R    3   1   1   1   2   2   1  2433  2434       1.4300    0.0304 
R    3   1   1   1   2   2   1  2440  2439       1.2300    0.0218 
R    3   1   1   1   2   2   1  2439  2434       1.4900    0.0344 
R    3   1   1   1   2   2   1  2439  2441       1.3450    0.0282 
R    3   1   1   1   2   2   1  2443  2442       1.5000    0.0364 
R    3   1   1   1   2   2   1  2444  2443       1.4200    0.0263 
R    3   1   1   1   2   2   1  2445  2443       1.5380    0.0364 
R    3   1   1   1   2   2   1  2441  2442       1.4300    0.0304 
R    3   1   1   1   2   2   1  2447  2446       1.2300    0.0218 
R    3   1   1   1   2   2   1  2446  2442       1.4900    0.0344 
R    3   1   1   1   2   2   1  2446  2448       1.3450    0.0282 
R    3   1   1   1   2   2   1  2448  2449       1.4300    0.0304 
R    3   1   1   1   2   2   1  2451  2450       1.2300    0.0218 
R    3   1   1   1   2   2   1  2450  2449       1.4900    0.0344 
R    3   1   1   1   2   2   1  2450  2452       1.3450    0.0282 
R    3   1   1   1   2   2   1  2454  2453       1.5380    0.0364 
R    3   1   1   1   2   2   1  2455  2454       1.4200    0.0263 
R    3   1   1   1   2   2   1  2452  2453       1.4300    0.0304 
R    3   1   1   1   2   2   1  2457  2456       1.2300    0.0218 
R    3   1   1   1   2   2   1  2456  2453       1.4900    0.0344 
R    3   1   1   1   2   2   1  2456  2458       1.3000    0.0337 
R    3   1   1   1   2   2   1  2465  2464       1.2300    0.0218 
R    3   1   1   1   2   2   1  2464  2460       1.4900    0.0344 
R    3   1   1   1   2   2   1  2464  2466       1.3450    0.0282 
R    3   1   1   1   2   2   1  2458  2460       1.4340    0.0304 
R    3   1   1   1   2   2   1  2460  2461       1.5270    0.0364 
R    3   1   1   1   2   2   1  2462  2461       1.5370    0.0364 
R    3   1   1   1   2   2   1  2462  2459       1.5370    0.0364 
R    3   1   1   1   2   2   1  2459  2458       1.4550    0.0304 
R    3   1   1   1   2   2   1  2462  2463       1.4300    0.0263 
R    3   1   1   1   2   2   1  2466  2467       1.4300    0.0304 
R    3   1   1   1   2   2   1  2469  2468       1.2300    0.0218 
R    3   1   1   1   2   2   1  2468  2467       1.4900    0.0344 
R    3   1   1   1   2   2   1  2468  2470       1.3450    0.0282 
R    3   1   1   1   2   2   1  2472  2471       1.5380    0.0364 
R    3   1   1   1   2   2   1  2473  2472       1.4200    0.0263 
R    3   1   1   1   2   2   1  2470  2471       1.4300    0.0304 
R    3   1   1   1   2   2   1  2475  2474       1.2300    0.0218 
R    3   1   1   1   2   2   1  2474  2471       1.4900    0.0344 
R    3   1   1   1   2   2   1  2474  2476       1.3000    0.0337 
R    3   1   1   1   2   2   1  2483  2482       1.2300    0.0218 
R    3   1   1   1   2   2   1  2482  2478       1.4900    0.0344 
R    3   1   1   1   2   2   1  2482  2484       1.3450    0.0282 
R    3   1   1   1   2   2   1  2476  2478       1.4340    0.0304 
R    3   1   1   1   2   2   1  2478  2479       1.5270    0.0364 
R    3   1   1   1   2   2   1  2480  2479       1.5370    0.0364 
R    3   1   1   1   2   2   1  2480  2477       1.5370    0.0364 
R    3   1   1   1   2   2   1  2477  2476       1.4550    0.0304 
R    3   1   1   1   2   2   1  2480  2481       1.4300    0.0263 
R    3   1   1   1   2   2   1  2484  2485       1.4300    0.0304 
R    3   1   1   1   2   2   1  2487  2486       1.2300    0.0218 
R    3   1   1   1   2   2   1  2486  2485       1.4900    0.0344 
R    3   1   1   1   2   2   1  2486  2488       1.3000    0.0337 
R    3   1   1   1   2   2   1  2494  2493       1.2300    0.0218 
R    3   1   1   1   2   2   1  2493  2489       1.4900    0.0344 
R    3   1   1   1   2   2   1  2493  2495       1.3450    0.0282 
R    3   1   1   1   2   2   1  2488  2489       1.4340    0.0304 
R    3   1   1   1   2   2   1  2489  2491       1.5270    0.0364 
R    3   1   1   1   2   2   1  2491  2492       1.5370    0.0364 
R    3   1   1   1   2   2   1  2492  2490       1.5370    0.0364 
R    3   1   1   1   2   2   1  2488  2490       1.4550    0.0304 
R    3   1   1   1   2   2   1  2497  2496       1.5380    0.0364 
R    3   1   1   1   2   2   1  2498  2497       1.5220    0.0384 
R    3   1   1   1   2   2   1  2499  2498       1.2600    0.0237 
R    3   1   1   1   2   2   1  2500  2498       1.2600    0.0237 
R    3   1   1   1   2   2   1  2495  2496       1.4300    0.0304 
R    3   1   1   1   2   2   1  2502  2501       1.2300    0.0218 
R    3   1   1   1   2   2   1  2501  2496       1.4900    0.0344 
R    3   1   1   1   2   2   1  2501  2503       1.3450    0.0282 
R    3   1   1   1   2   2   1  2503  2504       1.4300    0.0304 
R    3   1   1   1   2   2   1  2506  2505       1.2300    0.0218 
R    3   1   1   1   2   2   1  2505  2504       1.4900    0.0344 
R    3   1   1   1   2   2   1  2505  2507       1.3450    0.0282 
R    3   1   1   1   2   2   1  2509  2508       1.5380    0.0364 
R    3   1   1   1   2   2   1  2510  2509       1.5300    0.0364 
R    3   1   1   1   2   2   1  2511  2510       1.5300    0.0364 
R    3   1   1   1   2   2   1  2512  2511       1.5300    0.0364 
R    3   1   1   1   2   2   1  2513  2512       1.4800    0.0384 
R    3   1   1   1   2   2   1  2507  2508       1.4300    0.0304 
R    3   1   1   1   2   2   1  2515  2514       1.2300    0.0218 
R    3   1   1   1   2   2   1  2514  2508       1.4900    0.0344 
R    3   1   1   1   2   2   1  2514  2516       1.3450    0.0282 
R    3   1   1   1   2   2   1  2518  2517       1.5000    0.0364 
R    3   1   1   1   2   2   1  2519  2518       1.4200    0.0263 
R    3   1   1   1   2   2   1  2520  2518       1.5380    0.0364 
R    3   1   1   1   2   2   1  2516  2517       1.4300    0.0304 
R    3   1   1   1   2   2   1  2522  2521       1.2300    0.0218 
R    3   1   1   1   2   2   1  2521  2517       1.4900    0.0344 
R    3   1   1   1   2   2   1  2521  2523       1.3450    0.0282 
R    3   1   1   1   2   2   1  2523  2524       1.4300    0.0304 
R    3   1   1   1   2   2   1  2526  2525       1.2300    0.0218 
R    3   1   1   1   2   2   1  2525  2524       1.4900    0.0344 
R    3   1   1   1   2   2   1  2525  2527       1.3000    0.0337 
R    3   1   1   1   2   2   1  2533  2532       1.2300    0.0218 
R    3   1   1   1   2   2   1  2532  2528       1.4900    0.0344 
R    3   1   1   1   2   2   1  2532  2534       1.3000    0.0337 
R    3   1   1   1   2   2   1  2527  2528       1.4340    0.0304 
R    3   1   1   1   2   2   1  2528  2530       1.5270    0.0364 
R    3   1   1   1   2   2   1  2530  2531       1.5370    0.0364 
R    3   1   1   1   2   2   1  2531  2529       1.5370    0.0364 
R    3   1   1   1   2   2   1  2527  2529       1.4550    0.0304 
R    3   1   1   1   2   2   1  2541  2540       1.2300    0.0218 
R    3   1   1   1   2   2   1  2540  2536       1.4900    0.0344 
R    3   1   1   1   2   2   1  2540  2542       1.3450    0.0282 
R    3   1   1   1   2   2   1  2534  2536       1.4340    0.0304 
R    3   1   1   1   2   2   1  2536  2537       1.5270    0.0364 
R    3   1   1   1   2   2   1  2538  2537       1.5370    0.0364 
R    3   1   1   1   2   2   1  2538  2535       1.5370    0.0364 
R    3   1   1   1   2   2   1  2535  2534       1.4550    0.0304 
R    3   1   1   1   2   2   1  2538  2539       1.4300    0.0263 
R    3   1   1   1   2   2   1  2542  2543       1.4300    0.0304 
R    3   1   1   1   2   2   1  2545  2544       1.2300    0.0218 
R    3   1   1   1   2   2   1  2544  2543       1.4900    0.0344 
R    3   1   1   1   2   2   1  2544  2546       1.3000    0.0337 
R    3   1   1   1   2   2   1  2552  2551       1.2300    0.0218 
R    3   1   1   1   2   2   1  2551  2547       1.4900    0.0344 
R    3   1   1   1   2   2   1  2551  2553       1.3450    0.0282 
R    3   1   1   1   2   2   1  2546  2547       1.4340    0.0304 
R    3   1   1   1   2   2   1  2547  2549       1.5270    0.0364 
R    3   1   1   1   2   2   1  2549  2550       1.5370    0.0364 
R    3   1   1   1   2   2   1  2550  2548       1.5370    0.0364 
R    3   1   1   1   2   2   1  2546  2548       1.4550    0.0304 
R    3   1   1   1   2   2   1  2555  2554       1.5380    0.0364 
R    3   1   1   1   2   2   1  2553  2554       1.4300    0.0304 
R    3   1   1   1   2   2   1  2557  2556       1.2300    0.0218 
R    3   1   1   1   2   2   1  2556  2554       1.4900    0.0344 
R    3   1   1   1   2   2   1  2556  2558       1.3450    0.0282 
R    3   1   1   1   2   2   1  2558  2559       1.4300    0.0304 
R    3   1   1   1   2   2   1  2561  2560       1.2300    0.0218 
R    3   1   1   1   2   2   1  2560  2559       1.4900    0.0344 
R    3   1   1   1   2   2   1  2560  2562       1.3450    0.0282 
R    3   1   1   1   2   2   1  2564  2563       1.5380    0.0364 
R    3   1   1   1   2   2   1  2565  2564       1.5300    0.0364 
R    3   1   1   1   2   2   1  2566  2565       1.5220    0.0384 
R    3   1   1   1   2   2   1  2567  2566       1.2300    0.0213 
R    3   1   1   1   2   2   1  2568  2566       1.3600    0.0262 
R    3   1   1   1   2   2   1  2562  2563       1.4300    0.0304 
R    3   1   1   1   2   2   1  2570  2569       1.2300    0.0218 
R    3   1   1   1   2   2   1  2569  2563       1.4900    0.0344 
R    3   1   1   1   2   2   1  2569  2571       1.3450    0.0282 
R    3   1   1   1   2   2   1  2573  2572       1.5380    0.0364 
R    3   1   1   1   2   2   1  2574  2573       1.5220    0.0384 
R    3   1   1   1   2   2   1  2575  2574       1.2600    0.0237 
R    3   1   1   1   2   2   1  2576  2574       1.2600    0.0237 
R    3   1   1   1   2   2   1  2571  2572       1.4300    0.0304 
R    3   1   1   1   2   2   1  2578  2577       1.2300    0.0218 
R    3   1   1   1   2   2   1  2577  2572       1.4900    0.0344 
R    3   1   1   1   2   2   1  2577  2579       1.3450    0.0282 
R    3   1   1   1   2   2   1  2579  2580       1.4300    0.0304 
R    3   1   1   1   2   2   1  2582  2581       1.2300    0.0218 
R    3   1   1   1   2   2   1  2581  2580       1.4900    0.0344 
R    3   1   1   1   2   2   1  2581  2583       1.3450    0.0282 
R    3   1   1   1   2   2   1  2585  2584       1.5380    0.0364 
R    3   1   1   1   2   2   1  2586  2585       1.5300    0.0364 
R    3   1   1   1   2   2   1  2587  2586       1.5300    0.0364 
R    3   1   1   1   2   2   1  2588  2587       1.4900    0.0336 
R    3   1   1   1   2   2   1  2589  2588       1.3650    0.0252 
R    3   1   1   1   2   2   1  2590  2589       1.3650    0.0252 
R    3   1   1   1   2   2   1  2591  2589       1.3650    0.0252 
R    3   1   1   1   2   2   1  2583  2584       1.4300    0.0304 
R    3   1   1   1   2   2   1  2593  2592       1.2300    0.0218 
R    3   1   1   1   2   2   1  2592  2584       1.4900    0.0344 
R    3   1   1   1   2   2   1  2592  2594       1.3000    0.0337 
R    3   1   1   1   2   2   1  2601  2600       1.2300    0.0218 
R    3   1   1   1   2   2   1  2600  2596       1.4900    0.0344 
R    3   1   1   1   2   2   1  2600  2602       1.3450    0.0282 
R    3   1   1   1   2   2   1  2594  2596       1.4340    0.0304 
R    3   1   1   1   2   2   1  2596  2597       1.5270    0.0364 
R    3   1   1   1   2   2   1  2598  2597       1.5370    0.0364 
R    3   1   1   1   2   2   1  2598  2595       1.5370    0.0364 
R    3   1   1   1   2   2   1  2595  2594       1.4550    0.0304 
R    3   1   1   1   2   2   1  2598  2599       1.4300    0.0263 
R    3   1   1   1   2   2   1  2602  2603       1.4300    0.0304 
R    3   1   1   1   2   2   1  2605  2604       1.2300    0.0218 
R    3   1   1   1   2   2   1  2604  2603       1.4900    0.0344 
R    3   1   1   1   2   2   1  2604  2606       1.3000    0.0337 
R    3   1   1   1   2   2   1  2612  2611       1.2300    0.0218 
R    3   1   1   1   2   2   1  2611  2607       1.4900    0.0344 
R    3   1   1   1   2   2   1  2611  2613       1.3000    0.0337 
R    3   1   1   1   2   2   1  2606  2607       1.4340    0.0304 
R    3   1   1   1   2   2   1  2607  2609       1.5270    0.0364 
R    3   1   1   1   2   2   1  2609  2610       1.5370    0.0364 
R    3   1   1   1   2   2   1  2610  2608       1.5370    0.0364 
R    3   1   1   1   2   2   1  2606  2608       1.4550    0.0304 
R    3   1   1   1   2   2   1  2619  2618       1.2300    0.0218 
R    3   1   1   1   2   2   1  2618  2614       1.4900    0.0344 
R    3   1   1   1   2   2   1  2618  2620       1.3450    0.0282 
R    3   1   1   1   2   2   1  2613  2614       1.4340    0.0304 
R    3   1   1   1   2   2   1  2614  2616       1.5270    0.0364 
R    3   1   1   1   2   2   1  2616  2617       1.5370    0.0364 
R    3   1   1   1   2   2   1  2617  2615       1.5370    0.0364 
R    3   1   1   1   2   2   1  2613  2615       1.4550    0.0304 
R    3   1   1   1   2   2   1  2620  2621       1.4300    0.0304 
R    3   1   1   1   2   2   1  2623  2622       1.2300    0.0218 
R    3   1   1   1   2   2   1  2622  2621       1.4900    0.0344 
R    3   1   1   1   2   2   1  2622  2624       1.3000    0.0337 
R    3   1   1   1   2   2   1  2630  2629       1.2300    0.0218 
R    3   1   1   1   2   2   1  2629  2625       1.4900    0.0344 
R    3   1   1   1   2   2   1  2629  2631       1.3000    0.0337 
R    3   1   1   1   2   2   1  2624  2625       1.4340    0.0304 
R    3   1   1   1   2   2   1  2625  2627       1.5270    0.0364 
R    3   1   1   1   2   2   1  2627  2628       1.5370    0.0364 
R    3   1   1   1   2   2   1  2628  2626       1.5370    0.0364 
R    3   1   1   1   2   2   1  2624  2626       1.4550    0.0304 
R    3   1   1   1   2   2   1  2638  2637       1.2300    0.0218 
R    3   1   1   1   2   2   1  2637  2633       1.4900    0.0344 
R    3   1   1   1   2   2   1  2637  2639       1.3450    0.0282 
R    3   1   1   1   2   2   1  2631  2633       1.4340    0.0304 
R    3   1   1   1   2   2   1  2633  2634       1.5270    0.0364 
R    3   1   1   1   2   2   1  2635  2634       1.5370    0.0364 
R    3   1   1   1   2   2   1  2635  2632       1.5370    0.0364 
R    3   1   1   1   2   2   1  2632  2631       1.4550    0.0304 
R    3   1   1   1   2   2   1  2635  2636       1.4300    0.0263 
R    3   1   1   1   2   2   1  2639  2640       1.4300    0.0304 
R    3   1   1   1   2   2   1  2642  2641       1.2300    0.0218 
R    3   1   1   1   2   2   1  2641  2640       1.4900    0.0344 
R    3   1   1   1   2   2   1  2641  2643       1.3450    0.0282 
R    3   1   1   1   2   2   1  2645  2644       1.5380    0.0364 
R    3   1   1   1   2   2   1  2643  2644       1.4300    0.0304 
R    3   1   1   1   2   2   1  2647  2646       1.2300    0.0218 
R    3   1   1   1   2   2   1  2646  2644       1.4900    0.0344 
R    3   1   1   1   2   2   1  2646  2648       1.3450    0.0282 
R    3   1   1   1   2   2   1  2650  2649       1.5380    0.0364 
R    3   1   1   1   2   2   1  2651  2650       1.5300    0.0364 
R    3   1   1   1   2   2   1  2652  2651       1.5300    0.0364 
R    3   1   1   1   2   2   1  2653  2652       1.4900    0.0336 
R    3   1   1   1   2   2   1  2654  2653       1.3650    0.0252 
R    3   1   1   1   2   2   1  2655  2654       1.3650    0.0252 
R    3   1   1   1   2   2   1  2656  2654       1.3650    0.0252 
R    3   1   1   1   2   2   1  2648  2649       1.4300    0.0304 
R    3   1   1   1   2   2   1  2658  2657       1.2300    0.0218 
R    3   1   1   1   2   2   1  2657  2649       1.4900    0.0344 
R    3   1   1   1   2   2   1  2657  2659       1.3450    0.0282 
R    3   1   1   1   2   2   1  2659  2660       1.4300    0.0304 
R    3   1   1   1   2   2   1  2662  2661       1.2300    0.0218 
R    3   1   1   1   2   2   1  2661  2660       1.4900    0.0344 
R    3   1   1   1   2   2   1  2661  2663       1.3450    0.0282 
R    3   1   1   1   2   2   1  2665  2664       1.5380    0.0364 
R    3   1   1   1   2   2   1  2666  2665       1.5300    0.0364 
R    3   1   1   1   2   2   1  2667  2666       1.5220    0.0384 
R    3   1   1   1   2   2   1  2668  2667       1.2300    0.0213 
R    3   1   1   1   2   2   1  2669  2667       1.3600    0.0262 
R    3   1   1   1   2   2   1  2663  2664       1.4300    0.0304 
R    3   1   1   1   2   2   1  2671  2670       1.2300    0.0218 
R    3   1   1   1   2   2   1  2670  2664       1.4900    0.0344 
R    3   1   1   1   2   2   1  2670  2672       1.3450    0.0282 
R    3   1   1   1   2   2   1  2674  2673       1.5380    0.0364 
R    3   1   1   1   2   2   1  2672  2673       1.4300    0.0304 
R    3   1   1   1   2   2   1  2676  2675       1.2300    0.0218 
R    3   1   1   1   2   2   1  2675  2673       1.4900    0.0344 
R    3   1   1   1   2   2   1  2675  2677       1.3450    0.0282 
R    3   1   1   1   2   2   1  2677  2678       1.4300    0.0304 
R    3   1   1   1   2   2   1  2680  2679       1.2300    0.0218 
R    3   1   1   1   2   2   1  2679  2678       1.4900    0.0344 
R    3   1   1   1   2   2   1  2679  2681       1.3450    0.0282 
R    3   1   1   1   2   2   1  2683  2682       1.5000    0.0364 
R    3   1   1   1   2   2   1  2684  2683       1.5380    0.0364 
R    3   1   1   1   2   2   1  2685  2683       1.5380    0.0364 
R    3   1   1   1   2   2   1  2681  2682       1.4300    0.0304 
R    3   1   1   1   2   2   1  2687  2686       1.2300    0.0218 
R    3   1   1   1   2   2   1  2686  2682       1.4900    0.0344 
R    3   1   1   1   2   2   1  2686  2688       1.3450    0.0282 
R    3   1   1   1   2   2   1  2690  2689       1.5380    0.0364 
R    3   1   1   1   2   2   1  2691  2690       1.5300    0.0364 
R    3   1   1   1   2   2   1  2692  2691       1.8180    0.0386 
R    3   1   1   1   2   2   1  2693  2692       1.8160    0.0351 
R    3   1   1   1   2   2   1  2688  2689       1.4300    0.0304 
R    3   1   1   1   2   2   1  2695  2694       1.2300    0.0218 
R    3   1   1   1   2   2   1  2694  2689       1.4900    0.0344 
R    3   1   1   1   2   2   1  2694  2696       1.3450    0.0282 
R    3   1   1   1   2   2   1  2696  2697       1.4300    0.0304 
R    3   1   1   1   2   2   1  2699  2698       1.2300    0.0218 
R    3   1   1   1   2   2   1  2698  2697       1.4900    0.0344 
R    3   1   1   1   2   2   1  2698  2700       1.3450    0.0282 
R    3   1   1   1   2   2   1  2702  2701       1.5380    0.0364 
R    3   1   1   1   2   2   1  2703  2702       1.4900    0.0358 
R    3   1   1   1   2   2   1  2704  2703       1.3750    0.0311 
R    3   1   1   1   2   2   1  2705  2703       1.3750    0.0311 
R    3   1   1   1   2   2   1  2706  2704       1.3750    0.0311 
R    3   1   1   1   2   2   1  2707  2705       1.3750    0.0311 
R    3   1   1   1   2   2   1  2708  2706       1.3750    0.0311 
R    3   1   1   1   2   2   1  2708  2707       1.3750    0.0311 
R    3   1   1   1   2   2   1  2700  2701       1.4300    0.0304 
R    3   1   1   1   2   2   1  2710  2709       1.2300    0.0218 
R    3   1   1   1   2   2   1  2709  2701       1.4900    0.0344 
R    3   1   1   1   2   2   1  2709  2711       1.3000    0.0337 
R    3   1   1   1   2   2   1  2718  2717       1.2300    0.0218 
R    3   1   1   1   2   2   1  2717  2713       1.4900    0.0344 
R    3   1   1   1   2   2   1  2717  2719       1.3450    0.0282 
R    3   1   1   1   2   2   1  2711  2713       1.4340    0.0304 
R    3   1   1   1   2   2   1  2713  2714       1.5270    0.0364 
R    3   1   1   1   2   2   1  2715  2714       1.5370    0.0364 
R    3   1   1   1   2   2   1  2715  2712       1.5370    0.0364 
R    3   1   1   1   2   2   1  2712  2711       1.4550    0.0304 
R    3   1   1   1   2   2   1  2715  2716       1.4300    0.0263 
R    3   1   1   1   2   2   1  2719  2720       1.4300    0.0304 
R    3   1   1   1   2   2   1  2722  2721       1.2300    0.0218 
R    3   1   1   1   2   2   1  2721  2720       1.4900    0.0344 
R    3   1   1   1   2   2   1  2721  2723       1.3000    0.0337 
R    3   1   1   1   2   2   1  2729  2728       1.2300    0.0218 
R    3   1   1   1   2   2   1  2728  2724       1.4900    0.0344 
R    3   1   1   1   2   2   1  2728  2730       1.3450    0.0282 
R    3   1   1   1   2   2   1  2723  2724       1.4340    0.0304 
R    3   1   1   1   2   2   1  2724  2726       1.5270    0.0364 
R    3   1   1   1   2   2   1  2726  2727       1.5370    0.0364 
R    3   1   1   1   2   2   1  2727  2725       1.5370    0.0364 
R    3   1   1   1   2   2   1  2723  2725       1.4550    0.0304 
R    3   1   1   1   2   2   1  2732  2731       1.5380    0.0364 
R    3   1   1   1   2   2   1  2733  2732       1.5300    0.0364 
R    3   1   1   1   2   2   1  2734  2733       1.5300    0.0364 
R    3   1   1   1   2   2   1  2735  2734       1.5300    0.0364 
R    3   1   1   1   2   2   1  2736  2735       1.4800    0.0384 
R    3   1   1   1   2   2   1  2730  2731       1.4300    0.0304 
R    3   1   1   1   2   2   1  2738  2737       1.2300    0.0218 
R    3   1   1   1   2   2   1  2737  2731       1.4900    0.0344 
R    3   1   1   1   2   2   1  2737  2739       1.3450    0.0282 
R    3   1   1   1   2   2   1  2739  2740       1.4300    0.0304 
R    3   1   1   1   2   2   1  2742  2741       1.2300    0.0218 
R    3   1   1   1   2   2   1  2741  2740       1.4900    0.0344 
R    3   1   1   1   2   2   1  2741  2743       1.3450    0.0282 
R    3   1   1   1   2   2   1  2745  2744       1.5380    0.0364 
R    3   1   1   1   2   2   1  2743  2744       1.4300    0.0304 
R    3   1   1   1   2   2   1  2747  2746       1.2300    0.0218 
R    3   1   1   1   2   2   1  2746  2744       1.4900    0.0344 
R    3   1   1   1   2   2   1  2746  2748       1.3450    0.0282 
R    3   1   1   1   2   2   1  2750  2749       1.5380    0.0364 
R    3   1   1   1   2   2   1  2748  2749       1.4300    0.0304 
R    3   1   1   1   2   2   1  2752  2751       1.2300    0.0218 
R    3   1   1   1   2   2   1  2751  2749       1.4900    0.0344 
R    3   1   1   1   2   2   1  2751  2753       1.3450    0.0282 
R    3   1   1   1   2   2   1  2753  2754       1.4300    0.0304 
R    3   1   1   1   2   2   1  2756  2755       1.2300    0.0218 
R    3   1   1   1   2   2   1  2755  2754       1.4900    0.0344 
R    3   1   1   1   2   2   1  2755  2757       1.3450    0.0282 
R    3   1   1   1   2   2   1  2759  2758       1.5380    0.0364 
R    3   1   1   1   2   2   1  2760  2759       1.5300    0.0364 
R    3   1   1   1   2   2   1  2761  2760       1.5220    0.0384 
R    3   1   1   1   2   2   1  2762  2761       1.2600    0.0237 
R    3   1   1   1   2   2   1  2763  2761       1.2600    0.0237 
R    3   1   1   1   2   2   1  2757  2758       1.4300    0.0304 
R    3   1   1   1   2   2   1  2765  2764       1.2300    0.0218 
R    3   1   1   1   2   2   1  2764  2758       1.4900    0.0344 
R    3   1   1   1   2   2   1  2764  2766       1.3000    0.0337 
R    3   1   1   1   2   2   1  2773  2772       1.2300    0.0218 
R    3   1   1   1   2   2   1  2772  2768       1.4900    0.0344 
R    3   1   1   1   2   2   1  2772  2774       1.3450    0.0282 
R    3   1   1   1   2   2   1  2766  2768       1.4340    0.0304 
R    3   1   1   1   2   2   1  2768  2769       1.5270    0.0364 
R    3   1   1   1   2   2   1  2770  2769       1.5370    0.0364 
R    3   1   1   1   2   2   1  2770  2767       1.5370    0.0364 
R    3   1   1   1   2   2   1  2767  2766       1.4550    0.0304 
R    3   1   1   1   2   2   1  2770  2771       1.4300    0.0263 
R    3   1   1   1   2   2   1  2774  2775       1.4300    0.0304 
R    3   1   1   1   2   2   1  2777  2776       1.2300    0.0218 
R    3   1   1   1   2   2   1  2776  2775       1.4900    0.0344 
R    3   1   1   1   2   2   1  2776  2778       1.3450    0.0282 
R    3   1   1   1   2   2   1  2780  2779       1.5380    0.0364 
R    3   1   1   1   2   2   1  2781  2780       1.5300    0.0364 
R    3   1   1   1   2   2   1  2782  2781       1.5300    0.0364 
R    3   1   1   1   2   2   1  2783  2782       1.5300    0.0364 
R    3   1   1   1   2   2   1  2784  2783       1.4800    0.0384 
R    3   1   1   1   2   2   1  2778  2779       1.4300    0.0304 
R    3   1   1   1   2   2   1  2786  2785       1.2300    0.0218 
R    3   1   1   1   2   2   1  2785  2779       1.4900    0.0344 
R    3   1   1   1   2   2   1  2785  2787       1.3450    0.0282 
R    3   1   1   1   2   2   1  2789  2788       1.5380    0.0364 
R    3   1   1   1   2   2   1  2787  2788       1.4300    0.0304 
R    3   1   1   1   2   2   1  2791  2790       1.2300    0.0218 
R    3   1   1   1   2   2   1  2790  2788       1.4900    0.0344 
R    3   1   1   1   2   2   1  2790  2792       1.3450    0.0282 
R    3   1   1   1   2   2   1  2792  2793       1.4300    0.0304 
R    3   1   1   1   2   2   1  2795  2794       1.2300    0.0218 
R    3   1   1   1   2   2   1  2794  2793       1.4900    0.0344 
R    3   1   1   1   2   2   1  2794  2796       1.3450    0.0282 
R    3   1   1   1   2   2   1  2798  2797       1.5380    0.0364 
R    3   1   1   1   2   2   1  2799  2798       1.5300    0.0364 
R    3   1   1   1   2   2   1  2800  2799       1.5220    0.0384 
R    3   1   1   1   2   2   1  2801  2800       1.2600    0.0237 
R    3   1   1   1   2   2   1  2802  2800       1.2600    0.0237 
R    3   1   1   1   2   2   1  2796  2797       1.4300    0.0304 
R    3   1   1   1   2   2   1  2804  2803       1.2300    0.0218 
R    3   1   1   1   2   2   1  2803  2797       1.4900    0.0344 
R    3   1   1   1   2   2   1  2803  2805       1.3450    0.0282 
R    3   1   1   1   2   2   1  2807  2806       1.5380    0.0364 
R    3   1   1   1   2   2   1  2808  2807       1.5300    0.0364 
R    3   1   1   1   2   2   1  2809  2808       1.5300    0.0364 
R    3   1   1   1   2   2   1  2810  2809       1.4900    0.0336 
R    3   1   1   1   2   2   1  2811  2810       1.3650    0.0252 
R    3   1   1   1   2   2   1  2812  2811       1.3650    0.0252 
R    3   1   1   1   2   2   1  2813  2811       1.3650    0.0252 
R    3   1   1   1   2   2   1  2805  2806       1.4300    0.0304 
R    3   1   1   1   2   2   1  2815  2814       1.2300    0.0218 
R    3   1   1   1   2   2   1  2814  2806       1.4900    0.0344 
R    3   1   1   1   2   2   1  2814  2816       1.3450    0.0282 
R    3   1   1   1   2   2   1  2816  2817       1.4300    0.0304 
R    3   1   1   1   2   2   1  2819  2818       1.2300    0.0218 
R    3   1   1   1   2   2   1  2818  2817       1.4900    0.0344 
R    3   1   1   1   2   2   1  2818  2820       1.3450    0.0282 
R    3   1   1   1   2   2   1  2822  2821       1.5000    0.0364 
R    3   1   1   1   2   2   1  2823  2822       1.5380    0.0364 
R    3   1   1   1   2   2   1  2824  2822       1.5380    0.0364 
R    3   1   1   1   2   2   1  2820  2821       1.4300    0.0304 
R    3   1   1   1   2   2   1  2826  2825       1.2300    0.0218 
R    3   1   1   1   2   2   1  2825  2821       1.4900    0.0344 
R    3   1   1   1   2   2   1  2825  2827       1.3000    0.0337 
R    3   1   1   1   2   2   1  2834  2833       1.2300    0.0218 
R    3   1   1   1   2   2   1  2833  2829       1.4900    0.0344 
R    3   1   1   1   2   2   1  2833  2835       1.3450    0.0282 
R    3   1   1   1   2   2   1  2827  2829       1.4340    0.0304 
R    3   1   1   1   2   2   1  2829  2830       1.5270    0.0364 
R    3   1   1   1   2   2   1  2831  2830       1.5370    0.0364 
R    3   1   1   1   2   2   1  2831  2828       1.5370    0.0364 
R    3   1   1   1   2   2   1  2828  2827       1.4550    0.0304 
R    3   1   1   1   2   2   1  2831  2832       1.4300    0.0263 
R    3   1   1   1   2   2   1  2835  2836       1.4300    0.0304 
R    3   1   1   1   2   2   1  2838  2837       1.2300    0.0218 
R    3   1   1   1   2   2   1  2837  2836       1.4900    0.0344 
R    3   1   1   1   2   2   1  2837  2839       1.3000    0.0337 
R    3   1   1   1   2   2   1  2845  2844       1.2300    0.0218 
R    3   1   1   1   2   2   1  2844  2840       1.4900    0.0344 
R    3   1   1   1   2   2   1  2844  2846       1.3000    0.0337 
R    3   1   1   1   2   2   1  2839  2840       1.4340    0.0304 
R    3   1   1   1   2   2   1  2840  2842       1.5270    0.0364 
R    3   1   1   1   2   2   1  2842  2843       1.5370    0.0364 
R    3   1   1   1   2   2   1  2843  2841       1.5370    0.0364 
R    3   1   1   1   2   2   1  2839  2841       1.4550    0.0304 
R    3   1   1   1   2   2   1  2853  2852       1.2300    0.0218 
R    3   1   1   1   2   2   1  2852  2848       1.4900    0.0344 
R    3   1   1   1   2   2   1  2852  2854       1.3450    0.0282 
R    3   1   1   1   2   2   1  2846  2848       1.4340    0.0304 
R    3   1   1   1   2   2   1  2848  2849       1.5270    0.0364 
R    3   1   1   1   2   2   1  2850  2849       1.5370    0.0364 
R    3   1   1   1   2   2   1  2850  2847       1.5370    0.0364 
R    3   1   1   1   2   2   1  2847  2846       1.4550    0.0304 
R    3   1   1   1   2   2   1  2850  2851       1.4300    0.0263 
R    3   1   1   1   2   2   1  2854  2855       1.4300    0.0304 
R    3   1   1   1   2   2   1  2857  2856       1.2300    0.0218 
R    3   1   1   1   2   2   1  2856  2855       1.4900    0.0344 
R    3   1   1   1   2   2   1  2856  2858       1.3450    0.0282 
R    3   1   1   1   2   2   1  2860  2859       1.5380    0.0364 
R    3   1   1   1   2   2   1  2858  2859       1.4300    0.0304 
R    3   1   1   1   2   2   1  2862  2861       1.2300    0.0218 
R    3   1   1   1   2   2   1  2861  2859       1.4900    0.0344 
R    3   1   1   1   2   2   1  2861  2863       1.3450    0.0282 
R    3   1   1   1   2   2   1  2865  2864       1.5000    0.0364 
R    3   1   1   1   2   2   1  2866  2865       1.5380    0.0364 
R    3   1   1   1   2   2   1  2867  2865       1.5380    0.0364 
R    3   1   1   1   2   2   1  2863  2864       1.4300    0.0304 
R    3   1   1   1   2   2   1  2869  2868       1.2300    0.0218 
R    3   1   1   1   2   2   1  2868  2864       1.4900    0.0344 
R    3   1   1   1   2   2   1  2868  2870       1.3450    0.0282 
R    3   1   1   1   2   2   1  2870  2871       1.4300    0.0304 
R    3   1   1   1   2   2   1  2873  2872       1.2300    0.0218 
R    3   1   1   1   2   2   1  2872  2871       1.4900    0.0344 
R    3   1   1   1   2   2   1  2872  2874       1.3000    0.0337 
R    3   1   1   1   2   2   1  2880  2879       1.2300    0.0218 
R    3   1   1   1   2   2   1  2879  2875       1.4900    0.0344 
R    3   1   1   1   2   2   1  2879  2881       1.3450    0.0282 
R    3   1   1   1   2   2   1  2874  2875       1.4340    0.0304 
R    3   1   1   1   2   2   1  2875  2877       1.5270    0.0364 
R    3   1   1   1   2   2   1  2877  2878       1.5370    0.0364 
R    3   1   1   1   2   2   1  2878  2876       1.5370    0.0364 
R    3   1   1   1   2   2   1  2874  2876       1.4550    0.0304 
R    3   1   1   1   2   2   1  2883  2882       1.5380    0.0364 
R    3   1   1   1   2   2   1  2881  2882       1.4300    0.0304 
R    3   1   1   1   2   2   1  2885  2884       1.2300    0.0218 
R    3   1   1   1   2   2   1  2884  2882       1.4900    0.0344 
R    3   1   1   1   2   2   1  2884  2886       1.3450    0.0282 
R    3   1   1   1   2   2   1  2886  2887       1.4300    0.0304 
R    3   1   1   1   2   2   1  2889  2888       1.2300    0.0218 
R    3   1   1   1   2   2   1  2888  2887       1.4900    0.0344 
R    3   1   1   1   2   2   1  2888  2890       1.3450    0.0282 
R    3   1   1   1   2   2   1  2892  2891       1.5380    0.0364 
R    3   1   1   1   2   2   1  2893  2892       1.5300    0.0364 
R    3   1   1   1   2   2   1  2894  2893       1.5300    0.0364 
R    3   1   1   1   2   2   1  2895  2894       1.5300    0.0364 
R    3   1   1   1   2   2   1  2896  2895       1.4800    0.0384 
R    3   1   1   1   2   2   1  2890  2891       1.4300    0.0304 
R    3   1   1   1   2   2   1  2898  2897       1.2300    0.0218 
R    3   1   1   1   2   2   1  2897  2891       1.4900    0.0344 
R    3   1   1   1   2   2   1  2897  2899       1.3450    0.0282 
R    3   1   1   1   2   2   1  2901  2900       1.5380    0.0364 
R    3   1   1   1   2   2   1  2902  2901       1.5220    0.0384 
R    3   1   1   1   2   2   1  2903  2902       1.2600    0.0237 
R    3   1   1   1   2   2   1  2904  2902       1.2600    0.0237 
R    3   1   1   1   2   2   1  2899  2900       1.4300    0.0304 
R    3   1   1   1   2   2   1  2906  2905       1.2300    0.0218 
R    3   1   1   1   2   2   1  2905  2900       1.4900    0.0344 
R    3   1   1   1   2   2   1  2905  2907       1.3450    0.0282 
R    3   1   1   1   2   2   1  2907  2908       1.4300    0.0304 
R    3   1   1   1   2   2   1  2910  2909       1.2300    0.0218 
R    3   1   1   1   2   2   1  2909  2908       1.4900    0.0344 
R    3   1   1   1   2   2   1  2909  2911       1.3450    0.0282 
R    3   1   1   1   2   2   1  2913  2912       1.5380    0.0364 
R    3   1   1   1   2   2   1  2914  2913       1.5300    0.0364 
R    3   1   1   1   2   2   1  2915  2914       1.5220    0.0384 
R    3   1   1   1   2   2   1  2916  2915       1.2600    0.0237 
R    3   1   1   1   2   2   1  2917  2915       1.2600    0.0237 
R    3   1   1   1   2   2   1  2911  2912       1.4300    0.0304 
R    3   1   1   1   2   2   1  2919  2918       1.2300    0.0218 
R    3   1   1   1   2   2   1  2918  2912       1.4900    0.0344 
R    3   1   1   1   2   2   1  2918  2920       1.3450    0.0282 
R    3   1   1   1   2   2   1  2922  2921       1.5380    0.0364 
R    3   1   1   1   2   2   1  2920  2921       1.4300    0.0304 
R    3   1   1   1   2   2   1  2924  2923       1.2300    0.0218 
R    3   1   1   1   2   2   1  2923  2921       1.4900    0.0344 
R    3   1   1   1   2   2   1  2923  2925       1.3450    0.0282 
R    3   1   1   1   2   2   1  2925  2926       1.4300    0.0304 
R    3   1   1   1   2   2   1  2928  2927       1.2300    0.0218 
R    3   1   1   1   2   2   1  2927  2926       1.4900    0.0344 
R    3   1   1   1   2   2   1  2927  2929       1.3450    0.0282 
R    3   1   1   1   2   2   1  2931  2930       1.5380    0.0364 
R    3   1   1   1   2   2   1  2929  2930       1.4300    0.0304 
R    3   1   1   1   2   2   1  2933  2932       1.2300    0.0218 
R    3   1   1   1   2   2   1  2932  2930       1.4900    0.0344 
R    3   1   1   1   2   2   1  2932  2934       1.3450    0.0282 
R    3   1   1   1   2   2   1  2936  2935       1.5380    0.0364 
R    3   1   1   1   2   2   1  2937  2936       1.5300    0.0364 
R    3   1   1   1   2   2   1  2938  2937       1.5220    0.0384 
R    3   1   1   1   2   2   1  2939  2938       1.2300    0.0213 
R    3   1   1   1   2   2   1  2940  2938       1.3600    0.0262 
R    3   1   1   1   2   2   1  2934  2935       1.4300    0.0304 
R    3   1   1   1   2   2   1  2942  2941       1.2300    0.0218 
R    3   1   1   1   2   2   1  2941  2935       1.4900    0.0344 
R    3   1   1   1   2   2   1  2941  2943       1.3450    0.0282 
R    3   1   1   1   2   2   1  2943  2944       1.4300    0.0304 
R    3   1   1   1   2   2   1  2946  2945       1.2300    0.0218 
R    3   1   1   1   2   2   1  2945  2944       1.4900    0.0344 
R    3   1   1   1   2   2   1  2945  2947       1.3000    0.0337 
R    3   1   1   1   2   2   1  2953  2952       1.2300    0.0218 
R    3   1   1   1   2   2   1  2952  2948       1.4900    0.0344 
R    3   1   1   1   2   2   1  2952  2954       1.3000    0.0337 
R    3   1   1   1   2   2   1  2947  2948       1.4340    0.0304 
R    3   1   1   1   2   2   1  2948  2950       1.5270    0.0364 
R    3   1   1   1   2   2   1  2950  2951       1.5370    0.0364 
R    3   1   1   1   2   2   1  2951  2949       1.5370    0.0364 
R    3   1   1   1   2   2   1  2947  2949       1.4550    0.0304 
R    3   1   1   1   2   2   1  2961  2960       1.2300    0.0218 
R    3   1   1   1   2   2   1  2960  2956       1.4900    0.0344 
R    3   1   1   1   2   2   1  2960  2962       1.3450    0.0282 
R    3   1   1   1   2   2   1  2954  2956       1.4340    0.0304 
R    3   1   1   1   2   2   1  2956  2957       1.5270    0.0364 
R    3   1   1   1   2   2   1  2958  2957       1.5370    0.0364 
R    3   1   1   1   2   2   1  2958  2955       1.5370    0.0364 
R    3   1   1   1   2   2   1  2955  2954       1.4550    0.0304 
R    3   1   1   1   2   2   1  2958  2959       1.4300    0.0263 
R    3   1   1   1   2   2   1  2962  2963       1.4300    0.0304 
R    3   1   1   1   2   2   1  2965  2964       1.2300    0.0218 
R    3   1   1   1   2   2   1  2964  2963       1.4900    0.0344 
R    3   1   1   1   2   2   1  2964  2966       1.3000    0.0337 
R    3   1   1   1   2   2   1  2972  2971       1.2300    0.0218 
R    3   1   1   1   2   2   1  2971  2967       1.4900    0.0344 
R    3   1   1   1   2   2   1  2971  2973       1.3450    0.0282 
R    3   1   1   1   2   2   1  2966  2967       1.4340    0.0304 
R    3   1   1   1   2   2   1  2967  2969       1.5270    0.0364 
R    3   1   1   1   2   2   1  2969  2970       1.5370    0.0364 
R    3   1   1   1   2   2   1  2970  2968       1.5370    0.0364 
R    3   1   1   1   2   2   1  2966  2968       1.4550    0.0304 
R    3   1   1   1   2   2   1  2975  2974       1.5380    0.0364 
R    3   1   1   1   2   2   1  2973  2974       1.4300    0.0304 
R    3   1   1   1   2   2   1  2977  2976       1.2300    0.0218 
R    3   1   1   1   2   2   1  2976  2974       1.4900    0.0344 
R    3   1   1   1   2   2   1  2976  2978       1.3450    0.0282 
R    3   1   1   1   2   2   1  2978  2979       1.4300    0.0304 
R    3   1   1   1   2   2   1  2981  2980       1.2300    0.0218 
R    3   1   1   1   2   2   1  2980  2979       1.4900    0.0344 
R    3   1   1   1   2   2   1  2980  2982       1.3000    0.0337 
R    3   1   1   1   2   2   1  2988  2987       1.2300    0.0218 
R    3   1   1   1   2   2   1  2987  2983       1.4900    0.0344 
R    3   1   1   1   2   2   1  2987  2989       1.3450    0.0282 
R    3   1   1   1   2   2   1  2982  2983       1.4340    0.0304 
R    3   1   1   1   2   2   1  2983  2985       1.5270    0.0364 
R    3   1   1   1   2   2   1  2985  2986       1.5370    0.0364 
R    3   1   1   1   2   2   1  2986  2984       1.5370    0.0364 
R    3   1   1   1   2   2   1  2982  2984       1.4550    0.0304 
R    3   1   1   1   2   2   1  2991  2990       1.5380    0.0364 
R    3   1   1   1   2   2   1  2989  2990       1.4300    0.0304 
R    3   1   1   1   2   2   1  2993  2992       1.2300    0.0218 
R    3   1   1   1   2   2   1  2992  2990       1.4900    0.0344 
R    3   1   1   1   2   2   1  2992  2994       1.3450    0.0282 
R    3   1   1   1   2   2   1  2994  2995       1.4300    0.0304 
R    3   1   1   1   2   2   1  2997  2996       1.2300    0.0218 
R    3   1   1   1   2   2   1  2996  2995       1.4900    0.0344 
R    3   1   1   1   2   2   1  2996  2998       1.3450    0.0282 
R    3   1   1   1   2   2   1  3000  2999       1.5380    0.0364 
R    3   1   1   1   2   2   1  3001  3000       1.5300    0.0364 
R    3   1   1   1   2   2   1  3002  3001       1.5220    0.0384 
R    3   1   1   1   2   2   1  3003  3002       1.2600    0.0237 
R    3   1   1   1   2   2   1  3004  3002       1.2600    0.0237 
R    3   1   1   1   2   2   1  2998  2999       1.4300    0.0304 
R    3   1   1   1   2   2   1  3006  3005       1.2300    0.0218 
R    3   1   1   1   2   2   1  3005  2999       1.4900    0.0344 
R    3   1   1   1   2   2   1  3005  3007       1.3450    0.0282 
R    3   1   1   1   2   2   1  3009  3008       1.5380    0.0364 
R    3   1   1   1   2   2   1  3010  3009       1.5300    0.0364 
R    3   1   1   1   2   2   1  3011  3010       1.5300    0.0364 
R    3   1   1   1   2   2   1  3012  3011       1.4900    0.0336 
R    3   1   1   1   2   2   1  3013  3012       1.3650    0.0252 
R    3   1   1   1   2   2   1  3014  3013       1.3650    0.0252 
R    3   1   1   1   2   2   1  3015  3013       1.3650    0.0252 
R    3   1   1   1   2   2   1  3007  3008       1.4300    0.0304 
R    3   1   1   1   2   2   1  3017  3016       1.2300    0.0218 
R    3   1   1   1   2   2   1  3016  3008       1.4900    0.0344 
R    3   1   1   1   2   2   1  3016  3018       1.3450    0.0282 
R    3   1   1   1   2   2   1  3018  3019       1.4300    0.0304 
R    3   1   1   1   2   2   1  3021  3020       1.2300    0.0218 
R    3   1   1   1   2   2   1  3020  3019       1.4900    0.0344 
R    3   1   1   1   2   2   1  3020  3022       1.3450    0.0282 
R    3   1   1   1   2   2   1  3024  3023       1.5380    0.0364 
R    3   1   1   1   2   2   1  3025  3024       1.5300    0.0364 
R    3   1   1   1   2   2   1  3026  3025       1.5220    0.0384 
R    3   1   1   1   2   2   1  3027  3026       1.2600    0.0237 
R    3   1   1   1   2   2   1  3028  3026       1.2600    0.0237 
R    3   1   1   1   2   2   1  3022  3023       1.4300    0.0304 
R    3   1   1   1   2   2   1  3030  3029       1.2300    0.0218 
R    3   1   1   1   2   2   1  3029  3023       1.4900    0.0344 
R    3   1   1   1   2   2   1  3029  3031       1.3450    0.0282 
R    3   1   1   1   2   2   1  3033  3032       1.5380    0.0364 
R    3   1   1   1   2   2   1  3034  3033       1.5300    0.0364 
R    3   1   1   1   2   2   1  3035  3034       1.5220    0.0384 
R    3   1   1   1   2   2   1  3036  3035       1.2300    0.0213 
R    3   1   1   1   2   2   1  3037  3035       1.3600    0.0262 
R    3   1   1   1   2   2   1  3031  3032       1.4300    0.0304 
R    3   1   1   1   2   2   1  3039  3038       1.2300    0.0218 
R    3   1   1   1   2   2   1  3038  3032       1.4900    0.0344 
R    3   1   1   1   2   2   1  3038  3040       1.3450    0.0282 
R    3   1   1   1   2   2   1  3040  3041       1.4300    0.0304 
R    3   1   1   1   2   2   1  3043  3042       1.2300    0.0218 
R    3   1   1   1   2   2   1  3042  3041       1.4900    0.0344 
R    3   1   1   1   2   2   1  3042  3044       1.3000    0.0337 
R    3   1   1   1   2   2   1  3050  3049       1.2300    0.0218 
R    3   1   1   1   2   2   1  3049  3045       1.4900    0.0344 
R    3   1   1   1   2   2   1  3049  3051       1.3450    0.0282 
R    3   1   1   1   2   2   1  3044  3045       1.4340    0.0304 
R    3   1   1   1   2   2   1  3045  3047       1.5270    0.0364 
R    3   1   1   1   2   2   1  3047  3048       1.5370    0.0364 
R    3   1   1   1   2   2   1  3048  3046       1.5370    0.0364 
R    3   1   1   1   2   2   1  3044  3046       1.4550    0.0304 
R    3   1   1   1   2   2   1  3053  3052       1.5380    0.0364 
R    3   1   1   1   2   2   1  3051  3052       1.4300    0.0304 
R    3   1   1   1   2   2   1  3055  3054       1.2300    0.0218 
R    3   1   1   1   2   2   1  3054  3052       1.4900    0.0344 
R    3   1   1   1   2   2   1  3054  3056       1.3450    0.0282 
R    3   1   1   1   2   2   1  3056  3057       1.4300    0.0304 
R    3   1   1   1   2   2   1  3059  3058       1.2300    0.0218 
R    3   1   1   1   2   2   1  3058  3057       1.4900    0.0344 
R    3   1   1   1   2   2   1  3058  3060       1.3450    0.0282 
R    3   1   1   1   2   2   1  3062  3061       1.5380    0.0364 
R    3   1   1   1   2   2   1  3063  3062       1.4200    0.0263 
R    3   1   1   1   2   2   1  3060  3061       1.4300    0.0304 
R    3   1   1   1   2   2   1  3065  3064       1.2300    0.0218 
R    3   1   1   1   2   2   1  3064  3061       1.4900    0.0344 
R    3   1   1   1   2   2   1  3064  3066       1.3000    0.0337 
R    3   1   1   1   2   2   1  3073  3072       1.2300    0.0218 
R    3   1   1   1   2   2   1  3072  3068       1.4900    0.0344 
R    3   1   1   1   2   2   1  3072  3074       1.3450    0.0282 
R    3   1   1   1   2   2   1  3066  3068       1.4340    0.0304 
R    3   1   1   1   2   2   1  3068  3069       1.5270    0.0364 
R    3   1   1   1   2   2   1  3070  3069       1.5370    0.0364 
R    3   1   1   1   2   2   1  3070  3067       1.5370    0.0364 
R    3   1   1   1   2   2   1  3067  3066       1.4550    0.0304 
R    3   1   1   1   2   2   1  3070  3071       1.4300    0.0263 
R    3   1   1   1   2   2   1  3074  3075       1.4300    0.0304 
R    3   1   1   1   2   2   1  3077  3076       1.2300    0.0218 
R    3   1   1   1   2   2   1  3076  3075       1.4900    0.0344 
R    3   1   1   1   2   2   1  3076  3078       1.3450    0.0282 
R    3   1   1   1   2   2   1  3080  3079       1.5380    0.0364 
R    3   1   1   1   2   2   1  3081  3080       1.4900    0.0358 
R    3   1   1   1   2   2   1  3082  3081       1.3750    0.0311 
R    3   1   1   1   2   2   1  3083  3081       1.3750    0.0311 
R    3   1   1   1   2   2   1  3084  3082       1.3750    0.0311 
R    3   1   1   1   2   2   1  3085  3083       1.3750    0.0311 
R    3   1   1   1   2   2   1  3086  3084       1.3750    0.0311 
R    3   1   1   1   2   2   1  3086  3085       1.3750    0.0311 
R    3   1   1   1   2   2   1  3078  3079       1.4300    0.0304 
R    3   1   1   1   2   2   1  3088  3087       1.2300    0.0218 
R    3   1   1   1   2   2   1  3087  3079       1.4900    0.0344 
R    3   1   1   1   2   2   1  3087  3089       1.3450    0.0282 
R    3   1   1   1   2   2   1  3091  3090       1.5380    0.0364 
R    3   1   1   1   2   2   1  3092  3091       1.5300    0.0364 
R    3   1   1   1   2   2   1  3093  3092       1.5220    0.0384 
R    3   1   1   1   2   2   1  3094  3093       1.2300    0.0213 
R    3   1   1   1   2   2   1  3095  3093       1.3600    0.0262 
R    3   1   1   1   2   2   1  3089  3090       1.4300    0.0304 
R    3   1   1   1   2   2   1  3097  3096       1.2300    0.0218 
R    3   1   1   1   2   2   1  3096  3090       1.4900    0.0344 
R    3   1   1   1   2   2   1  3096  3098       1.3450    0.0282 
R    3   1   1   1   2   2   1  3098  3099       1.4300    0.0304 
R    3   1   1   1   2   2   1  3101  3100       1.2300    0.0218 
R    3   1   1   1   2   2   1  3100  3099       1.4900    0.0344 
R    3   1   1   1   2   2   1  3100  3102       1.3450    0.0282 
R    3   1   1   1   2   2   1  3104  3103       1.5380    0.0364 
R    3   1   1   1   2   2   1  3105  3104       1.5380    0.0364 
R    3   1   1   1   2   2   1  3106  3105       1.5380    0.0364 
R    3   1   1   1   2   2   1  3107  3105       1.5380    0.0364 
R    3   1   1   1   2   2   1  3102  3103       1.4300    0.0304 
R    3   1   1   1   2   2   1  3109  3108       1.2300    0.0218 
R    3   1   1   1   2   2   1  3108  3103       1.4900    0.0344 
R    3   1   1   1   2   2   1  3108  3110       1.3000    0.0337 
R    3   1   1   1   2   2   1  3117  3116       1.2300    0.0218 
R    3   1   1   1   2   2   1  3116  3112       1.4900    0.0344 
R    3   1   1   1   2   2   1  3116  3118       1.3450    0.0282 
R    3   1   1   1   2   2   1  3110  3112       1.4340    0.0304 
R    3   1   1   1   2   2   1  3112  3113       1.5270    0.0364 
R    3   1   1   1   2   2   1  3114  3113       1.5370    0.0364 
R    3   1   1   1   2   2   1  3114  3111       1.5370    0.0364 
R    3   1   1   1   2   2   1  3111  3110       1.4550    0.0304 
R    3   1   1   1   2   2   1  3114  3115       1.4300    0.0263 
R    3   1   1   1   2   2   1  3118  3119       1.4300    0.0304 
R    3   1   1   1   2   2   1  3121  3120       1.2300    0.0218 
R    3   1   1   1   2   2   1  3120  3119       1.4900    0.0344 
R    3   1   1   1   2   2   1  3120  3122       1.3000    0.0337 
R    3   1   1   1   2   2   1  3128  3127       1.2300    0.0218 
R    3   1   1   1   2   2   1  3127  3123       1.4900    0.0344 
R    3   1   1   1   2   2   1  3127  3129       1.3450    0.0282 
R    3   1   1   1   2   2   1  3122  3123       1.4340    0.0304 
R    3   1   1   1   2   2   1  3123  3125       1.5270    0.0364 
R    3   1   1   1   2   2   1  3125  3126       1.5370    0.0364 
R    3   1   1   1   2   2   1  3126  3124       1.5370    0.0364 
R    3   1   1   1   2   2   1  3122  3124       1.4550    0.0304 
R    3   1   1   1   2   2   1  3131  3130       1.5380    0.0364 
R    3   1   1   1   2   2   1  3129  3130       1.4300    0.0304 
R    3   1   1   1   2   2   1  3133  3132       1.2300    0.0218 
R    3   1   1   1   2   2   1  3132  3130       1.4900    0.0344 
R    3   1   1   1   2   2   1  3132  3134       1.3450    0.0282 
R    3   1   1   1   2   2   1  3134  3135       1.4300    0.0304 
R    3   1   1   1   2   2   1  3137  3136       1.2300    0.0218 
R    3   1   1   1   2   2   1  3136  3135       1.4900    0.0344 
R    3   1   1   1   2   2   1  3136  3138       1.3000    0.0337 
R    3   1   1   1   2   2   1  3144  3143       1.2300    0.0218 
R    3   1   1   1   2   2   1  3143  3139       1.4900    0.0344 
R    3   1   1   1   2   2   1  3143  3145       1.3000    0.0337 
R    3   1   1   1   2   2   1  3138  3139       1.4340    0.0304 
R    3   1   1   1   2   2   1  3139  3141       1.5270    0.0364 
R    3   1   1   1   2   2   1  3141  3142       1.5370    0.0364 
R    3   1   1   1   2   2   1  3142  3140       1.5370    0.0364 
R    3   1   1   1   2   2   1  3138  3140       1.4550    0.0304 
R    3   1   1   1   2   2   1  3152  3151       1.2300    0.0218 
R    3   1   1   1   2   2   1  3151  3147       1.4900    0.0344 
R    3   1   1   1   2   2   1  3151  3153       1.3450    0.0282 
R    3   1   1   1   2   2   1  3145  3147       1.4340    0.0304 
R    3   1   1   1   2   2   1  3147  3148       1.5270    0.0364 
R    3   1   1   1   2   2   1  3149  3148       1.5370    0.0364 
R    3   1   1   1   2   2   1  3149  3146       1.5370    0.0364 
R    3   1   1   1   2   2   1  3146  3145       1.4550    0.0304 
R    3   1   1   1   2   2   1  3149  3150       1.4300    0.0263 
R    3   1   1   1   2   2   1  3153  3154       1.4300    0.0304 
R    3   1   1   1   2   2   1  3156  3155       1.2300    0.0218 
R    3   1   1   1   2   2   1  3155  3154       1.4900    0.0344 
R    3   1   1   1   2   2   1  3155  3157       1.3450    0.0282 
R    3   1   1   1   2   2   1  3159  3158       1.5380    0.0364 
R    3   1   1   1   2   2   1  3160  3159       1.5300    0.0364 
R    3   1   1   1   2   2   1  3161  3160       1.5220    0.0384 
R    3   1   1   1   2   2   1  3162  3161       1.2600    0.0237 
R    3   1   1   1   2   2   1  3163  3161       1.2600    0.0237 
R    3   1   1   1   2   2   1  3157  3158       1.4300    0.0304 
R    3   1   1   1   2   2   1  3165  3164       1.2300    0.0218 
R    3   1   1   1   2   2   1  3164  3158       1.4900    0.0344 
R    3   1   1   1   2   2   1  3164  3166       1.3450    0.0282 
R    3   1   1   1   2   2   1  3168  3167       1.5380    0.0364 
R    3   1   1   1   2   2   1  3166  3167       1.4300    0.0304 
R    3   1   1   1   2   2   1  3170  3169       1.2300    0.0218 
R    3   1   1   1   2   2   1  3169  3167       1.4900    0.0344 
R    3   1   1   1   2   2   1  3169  3171       1.3450    0.0282 
R    3   1   1   1   2   2   1  3171  3172       1.4300    0.0304 
R    3   1   1   1   2   2   1  3174  3173       1.2300    0.0218 
R    3   1   1   1   2   2   1  3173  3172       1.4900    0.0344 
R    3   1   1   1   2   2   1  3173  3175       1.3450    0.0282 
R    3   1   1   1   2   2   1  3177  3176       1.5380    0.0364 
R    3   1   1   1   2   2   1  3178  3177       1.5300    0.0364 
R    3   1   1   1   2   2   1  3179  3178       1.5300    0.0364 
R    3   1   1   1   2   2   1  3180  3179       1.5300    0.0364 
R    3   1   1   1   2   2   1  3181  3180       1.4800    0.0384 
R    3   1   1   1   2   2   1  3175  3176       1.4300    0.0304 
R    3   1   1   1   2   2   1  3183  3182       1.2300    0.0218 
R    3   1   1   1   2   2   1  3182  3176       1.4900    0.0344 
R    3   1   1   1   2   2   1  3182  3184       1.3000    0.0337 
R    3   1   1   1   2   2   1  3191  3190       1.2300    0.0218 
R    3   1   1   1   2   2   1  3190  3186       1.4900    0.0344 
R    3   1   1   1   2   2   1  3190  3192       1.3450    0.0282 
R    3   1   1   1   2   2   1  3184  3186       1.4340    0.0304 
R    3   1   1   1   2   2   1  3186  3187       1.5270    0.0364 
R    3   1   1   1   2   2   1  3188  3187       1.5370    0.0364 
R    3   1   1   1   2   2   1  3188  3185       1.5370    0.0364 
R    3   1   1   1   2   2   1  3185  3184       1.4550    0.0304 
R    3   1   1   1   2   2   1  3188  3189       1.4300    0.0263 
R    3   1   1   1   2   2   1  3192  3193       1.4300    0.0304 
R    3   1   1   1   2   2   1  3195  3194       1.2300    0.0218 
R    3   1   1   1   2   2   1  3194  3193       1.4900    0.0344 
R    3   1   1   1   2   2   1  3194  3196       1.3450    0.0282 
R    3   1   1   1   2   2   1  3198  3197       1.5380    0.0364 
R    3   1   1   1   2   2   1  3199  3198       1.5300    0.0364 
R    3   1   1   1   2   2   1  3200  3199       1.5220    0.0384 
R    3   1   1   1   2   2   1  3201  3200       1.2600    0.0237 
R    3   1   1   1   2   2   1  3202  3200       1.2600    0.0237 
R    3   1   1   1   2   2   1  3196  3197       1.4300    0.0304 
R    3   1   1   1   2   2   1  3204  3203       1.2300    0.0218 
R    3   1   1   1   2   2   1  3203  3197       1.4900    0.0344 
R    3   1   1   1   2   2   1  3203  3205       1.3450    0.0282 
R    3   1   1   1   2   2   1  3207  3206       1.5380    0.0364 
R    3   1   1   1   2   2   1  3208  3207       1.5300    0.0364 
R    3   1   1   1   2   2   1  3209  3208       1.5220    0.0384 
R    3   1   1   1   2   2   1  3210  3209       1.2300    0.0213 
R    3   1   1   1   2   2   1  3211  3209       1.3600    0.0262 
R    3   1   1   1   2   2   1  3205  3206       1.4300    0.0304 
R    3   1   1   1   2   2   1  3213  3212       1.2300    0.0218 
R    3   1   1   1   2   2   1  3212  3206       1.4900    0.0344 
R    3   1   1   1   2   2   1  3212  3214       1.3450    0.0282 
R    3   1   1   1   2   2   1  3214  3215       1.4300    0.0304 
R    3   1   1   1   2   2   1  3217  3216       1.2300    0.0218 
R    3   1   1   1   2   2   1  3216  3215       1.4900    0.0344 
R    3   1   1   1   2   2   1  3216  3218       1.3450    0.0282 
R    3   1   1   1   2   2   1  3220  3219       1.5000    0.0364 
R    3   1   1   1   2   2   1  3221  3220       1.5380    0.0364 
R    3   1   1   1   2   2   1  3222  3220       1.5380    0.0364 
R    3   1   1   1   2   2   1  3218  3219       1.4300    0.0304 
R    3   1   1   1   2   2   1  3224  3223       1.2300    0.0218 
R    3   1   1   1   2   2   1  3223  3219       1.4900    0.0344 
R    3   1   1   1   2   2   1  3223  3225       1.3000    0.0337 
R    3   1   1   1   2   2   1  3232  3231       1.2300    0.0218 
R    3   1   1   1   2   2   1  3231  3227       1.4900    0.0344 
R    3   1   1   1   2   2   1  3231  3233       1.3450    0.0282 
R    3   1   1   1   2   2   1  3225  3227       1.4340    0.0304 
R    3   1   1   1   2   2   1  3227  3228       1.5270    0.0364 
R    3   1   1   1   2   2   1  3229  3228       1.5370    0.0364 
R    3   1   1   1   2   2   1  3229  3226       1.5370    0.0364 
R    3   1   1   1   2   2   1  3226  3225       1.4550    0.0304 
R    3   1   1   1   2   2   1  3229  3230       1.4300    0.0263 
R    3   1   1   1   2   2   1  3233  3234       1.4300    0.0304 
R    3   1   1   1   2   2   1  3236  3235       1.2300    0.0218 
R    3   1   1   1   2   2   1  3235  3234       1.4900    0.0344 
R    3   1   1   1   2   2   1  3235  3237       1.3450    0.0282 
R    3   1   1   1   2   2   1  3239  3238       1.5380    0.0364 
R    3   1   1   1   2   2   1  3240  3239       1.5220    0.0384 
R    3   1   1   1   2   2   1  3241  3240       1.2600    0.0237 
R    3   1   1   1   2   2   1  3242  3240       1.2600    0.0237 
R    3   1   1   1   2   2   1  3237  3238       1.4300    0.0304 
R    3   1   1   1   2   2   1  3244  3243       1.2300    0.0218 
R    3   1   1   1   2   2   1  3243  3238       1.4900    0.0344 
R    3   1   1   1   2   2   1  3243  3245       1.3450    0.0282 
R    3   1   1   1   2   2   1  3247  3246       1.5380    0.0364 
R    3   1   1   1   2   2   1  3248  3247       1.5380    0.0364 
R    3   1   1   1   2   2   1  3249  3248       1.5380    0.0364 
R    3   1   1   1   2   2   1  3250  3248       1.5380    0.0364 
R    3   1   1   1   2   2   1  3245  3246       1.4300    0.0304 
R    3   1   1   1   2   2   1  3252  3251       1.2300    0.0218 
R    3   1   1   1   2   2   1  3251  3246       1.4900    0.0344 
R    3   1   1   1   2   2   1  3251  3253       1.3450    0.0282 
R    3   1   1   1   2   2   1  3253  3254       1.4300    0.0304 
R    3   1   1   1   2   2   1  3256  3255       1.2300    0.0218 
R    3   1   1   1   2   2   1  3255  3254       1.4900    0.0344 
R    3   1   1   1   2   2   1  3255  3257       1.3450    0.0282 
R    3   1   1   1   2   2   1  3259  3258       1.5380    0.0364 
R    3   1   1   1   2   2   1  3257  3258       1.4300    0.0304 
R    3   1   1   1   2   2   1  3261  3260       1.2300    0.0218 
R    3   1   1   1   2   2   1  3260  3258       1.4900    0.0344 
R    3   1   1   1   2   2   1  3260  3262       1.3000    0.0337 
R    3   1   1   1   2   2   1  3269  3268       1.2300    0.0218 
R    3   1   1   1   2   2   1  3268  3264       1.4900    0.0344 
R    3   1   1   1   2   2   1  3268  3270       1.3450    0.0282 
R    3   1   1   1   2   2   1  3262  3264       1.4340    0.0304 
R    3   1   1   1   2   2   1  3264  3265       1.5270    0.0364 
R    3   1   1   1   2   2   1  3266  3265       1.5370    0.0364 
R    3   1   1   1   2   2   1  3266  3263       1.5370    0.0364 
R    3   1   1   1   2   2   1  3263  3262       1.4550    0.0304 
R    3   1   1   1   2   2   1  3266  3267       1.4300    0.0263 
R    3   1   1   1   2   2   1  3270  3271       1.4300    0.0304 
R    3   1   1   1   2   2   1  3273  3272       1.2300    0.0218 
R    3   1   1   1   2   2   1  3272  3271       1.4900    0.0344 
R    3   1   1   1   2   2   1  3272  3274       1.3000    0.0337 
R    3   1   1   1   2   2   1  3280  3279       1.2300    0.0218 
R    3   1   1   1   2   2   1  3279  3275       1.4900    0.0344 
R    3   1   1   1   2   2   1  3279  3281       1.3450    0.0282 
R    3   1   1   1   2   2   1  3274  3275       1.4340    0.0304 
R    3   1   1   1   2   2   1  3275  3277       1.5270    0.0364 
R    3   1   1   1   2   2   1  3277  3278       1.5370    0.0364 
R    3   1   1   1   2   2   1  3278  3276       1.5370    0.0364 
R    3   1   1   1   2   2   1  3274  3276       1.4550    0.0304 
R    3   1   1   1   2   2   1  3283  3282       1.5380    0.0364 
R    3   1   1   1   2   2   1  3284  3283       1.4200    0.0263 
R    3   1   1   1   2   2   1  3281  3282       1.4300    0.0304 
R    3   1   1   1   2   2   1  3286  3285       1.2300    0.0218 
R    3   1   1   1   2   2   1  3285  3282       1.4900    0.0344 
R    3   1   1   1   2   2   1  3285  3287       1.3450    0.0282 
R    3   1   1   1   2   2   1  3287  3288       1.4300    0.0304 
R    3   1   1   1   2   2   1  3290  3289       1.2300    0.0218 
R    3   1   1   1   2   2   1  3289  3288       1.4900    0.0344 
R    3   1   1   1   2   2   1  3289  3291       1.3450    0.0282 
R    3   1   1   1   2   2   1  3293  3292       1.5380    0.0364 
R    3   1   1   1   2   2   1  3291  3292       1.4300    0.0304 
R    3   1   1   1   2   2   1  3295  3294       1.2300    0.0218 
R    3   1   1   1   2   2   1  3294  3292       1.4900    0.0344 
R    3   1   1   1   2   2   1  3294  3296       1.3450    0.0282 
R    3   1   1   1   2   2   1  3298  3297       1.5380    0.0364 
R    3   1   1   1   2   2   1  3299  3298       1.5300    0.0364 
R    3   1   1   1   2   2   1  3300  3299       1.5300    0.0364 
R    3   1   1   1   2   2   1  3301  3300       1.4900    0.0336 
R    3   1   1   1   2   2   1  3302  3301       1.3650    0.0252 
R    3   1   1   1   2   2   1  3303  3302       1.3650    0.0252 
R    3   1   1   1   2   2   1  3304  3302       1.3650    0.0252 
R    3   1   1   1   2   2   1  3296  3297       1.4300    0.0304 
R    3   1   1   1   2   2   1  3306  3305       1.2300    0.0218 
R    3   1   1   1   2   2   1  3305  3297       1.4900    0.0344 
R    3   1   1   1   2   2   1  3305  3307       1.3450    0.0282 
R    3   1   1   1   2   2   1  3307  3308       1.4300    0.0304 
R    3   1   1   1   2   2   1  3310  3309       1.2300    0.0218 
R    3   1   1   1   2   2   1  3309  3308       1.4900    0.0344 
R    3   1   1   1   2   2   1  3309  3311       1.3450    0.0282 
R    3   1   1   1   2   2   1  3313  3312       1.5380    0.0364 
R    3   1   1   1   2   2   1  3314  3313       1.5300    0.0364 
R    3   1   1   1   2   2   1  3315  3314       1.5220    0.0384 
R    3   1   1   1   2   2   1  3316  3315       1.2600    0.0237 
R    3   1   1   1   2   2   1  3317  3315       1.2600    0.0237 
R    3   1   1   1   2   2   1  3311  3312       1.4300    0.0304 
R    3   1   1   1   2   2   1  3319  3318       1.2300    0.0218 
R    3   1   1   1   2   2   1  3318  3312       1.4900    0.0344 
R    3   1   1   1   2   2   1  3318  3320       1.3450    0.0282 
R    3   1   1   1   2   2   1  3322  3321       1.5380    0.0364 
R    3   1   1   1   2   2   1  3323  3322       1.5300    0.0364 
R    3   1   1   1   2   2   1  3324  3323       1.5300    0.0364 
R    3   1   1   1   2   2   1  3325  3324       1.4900    0.0336 
R    3   1   1   1   2   2   1  3326  3325       1.3650    0.0252 
R    3   1   1   1   2   2   1  3327  3326       1.3650    0.0252 
R    3   1   1   1   2   2   1  3328  3326       1.3650    0.0252 
R    3   1   1   1   2   2   1  3320  3321       1.4300    0.0304 
R    3   1   1   1   2   2   1  3330  3329       1.2300    0.0218 
R    3   1   1   1   2   2   1  3329  3321       1.4900    0.0344 
R    3   1   1   1   2   2   1  3329  3331       1.3450    0.0282 
R    3   1   1   1   2   2   1  3331  3332       1.4300    0.0304 
R    3   1   1   1   2   2   1  3334  3333       1.2300    0.0218 
R    3   1   1   1   2   2   1  3333  3332       1.4900    0.0344 
R    3   1   1   1   2   2   1  3333  3335       1.3450    0.0282 
R    3   1   1   1   2   2   1  3337  3336       1.5380    0.0364 
R    3   1   1   1   2   2   1  3338  3337       1.4900    0.0358 
R    3   1   1   1   2   2   1  3339  3338       1.3750    0.0311 
R    3   1   1   1   2   2   1  3340  3338       1.3750    0.0311 
R    3   1   1   1   2   2   1  3341  3339       1.3750    0.0311 
R    3   1   1   1   2   2   1  3342  3340       1.3750    0.0311 
R    3   1   1   1   2   2   1  3343  3341       1.3750    0.0311 
R    3   1   1   1   2   2   1  3343  3342       1.3750    0.0311 
R    3   1   1   1   2   2   1  3335  3336       1.4300    0.0304 
R    3   1   1   1   2   2   1  3345  3344       1.2300    0.0218 
R    3   1   1   1   2   2   1  3344  3336       1.4900    0.0344 
R    3   1   1   1   2   2   1  3344  3346       1.3000    0.0337 
R    3   1   1   1   2   2   1  3353  3352       1.2300    0.0218 
R    3   1   1   1   2   2   1  3352  3348       1.4900    0.0344 
R    3   1   1   1   2   2   1  3352  3354       1.3450    0.0282 
R    3   1   1   1   2   2   1  3346  3348       1.4340    0.0304 
R    3   1   1   1   2   2   1  3348  3349       1.5270    0.0364 
R    3   1   1   1   2   2   1  3350  3349       1.5370    0.0364 
R    3   1   1   1   2   2   1  3350  3347       1.5370    0.0364 
R    3   1   1   1   2   2   1  3347  3346       1.4550    0.0304 
R    3   1   1   1   2   2   1  3350  3351       1.4300    0.0263 
R    3   1   1   1   2   2   1  3354  3355       1.4300    0.0304 
R    3   1   1   1   2   2   1  3357  3356       1.2300    0.0218 
R    3   1   1   1   2   2   1  3356  3355       1.4900    0.0344 
R    3   1   1   1   2   2   1  3356  3358       1.3450    0.0282 
R    3   1   1   1   2   2   1  3360  3359       1.5380    0.0364 
R    3   1   1   1   2   2   1  3361  3360       1.5300    0.0364 
R    3   1   1   1   2   2   1  3362  3361       1.5220    0.0384 
R    3   1   1   1   2   2   1  3363  3362       1.2600    0.0237 
R    3   1   1   1   2   2   1  3364  3362       1.2600    0.0237 
R    3   1   1   1   2   2   1  3358  3359       1.4300    0.0304 
R    3   1   1   1   2   2   1  3366  3365       1.2300    0.0218 
R    3   1   1   1   2   2   1  3365  3359       1.4900    0.0344 
R    3   1   1   1   2   2   1  3365  3367       1.3450    0.0282 
R    3   1   1   1   2   2   1  3369  3368       1.5380    0.0364 
R    3   1   1   1   2   2   1  3370  3369       1.5300    0.0364 
R    3   1   1   1   2   2   1  3371  3370       1.5300    0.0364 
R    3   1   1   1   2   2   1  3372  3371       1.4900    0.0336 
R    3   1   1   1   2   2   1  3373  3372       1.3650    0.0252 
R    3   1   1   1   2   2   1  3374  3373       1.3650    0.0252 
R    3   1   1   1   2   2   1  3375  3373       1.3650    0.0252 
R    3   1   1   1   2   2   1  3367  3368       1.4300    0.0304 
R    3   1   1   1   2   2   1  3377  3376       1.2300    0.0218 
R    3   1   1   1   2   2   1  3376  3368       1.4900    0.0344 
R    3   1   1   1   2   2   1  3376  3378       1.3450    0.0282 
R    3   1   1   1   2   2   1  3378  3379       1.4300    0.0304 
R    3   1   1   1   2   2   1  3381  3380       1.2300    0.0218 
R    3   1   1   1   2   2   1  3380  3379       1.4900    0.0344 
R    3   1   1   1   2   2   1  3380  3382       1.3450    0.0282 
R    3   1   1   1   2   2   1  3384  3383       1.5000    0.0364 
R    3   1   1   1   2   2   1  3385  3384       1.5380    0.0364 
R    3   1   1   1   2   2   1  3386  3384       1.5380    0.0364 
R    3   1   1   1   2   2   1  3382  3383       1.4300    0.0304 
R    3   1   1   1   2   2   1  3388  3387       1.2300    0.0218 
R    3   1   1   1   2   2   1  3387  3383       1.4900    0.0344 
R    3   1   1   1   2   2   1  3387  3389       1.3450    0.0282 
R    3   1   1   1   2   2   1  3391  3390       1.5380    0.0364 
R    3   1   1   1   2   2   1  3392  3391       1.5300    0.0364 
R    3   1   1   1   2   2   1  3393  3392       1.5220    0.0384 
R    3   1   1   1   2   2   1  3394  3393       1.2300    0.0213 
R    3   1   1   1   2   2   1  3395  3393       1.3600    0.0262 
R    3   1   1   1   2   2   1  3389  3390       1.4300    0.0304 
R    3   1   1   1   2   2   1  3397  3396       1.2300    0.0218 
R    3   1   1   1   2   2   1  3396  3390       1.4900    0.0344 
R    3   1   1   1   2   2   1  3396  3398       1.3450    0.0282 
R    3   1   1   1   2   2   1  3398  3399       1.4300    0.0304 
R    3   1   1   1   2   2   1  3401  3400       1.2300    0.0218 
R    3   1   1   1   2   2   1  3400  3399       1.4900    0.0344 
R    3   1   1   1   2   2   1  3400  3402       1.3000    0.0337 
R    3   1   1   1   2   2   1  3408  3407       1.2300    0.0218 
R    3   1   1   1   2   2   1  3407  3403       1.4900    0.0344 
R    3   1   1   1   2   2   1  3407  3409       1.3000    0.0337 
R    3   1   1   1   2   2   1  3402  3403       1.4340    0.0304 
R    3   1   1   1   2   2   1  3403  3405       1.5270    0.0364 
R    3   1   1   1   2   2   1  3405  3406       1.5370    0.0364 
R    3   1   1   1   2   2   1  3406  3404       1.5370    0.0364 
R    3   1   1   1   2   2   1  3402  3404       1.4550    0.0304 
R    3   1   1   1   2   2   1  3416  3415       1.2300    0.0218 
R    3   1   1   1   2   2   1  3415  3411       1.4900    0.0344 
R    3   1   1   1   2   2   1  3415  3417       1.3450    0.0282 
R    3   1   1   1   2   2   1  3409  3411       1.4340    0.0304 
R    3   1   1   1   2   2   1  3411  3412       1.5270    0.0364 
R    3   1   1   1   2   2   1  3413  3412       1.5370    0.0364 
R    3   1   1   1   2   2   1  3413  3410       1.5370    0.0364 
R    3   1   1   1   2   2   1  3410  3409       1.4550    0.0304 
R    3   1   1   1   2   2   1  3413  3414       1.4300    0.0263 
R    3   1   1   1   2   2   1  3417  3418       1.4300    0.0304 
R    3   1   1   1   2   2   1  3420  3419       1.2300    0.0218 
R    3   1   1   1   2   2   1  3419  3418       1.4900    0.0344 
R    3   1   1   1   2   2   1  3419  3421       1.3000    0.0337 
R    3   1   1   1   2   2   1  3427  3426       1.2300    0.0218 
R    3   1   1   1   2   2   1  3426  3422       1.4900    0.0344 
R    3   1   1   1   2   2   1  3426  3428       1.3450    0.0282 
R    3   1   1   1   2   2   1  3421  3422       1.4340    0.0304 
R    3   1   1   1   2   2   1  3422  3424       1.5270    0.0364 
R    3   1   1   1   2   2   1  3424  3425       1.5370    0.0364 
R    3   1   1   1   2   2   1  3425  3423       1.5370    0.0364 
R    3   1   1   1   2   2   1  3421  3423       1.4550    0.0304 
R    3   1   1   1   2   2   1  3430  3429       1.5380    0.0364 
R    3   1   1   1   2   2   1  3428  3429       1.4300    0.0304 
R    3   1   1   1   2   2   1  3432  3431       1.2300    0.0218 
R    3   1   1   1   2   2   1  3431  3429       1.4900    0.0344 
R    3   1   1   1   2   2   1  3431  3433       1.3450    0.0282 
R    3   1   1   1   2   2   1  3433  3434       1.4300    0.0304 
R    3   1   1   1   2   2   1  3436  3435       1.2300    0.0218 
R    3   1   1   1   2   2   1  3435  3434       1.4900    0.0344 
R    3   1   1   1   2   2   1  3435  3437       1.3000    0.0337 
R    3   1   1   1   2   2   1  3443  3442       1.2300    0.0218 
R    3   1   1   1   2   2   1  3442  3438       1.4900    0.0344 
R    3   1   1   1   2   2   1  3442  3444       1.3450    0.0282 
R    3   1   1   1   2   2   1  3437  3438       1.4340    0.0304 
R    3   1   1   1   2   2   1  3438  3440       1.5270    0.0364 
R    3   1   1   1   2   2   1  3440  3441       1.5370    0.0364 
R    3   1   1   1   2   2   1  3441  3439       1.5370    0.0364 
R    3   1   1   1   2   2   1  3437  3439       1.4550    0.0304 
R    3   1   1   1   2   2   1  3446  3445       1.5380    0.0364 
R    3   1   1   1   2   2   1  3447  3446       1.5300    0.0364 
R    3   1   1   1   2   2   1  3448  3447       1.5300    0.0364 
R    3   1   1   1   2   2   1  3449  3448       1.4900    0.0336 
R    3   1   1   1   2   2   1  3450  3449       1.3650    0.0252 
R    3   1   1   1   2   2   1  3451  3450       1.3650    0.0252 
R    3   1   1   1   2   2   1  3452  3450       1.3650    0.0252 
R    3   1   1   1   2   2   1  3444  3445       1.4300    0.0304 
R    3   1   1   1   2   2   1  3454  3453       1.2300    0.0218 
R    3   1   1   1   2   2   1  3453  3445       1.4900    0.0344 
R    3   1   1   1   2   2   1  3453  3455       1.3450    0.0282 
R    3   1   1   1   2   2   1  3455  3456       1.4300    0.0304 
R    3   1   1   1   2   2   1  3458  3457       1.2300    0.0218 
R    3   1   1   1   2   2   1  3457  3456       1.4900    0.0344 
R    3   1   1   1   2   2   1  3457  3459       1.3450    0.0282 
R    3   1   1   1   2   2   1  3461  3460       1.5380    0.0364 
R    3   1   1   1   2   2   1  3459  3460       1.4300    0.0304 
R    3   1   1   1   2   2   1  3463  3462       1.2300    0.0218 
R    3   1   1   1   2   2   1  3462  3460       1.4900    0.0344 
R    3   1   1   1   2   2   1  3462  3464       1.3450    0.0282 
R    3   1   1   1   2   2   1  3466  3465       1.5380    0.0364 
R    3   1   1   1   2   2   1  3467  3466       1.5220    0.0384 
R    3   1   1   1   2   2   1  3468  3467       1.2300    0.0213 
R    3   1   1   1   2   2   1  3469  3467       1.3600    0.0262 
R    3   1   1   1   2   2   1  3464  3465       1.4300    0.0304 
R    3   1   1   1   2   2   1  3471  3470       1.2300    0.0218 
R    3   1   1   1   2   2   1  3470  3465       1.4900    0.0344 
R    3   1   1   1   2   2   1  3470  3472       1.3450    0.0282 
R    3   1   1   1   2   2   1  3472  3473       1.4300    0.0304 
R    3   1   1   1   2   2   1  3475  3474       1.2300    0.0218 
R    3   1   1   1   2   2   1  3474  3473       1.4900    0.0344 
R    3   1   1   1   2   2   1  3474  3476       1.3450    0.0282 
R    3   1   1   1   2   2   1  3478  3477       1.5380    0.0364 
R    3   1   1   1   2   2   1  3476  3477       1.4300    0.0304 
R    3   1   1   1   2   2   1  3480  3479       1.2300    0.0218 
R    3   1   1   1   2   2   1  3479  3477       1.4900    0.0344 
R    3   1   1   1   2   2   1  3479  3481       1.3000    0.0337 
R    3   1   1   1   2   2   1  3488  3487       1.2300    0.0218 
R    3   1   1   1   2   2   1  3487  3483       1.4900    0.0344 
R    3   1   1   1   2   2   1  3487  3489       1.3450    0.0282 
R    3   1   1   1   2   2   1  3481  3483       1.4340    0.0304 
R    3   1   1   1   2   2   1  3483  3484       1.5270    0.0364 
R    3   1   1   1   2   2   1  3485  3484       1.5370    0.0364 
R    3   1   1   1   2   2   1  3485  3482       1.5370    0.0364 
R    3   1   1   1   2   2   1  3482  3481       1.4550    0.0304 
R    3   1   1   1   2   2   1  3485  3486       1.4300    0.0263 
R    3   1   1   1   2   2   1  3489  3490       1.4300    0.0304 
R    3   1   1   1   2   2   1  3492  3491       1.2300    0.0218 
R    3   1   1   1   2   2   1  3491  3490       1.4900    0.0344 
R    3   1   1   1   2   2   1  3491  3493       1.3450    0.0282 
R    3   1   1   1   2   2   1  3495  3494       1.5380    0.0364 
R    3   1   1   1   2   2   1  3496  3495       1.5220    0.0384 
R    3   1   1   1   2   2   1  3497  3496       1.2300    0.0213 
R    3   1   1   1   2   2   1  3498  3496       1.3600    0.0262 
R    3   1   1   1   2   2   1  3493  3494       1.4300    0.0304 
R    3   1   1   1   2   2   1  3500  3499       1.2300    0.0218 
R    3   1   1   1   2   2   1  3499  3494       1.4900    0.0344 
R    3   1   1   1   2   2   1  3499  3501       1.3450    0.0282 
R    3   1   1   1   2   2   1  3503  3502       1.5380    0.0364 
R    3   1   1   1   2   2   1  3504  3503       1.5220    0.0384 
R    3   1   1   1   2   2   1  3505  3504       1.2600    0.0237 
R    3   1   1   1   2   2   1  3506  3504       1.2600    0.0237 
R    3   1   1   1   2   2   1  3501  3502       1.4300    0.0304 
R    3   1   1   1   2   2   1  3508  3507       1.2300    0.0218 
R    3   1   1   1   2   2   1  3507  3502       1.4900    0.0344 
R    3   1   1   1   2   2   1  3507  3509       1.3450    0.0282 
R    3   1   1   1   2   2   1  3509  3510       1.4300    0.0304 
R    3   1   1   1   2   2   1  3512  3511       1.2300    0.0218 
R    3   1   1   1   2   2   1  3511  3510       1.4900    0.0344 
R    3   1   1   1   2   2   1  3511  3513       1.3450    0.0282 
R    3   1   1   1   2   2   1  3515  3514       1.5380    0.0364 
R    3   1   1   1   2   2   1  3513  3514       1.4300    0.0304 
R    3   1   1   1   2   2   1  3517  3516       1.2300    0.0218 
R    3   1   1   1   2   2   1  3516  3514       1.4900    0.0344 
R    3   1   1   1   2   2   1  3516  3518       1.3450    0.0282 
R    3   1   1   1   2   2   1  3520  3519       1.5380    0.0364 
R    3   1   1   1   2   2   1  3521  3520       1.5300    0.0364 
R    3   1   1   1   2   2   1  3522  3521       1.5300    0.0364 
R    3   1   1   1   2   2   1  3523  3522       1.5300    0.0364 
R    3   1   1   1   2   2   1  3524  3523       1.4800    0.0384 
R    3   1   1   1   2   2   1  3518  3519       1.4300    0.0304 
R    3   1   1   1   2   2   1  3526  3525       1.2300    0.0218 
R    3   1   1   1   2   2   1  3525  3519       1.4900    0.0344 
R    3   1   1   1   2   2   1  3525  3527       1.3450    0.0282 
R    3   1   1   1   2   2   1  3527  3528       1.4300    0.0304 
R    3   1   1   1   2   2   1  3530  3529       1.2300    0.0218 
R    3   1   1   1   2   2   1  3529  3528       1.4900    0.0344 
R    3   1   1   1   2   2   1  3529  3531       1.3450    0.0282 
R    3   1   1   1   2   2   1  3533  3532       1.5380    0.0364 
R    3   1   1   1   2   2   1  3534  3533       1.5220    0.0384 
R    3   1   1   1   2   2   1  3535  3534       1.2600    0.0237 
R    3   1   1   1   2   2   1  3536  3534       1.2600    0.0237 
R    3   1   1   1   2   2   1  3531  3532       1.4300    0.0304 
R    3   1   1   1   2   2   1  3538  3537       1.2300    0.0218 
R    3   1   1   1   2   2   1  3537  3532       1.4900    0.0344 
R    3   1   1   1   2   2   1  3537  3539       1.3450    0.0282 
R    3   1   1   1   2   2   1  3541  3540       1.5380    0.0364 
R    3   1   1   1   2   2   1  3539  3540       1.4300    0.0304 
R    3   1   1   1   2   2   1  3543  3542       1.2300    0.0218 
R    3   1   1   1   2   2   1  3542  3540       1.4900    0.0344 
R    3   1   1   1   2   2   1  3542  3544       1.3450    0.0282 
R    3   1   1   1   2   2   1  3544  3545       1.4300    0.0304 
R    3   1   1   1   2   2   1  3547  3546       1.2300    0.0218 
R    3   1   1   1   2   2   1  3546  3545       1.4900    0.0344 
R    3   1   1   1   2   2   1  3546  3548       1.3450    0.0282 
R    3   1   1   1   2   2   1  3550  3549       1.5380    0.0364 
R    3   1   1   1   2   2   1  3548  3549       1.4300    0.0304 
R    3   1   1   1   2   2   1  3552  3551       1.2300    0.0218 
R    3   1   1   1   2   2   1  3551  3549       1.4900    0.0344 
R    3   1   1   1   2   2   1  3551  3553       1.3000    0.0337 
R    3   1   1   1   2   2   1  3560  3559       1.2300    0.0218 
R    3   1   1   1   2   2   1  3559  3555       1.4900    0.0344 
R    3   1   1   1   2   2   1  3559  3561       1.3450    0.0282 
R    3   1   1   1   2   2   1  3553  3555       1.4340    0.0304 
R    3   1   1   1   2   2   1  3555  3556       1.5270    0.0364 
R    3   1   1   1   2   2   1  3557  3556       1.5370    0.0364 
R    3   1   1   1   2   2   1  3557  3554       1.5370    0.0364 
R    3   1   1   1   2   2   1  3554  3553       1.4550    0.0304 
R    3   1   1   1   2   2   1  3557  3558       1.4300    0.0263 
R    3   1   1   1   2   2   1  3561  3562       1.4300    0.0304 
R    3   1   1   1   2   2   1  3564  3563       1.2300    0.0218 
R    3   1   1   1   2   2   1  3563  3562       1.4900    0.0344 
R    3   1   1   1   2   2   1  3563  3565       1.3450    0.0282 
R    3   1   1   1   2   2   1  3567  3566       1.5380    0.0364 
R    3   1   1   1   2   2   1  3565  3566       1.4300    0.0304 
R    3   1   1   1   2   2   1  3569  3568       1.2300    0.0218 
R    3   1   1   1   2   2   1  3568  3566       1.4900    0.0344 
R    3   1   1   1   2   2   1  3568  3570       1.3000    0.0337 
R    3   1   1   1   2   2   1  3577  3576       1.2300    0.0218 
R    3   1   1   1   2   2   1  3576  3572       1.4900    0.0344 
R    3   1   1   1   2   2   1  3576  3578       1.3450    0.0282 
R    3   1   1   1   2   2   1  3570  3572       1.4340    0.0304 
R    3   1   1   1   2   2   1  3572  3573       1.5270    0.0364 
R    3   1   1   1   2   2   1  3574  3573       1.5370    0.0364 
R    3   1   1   1   2   2   1  3574  3571       1.5370    0.0364 
R    3   1   1   1   2   2   1  3571  3570       1.4550    0.0304 
R    3   1   1   1   2   2   1  3574  3575       1.4300    0.0263 
R    3   1   1   1   2   2   1  3578  3579       1.4300    0.0304 
R    3   1   1   1   2   2   1  3581  3580       1.2300    0.0218 
R    3   1   1   1   2   2   1  3580  3579       1.4900    0.0344 
R    3   1   1   1   2   2   1  3580  3582       1.3450    0.0282 
R    3   1   1   1   2   2   1  3584  3583       1.5380    0.0364 
R    3   1   1   1   2   2   1  3585  3584       1.4200    0.0263 
R    3   1   1   1   2   2   1  3582  3583       1.4300    0.0304 
R    3   1   1   1   2   2   1  3587  3586       1.2300    0.0218 
R    3   1   1   1   2   2   1  3586  3583       1.4900    0.0344 
R    3   1   1   1   2   2   1  3586  3588       1.3450    0.0282 
R    3   1   1   1   2   2   1  3590  3589       1.5380    0.0364 
R    3   1   1   1   2   2   1  3591  3590       1.5300    0.0364 
R    3   1   1   1   2   2   1  3592  3591       1.5220    0.0384 
R    3   1   1   1   2   2   1  3593  3592       1.2300    0.0213 
R    3   1   1   1   2   2   1  3594  3592       1.3600    0.0262 
R    3   1   1   1   2   2   1  3588  3589       1.4300    0.0304 
R    3   1   1   1   2   2   1  3596  3595       1.2300    0.0218 
R    3   1   1   1   2   2   1  3595  3589       1.4900    0.0344 
R    3   1   1   1   2   2   1  3595  3597       1.3450    0.0282 
R    3   1   1   1   2   2   1  3597  3598       1.4300    0.0304 
R    3   1   1   1   2   2   1  3600  3599       1.2300    0.0218 
R    3   1   1   1   2   2   1  3599  3598       1.4900    0.0344 
R    3   1   1   1   2   2   1  3599  3601       1.3450    0.0282 
R    3   1   1   1   2   2   1  3603  3602       1.5380    0.0364 
R    3   1   1   1   2   2   1  3601  3602       1.4300    0.0304 
R    3   1   1   1   2   2   1  3605  3604       1.2300    0.0218 
R    3   1   1   1   2   2   1  3604  3602       1.4900    0.0344 
R    3   1   1   1   2   2   1  3604  3606       1.3000    0.0337 
R    3   1   1   1   2   2   1  3613  3612       1.2300    0.0218 
R    3   1   1   1   2   2   1  3612  3608       1.4900    0.0344 
R    3   1   1   1   2   2   1  3612  3614       1.3450    0.0282 
R    3   1   1   1   2   2   1  3606  3608       1.4340    0.0304 
R    3   1   1   1   2   2   1  3608  3609       1.5270    0.0364 
R    3   1   1   1   2   2   1  3610  3609       1.5370    0.0364 
R    3   1   1   1   2   2   1  3610  3607       1.5370    0.0364 
R    3   1   1   1   2   2   1  3607  3606       1.4550    0.0304 
R    3   1   1   1   2   2   1  3610  3611       1.4300    0.0263 
R    3   1   1   1   2   2   1  3614  3615       1.4300    0.0304 
R    3   1   1   1   2   2   1  3617  3616       1.2300    0.0218 
R    3   1   1   1   2   2   1  3616  3615       1.4900    0.0344 
R    3   1   1   1   2   2   1  3616  3618       1.3450    0.0282 
R    3   1   1   1   2   2   1  3620  3619       1.5380    0.0364 
R    3   1   1   1   2   2   1  3621  3620       1.5380    0.0364 
R    3   1   1   1   2   2   1  3622  3621       1.5380    0.0364 
R    3   1   1   1   2   2   1  3623  3621       1.5380    0.0364 
R    3   1   1   1   2   2   1  3618  3619       1.4300    0.0304 
R    3   1   1   1   2   2   1  3625  3624       1.2300    0.0218 
R    3   1   1   1   2   2   1  3624  3619       1.4900    0.0344 
R    3   1   1   1   2   2   1  3624  3626       1.3450    0.0282 
R    3   1   1   1   2   2   1  3628  3627       1.5380    0.0364 
R    3   1   1   1   2   2   1  3629  3628       1.5300    0.0364 
R    3   1   1   1   2   2   1  3630  3629       1.5220    0.0384 
R    3   1   1   1   2   2   1  3631  3630       1.2300    0.0213 
R    3   1   1   1   2   2   1  3632  3630       1.3600    0.0262 
R    3   1   1   1   2   2   1  3626  3627       1.4300    0.0304 
R    3   1   1   1   2   2   1  3634  3633       1.2300    0.0218 
R    3   1   1   1   2   2   1  3633  3627       1.4900    0.0344 
R    3   1   1   1   2   2   1  3633  3635       1.3450    0.0282 
R    3   1   1   1   2   2   1  3635  3636       1.4300    0.0304 
R    3   1   1   1   2   2   1  3638  3637       1.2300    0.0218 
R    3   1   1   1   2   2   1  3637  3636       1.4900    0.0344 
R    3   1   1   1   2   2   1  3637  3639       1.3450    0.0282 
R    3   1   1   1   2   2   1  3641  3640       1.5380    0.0364 
R    3   1   1   1   2   2   1  3642  3641       1.5300    0.0364 
R    3   1   1   1   2   2   1  3643  3642       1.8180    0.0386 
R    3   1   1   1   2   2   1  3644  3643       1.8160    0.0351 
R    3   1   1   1   2   2   1  3639  3640       1.4300    0.0304 
R    3   1   1   1   2   2   1  3646  3645       1.2300    0.0218 
R    3   1   1   1   2   2   1  3645  3640       1.4900    0.0344 
R    3   1   1   1   2   2   1  3645  3647       1.3000    0.0337 
R    3   1   1   1   2   2   1  3654  3653       1.2300    0.0218 
R    3   1   1   1   2   2   1  3653  3649       1.4900    0.0344 
R    3   1   1   1   2   2   1  3653  3655       1.3450    0.0282 
R    3   1   1   1   2   2   1  3647  3649       1.4340    0.0304 
R    3   1   1   1   2   2   1  3649  3650       1.5270    0.0364 
R    3   1   1   1   2   2   1  3651  3650       1.5370    0.0364 
R    3   1   1   1   2   2   1  3651  3648       1.5370    0.0364 
R    3   1   1   1   2   2   1  3648  3647       1.4550    0.0304 
R    3   1   1   1   2   2   1  3651  3652       1.4300    0.0263 
R    3   1   1   1   2   2   1  3655  3656       1.4300    0.0304 
R    3   1   1   1   2   2   1  3658  3657       1.2300    0.0218 
R    3   1   1   1   2   2   1  3657  3656       1.4900    0.0344 
R    3   1   1   1   2   2   1  3657  3659       1.3450    0.0282 
R    3   1   1   1   2   2   1  3661  3660       1.5380    0.0364 
R    3   1   1   1   2   2   1  3662  3661       1.5300    0.0364 
R    3   1   1   1   2   2   1  3663  3662       1.5220    0.0384 
R    3   1   1   1   2   2   1  3664  3663       1.2600    0.0237 
R    3   1   1   1   2   2   1  3665  3663       1.2600    0.0237 
R    3   1   1   1   2   2   1  3659  3660       1.4300    0.0304 
R    3   1   1   1   2   2   1  3667  3666       1.2300    0.0218 
R    3   1   1   1   2   2   1  3666  3660       1.4900    0.0344 
R    3   1   1   1   2   2   1  3666  3668       1.3450    0.0282 
R    3   1   1   1   2   2   1  3670  3669       1.5380    0.0364 
R    3   1   1   1   2   2   1  3671  3670       1.5300    0.0364 
R    3   1   1   1   2   2   1  3672  3671       1.5300    0.0364 
R    3   1   1   1   2   2   1  3673  3672       1.4900    0.0336 
R    3   1   1   1   2   2   1  3674  3673       1.3650    0.0252 
R    3   1   1   1   2   2   1  3675  3674       1.3650    0.0252 
R    3   1   1   1   2   2   1  3676  3674       1.3650    0.0252 
R    3   1   1   1   2   2   1  3668  3669       1.4300    0.0304 
R    3   1   1   1   2   2   1  3678  3677       1.2300    0.0218 
R    3   1   1   1   2   2   1  3677  3669       1.4900    0.0344 
R    3   1   1   1   2   2   1  3677  3679       1.3450    0.0282 
R    3   1   1   1   2   2   1  3679  3680       1.4300    0.0304 
R    3   1   1   1   2   2   1  3682  3681       1.2300    0.0218 
R    3   1   1   1   2   2   1  3681  3680       1.4900    0.0344 
R    3   1   1   1   2   2   1  3681  3683       1.3450    0.0282 
R    3   1   1   1   2   2   1  3685  3684       1.5380    0.0364 
R    3   1   1   1   2   2   1  3683  3684       1.4300    0.0304 
R    3   1   1   1   2   2   1  3687  3686       1.2300    0.0218 
R    3   1   1   1   2   2   1  3686  3684       1.4900    0.0344 
R    3   1   1   1   2   2   1  3686  3688       1.3450    0.0282 
R    3   1   1   1   2   2   1  3690  3689       1.5380    0.0364 
R    3   1   1   1   2   2   1  3688  3689       1.4300    0.0304 
R    3   1   1   1   2   2   1  3692  3691       1.2300    0.0218 
R    3   1   1   1   2   2   1  3691  3689       1.4900    0.0344 
R    3   1   1   1   2   2   1  3691  3693       1.3450    0.0282 
R    3   1   1   1   2   2   1  3693  3694       1.4300    0.0304 
R    3   1   1   1   2   2   1  3696  3695       1.2300    0.0218 
R    3   1   1   1   2   2   1  3695  3694       1.4900    0.0344 
R    3   1   1   1   2   2   1  3695  3697       1.3450    0.0282 
R    3   1   1   1   2   2   1  3699  3698       1.5380    0.0364 
R    3   1   1   1   2   2   1  3700  3699       1.5380    0.0364 
R    3   1   1   1   2   2   1  3701  3700       1.5380    0.0364 
R    3   1   1   1   2   2   1  3702  3700       1.5380    0.0364 
R    3   1   1   1   2   2   1  3697  3698       1.4300    0.0304 
R    3   1   1   1   2   2   1  3704  3703       1.2300    0.0218 
R    3   1   1   1   2   2   1  3703  3698       1.4900    0.0344 
R    3   1   1   1   2   2   1  3703  3705       1.3000    0.0337 
R    3   1   1   1   2   2   1  3712  3711       1.2300    0.0218 
R    3   1   1   1   2   2   1  3711  3707       1.4900    0.0344 
R    3   1   1   1   2   2   1  3711  3713       1.3450    0.0282 
R    3   1   1   1   2   2   1  3705  3707       1.4340    0.0304 
R    3   1   1   1   2   2   1  3707  3708       1.5270    0.0364 
R    3   1   1   1   2   2   1  3709  3708       1.5370    0.0364 
R    3   1   1   1   2   2   1  3709  3706       1.5370    0.0364 
R    3   1   1   1   2   2   1  3706  3705       1.4550    0.0304 
R    3   1   1   1   2   2   1  3709  3710       1.4300    0.0263 
R    3   1   1   1   2   2   1  3713  3714       1.4300    0.0304 
R    3   1   1   1   2   2   1  3716  3715       1.2300    0.0218 
R    3   1   1   1   2   2   1  3715  3714       1.4900    0.0344 
R    3   1   1   1   2   2   1  3715  3717       1.3000    0.0337 
R    3   1   1   1   2   2   1  3723  3722       1.2300    0.0218 
R    3   1   1   1   2   2   1  3722  3718       1.4900    0.0344 
R    3   1   1   1   2   2   1  3722  3724       1.3450    0.0282 
R    3   1   1   1   2   2   1  3717  3718       1.4340    0.0304 
R    3   1   1   1   2   2   1  3718  3720       1.5270    0.0364 
R    3   1   1   1   2   2   1  3720  3721       1.5370    0.0364 
R    3   1   1   1   2   2   1  3721  3719       1.5370    0.0364 
R    3   1   1   1   2   2   1  3717  3719       1.4550    0.0304 
R    3   1   1   1   2   2   1  3726  3725       1.5380    0.0364 
R    3   1   1   1   2   2   1  3727  3726       1.5300    0.0364 
R    3   1   1   1   2   2   1  3728  3727       1.5300    0.0364 
R    3   1   1   1   2   2   1  3729  3728       1.5300    0.0364 
R    3   1   1   1   2   2   1  3730  3729       1.4800    0.0384 
R    3   1   1   1   2   2   1  3724  3725       1.4300    0.0304 
R    3   1   1   1   2   2   1  3732  3731       1.2300    0.0218 
R    3   1   1   1   2   2   1  3731  3725       1.4900    0.0344 
R    3   1   1   1   2   2   1  3731  3733       1.3450    0.0282 
R    3   1   1   1   2   2   1  3733  3734       1.4300    0.0304 
R    3   1   1   1   2   2   1  3736  3735       1.2300    0.0218 
R    3   1   1   1   2   2   1  3735  3734       1.4900    0.0344 
R    3   1   1   1   2   2   1  3735  3737       1.3450    0.0282 
R    3   1   1   1   2   2   1  3739  3738       1.5380    0.0364 
R    3   1   1   1   2   2   1  3740  3739       1.5220    0.0384 
R    3   1   1   1   2   2   1  3741  3740       1.2600    0.0237 
R    3   1   1   1   2   2   1  3742  3740       1.2600    0.0237 
R    3   1   1   1   2   2   1  3737  3738       1.4300    0.0304 
R    3   1   1   1   2   2   1  3744  3743       1.2300    0.0218 
R    3   1   1   1   2   2   1  3743  3738       1.4900    0.0344 
R    3   1   1   1   2   2   1  3743  3745       1.3450    0.0282 
R    3   1   1   1   2   2   1  3747  3746       1.5380    0.0364 
R    3   1   1   1   2   2   1  3748  3747       1.5300    0.0364 
R    3   1   1   1   2   2   1  3749  3748       1.5300    0.0364 
R    3   1   1   1   2   2   1  3750  3749       1.4900    0.0336 
R    3   1   1   1   2   2   1  3751  3750       1.3650    0.0252 
R    3   1   1   1   2   2   1  3752  3751       1.3650    0.0252 
R    3   1   1   1   2   2   1  3753  3751       1.3650    0.0252 
R    3   1   1   1   2   2   1  3745  3746       1.4300    0.0304 
R    3   1   1   1   2   2   1  3755  3754       1.2300    0.0218 
R    3   1   1   1   2   2   1  3754  3746       1.4900    0.0344 
R    3   1   1   1   2   2   1  3754  3756       1.3450    0.0282 
R    3   1   1   1   2   2   1  3756  3757       1.4300    0.0304 
R    3   1   1   1   2   2   1  3759  3758       1.2300    0.0218 
R    3   1   1   1   2   2   1  3758  3757       1.4900    0.0344 
R    3   1   1   1   2   2   1  3758  3760       1.3450    0.0282 
R    3   1   1   1   2   2   1  3762  3761       1.5380    0.0364 
R    3   1   1   1   2   2   1  3763  3762       1.5220    0.0384 
R    3   1   1   1   2   2   1  3764  3763       1.2600    0.0237 
R    3   1   1   1   2   2   1  3765  3763       1.2600    0.0237 
R    3   1   1   1   2   2   1  3760  3761       1.4300    0.0304 
R    3   1   1   1   2   2   1  3767  3766       1.2300    0.0218 
R    3   1   1   1   2   2   1  3766  3761       1.4900    0.0344 
R    3   1   1   1   2   2   1  3766  3768       1.3450    0.0282 
R    3   1   1   1   2   2   1  3770  3769       1.5380    0.0364 
R    3   1   1   1   2   2   1  3768  3769       1.4300    0.0304 
R    3   1   1   1   2   2   1  3772  3771       1.2300    0.0218 
R    3   1   1   1   2   2   1  3771  3769       1.4900    0.0344 
R    3   1   1   1   2   2   1  3771  3773       1.3450    0.0282 
R    3   1   1   1   2   2   1  3773  3774       1.4300    0.0304 
R    3   1   1   1   2   2   1  3776  3775       1.2300    0.0218 
R    3   1   1   1   2   2   1  3775  3774       1.4900    0.0344 
R    3   1   1   1   2   2   1  3775  3777       1.3000    0.0337 
R    3   1   1   1   2   2   1  3783  3782       1.2300    0.0218 
R    3   1   1   1   2   2   1  3782  3778       1.4900    0.0344 
R    3   1   1   1   2   2   1  3782  3784       1.3450    0.0282 
R    3   1   1   1   2   2   1  3777  3778       1.4340    0.0304 
R    3   1   1   1   2   2   1  3778  3780       1.5270    0.0364 
R    3   1   1   1   2   2   1  3780  3781       1.5370    0.0364 
R    3   1   1   1   2   2   1  3781  3779       1.5370    0.0364 
R    3   1   1   1   2   2   1  3777  3779       1.4550    0.0304 
R    3   1   1   1   2   2   1  3786  3785       1.5380    0.0364 
R    3   1   1   1   2   2   1  3787  3786       1.5300    0.0364 
R    3   1   1   1   2   2   1  3788  3787       1.5300    0.0364 
R    3   1   1   1   2   2   1  3789  3788       1.5300    0.0364 
R    3   1   1   1   2   2   1  3790  3789       1.4800    0.0384 
R    3   1   1   1   2   2   1  3784  3785       1.4300    0.0304 
R    3   1   1   1   2   2   1  3792  3791       1.2300    0.0218 
R    3   1   1   1   2   2   1  3791  3785       1.4900    0.0344 
R    3   1   1   1   2   2   1  3791  3793       1.3450    0.0282 
R    3   1   1   1   2   2   1  3793  3794       1.4300    0.0304 
R    3   1   1   1   2   2   1  3796  3795       1.2300    0.0218 
R    3   1   1   1   2   2   1  3795  3794       1.4900    0.0344 
R    3   1   1   1   2   2   1  3795  3797       1.3450    0.0282 
R    3   1   1   1   2   2   1  3799  3798       1.5380    0.0364 
R    3   1   1   1   2   2   1  3797  3798       1.4300    0.0304 
R    3   1   1   1   2   2   1  3801  3800       1.2300    0.0218 
R    3   1   1   1   2   2   1  3800  3798       1.4900    0.0344 
R    3   1   1   1   2   2   1  3800  3802       1.3450    0.0282 
R    3   1   1   1   2   2   1  3804  3803       1.5380    0.0364 
R    3   1   1   1   2   2   1  3805  3804       1.5220    0.0384 
R    3   1   1   1   2   2   1  3806  3805       1.2600    0.0237 
R    3   1   1   1   2   2   1  3807  3805       1.2600    0.0237 
R    3   1   1   1   2   2   1  3802  3803       1.4300    0.0304 
R    3   1   1   1   2   2   1  3809  3808       1.2300    0.0218 
R    3   1   1   1   2   2   1  3808  3803       1.4900    0.0344 
R    3   1   1   1   2   2   1  3808  3810       1.3450    0.0282 
R    3   1   1   1   2   2   1  3810  3811       1.4300    0.0304 
R    3   1   1   1   2   2   1  3813  3812       1.2300    0.0218 
R    3   1   1   1   2   2   1  3812  3811       1.4900    0.0344 
R    3   1   1   1   2   2   1  3812  3814       1.3450    0.0282 
R    3   1   1   1   2   2   1  3816  3815       1.5380    0.0364 
R    3   1   1   1   2   2   1  3817  3816       1.4200    0.0263 
R    3   1   1   1   2   2   1  3814  3815       1.4300    0.0304 
R    3   1   1   1   2   2   1  3819  3818       1.2300    0.0218 
R    3   1   1   1   2   2   1  3818  3815       1.4900    0.0344 
R    3   1   1   1   2   2   1  3818  3820       1.3000    0.0337 
R    3   1   1   1   2   2   1  3827  3826       1.2300    0.0218 
R    3   1   1   1   2   2   1  3826  3822       1.4900    0.0344 
R    3   1   1   1   2   2   1  3826  3828       1.3450    0.0282 
R    3   1   1   1   2   2   1  3820  3822       1.4340    0.0304 
R    3   1   1   1   2   2   1  3822  3823       1.5270    0.0364 
R    3   1   1   1   2   2   1  3824  3823       1.5370    0.0364 
R    3   1   1   1   2   2   1  3824  3821       1.5370    0.0364 
R    3   1   1   1   2   2   1  3821  3820       1.4550    0.0304 
R    3   1   1   1   2   2   1  3824  3825       1.4300    0.0263 
R    3   1   1   1   2   2   1  3828  3829       1.4300    0.0304 
R    3   1   1   1   2   2   1  3831  3830       1.2300    0.0218 
R    3   1   1   1   2   2   1  3830  3829       1.4900    0.0344 
R    3   1   1   1   2   2   1  3830  3832       1.3450    0.0282 
R    3   1   1   1   2   2   1  3834  3833       1.5380    0.0364 
R    3   1   1   1   2   2   1  3835  3834       1.5300    0.0364 
R    3   1   1   1   2   2   1  3836  3835       1.5300    0.0364 
R    3   1   1   1   2   2   1  3837  3836       1.5300    0.0364 
R    3   1   1   1   2   2   1  3838  3837       1.4800    0.0384 
R    3   1   1   1   2   2   1  3832  3833       1.4300    0.0304 
R    3   1   1   1   2   2   1  3840  3839       1.2300    0.0218 
R    3   1   1   1   2   2   1  3839  3833       1.4900    0.0344 
R    3   1   1   1   2   2   1  3839  3841       1.3450    0.0282 
R    3   1   1   1   2   2   1  3843  3842       1.5380    0.0364 
R    3   1   1   1   2   2   1  3844  3843       1.5220    0.0384 
R    3   1   1   1   2   2   1  3845  3844       1.2600    0.0237 
R    3   1   1   1   2   2   1  3846  3844       1.2600    0.0237 
R    3   1   1   1   2   2   1  3841  3842       1.4300    0.0304 
R    3   1   1   1   2   2   1  3848  3847       1.2300    0.0218 
R    3   1   1   1   2   2   1  3847  3842       1.4900    0.0344 
R    3   1   1   1   2   2   1  3847  3849       1.3450    0.0282 
R    3   1   1   1   2   2   1  3849  3850       1.4300    0.0304 
R    3   1   1   1   2   2   1  3852  3851       1.2300    0.0218 
R    3   1   1   1   2   2   1  3851  3850       1.4900    0.0344 
R    3   1   1   1   2   2   1  3851  3853       1.3450    0.0282 
R    3   1   1   1   2   2   1  3855  3854       1.5000    0.0364 
R    3   1   1   1   2   2   1  3856  3855       1.5380    0.0364 
R    3   1   1   1   2   2   1  3857  3855       1.5380    0.0364 
R    3   1   1   1   2   2   1  3853  3854       1.4300    0.0304 
R    3   1   1   1   2   2   1  3859  3858       1.2300    0.0218 
R    3   1   1   1   2   2   1  3858  3854       1.4900    0.0344 
R    3   1   1   1   2   2   1  3858  3860       1.3450    0.0282 
R    3   1   1   1   2   2   1  3862  3861       1.5380    0.0364 
R    3   1   1   1   2   2   1  3863  3862       1.5300    0.0364 
R    3   1   1   1   2   2   1  3864  3863       1.5300    0.0364 
R    3   1   1   1   2   2   1  3865  3864       1.4900    0.0336 
R    3   1   1   1   2   2   1  3866  3865       1.3650    0.0252 
R    3   1   1   1   2   2   1  3867  3866       1.3650    0.0252 
R    3   1   1   1   2   2   1  3868  3866       1.3650    0.0252 
R    3   1   1   1   2   2   1  3860  3861       1.4300    0.0304 
R    3   1   1   1   2   2   1  3870  3869       1.2300    0.0218 
R    3   1   1   1   2   2   1  3869  3861       1.4900    0.0344 
R    3   1   1   1   2   2   1  3869  3871       1.3450    0.0282 
R    3   1   1   1   2   2   1  3871  3872       1.4300    0.0304 
R    3   1   1   1   2   2   1  3874  3873       1.2300    0.0218 
R    3   1   1   1   2   2   1  3873  3872       1.4900    0.0344 
R    3   1   1   1   2   2   1  3873  3875       1.3450    0.0282 
R    3   1   1   1   2   2   1  3877  3876       1.5380    0.0364 
R    3   1   1   1   2   2   1  3878  3877       1.5380    0.0364 
R    3   1   1   1   2   2   1  3879  3878       1.5380    0.0364 
R    3   1   1   1   2   2   1  3880  3878       1.5380    0.0364 
R    3   1   1   1   2   2   1  3875  3876       1.4300    0.0304 
R    3   1   1   1   2   2   1  3882  3881       1.2300    0.0218 
R    3   1   1   1   2   2   1  3881  3876       1.4900    0.0344 
R    3   1   1   1   2   2   1  3881  3883       1.3450    0.0282 
R    3   1   1   1   2   2   1  3885  3884       1.5000    0.0364 
R    3   1   1   1   2   2   1  3886  3885       1.4200    0.0263 
R    3   1   1   1   2   2   1  3887  3885       1.5380    0.0364 
R    3   1   1   1   2   2   1  3883  3884       1.4300    0.0304 
R    3   1   1   1   2   2   1  3889  3888       1.2300    0.0218 
R    3   1   1   1   2   2   1  3888  3884       1.4900    0.0344 
R    3   1   1   1   2   2   1  3888  3890       1.3450    0.0282 
R    3   1   1   1   2   2   1  3890  3891       1.4300    0.0304 
R    3   1   1   1   2   2   1  3893  3892       1.2300    0.0218 
R    3   1   1   1   2   2   1  3892  3891       1.4900    0.0344 
R    3   1   1   1   2   2   1  3892  3894       1.3000    0.0337 
R    3   1   1   1   2   2   1  3900  3899       1.2300    0.0218 
R    3   1   1   1   2   2   1  3899  3895       1.4900    0.0344 
R    3   1   1   1   2   2   1  3899  3901       1.3450    0.0282 
R    3   1   1   1   2   2   1  3894  3895       1.4340    0.0304 
R    3   1   1   1   2   2   1  3895  3897       1.5270    0.0364 
R    3   1   1   1   2   2   1  3897  3898       1.5370    0.0364 
R    3   1   1   1   2   2   1  3898  3896       1.5370    0.0364 
R    3   1   1   1   2   2   1  3894  3896       1.4550    0.0304 
R    3   1   1   1   2   2   1  3903  3902       1.5000    0.0364 
R    3   1   1   1   2   2   1  3904  3903       1.5380    0.0364 
R    3   1   1   1   2   2   1  3905  3903       1.5380    0.0364 
R    3   1   1   1   2   2   1  3906  3904       1.5280    0.0364 
R    3   1   1   1   2   2   1  3901  3902       1.4300    0.0304 
R    3   1   1   1   2   2   1  3908  3907       1.2300    0.0218 
R    3   1   1   1   2   2   1  3907  3902       1.4900    0.0344 
R    3   1   1   1   2   2   1  3907  3909       1.3450    0.0282 
R    3   1   1   1   2   2   1  3909  3910       1.4300    0.0304 
R    3   1   1   1   2   2   1  3912  3911       1.2300    0.0218 
R    3   1   1   1   2   2   1  3911  3910       1.4900    0.0344 
R    3   1   1   1   2   2   1  3911  3913       1.3000    0.0337 
R    3   1   1   1   2   2   1  3919  3918       1.2300    0.0218 
R    3   1   1   1   2   2   1  3918  3914       1.4900    0.0344 
R    3   1   1   1   2   2   1  3918  3920       1.3000    0.0337 
R    3   1   1   1   2   2   1  3913  3914       1.4340    0.0304 
R    3   1   1   1   2   2   1  3914  3916       1.5270    0.0364 
R    3   1   1   1   2   2   1  3916  3917       1.5370    0.0364 
R    3   1   1   1   2   2   1  3917  3915       1.5370    0.0364 
R    3   1   1   1   2   2   1  3913  3915       1.4550    0.0304 
R    3   1   1   1   2   2   1  3927  3926       1.2300    0.0218 
R    3   1   1   1   2   2   1  3926  3922       1.4900    0.0344 
R    3   1   1   1   2   2   1  3926  3928       1.3450    0.0282 
R    3   1   1   1   2   2   1  3920  3922       1.4340    0.0304 
R    3   1   1   1   2   2   1  3922  3923       1.5270    0.0364 
R    3   1   1   1   2   2   1  3924  3923       1.5370    0.0364 
R    3   1   1   1   2   2   1  3924  3921       1.5370    0.0364 
R    3   1   1   1   2   2   1  3921  3920       1.4550    0.0304 
R    3   1   1   1   2   2   1  3924  3925       1.4300    0.0263 
R    3   1   1   1   2   2   1  3928  3929       1.4300    0.0304 
R    3   1   1   1   2   2   1  3931  3930       1.2300    0.0218 
R    3   1   1   1   2   2   1  3930  3929       1.4900    0.0344 
R    3   1   1   1   2   2   1  3930  3932       1.3000    0.0337 
R    3   1   1   1   2   2   1  3938  3937       1.2300    0.0218 
R    3   1   1   1   2   2   1  3937  3933       1.4900    0.0344 
R    3   1   1   1   2   2   1  3937  3939       1.3450    0.0282 
R    3   1   1   1   2   2   1  3932  3933       1.4340    0.0304 
R    3   1   1   1   2   2   1  3933  3935       1.5270    0.0364 
R    3   1   1   1   2   2   1  3935  3936       1.5370    0.0364 
R    3   1   1   1   2   2   1  3936  3934       1.5370    0.0364 
R    3   1   1   1   2   2   1  3932  3934       1.4550    0.0304 
R    3   1   1   1   2   2   1  3941  3940       1.5380    0.0364 
R    3   1   1   1   2   2   1  3939  3940       1.4300    0.0304 
R    3   1   1   1   2   2   1  3943  3942       1.2300    0.0218 
R    3   1   1   1   2   2   1  3942  3940       1.4900    0.0344 
R    3   1   1   1   2   2   1  3942  3944       1.3450    0.0282 
R    3   1   1   1   2   2   1  3944  3945       1.4300    0.0304 
R    3   1   1   1   2   2   1  3947  3946       1.2300    0.0218 
R    3   1   1   1   2   2   1  3946  3945       1.4900    0.0344 
R    3   1   1   1   2   2   1  3946  3948       1.3450    0.0282 
R    3   1   1   1   2   2   1  3950  3949       1.5380    0.0364 
R    3   1   1   1   2   2   1  3948  3949       1.4300    0.0304 
R    3   1   1   1   2   2   1  3952  3951       1.2300    0.0218 
R    3   1   1   1   2   2   1  3951  3949       1.4900    0.0344 
R    3   1   1   1   2   2   1  3951  3953       1.3000    0.0337 
R    3   1   1   1   2   2   1  3960  3959       1.2300    0.0218 
R    3   1   1   1   2   2   1  3959  3955       1.4900    0.0344 
R    3   1   1   1   2   2   1  3959  3961       1.3450    0.0282 
R    3   1   1   1   2   2   1  3953  3955       1.4340    0.0304 
R    3   1   1   1   2   2   1  3955  3956       1.5270    0.0364 
R    3   1   1   1   2   2   1  3957  3956       1.5370    0.0364 
R    3   1   1   1   2   2   1  3957  3954       1.5370    0.0364 
R    3   1   1   1   2   2   1  3954  3953       1.4550    0.0304 
R    3   1   1   1   2   2   1  3957  3958       1.4300    0.0263 
R    3   1   1   1   2   2   1  3961  3962       1.4300    0.0304 
R    3   1   1   1   2   2   1  3964  3963       1.2300    0.0218 
R    3   1   1   1   2   2   1  3963  3962       1.4900    0.0344 
R    3   1   1   1   2   2   1  3963  3965       1.3450    0.0282 
R    3   1   1   1   2   2   1  3967  3966       1.5380    0.0364 
R    3   1   1   1   2   2   1  3968  3967       1.5220    0.0384 
R    3   1   1   1   2   2   1  3969  3968       1.2600    0.0237 
R    3   1   1   1   2   2   1  3970  3968       1.2600    0.0237 
R    3   1   1   1   2   2   1  3965  3966       1.4300    0.0304 
R    3   1   1   1   2   2   1  3972  3971       1.2300    0.0218 
R    3   1   1   1   2   2   1  3971  3966       1.4900    0.0344 
R    3   1   1   1   2   2   1  3971  3973       1.3450    0.0282 
R    3   1   1   1   2   2   1  3975  3974       1.5380    0.0364 
R    3   1   1   1   2   2   1  3976  3975       1.5300    0.0364 
R    3   1   1   1   2   2   1  3977  3976       1.5300    0.0364 
R    3   1   1   1   2   2   1  3978  3977       1.5300    0.0364 
R    3   1   1   1   2   2   1  3979  3978       1.4800    0.0384 
R    3   1   1   1   2   2   1  3973  3974       1.4300    0.0304 
R    3   1   1   1   2   2   1  3981  3980       1.2300    0.0218 
R    3   1   1   1   2   2   1  3980  3974       1.4900    0.0344 
R    3   1   1   1   2   2   1  3980  3982       1.3450    0.0282 
R    3   1   1   1   2   2   1  3982  3983       1.4300    0.0304 
R    3   1   1   1   2   2   1  3985  3984       1.2300    0.0218 
R    3   1   1   1   2   2   1  3984  3983       1.4900    0.0344 
R    3   1   1   1   2   2   1  3984  3986       1.3450    0.0282 
R    3   1   1   1   2   2   1  3988  3987       1.5380    0.0364 
R    3   1   1   1   2   2   1  3989  3988       1.5300    0.0364 
R    3   1   1   1   2   2   1  3990  3989       1.5220    0.0384 
R    3   1   1   1   2   2   1  3991  3990       1.2600    0.0237 
R    3   1   1   1   2   2   1  3992  3990       1.2600    0.0237 
R    3   1   1   1   2   2   1  3986  3987       1.4300    0.0304 
R    3   1   1   1   2   2   1  3994  3993       1.2300    0.0218 
R    3   1   1   1   2   2   1  3993  3987       1.4900    0.0344 
R    3   1   1   1   2   2   1  3993  3995       1.3450    0.0282 
R    3   1   1   1   2   2   1  3997  3996       1.5380    0.0364 
R    3   1   1   1   2   2   1  3998  3997       1.4200    0.0263 
R    3   1   1   1   2   2   1  3995  3996       1.4300    0.0304 
R    3   1   1   1   2   2   1  4000  3999       1.2300    0.0218 
R    3   1   1   1   2   2   1  3999  3996       1.4900    0.0344 
R    3   1   1   1   2   2   1  3999  4001       1.3450    0.0282 
R    3   1   1   1   2   2   1  4001  4002       1.4300    0.0304 
R    3   1   1   1   2   2   1  4004  4003       1.2300    0.0218 
R    3   1   1   1   2   2   1  4003  4002       1.4900    0.0344 
R    3   1   1   1   2   2   1  4003  4005       1.3000    0.0337 
R    3   1   1   1   2   2   1  4011  4010       1.2300    0.0218 
R    3   1   1   1   2   2   1  4010  4006       1.4900    0.0344 
R    3   1   1   1   2   2   1  4010  4012       1.3450    0.0282 
R    3   1   1   1   2   2   1  4005  4006       1.4340    0.0304 
R    3   1   1   1   2   2   1  4006  4008       1.5270    0.0364 
R    3   1   1   1   2   2   1  4008  4009       1.5370    0.0364 
R    3   1   1   1   2   2   1  4009  4007       1.5370    0.0364 
R    3   1   1   1   2   2   1  4005  4007       1.4550    0.0304 
R    3   1   1   1   2   2   1  4014  4013       1.5380    0.0364 
R    3   1   1   1   2   2   1  4015  4014       1.4200    0.0263 
R    3   1   1   1   2   2   1  4012  4013       1.4300    0.0304 
R    3   1   1   1   2   2   1  4017  4016       1.2300    0.0218 
R    3   1   1   1   2   2   1  4016  4013       1.4900    0.0344 
R    3   1   1   1   2   2   1  4016  4018       1.3450    0.0282 
R    3   1   1   1   2   2   1  4018  4019       1.4300    0.0304 
R    3   1   1   1   2   2   1  4021  4020       1.2300    0.0218 
R    3   1   1   1   2   2   1  4020  4019       1.4900    0.0344 
R    3   1   1   1   2   2   1  4020  4022       1.3000    0.0337 
R    3   1   1   1   2   2   1  4028  4027       1.2300    0.0218 
R    3   1   1   1   2   2   1  4027  4023       1.4900    0.0344 
R    3   1   1   1   2   2   1  4027  4029       1.3450    0.0282 
R    3   1   1   1   2   2   1  4022  4023       1.4340    0.0304 
R    3   1   1   1   2   2   1  4023  4025       1.5270    0.0364 
R    3   1   1   1   2   2   1  4025  4026       1.5370    0.0364 
R    3   1   1   1   2   2   1  4026  4024       1.5370    0.0364 
R    3   1   1   1   2   2   1  4022  4024       1.4550    0.0304 
R    3   1   1   1   2   2   1  4031  4030       1.5380    0.0364 
R    3   1   1   1   2   2   1  4029  4030       1.4300    0.0304 
R    3   1   1   1   2   2   1  4033  4032       1.2300    0.0218 
R    3   1   1   1   2   2   1  4032  4030       1.4900    0.0344 
R    3   1   1   1   2   2   1  4032  4034       1.3450    0.0282 
R    3   1   1   1   2   2   1  4034  4035       1.4300    0.0304 
R    3   1   1   1   2   2   1  4037  4036       1.2300    0.0218 
R    3   1   1   1   2   2   1  4036  4035       1.4900    0.0344 
R    3   1   1   1   2   2   1  4036  4038       1.3000    0.0337 
R    3   1   1   1   2   2   1  4044  4043       1.2300    0.0218 
R    3   1   1   1   2   2   1  4043  4039       1.4900    0.0344 
R    3   1   1   1   2   2   1  4043  4045       1.3450    0.0282 
R    3   1   1   1   2   2   1  4038  4039       1.4340    0.0304 
R    3   1   1   1   2   2   1  4039  4041       1.5270    0.0364 
R    3   1   1   1   2   2   1  4041  4042       1.5370    0.0364 
R    3   1   1   1   2   2   1  4042  4040       1.5370    0.0364 
R    3   1   1   1   2   2   1  4038  4040       1.4550    0.0304 
R    3   1   1   1   2   2   1  4047  4046       1.5000    0.0364 
R    3   1   1   1   2   2   1  4048  4047       1.4200    0.0263 
R    3   1   1   1   2   2   1  4049  4047       1.5380    0.0364 
R    3   1   1   1   2   2   1  4045  4046       1.4300    0.0304 
R    3   1   1   1   2   2   1  4051  4050       1.2300    0.0218 
R    3   1   1   1   2   2   1  4050  4046       1.4900    0.0344 
R    3   1   1   1   2   2   1  4050  4052       1.3450    0.0282 
R    3   1   1   1   2   2   1  4052  4053       1.4300    0.0304 
R    3   1   1   1   2   2   1  4055  4054       1.2300    0.0218 
R    3   1   1   1   2   2   1  4054  4053       1.4900    0.0344 
R    3   1   1   1   2   2   1  4054  4056       1.3450    0.0282 
R    3   1   1   1   2   2   1  4058  4057       1.5380    0.0364 
R    3   1   1   1   2   2   1  4056  4057       1.4300    0.0304 
R    3   1   1   1   2   2   1  4060  4059       1.2300    0.0218 
R    3   1   1   1   2   2   1  4059  4057       1.4900    0.0344 
R    3   1   1   1   2   2   1  4059  4061       1.3450    0.0282 
R    3   1   1   1   2   2   1  4063  4062       1.5380    0.0364 
R    3   1   1   1   2   2   1  4064  4063       1.5300    0.0364 
R    3   1   1   1   2   2   1  4065  4064       1.5300    0.0364 
R    3   1   1   1   2   2   1  4066  4065       1.4900    0.0336 
R    3   1   1   1   2   2   1  4067  4066       1.3650    0.0252 
R    3   1   1   1   2   2   1  4068  4067       1.3650    0.0252 
R    3   1   1   1   2   2   1  4069  4067       1.3650    0.0252 
R    3   1   1   1   2   2   1  4061  4062       1.4300    0.0304 
R    3   1   1   1   2   2   1  4071  4070       1.2300    0.0218 
R    3   1   1   1   2   2   1  4070  4062       1.4900    0.0344 
R    3   1   1   1   2   2   1  4070  4072       1.3450    0.0282 
R    3   1   1   1   2   2   1  4072  4073       1.4300    0.0304 
R    3   1   1   1   2   2   1  4075  4074       1.2300    0.0218 
R    3   1   1   1   2   2   1  4074  4073       1.4900    0.0344 
R    3   1   1   1   2   2   1  4074  4076       1.3450    0.0282 
R    3   1   1   1   2   2   1  4078  4077       1.5380    0.0364 
R    3   1   1   1   2   2   1  4076  4077       1.4300    0.0304 
R    3   1   1   1   2   2   1  4080  4079       1.2300    0.0218 
R    3   1   1   1   2   2   1  4079  4077       1.4900    0.0344 
R    3   1   1   1   2   2   1  4079  4081       1.3000    0.0337 
R    3   1   1   1   2   2   1  4088  4087       1.2300    0.0218 
R    3   1   1   1   2   2   1  4087  4083       1.4900    0.0344 
R    3   1   1   1   2   2   1  4087  4089       1.3450    0.0282 
R    3   1   1   1   2   2   1  4081  4083       1.4340    0.0304 
R    3   1   1   1   2   2   1  4083  4084       1.5270    0.0364 
R    3   1   1   1   2   2   1  4085  4084       1.5370    0.0364 
R    3   1   1   1   2   2   1  4085  4082       1.5370    0.0364 
R    3   1   1   1   2   2   1  4082  4081       1.4550    0.0304 
R    3   1   1   1   2   2   1  4085  4086       1.4300    0.0263 
R    3   1   1   1   2   2   1  4089  4090       1.4300    0.0304 
R    3   1   1   1   2   2   1  4092  4091       1.2300    0.0218 
R    3   1   1   1   2   2   1  4091  4090       1.4900    0.0344 
R    3   1   1   1   2   2   1  4091  4093       1.3450    0.0282 
R    3   1   1   1   2   2   1  4095  4094       1.5380    0.0364 
R    3   1   1   1   2   2   1  4096  4095       1.5220    0.0384 
R    3   1   1   1   2   2   1  4097  4096       1.2600    0.0237 
R    3   1   1   1   2   2   1  4098  4096       1.2600    0.0237 
R    3   1   1   1   2   2   1  4093  4094       1.4300    0.0304 
R    3   1   1   1   2   2   1  4100  4099       1.2300    0.0218 
R    3   1   1   1   2   2   1  4099  4094       1.4900    0.0344 
R    3   1   1   1   2   2   1  4099  4101       1.3450    0.0282 
R    3   1   1   1   2   2   1  4103  4102       1.5380    0.0364 
R    3   1   1   1   2   2   1  4104  4103       1.5300    0.0364 
R    3   1   1   1   2   2   1  4105  4104       1.5300    0.0364 
R    3   1   1   1   2   2   1  4106  4105       1.4900    0.0336 
R    3   1   1   1   2   2   1  4107  4106       1.3650    0.0252 
R    3   1   1   1   2   2   1  4108  4107       1.3650    0.0252 
R    3   1   1   1   2   2   1  4109  4107       1.3650    0.0252 
R    3   1   1   1   2   2   1  4101  4102       1.4300    0.0304 
R    3   1   1   1   2   2   1  4111  4110       1.2300    0.0218 
R    3   1   1   1   2   2   1  4110  4102       1.4900    0.0344 
R    3   1   1   1   2   2   1  4110  4112       1.3450    0.0282 
R    3   1   1   1   2   2   1  4112  4113       1.4300    0.0304 
R    3   1   1   1   2   2   1  4115  4114       1.2300    0.0218 
R    3   1   1   1   2   2   1  4114  4113       1.4900    0.0344 
R    3   1   1   1   2   2   1  4114  4116       1.3450    0.0282 
R    3   1   1   1   2   2   1  4118  4117       1.5380    0.0364 
R    3   1   1   1   2   2   1  4119  4118       1.5300    0.0364 
R    3   1   1   1   2   2   1  4120  4119       1.5220    0.0384 
R    3   1   1   1   2   2   1  4121  4120       1.2600    0.0237 
R    3   1   1   1   2   2   1  4122  4120       1.2600    0.0237 
R    3   1   1   1   2   2   1  4116  4117       1.4300    0.0304 
R    3   1   1   1   2   2   1  4124  4123       1.2300    0.0218 
R    3   1   1   1   2   2   1  4123  4117       1.4900    0.0344 
R    3   1   1   1   2   2   1  4123  4125       1.3000    0.0337 
R    3   1   1   1   2   2   1  4132  4131       1.2300    0.0218 
R    3   1   1   1   2   2   1  4131  4127       1.4900    0.0344 
R    3   1   1   1   2   2   1  4131  4133       1.3450    0.0282 
R    3   1   1   1   2   2   1  4125  4127       1.4340    0.0304 
R    3   1   1   1   2   2   1  4127  4128       1.5270    0.0364 
R    3   1   1   1   2   2   1  4129  4128       1.5370    0.0364 
R    3   1   1   1   2   2   1  4129  4126       1.5370    0.0364 
R    3   1   1   1   2   2   1  4126  4125       1.4550    0.0304 
R    3   1   1   1   2   2   1  4129  4130       1.4300    0.0263 
R    3   1   1   1   2   2   1  4133  4134       1.4300    0.0304 
R    3   1   1   1   2   2   1  4136  4135       1.2300    0.0218 
R    3   1   1   1   2   2   1  4135  4134       1.4900    0.0344 
R    3   1   1   1   2   2   1  4135  4137       1.3000    0.0337 
R    3   1   1   1   2   2   1  4143  4142       1.2300    0.0218 
R    3   1   1   1   2   2   1  4142  4138       1.4900    0.0344 
R    3   1   1   1   2   2   1  4142  4144       1.3000    0.0337 
R    3   1   1   1   2   2   1  4137  4138       1.4340    0.0304 
R    3   1   1   1   2   2   1  4138  4140       1.5270    0.0364 
R    3   1   1   1   2   2   1  4140  4141       1.5370    0.0364 
R    3   1   1   1   2   2   1  4141  4139       1.5370    0.0364 
R    3   1   1   1   2   2   1  4137  4139       1.4550    0.0304 
R    3   1   1   1   2   2   1  4151  4150       1.2300    0.0218 
R    3   1   1   1   2   2   1  4150  4146       1.4900    0.0344 
R    3   1   1   1   2   2   1  4150  4152       1.3450    0.0282 
R    3   1   1   1   2   2   1  4144  4146       1.4340    0.0304 
R    3   1   1   1   2   2   1  4146  4147       1.5270    0.0364 
R    3   1   1   1   2   2   1  4148  4147       1.5370    0.0364 
R    3   1   1   1   2   2   1  4148  4145       1.5370    0.0364 
R    3   1   1   1   2   2   1  4145  4144       1.4550    0.0304 
R    3   1   1   1   2   2   1  4148  4149       1.4300    0.0263 
R    3   1   1   1   2   2   1  4152  4153       1.4300    0.0304 
R    3   1   1   1   2   2   1  4155  4154       1.2300    0.0218 
R    3   1   1   1   2   2   1  4154  4153       1.4900    0.0344 
R    3   1   1   1   2   2   1  4154  4156       1.3000    0.0337 
R    3   1   1   1   2   2   1  4162  4161       1.2300    0.0218 
R    3   1   1   1   2   2   1  4161  4157       1.4900    0.0344 
R    3   1   1   1   2   2   1  4161  4163       1.3450    0.0282 
R    3   1   1   1   2   2   1  4156  4157       1.4340    0.0304 
R    3   1   1   1   2   2   1  4157  4159       1.5270    0.0364 
R    3   1   1   1   2   2   1  4159  4160       1.5370    0.0364 
R    3   1   1   1   2   2   1  4160  4158       1.5370    0.0364 
R    3   1   1   1   2   2   1  4156  4158       1.4550    0.0304 
R    3   1   1   1   2   2   1  4165  4164       1.5380    0.0364 
R    3   1   1   1   2   2   1  4163  4164       1.4300    0.0304 
R    3   1   1   1   2   2   1  4167  4166       1.2300    0.0218 
R    3   1   1   1   2   2   1  4166  4164       1.4900    0.0344 
R    3   1   1   1   2   2   1  4166  4168       1.3450    0.0282 
R    3   1   1   1   2   2   1  4168  4169       1.4300    0.0304 
R    3   1   1   1   2   2   1  4171  4170       1.2300    0.0218 
R    3   1   1   1   2   2   1  4170  4169       1.4900    0.0344 
R    3   1   1   1   2   2   1  4170  4172       1.3450    0.0282 
R    3   1   1   1   2   2   1  4174  4173       1.5380    0.0364 
R    3   1   1   1   2   2   1  4175  4174       1.4900    0.0358 
R    3   1   1   1   2   2   1  4176  4175       1.3750    0.0311 
R    3   1   1   1   2   2   1  4177  4175       1.3750    0.0311 
R    3   1   1   1   2   2   1  4178  4176       1.3750    0.0311 
R    3   1   1   1   2   2   1  4179  4177       1.3750    0.0311 
R    3   1   1   1   2   2   1  4180  4178       1.3750    0.0311 
R    3   1   1   1   2   2   1  4180  4179       1.3750    0.0311 
R    3   1   1   1   2   2   1  4172  4173       1.4300    0.0304 
R    3   1   1   1   2   2   1  4182  4181       1.2300    0.0218 
R    3   1   1   1   2   2   1  4181  4173       1.4900    0.0344 
R    3   1   1   1   2   2   1  4181  4183       1.3450    0.0282 
R    3   1   1   1   2   2   1  4185  4184       1.5380    0.0364 
R    3   1   1   1   2   2   1  4183  4184       1.4300    0.0304 
R    3   1   1   1   2   2   1  4187  4186       1.2300    0.0218 
R    3   1   1   1   2   2   1  4186  4184       1.4900    0.0344 
R    3   1   1   1   2   2   1  4186  4188       1.3450    0.0282 
R    3   1   1   1   2   2   1  4188  4189       1.4300    0.0304 
R    3   1   1   1   2   2   1  4191  4190       1.2300    0.0218 
R    3   1   1   1   2   2   1  4190  4189       1.4900    0.0344 
R    3   1   1   1   2   2   1  4190  4192       1.3000    0.0337 
R    3   1   1   1   2   2   1  4198  4197       1.2300    0.0218 
R    3   1   1   1   2   2   1  4197  4193       1.4900    0.0344 
R    3   1   1   1   2   2   1  4197  4199       1.3000    0.0337 
R    3   1   1   1   2   2   1  4192  4193       1.4340    0.0304 
R    3   1   1   1   2   2   1  4193  4195       1.5270    0.0364 
R    3   1   1   1   2   2   1  4195  4196       1.5370    0.0364 
R    3   1   1   1   2   2   1  4196  4194       1.5370    0.0364 
R    3   1   1   1   2   2   1  4192  4194       1.4550    0.0304 
R    3   1   1   1   2   2   1  4206  4205       1.2300    0.0218 
R    3   1   1   1   2   2   1  4205  4201       1.4900    0.0344 
R    3   1   1   1   2   2   1  4205  4207       1.3450    0.0282 
R    3   1   1   1   2   2   1  4199  4201       1.4340    0.0304 
R    3   1   1   1   2   2   1  4201  4202       1.5270    0.0364 
R    3   1   1   1   2   2   1  4203  4202       1.5370    0.0364 
R    3   1   1   1   2   2   1  4203  4200       1.5370    0.0364 
R    3   1   1   1   2   2   1  4200  4199       1.4550    0.0304 
R    3   1   1   1   2   2   1  4203  4204       1.4300    0.0263 
R    3   1   1   1   2   2   1  4207  4208       1.4300    0.0304 
R    3   1   1   1   2   2   1  4210  4209       1.2300    0.0218 
R    3   1   1   1   2   2   1  4209  4208       1.4900    0.0344 
R    3   1   1   1   2   2   1  4209  4211       1.3450    0.0282 
R    3   1   1   1   2   2   1  4213  4212       1.5380    0.0364 
R    3   1   1   1   2   2   1  4211  4212       1.4300    0.0304 
R    3   1   1   1   2   2   1  4215  4214       1.2300    0.0218 
R    3   1   1   1   2   2   1  4214  4212       1.4900    0.0344 
R    3   1   1   1   2   2   1  4214  4216       1.3450    0.0282 
R    3   1   1   1   2   2   1  4218  4217       1.5380    0.0364 
R    3   1   1   1   2   2   1  4219  4218       1.5220    0.0384 
R    3   1   1   1   2   2   1  4220  4219       1.2600    0.0237 
R    3   1   1   1   2   2   1  4221  4219       1.2600    0.0237 
R    3   1   1   1   2   2   1  4216  4217       1.4300    0.0304 
R    3   1   1   1   2   2   1  4223  4222       1.2300    0.0218 
R    3   1   1   1   2   2   1  4222  4217       1.4900    0.0344 
R    3   1   1   1   2   2   1  4222  4224       1.3450    0.0282 
R    3   1   1   1   2   2   1  4224  4225       1.4300    0.0304 
R    3   1   1   1   2   2   1  4227  4226       1.2300    0.0218 
R    3   1   1   1   2   2   1  4226  4225       1.4900    0.0344 
R    3   1   1   1   2   2   1  4226  4228       1.3450    0.0282 
R    3   1   1   1   2   2   1  4230  4229       1.5380    0.0364 
R    3   1   1   1   2   2   1  4231  4230       1.5300    0.0364 
R    3   1   1   1   2   2   1  4232  4231       1.5220    0.0384 
R    3   1   1   1   2   2   1  4233  4232       1.2300    0.0213 
R    3   1   1   1   2   2   1  4234  4232       1.3600    0.0262 
R    3   1   1   1   2   2   1  4228  4229       1.4300    0.0304 
R    3   1   1   1   2   2   1  4236  4235       1.2300    0.0218 
R    3   1   1   1   2   2   1  4235  4229       1.4900    0.0344 
R    3   1   1   1   2   2   1  4235  4237       1.3000    0.0337 
R    3   1   1   1   2   2   1  4244  4243       1.2300    0.0218 
R    3   1   1   1   2   2   1  4243  4239       1.4900    0.0344 
R    3   1   1   1   2   2   1  4243  4245       1.3450    0.0282 
R    3   1   1   1   2   2   1  4237  4239       1.4340    0.0304 
R    3   1   1   1   2   2   1  4239  4240       1.5270    0.0364 
R    3   1   1   1   2   2   1  4241  4240       1.5370    0.0364 
R    3   1   1   1   2   2   1  4241  4238       1.5370    0.0364 
R    3   1   1   1   2   2   1  4238  4237       1.4550    0.0304 
R    3   1   1   1   2   2   1  4241  4242       1.4300    0.0263 
R    3   1   1   1   2   2   1  4245  4246       1.4300    0.0304 
R    3   1   1   1   2   2   1  4248  4247       1.2300    0.0218 
R    3   1   1   1   2   2   1  4247  4246       1.4900    0.0344 
R    3   1   1   1   2   2   1  4247  4249       1.3450    0.0282 
R    3   1   1   1   2   2   1  4251  4250       1.5380    0.0364 
R    3   1   1   1   2   2   1  4249  4250       1.4300    0.0304 
R    3   1   1   1   2   2   1  4253  4252       1.2300    0.0218 
R    3   1   1   1   2   2   1  4252  4250       1.4900    0.0344 
R    3   1   1   1   2   2   1  4252  4254       1.3450    0.0282 
R    3   1   1   1   2   2   1  4256  4255       1.5380    0.0364 
R    3   1   1   1   2   2   1  4257  4256       1.5300    0.0364 
R    3   1   1   1   2   2   1  4258  4257       1.5300    0.0364 
R    3   1   1   1   2   2   1  4259  4258       1.5300    0.0364 
R    3   1   1   1   2   2   1  4260  4259       1.4800    0.0384 
R    3   1   1   1   2   2   1  4254  4255       1.4300    0.0304 
R    3   1   1   1   2   2   1  4262  4261       1.2300    0.0218 
R    3   1   1   1   2   2   1  4261  4255       1.4900    0.0344 
R    3   1   1   1   2   2   1  4261  4263       1.3450    0.0282 
R    3   1   1   1   2   2   1  4263  4264       1.4300    0.0304 
R    3   1   1   1   2   2   1  4266  4265       1.2300    0.0218 
R    3   1   1   1   2   2   1  4265  4264       1.4900    0.0344 
R    3   1   1   1   2   2   1  4265  4267       1.3450    0.0282 
R    3   1   1   1   2   2   1  4269  4268       1.5380    0.0364 
R    3   1   1   1   2   2   1  4270  4269       1.5300    0.0364 
R    3   1   1   1   2   2   1  4271  4270       1.5220    0.0384 
R    3   1   1   1   2   2   1  4272  4271       1.2600    0.0237 
R    3   1   1   1   2   2   1  4273  4271       1.2600    0.0237 
R    3   1   1   1   2   2   1  4267  4268       1.4300    0.0304 
R    3   1   1   1   2   2   1  4275  4274       1.2300    0.0218 
R    3   1   1   1   2   2   1  4274  4268       1.4900    0.0344 
R    3   1   1   1   2   2   1  4274  4276       1.3000    0.0337 
R    3   1   1   1   2   2   1  4282  4281       1.2300    0.0218 
R    3   1   1   1   2   2   1  4281  4277       1.4900    0.0344 
R    3   1   1   1   2   2   1  4281  4283       1.3450    0.0282 
R    3   1   1   1   2   2   1  4276  4277       1.4340    0.0304 
R    3   1   1   1   2   2   1  4277  4279       1.5270    0.0364 
R    3   1   1   1   2   2   1  4279  4280       1.5370    0.0364 
R    3   1   1   1   2   2   1  4280  4278       1.5370    0.0364 
R    3   1   1   1   2   2   1  4276  4278       1.4550    0.0304 
R    3   1   1   1   2   2   1  4283  4284       1.4300    0.0304 
R    3   1   1   1   2   2   1  4286  4285       1.2300    0.0218 
R    3   1   1   1   2   2   1  4285  4284       1.4900    0.0344 
R    3   1   1   1   2   2   1  4285  4287       1.3450    0.0282 
R    3   1   1   1   2   2   1  4289  4288       1.5380    0.0364 
R    3   1   1   1   2   2   1  4290  4289       1.5220    0.0384 
R    3   1   1   1   2   2   1  4291  4290       1.2600    0.0237 
R    3   1   1   1   2   2   1  4292  4290       1.2600    0.0237 
R    3   1   1   1   2   2   1  4287  4288       1.4300    0.0304 
R    3   1   1   1   2   2   1  4294  4293       1.2300    0.0218 
R    3   1   1   1   2   2   1  4293  4288       1.4900    0.0344 
R    3   1   1   1   2   2   1  4293  4295       1.3450    0.0282 
R    3   1   1   1   2   2   1  4297  4296       1.5380    0.0364 
R    3   1   1   1   2   2   1  4295  4296       1.4300    0.0304 
R    3   1   1   1   2   2   1  4299  4298       1.2300    0.0218 
R    3   1   1   1   2   2   1  4298  4296       1.4900    0.0344 
R    3   1   1   1   2   2   1  4298  4300       1.3450    0.0282 
R    3   1   1   1   2   2   1  4300  4301       1.4300    0.0304 
R    3   1   1   1   2   2   1  4303  4302       1.2300    0.0218 
R    3   1   1   1   2   2   1  4302  4301       1.4900    0.0344 
R    3   1   1   1   2   2   1  4302  4304       1.3450    0.0282 
R    3   1   1   1   2   2   1  4306  4305       1.5380    0.0364 
R    3   1   1   1   2   2   1  4304  4305       1.4300    0.0304 
R    3   1   1   1   2   2   1  4308  4307       1.2300    0.0218 
R    3   1   1   1   2   2   1  4307  4305       1.4900    0.0344 
R    3   1   1   1   2   2   1  4307  4309       1.3450    0.0282 
R    3   1   1   1   2   2   1  4311  4310       1.5380    0.0364 
R    3   1   1   1   2   2   1  4312  4311       1.5300    0.0364 
R    3   1   1   1   2   2   1  4313  4312       1.5300    0.0364 
R    3   1   1   1   2   2   1  4314  4313       1.5300    0.0364 
R    3   1   1   1   2   2   1  4315  4314       1.4800    0.0384 
R    3   1   1   1   2   2   1  4309  4310       1.4300    0.0304 
R    3   1   1   1   2   2   1  4317  4316       1.2300    0.0218 
R    3   1   1   1   2   2   1  4316  4310       1.4900    0.0344 
R    3   1   1   1   2   2   1  4316  4318       1.3450    0.0282 
R    3   1   1   1   2   2   1  4318  4319       1.4300    0.0304 
R    3   1   1   1   2   2   1  4321  4320       1.2300    0.0218 
R    3   1   1   1   2   2   1  4320  4319       1.4900    0.0344 
R    3   1   1   1   2   2   1  4320  4322       1.3450    0.0282 
R    3   1   1   1   2   2   1  4324  4323       1.5380    0.0364 
R    3   1   1   1   2   2   1  4325  4324       1.5220    0.0384 
R    3   1   1   1   2   2   1  4326  4325       1.2600    0.0237 
R    3   1   1   1   2   2   1  4327  4325       1.2600    0.0237 
R    3   1   1   1   2   2   1  4322  4323       1.4300    0.0304 
R    3   1   1   1   2   2   1  4329  4328       1.2300    0.0218 
R    3   1   1   1   2   2   1  4328  4323       1.4900    0.0344 
R    3   1   1   1   2   2   1  4328  4330       1.3450    0.0282 
R    3   1   1   1   2   2   1  4332  4331       1.5380    0.0364 
R    3   1   1   1   2   2   1  4330  4331       1.4300    0.0304 
R    3   1   1   1   2   2   1  4334  4333       1.2300    0.0218 
R    3   1   1   1   2   2   1  4333  4331       1.4900    0.0344 
R    3   1   1   1   2   2   1  4333  4335       1.3450    0.0282 
R    3   1   1   1   2   2   1  4335  4336       1.4300    0.0304 
R    3   1   1   1   2   2   1  4338  4337       1.2300    0.0218 
R    3   1   1   1   2   2   1  4337  4336       1.4900    0.0344 
R    3   1   1   1   2   2   1  4337  4339       1.3000    0.0337 
R    3   1   1   1   2   2   1  4345  4344       1.2300    0.0218 
R    3   1   1   1   2   2   1  4344  4340       1.4900    0.0344 
R    3   1   1   1   2   2   1  4344  4346       1.3000    0.0337 
R    3   1   1   1   2   2   1  4339  4340       1.4340    0.0304 
R    3   1   1   1   2   2   1  4340  4342       1.5270    0.0364 
R    3   1   1   1   2   2   1  4342  4343       1.5370    0.0364 
R    3   1   1   1   2   2   1  4343  4341       1.5370    0.0364 
R    3   1   1   1   2   2   1  4339  4341       1.4550    0.0304 
R    3   1   1   1   2   2   1  4353  4352       1.2300    0.0218 
R    3   1   1   1   2   2   1  4352  4348       1.4900    0.0344 
R    3   1   1   1   2   2   1  4352  4354       1.3450    0.0282 
R    3   1   1   1   2   2   1  4346  4348       1.4340    0.0304 
R    3   1   1   1   2   2   1  4348  4349       1.5270    0.0364 
R    3   1   1   1   2   2   1  4350  4349       1.5370    0.0364 
R    3   1   1   1   2   2   1  4350  4347       1.5370    0.0364 
R    3   1   1   1   2   2   1  4347  4346       1.4550    0.0304 
R    3   1   1   1   2   2   1  4350  4351       1.4300    0.0263 
R    3   1   1   1   2   2   1  4354  4355       1.4300    0.0304 
R    3   1   1   1   2   2   1  4357  4356       1.2300    0.0218 
R    3   1   1   1   2   2   1  4356  4355       1.4900    0.0344 
R    3   1   1   1   2   2   1  4356  4358       1.3000    0.0337 
R    3   1   1   1   2   2   1  4364  4363       1.2300    0.0218 
R    3   1   1   1   2   2   1  4363  4359       1.4900    0.0344 
R    3   1   1   1   2   2   1  4363  4365       1.3450    0.0282 
R    3   1   1   1   2   2   1  4358  4359       1.4340    0.0304 
R    3   1   1   1   2   2   1  4359  4361       1.5270    0.0364 
R    3   1   1   1   2   2   1  4361  4362       1.5370    0.0364 
R    3   1   1   1   2   2   1  4362  4360       1.5370    0.0364 
R    3   1   1   1   2   2   1  4358  4360       1.4550    0.0304 
R    3   1   1   1   2   2   1  4367  4366       1.5380    0.0364 
R    3   1   1   1   2   2   1  4365  4366       1.4300    0.0304 
R    3   1   1   1   2   2   1  4369  4368       1.2300    0.0218 
R    3   1   1   1   2   2   1  4368  4366       1.4900    0.0344 
R    3   1   1   1   2   2   1  4368  4370       1.3450    0.0282 
R    3   1   1   1   2   2   1  4370  4371       1.4300    0.0304 
R    3   1   1   1   2   2   1  4373  4372       1.2300    0.0218 
R    3   1   1   1   2   2   1  4372  4371       1.4900    0.0344 
R    3   1   1   1   2   2   1  4372  4374       1.3000    0.0337 
R    3   1   1   1   2   2   1  4380  4379       1.2300    0.0218 
R    3   1   1   1   2   2   1  4379  4375       1.4900    0.0344 
R    3   1   1   1   2   2   1  4379  4381       1.3450    0.0282 
R    3   1   1   1   2   2   1  4374  4375       1.4340    0.0304 
R    3   1   1   1   2   2   1  4375  4377       1.5270    0.0364 
R    3   1   1   1   2   2   1  4377  4378       1.5370    0.0364 
R    3   1   1   1   2   2   1  4378  4376       1.5370    0.0364 
R    3   1   1   1   2   2   1  4374  4376       1.4550    0.0304 
R    3   1   1   1   2   2   1  4383  4382       1.5380    0.0364 
R    3   1   1   1   2   2   1  4381  4382       1.4300    0.0304 
R    3   1   1   1   2   2   1  4385  4384       1.2300    0.0218 
R    3   1   1   1   2   2   1  4384  4382       1.4900    0.0344 
R    3   1   1   1   2   2   1  4384  4386       1.3450    0.0282 
R    3   1   1   1   2   2   1  4386  4387       1.4300    0.0304 
R    3   1   1   1   2   2   1  4389  4388       1.2300    0.0218 
R    3   1   1   1   2   2   1  4388  4387       1.4900    0.0344 
R    3   1   1   1   2   2   1  4388  4390       1.3000    0.0337 
R    3   1   1   1   2   2   1  4396  4395       1.2300    0.0218 
R    3   1   1   1   2   2   1  4395  4391       1.4900    0.0344 
R    3   1   1   1   2   2   1  4395  4397       1.3000    0.0337 
R    3   1   1   1   2   2   1  4390  4391       1.4340    0.0304 
R    3   1   1   1   2   2   1  4391  4393       1.5270    0.0364 
R    3   1   1   1   2   2   1  4393  4394       1.5370    0.0364 
R    3   1   1   1   2   2   1  4394  4392       1.5370    0.0364 
R    3   1   1   1   2   2   1  4390  4392       1.4550    0.0304 
R    3   1   1   1   2   2   1  4404  4403       1.2300    0.0218 
R    3   1   1   1   2   2   1  4403  4399       1.4900    0.0344 
R    3   1   1   1   2   2   1  4403  4405       1.3450    0.0282 
R    3   1   1   1   2   2   1  4397  4399       1.4340    0.0304 
R    3   1   1   1   2   2   1  4399  4400       1.5270    0.0364 
R    3   1   1   1   2   2   1  4401  4400       1.5370    0.0364 
R    3   1   1   1   2   2   1  4401  4398       1.5370    0.0364 
R    3   1   1   1   2   2   1  4398  4397       1.4550    0.0304 
R    3   1   1   1   2   2   1  4401  4402       1.4300    0.0263 
R    3   1   1   1   2   2   1  4405  4406       1.4300    0.0304 
R    3   1   1   1   2   2   1  4408  4407       1.2300    0.0218 
R    3   1   1   1   2   2   1  4407  4406       1.4900    0.0344 
R    3   1   1   1   2   2   1  4407  4409       1.3000    0.0337 
R    3   1   1   1   2   2   1  4415  4414       1.2300    0.0218 
R    3   1   1   1   2   2   1  4414  4410       1.4900    0.0344 
R    3   1   1   1   2   2   1  4414  4416       1.3450    0.0282 
R    3   1   1   1   2   2   1  4409  4410       1.4340    0.0304 
R    3   1   1   1   2   2   1  4410  4412       1.5270    0.0364 
R    3   1   1   1   2   2   1  4412  4413       1.5370    0.0364 
R    3   1   1   1   2   2   1  4413  4411       1.5370    0.0364 
R    3   1   1   1   2   2   1  4409  4411       1.4550    0.0304 
R    3   1   1   1   2   2   1  4418  4417       1.5000    0.0364 
R    3   1   1   1   2   2   1  4419  4418       1.5380    0.0364 
R    3   1   1   1   2   2   1  4420  4418       1.5380    0.0364 
R    3   1   1   1   2   2   1  4421  4419       1.5280    0.0364 
R    3   1   1   1   2   2   1  4416  4417       1.4300    0.0304 
R    3   1   1   1   2   2   1  4423  4422       1.2300    0.0218 
R    3   1   1   1   2   2   1  4422  4417       1.4900    0.0344 
R    3   1   1   1   2   2   1  4422  4424       1.3450    0.0282 
R    3   1   1   1   2   2   1  4424  4425       1.4300    0.0304 
R    3   1   1   1   2   2   1  4427  4426       1.2300    0.0218 
R    3   1   1   1   2   2   1  4426  4425       1.4900    0.0344 
R    3   1   1   1   2   2   1  4426  4428       1.3450    0.0282 
R    3   1   1   1   2   2   1  4430  4429       1.5380    0.0364 
R    3   1   1   1   2   2   1  4431  4430       1.5220    0.0384 
R    3   1   1   1   2   2   1  4432  4431       1.2300    0.0213 
R    3   1   1   1   2   2   1  4433  4431       1.3600    0.0262 
R    3   1   1   1   2   2   1  4428  4429       1.4300    0.0304 
R    3   1   1   1   2   2   1  4435  4434       1.2300    0.0218 
R    3   1   1   1   2   2   1  4434  4429       1.4900    0.0344 
R    3   1   1   1   2   2   1  4434  4436       1.3450    0.0282 
R    3   1   1   1   2   2   1  4438  4437       1.5000    0.0364 
R    3   1   1   1   2   2   1  4439  4438       1.5380    0.0364 
R    3   1   1   1   2   2   1  4440  4438       1.5380    0.0364 
R    3   1   1   1   2   2   1  4436  4437       1.4300    0.0304 
R    3   1   1   1   2   2   1  4442  4441       1.2300    0.0218 
R    3   1   1   1   2   2   1  4441  4437       1.4900    0.0344 
R    3   1   1   1   2   2   1  4441  4443       1.3450    0.0282 
R    3   1   1   1   2   2   1  4443  4444       1.4300    0.0304 
R    3   1   1   1   2   2   1  4446  4445       1.2300    0.0218 
R    3   1   1   1   2   2   1  4445  4444       1.4900    0.0344 
R    3   1   1   1   2   2   1  4445  4447       1.3450    0.0282 
R    3   1   1   1   2   2   1  4449  4448       1.5380    0.0364 
R    3   1   1   1   2   2   1  4447  4448       1.4300    0.0304 
R    3   1   1   1   2   2   1  4451  4450       1.2300    0.0218 
R    3   1   1   1   2   2   1  4450  4448       1.4900    0.0344 
R    3   1   1   1   2   2   1  4450  4452       1.3000    0.0337 
R    3   1   1   1   2   2   1  4459  4458       1.2300    0.0218 
R    3   1   1   1   2   2   1  4458  4454       1.4900    0.0344 
R    3   1   1   1   2   2   1  4458  4460       1.3450    0.0282 
R    3   1   1   1   2   2   1  4452  4454       1.4340    0.0304 
R    3   1   1   1   2   2   1  4454  4455       1.5270    0.0364 
R    3   1   1   1   2   2   1  4456  4455       1.5370    0.0364 
R    3   1   1   1   2   2   1  4456  4453       1.5370    0.0364 
R    3   1   1   1   2   2   1  4453  4452       1.4550    0.0304 
R    3   1   1   1   2   2   1  4456  4457       1.4300    0.0263 
R    3   1   1   1   2   2   1  4460  4461       1.4300    0.0304 
R    3   1   1   1   2   2   1  4463  4462       1.2300    0.0218 
R    3   1   1   1   2   2   1  4462  4461       1.4900    0.0344 
R    3   1   1   1   2   2   1  4462  4464       1.3450    0.0282 
R    3   1   1   1   2   2   1  4466  4465       1.5380    0.0364 
R    3   1   1   1   2   2   1  4464  4465       1.4300    0.0304 
R    3   1   1   1   2   2   1  4468  4467       1.2300    0.0218 
R    3   1   1   1   2   2   1  4467  4465       1.4900    0.0344 
R    3   1   1   1   2   2   1  4467  4469       1.3450    0.0282 
R    3   1   1   1   2   2   1  4471  4470       1.5380    0.0364 
R    3   1   1   1   2   2   1  4472  4471       1.5300    0.0364 
R    3   1   1   1   2   2   1  4473  4472       1.5300    0.0364 
R    3   1   1   1   2   2   1  4474  4473       1.5300    0.0364 
R    3   1   1   1   2   2   1  4475  4474       1.4800    0.0384 
R    3   1   1   1   2   2   1  4469  4470       1.4300    0.0304 
R    3   1   1   1   2   2   1  4477  4476       1.2300    0.0218 
R    3   1   1   1   2   2   1  4476  4470       1.4900    0.0344 
R    3   1   1   1   2   2   1  4476  4478       1.3450    0.0282 
R    3   1   1   1   2   2   1  4478  4479       1.4300    0.0304 
R    3   1   1   1   2   2   1  4481  4480       1.2300    0.0218 
R    3   1   1   1   2   2   1  4480  4479       1.4900    0.0344 
R    3   1   1   1   2   2   1  4480  4482       1.3450    0.0282 
R    3   1   1   1   2   2   1  4484  4483       1.5380    0.0364 
R    3   1   1   1   2   2   1  4482  4483       1.4300    0.0304 
R    3   1   1   1   2   2   1  4486  4485       1.2300    0.0218 
R    3   1   1   1   2   2   1  4485  4483       1.4900    0.0344 
R    3   1   1   1   2   2   1  4485  4487       1.3450    0.0282 
R    3   1   1   1   2   2   1  4489  4488       1.5380    0.0364 
R    3   1   1   1   2   2   1  4490  4489       1.5300    0.0364 
R    3   1   1   1   2   2   1  4491  4490       1.5300    0.0364 
R    3   1   1   1   2   2   1  4492  4491       1.4900    0.0336 
R    3   1   1   1   2   2   1  4493  4492       1.3650    0.0252 
R    3   1   1   1   2   2   1  4494  4493       1.3650    0.0252 
R    3   1   1   1   2   2   1  4495  4493       1.3650    0.0252 
R    3   1   1   1   2   2   1  4487  4488       1.4300    0.0304 
R    3   1   1   1   2   2   1  4497  4496       1.2300    0.0218 
R    3   1   1   1   2   2   1  4496  4488       1.4900    0.0344 
R    3   1   1   1   2   2   1  4496  4498       1.3450    0.0282 
R    3   1   1   1   2   2   1  4498  4499       1.4300    0.0304 
R    3   1   1   1   2   2   1  4501  4500       1.2300    0.0218 
R    3   1   1   1   2   2   1  4500  4499       1.4900    0.0344 
R    3   1   1   1   2   2   1  4500  4502       1.3450    0.0282 
R    3   1   1   1   2   2   1  4504  4503       1.5380    0.0364 
R    3   1   1   1   2   2   1  4505  4504       1.4200    0.0263 
R    3   1   1   1   2   2   1  4502  4503       1.4300    0.0304 
R    3   1   1   1   2   2   1  4507  4506       1.2300    0.0218 
R    3   1   1   1   2   2   1  4506  4503       1.4900    0.0344 
R    3   1   1   1   2   2   1  4506  4508       1.3450    0.0282 
R    3   1   1   1   2   2   1  4510  4509       1.5380    0.0364 
R    3   1   1   1   2   2   1  4508  4509       1.4300    0.0304 
R    3   1   1   1   2   2   1  4512  4511       1.2300    0.0218 
R    3   1   1   1   2   2   1  4511  4509       1.4900    0.0344 
R    3   1   1   1   2   2   1  4511  4513       1.3450    0.0282 
R    3   1   1   1   2   2   1  4513  4514       1.4300    0.0304 
R    3   1   1   1   2   2   1  4516  4515       1.2300    0.0218 
R    3   1   1   1   2   2   1  4515  4514       1.4900    0.0344 
R    3   1   1   1   2   2   1  4515  4517       1.3000    0.0337 
R    3   1   1   1   2   2   1  4523  4522       1.2300    0.0218 
R    3   1   1   1   2   2   1  4522  4518       1.4900    0.0344 
R    3   1   1   1   2   2   1  4522  4524       1.3000    0.0337 
R    3   1   1   1   2   2   1  4517  4518       1.4340    0.0304 
R    3   1   1   1   2   2   1  4518  4520       1.5270    0.0364 
R    3   1   1   1   2   2   1  4520  4521       1.5370    0.0364 
R    3   1   1   1   2   2   1  4521  4519       1.5370    0.0364 
R    3   1   1   1   2   2   1  4517  4519       1.4550    0.0304 
R    3   1   1   1   2   2   1  4531  4530       1.2300    0.0218 
R    3   1   1   1   2   2   1  4530  4526       1.4900    0.0344 
R    3   1   1   1   2   2   1  4530  4532       1.3450    0.0282 
R    3   1   1   1   2   2   1  4524  4526       1.4340    0.0304 
R    3   1   1   1   2   2   1  4526  4527       1.5270    0.0364 
R    3   1   1   1   2   2   1  4528  4527       1.5370    0.0364 
R    3   1   1   1   2   2   1  4528  4525       1.5370    0.0364 
R    3   1   1   1   2   2   1  4525  4524       1.4550    0.0304 
R    3   1   1   1   2   2   1  4528  4529       1.4300    0.0263 
R    3   1   1   1   2   2   1  4532  4533       1.4300    0.0304 
R    3   1   1   1   2   2   1  4535  4534       1.2300    0.0218 
R    3   1   1   1   2   2   1  4534  4533       1.4900    0.0344 
R    3   1   1   1   2   2   1  4534  4536       1.3450    0.0282 
R    3   1   1   1   2   2   1  4538  4537       1.5380    0.0364 
R    3   1   1   1   2   2   1  4536  4537       1.4300    0.0304 
R    3   1   1   1   2   2   1  4540  4539       1.2300    0.0218 
R    3   1   1   1   2   2   1  4539  4537       1.4900    0.0344 
R    3   1   1   1   2   2   1  4539  4541       1.3450    0.0282 
R    3   1   1   1   2   2   1  4543  4542       1.5000    0.0364 
R    3   1   1   1   2   2   1  4544  4543       1.4200    0.0263 
R    3   1   1   1   2   2   1  4545  4543       1.5380    0.0364 
R    3   1   1   1   2   2   1  4541  4542       1.4300    0.0304 
R    3   1   1   1   2   2   1  4547  4546       1.2300    0.0218 
R    3   1   1   1   2   2   1  4546  4542       1.4900    0.0344 
R    3   1   1   1   2   2   1  4546  4548       1.3450    0.0282 
R    3   1   1   1   2   2   1  4548  4549       1.4300    0.0304 
R    3   1   1   1   2   2   1  4551  4550       1.2300    0.0218 
R    3   1   1   1   2   2   1  4550  4549       1.4900    0.0344 
R    3   1   1   1   2   2   1  4550  4552       1.3450    0.0282 
R    3   1   1   1   2   2   1  4554  4553       1.5380    0.0364 
R    3   1   1   1   2   2   1  4555  4554       1.4900    0.0358 
R    3   1   1   1   2   2   1  4556  4555       1.3750    0.0311 
R    3   1   1   1   2   2   1  4557  4555       1.3750    0.0311 
R    3   1   1   1   2   2   1  4558  4556       1.3750    0.0311 
R    3   1   1   1   2   2   1  4559  4557       1.3750    0.0311 
R    3   1   1   1   2   2   1  4560  4558       1.3750    0.0311 
R    3   1   1   1   2   2   1  4560  4559       1.3750    0.0311 
R    3   1   1   1   2   2   1  4552  4553       1.4300    0.0304 
R    3   1   1   1   2   2   1  4562  4561       1.2300    0.0218 
R    3   1   1   1   2   2   1  4561  4553       1.4900    0.0344 
R    3   1   1   1   2   2   1  4561  4563       1.3000    0.0337 
R    3   1   1   1   2   2   1  4570  4569       1.2300    0.0218 
R    3   1   1   1   2   2   1  4569  4565       1.4900    0.0344 
R    3   1   1   1   2   2   1  4569  4571       1.3450    0.0282 
R    3   1   1   1   2   2   1  4563  4565       1.4340    0.0304 
R    3   1   1   1   2   2   1  4565  4566       1.5270    0.0364 
R    3   1   1   1   2   2   1  4567  4566       1.5370    0.0364 
R    3   1   1   1   2   2   1  4567  4564       1.5370    0.0364 
R    3   1   1   1   2   2   1  4564  4563       1.4550    0.0304 
R    3   1   1   1   2   2   1  4567  4568       1.4300    0.0263 
R    3   1   1   1   2   2   1  4571  4572       1.4300    0.0304 
R    3   1   1   1   2   2   1  4574  4573       1.2300    0.0218 
R    3   1   1   1   2   2   1  4573  4572       1.4900    0.0344 
R    3   1   1   1   2   2   1  4573  4575       1.3450    0.0282 
R    3   1   1   1   2   2   1  4577  4576       1.5380    0.0364 
R    3   1   1   1   2   2   1  4575  4576       1.4300    0.0304 
R    3   1   1   1   2   2   1  4579  4578       1.2300    0.0218 
R    3   1   1   1   2   2   1  4578  4576       1.4900    0.0344 
R    3   1   1   1   2   2   1  4578  4580       1.3450    0.0282 
R    3   1   1   1   2   2   1  4582  4581       1.5380    0.0364 
R    3   1   1   1   2   2   1  4580  4581       1.4300    0.0304 
R    3   1   1   1   2   2   1  4584  4583       1.2300    0.0218 
R    3   1   1   1   2   2   1  4583  4581       1.4900    0.0344 
R    3   1   1   1   2   2   1  4583  4585       1.3450    0.0282 
R    3   1   1   1   2   2   1  4585  4586       1.4300    0.0304 
R    3   1   1   1   2   2   1  4588  4587       1.2300    0.0218 
R    3   1   1   1   2   2   1  4587  4586       1.4900    0.0344 
R    3   1   1   1   2   2   1  4587  4589       1.3450    0.0282 
R    3   1   1   1   2   2   1  4591  4590       1.5380    0.0364 
R    3   1   1   1   2   2   1  4592  4591       1.5300    0.0364 
R    3   1   1   1   2   2   1  4593  4592       1.5300    0.0364 
R    3   1   1   1   2   2   1  4594  4593       1.4900    0.0336 
R    3   1   1   1   2   2   1  4595  4594       1.3650    0.0252 
R    3   1   1   1   2   2   1  4596  4595       1.3650    0.0252 
R    3   1   1   1   2   2   1  4597  4595       1.3650    0.0252 
R    3   1   1   1   2   2   1  4589  4590       1.4300    0.0304 
R    3   1   1   1   2   2   1  4599  4598       1.2300    0.0218 
R    3   1   1   1   2   2   1  4598  4590       1.4900    0.0344 
R    3   1   1   1   2   2   1  4598  4600       1.3450    0.0282 
R    3   1   1   1   2   2   1  4602  4601       1.5000    0.0364 
R    3   1   1   1   2   2   1  4603  4602       1.5380    0.0364 
R    3   1   1   1   2   2   1  4604  4602       1.5380    0.0364 
R    3   1   1   1   2   2   1  4600  4601       1.4300    0.0304 
R    3   1   1   1   2   2   1  4606  4605       1.2300    0.0218 
R    3   1   1   1   2   2   1  4605  4601       1.4900    0.0344 
R    3   1   1   1   2   2   1  4605  4607       1.3450    0.0282 
R    3   1   1   1   2   2   1  4607  4608       1.4300    0.0304 
R    3   1   1   1   2   2   1  4610  4609       1.2300    0.0218 
R    3   1   1   1   2   2   1  4609  4608       1.4900    0.0344 
R    3   1   1   1   2   2   1  4609  4611       1.3000    0.0337 
R    3   1   1   1   2   2   1  4617  4616       1.2300    0.0218 
R    3   1   1   1   2   2   1  4616  4612       1.4900    0.0344 
R    3   1   1   1   2   2   1  4616  4618       1.3000    0.0337 
R    3   1   1   1   2   2   1  4611  4612       1.4340    0.0304 
R    3   1   1   1   2   2   1  4612  4614       1.5270    0.0364 
R    3   1   1   1   2   2   1  4614  4615       1.5370    0.0364 
R    3   1   1   1   2   2   1  4615  4613       1.5370    0.0364 
R    3   1   1   1   2   2   1  4611  4613       1.4550    0.0304 
R    3   1   1   1   2   2   1  4625  4624       1.2300    0.0218 
R    3   1   1   1   2   2   1  4624  4620       1.4900    0.0344 
R    3   1   1   1   2   2   1  4624  4626       1.3450    0.0282 
R    3   1   1   1   2   2   1  4618  4620       1.4340    0.0304 
R    3   1   1   1   2   2   1  4620  4621       1.5270    0.0364 
R    3   1   1   1   2   2   1  4622  4621       1.5370    0.0364 
R    3   1   1   1   2   2   1  4622  4619       1.5370    0.0364 
R    3   1   1   1   2   2   1  4619  4618       1.4550    0.0304 
R    3   1   1   1   2   2   1  4622  4623       1.4300    0.0263 
R    3   1   1   1   2   2   1  4626  4627       1.4300    0.0304 
R    3   1   1   1   2   2   1  4629  4628       1.2300    0.0218 
R    3   1   1   1   2   2   1  4628  4627       1.4900    0.0344 
R    3   1   1   1   2   2   1  4628  4630       1.3000    0.0337 
R    3   1   1   1   2   2   1  4636  4635       1.2300    0.0218 
R    3   1   1   1   2   2   1  4635  4631       1.4900    0.0344 
R    3   1   1   1   2   2   1  4635  4637       1.3450    0.0282 
R    3   1   1   1   2   2   1  4630  4631       1.4340    0.0304 
R    3   1   1   1   2   2   1  4631  4633       1.5270    0.0364 
R    3   1   1   1   2   2   1  4633  4634       1.5370    0.0364 
R    3   1   1   1   2   2   1  4634  4632       1.5370    0.0364 
R    3   1   1   1   2   2   1  4630  4632       1.4550    0.0304 
R    3   1   1   1   2   2   1  4639  4638       1.5380    0.0364 
R    3   1   1   1   2   2   1  4640  4639       1.4200    0.0263 
R    3   1   1   1   2   2   1  4637  4638       1.4300    0.0304 
R    3   1   1   1   2   2   1  4642  4641       1.2300    0.0218 
R    3   1   1   1   2   2   1  4641  4638       1.4900    0.0344 
R    3   1   1   1   2   2   1  4641  4643       1.3450    0.0282 
R    3   1   1   1   2   2   1  4643  4644       1.4300    0.0304 
R    3   1   1   1   2   2   1  4646  4645       1.2300    0.0218 
R    3   1   1   1   2   2   1  4645  4644       1.4900    0.0344 
R    3   1   1   1   2   2   1  4645  4647       1.3450    0.0282 
R    3   1   1   1   2   2   1  4649  4648       1.5380    0.0364 
R    3   1   1   1   2   2   1  4650  4649       1.5220    0.0384 
R    3   1   1   1   2   2   1  4651  4650       1.2300    0.0213 
R    3   1   1   1   2   2   1  4652  4650       1.3600    0.0262 
R    3   1   1   1   2   2   1  4647  4648       1.4300    0.0304 
R    3   1   1   1   2   2   1  4654  4653       1.2300    0.0218 
R    3   1   1   1   2   2   1  4653  4648       1.4900    0.0344 
R    3   1   1   1   2   2   1  4653  4655       1.3450    0.0282 
R    3   1   1   1   2   2   1  4657  4656       1.5380    0.0364 
R    3   1   1   1   2   2   1  4655  4656       1.4300    0.0304 
R    3   1   1   1   2   2   1  4659  4658       1.2300    0.0218 
R    3   1   1   1   2   2   1  4658  4656       1.4900    0.0344 
R    3   1   1   1   2   2   1  4658  4660       1.3450    0.0282 
R    3   1   1   1   2   2   1  4660  4661       1.4300    0.0304 
R    3   1   1   1   2   2   1  4663  4662       1.2300    0.0218 
R    3   1   1   1   2   2   1  4662  4661       1.4900    0.0344 
R    3   1   1   1   2   2   1  4662  4664       1.3000    0.0337 
R    3   1   1   1   2   2   1  4670  4669       1.2300    0.0218 
R    3   1   1   1   2   2   1  4669  4665       1.4900    0.0344 
R    3   1   1   1   2   2   1  4669  4671       1.3000    0.0337 
R    3   1   1   1   2   2   1  4664  4665       1.4340    0.0304 
R    3   1   1   1   2   2   1  4665  4667       1.5270    0.0364 
R    3   1   1   1   2   2   1  4667  4668       1.5370    0.0364 
R    3   1   1   1   2   2   1  4668  4666       1.5370    0.0364 
R    3   1   1   1   2   2   1  4664  4666       1.4550    0.0304 
R    3   1   1   1   2   2   1  4678  4677       1.2300    0.0218 
R    3   1   1   1   2   2   1  4677  4673       1.4900    0.0344 
R    3   1   1   1   2   2   1  4677  4679       1.3450    0.0282 
R    3   1   1   1   2   2   1  4671  4673       1.4340    0.0304 
R    3   1   1   1   2   2   1  4673  4674       1.5270    0.0364 
R    3   1   1   1   2   2   1  4675  4674       1.5370    0.0364 
R    3   1   1   1   2   2   1  4675  4672       1.5370    0.0364 
R    3   1   1   1   2   2   1  4672  4671       1.4550    0.0304 
R    3   1   1   1   2   2   1  4675  4676       1.4300    0.0263 
R    3   1   1   1   2   2   1  4679  4680       1.4300    0.0304 
R    3   1   1   1   2   2   1  4682  4681       1.2300    0.0218 
R    3   1   1   1   2   2   1  4681  4680       1.4900    0.0344 
R    3   1   1   1   2   2   1  4681  4683       1.3000    0.0337 
R    3   1   1   1   2   2   1  4689  4688       1.2300    0.0218 
R    3   1   1   1   2   2   1  4688  4684       1.4900    0.0344 
R    3   1   1   1   2   2   1  4688  4690       1.3000    0.0337 
R    3   1   1   1   2   2   1  4683  4684       1.4340    0.0304 
R    3   1   1   1   2   2   1  4684  4686       1.5270    0.0364 
R    3   1   1   1   2   2   1  4686  4687       1.5370    0.0364 
R    3   1   1   1   2   2   1  4687  4685       1.5370    0.0364 
R    3   1   1   1   2   2   1  4683  4685       1.4550    0.0304 
R    3   1   1   1   2   2   1  4697  4696       1.2300    0.0218 
R    3   1   1   1   2   2   1  4696  4692       1.4900    0.0344 
R    3   1   1   1   2   2   1  4696  4698       1.3450    0.0282 
R    3   1   1   1   2   2   1  4690  4692       1.4340    0.0304 
R    3   1   1   1   2   2   1  4692  4693       1.5270    0.0364 
R    3   1   1   1   2   2   1  4694  4693       1.5370    0.0364 
R    3   1   1   1   2   2   1  4694  4691       1.5370    0.0364 
R    3   1   1   1   2   2   1  4691  4690       1.4550    0.0304 
R    3   1   1   1   2   2   1  4694  4695       1.4300    0.0263 
R    3   1   1   1   2   2   1  4698  4699       1.4300    0.0304 
R    3   1   1   1   2   2   1  4701  4700       1.2300    0.0218 
R    3   1   1   1   2   2   1  4700  4699       1.4900    0.0344 
R    3   1   1   1   2   2   1  4700  4702       1.3000    0.0337 
R    3   1   1   1   2   2   1  4708  4707       1.2300    0.0218 
R    3   1   1   1   2   2   1  4707  4703       1.4900    0.0344 
R    3   1   1   1   2   2   1  4707  4709       1.3450    0.0282 
R    3   1   1   1   2   2   1  4702  4703       1.4340    0.0304 
R    3   1   1   1   2   2   1  4703  4705       1.5270    0.0364 
R    3   1   1   1   2   2   1  4705  4706       1.5370    0.0364 
R    3   1   1   1   2   2   1  4706  4704       1.5370    0.0364 
R    3   1   1   1   2   2   1  4702  4704       1.4550    0.0304 
R    3   1   1   1   2   2   1  4711  4710       1.5380    0.0364 
R    3   1   1   1   2   2   1  4709  4710       1.4300    0.0304 
R    3   1   1   1   2   2   1  4713  4712       1.2300    0.0218 
R    3   1   1   1   2   2   1  4712  4710       1.4900    0.0344 
R    3   1   1   1   2   2   1  4712  4714       1.3450    0.0282 
R    3   1   1   1   2   2   1  4714  4715       1.4300    0.0304 
R    3   1   1   1   2   2   1  4717  4716       1.2300    0.0218 
R    3   1   1   1   2   2   1  4716  4715       1.4900    0.0344 
R    3   1   1   1   2   2   1  4716  4718       1.3450    0.0282 
R    3   1   1   1   2   2   1  4720  4719       1.5380    0.0364 
R    3   1   1   1   2   2   1  4721  4720       1.5300    0.0364 
R    3   1   1   1   2   2   1  4722  4721       1.5300    0.0364 
R    3   1   1   1   2   2   1  4723  4722       1.5300    0.0364 
R    3   1   1   1   2   2   1  4724  4723       1.4800    0.0384 
R    3   1   1   1   2   2   1  4718  4719       1.4300    0.0304 
R    3   1   1   1   2   2   1  4726  4725       1.2300    0.0218 
R    3   1   1   1   2   2   1  4725  4719       1.4900    0.0344 
R    3   1   1   1   2   2   1  4725  4727       1.3450    0.0282 
R    3   1   1   1   2   2   1  4729  4728       1.5380    0.0364 
R    3   1   1   1   2   2   1  4730  4729       1.5300    0.0364 
R    3   1   1   1   2   2   1  4731  4730       1.5220    0.0384 
R    3   1   1   1   2   2   1  4732  4731       1.2600    0.0237 
R    3   1   1   1   2   2   1  4733  4731       1.2600    0.0237 
R    3   1   1   1   2   2   1  4727  4728       1.4300    0.0304 
R    3   1   1   1   2   2   1  4735  4734       1.2300    0.0218 
R    3   1   1   1   2   2   1  4734  4728       1.4900    0.0344 
R    3   1   1   1   2   2   1  4734  4736       1.3450    0.0282 
R    3   1   1   1   2   2   1  4736  4737       1.4300    0.0304 
R    3   1   1   1   2   2   1  4739  4738       1.2300    0.0218 
R    3   1   1   1   2   2   1  4738  4737       1.4900    0.0344 
R    3   1   1   1   2   2   1  4738  4740       1.3450    0.0282 
R    3   1   1   1   2   2   1  4740  4741       1.4300    0.0304 
R    3   1   1   1   2   2   1  4743  4742       1.2300    0.0218 
R    3   1   1   1   2   2   1  4742  4741       1.4900    0.0344 
R    3   1   1   1   2   2   1  4742  4744       1.3450    0.0282 
R    3   1   1   1   2   2   1  4746  4745       1.5380    0.0364 
R    3   1   1   1   2   2   1  4747  4746       1.5300    0.0364 
R    3   1   1   1   2   2   1  4748  4747       1.5300    0.0364 
R    3   1   1   1   2   2   1  4749  4748       1.5300    0.0364 
R    3   1   1   1   2   2   1  4750  4749       1.4800    0.0384 
R    3   1   1   1   2   2   1  4744  4745       1.4300    0.0304 
R    3   1   1   1   2   2   1  4752  4751       1.2300    0.0218 
R    3   1   1   1   2   2   1  4751  4745       1.4900    0.0344 
R    3   1   1   1   2   2   1  4751  4753       1.3450    0.0282 
R    3   1   1   1   2   2   1  4753  4754       1.4300    0.0304 
R    3   1   1   1   2   2   1  4756  4755       1.2300    0.0218 
R    3   1   1   1   2   2   1  4755  4754       1.4900    0.0344 
R    3   1   1   1   2   2   1  4755  4757       1.3000    0.0337 
R    3   1   1   1   2   2   1  4763  4762       1.2300    0.0218 
R    3   1   1   1   2   2   1  4762  4758       1.4900    0.0344 
R    3   1   1   1   2   2   1  4762  4764       1.3450    0.0282 
R    3   1   1   1   2   2   1  4757  4758       1.4340    0.0304 
R    3   1   1   1   2   2   1  4758  4760       1.5270    0.0364 
R    3   1   1   1   2   2   1  4760  4761       1.5370    0.0364 
R    3   1   1   1   2   2   1  4761  4759       1.5370    0.0364 
R    3   1   1   1   2   2   1  4757  4759       1.4550    0.0304 
R    3   1   1   1   2   2   1  4766  4765       1.5380    0.0364 
R    3   1   1   1   2   2   1  4767  4766       1.5300    0.0364 
R    3   1   1   1   2   2   1  4768  4767       1.5300    0.0364 
R    3   1   1   1   2   2   1  4769  4768       1.4900    0.0336 
R    3   1   1   1   2   2   1  4770  4769       1.3650    0.0252 
R    3   1   1   1   2   2   1  4771  4770       1.3650    0.0252 
R    3   1   1   1   2   2   1  4772  4770       1.3650    0.0252 
R    3   1   1   1   2   2   1  4764  4765       1.4300    0.0304 
R    3   1   1   1   2   2   1  4774  4773       1.2300    0.0218 
R    3   1   1   1   2   2   1  4773  4765       1.4900    0.0344 
R    3   1   1   1   2   2   1  4773  4775       1.3450    0.0282 
R    3   1   1   1   2   2   1  4775  4776       1.4300    0.0304 
R    3   1   1   1   2   2   1  4778  4777       1.2300    0.0218 
R    3   1   1   1   2   2   1  4777  4776       1.4900    0.0344 
R    3   1   1   1   2   2   1  4777  4779       1.3450    0.0282 
R    3   1   1   1   2   2   1  4781  4780       1.5380    0.0364 
R    3   1   1   1   2   2   1  4782  4781       1.5300    0.0364 
R    3   1   1   1   2   2   1  4783  4782       1.5220    0.0384 
R    3   1   1   1   2   2   1  4784  4783       1.2600    0.0237 
R    3   1   1   1   2   2   1  4785  4783       1.2600    0.0237 
R    3   1   1   1   2   2   1  4779  4780       1.4300    0.0304 
R    3   1   1   1   2   2   1  4787  4786       1.2300    0.0218 
R    3   1   1   1   2   2   1  4786  4780       1.4900    0.0344 
R    3   1   1   1   2   2   1  4786  4788       1.3450    0.0282 
R    3   1   1   1   2   2   1  4790  4789       1.5000    0.0364 
R    3   1   1   1   2   2   1  4791  4790       1.4200    0.0263 
R    3   1   1   1   2   2   1  4792  4790       1.5380    0.0364 
R    3   1   1   1   2   2   1  4788  4789       1.4300    0.0304 
R    3   1   1   1   2   2   1  4794  4793       1.2300    0.0218 
R    3   1   1   1   2   2   1  4793  4789       1.4900    0.0344 
R    3   1   1   1   2   2   1  4793  4795       1.3450    0.0282 
R    3   1   1   1   2   2   1  4795  4796       1.4300    0.0304 
R    3   1   1   1   2   2   1  4798  4797       1.2300    0.0218 
R    3   1   1   1   2   2   1  4797  4796       1.4900    0.0344 
R    3   1   1   1   2   2   1  4797  4799       1.3000    0.0337 
R    3   1   1   1   2   2   1  4805  4804       1.2300    0.0218 
R    3   1   1   1   2   2   1  4804  4800       1.4900    0.0344 
R    3   1   1   1   2   2   1  4804  4806       1.3450    0.0282 
R    3   1   1   1   2   2   1  4799  4800       1.4340    0.0304 
R    3   1   1   1   2   2   1  4800  4802       1.5270    0.0364 
R    3   1   1   1   2   2   1  4802  4803       1.5370    0.0364 
R    3   1   1   1   2   2   1  4803  4801       1.5370    0.0364 
R    3   1   1   1   2   2   1  4799  4801       1.4550    0.0304 
R    3   1   1   1   2   2   1  4808  4807       1.5380    0.0364 
R    3   1   1   1   2   2   1  4806  4807       1.4300    0.0304 
R    3   1   1   1   2   2   1  4810  4809       1.2300    0.0218 
R    3   1   1   1   2   2   1  4809  4807       1.4900    0.0344 
R    3   1   1   1   2   2   1  4809  4811       1.3450    0.0282 
R    3   1   1   1   2   2   1  4811  4812       1.4300    0.0304 
R    3   1   1   1   2   2   1  4814  4813       1.2300    0.0218 
R    3   1   1   1   2   2   1  4813  4812       1.4900    0.0344 
R    3   1   1   1   2   2   1  4813  4815       1.3450    0.0282 
R    3   1   1   1   2   2   1  4817  4816       1.5380    0.0364 
R    3   1   1   1   2   2   1  4818  4817       1.5300    0.0364 
R    3   1   1   1   2   2   1  4819  4818       1.5300    0.0364 
R    3   1   1   1   2   2   1  4820  4819       1.4900    0.0336 
R    3   1   1   1   2   2   1  4821  4820       1.3650    0.0252 
R    3   1   1   1   2   2   1  4822  4821       1.3650    0.0252 
R    3   1   1   1   2   2   1  4823  4821       1.3650    0.0252 
R    3   1   1   1   2   2   1  4815  4816       1.4300    0.0304 
R    3   1   1   1   2   2   1  4825  4824       1.2300    0.0218 
R    3   1   1   1   2   2   1  4824  4816       1.4900    0.0344 
R    3   1   1   1   2   2   1  4824  4826       1.3000    0.0337 
R    3   1   1   1   2   2   1  4833  4832       1.2300    0.0218 
R    3   1   1   1   2   2   1  4832  4828       1.4900    0.0344 
R    3   1   1   1   2   2   1  4832  4834       1.3450    0.0282 
R    3   1   1   1   2   2   1  4826  4828       1.4340    0.0304 
R    3   1   1   1   2   2   1  4828  4829       1.5270    0.0364 
R    3   1   1   1   2   2   1  4830  4829       1.5370    0.0364 
R    3   1   1   1   2   2   1  4830  4827       1.5370    0.0364 
R    3   1   1   1   2   2   1  4827  4826       1.4550    0.0304 
R    3   1   1   1   2   2   1  4830  4831       1.4300    0.0263 
R    3   1   1   1   2   2   1  4834  4835       1.4300    0.0304 
R    3   1   1   1   2   2   1  4837  4836       1.2300    0.0218 
R    3   1   1   1   2   2   1  4836  4835       1.4900    0.0344 
R    3   1   1   1   2   2   1  4836  4838       1.3450    0.0282 
R    3   1   1   1   2   2   1  4840  4839       1.5380    0.0364 
R    3   1   1   1   2   2   1  4841  4840       1.5300    0.0364 
R    3   1   1   1   2   2   1  4842  4841       1.5220    0.0384 
R    3   1   1   1   2   2   1  4843  4842       1.2600    0.0237 
R    3   1   1   1   2   2   1  4844  4842       1.2600    0.0237 
R    3   1   1   1   2   2   1  4838  4839       1.4300    0.0304 
R    3   1   1   1   2   2   1  4846  4845       1.2300    0.0218 
R    3   1   1   1   2   2   1  4845  4839       1.4900    0.0344 
R    3   1   1   1   2   2   1  4845  4847       1.3450    0.0282 
R    3   1   1   1   2   2   1  4849  4848       1.5000    0.0364 
R    3   1   1   1   2   2   1  4850  4849       1.5380    0.0364 
R    3   1   1   1   2   2   1  4851  4849       1.5380    0.0364 
R    3   1   1   1   2   2   1  4847  4848       1.4300    0.0304 
R    3   1   1   1   2   2   1  4853  4852       1.2300    0.0218 
R    3   1   1   1   2   2   1  4852  4848       1.4900    0.0344 
R    3   1   1   1   2   2   1  4852  4854       1.3450    0.0282 
R    3   1   1   1   2   2   1  4854  4855       1.4300    0.0304 
R    3   1   1   1   2   2   1  4857  4856       1.2300    0.0218 
R    3   1   1   1   2   2   1  4856  4855       1.4900    0.0344 
R    3   1   1   1   2   2   1  4856  4858       1.3000    0.0337 
R    3   1   1   1   2   2   1  4864  4863       1.2300    0.0218 
R    3   1   1   1   2   2   1  4863  4859       1.4900    0.0344 
R    3   1   1   1   2   2   1  4863  4865       1.3000    0.0337 
R    3   1   1   1   2   2   1  4858  4859       1.4340    0.0304 
R    3   1   1   1   2   2   1  4859  4861       1.5270    0.0364 
R    3   1   1   1   2   2   1  4861  4862       1.5370    0.0364 
R    3   1   1   1   2   2   1  4862  4860       1.5370    0.0364 
R    3   1   1   1   2   2   1  4858  4860       1.4550    0.0304 
R    3   1   1   1   2   2   1  4871  4870       1.2300    0.0218 
R    3   1   1   1   2   2   1  4870  4866       1.4900    0.0344 
R    3   1   1   1   2   2   1  4870  4872       1.3450    0.0282 
R    3   1   1   1   2   2   1  4865  4866       1.4340    0.0304 
R    3   1   1   1   2   2   1  4866  4868       1.5270    0.0364 
R    3   1   1   1   2   2   1  4868  4869       1.5370    0.0364 
R    3   1   1   1   2   2   1  4869  4867       1.5370    0.0364 
R    3   1   1   1   2   2   1  4865  4867       1.4550    0.0304 
R    3   1   1   1   2   2   1  4872  4873       1.4300    0.0304 
R    3   1   1   1   2   2   1  4875  4874       1.2300    0.0218 
R    3   1   1   1   2   2   1  4874  4873       1.4900    0.0344 
R    3   1   1   1   2   2   1  4874  4876       1.3000    0.0337 
R    3   1   1   1   2   2   1  4882  4881       1.2300    0.0218 
R    3   1   1   1   2   2   1  4881  4877       1.4900    0.0344 
R    3   1   1   1   2   2   1  4881  4883       1.3000    0.0337 
R    3   1   1   1   2   2   1  4876  4877       1.4340    0.0304 
R    3   1   1   1   2   2   1  4877  4879       1.5270    0.0364 
R    3   1   1   1   2   2   1  4879  4880       1.5370    0.0364 
R    3   1   1   1   2   2   1  4880  4878       1.5370    0.0364 
R    3   1   1   1   2   2   1  4876  4878       1.4550    0.0304 
R    3   1   1   1   2   2   1  4890  4889       1.2300    0.0218 
R    3   1   1   1   2   2   1  4889  4885       1.4900    0.0344 
R    3   1   1   1   2   2   1  4889  4891       1.3450    0.0282 
R    3   1   1   1   2   2   1  4883  4885       1.4340    0.0304 
R    3   1   1   1   2   2   1  4885  4886       1.5270    0.0364 
R    3   1   1   1   2   2   1  4887  4886       1.5370    0.0364 
R    3   1   1   1   2   2   1  4887  4884       1.5370    0.0364 
R    3   1   1   1   2   2   1  4884  4883       1.4550    0.0304 
R    3   1   1   1   2   2   1  4887  4888       1.4300    0.0263 
R    3   1   1   1   2   2   1  4891  4892       1.4300    0.0304 
R    3   1   1   1   2   2   1  4894  4893       1.2300    0.0218 
R    3   1   1   1   2   2   1  4893  4892       1.4900    0.0344 
R    3   1   1   1   2   2   1  4893  4895       1.3000    0.0337 
R    3   1   1   1   2   2   1  4901  4900       1.2300    0.0218 
R    3   1   1   1   2   2   1  4900  4896       1.4900    0.0344 
R    3   1   1   1   2   2   1  4900  4902       1.3450    0.0282 
R    3   1   1   1   2   2   1  4895  4896       1.4340    0.0304 
R    3   1   1   1   2   2   1  4896  4898       1.5270    0.0364 
R    3   1   1   1   2   2   1  4898  4899       1.5370    0.0364 
R    3   1   1   1   2   2   1  4899  4897       1.5370    0.0364 
R    3   1   1   1   2   2   1  4895  4897       1.4550    0.0304 
R    3   1   1   1   2   2   1  4904  4903       1.5380    0.0364 
R    3   1   1   1   2   2   1  4902  4903       1.4300    0.0304 
R    3   1   1   1   2   2   1  4906  4905       1.2300    0.0218 
R    3   1   1   1   2   2   1  4905  4903       1.4900    0.0344 
R    3   1   1   1   2   2   1  4905  4907       1.3450    0.0282 
R    3   1   1   1   2   2   1  4907  4908       1.4300    0.0304 
R    3   1   1   1   2   2   1  4910  4909       1.2300    0.0218 
R    3   1   1   1   2   2   1  4909  4908       1.4900    0.0344 
R    3   1   1   1   2   2   1  4909  4911       1.3450    0.0282 
R    3   1   1   1   2   2   1  4913  4912       1.5380    0.0364 
R    3   1   1   1   2   2   1  4914  4913       1.5300    0.0364 
R    3   1   1   1   2   2   1  4915  4914       1.5220    0.0384 
R    3   1   1   1   2   2   1  4916  4915       1.2600    0.0237 
R    3   1   1   1   2   2   1  4917  4915       1.2600    0.0237 
R    3   1   1   1   2   2   1  4911  4912       1.4300    0.0304 
R    3   1   1   1   2   2   1  4919  4918       1.2300    0.0218 
R    3   1   1   1   2   2   1  4918  4912       1.4900    0.0344 
R    3   1   1   1   2   2   1  4918  4920       1.3450    0.0282 
R    3   1   1   1   2   2   1  4922  4921       1.5380    0.0364 
R    3   1   1   1   2   2   1  4923  4922       1.5300    0.0364 
R    3   1   1   1   2   2   1  4924  4923       1.5300    0.0364 
R    3   1   1   1   2   2   1  4925  4924       1.5300    0.0364 
R    3   1   1   1   2   2   1  4926  4925       1.4800    0.0384 
R    3   1   1   1   2   2   1  4920  4921       1.4300    0.0304 
R    3   1   1   1   2   2   1  4928  4927       1.2300    0.0218 
R    3   1   1   1   2   2   1  4927  4921       1.4900    0.0344 
R    3   1   1   1   2   2   1  4927  4929       1.3450    0.0282 
R    3   1   1   1   2   2   1  4929  4930       1.4300    0.0304 
R    3   1   1   1   2   2   1  4932  4931       1.2300    0.0218 
R    3   1   1   1   2   2   1  4931  4930       1.4900    0.0344 
R    3   1   1   1   2   2   1  4931  4933       1.3450    0.0282 
R    3   1   1   1   2   2   1  4935  4934       1.5380    0.0364 
R    3   1   1   1   2   2   1  4936  4935       1.4200    0.0263 
R    3   1   1   1   2   2   1  4933  4934       1.4300    0.0304 
R    3   1   1   1   2   2   1  4938  4937       1.2300    0.0218 
R    3   1   1   1   2   2   1  4937  4934       1.4900    0.0344 
R    3   1   1   1   2   2   1  4937  4939       1.3000    0.0337 
R    3   1   1   1   2   2   1  4946  4945       1.2300    0.0218 
R    3   1   1   1   2   2   1  4945  4941       1.4900    0.0344 
R    3   1   1   1   2   2   1  4945  4947       1.3450    0.0282 
R    3   1   1   1   2   2   1  4939  4941       1.4340    0.0304 
R    3   1   1   1   2   2   1  4941  4942       1.5270    0.0364 
R    3   1   1   1   2   2   1  4943  4942       1.5370    0.0364 
R    3   1   1   1   2   2   1  4943  4940       1.5370    0.0364 
R    3   1   1   1   2   2   1  4940  4939       1.4550    0.0304 
R    3   1   1   1   2   2   1  4943  4944       1.4300    0.0263 
R    3   1   1   1   2   2   1  4947  4948       1.4300    0.0304 
R    3   1   1   1   2   2   1  4950  4949       1.2300    0.0218 
R    3   1   1   1   2   2   1  4949  4948       1.4900    0.0344 
R    3   1   1   1   2   2   1  4949  4951       1.3450    0.0282 
R    3   1   1   1   2   2   1  4953  4952       1.5380    0.0364 
R    3   1   1   1   2   2   1  4951  4952       1.4300    0.0304 
R    3   1   1   1   2   2   1  4955  4954       1.2300    0.0218 
R    3   1   1   1   2   2   1  4954  4952       1.4900    0.0344 
R    3   1   1   1   2   2   1  4954  4956       1.3450    0.0282 
R    3   1   1   1   2   2   1  4958  4957       1.5380    0.0364 
R    3   1   1   1   2   2   1  4959  4958       1.5220    0.0384 
R    3   1   1   1   2   2   1  4960  4959       1.2600    0.0237 
R    3   1   1   1   2   2   1  4961  4959       1.2600    0.0237 
R    3   1   1   1   2   2   1  4956  4957       1.4300    0.0304 
R    3   1   1   1   2   2   1  4963  4962       1.2300    0.0218 
R    3   1   1   1   2   2   1  4962  4957       1.4900    0.0344 
R    3   1   1   1   2   2   1  4962  4964       1.3450    0.0282 
R    3   1   1   1   2   2   1  4964  4965       1.4300    0.0304 
R    3   1   1   1   2   2   1  4967  4966       1.2300    0.0218 
R    3   1   1   1   2   2   1  4966  4965       1.4900    0.0344 
R    3   1   1   1   2   2   1  4966  4968       1.3000    0.0337 
R    3   1   1   1   2   2   1  4974  4973       1.2300    0.0218 
R    3   1   1   1   2   2   1  4973  4969       1.4900    0.0344 
R    3   1   1   1   2   2   1  4973  4975       1.3450    0.0282 
R    3   1   1   1   2   2   1  4968  4969       1.4340    0.0304 
R    3   1   1   1   2   2   1  4969  4971       1.5270    0.0364 
R    3   1   1   1   2   2   1  4971  4972       1.5370    0.0364 
R    3   1   1   1   2   2   1  4972  4970       1.5370    0.0364 
R    3   1   1   1   2   2   1  4968  4970       1.4550    0.0304 
R    3   1   1   1   2   2   1  4977  4976       1.5380    0.0364 
R    3   1   1   1   2   2   1  4975  4976       1.4300    0.0304 
R    3   1   1   1   2   2   1  4979  4978       1.2300    0.0218 
R    3   1   1   1   2   2   1  4978  4976       1.4900    0.0344 
R    3   1   1   1   2   2   1  4978  4980       1.3450    0.0282 
R    3   1   1   1   2   2   1  4980  4981       1.4300    0.0304 
R    3   1   1   1   2   2   1  4983  4982       1.2300    0.0218 
R    3   1   1   1   2   2   1  4982  4981       1.4900    0.0344 
R    3   1   1   1   2   2   1  4982  4984       1.3450    0.0282 
R    3   1   1   1   2   2   1  4986  4985       1.5380    0.0364 
R    3   1   1   1   2   2   1  4984  4985       1.4300    0.0304 
R    3   1   1   1   2   2   1  4988  4987       1.2300    0.0218 
R    3   1   1   1   2   2   1  4987  4985       1.4900    0.0344 
R    3   1   1   1   2   2   1  4987  4989       1.3000    0.0337 
R    3   1   1   1   2   2   1  4996  4995       1.2300    0.0218 
R    3   1   1   1   2   2   1  4995  4991       1.4900    0.0344 
R    3   1   1   1   2   2   1  4995  4997       1.3450    0.0282 
R    3   1   1   1   2   2   1  4989  4991       1.4340    0.0304 
R    3   1   1   1   2   2   1  4991  4992       1.5270    0.0364 
R    3   1   1   1   2   2   1  4993  4992       1.5370    0.0364 
R    3   1   1   1   2   2   1  4993  4990       1.5370    0.0364 
R    3   1   1   1   2   2   1  4990  4989       1.4550    0.0304 
R    3   1   1   1   2   2   1  4993  4994       1.4300    0.0263 
R    3   1   1   1   2   2   1  4997  4998       1.4300    0.0304 
R    3   1   1   1   2   2   1  5000  4999       1.2300    0.0218 
R    3   1   1   1   2   2   1  4999  4998       1.4900    0.0344 
R    3   1   1   1   2   2   1  4999  5001       1.3450    0.0282 
R    3   1   1   1   2   2   1  5003  5002       1.5000    0.0364 
R    3   1   1   1   2   2   1  5004  5003       1.4200    0.0263 
R    3   1   1   1   2   2   1  5005  5003       1.5380    0.0364 
R    3   1   1   1   2   2   1  5001  5002       1.4300    0.0304 
R    3   1   1   1   2   2   1  5007  5006       1.2300    0.0218 
R    3   1   1   1   2   2   1  5006  5002       1.4900    0.0344 
R    3   1   1   1   2   2   1  5006  5008       1.3000    0.0337 
R    3   1   1   1   2   2   1  5014  5013       1.2300    0.0218 
R    3   1   1   1   2   2   1  5013  5009       1.4900    0.0344 
R    3   1   1   1   2   2   1  5013  5015       1.3450    0.0282 
R    3   1   1   1   2   2   1  5008  5009       1.4340    0.0304 
R    3   1   1   1   2   2   1  5009  5011       1.5270    0.0364 
R    3   1   1   1   2   2   1  5011  5012       1.5370    0.0364 
R    3   1   1   1   2   2   1  5012  5010       1.5370    0.0364 
R    3   1   1   1   2   2   1  5008  5010       1.4550    0.0304 
R    3   1   1   1   2   2   1  5015  5016       1.4300    0.0304 
R    3   1   1   1   2   2   1  5018  5017       1.2300    0.0218 
R    3   1   1   1   2   2   1  5017  5016       1.4900    0.0344 
R    3   1   1   1   2   2   1  5017  5019       1.3000    0.0337 
R    3   1   1   1   2   2   1  5025  5024       1.2300    0.0218 
R    3   1   1   1   2   2   1  5024  5020       1.4900    0.0344 
R    3   1   1   1   2   2   1  5024  5026       1.3450    0.0282 
R    3   1   1   1   2   2   1  5019  5020       1.4340    0.0304 
R    3   1   1   1   2   2   1  5020  5022       1.5270    0.0364 
R    3   1   1   1   2   2   1  5022  5023       1.5370    0.0364 
R    3   1   1   1   2   2   1  5023  5021       1.5370    0.0364 
R    3   1   1   1   2   2   1  5019  5021       1.4550    0.0304 
R    3   1   1   1   2   2   1  5028  5027       1.5380    0.0364 
R    3   1   1   1   2   2   1  5029  5028       1.5300    0.0364 
R    3   1   1   1   2   2   1  5030  5029       1.5220    0.0384 
R    3   1   1   1   2   2   1  5031  5030       1.2300    0.0213 
R    3   1   1   1   2   2   1  5032  5030       1.3600    0.0262 
R    3   1   1   1   2   2   1  5026  5027       1.4300    0.0304 
R    3   1   1   1   2   2   1  5034  5033       1.2300    0.0218 
R    3   1   1   1   2   2   1  5033  5027       1.4900    0.0344 
R    3   1   1   1   2   2   1  5033  5035       1.3450    0.0282 
R    3   1   1   1   2   2   1  5035  5036       1.4300    0.0304 
R    3   1   1   1   2   2   1  5038  5037       1.2300    0.0218 
R    3   1   1   1   2   2   1  5037  5036       1.4900    0.0344 
R    3   1   1   1   2   2   1  5037  5039       1.3450    0.0282 
R    3   1   1   1   2   2   1  5041  5040       1.5000    0.0364 
R    3   1   1   1   2   2   1  5042  5041       1.5380    0.0364 
R    3   1   1   1   2   2   1  5043  5041       1.5380    0.0364 
R    3   1   1   1   2   2   1  5044  5042       1.5280    0.0364 
R    3   1   1   1   2   2   1  5039  5040       1.4300    0.0304 
R    3   1   1   1   2   2   1  5046  5045       1.2300    0.0218 
R    3   1   1   1   2   2   1  5045  5040       1.4900    0.0344 
R    3   1   1   1   2   2   1  5045  5047       1.3450    0.0282 
R    3   1   1   1   2   2   1  5049  5048       1.5380    0.0364 
R    3   1   1   1   2   2   1  5047  5048       1.4300    0.0304 
R    3   1   1   1   2   2   1  5051  5050       1.2300    0.0218 
R    3   1   1   1   2   2   1  5050  5048       1.4900    0.0344 
R    3   1   1   1   2   2   1  5050  5052       1.3450    0.0282 
R    3   1   1   1   2   2   1  5052  5053       1.4300    0.0304 
R    3   1   1   1   2   2   1  5055  5054       1.2300    0.0218 
R    3   1   1   1   2   2   1  5054  5053       1.4900    0.0344 
R    3   1   1   1   2   2   1  5054  5056       1.3450    0.0282 
R    3   1   1   1   2   2   1  5058  5057       1.5380    0.0364 
R    3   1   1   1   2   2   1  5059  5058       1.5300    0.0364 
R    3   1   1   1   2   2   1  5060  5059       1.5220    0.0384 
R    3   1   1   1   2   2   1  5061  5060       1.2300    0.0213 
R    3   1   1   1   2   2   1  5062  5060       1.3600    0.0262 
R    3   1   1   1   2   2   1  5056  5057       1.4300    0.0304 
R    3   1   1   1   2   2   1  5064  5063       1.2300    0.0218 
R    3   1   1   1   2   2   1  5063  5057       1.4900    0.0344 
R    3   1   1   1   2   2   1  5063  5065       1.3450    0.0282 
R    3   1   1   1   2   2   1  5067  5066       1.5380    0.0364 
R    3   1   1   1   2   2   1  5068  5067       1.5300    0.0364 
R    3   1   1   1   2   2   1  5069  5068       1.5300    0.0364 
R    3   1   1   1   2   2   1  5070  5069       1.4900    0.0336 
R    3   1   1   1   2   2   1  5071  5070       1.3650    0.0252 
R    3   1   1   1   2   2   1  5072  5071       1.3650    0.0252 
R    3   1   1   1   2   2   1  5073  5071       1.3650    0.0252 
R    3   1   1   1   2   2   1  5065  5066       1.4300    0.0304 
R    3   1   1   1   2   2   1  5075  5074       1.2300    0.0218 
R    3   1   1   1   2   2   1  5074  5066       1.4900    0.0344 
R    3   1   1   1   2   2   1  5074  5076       1.3450    0.0282 
R    3   1   1   1   2   2   1  5076  5077       1.4300    0.0304 
R    3   1   1   1   2   2   1  5079  5078       1.2300    0.0218 
R    3   1   1   1   2   2   1  5078  5077       1.4900    0.0344 
R    3   1   1   1   2   2   1  5078  5080       1.3450    0.0282 
R    3   1   1   1   2   2   1  5082  5081       1.5000    0.0364 
R    3   1   1   1   2   2   1  5083  5082       1.5380    0.0364 
R    3   1   1   1   2   2   1  5084  5082       1.5380    0.0364 
R    3   1   1   1   2   2   1  5080  5081       1.4300    0.0304 
R    3   1   1   1   2   2   1  5086  5085       1.2300    0.0218 
R    3   1   1   1   2   2   1  5085  5081       1.4900    0.0344 
R    3   1   1   1   2   2   1  5085  5087       1.3450    0.0282 
R    3   1   1   1   2   2   1  5089  5088       1.5000    0.0364 
R    3   1   1   1   2   2   1  5090  5089       1.5380    0.0364 
R    3   1   1   1   2   2   1  5091  5089       1.5380    0.0364 
R    3   1   1   1   2   2   1  5087  5088       1.4300    0.0304 
R    3   1   1   1   2   2   1  5093  5092       1.2300    0.0218 
R    3   1   1   1   2   2   1  5092  5088       1.4900    0.0344 
R    3   1   1   1   2   2   1  5092  5094       1.3450    0.0282 
R    3   1   1   1   2   2   1  5094  5095       1.4300    0.0304 
R    3   1   1   1   2   2   1  5097  5096       1.2300    0.0218 
R    3   1   1   1   2   2   1  5096  5095       1.4900    0.0344 
R    3   1   1   1   2   2   1  5096  5098       1.3450    0.0282 
R    3   1   1   1   2   2   1  5100  5099       1.5380    0.0364 
R    3   1   1   1   2   2   1  5101  5100       1.5380    0.0364 
R    3   1   1   1   2   2   1  5102  5101       1.5380    0.0364 
R    3   1   1   1   2   2   1  5103  5101       1.5380    0.0364 
R    3   1   1   1   2   2   1  5098  5099       1.4300    0.0304 
R    3   1   1   1   2   2   1  5105  5104       1.2300    0.0218 
R    3   1   1   1   2   2   1  5104  5099       1.4900    0.0344 
R    3   1   1   1   2   2   1  5104  5106       1.3000    0.0337 
R    3   1   1   1   2   2   1  5113  5112       1.2300    0.0218 
R    3   1   1   1   2   2   1  5112  5108       1.4900    0.0344 
R    3   1   1   1   2   2   1  5112  5114       1.3450    0.0282 
R    3   1   1   1   2   2   1  5106  5108       1.4340    0.0304 
R    3   1   1   1   2   2   1  5108  5109       1.5270    0.0364 
R    3   1   1   1   2   2   1  5110  5109       1.5370    0.0364 
R    3   1   1   1   2   2   1  5110  5107       1.5370    0.0364 
R    3   1   1   1   2   2   1  5107  5106       1.4550    0.0304 
R    3   1   1   1   2   2   1  5110  5111       1.4300    0.0263 
R    3   1   1   1   2   2   1  5114  5115       1.4300    0.0304 
R    3   1   1   1   2   2   1  5117  5116       1.2300    0.0218 
R    3   1   1   1   2   2   1  5116  5115       1.4900    0.0344 
R    3   1   1   1   2   2   1  5116  5118       1.3450    0.0282 
R    3   1   1   1   2   2   1  5120  5119       1.5380    0.0364 
R    3   1   1   1   2   2   1  5121  5120       1.5300    0.0364 
R    3   1   1   1   2   2   1  5122  5121       1.5220    0.0384 
R    3   1   1   1   2   2   1  5123  5122       1.2300    0.0213 
R    3   1   1   1   2   2   1  5124  5122       1.3600    0.0262 
R    3   1   1   1   2   2   1  5118  5119       1.4300    0.0304 
R    3   1   1   1   2   2   1  5126  5125       1.2300    0.0218 
R    3   1   1   1   2   2   1  5125  5119       1.4900    0.0344 
R    3   1   1   1   2   2   1  5125  5127       1.3450    0.0282 
R    3   1   1   1   2   2   1  5129  5128       1.5380    0.0364 
R    3   1   1   1   2   2   1  5130  5129       1.5300    0.0364 
R    3   1   1   1   2   2   1  5131  5130       1.5300    0.0364 
R    3   1   1   1   2   2   1  5132  5131       1.4900    0.0336 
R    3   1   1   1   2   2   1  5133  5132       1.3650    0.0252 
R    3   1   1   1   2   2   1  5134  5133       1.3650    0.0252 
R    3   1   1   1   2   2   1  5135  5133       1.3650    0.0252 
R    3   1   1   1   2   2   1  5127  5128       1.4300    0.0304 
R    3   1   1   1   2   2   1  5137  5136       1.2300    0.0218 
R    3   1   1   1   2   2   1  5136  5128       1.4900    0.0344 
R    3   1   1   1   2   2   1  5136  5138       1.3450    0.0282 
R    3   1   1   1   2   2   1  5138  5139       1.4300    0.0304 
R    3   1   1   1   2   2   1  5141  5140       1.2300    0.0218 
R    3   1   1   1   2   2   1  5140  5139       1.4900    0.0344 
R    3   1   1   1   2   2   1  5140  5142       1.3450    0.0282 
R    3   1   1   1   2   2   1  5144  5143       1.5380    0.0364 
R    3   1   1   1   2   2   1  5145  5144       1.5300    0.0364 
R    3   1   1   1   2   2   1  5146  5145       1.5220    0.0384 
R    3   1   1   1   2   2   1  5147  5146       1.2600    0.0237 
R    3   1   1   1   2   2   1  5148  5146       1.2600    0.0237 
R    3   1   1   1   2   2   1  5142  5143       1.4300    0.0304 
R    3   1   1   1   2   2   1  5150  5149       1.2300    0.0218 
R    3   1   1   1   2   2   1  5149  5143       1.4900    0.0344 
R    3   1   1   1   2   2   1  5149  5151       1.3450    0.0282 
R    3   1   1   1   2   2   1  5153  5152       1.5380    0.0364 
R    3   1   1   1   2   2   1  5154  5153       1.5300    0.0364 
R    3   1   1   1   2   2   1  5155  5154       1.5300    0.0364 
R    3   1   1   1   2   2   1  5156  5155       1.4900    0.0336 
R    3   1   1   1   2   2   1  5157  5156       1.3650    0.0252 
R    3   1   1   1   2   2   1  5158  5157       1.3650    0.0252 
R    3   1   1   1   2   2   1  5159  5157       1.3650    0.0252 
R    3   1   1   1   2   2   1  5151  5152       1.4300    0.0304 
R    3   1   1   1   2   2   1  5161  5160       1.2300    0.0218 
R    3   1   1   1   2   2   1  5160  5152       1.4900    0.0344 
R    3   1   1   1   2   2   1  5160  5162       1.3450    0.0282 
R    3   1   1   1   2   2   1  5162  5163       1.4300    0.0304 
R    3   1   1   1   2   2   1  5165  5164       1.2300    0.0218 
R    3   1   1   1   2   2   1  5164  5163       1.4900    0.0344 
R    3   1   1   1   2   2   1  5164  5166       1.3450    0.0282 
R    3   1   1   1   2   2   1  5168  5167       1.5380    0.0364 
R    3   1   1   1   2   2   1  5169  5168       1.4900    0.0358 
R    3   1   1   1   2   2   1  5170  5169       1.3750    0.0311 
R    3   1   1   1   2   2   1  5171  5169       1.3750    0.0311 
R    3   1   1   1   2   2   1  5172  5170       1.3750    0.0311 
R    3   1   1   1   2   2   1  5173  5171       1.3750    0.0311 
R    3   1   1   1   2   2   1  5174  5172       1.3750    0.0311 
R    3   1   1   1   2   2   1  5174  5173       1.3750    0.0311 
R    3   1   1   1   2   2   1  5166  5167       1.4300    0.0304 
R    3   1   1   1   2   2   1  5176  5175       1.2300    0.0218 
R    3   1   1   1   2   2   1  5175  5167       1.4900    0.0344 
R    3   1   1   1   2   2   1  5175  5177       1.3000    0.0337 
R    3   1   1   1   2   2   1  5184  5183       1.2300    0.0218 
R    3   1   1   1   2   2   1  5183  5179       1.4900    0.0344 
R    3   1   1   1   2   2   1  5183  5185       1.3450    0.0282 
R    3   1   1   1   2   2   1  5177  5179       1.4340    0.0304 
R    3   1   1   1   2   2   1  5179  5180       1.5270    0.0364 
R    3   1   1   1   2   2   1  5181  5180       1.5370    0.0364 
R    3   1   1   1   2   2   1  5181  5178       1.5370    0.0364 
R    3   1   1   1   2   2   1  5178  5177       1.4550    0.0304 
R    3   1   1   1   2   2   1  5181  5182       1.4300    0.0263 
R    3   1   1   1   2   2   1  5185  5186       1.4300    0.0304 
R    3   1   1   1   2   2   1  5188  5187       1.2300    0.0218 
R    3   1   1   1   2   2   1  5187  5186       1.4900    0.0344 
R    3   1   1   1   2   2   1  5187  5189       1.3450    0.0282 
R    3   1   1   1   2   2   1  5191  5190       1.5380    0.0364 
R    3   1   1   1   2   2   1  5192  5191       1.5380    0.0364 
R    3   1   1   1   2   2   1  5193  5192       1.5380    0.0364 
R    3   1   1   1   2   2   1  5194  5192       1.5380    0.0364 
R    3   1   1   1   2   2   1  5189  5190       1.4300    0.0304 
R    3   1   1   1   2   2   1  5196  5195       1.2300    0.0218 
R    3   1   1   1   2   2   1  5195  5190       1.4900    0.0344 
R    3   1   1   1   2   2   1  5195  5197       1.3000    0.0337 
R    3   1   1   1   2   2   1  5204  5203       1.2300    0.0218 
R    3   1   1   1   2   2   1  5203  5199       1.4900    0.0344 
R    3   1   1   1   2   2   1  5203  5205       1.3450    0.0282 
R    3   1   1   1   2   2   1  5197  5199       1.4340    0.0304 
R    3   1   1   1   2   2   1  5199  5200       1.5270    0.0364 
R    3   1   1   1   2   2   1  5201  5200       1.5370    0.0364 
R    3   1   1   1   2   2   1  5201  5198       1.5370    0.0364 
R    3   1   1   1   2   2   1  5198  5197       1.4550    0.0304 
R    3   1   1   1   2   2   1  5201  5202       1.4300    0.0263 
R    3   1   1   1   2   2   1  5205  5206       1.4300    0.0304 
R    3   1   1   1   2   2   1  5208  5207       1.2300    0.0218 
R    3   1   1   1   2   2   1  5207  5206       1.4900    0.0344 
R    3   1   1   1   2   2   1  5207  5209       1.3000    0.0337 
R    3   1   1   1   2   2   1  5215  5214       1.2300    0.0218 
R    3   1   1   1   2   2   1  5214  5210       1.4900    0.0344 
R    3   1   1   1   2   2   1  5214  5216       1.3450    0.0282 
R    3   1   1   1   2   2   1  5209  5210       1.4340    0.0304 
R    3   1   1   1   2   2   1  5210  5212       1.5270    0.0364 
R    3   1   1   1   2   2   1  5212  5213       1.5370    0.0364 
R    3   1   1   1   2   2   1  5213  5211       1.5370    0.0364 
R    3   1   1   1   2   2   1  5209  5211       1.4550    0.0304 
R    3   1   1   1   2   2   1  5218  5217       1.5380    0.0364 
R    3   1   1   1   2   2   1  5219  5218       1.4200    0.0263 
R    3   1   1   1   2   2   1  5216  5217       1.4300    0.0304 
R    3   1   1   1   2   2   1  5221  5220       1.2300    0.0218 
R    3   1   1   1   2   2   1  5220  5217       1.4900    0.0344 
R    3   1   1   1   2   2   1  5220  5222       1.3450    0.0282 
R    3   1   1   1   2   2   1  5222  5223       1.4300    0.0304 
R    3   1   1   1   2   2   1  5225  5224       1.2300    0.0218 
R    3   1   1   1   2   2   1  5224  5223       1.4900    0.0344 
R    3   1   1   1   2   2   1  5224  5226       1.3450    0.0282 
R    3   1   1   1   2   2   1  5228  5227       1.5380    0.0364 
R    3   1   1   1   2   2   1  5229  5228       1.5300    0.0364 
R    3   1   1   1   2   2   1  5230  5229       1.5220    0.0384 
R    3   1   1   1   2   2   1  5231  5230       1.2600    0.0237 
R    3   1   1   1   2   2   1  5232  5230       1.2600    0.0237 
R    3   1   1   1   2   2   1  5226  5227       1.4300    0.0304 
R    3   1   1   1   2   2   1  5234  5233       1.2300    0.0218 
R    3   1   1   1   2   2   1  5233  5227       1.4900    0.0344 
R    3   1   1   1   2   2   1  5233  5235       1.3000    0.0337 
R    3   1   1   1   2   2   1  5242  5241       1.2300    0.0218 
R    3   1   1   1   2   2   1  5241  5237       1.4900    0.0344 
R    3   1   1   1   2   2   1  5241  5243       1.3450    0.0282 
R    3   1   1   1   2   2   1  5235  5237       1.4340    0.0304 
R    3   1   1   1   2   2   1  5237  5238       1.5270    0.0364 
R    3   1   1   1   2   2   1  5239  5238       1.5370    0.0364 
R    3   1   1   1   2   2   1  5239  5236       1.5370    0.0364 
R    3   1   1   1   2   2   1  5236  5235       1.4550    0.0304 
R    3   1   1   1   2   2   1  5239  5240       1.4300    0.0263 
R    3   1   1   1   2   2   1  5243  5244       1.4300    0.0304 
R    3   1   1   1   2   2   1  5246  5245       1.2300    0.0218 
R    3   1   1   1   2   2   1  5245  5244       1.4900    0.0344 
R    3   1   1   1   2   2   1  5245  5247       1.3450    0.0282 
R    3   1   1   1   2   2   1  5249  5248       1.5380    0.0364 
R    3   1   1   1   2   2   1  5250  5249       1.5300    0.0364 
R    3   1   1   1   2   2   1  5251  5250       1.5300    0.0364 
R    3   1   1   1   2   2   1  5252  5251       1.5300    0.0364 
R    3   1   1   1   2   2   1  5253  5252       1.4800    0.0384 
R    3   1   1   1   2   2   1  5247  5248       1.4300    0.0304 
R    3   1   1   1   2   2   1  5255  5254       1.2300    0.0218 
R    3   1   1   1   2   2   1  5254  5248       1.4900    0.0344 
R    3   1   1   1   2   2   1  5254  5256       1.3450    0.0282 
R    3   1   1   1   2   2   1  5258  5257       1.5380    0.0364 
R    3   1   1   1   2   2   1  5259  5258       1.5300    0.0364 
R    3   1   1   1   2   2   1  5260  5259       1.5220    0.0384 
R    3   1   1   1   2   2   1  5261  5260       1.2300    0.0213 
R    3   1   1   1   2   2   1  5262  5260       1.3600    0.0262 
R    3   1   1   1   2   2   1  5256  5257       1.4300    0.0304 
R    3   1   1   1   2   2   1  5264  5263       1.2300    0.0218 
R    3   1   1   1   2   2   1  5263  5257       1.4900    0.0344 
R    3   1   1   1   2   2   1  5263  5265       1.3450    0.0282 
R    3   1   1   1   2   2   1  5265  5266       1.4300    0.0304 
R    3   1   1   1   2   2   1  5268  5267       1.2300    0.0218 
R    3   1   1   1   2   2   1  5267  5266       1.4900    0.0344 
R    3   1   1   1   2   2   1  5267  5269       1.3000    0.0337 
R    3   1   1   1   2   2   1  5275  5274       1.2300    0.0218 
R    3   1   1   1   2   2   1  5274  5270       1.4900    0.0344 
R    3   1   1   1   2   2   1  5274  5276       1.3450    0.0282 
R    3   1   1   1   2   2   1  5269  5270       1.4340    0.0304 
R    3   1   1   1   2   2   1  5270  5272       1.5270    0.0364 
R    3   1   1   1   2   2   1  5272  5273       1.5370    0.0364 
R    3   1   1   1   2   2   1  5273  5271       1.5370    0.0364 
R    3   1   1   1   2   2   1  5269  5271       1.4550    0.0304 
R    3   1   1   1   2   2   1  5278  5277       1.5380    0.0364 
R    3   1   1   1   2   2   1  5279  5278       1.4200    0.0263 
R    3   1   1   1   2   2   1  5276  5277       1.4300    0.0304 
R    3   1   1   1   2   2   1  5281  5280       1.2300    0.0218 
R    3   1   1   1   2   2   1  5280  5277       1.4900    0.0344 
R    3   1   1   1   2   2   1  5280  5282       1.3450    0.0282 
R    3   1   1   1   2   2   1  5282  5283       1.4300    0.0304 
R    3   1   1   1   2   2   1  5285  5284       1.2300    0.0218 
R    3   1   1   1   2   2   1  5284  5283       1.4900    0.0344 
R    3   1   1   1   2   2   1  5284  5286       1.3450    0.0282 
R    3   1   1   1   2   2   1  5288  5287       1.5380    0.0364 
R    3   1   1   1   2   2   1  5286  5287       1.4300    0.0304 
R    3   1   1   1   2   2   1  5290  5289       1.2300    0.0218 
R    3   1   1   1   2   2   1  5289  5287       1.4900    0.0344 
R    3   1   1   1   2   2   1  5289  5291       1.3450    0.0282 
R    3   1   1   1   2   2   1  5293  5292       1.5380    0.0364 
R    3   1   1   1   2   2   1  5294  5293       1.4200    0.0263 
R    3   1   1   1   2   2   1  5291  5292       1.4300    0.0304 
R    3   1   1   1   2   2   1  5296  5295       1.2300    0.0218 
R    3   1   1   1   2   2   1  5295  5292       1.4900    0.0344 
R    3   1   1   1   2   2   1  5295  5297       1.3450    0.0282 
R    3   1   1   1   2   2   1  5297  5298       1.4300    0.0304 
R    3   1   1   1   2   2   1  5300  5299       1.2300    0.0218 
R    3   1   1   1   2   2   1  5299  5298       1.4900    0.0344 
R    3   1   1   1   2   2   1  5299  5301       1.3450    0.0282 
R    3   1   1   1   2   2   1  5303  5302       1.5380    0.0364 
R    3   1   1   1   2   2   1  5304  5303       1.5300    0.0364 
R    3   1   1   1   2   2   1  5305  5304       1.5220    0.0384 
R    3   1   1   1   2   2   1  5306  5305       1.2600    0.0237 
R    3   1   1   1   2   2   1  5307  5305       1.2600    0.0237 
R    3   1   1   1   2   2   1  5301  5302       1.4300    0.0304 
R    3   1   1   1   2   2   1  5309  5308       1.2300    0.0218 
R    3   1   1   1   2   2   1  5308  5302       1.4900    0.0344 
R    3   1   1   1   2   2   1  5308  5310       1.3450    0.0282 
R    3   1   1   1   2   2   1  5312  5311       1.5380    0.0364 
R    3   1   1   1   2   2   1  5313  5312       1.5300    0.0364 
R    3   1   1   1   2   2   1  5314  5313       1.5300    0.0364 
R    3   1   1   1   2   2   1  5315  5314       1.4900    0.0336 
R    3   1   1   1   2   2   1  5316  5315       1.3650    0.0252 
R    3   1   1   1   2   2   1  5317  5316       1.3650    0.0252 
R    3   1   1   1   2   2   1  5318  5316       1.3650    0.0252 
R    3   1   1   1   2   2   1  5310  5311       1.4300    0.0304 
R    3   1   1   1   2   2   1  5320  5319       1.2300    0.0218 
R    3   1   1   1   2   2   1  5319  5311       1.4900    0.0344 
R    3   1   1   1   2   2   1  5319  5321       1.3450    0.0282 
R    3   1   1   1   2   2   1  5321  5322       1.4300    0.0304 
R    3   1   1   1   2   2   1  5324  5323       1.2300    0.0218 
R    3   1   1   1   2   2   1  5323  5322       1.4900    0.0344 
R    3   1   1   1   2   2   1  5323  5325       1.3000    0.0337 
R    3   1   1   1   2   2   1  5331  5330       1.2300    0.0218 
R    3   1   1   1   2   2   1  5330  5326       1.4900    0.0344 
R    3   1   1   1   2   2   1  5330  5332       1.3000    0.0337 
R    3   1   1   1   2   2   1  5325  5326       1.4340    0.0304 
R    3   1   1   1   2   2   1  5326  5328       1.5270    0.0364 
R    3   1   1   1   2   2   1  5328  5329       1.5370    0.0364 
R    3   1   1   1   2   2   1  5329  5327       1.5370    0.0364 
R    3   1   1   1   2   2   1  5325  5327       1.4550    0.0304 
R    3   1   1   1   2   2   1  5339  5338       1.2300    0.0218 
R    3   1   1   1   2   2   1  5338  5334       1.4900    0.0344 
R    3   1   1   1   2   2   1  5338  5340       1.3450    0.0282 
R    3   1   1   1   2   2   1  5332  5334       1.4340    0.0304 
R    3   1   1   1   2   2   1  5334  5335       1.5270    0.0364 
R    3   1   1   1   2   2   1  5336  5335       1.5370    0.0364 
R    3   1   1   1   2   2   1  5336  5333       1.5370    0.0364 
R    3   1   1   1   2   2   1  5333  5332       1.4550    0.0304 
R    3   1   1   1   2   2   1  5336  5337       1.4300    0.0263 
R    3   1   1   1   2   2   1  5340  5341       1.4300    0.0304 
R    3   1   1   1   2   2   1  5343  5342       1.2300    0.0218 
R    3   1   1   1   2   2   1  5342  5341       1.4900    0.0344 
R    3   1   1   1   2   2   1  5342  5344       1.3000    0.0337 
R    3   1   1   1   2   2   1  5350  5349       1.2300    0.0218 
R    3   1   1   1   2   2   1  5349  5345       1.4900    0.0344 
R    3   1   1   1   2   2   1  5349  5351       1.3450    0.0282 
R    3   1   1   1   2   2   1  5344  5345       1.4340    0.0304 
R    3   1   1   1   2   2   1  5345  5347       1.5270    0.0364 
R    3   1   1   1   2   2   1  5347  5348       1.5370    0.0364 
R    3   1   1   1   2   2   1  5348  5346       1.5370    0.0364 
R    3   1   1   1   2   2   1  5344  5346       1.4550    0.0304 
R    3   1   1   1   2   2   1  5353  5352       1.5380    0.0364 
R    3   1   1   1   2   2   1  5354  5353       1.5300    0.0364 
R    3   1   1   1   2   2   1  5355  5354       1.8180    0.0386 
R    3   1   1   1   2   2   1  5356  5355       1.8160    0.0351 
R    3   1   1   1   2   2   1  5351  5352       1.4300    0.0304 
R    3   1   1   1   2   2   1  5358  5357       1.2300    0.0218 
R    3   1   1   1   2   2   1  5357  5352       1.4900    0.0344 
R    3   1   1   1   2   2   1  5357  5359       1.3450    0.0282 
R    3   1   1   1   2   2   1  5359  5360       1.4300    0.0304 
R    3   1   1   1   2   2   1  5362  5361       1.2300    0.0218 
R    3   1   1   1   2   2   1  5361  5360       1.4900    0.0344 
R    3   1   1   1   2   2   1  5361  5363       1.3000    0.0337 
R    3   1   1   1   2   2   1  5369  5368       1.2300    0.0218 
R    3   1   1   1   2   2   1  5368  5364       1.4900    0.0344 
R    3   1   1   1   2   2   1  5368  5370       1.3000    0.0337 
R    3   1   1   1   2   2   1  5363  5364       1.4340    0.0304 
R    3   1   1   1   2   2   1  5364  5366       1.5270    0.0364 
R    3   1   1   1   2   2   1  5366  5367       1.5370    0.0364 
R    3   1   1   1   2   2   1  5367  5365       1.5370    0.0364 
R    3   1   1   1   2   2   1  5363  5365       1.4550    0.0304 
R    3   1   1   1   2   2   1  5377  5376       1.2300    0.0218 
R    3   1   1   1   2   2   1  5376  5372       1.4900    0.0344 
R    3   1   1   1   2   2   1  5376  5378       1.3450    0.0282 
R    3   1   1   1   2   2   1  5370  5372       1.4340    0.0304 
R    3   1   1   1   2   2   1  5372  5373       1.5270    0.0364 
R    3   1   1   1   2   2   1  5374  5373       1.5370    0.0364 
R    3   1   1   1   2   2   1  5374  5371       1.5370    0.0364 
R    3   1   1   1   2   2   1  5371  5370       1.4550    0.0304 
R    3   1   1   1   2   2   1  5374  5375       1.4300    0.0263 
R    3   1   1   1   2   2   1  5378  5379       1.4300    0.0304 
R    3   1   1   1   2   2   1  5381  5380       1.2300    0.0218 
R    3   1   1   1   2   2   1  5380  5379       1.4900    0.0344 
R    3   1   1   1   2   2   1  5380  5382       1.3450    0.0282 
R    3   1   1   1   2   2   1  5384  5383       1.5380    0.0364 
R    3   1   1   1   2   2   1  5385  5384       1.5380    0.0364 
R    3   1   1   1   2   2   1  5386  5385       1.5380    0.0364 
R    3   1   1   1   2   2   1  5387  5385       1.5380    0.0364 
R    3   1   1   1   2   2   1  5382  5383       1.4300    0.0304 
R    3   1   1   1   2   2   1  5389  5388       1.2300    0.0218 
R    3   1   1   1   2   2   1  5388  5383       1.4900    0.0344 
R    3   1   1   1   2   2   1  5388  5390       1.3450    0.0282 
R    3   1   1   1   2   2   1  5392  5391       1.5380    0.0364 
R    3   1   1   1   2   2   1  5390  5391       1.4300    0.0304 
R    3   1   1   1   2   2   1  5394  5393       1.2300    0.0218 
R    3   1   1   1   2   2   1  5393  5391       1.4900    0.0344 
R    3   1   1   1   2   2   1  5393  5395       1.3450    0.0282 
R    3   1   1   1   2   2   1  5395  5396       1.4300    0.0304 
R    3   1   1   1   2   2   1  5398  5397       1.2300    0.0218 
R    3   1   1   1   2   2   1  5397  5396       1.4900    0.0344 
R    3   1   1   1   2   2   1  5397  5399       1.3000    0.0337 
R    3   1   1   1   2   2   1  5405  5404       1.2300    0.0218 
R    3   1   1   1   2   2   1  5404  5400       1.4900    0.0344 
R    3   1   1   1   2   2   1  5404  5406       1.3000    0.0337 
R    3   1   1   1   2   2   1  5399  5400       1.4340    0.0304 
R    3   1   1   1   2   2   1  5400  5402       1.5270    0.0364 
R    3   1   1   1   2   2   1  5402  5403       1.5370    0.0364 
R    3   1   1   1   2   2   1  5403  5401       1.5370    0.0364 
R    3   1   1   1   2   2   1  5399  5401       1.4550    0.0304 
R    3   1   1   1   2   2   1  5413  5412       1.2300    0.0218 
R    3   1   1   1   2   2   1  5412  5408       1.4900    0.0344 
R    3   1   1   1   2   2   1  5412  5414       1.3450    0.0282 
R    3   1   1   1   2   2   1  5406  5408       1.4340    0.0304 
R    3   1   1   1   2   2   1  5408  5409       1.5270    0.0364 
R    3   1   1   1   2   2   1  5410  5409       1.5370    0.0364 
R    3   1   1   1   2   2   1  5410  5407       1.5370    0.0364 
R    3   1   1   1   2   2   1  5407  5406       1.4550    0.0304 
R    3   1   1   1   2   2   1  5410  5411       1.4300    0.0263 
R    3   1   1   1   2   2   1  5414  5415       1.4300    0.0304 
R    3   1   1   1   2   2   1  5417  5416       1.2300    0.0218 
R    3   1   1   1   2   2   1  5416  5415       1.4900    0.0344 
R    3   1   1   1   2   2   1  5416  5418       1.3450    0.0282 
R    3   1   1   1   2   2   1  5420  5419       1.5380    0.0364 
R    3   1   1   1   2   2   1  5421  5420       1.5300    0.0364 
R    3   1   1   1   2   2   1  5422  5421       1.5220    0.0384 
R    3   1   1   1   2   2   1  5423  5422       1.2600    0.0237 
R    3   1   1   1   2   2   1  5424  5422       1.2600    0.0237 
R    3   1   1   1   2   2   1  5418  5419       1.4300    0.0304 
R    3   1   1   1   2   2   1  5426  5425       1.2300    0.0218 
R    3   1   1   1   2   2   1  5425  5419       1.4900    0.0344 
R    3   1   1   1   2   2   1  5425  5427       1.3450    0.0282 
R    3   1   1   1   2   2   1  5429  5428       1.5380    0.0364 
R    3   1   1   1   2   2   1  5430  5429       1.4200    0.0263 
R    3   1   1   1   2   2   1  5427  5428       1.4300    0.0304 
R    3   1   1   1   2   2   1  5432  5431       1.2300    0.0218 
R    3   1   1   1   2   2   1  5431  5428       1.4900    0.0344 
R    3   1   1   1   2   2   1  5431  5433       1.3450    0.0282 
R    3   1   1   1   2   2   1  5433  5434       1.4300    0.0304 
R    3   1   1   1   2   2   1  5436  5435       1.2300    0.0218 
R    3   1   1   1   2   2   1  5435  5434       1.4900    0.0344 
R    3   1   1   1   2   2   1  5435  5437       1.3450    0.0282 
R    3   1   1   1   2   2   1  5439  5438       1.5380    0.0364 
R    3   1   1   1   2   2   1  5440  5439       1.5300    0.0364 
R    3   1   1   1   2   2   1  5441  5440       1.5300    0.0364 
R    3   1   1   1   2   2   1  5442  5441       1.4900    0.0336 
R    3   1   1   1   2   2   1  5443  5442       1.3650    0.0252 
R    3   1   1   1   2   2   1  5444  5443       1.3650    0.0252 
R    3   1   1   1   2   2   1  5445  5443       1.3650    0.0252 
R    3   1   1   1   2   2   1  5437  5438       1.4300    0.0304 
R    3   1   1   1   2   2   1  5447  5446       1.2300    0.0218 
R    3   1   1   1   2   2   1  5446  5438       1.4900    0.0344 
R    3   1   1   1   2   2   1  5446  5448       1.3450    0.0282 
R    3   1   1   1   2   2   1  5450  5449       1.5380    0.0364 
R    3   1   1   1   2   2   1  5451  5450       1.5300    0.0364 
R    3   1   1   1   2   2   1  5452  5451       1.5220    0.0384 
R    3   1   1   1   2   2   1  5453  5452       1.2600    0.0237 
R    3   1   1   1   2   2   1  5454  5452       1.2600    0.0237 
R    3   1   1   1   2   2   1  5448  5449       1.4300    0.0304 
R    3   1   1   1   2   2   1  5456  5455       1.2300    0.0218 
R    3   1   1   1   2   2   1  5455  5449       1.4900    0.0344 
R    3   1   1   1   2   2   1  5455  5457       1.3450    0.0282 
R    3   1   1   1   2   2   1  5457  5458       1.4300    0.0304 
R    3   1   1   1   2   2   1  5460  5459       1.2300    0.0218 
R    3   1   1   1   2   2   1  5459  5458       1.4900    0.0344 
R    3   1   1   1   2   2   1  5459  5461       1.3450    0.0282 
R    3   1   1   1   2   2   1  5463  5462       1.5380    0.0364 
R    3   1   1   1   2   2   1  5461  5462       1.4300    0.0304 
R    3   1   1   1   2   2   1  5465  5464       1.2300    0.0218 
R    3   1   1   1   2   2   1  5464  5462       1.4900    0.0344 
R    3   1   1   1   2   2   1  5464  5466       1.3000    0.0337 
R    3   1   1   1   2   2   1  5473  5472       1.2300    0.0218 
R    3   1   1   1   2   2   1  5472  5468       1.4900    0.0344 
R    3   1   1   1   2   2   1  5472  5474       1.3450    0.0282 
R    3   1   1   1   2   2   1  5466  5468       1.4340    0.0304 
R    3   1   1   1   2   2   1  5468  5469       1.5270    0.0364 
R    3   1   1   1   2   2   1  5470  5469       1.5370    0.0364 
R    3   1   1   1   2   2   1  5470  5467       1.5370    0.0364 
R    3   1   1   1   2   2   1  5467  5466       1.4550    0.0304 
R    3   1   1   1   2   2   1  5470  5471       1.4300    0.0263 
R    3   1   1   1   2   2   1  5474  5475       1.4300    0.0304 
R    3   1   1   1   2   2   1  5477  5476       1.2300    0.0218 
R    3   1   1   1   2   2   1  5476  5475       1.4900    0.0344 
R    3   1   1   1   2   2   1  5476  5478       1.3450    0.0282 
R    3   1   1   1   2   2   1  5480  5479       1.5380    0.0364 
R    3   1   1   1   2   2   1  5478  5479       1.4300    0.0304 
R    3   1   1   1   2   2   1  5482  5481       1.2300    0.0218 
R    3   1   1   1   2   2   1  5481  5479       1.4900    0.0344 
R    3   1   1   1   2   2   1  5481  5483       1.3450    0.0282 
R    3   1   1   1   2   2   1  5485  5484       1.5380    0.0364 
R    3   1   1   1   2   2   1  5486  5485       1.5300    0.0364 
R    3   1   1   1   2   2   1  5487  5486       1.5220    0.0384 
R    3   1   1   1   2   2   1  5488  5487       1.2600    0.0237 
R    3   1   1   1   2   2   1  5489  5487       1.2600    0.0237 
R    3   1   1   1   2   2   1  5483  5484       1.4300    0.0304 
R    3   1   1   1   2   2   1  5491  5490       1.2300    0.0218 
R    3   1   1   1   2   2   1  5490  5484       1.4900    0.0344 
R    3   1   1   1   2   2   1  5490  5492       1.3450    0.0282 
R    3   1   1   1   2   2   1  5492  5493       1.4300    0.0304 
R    3   1   1   1   2   2   1  5495  5494       1.2300    0.0218 
R    3   1   1   1   2   2   1  5494  5493       1.4900    0.0344 
R    3   1   1   1   2   2   1  5494  5496       1.3450    0.0282 
R    3   1   1   1   2   2   1  5498  5497       1.5380    0.0364 
R    3   1   1   1   2   2   1  5499  5498       1.4200    0.0263 
R    3   1   1   1   2   2   1  5496  5497       1.4300    0.0304 
R    3   1   1   1   2   2   1  5501  5500       1.2300    0.0218 
R    3   1   1   1   2   2   1  5500  5497       1.4900    0.0344 
R    3   1   1   1   2   2   1  5500  5502       1.3000    0.0337 
R    3   1   1   1   2   2   1  5509  5508       1.2300    0.0218 
R    3   1   1   1   2   2   1  5508  5504       1.4900    0.0344 
R    3   1   1   1   2   2   1  5508  5510       1.3450    0.0282 
R    3   1   1   1   2   2   1  5502  5504       1.4340    0.0304 
R    3   1   1   1   2   2   1  5504  5505       1.5270    0.0364 
R    3   1   1   1   2   2   1  5506  5505       1.5370    0.0364 
R    3   1   1   1   2   2   1  5506  5503       1.5370    0.0364 
R    3   1   1   1   2   2   1  5503  5502       1.4550    0.0304 
R    3   1   1   1   2   2   1  5506  5507       1.4300    0.0263 
R    3   1   1   1   2   2   1  5510  5511       1.4300    0.0304 
R    3   1   1   1   2   2   1  5513  5512       1.2300    0.0218 
R    3   1   1   1   2   2   1  5512  5511       1.4900    0.0344 
R    3   1   1   1   2   2   1  5512  5514       1.3450    0.0282 
R    3   1   1   1   2   2   1  5516  5515       1.5380    0.0364 
R    3   1   1   1   2   2   1  5517  5516       1.5300    0.0364 
R    3   1   1   1   2   2   1  5518  5517       1.5300    0.0364 
R    3   1   1   1   2   2   1  5519  5518       1.4900    0.0336 
R    3   1   1   1   2   2   1  5520  5519       1.3650    0.0252 
R    3   1   1   1   2   2   1  5521  5520       1.3650    0.0252 
R    3   1   1   1   2   2   1  5522  5520       1.3650    0.0252 
R    3   1   1   1   2   2   1  5514  5515       1.4300    0.0304 
R    3   1   1   1   2   2   1  5524  5523       1.2300    0.0218 
R    3   1   1   1   2   2   1  5523  5515       1.4900    0.0344 
R    3   1   1   1   2   2   1  5523  5525       1.3450    0.0282 
R    3   1   1   1   2   2   1  5527  5526       1.5380    0.0364 
R    3   1   1   1   2   2   1  5528  5527       1.5220    0.0384 
R    3   1   1   1   2   2   1  5529  5528       1.2600    0.0237 
R    3   1   1   1   2   2   1  5530  5528       1.2600    0.0237 
R    3   1   1   1   2   2   1  5525  5526       1.4300    0.0304 
R    3   1   1   1   2   2   1  5532  5531       1.2300    0.0218 
R    3   1   1   1   2   2   1  5531  5526       1.4900    0.0344 
R    3   1   1   1   2   2   1  5531  5533       1.3450    0.0282 
R    3   1   1   1   2   2   1  5533  5534       1.4300    0.0304 
R    3   1   1   1   2   2   1  5536  5535       1.2300    0.0218 
R    3   1   1   1   2   2   1  5535  5534       1.4900    0.0344 
R    3   1   1   1   2   2   1  5535  5537       1.3450    0.0282 
R    3   1   1   1   2   2   1  5539  5538       1.5380    0.0364 
R    3   1   1   1   2   2   1  5540  5539       1.4200    0.0263 
R    3   1   1   1   2   2   1  5537  5538       1.4300    0.0304 
R    3   1   1   1   2   2   1  5542  5541       1.2300    0.0218 
R    3   1   1   1   2   2   1  5541  5538       1.4900    0.0344 
R    3   1   1   1   2   2   1  5541  5543       1.3000    0.0337 
R    3   1   1   1   2   2   1  5549  5548       1.2300    0.0218 
R    3   1   1   1   2   2   1  5548  5544       1.4900    0.0344 
R    3   1   1   1   2   2   1  5548  5550       1.3450    0.0282 
R    3   1   1   1   2   2   1  5543  5544       1.4340    0.0304 
R    3   1   1   1   2   2   1  5544  5546       1.5270    0.0364 
R    3   1   1   1   2   2   1  5546  5547       1.5370    0.0364 
R    3   1   1   1   2   2   1  5547  5545       1.5370    0.0364 
R    3   1   1   1   2   2   1  5543  5545       1.4550    0.0304 
R    3   1   1   1   2   2   1  5550  5551       1.4300    0.0304 
R    3   1   1   1   2   2   1  5553  5552       1.2300    0.0218 
R    3   1   1   1   2   2   1  5552  5551       1.4900    0.0344 
R    3   1   1   1   2   2   1  5552  5554       1.3450    0.0282 
R    3   1   1   1   2   2   1  5556  5555       1.5380    0.0364 
R    3   1   1   1   2   2   1  5554  5555       1.4300    0.0304 
R    3   1   1   1   2   2   1  5558  5557       1.2300    0.0218 
R    3   1   1   1   2   2   1  5557  5555       1.4900    0.0344 
R    3   1   1   1   2   2   1  5557  5559       1.3450    0.0282 
R    3   1   1   1   2   2   1  5561  5560       1.5380    0.0364 
R    3   1   1   1   2   2   1  5562  5561       1.5300    0.0364 
R    3   1   1   1   2   2   1  5563  5562       1.5300    0.0364 
R    3   1   1   1   2   2   1  5564  5563       1.5300    0.0364 
R    3   1   1   1   2   2   1  5565  5564       1.4800    0.0384 
R    3   1   1   1   2   2   1  5559  5560       1.4300    0.0304 
R    3   1   1   1   2   2   1  5567  5566       1.2300    0.0218 
R    3   1   1   1   2   2   1  5566  5560       1.4900    0.0344 
R    3   1   1   1   2   2   1  5566  5568       1.3450    0.0282 
R    3   1   1   1   2   2   1  5568  5569       1.4300    0.0304 
R    3   1   1   1   2   2   1  5571  5570       1.2300    0.0218 
R    3   1   1   1   2   2   1  5570  5569       1.4900    0.0344 
R    3   1   1   1   2   2   1  5570  5572       1.3450    0.0282 
R    3   1   1   1   2   2   1  5574  5573       1.5380    0.0364 
R    3   1   1   1   2   2   1  5575  5574       1.5220    0.0384 
R    3   1   1   1   2   2   1  5576  5575       1.2600    0.0237 
R    3   1   1   1   2   2   1  5577  5575       1.2600    0.0237 
R    3   1   1   1   2   2   1  5572  5573       1.4300    0.0304 
R    3   1   1   1   2   2   1  5579  5578       1.2300    0.0218 
R    3   1   1   1   2   2   1  5578  5573       1.4900    0.0344 
R    3   1   1   1   2   2   1  5578  5580       1.3450    0.0282 
R    3   1   1   1   2   2   1  5582  5581       1.5380    0.0364 
R    3   1   1   1   2   2   1  5583  5582       1.5300    0.0364 
R    3   1   1   1   2   2   1  5584  5583       1.5300    0.0364 
R    3   1   1   1   2   2   1  5585  5584       1.4900    0.0336 
R    3   1   1   1   2   2   1  5586  5585       1.3650    0.0252 
R    3   1   1   1   2   2   1  5587  5586       1.3650    0.0252 
R    3   1   1   1   2   2   1  5588  5586       1.3650    0.0252 
R    3   1   1   1   2   2   1  5580  5581       1.4300    0.0304 
R    3   1   1   1   2   2   1  5590  5589       1.2300    0.0218 
R    3   1   1   1   2   2   1  5589  5581       1.4900    0.0344 
R    3   1   1   1   2   2   1  5589  5591       1.3450    0.0282 
R    3   1   1   1   2   2   1  5591  5592       1.4300    0.0304 
R    3   1   1   1   2   2   1  5594  5593       1.2300    0.0218 
R    3   1   1   1   2   2   1  5593  5592       1.4900    0.0344 
R    3   1   1   1   2   2   1  5593  5595       1.3450    0.0282 
R    3   1   1   1   2   2   1  5597  5596       1.5380    0.0364 
R    3   1   1   1   2   2   1  5598  5597       1.5300    0.0364 
R    3   1   1   1   2   2   1  5599  5598       1.5220    0.0384 
R    3   1   1   1   2   2   1  5600  5599       1.2600    0.0237 
R    3   1   1   1   2   2   1  5601  5599       1.2600    0.0237 
R    3   1   1   1   2   2   1  5595  5596       1.4300    0.0304 
R    3   1   1   1   2   2   1  5603  5602       1.2300    0.0218 
R    3   1   1   1   2   2   1  5602  5596       1.4900    0.0344 
R    3   1   1   1   2   2   1  5602  5604       1.3450    0.0282 
R    3   1   1   1   2   2   1  5606  5605       1.5000    0.0364 
R    3   1   1   1   2   2   1  5607  5606       1.4200    0.0263 
R    3   1   1   1   2   2   1  5608  5606       1.5380    0.0364 
R    3   1   1   1   2   2   1  5604  5605       1.4300    0.0304 
R    3   1   1   1   2   2   1  5610  5609       1.2300    0.0218 
R    3   1   1   1   2   2   1  5609  5605       1.4900    0.0344 
R    3   1   1   1   2   2   1  5609  5611       1.3450    0.0282 
R    3   1   1   1   2   2   1  5611  5612       1.4300    0.0304 
R    3   1   1   1   2   2   1  5614  5613       1.2300    0.0218 
R    3   1   1   1   2   2   1  5613  5612       1.4900    0.0344 
R    3   1   1   1   2   2   1  5613  5615       1.3000    0.0337 
R    3   1   1   1   2   2   1  5621  5620       1.2300    0.0218 
R    3   1   1   1   2   2   1  5620  5616       1.4900    0.0344 
R    3   1   1   1   2   2   1  5620  5622       1.3450    0.0282 
R    3   1   1   1   2   2   1  5615  5616       1.4340    0.0304 
R    3   1   1   1   2   2   1  5616  5618       1.5270    0.0364 
R    3   1   1   1   2   2   1  5618  5619       1.5370    0.0364 
R    3   1   1   1   2   2   1  5619  5617       1.5370    0.0364 
R    3   1   1   1   2   2   1  5615  5617       1.4550    0.0304 
R    3   1   1   1   2   2   1  5624  5623       1.5380    0.0364 
R    3   1   1   1   2   2   1  5622  5623       1.4300    0.0304 
R    3   1   1   1   2   2   1  5626  5625       1.2300    0.0218 
R    3   1   1   1   2   2   1  5625  5623       1.4900    0.0344 
R    3   1   1   1   2   2   1  5625  5627       1.3450    0.0282 
R    3   1   1   1   2   2   1  5627  5628       1.4300    0.0304 
R    3   1   1   1   2   2   1  5630  5629       1.2300    0.0218 
R    3   1   1   1   2   2   1  5629  5628       1.4900    0.0344 
R    3   1   1   1   2   2   1  5629  5631       1.3000    0.0337 
R    3   1   1   1   2   2   1  5637  5636       1.2300    0.0218 
R    3   1   1   1   2   2   1  5636  5632       1.4900    0.0344 
R    3   1   1   1   2   2   1  5636  5638       1.3000    0.0337 
R    3   1   1   1   2   2   1  5631  5632       1.4340    0.0304 
R    3   1   1   1   2   2   1  5632  5634       1.5270    0.0364 
R    3   1   1   1   2   2   1  5634  5635       1.5370    0.0364 
R    3   1   1   1   2   2   1  5635  5633       1.5370    0.0364 
R    3   1   1   1   2   2   1  5631  5633       1.4550    0.0304 
R    3   1   1   1   2   2   1  5645  5644       1.2300    0.0218 
R    3   1   1   1   2   2   1  5644  5640       1.4900    0.0344 
R    3   1   1   1   2   2   1  5644  5646       1.3450    0.0282 
R    3   1   1   1   2   2   1  5638  5640       1.4340    0.0304 
R    3   1   1   1   2   2   1  5640  5641       1.5270    0.0364 
R    3   1   1   1   2   2   1  5642  5641       1.5370    0.0364 
R    3   1   1   1   2   2   1  5642  5639       1.5370    0.0364 
R    3   1   1   1   2   2   1  5639  5638       1.4550    0.0304 
R    3   1   1   1   2   2   1  5642  5643       1.4300    0.0263 
R    3   1   1   1   2   2   1  5646  5647       1.4300    0.0304 
R    3   1   1   1   2   2   1  5649  5648       1.2300    0.0218 
R    3   1   1   1   2   2   1  5648  5647       1.4900    0.0344 
R    3   1   1   1   2   2   1  5648  5650       1.3450    0.0282 
R    3   1   1   1   2   2   1  5652  5651       1.5380    0.0364 
R    3   1   1   1   2   2   1  5650  5651       1.4300    0.0304 
R    3   1   1   1   2   2   1  5654  5653       1.2300    0.0218 
R    3   1   1   1   2   2   1  5653  5651       1.4900    0.0344 
R    3   1   1   1   2   2   1  5653  5655       1.3000    0.0337 
R    3   1   1   1   2   2   1  5662  5661       1.2300    0.0218 
R    3   1   1   1   2   2   1  5661  5657       1.4900    0.0344 
R    3   1   1   1   2   2   1  5661  5663       1.3450    0.0282 
R    3   1   1   1   2   2   1  5655  5657       1.4340    0.0304 
R    3   1   1   1   2   2   1  5657  5658       1.5270    0.0364 
R    3   1   1   1   2   2   1  5659  5658       1.5370    0.0364 
R    3   1   1   1   2   2   1  5659  5656       1.5370    0.0364 
R    3   1   1   1   2   2   1  5656  5655       1.4550    0.0304 
R    3   1   1   1   2   2   1  5659  5660       1.4300    0.0263 
R    3   1   1   1   2   2   1  5663  5664       1.4300    0.0304 
R    3   1   1   1   2   2   1  5666  5665       1.2300    0.0218 
R    3   1   1   1   2   2   1  5665  5664       1.4900    0.0344 
R    3   1   1   1   2   2   1  5665  5667       1.3450    0.0282 
R    3   1   1   1   2   2   1  5669  5668       1.5380    0.0364 
R    3   1   1   1   2   2   1  5667  5668       1.4300    0.0304 
R    3   1   1   1   2   2   1  5671  5670       1.2300    0.0218 
R    3   1   1   1   2   2   1  5670  5668       1.4900    0.0344 
R    3   1   1   1   2   2   1  5670  5672       1.3000    0.0337 
R    3   1   1   1   2   2   1  5679  5678       1.2300    0.0218 
R    3   1   1   1   2   2   1  5678  5674       1.4900    0.0344 
R    3   1   1   1   2   2   1  5678  5680       1.3450    0.0282 
R    3   1   1   1   2   2   1  5672  5674       1.4340    0.0304 
R    3   1   1   1   2   2   1  5674  5675       1.5270    0.0364 
R    3   1   1   1   2   2   1  5676  5675       1.5370    0.0364 
R    3   1   1   1   2   2   1  5676  5673       1.5370    0.0364 
R    3   1   1   1   2   2   1  5673  5672       1.4550    0.0304 
R    3   1   1   1   2   2   1  5676  5677       1.4300    0.0263 
R    3   1   1   1   2   2   1  5680  5681       1.4300    0.0304 
R    3   1   1   1   2   2   1  5683  5682       1.2300    0.0218 
R    3   1   1   1   2   2   1  5682  5681       1.4900    0.0344 
R    3   1   1   1   2   2   1  5682  5684       1.3450    0.0282 
R    3   1   1   1   2   2   1  5686  5685       1.5380    0.0364 
R    3   1   1   1   2   2   1  5684  5685       1.4300    0.0304 
R    3   1   1   1   2   2   1  5688  5687       1.2300    0.0218 
R    3   1   1   1   2   2   1  5687  5685       1.4900    0.0344 
R    3   1   1   1   2   2   1  5687  5689       1.3000    0.0337 
R    3   1   1   1   2   2   1  5695  5694       1.2300    0.0218 
R    3   1   1   1   2   2   1  5694  5690       1.4900    0.0344 
R    3   1   1   1   2   2   1  5694  5696       1.3450    0.0282 
R    3   1   1   1   2   2   1  5689  5690       1.4340    0.0304 
R    3   1   1   1   2   2   1  5690  5692       1.5270    0.0364 
R    3   1   1   1   2   2   1  5692  5693       1.5370    0.0364 
R    3   1   1   1   2   2   1  5693  5691       1.5370    0.0364 
R    3   1   1   1   2   2   1  5689  5691       1.4550    0.0304 
R    3   1   1   1   2   2   1  5696  5697       1.4300    0.0304 
R    3   1   1   1   2   2   1  5699  5698       1.2300    0.0218 
R    3   1   1   1   2   2   1  5698  5697       1.4900    0.0344 
R    3   1   1   1   2   2   1  5698  5700       1.3000    0.0337 
R    3   1   1   1   2   2   1  5706  5705       1.2300    0.0218 
R    3   1   1   1   2   2   1  5705  5701       1.4900    0.0344 
R    3   1   1   1   2   2   1  5705  5707       1.3450    0.0282 
R    3   1   1   1   2   2   1  5700  5701       1.4340    0.0304 
R    3   1   1   1   2   2   1  5701  5703       1.5270    0.0364 
R    3   1   1   1   2   2   1  5703  5704       1.5370    0.0364 
R    3   1   1   1   2   2   1  5704  5702       1.5370    0.0364 
R    3   1   1   1   2   2   1  5700  5702       1.4550    0.0304 
R    3   1   1   1   2   2   1  5709  5708       1.5000    0.0364 
R    3   1   1   1   2   2   1  5710  5709       1.5380    0.0364 
R    3   1   1   1   2   2   1  5711  5709       1.5380    0.0364 
R    3   1   1   1   2   2   1  5707  5708       1.4300    0.0304 
R    3   1   1   1   2   2   1  5713  5712       1.2300    0.0218 
R    3   1   1   1   2   2   1  5712  5708       1.4900    0.0344 
R    3   1   1   1   2   2   1  5712  5714       1.3450    0.0282 
R    3   1   1   1   2   2   1  5714  5715       1.4300    0.0304 
R    3   1   1   1   2   2   1  5717  5716       1.2300    0.0218 
R    3   1   1   1   2   2   1  5716  5715       1.4900    0.0344 
R    3   1   1   1   2   2   1  5716  5718       1.3000    0.0337 
R    3   1   1   1   2   2   1  5724  5723       1.2300    0.0218 
R    3   1   1   1   2   2   1  5723  5719       1.4900    0.0344 
R    3   1   1   1   2   2   1  5723  5725       1.3450    0.0282 
R    3   1   1   1   2   2   1  5718  5719       1.4340    0.0304 
R    3   1   1   1   2   2   1  5719  5721       1.5270    0.0364 
R    3   1   1   1   2   2   1  5721  5722       1.5370    0.0364 
R    3   1   1   1   2   2   1  5722  5720       1.5370    0.0364 
R    3   1   1   1   2   2   1  5718  5720       1.4550    0.0304 
R    3   1   1   1   2   2   1  5727  5726       1.5380    0.0364 
R    3   1   1   1   2   2   1  5725  5726       1.4300    0.0304 
R    3   1   1   1   2   2   1  5729  5728       1.2300    0.0218 
R    3   1   1   1   2   2   1  5728  5726       1.4900    0.0344 
R    3   1   1   1   2   2   1  5728  5730       1.3450    0.0282 
R    3   1   1   1   2   2   1  5730  5731       1.4300    0.0304 
R    3   1   1   1   2   2   1  5733  5732       1.2300    0.0218 
R    3   1   1   1   2   2   1  5732  5731       1.4900    0.0344 
R    3   1   1   1   2   2   1  5732  5734       1.3450    0.0282 
R    3   1   1   1   2   2   1  5736  5735       1.5380    0.0364 
R    3   1   1   1   2   2   1  5737  5736       1.5300    0.0364 
R    3   1   1   1   2   2   1  5738  5737       1.5300    0.0364 
R    3   1   1   1   2   2   1  5739  5738       1.5300    0.0364 
R    3   1   1   1   2   2   1  5740  5739       1.4800    0.0384 
R    3   1   1   1   2   2   1  5734  5735       1.4300    0.0304 
R    3   1   1   1   2   2   1  5742  5741       1.2300    0.0218 
R    3   1   1   1   2   2   1  5741  5735       1.4900    0.0344 
R    3   1   1   1   2   2   1  5741  5743       1.3450    0.0282 
R    3   1   1   1   2   2   1  5745  5744       1.5380    0.0364 
R    3   1   1   1   2   2   1  5746  5745       1.4200    0.0263 
R    3   1   1   1   2   2   1  5743  5744       1.4300    0.0304 
R    3   1   1   1   2   2   1  5748  5747       1.2300    0.0218 
R    3   1   1   1   2   2   1  5747  5744       1.4900    0.0344 
R    3   1   1   1   2   2   1  5747  5749       1.3450    0.0282 
R    3   1   1   1   2   2   1  5749  5750       1.4300    0.0304 
R    3   1   1   1   2   2   1  5752  5751       1.2300    0.0218 
R    3   1   1   1   2   2   1  5751  5750       1.4900    0.0344 
R    3   1   1   1   2   2   1  5751  5753       1.3450    0.0282
[truncated: 9,561,518 more chars]
