# Supplementary material for: Devising Bone Molecular Models at the Nanoscale: From Usual Mineralized Collagen Fibrils to the First Bone Fibers Including Hydroxyapatite in the Extra-Fibrillar Volume
Source: Materials (Basel). 2022 Mar 19;15(6):2274. doi: 10.3390/ma15062274 (PMC8955169; doi:10.3390/ma15062274)
Supplement: Supplementary file 1 [file materials-15-02274-s001.zip › Supplementary_Materials/0-COL1_Modeller/2_models/COL1.V99990002]

# Heavy relative violation of each residue is written to: COL1.V99990002
# The profile is NOT normalized by the number of restraints.
# The profiles are smoothed over a window of residues:    1
# The sum of all numbers in the file:  412752.4688
#COLUMNS S S  N N N N N N N N N N N N N N N N N N N N N N N N N N N N N N N N N N N N N N N N 
# RESID  RES            1           2           3           4           5           6           7           8           9          10          11          12          13          14          15          16          17          18          19          20          21          22          23          24          25          26          27          28          29          30          31          32          33          34          35          36          37          38          39     TOTAL

     1  GLN      0.24         3.5         1.8         1.3         0.0         0.0         0.0         0.0         1.1         0.0         0.0         0.0        0.23         43.         2.6         3.2         0.0         0.0         0.0         0.0         0.0         0.0         0.0         0.0         2.4         0.0         0.0         0.0         0.0         0.0         0.0         0.0         0.0         0.0         0.0         0.0         0.0         0.0         0.0         59.    
     2  LEU      0.94         7.8         5.9         6.4        0.35         0.0         0.0         0.0         1.2         0.0         0.0         0.0         1.0         44.         37.         0.0         0.0         0.0         0.0         0.0         0.0         0.0         0.0         0.0         30.         0.0         0.0         0.0         0.0         0.0         0.0         0.0         0.0         0.0         0.0         0.0         0.0         0.0         0.0        0.13E+03
     3  SER      0.46         4.0         7.8         1.4         0.0         0.0         0.0         0.0         3.5         0.0         0.0         0.0         1.2        0.35         0.0         0.0         0.0         0.0         0.0         0.0         0.0         0.0         0.0         0.0         98.         0.0         0.0         0.0         0.0         0.0         0.0         0.0         0.0         0.0         0.0         0.0         0.0         0.0         0.0        0.12E+03
     4  TYR       1.0         8.7         8.7         2.0        0.32         0.0         0.0         0.0         5.2         0.0         0.0         0.0         1.5         52.         52.         0.0         0.0         0.0         0.0         0.0         0.0         0.0         0.0         0.0         40.         0.0         0.0         0.0         0.0         0.0         0.0         0.0         0.0         0.0         0.0         0.0         0.0         0.0         0.0        0.17E+03
     5  GLY      0.58         3.2         1.2        0.24         0.0         0.0         0.0         0.0         4.6         0.0         0.0         0.0         1.6         0.0         0.0         0.0         0.0         0.0         0.0         0.0         0.0         0.0         0.0         0.0         81.         0.0         0.0         0.0         0.0         0.0         0.0         0.0         0.0         0.0         0.0         0.0         0.0         0.0         0.0         92.    
     6  TYR      0.94         7.4         14.        0.96         0.0         0.0         0.0         0.0         11.         0.0         0.0         0.0         2.2         3.1         49.         0.0         0.0         0.0         0.0         0.0         0.0         0.0         0.0         0.0         36.         0.0         0.0         0.0         0.0         0.0         0.0         0.0         0.0         0.0         0.0         0.0         0.0         0.0         0.0        0.13E+03
     7  ASP      0.40         4.9         13.         2.2         0.0         0.0         0.0         0.0         9.0         0.0         0.0         0.0         3.6        0.38         3.6         0.0         0.0         0.0         0.0         0.0         0.0         0.0         0.0         0.0        0.12E+03     0.0         0.0         0.0         0.0         0.0         0.0         0.0         0.0         0.0         0.0         0.0         0.0         0.0         0.0        0.16E+03
     8  GLU      0.33         5.9         12.         1.2         0.0         0.0         0.0         0.0         7.6         0.0         0.0         0.0         3.0         3.2         33.        0.56         0.0         0.0         0.0         0.0         0.0         0.0         0.0         0.0        0.17E+03     0.0         0.0         0.0         0.0         0.0         0.0         0.0         0.0         0.0         0.0         0.0         0.0         0.0         0.0        0.24E+03
     9  LYS      0.94         6.4         13.         1.5        0.46         0.0         0.0         0.0         9.9         0.0         0.0         0.0         2.1         36.         47.         1.2         24.         0.0         0.0         0.0         0.0         0.0         0.0         0.0        0.23E+03     0.0         0.0         0.0         0.0         0.0         0.0         0.0         0.0         0.0         0.0         0.0         0.0         0.0         0.0        0.37E+03
    10  SER      0.66         3.8         9.8         1.3        0.67E-01     0.0         0.0         0.0         8.5         0.0         0.0         0.0         2.7         1.2         0.0         0.0         0.0         0.0         0.0         0.0         0.0         0.0         0.0         0.0        0.17E+03     0.0         0.0         0.0         0.0         0.0         0.0         0.0         0.0         0.0         0.0         0.0         0.0         0.0         0.0        0.19E+03
    11  THR       1.1         6.2         2.7         1.4         0.0         0.0         0.0         0.0         0.0         0.0         0.0         0.0         2.1         66.         0.0         0.0         0.0         0.0         0.0         0.0         0.0         0.0         0.0         0.0        0.13E+03     0.0         0.0         0.0         0.0         0.0         0.0         0.0         0.0         0.0         0.0         0.0         0.0         0.0         0.0        0.21E+03
    12  GLY      0.67         3.2         0.0        0.71         0.0         0.0         0.0         0.0         18.         0.0         0.0         0.0        0.99         0.0         0.0         0.0         0.0         0.0         0.0         0.0         0.0         0.0         0.0         0.0         38.         0.0         0.0         0.0         0.0         0.0         0.0         0.0         0.0         0.0         0.0         0.0         0.0         0.0         0.0         61.    
    13  GLY      0.10         1.8        0.92        0.83         0.0         0.0         0.0         0.0         8.3         0.0         0.0         0.0         1.3         0.0         0.0         0.0         0.0         0.0         0.0         0.0         0.0         0.0         0.0         0.0        0.11E+03     0.0         0.0         0.0         0.0         0.0         0.0         0.0         0.0         0.0         0.0         0.0         0.0         0.0         0.0        0.13E+03
    14  ILE      0.49         4.4         11.         1.5         0.0         0.0         0.0         0.0         12.         0.0         0.0         0.0         2.0         1.9         52.         0.0         0.0         0.0         0.0         0.0         0.0         0.0         0.0         0.0         36.         0.0         0.0         0.0         0.0         0.0         0.0         0.0         0.0         0.0         0.0         0.0         0.0         0.0         0.0        0.12E+03
    15  SER      0.71         4.8         5.6         1.2        0.12         0.0         0.0         0.0         12.         0.0         0.0         0.0         4.5         35.         0.0         0.0         0.0         0.0         0.0         0.0         0.0         0.0         0.0         0.0         83.         0.0         0.0         0.0         0.0         0.0         0.0         0.0         0.0         0.0         0.0         0.0         0.0         0.0         0.0        0.15E+03
    16  VAL       2.2         11.         8.3         1.5         0.0         0.0         0.0         0.0         11.         0.0         0.0         0.0         3.5         1.2         0.0         0.0         0.0         0.0         0.0         0.0         0.0         0.0         0.0         0.0         23.         0.0         0.0         0.0         0.0         0.0         0.0         0.0         0.0         0.0         0.0         0.0         0.0         0.0         0.0         63.    
    17  PRO       2.6         30.         5.5         1.1        0.12         0.0         0.0         0.0         15.         0.0         0.0         0.0        0.54         28.         35.         31.         0.0         0.0         0.0         0.0         0.0         0.0         0.0         0.0         9.3         0.0         0.0         0.0         0.0         0.0         0.0         0.0         0.0         0.0         0.0         0.0         0.0         0.0         0.0        0.16E+03
    18  GLY       1.8         5.8        0.46        0.37         0.0         0.0         0.0         0.0         10.         0.0         0.0         0.0        0.79         0.0         0.0         0.0         0.0         0.0         0.0         0.0         0.0         0.0         0.0         0.0         21.         0.0         0.0         0.0         0.0         0.0         0.0         0.0         0.0         0.0         0.0         0.0         0.0         0.0         0.0         41.    
    19  PRO       1.8         25.         5.0        0.79         0.0         0.0         0.0         0.0         14.         0.0         0.0         0.0         1.8         28.         35.         31.         0.0         0.0         0.0         0.0         0.0         0.0         0.0         0.0         32.         0.0         0.0         0.0         0.0         0.0         0.0         0.0         0.0         0.0         0.0         0.0         0.0         0.0         0.0        0.17E+03
    20  MET       1.9         9.8         3.4         1.1        0.21E-01     0.0         0.0         0.0         14.         0.0         0.0         0.0         2.0         37.         3.6         31.         0.0         0.0         0.0         0.0         0.0         0.0         0.0         0.0        0.14E+03     0.0         0.0         0.0         0.0         0.0         0.0         0.0         0.0         0.0         0.0         0.0         0.0         0.0         0.0        0.24E+03
    21  GLY       1.7         9.1         1.2        0.18        0.21E-01     0.0         0.0         0.0         9.6         0.0         0.0         0.0         1.3         0.0         0.0         0.0         0.0         0.0         0.0         0.0         0.0         0.0         0.0         0.0         26.         0.0         0.0         0.0         0.0         0.0         0.0         0.0         0.0         0.0         0.0         0.0         0.0         0.0         0.0         49.    
    22  PRO       1.8         30.         6.5        0.55         0.0         0.0         0.0         0.0         11.         0.0         0.0         0.0         1.6         7.1         3.1         1.1         0.0         0.0         0.0         0.0         0.0         0.0         0.0         0.0         20.         0.0         0.0         0.0         0.0         0.0         0.0         0.0         0.0         0.0         0.0         0.0         0.0         0.0         0.0         81.    
    23  SER      0.95         5.7         2.4         2.6         0.0         0.0         0.0         0.0         13.         0.0         0.0         0.0         1.8         43.         0.0         0.0         0.0         0.0         0.0         0.0         0.0         0.0         0.0         0.0         69.         0.0         0.0         0.0         0.0         0.0         0.0         0.0         0.0         0.0         0.0         0.0         0.0         0.0         0.0        0.14E+03
    24  GLY      0.61         6.8         1.4         1.7        0.90E-01     0.0         0.0         0.0         8.5         0.0         0.0         0.0         1.1         0.0         0.0         0.0         0.0         0.0         0.0         0.0         0.0         0.0         0.0         0.0         30.         0.0         0.0         0.0         0.0         0.0         0.0         0.0         0.0         0.0         0.0         0.0         0.0         0.0         0.0         50.    
    25  PRO       1.1         28.         7.7         2.3        0.13         0.0         0.0         0.0         11.         0.0         0.0         0.0        0.55         4.4         1.8         2.0         0.0         0.0         0.0         0.0         0.0         0.0         0.0         0.0         20.         0.0         0.0         0.0         0.0         0.0         0.0         0.0         0.0         0.0         0.0         0.0         0.0         0.0         0.0         79.    
    26  ARG       2.4         9.6         4.4         1.6         0.0         0.0         0.0         0.0         9.9         0.0         0.0         0.0         1.6         40.         25.        0.61E-01     32.         0.0         0.0         0.0         0.0         0.0         0.0         0.0         21.         0.0         1.0         0.0         0.0         0.0         0.0         0.0         0.0         0.0         0.0         0.0         0.0         0.0         0.0        0.15E+03
    27  GLY       2.5         6.6        0.51        0.22         0.0         0.0         0.0         0.0         5.5         0.0         0.0         0.0         2.7         0.0         0.0         0.0         0.0         0.0         0.0         0.0         0.0         0.0         0.0         0.0         5.9         0.0        0.19         0.0         0.0         0.0         0.0         0.0         0.0         0.0         0.0         0.0         0.0         0.0         0.0         24.    
    28  LEU       4.4         18.         8.4         6.3        0.40         0.0         0.0         0.0         9.7         0.0         0.0         0.0         3.1         43.         2.5         0.0         0.0         0.0         0.0         0.0         0.0         0.0         0.0         0.0         5.2         0.0         1.2         0.0         0.0         0.0         0.0         0.0         0.0         0.0         0.0         0.0         0.0         0.0         0.0        0.10E+03
    29  HYP       4.2         41.         16.        0.40        0.40         0.0         0.0         0.0         0.0         0.0         0.0         0.0         1.7         0.0         0.0         0.0         0.0         0.0         0.0         0.0         0.0         0.0         0.0         0.0         9.6         0.0         10.         0.0         0.0         0.0         0.0         0.0         0.0         0.0         0.0         0.0         0.0         0.0         0.0         83.    
    30  GLY       4.1         8.7         2.1        0.40         0.0         0.0         0.0         0.0         8.0         0.0         0.0         0.0        0.75         0.0         0.0         0.0         0.0         0.0         0.0         0.0         0.0         0.0         0.0         0.0         54.         0.0         1.1         0.0         0.0         0.0         0.0         0.0         0.0         0.0         0.0         0.0         0.0         0.0         0.0         79.    
    31  PRO       2.7         32.         8.5         2.0         0.0         0.0         0.0         0.0         7.0         0.0         0.0         0.0         2.4         28.         35.         32.         0.0         0.0         0.0         0.0         0.0         0.0         0.0         0.0         17.         0.0         3.7         0.0         0.0         0.0         0.0         0.0         0.0         0.0         0.0         0.0         0.0         0.0         0.0        0.17E+03
    32  HYP       1.7         33.         20.        0.63E-01     0.0         0.0         0.0         0.0         0.0         0.0         0.0         0.0         1.7         0.0         0.0         0.0         0.0         0.0         0.0         0.0         0.0         0.0         0.0         0.0         2.6         0.0         11.         0.0         0.0         0.0         0.0         0.0         0.0         0.0         0.0         0.0         0.0         0.0         0.0         69.    
    33  GLY       1.8         4.5         3.4        0.32         0.0         0.0         0.0         0.0         6.7         0.0         0.0         0.0         1.4         0.0         0.0         0.0         0.0         0.0         0.0         0.0         0.0         0.0         0.0         0.0         39.         0.0         1.1         0.0         0.0         0.0         0.0         0.0         0.0         0.0         0.0         0.0         0.0         0.0         0.0         58.    
    34  ALA       3.7         9.2         8.5         1.2         0.0         0.0         0.0         0.0         8.6         0.0         0.0         0.0         3.0         0.0         0.0         0.0         0.0         0.0         0.0         0.0         0.0         0.0         0.0         0.0        0.19E+03     0.0         3.2         0.0         0.0         0.0         0.0         0.0         0.0         0.0         0.0         0.0         0.0         0.0         0.0        0.23E+03
    35  HYP       4.0         53.         13.         2.3        0.75         0.0         0.0         0.0         0.0         0.0         0.0         0.0         1.7         0.0         0.0         0.0         0.0         0.0         0.0         0.0         0.0         0.0         0.0         0.0         41.         0.0         11.         0.0         0.0         0.0         0.0         0.0         0.0         0.0         0.0         0.0         0.0         0.0         0.0        0.13E+03
    36  GLY       2.2         11.         1.4         1.4         0.0         0.0         0.0         0.0         7.3         0.0         0.0         0.0        0.27         0.0         0.0         0.0         0.0         0.0         0.0         0.0         0.0         0.0         0.0         0.0         60.         0.0         1.7         0.0         0.0         0.0         0.0         0.0         0.0         0.0         0.0         0.0         0.0         0.0         0.0         85.    
    37  PRO       2.2         30.         6.9         2.4         0.0         0.0         0.0         0.0         9.3         0.0         0.0         0.0         2.3         8.8         4.1        0.78         0.0         0.0         0.0         0.0         0.0         0.0         0.0         0.0         39.         0.0         1.5         0.0         0.0         0.0         0.0         0.0         0.0         0.0         0.0         0.0         0.0         0.0         0.0        0.11E+03
    38  GLN       1.4         10.         3.5         2.6         0.0         0.0         0.0         0.0         8.0         0.0         0.0         0.0         4.4         42.         3.2         4.3         0.0         0.0         0.0         0.0         0.0         0.0         0.0         0.0        0.13E+03     0.0        0.66         0.0         0.0         0.0         0.0         0.0         0.0         0.0         0.0         0.0         0.0         0.0         0.0        0.21E+03
    39  GLY      0.82         12.        0.24        0.32         0.0         0.0         0.0         0.0         6.5         0.0         0.0         0.0         2.8         0.0         0.0         0.0         0.0         0.0         0.0         0.0         0.0         0.0         0.0         0.0         26.         0.0         1.2         0.0         0.0         0.0         0.0         0.0         0.0         0.0         0.0         0.0         0.0         0.0         0.0         50.    
    40  PHE       1.4         12.         6.5         3.1         0.0         0.0         0.0         0.0         9.3         0.0         0.0         0.0        0.63         39.         1.3         0.0         0.0         0.0         0.0         0.0         0.0         0.0         0.0         0.0         36.         0.0        0.81         0.0         0.0         0.0         0.0         0.0         0.0         0.0         0.0         0.0         0.0         0.0         0.0        0.11E+03
    41  GLN       1.7         2.9         4.5         1.2         0.0         0.0         0.0         0.0         7.8         0.0         0.0         0.0         1.9         42.         3.8         4.2         0.0         0.0         0.0         0.0         0.0         0.0         0.0         0.0        0.14E+03     0.0         1.9         0.0         0.0         0.0         0.0         0.0         0.0         0.0         0.0         0.0         0.0         0.0         0.0        0.21E+03
    42  GLY       1.9         9.9        0.79        0.55         0.0         0.0         0.0         0.0         6.9         0.0         0.0         0.0         1.9         0.0         0.0         0.0         0.0         0.0         0.0         0.0         0.0         0.0         0.0         0.0         28.         0.0        0.53         0.0         0.0         0.0         0.0         0.0         0.0         0.0         0.0         0.0         0.0         0.0         0.0         50.    
    43  PRO       2.9         30.         6.2        0.95         0.0         0.0         0.0         0.0         6.2         0.0         0.0         0.0        0.55         27.         35.         33.         0.0         0.0         0.0         0.0         0.0         0.0         0.0         0.0         9.6         0.0         0.0         0.0         0.0         0.0         0.0         0.0         0.0         0.0         0.0         0.0         0.0         0.0         0.0        0.15E+03
    44  HYP       1.4         26.         26.        0.35         0.0         0.0         0.0         0.0         0.0         0.0         0.0         0.0        0.37         0.0         0.0         0.0         0.0         0.0         0.0         0.0         0.0         0.0         0.0         0.0         2.3         0.0         7.5         0.0         0.0         0.0         0.0         0.0         0.0         0.0         0.0         0.0         0.0         0.0         0.0         64.    
    45  GLY      0.70         5.1        0.57        0.77         0.0         0.0         0.0         0.0         6.5         0.0         0.0         0.0        0.85         0.0         0.0         0.0         0.0         0.0         0.0         0.0         0.0         0.0         0.0         0.0         27.         0.0         1.4         0.0         0.0         0.0         0.0         0.0         0.0         0.0         0.0         0.0         0.0         0.0         0.0         43.    
    46  GLU       1.9         14.         6.0         1.5         0.0         0.0         0.0         0.0         5.6         0.0         0.0         0.0         2.1         39.        0.60         2.0         0.0         0.0         0.0         0.0         0.0         0.0         0.0         0.0        0.14E+03     0.0         2.1         0.0         0.0         0.0         0.0         0.0         0.0         0.0         0.0         0.0         0.0         0.0         0.0        0.21E+03
    47  HYP       1.3         25.         25.        0.37         0.0         0.0         0.0         0.0         0.0         0.0         0.0         0.0         1.2         0.0         0.0         0.0         0.0         0.0         0.0         0.0         0.0         0.0         0.0         0.0         24.         0.0         5.9         0.0         0.0         0.0         0.0         0.0         0.0         0.0         0.0         0.0         0.0         0.0         0.0         82.    
    48  GLY       1.4         2.7         1.7        0.54         0.0         0.0         0.0         0.0         3.9         0.0         0.0         0.0         2.5         0.0         0.0         0.0         0.0         0.0         0.0         0.0         0.0         0.0         0.0         0.0         27.         0.0         3.1         0.0         0.0         0.0         0.0         0.0         0.0         0.0         0.0         0.0         0.0         0.0         0.0         43.    
    49  GLU       2.9         14.         5.0         1.4         0.0         0.0         0.0         0.0         4.9         0.0         0.0         0.0         3.1        0.88         5.4         3.4         0.0         0.0         0.0         0.0         0.0         0.0         0.0         0.0        0.13E+03     0.0         2.2         0.0         0.0         0.0         0.0         0.0         0.0         0.0         0.0         0.0         0.0         0.0         0.0        0.17E+03
    50  HYP       3.6         35.         15.        0.52         0.0         0.0         0.0         0.0         0.0         0.0         0.0         0.0        0.60         0.0         0.0         0.0         0.0         0.0         0.0         0.0         0.0         0.0         0.0         0.0         22.         0.0         11.         0.0         0.0         0.0         0.0         0.0         0.0         0.0         0.0         0.0         0.0         0.0         0.0         88.    
    51  GLY       1.1         2.5        0.52        0.15         0.0         0.0         0.0         0.0         5.0         0.0         0.0         0.0        0.69         0.0         0.0         0.0         0.0         0.0         0.0         0.0         0.0         0.0         0.0         0.0         28.         0.0        0.71         0.0         0.0         0.0         0.0         0.0         0.0         0.0         0.0         0.0         0.0         0.0         0.0         38.    
    52  ALA       1.0         3.8         4.4         1.2         0.0         0.0         0.0         0.0         8.9         0.0         0.0         0.0         3.7         0.0         0.0         0.0         0.0         0.0         0.0         0.0         0.0         0.0         0.0         0.0        0.16E+03     0.0         3.9         0.0         0.0         0.0         0.0         0.0         0.0         0.0         0.0         0.0         0.0         0.0         0.0        0.19E+03
    53  SER       1.8         14.         1.8        0.44        0.49         0.0         0.0         0.0         9.0         0.0         0.0         0.0         4.4         2.3         0.0         0.0         0.0         0.0         0.0         0.0         0.0         0.0         0.0         0.0         51.         0.0         1.9         0.0         0.0         0.0         0.0         0.0         0.0         0.0         0.0         0.0         0.0         0.0         0.0         87.    
    54  GLY       2.4         8.4         1.1        0.70        0.79E-01     0.0         0.0         0.0         9.5         0.0         0.0         0.0         1.9         0.0         0.0         0.0         0.0         0.0         0.0         0.0         0.0         0.0         0.0         0.0         53.         0.0        0.66         0.0         0.0         0.0         0.0         0.0         0.0         0.0         0.0         0.0         0.0         0.0         0.0         77.    
    55  PRO       2.6         29.         7.2        0.95        0.66         0.0         0.0         0.0         8.3         0.0         0.0         0.0        0.77         6.4         2.6        0.73         0.0         0.0         0.0         0.0         0.0         0.0         0.0         0.0         46.         0.0         0.0         0.0         0.0         0.0         0.0         0.0         0.0         0.0         0.0         0.0         0.0         0.0         0.0        0.10E+03
    56  MET       1.8         6.6         5.0         1.4         0.0         0.0         0.0         0.0         7.9         0.0         0.0         0.0        0.48         1.8         1.9         36.         0.0         0.0         0.0         0.0         0.0         0.0         0.0         0.0        0.16E+03     0.0         0.0         0.0         0.0         0.0         0.0         0.0         0.0         0.0         0.0         0.0         0.0         0.0         0.0        0.22E+03
    57  GLY       1.4         9.2         2.2        0.30         0.0         0.0         0.0         0.0         7.2         0.0         0.0         0.0        0.56         0.0         0.0         0.0         0.0         0.0         0.0         0.0         0.0         0.0         0.0         0.0         33.         0.0         0.0         0.0         0.0         0.0         0.0         0.0         0.0         0.0         0.0         0.0         0.0         0.0         0.0         53.    
    58  PRO       1.8         30.         7.3         1.3        0.13         0.0         0.0         0.0         9.7         0.0         0.0         0.0         1.4         3.9         1.5         2.3         0.0         0.0         0.0         0.0         0.0         0.0         0.0         0.0         9.3         0.0         0.0         0.0         0.0         0.0         0.0         0.0         0.0         0.0         0.0         0.0         0.0         0.0         0.0         68.    
    59  ARG       2.0         8.8         5.2        0.95        0.32         0.0         0.0         0.0         9.3         0.0         0.0         0.0         3.0         1.6         3.9        0.13E-03     42.         0.0         0.0         0.0         0.0         0.0         0.0         0.0         17.         0.0         0.0         0.0         0.0         0.0         0.0         0.0         0.0         0.0         0.0         0.0         0.0         0.0         0.0         94.    
    60  GLY       2.8         11.         2.0        0.54         0.0         0.0         0.0         0.0         8.6         0.0         0.0         0.0         2.8         0.0         0.0         0.0         0.0         0.0         0.0         0.0         0.0         0.0         0.0         0.0         26.         0.0         0.0         0.0         0.0         0.0         0.0         0.0         0.0         0.0         0.0         0.0         0.0         0.0         0.0         54.    
    61  PRO       2.7         41.         9.0         2.0        0.32         0.0         0.0         0.0         11.         0.0         0.0         0.0         3.3         2.3         1.1         3.6         0.0         0.0         0.0         0.0         0.0         0.0         0.0         0.0         83.         0.0         0.0         0.0         0.0         0.0         0.0         0.0         0.0         0.0         0.0         0.0         0.0         0.0         0.0        0.16E+03
    62  PRO       1.7         32.         6.6         2.3         0.0         0.0         0.0         0.0         0.0         0.0         0.0         0.0         3.7         9.6         4.6        0.69         0.0         0.0         0.0         0.0         0.0         0.0         0.0         0.0         27.         0.0         0.0         0.0         0.0         0.0         0.0         0.0         0.0         0.0         0.0         0.0         0.0         0.0         0.0         88.    
    63  GLY       2.0         11.         1.2        0.61        0.13         0.0         0.0         0.0         13.         0.0         0.0         0.0         1.7         0.0         0.0         0.0         0.0         0.0         0.0         0.0         0.0         0.0         0.0         0.0         63.         0.0         2.7         0.0         0.0         0.0         0.0         0.0         0.0         0.0         0.0         0.0         0.0         0.0         0.0         95.    
    64  PRO       4.4         40.         11.         2.3         0.0         0.0         0.0         0.0         7.2         0.0         0.0         0.0         2.3         6.3         2.7         1.5         0.0         0.0         0.0         0.0         0.0         0.0         0.0         0.0         86.         0.0         0.0         0.0         0.0         0.0         0.0         0.0         0.0         0.0         0.0         0.0         0.0         0.0         0.0        0.16E+03
    65  HYP       3.6         31.         23.        0.13        0.13         0.0         0.0         0.0         0.0         0.0         0.0         0.0         1.8         0.0         0.0         0.0         0.0         0.0         0.0         0.0         0.0         0.0         0.0         0.0         16.         0.0         11.         0.0         0.0         0.0         0.0         0.0         0.0         0.0         0.0         0.0         0.0         0.0         0.0         87.    
    66  GLY      0.76         1.9        0.51        0.30         0.0         0.0         0.0         0.0         6.4         0.0         0.0         0.0        0.92         0.0         0.0         0.0         0.0         0.0         0.0         0.0         0.0         0.0         0.0         0.0         40.         0.0        0.91         0.0         0.0         0.0         0.0         0.0         0.0         0.0         0.0         0.0         0.0         0.0         0.0         52.    
    67  LYS       1.1         7.1         4.9         3.8        0.65         0.0         0.0         0.0         8.7         0.0         0.0         0.0         2.6         2.1         2.3         32.         18.         0.0         0.0         0.0         0.0         0.0         0.0         0.0        0.15E+03     0.0         2.1         0.0         0.0         0.0         0.0         0.0         0.0         0.0         0.0         0.0         0.0         0.0         0.0        0.24E+03
    68  ASN       1.1         7.2         9.3         4.8        0.34         0.0         0.0         0.0         8.8         0.0         0.0         0.0         2.3         41.         2.1         0.0         0.0         0.0         0.0         0.0         0.0         0.0         0.0         0.0        0.15E+03     0.0         1.1         0.0         0.0         0.0         0.0         0.0         0.0         0.0         0.0         0.0         0.0         0.0         0.0        0.22E+03
    69  GLY      0.80         5.6         3.4        0.83        0.77         0.0         0.0         0.0         9.0         0.0         0.0         0.0         1.8         0.0         0.0         0.0         0.0         0.0         0.0         0.0         0.0         0.0         0.0         0.0         88.         0.0        0.73         0.0         0.0         0.0         0.0         0.0         0.0         0.0         0.0         0.0         0.0         0.0         0.0        0.11E+03
    70  ASP       3.7         20.         15.         4.8         1.8         0.0         0.0         0.0         11.         0.0         0.0         0.0         5.0         51.         7.0         0.0         0.0         0.0         0.0         0.0         0.0         0.0         0.0         0.0        0.25E+03     0.0         1.4         0.0         0.0         0.0         0.0         0.0         0.0         0.0         0.0         0.0         0.0         0.0         0.0        0.37E+03
    71  ASP       2.3         9.5         8.0         1.3        0.39         0.0         0.0         0.0         16.         0.0         0.0         0.0         4.2         32.         1.8         0.0         0.0         0.0         0.0         0.0         0.0         0.0         0.0         0.0        0.19E+03     0.0         0.0         0.0         0.0         0.0         0.0         0.0         0.0         0.0         0.0         0.0         0.0         0.0         0.0        0.26E+03
    72  GLY       1.0         2.9        0.89        0.28         0.0         0.0         0.0         0.0         9.4         0.0         0.0         0.0         1.6         0.0         0.0         0.0         0.0         0.0         0.0         0.0         0.0         0.0         0.0         0.0         63.         0.0         0.0         0.0         0.0         0.0         0.0         0.0         0.0         0.0         0.0         0.0         0.0         0.0         0.0         79.    
    73  GLU       2.2         6.7         5.0        0.86         0.0         0.0         0.0         0.0         9.2         0.0         0.0         0.0         2.3         1.3         31.         2.0         0.0         0.0         0.0         0.0         0.0         0.0         0.0         0.0        0.16E+03     0.0         0.0         0.0         0.0         0.0         0.0         0.0         0.0         0.0         0.0         0.0         0.0         0.0         0.0        0.22E+03
    74  ALA       1.8         7.0         4.3         2.0         0.0         0.0         0.0         0.0         9.6         0.0         0.0         0.0         2.5         0.0         0.0         0.0         0.0         0.0         0.0         0.0         0.0         0.0         0.0         0.0        0.18E+03     0.0         0.0         0.0         0.0         0.0         0.0         0.0         0.0         0.0         0.0         0.0         0.0         0.0         0.0        0.21E+03
    75  GLY       1.3         8.9        0.33         1.2         0.0         0.0         0.0         0.0         7.6         0.0         0.0         0.0         3.7         0.0         0.0         0.0         0.0         0.0         0.0         0.0         0.0         0.0         0.0         0.0         56.         0.0         0.0         0.0         0.0         0.0         0.0         0.0         0.0         0.0         0.0         0.0         0.0         0.0         0.0         79.    
    76  LYS       2.8         15.         4.1         3.5        0.43         0.0         0.0         0.0         12.         0.0         0.0         0.0         2.4        0.31         52.         15.         1.3         0.0         0.0         0.0         0.0         0.0         0.0         0.0        0.13E+03     0.0         0.0         0.0         0.0         0.0         0.0         0.0         0.0         0.0         0.0         0.0         0.0         0.0         0.0        0.24E+03
    77  PRO       2.8         40.         5.3         2.7        0.58         0.0         0.0         0.0         9.1         0.0         0.0         0.0         2.1         28.         35.         32.         0.0         0.0         0.0         0.0         0.0         0.0         0.0         0.0        0.10E+03     0.0        0.21         0.0         0.0         0.0         0.0         0.0         0.0         0.0         0.0         0.0         0.0         0.0         0.0        0.26E+03
    78  GLY      0.85         13.         1.2        0.63         0.0         0.0         0.0         0.0         16.         0.0         0.0         0.0         2.3         0.0         0.0         0.0         0.0         0.0         0.0         0.0         0.0         0.0         0.0         0.0         81.         0.0        0.39         0.0         0.0         0.0         0.0         0.0         0.0         0.0         0.0         0.0         0.0         0.0         0.0        0.11E+03
    79  ARG       2.9         11.         10.        0.45         0.0         0.0         0.0         0.0         13.         0.0         0.0         0.0        0.54        0.34        0.30        0.25         9.8         0.0         0.0         0.0         0.0         0.0         0.0         0.0         14.         0.0         0.0         0.0         0.0         0.0         0.0         0.0         0.0         0.0         0.0         0.0         0.0         0.0         0.0         63.    
    80  HYP       2.4         30.         27.        0.49         0.0         0.0         0.0         0.0         0.0         0.0         0.0         0.0        0.23         0.0         0.0         0.0         0.0         0.0         0.0         0.0         0.0         0.0         0.0         0.0         2.4         0.0         8.8         0.0         0.0         0.0         0.0         0.0         0.0         0.0         0.0         0.0         0.0         0.0         0.0         71.    
    81  GLY      0.73         2.3         4.5        0.44        0.52         0.0         0.0         0.0         7.6         0.0         0.0         0.0         1.4         0.0         0.0         0.0         0.0         0.0         0.0         0.0         0.0         0.0         0.0         0.0         33.         0.0         1.0         0.0         0.0         0.0         0.0         0.0         0.0         0.0         0.0         0.0         0.0         0.0         0.0         52.    
    82  GLU       1.5         5.3         4.5         1.7         0.0         0.0         0.0         0.0         9.5         0.0         0.0         0.0         3.4         1.8         31.        0.20         0.0         0.0         0.0         0.0         0.0         0.0         0.0         0.0        0.14E+03     0.0        0.70         0.0         0.0         0.0         0.0         0.0         0.0         0.0         0.0         0.0         0.0         0.0         0.0        0.20E+03
    83  ARG       2.1         8.3         3.5         1.3         0.0         0.0         0.0         0.0         7.2         0.0         0.0         0.0         2.0         41.         28.        0.89         19.         0.0         0.0         0.0         0.0         0.0         0.0         0.0         44.         0.0         2.0         0.0         0.0         0.0         0.0         0.0         0.0         0.0         0.0         0.0         0.0         0.0         0.0        0.16E+03
    84  GLY       3.1         8.3         2.6        0.77         0.0         0.0         0.0         0.0         4.6         0.0         0.0         0.0         3.4         0.0         0.0         0.0         0.0         0.0         0.0         0.0         0.0         0.0         0.0         0.0         37.         0.0         2.2         0.0         0.0         0.0         0.0         0.0         0.0         0.0         0.0         0.0         0.0         0.0         0.0         62.    
    85  PRO       3.7         49.         11.         2.7         0.0         0.0         0.0         0.0         8.1         0.0         0.0         0.0         5.5         3.7         1.6         2.9         0.0         0.0         0.0         0.0         0.0         0.0         0.0         0.0         84.         0.0        0.22         0.0         0.0         0.0         0.0         0.0         0.0         0.0         0.0         0.0         0.0         0.0         0.0        0.17E+03
    86  HYP       3.4         34.         32.        0.95        0.12         0.0         0.0         0.0         0.0         0.0         0.0         0.0         2.2         0.0         0.0         0.0         0.0         0.0         0.0         0.0         0.0         0.0         0.0         0.0         17.         0.0         10.         0.0         0.0         0.0         0.0         0.0         0.0         0.0         0.0         0.0         0.0         0.0         0.0        0.10E+03
    87  GLY       1.6         8.0         3.0        0.45         0.0         0.0         0.0         0.0         7.0         0.0         0.0         0.0         2.3         0.0         0.0         0.0         0.0         0.0         0.0         0.0         0.0         0.0         0.0         0.0         34.         0.0         1.5         0.0         0.0         0.0         0.0         0.0         0.0         0.0         0.0         0.0         0.0         0.0         0.0         58.    
    88  PRO       1.5         35.         12.         1.8        0.18         0.0         0.0         0.0         8.2         0.0         0.0         0.0         3.7         25.         35.         34.         0.0         0.0         0.0         0.0         0.0         0.0         0.0         0.0        0.11E+03     0.0         3.1         0.0         0.0         0.0         0.0         0.0         0.0         0.0         0.0         0.0         0.0         0.0         0.0        0.27E+03
    89  GLN      0.95         8.5         14.         2.5        0.18         0.0         0.0         0.0         9.0         0.0         0.0         0.0         1.5         43.         3.0         1.8         0.0         0.0         0.0         0.0         0.0         0.0         0.0         0.0        0.24E+03     0.0         1.4         0.0         0.0         0.0         0.0         0.0         0.0         0.0         0.0         0.0         0.0         0.0         0.0        0.32E+03
    90  GLY      0.24         3.1        0.20         1.1         0.0         0.0         0.0         0.0         6.7         0.0         0.0         0.0         1.4         0.0         0.0         0.0         0.0         0.0         0.0         0.0         0.0         0.0         0.0         0.0         66.         0.0        0.69E-01     0.0         0.0         0.0         0.0         0.0         0.0         0.0         0.0         0.0         0.0         0.0         0.0         79.    
    91  ALA      0.92         3.2         4.2         2.1         0.0         0.0         0.0         0.0         8.3         0.0         0.0         0.0         3.3         0.0         0.0         0.0         0.0         0.0         0.0         0.0         0.0         0.0         0.0         0.0        0.16E+03     0.0        0.39         0.0         0.0         0.0         0.0         0.0         0.0         0.0         0.0         0.0         0.0         0.0         0.0        0.18E+03
    92  ARG       2.2         11.         3.8         2.2         0.0         0.0         0.0         0.0         7.3         0.0         0.0         0.0         4.5         5.0         27.         30.         16.         0.0         0.0         0.0         0.0         0.0         0.0         0.0         47.         0.0         0.0         0.0         0.0         0.0         0.0         0.0         0.0         0.0         0.0         0.0         0.0         0.0         0.0        0.16E+03
    93  GLY       2.3         7.1         1.1        0.51         0.0         0.0         0.0         0.0         8.7         0.0         0.0         0.0         3.5         0.0         0.0         0.0         0.0         0.0         0.0         0.0         0.0         0.0         0.0         0.0         6.7         0.0        0.99         0.0         0.0         0.0         0.0         0.0         0.0         0.0         0.0         0.0         0.0         0.0         0.0         31.    
    94  LEU       1.7         15.         12.         5.4         0.0         0.0         0.0         0.0         14.         0.0         0.0         0.0         3.2         4.7         39.         0.0         0.0         0.0         0.0         0.0         0.0         0.0         0.0         0.0         7.8         0.0         0.0         0.0         0.0         0.0         0.0         0.0         0.0         0.0         0.0         0.0         0.0         0.0         0.0        0.10E+03
    95  HYP       2.4         37.         12.        0.48         0.0         0.0         0.0         0.0         0.0         0.0         0.0         0.0         2.1         0.0         0.0         0.0         0.0         0.0         0.0         0.0         0.0         0.0         0.0         0.0         6.0         0.0         6.8         0.0         0.0         0.0         0.0         0.0         0.0         0.0         0.0         0.0         0.0         0.0         0.0         67.    
    96  GLY      0.46         3.4        0.38        0.13         0.0         0.0         0.0         0.0         6.1         0.0         0.0         0.0        0.32         0.0         0.0         0.0         0.0         0.0         0.0         0.0         0.0         0.0         0.0         0.0         32.         0.0        0.22         0.0         0.0         0.0         0.0         0.0         0.0         0.0         0.0         0.0         0.0         0.0         0.0         43.    
    97  THR       1.7         10.         4.3        0.89        0.42         0.0         0.0         0.0         8.3         0.0         0.0         0.0         1.4         2.1         0.0         0.0         0.0         0.0         0.0         0.0         0.0         0.0         0.0         0.0         54.         0.0         2.0         0.0         0.0         0.0         0.0         0.0         0.0         0.0         0.0         0.0         0.0         0.0         0.0         86.    
    98  ALA       1.7         4.5         6.4         1.4        0.38         0.0         0.0         0.0         6.4         0.0         0.0         0.0         2.3         0.0         0.0         0.0         0.0         0.0         0.0         0.0         0.0         0.0         0.0         0.0        0.19E+03     0.0        0.70         0.0         0.0         0.0         0.0         0.0         0.0         0.0         0.0         0.0         0.0         0.0         0.0        0.21E+03
    99  GLY       1.8         7.6        0.16        0.36         0.0         0.0         0.0         0.0         2.8         0.0         0.0         0.0         1.7         0.0         0.0         0.0         0.0         0.0         0.0         0.0         0.0         0.0         0.0         0.0         34.         0.0        0.79E-01     0.0         0.0         0.0         0.0         0.0         0.0         0.0         0.0         0.0         0.0         0.0         0.0         49.    
   100  LEU       2.6         12.         6.4         4.8        0.28E-01     0.0         0.0         0.0         4.4         0.0         0.0         0.0        0.89         1.8        0.12E-02     0.0         0.0         0.0         0.0         0.0         0.0         0.0         0.0         0.0         12.         0.0        0.37         0.0         0.0         0.0         0.0         0.0         0.0         0.0         0.0         0.0         0.0         0.0         0.0         45.    
   101  HYP       1.9         31.         28.        0.27         0.0         0.0         0.0         0.0         0.0         0.0         0.0         0.0        0.37         0.0         0.0         0.0         0.0         0.0         0.0         0.0         0.0         0.0         0.0         0.0         13.         0.0         4.4         0.0         0.0         0.0         0.0         0.0         0.0         0.0         0.0         0.0         0.0         0.0         0.0         79.    
   102  GLY      0.28         4.4         9.2        0.79E-01     0.0         0.0         0.0         0.0         5.1         0.0         0.0         0.0         1.2         0.0         0.0         0.0         0.0         0.0         0.0         0.0         0.0         0.0         0.0         0.0         91.         0.0        0.29         0.0         0.0         0.0         0.0         0.0         0.0         0.0         0.0         0.0         0.0         0.0         0.0        0.11E+03
   103  MET      0.78         5.6         6.2         1.4        0.44         0.0         0.0         0.0         5.6         0.0         0.0         0.0         2.3         35.         1.2        0.74         0.0         0.0         0.0         0.0         0.0         0.0         0.0         0.0        0.19E+03     0.0        0.53         0.0         0.0         0.0         0.0         0.0         0.0         0.0         0.0         0.0         0.0         0.0         0.0        0.25E+03
   104  LYS       1.0         10.         4.1         1.6        0.24         0.0         0.0         0.0         5.4         0.0         0.0         0.0         1.7         32.         1.6         2.1         22.         0.0         0.0         0.0         0.0         0.0         0.0         0.0        0.15E+03     0.0         1.7         0.0         0.0         0.0         0.0         0.0         0.0         0.0         0.0         0.0         0.0         0.0         0.0        0.23E+03
   105  GLY       1.3         6.1        0.45        0.31         0.0         0.0         0.0         0.0         5.0         0.0         0.0         0.0         1.7         0.0         0.0         0.0         0.0         0.0         0.0         0.0         0.0         0.0         0.0         0.0         34.         0.0        0.28         0.0         0.0         0.0         0.0         0.0         0.0         0.0         0.0         0.0         0.0         0.0         0.0         49.    
   106  HIS       2.3         9.5         4.0         2.0        0.29         0.0         0.0         0.0         6.0         0.0         0.0         0.0         2.7         4.7        0.51         0.0         0.0         0.0         0.0         0.0         0.0         0.0         0.0         0.0         18.         0.0         1.1         0.0         0.0         0.0         0.0         0.0         0.0         0.0         0.0         0.0         0.0         0.0         0.0         51.    
   107  ARG       1.2         11.         5.1        0.55         0.0         0.0         0.0         0.0         8.2         0.0         0.0         0.0         2.2         35.         6.3         37.         20.         0.0         0.0         0.0         0.0         0.0         0.0         0.0         19.         0.0         0.0         0.0         0.0         0.0         0.0         0.0         0.0         0.0         0.0         0.0         0.0         0.0         0.0        0.15E+03
   108  GLY      0.45         3.2        0.25E-01    0.50         0.0         0.0         0.0         0.0         9.1         0.0         0.0         0.0         1.5         0.0         0.0         0.0         0.0         0.0         0.0         0.0         0.0         0.0         0.0         0.0         9.4         0.0         0.0         0.0         0.0         0.0         0.0         0.0         0.0         0.0         0.0         0.0         0.0         0.0         0.0         24.    
   109  PHE       1.9         15.         5.1         7.2        0.34         0.0         0.0         0.0         17.         0.0         0.0         0.0         1.2         2.4         2.1         0.0         0.0         0.0         0.0         0.0         0.0         0.0         0.0         0.0         20.         0.0         0.0         0.0         0.0         0.0         0.0         0.0         0.0         0.0         0.0         0.0         0.0         0.0         0.0         72.    
   110  SER       2.4         14.         4.4         1.1        0.11         0.0         0.0         0.0         11.         0.0         0.0         0.0         2.7         42.         0.0         0.0         0.0         0.0         0.0         0.0         0.0         0.0         0.0         0.0         28.         0.0         0.0         0.0         0.0         0.0         0.0         0.0         0.0         0.0         0.0         0.0         0.0         0.0         0.0        0.11E+03
   111  GLY       2.6         3.3         1.7        0.76         0.0         0.0         0.0         0.0         12.         0.0         0.0         0.0         2.5         0.0         0.0         0.0         0.0         0.0         0.0         0.0         0.0         0.0         0.0         0.0         76.         0.0         0.0         0.0         0.0         0.0         0.0         0.0         0.0         0.0         0.0         0.0         0.0         0.0         0.0         99.    
   112  LEU       2.9         11.         12.         4.9        0.59E-01     0.0         0.0         0.0         11.         0.0         0.0         0.0        0.47         53.        0.96E-01     0.0         0.0         0.0         0.0         0.0         0.0         0.0         0.0         0.0         51.         0.0         0.0         0.0         0.0         0.0         0.0         0.0         0.0         0.0         0.0         0.0         0.0         0.0         0.0        0.15E+03
   113  ASP       2.1         4.8         9.6         2.3        0.16         0.0         0.0         0.0         11.         0.0         0.0         0.0         1.5         40.         7.3         0.0         0.0         0.0         0.0         0.0         0.0         0.0         0.0         0.0        0.17E+03     0.0         0.0         0.0         0.0         0.0         0.0         0.0         0.0         0.0         0.0         0.0         0.0         0.0         0.0        0.25E+03
   114  GLY      0.53         1.5         1.5        0.40        0.16         0.0         0.0         0.0         7.9         0.0         0.0         0.0         2.9         0.0         0.0         0.0         0.0         0.0         0.0         0.0         0.0         0.0         0.0         0.0         92.         0.0         0.0         0.0         0.0         0.0         0.0         0.0         0.0         0.0         0.0         0.0         0.0         0.0         0.0        0.11E+03
   115  ALA      0.88         3.7         12.        0.92         0.0         0.0         0.0         0.0         13.         0.0         0.0         0.0         2.7         0.0         0.0         0.0         0.0         0.0         0.0         0.0         0.0         0.0         0.0         0.0        0.20E+03     0.0         0.0         0.0         0.0         0.0         0.0         0.0         0.0         0.0         0.0         0.0         0.0         0.0         0.0        0.23E+03
   116  LYS       1.2         4.9         9.9         1.7         0.0         0.0         0.0         0.0         9.7         0.0         0.0         0.0         1.5         32.        0.92        0.64         1.8         0.0         0.0         0.0         0.0         0.0         0.0         0.0        0.15E+03     0.0         0.0         0.0         0.0         0.0         0.0         0.0         0.0         0.0         0.0         0.0         0.0         0.0         0.0        0.22E+03
   117  GLY      0.73         4.1         2.1        0.61         0.0         0.0         0.0         0.0         9.8         0.0         0.0         0.0         1.3         0.0         0.0         0.0         0.0         0.0         0.0         0.0         0.0         0.0         0.0         0.0         45.         0.0         0.0         0.0         0.0         0.0         0.0         0.0         0.0         0.0         0.0         0.0         0.0         0.0         0.0         64.    
   118  ASP       1.4         11.         16.         3.3        0.36E-01     0.0         0.0         0.0         19.         0.0         0.0         0.0         3.1         51.         4.5         0.0         0.0         0.0         0.0         0.0         0.0         0.0         0.0         0.0        0.16E+03     0.0         0.0         0.0         0.0         0.0         0.0         0.0         0.0         0.0         0.0         0.0         0.0         0.0         0.0        0.27E+03
   119  ALA       1.4         4.6         14.        0.64        0.36E-01     0.0         0.0         0.0         13.         0.0         0.0         0.0         3.7         0.0         0.0         0.0         0.0         0.0         0.0         0.0         0.0         0.0         0.0         0.0        0.27E+03     0.0         0.0         0.0         0.0         0.0         0.0         0.0         0.0         0.0         0.0         0.0         0.0         0.0         0.0        0.31E+03
   120  GLY       1.2         8.9         1.3        0.83         0.0         0.0         0.0         0.0         9.1         0.0         0.0         0.0         5.7         0.0         0.0         0.0         0.0         0.0         0.0         0.0         0.0         0.0         0.0         0.0         94.         0.0         0.0         0.0         0.0         0.0         0.0         0.0         0.0         0.0         0.0         0.0         0.0         0.0         0.0        0.12E+03
   121  PRO       1.8         40.         9.9        0.98         0.0         0.0         0.0         0.0         14.         0.0         0.0         0.0         7.7         1.8         1.2         4.5         0.0         0.0         0.0         0.0         0.0         0.0         0.0         0.0        0.11E+03     0.0         0.0         0.0         0.0         0.0         0.0         0.0         0.0         0.0         0.0         0.0         0.0         0.0         0.0        0.20E+03
   122  ALA      0.91         4.8         8.3        0.23         0.0         0.0         0.0         0.0         16.         0.0         0.0         0.0         5.2         0.0         0.0         0.0         0.0         0.0         0.0         0.0         0.0         0.0         0.0         0.0        0.20E+03     0.0         0.0         0.0         0.0         0.0         0.0         0.0         0.0         0.0         0.0         0.0         0.0         0.0         0.0        0.24E+03
   123  GLY       1.2         15.         2.4        0.26         0.0         0.0         0.0         0.0         20.         0.0         0.0         0.0         84.         0.0         0.0         0.0         0.0         0.0         0.0         0.0         0.0         0.0         0.0         0.0         46.         0.0         0.0         0.0         0.0         0.0         0.0         0.0         0.0         0.0         0.0         0.0         0.0         0.0         0.0        0.17E+03
   124  PRO       3.9         40.         9.2         1.6         0.0         0.0         0.0         0.0         7.7         0.0         0.0         0.0         82.         3.6         1.4         2.5         0.0         0.0         0.0         0.0         0.0         0.0         0.0         0.0         38.         0.0         0.0         0.0         0.0         0.0         0.0         0.0         0.0         0.0         0.0         0.0         0.0         0.0         0.0        0.19E+03
   125  LYS       1.4         9.0         6.7         2.2         0.0         0.0         0.0         0.0         12.         0.0         0.0         0.0         2.1         40.         4.7         22.         26.         0.0         0.0         0.0         0.0         0.0         0.0         0.0        0.14E+03     0.0        0.68         0.0         0.0         0.0         0.0         0.0         0.0         0.0         0.0         0.0         0.0         0.0         0.0        0.26E+03
   126  GLY      0.41         3.3        0.96E-02    0.65        0.26         0.0         0.0         0.0         5.3         0.0         0.0         0.0         2.3         0.0         0.0         0.0         0.0         0.0         0.0         0.0         0.0         0.0         0.0         0.0         56.         0.0        0.70         0.0         0.0         0.0         0.0         0.0         0.0         0.0         0.0         0.0         0.0         0.0         0.0         69.    
   127  GLU      0.47         6.9         7.3         2.8        0.38         0.0         0.0         0.0         5.8         0.0         0.0         0.0         2.1         1.2         31.         2.5         0.0         0.0         0.0         0.0         0.0         0.0         0.0         0.0        0.14E+03     0.0         0.0         0.0         0.0         0.0         0.0         0.0         0.0         0.0         0.0         0.0         0.0         0.0         0.0        0.20E+03
   128  HYP      0.97         31.         19.         1.2         0.0         0.0         0.0         0.0         0.0         0.0         0.0         0.0         1.5         0.0         0.0         0.0         0.0         0.0         0.0         0.0         0.0         0.0         0.0         0.0         25.         0.0         7.8         0.0         0.0         0.0         0.0         0.0         0.0         0.0         0.0         0.0         0.0         0.0         0.0         86.    
   129  GLY      0.48         2.1        0.43         1.0         0.0         0.0         0.0         0.0         5.4         0.0         0.0         0.0         1.2         0.0         0.0         0.0         0.0         0.0         0.0         0.0         0.0         0.0         0.0         0.0         23.         0.0         1.1         0.0         0.0         0.0         0.0         0.0         0.0         0.0         0.0         0.0         0.0         0.0         0.0         35.    
   130  SER      0.84         7.9         5.4         2.1         0.0         0.0         0.0         0.0         4.9         0.0         0.0         0.0         1.9         1.2         0.0         0.0         0.0         0.0         0.0         0.0         0.0         0.0         0.0         0.0         74.         0.0        0.75         0.0         0.0         0.0         0.0         0.0         0.0         0.0         0.0         0.0         0.0         0.0         0.0         99.    
   131  HYP       1.7         28.         25.        0.42         0.0         0.0         0.0         0.0         0.0         0.0         0.0         0.0        0.65         0.0         0.0         0.0         0.0         0.0         0.0         0.0         0.0         0.0         0.0         0.0         12.         0.0         5.1         0.0         0.0         0.0         0.0         0.0         0.0         0.0         0.0         0.0         0.0         0.0         0.0         74.    
   132  GLY      0.48         1.7        0.62        0.16         0.0         0.0         0.0         0.0         2.9         0.0         0.0         0.0        0.21         0.0         0.0         0.0         0.0         0.0         0.0         0.0         0.0         0.0         0.0         0.0         22.         0.0         1.2         0.0         0.0         0.0         0.0         0.0         0.0         0.0         0.0         0.0         0.0         0.0         0.0         29.    
   133  GLU      0.79         5.9         3.0         1.0         0.0         0.0         0.0         0.0         7.2         0.0         0.0         0.0         1.3         3.7         28.         3.5         0.0         0.0         0.0         0.0         0.0         0.0         0.0         0.0        0.14E+03     0.0         1.5         0.0         0.0         0.0         0.0         0.0         0.0         0.0         0.0         0.0         0.0         0.0         0.0        0.20E+03
   134  ASN      0.49         8.7         4.3         2.6        0.30E-01     0.0         0.0         0.0         4.6         0.0         0.0         0.0         1.2         43.         1.5         0.0         0.0         0.0         0.0         0.0         0.0         0.0         0.0         0.0        0.14E+03     0.0        0.77         0.0         0.0         0.0         0.0         0.0         0.0         0.0         0.0         0.0         0.0         0.0         0.0        0.21E+03
   135  GLY       1.0         4.1        0.23E-03    0.30         0.0         0.0         0.0         0.0         4.3         0.0         0.0         0.0         2.3         0.0         0.0         0.0         0.0         0.0         0.0         0.0         0.0         0.0         0.0         0.0         62.         0.0         1.7         0.0         0.0         0.0         0.0         0.0         0.0         0.0         0.0         0.0         0.0         0.0         0.0         76.    
   136  ALA       1.6         10.         6.2         1.7         0.0         0.0         0.0         0.0         6.2         0.0         0.0         0.0         2.3         0.0         0.0         0.0         0.0         0.0         0.0         0.0         0.0         0.0         0.0         0.0        0.17E+03     0.0        0.31         0.0         0.0         0.0         0.0         0.0         0.0         0.0         0.0         0.0         0.0         0.0         0.0        0.20E+03
   137  HYP       2.0         41.         19.        0.53         0.0         0.0         0.0         0.0         0.0         0.0         0.0         0.0        0.14         0.0         0.0         0.0         0.0         0.0         0.0         0.0         0.0         0.0         0.0         0.0         34.         0.0         7.3         0.0         0.0         0.0         0.0         0.0         0.0         0.0         0.0         0.0         0.0         0.0         0.0        0.10E+03
   138  GLY       1.1         4.0         2.6        0.33         0.0         0.0         0.0         0.0         6.4         0.0         0.0         0.0        0.97         0.0         0.0         0.0         0.0         0.0         0.0         0.0         0.0         0.0         0.0         0.0         64.         0.0        0.13         0.0         0.0         0.0         0.0         0.0         0.0         0.0         0.0         0.0         0.0         0.0         0.0         79.    
   139  GLN       1.9         7.1         7.1         1.8        0.15         0.0         0.0         0.0         7.9         0.0         0.0         0.0         2.8         3.3         3.4         8.0         0.0         0.0         0.0         0.0         0.0         0.0         0.0         0.0        0.19E+03     0.0        0.40         0.0         0.0         0.0         0.0         0.0         0.0         0.0         0.0         0.0         0.0         0.0         0.0        0.23E+03
   140  MET       1.7         11.         3.1         1.1        0.15         0.0         0.0         0.0         9.4         0.0         0.0         0.0         2.7         45.         2.1        0.47E-01     0.0         0.0         0.0         0.0         0.0         0.0         0.0         0.0        0.17E+03     0.0         1.7         0.0         0.0         0.0         0.0         0.0         0.0         0.0         0.0         0.0         0.0         0.0         0.0        0.24E+03
   141  GLY      0.80         8.4        0.53        0.79        0.69         0.0         0.0         0.0         12.         0.0         0.0         0.0         1.3         0.0         0.0         0.0         0.0         0.0         0.0         0.0         0.0         0.0         0.0         0.0         47.         0.0         1.4         0.0         0.0         0.0         0.0         0.0         0.0         0.0         0.0         0.0         0.0         0.0         0.0         73.    
   142  PRO      0.68         26.         5.7        0.83         0.0         0.0         0.0         0.0         8.9         0.0         0.0         0.0         2.3         28.         35.         31.         0.0         0.0         0.0         0.0         0.0         0.0         0.0         0.0         12.         0.0         1.1         0.0         0.0         0.0         0.0         0.0         0.0         0.0         0.0         0.0         0.0         0.0         0.0        0.15E+03
   143  ARG       1.3         8.5         5.1         1.1         0.0         0.0         0.0         0.0         8.1         0.0         0.0         0.0         2.7         38.         18.         42.         29.         0.0         0.0         0.0         0.0         0.0         0.0         0.0         14.         0.0         1.1         0.0         0.0         0.0         0.0         0.0         0.0         0.0         0.0         0.0         0.0         0.0         0.0        0.17E+03
   144  GLY      0.72         5.2        0.75        0.70         0.0         0.0         0.0         0.0         5.8         0.0         0.0         0.0         1.1         0.0         0.0         0.0         0.0         0.0         0.0         0.0         0.0         0.0         0.0         0.0         3.2         0.0        0.90         0.0         0.0         0.0         0.0         0.0         0.0         0.0         0.0         0.0         0.0         0.0         0.0         18.    
   145  LEU       1.0         13.         9.8         6.5         0.0         0.0         0.0         0.0         9.4         0.0         0.0         0.0        0.80        0.31        0.14         0.0         0.0         0.0         0.0         0.0         0.0         0.0         0.0         0.0         1.2         0.0         0.0         0.0         0.0         0.0         0.0         0.0         0.0         0.0         0.0         0.0         0.0         0.0         0.0         42.    
   146  HYP      0.84         30.         19.        0.57         0.0         0.0         0.0         0.0         0.0         0.0         0.0         0.0        0.50         0.0         0.0         0.0         0.0         0.0         0.0         0.0         0.0         0.0         0.0         0.0         7.1         0.0         7.0         0.0         0.0         0.0         0.0         0.0         0.0         0.0         0.0         0.0         0.0         0.0         0.0         66.    
   147  GLY      0.66         6.0         3.5        0.23        0.82E-01     0.0         0.0         0.0         4.2         0.0         0.0         0.0        0.93         0.0         0.0         0.0         0.0         0.0         0.0         0.0         0.0         0.0         0.0         0.0         77.         0.0        0.52         0.0         0.0         0.0         0.0         0.0         0.0         0.0         0.0         0.0         0.0         0.0         0.0         93.    
   148  GLU       1.5         11.         15.         1.3        0.82E-01     0.0         0.0         0.0         4.7         0.0         0.0         0.0         1.8         36.         19.         2.2         0.0         0.0         0.0         0.0         0.0         0.0         0.0         0.0        0.22E+03     0.0         1.3         0.0         0.0         0.0         0.0         0.0         0.0         0.0         0.0         0.0         0.0         0.0         0.0        0.32E+03
   149  ARG       1.6         6.8         5.1         2.8         0.0         0.0         0.0         0.0         6.8         0.0         0.0         0.0         2.4         1.1         4.3        0.10         15.         0.0         0.0         0.0         0.0         0.0         0.0         0.0         50.         0.0         2.0         0.0         0.0         0.0         0.0         0.0         0.0         0.0         0.0         0.0         0.0         0.0         0.0         97.    
   150  GLY       1.6         5.4         1.1        0.55        0.18         0.0         0.0         0.0         6.0         0.0         0.0         0.0         2.5         0.0         0.0         0.0         0.0         0.0         0.0         0.0         0.0         0.0         0.0         0.0         9.1         0.0        0.69         0.0         0.0         0.0         0.0         0.0         0.0         0.0         0.0         0.0         0.0         0.0         0.0         27.    
   151  ARG       2.7         9.9         8.2         2.3        0.33         0.0         0.0         0.0         5.4         0.0         0.0         0.0         1.5         30.         2.9         1.6         19.         0.0         0.0         0.0         0.0         0.0         0.0         0.0         8.0         0.0        0.11         0.0         0.0         0.0         0.0         0.0         0.0         0.0         0.0         0.0         0.0         0.0         0.0         91.    
   152  HYP       2.3         33.         16.        0.88        0.13         0.0         0.0         0.0         0.0         0.0         0.0         0.0        0.49         0.0         0.0         0.0         0.0         0.0         0.0         0.0         0.0         0.0         0.0         0.0         1.7         0.0         10.         0.0         0.0         0.0         0.0         0.0         0.0         0.0         0.0         0.0         0.0         0.0         0.0         65.    
   153  GLY      0.43         4.3        0.88        0.39         0.0         0.0         0.0         0.0         7.0         0.0         0.0         0.0        0.32         0.0         0.0         0.0         0.0         0.0         0.0         0.0         0.0         0.0         0.0         0.0         31.         0.0        0.42         0.0         0.0         0.0         0.0         0.0         0.0         0.0         0.0         0.0         0.0         0.0         0.0         45.    
   154  ALA      0.59         8.3         5.7         2.2         0.0         0.0         0.0         0.0         7.1         0.0         0.0         0.0        0.72         0.0         0.0         0.0         0.0         0.0         0.0         0.0         0.0         0.0         0.0         0.0        0.17E+03     0.0        0.93         0.0         0.0         0.0         0.0         0.0         0.0         0.0         0.0         0.0         0.0         0.0         0.0        0.19E+03
   155  PRO       1.6         26.         6.2        0.85         0.0         0.0         0.0         0.0         0.0         0.0         0.0         0.0        0.95         7.1         3.3        0.40E-01     0.0         0.0         0.0         0.0         0.0         0.0         0.0         0.0         38.         0.0         0.0         0.0         0.0         0.0         0.0         0.0         0.0         0.0         0.0         0.0         0.0         0.0         0.0         84.    
   156  GLY      0.80         9.8        0.73        0.33         0.0         0.0         0.0         0.0         8.3         0.0         0.0         0.0         1.1         0.0         0.0         0.0         0.0         0.0         0.0         0.0         0.0         0.0         0.0         0.0         7.8         0.0        0.84         0.0         0.0         0.0         0.0         0.0         0.0         0.0         0.0         0.0         0.0         0.0         0.0         30.    
   157  PRO       1.5         28.         5.6        0.62         0.0         0.0         0.0         0.0         13.         0.0         0.0         0.0         1.9         23.         36.         33.         0.0         0.0         0.0         0.0         0.0         0.0         0.0         0.0         36.         0.0        0.46         0.0         0.0         0.0         0.0         0.0         0.0         0.0         0.0         0.0         0.0         0.0         0.0        0.18E+03
   158  ALA      0.40         3.7         5.0        0.86         0.0         0.0         0.0         0.0         7.6         0.0         0.0         0.0         2.9         0.0         0.0         0.0         0.0         0.0         0.0         0.0         0.0         0.0         0.0         0.0        0.16E+03     0.0         0.0         0.0         0.0         0.0         0.0         0.0         0.0         0.0         0.0         0.0         0.0         0.0         0.0        0.19E+03
   159  GLY       1.3         6.0        0.28        0.41         0.0         0.0         0.0         0.0         12.         0.0         0.0         0.0         3.2         0.0         0.0         0.0         0.0         0.0         0.0         0.0         0.0         0.0         0.0         0.0         55.         0.0         0.0         0.0         0.0         0.0         0.0         0.0         0.0         0.0         0.0         0.0         0.0         0.0         0.0         78.    
   160  ALA       2.1         12.         3.2         1.4         0.0         0.0         0.0         0.0         12.         0.0         0.0         0.0         1.8         0.0         0.0         0.0         0.0         0.0         0.0         0.0         0.0         0.0         0.0         0.0        0.15E+03     0.0         0.0         0.0         0.0         0.0         0.0         0.0         0.0         0.0         0.0         0.0         0.0         0.0         0.0        0.18E+03
   161  ARG       2.1         13.         4.1         2.8         0.0         0.0         0.0         0.0         13.         0.0         0.0         0.0        0.81        0.46         37.         1.2         4.4         0.0         0.0         0.0         0.0         0.0         0.0         0.0         42.         0.0         0.0         0.0         0.0         0.0         0.0         0.0         0.0         0.0         0.0         0.0         0.0         0.0         0.0        0.12E+03
   162  GLY      0.79         3.7        0.13        0.31         0.0         0.0         0.0         0.0         8.0         0.0         0.0         0.0         3.5         0.0         0.0         0.0         0.0         0.0         0.0         0.0         0.0         0.0         0.0         0.0         27.         0.0         0.0         0.0         0.0         0.0         0.0         0.0         0.0         0.0         0.0         0.0         0.0         0.0         0.0         44.    
   163  ASN       1.6         13.         3.9         1.3         0.0         0.0         0.0         0.0         9.5         0.0         0.0         0.0         3.1         1.5        0.35         0.0         0.0         0.0         0.0         0.0         0.0         0.0         0.0         0.0        0.14E+03     0.0         0.0         0.0         0.0         0.0         0.0         0.0         0.0         0.0         0.0         0.0         0.0         0.0         0.0        0.17E+03
   164  ASP       3.0         15.         5.3         3.1        0.42         0.0         0.0         0.0         11.         0.0         0.0         0.0        0.72         38.         6.0         0.0         0.0         0.0         0.0         0.0         0.0         0.0         0.0         0.0        0.15E+03     0.0         0.0         0.0         0.0         0.0         0.0         0.0         0.0         0.0         0.0         0.0         0.0         0.0         0.0        0.23E+03
   165  GLY       1.1         7.4        0.30         1.1        0.42         0.0         0.0         0.0         11.         0.0         0.0         0.0         3.0         0.0         0.0         0.0         0.0         0.0         0.0         0.0         0.0         0.0         0.0         0.0         50.         0.0         0.0         0.0         0.0         0.0         0.0         0.0         0.0         0.0         0.0         0.0         0.0         0.0         0.0         74.    
   166  ALA      0.85         11.         4.3         3.5        0.86         0.0         0.0         0.0         7.9         0.0         0.0         0.0         5.6         0.0         0.0         0.0         0.0         0.0         0.0         0.0         0.0         0.0         0.0         0.0        0.16E+03     0.0         0.0         0.0         0.0         0.0         0.0         0.0         0.0         0.0         0.0         0.0         0.0         0.0         0.0        0.20E+03
   167  THR       2.6         18.         1.0         4.9         1.1         0.0         0.0         0.0         8.4         0.0         0.0         0.0         3.9         69.         0.0         0.0         0.0         0.0         0.0         0.0         0.0         0.0         0.0         0.0         80.         0.0         0.0         0.0         0.0         0.0         0.0         0.0         0.0         0.0         0.0         0.0         0.0         0.0         0.0        0.19E+03
   168  GLY      0.29         2.1        0.90         1.2        0.24         0.0         0.0         0.0         9.2         0.0         0.0         0.0         1.2         0.0         0.0         0.0         0.0         0.0         0.0         0.0         0.0         0.0         0.0         0.0         71.         0.0         0.0         0.0         0.0         0.0         0.0         0.0         0.0         0.0         0.0         0.0         0.0         0.0         0.0         86.    
   169  ALA      0.40         1.8         5.9         3.3        0.38         0.0         0.0         0.0         8.6         0.0         0.0         0.0        0.56         0.0         0.0         0.0         0.0         0.0         0.0         0.0         0.0         0.0         0.0         0.0        0.21E+03     0.0         0.0         0.0         0.0         0.0         0.0         0.0         0.0         0.0         0.0         0.0         0.0         0.0         0.0        0.23E+03
   170  ALA       1.5         4.5         3.7         1.9         0.0         0.0         0.0         0.0         8.3         0.0         0.0         0.0        0.75         0.0         0.0         0.0         0.0         0.0         0.0         0.0         0.0         0.0         0.0         0.0        0.19E+03     0.0         1.4         0.0         0.0         0.0         0.0         0.0         0.0         0.0         0.0         0.0         0.0         0.0         0.0        0.21E+03
   171  GLY       1.9         7.9         1.9        0.80        0.83E-01     0.0         0.0         0.0         8.5         0.0         0.0         0.0        0.81         0.0         0.0         0.0         0.0         0.0         0.0         0.0         0.0         0.0         0.0         0.0         44.         0.0        0.24E-01     0.0         0.0         0.0         0.0         0.0         0.0         0.0         0.0         0.0         0.0         0.0         0.0         66.    
   172  PRO       1.8         29.         9.3         2.3        0.83E-01     0.0         0.0         0.0         13.         0.0         0.0         0.0         2.5         23.         34.         36.         0.0         0.0         0.0         0.0         0.0         0.0         0.0         0.0         11.         0.0         0.0         0.0         0.0         0.0         0.0         0.0         0.0         0.0         0.0         0.0         0.0         0.0         0.0        0.16E+03
   173  HYP       3.5         41.         21.        0.20         1.1         0.0         0.0         0.0         0.0         0.0         0.0         0.0         2.1         0.0         0.0         0.0         0.0         0.0         0.0         0.0         0.0         0.0         0.0         0.0         2.3         0.0         16.         0.0         0.0         0.0         0.0         0.0         0.0         0.0         0.0         0.0         0.0         0.0         0.0         88.    
   174  GLY       4.1         22.         7.2        0.45         0.0         0.0         0.0         0.0         20.         0.0         0.0         0.0         83.         0.0         0.0         0.0         0.0         0.0         0.0         0.0         0.0         0.0         0.0         0.0         8.1         0.0         2.2         0.0         0.0         0.0         0.0         0.0         0.0         0.0         0.0         0.0         0.0         0.0         0.0        0.15E+03
   175  PRO       5.7         42.         9.8         1.2         0.0         0.0         0.0         0.0         13.         0.0         0.0         0.0         84.         3.2         1.4         2.7         0.0         0.0         0.0         0.0         0.0         0.0         0.0         0.0         20.         0.0         4.1         0.0         0.0         0.0         0.0         0.0         0.0         0.0         0.0         0.0         0.0         0.0         0.0        0.19E+03
   176  THR       4.3         22.         3.5         4.8        0.95         0.0         0.0         0.0         11.         0.0         0.0         0.0         1.8         2.6         0.0         0.0         0.0         0.0         0.0         0.0         0.0         0.0         0.0         0.0         26.         0.0         1.1         0.0         0.0         0.0         0.0         0.0         0.0         0.0         0.0         0.0         0.0         0.0         0.0         78.    
   177  GLY       2.2         6.6        0.71        0.89        0.57         0.0         0.0         0.0         6.7         0.0         0.0         0.0         2.0         0.0         0.0         0.0         0.0         0.0         0.0         0.0         0.0         0.0         0.0         0.0         32.         0.0        0.20         0.0         0.0         0.0         0.0         0.0         0.0         0.0         0.0         0.0         0.0         0.0         0.0         52.    
   178  PRO       1.7         35.         11.        0.71        0.12         0.0         0.0         0.0         11.         0.0         0.0         0.0         2.8        0.66        0.92         5.1         0.0         0.0         0.0         0.0         0.0         0.0         0.0         0.0        0.11E+03     0.0         0.0         0.0         0.0         0.0         0.0         0.0         0.0         0.0         0.0         0.0         0.0         0.0         0.0        0.18E+03
   179  ALA       1.3         3.4         13.         1.3        0.12         0.0         0.0         0.0         8.2         0.0         0.0         0.0         1.6         0.0         0.0         0.0         0.0         0.0         0.0         0.0         0.0         0.0         0.0         0.0        0.25E+03     0.0         0.0         0.0         0.0         0.0         0.0         0.0         0.0         0.0         0.0         0.0         0.0         0.0         0.0        0.28E+03
   180  GLY      0.79         7.1         1.3        0.59         0.0         0.0         0.0         0.0         5.4         0.0         0.0         0.0         1.1         0.0         0.0         0.0         0.0         0.0         0.0         0.0         0.0         0.0         0.0         0.0         48.         0.0        0.59         0.0         0.0         0.0         0.0         0.0         0.0         0.0         0.0         0.0         0.0         0.0         0.0         65.    
   181  PRO       1.4         28.         8.1         1.2         0.0         0.0         0.0         0.0         8.0         0.0         0.0         0.0         3.1         4.6         2.0         2.3         0.0         0.0         0.0         0.0         0.0         0.0         0.0         0.0         15.         0.0        0.23         0.0         0.0         0.0         0.0         0.0         0.0         0.0         0.0         0.0         0.0         0.0         0.0         74.    
   182  HYP       1.0         33.         16.        0.21         0.0         0.0         0.0         0.0         0.0         0.0         0.0         0.0         2.1         0.0         0.0         0.0         0.0         0.0         0.0         0.0         0.0         0.0         0.0         0.0         4.6         0.0         5.0         0.0         0.0         0.0         0.0         0.0         0.0         0.0         0.0         0.0         0.0         0.0         0.0         62.    
   183  GLY       1.7         3.1         1.9        0.18        0.32         0.0         0.0         0.0         11.         0.0         0.0         0.0         3.5         0.0         0.0         0.0         0.0         0.0         0.0         0.0         0.0         0.0         0.0         0.0         22.         0.0         3.0         0.0         0.0         0.0         0.0         0.0         0.0         0.0         0.0         0.0         0.0         0.0         0.0         47.    
   184  PHE       3.8         31.         7.5         6.4         1.6         0.0         0.0         0.0         7.4         0.0         0.0         0.0         3.9         4.2         49.         0.0         0.0         0.0         0.0         0.0         0.0         0.0         0.0         0.0         56.         0.0         3.7         0.0         0.0         0.0         0.0         0.0         0.0         0.0         0.0         0.0         0.0         0.0         0.0        0.17E+03
   185  HYP       2.2         47.         22.        0.86        0.79         0.0         0.0         0.0         0.0         0.0         0.0         0.0        0.41         0.0         0.0         0.0         0.0         0.0         0.0         0.0         0.0         0.0         0.0         0.0         16.         0.0         7.0         0.0         0.0         0.0         0.0         0.0         0.0         0.0         0.0         0.0         0.0         0.0         0.0         97.    
   186  GLY      0.54         2.8         2.5        0.55         0.0         0.0         0.0         0.0         5.5         0.0         0.0         0.0        0.59         0.0         0.0         0.0         0.0         0.0         0.0         0.0         0.0         0.0         0.0         0.0         72.         0.0        0.34         0.0         0.0         0.0         0.0         0.0         0.0         0.0         0.0         0.0         0.0         0.0         0.0         85.    
   187  ALA      0.42         2.8         6.5         1.7         0.0         0.0         0.0         0.0         6.8         0.0         0.0         0.0         2.3         0.0         0.0         0.0         0.0         0.0         0.0         0.0         0.0         0.0         0.0         0.0        0.18E+03     0.0        0.45         0.0         0.0         0.0         0.0         0.0         0.0         0.0         0.0         0.0         0.0         0.0         0.0        0.20E+03
   188  VAL      0.95         13.         5.7         1.8         0.0         0.0         0.0         0.0         8.9         0.0         0.0         0.0         3.6         61.         0.0         0.0         0.0         0.0         0.0         0.0         0.0         0.0         0.0         0.0         39.         0.0        0.45         0.0         0.0         0.0         0.0         0.0         0.0         0.0         0.0         0.0         0.0         0.0         0.0        0.13E+03
   189  GLY       1.1         8.7         1.8        0.38         1.5         0.0         0.0         0.0         11.         0.0         0.0         0.0         3.8         0.0         0.0         0.0         0.0         0.0         0.0         0.0         0.0         0.0         0.0         0.0         37.         0.0        0.12         0.0         0.0         0.0         0.0         0.0         0.0         0.0         0.0         0.0         0.0         0.0         0.0         65.    
   190  ALA       1.5         8.6         7.2         1.0         0.0         0.0         0.0         0.0         7.6         0.0         0.0         0.0         2.9         0.0         0.0         0.0         0.0         0.0         0.0         0.0         0.0         0.0         0.0         0.0        0.21E+03     0.0         0.0         0.0         0.0         0.0         0.0         0.0         0.0         0.0         0.0         0.0         0.0         0.0         0.0        0.24E+03
   191  LYS       1.5         10.         6.6        0.85         0.0         0.0         0.0         0.0         6.2         0.0         0.0         0.0         1.5         4.2         1.4         37.        0.39         0.0         0.0         0.0         0.0         0.0         0.0         0.0        0.17E+03     0.0         0.0         0.0         0.0         0.0         0.0         0.0         0.0         0.0         0.0         0.0         0.0         0.0         0.0        0.24E+03
   192  GLY      0.76         4.5        0.20E-01    0.46         0.0         0.0         0.0         0.0         5.9         0.0         0.0         0.0         1.9         0.0         0.0         0.0         0.0         0.0         0.0         0.0         0.0         0.0         0.0         0.0         51.         0.0         0.0         0.0         0.0         0.0         0.0         0.0         0.0         0.0         0.0         0.0         0.0         0.0         0.0         64.    
   193  GLU       1.1         12.         5.2         1.3         0.0         0.0         0.0         0.0         6.1         0.0         0.0         0.0         3.0        0.16         30.        0.69         0.0         0.0         0.0         0.0         0.0         0.0         0.0         0.0        0.16E+03     0.0         0.0         0.0         0.0         0.0         0.0         0.0         0.0         0.0         0.0         0.0         0.0         0.0         0.0        0.22E+03
   194  ALA      0.93         5.3         3.0         1.5         0.0         0.0         0.0         0.0         6.1         0.0         0.0         0.0         3.0         0.0         0.0         0.0         0.0         0.0         0.0         0.0         0.0         0.0         0.0         0.0        0.17E+03     0.0         0.0         0.0         0.0         0.0         0.0         0.0         0.0         0.0         0.0         0.0         0.0         0.0         0.0        0.19E+03
   195  GLY       1.8         10.         2.4         1.1        0.24         0.0         0.0         0.0         5.6         0.0         0.0         0.0         2.2         0.0         0.0         0.0         0.0         0.0         0.0         0.0         0.0         0.0         0.0         0.0         38.         0.0         0.0         0.0         0.0         0.0         0.0         0.0         0.0         0.0         0.0         0.0         0.0         0.0         0.0         62.    
   196  PRO       1.8         32.         6.3         2.9         0.0         0.0         0.0         0.0         5.8         0.0         0.0         0.0        0.99        0.52        0.43         4.6         0.0         0.0         0.0         0.0         0.0         0.0         0.0         0.0         36.         0.0         0.0         0.0         0.0         0.0         0.0         0.0         0.0         0.0         0.0         0.0         0.0         0.0         0.0         91.    
   197  GLN       1.3         7.2         5.6         2.1         0.0         0.0         0.0         0.0         7.0         0.0         0.0         0.0         1.3         38.         42.         5.3         0.0         0.0         0.0         0.0         0.0         0.0         0.0         0.0        0.15E+03     0.0         0.0         0.0         0.0         0.0         0.0         0.0         0.0         0.0         0.0         0.0         0.0         0.0         0.0        0.26E+03
   198  GLY       1.0         9.1         1.6         1.0         0.0         0.0         0.0         0.0         7.0         0.0         0.0         0.0         1.3         0.0         0.0         0.0         0.0         0.0         0.0         0.0         0.0         0.0         0.0         0.0         29.         0.0         0.0         0.0         0.0         0.0         0.0         0.0         0.0         0.0         0.0         0.0         0.0         0.0         0.0         50.    
   199  PRO       2.4         31.         8.2         1.9        0.15         0.0         0.0         0.0         6.6         0.0         0.0         0.0         1.5         22.         2.2         1.8         0.0         0.0         0.0         0.0         0.0         0.0         0.0         0.0         14.         0.0         0.0         0.0         0.0         0.0         0.0         0.0         0.0         0.0         0.0         0.0         0.0         0.0         0.0         92.    
   200  ARG       1.0         10.         6.0         3.4         0.0         0.0         0.0         0.0         7.6         0.0         0.0         0.0         3.8        0.88        0.15         3.5         30.         0.0         0.0         0.0         0.0         0.0         0.0         0.0         14.         0.0         0.0         0.0         0.0         0.0         0.0         0.0         0.0         0.0         0.0         0.0         0.0         0.0         0.0         80.    
   201  GLY      0.67         7.4        0.67         1.2         0.0         0.0         0.0         0.0         9.0         0.0         0.0         0.0         3.5         0.0         0.0         0.0         0.0         0.0         0.0         0.0         0.0         0.0         0.0         0.0         20.         0.0         0.0         0.0         0.0         0.0         0.0         0.0         0.0         0.0         0.0         0.0         0.0         0.0         0.0         43.    
   202  SER      0.82         8.2         3.2         1.2         0.0         0.0         0.0         0.0         10.         0.0         0.0         0.0         1.6        0.47         0.0         0.0         0.0         0.0         0.0         0.0         0.0         0.0         0.0         0.0        0.10E+03     0.0         0.0         0.0         0.0         0.0         0.0         0.0         0.0         0.0         0.0         0.0         0.0         0.0         0.0        0.13E+03
   203  GLU      0.85         3.4         5.3         2.0         0.0         0.0         0.0         0.0         9.8         0.0         0.0         0.0         2.0         1.7        0.15         4.0         0.0         0.0         0.0         0.0         0.0         0.0         0.0         0.0        0.15E+03     0.0         0.0         0.0         0.0         0.0         0.0         0.0         0.0         0.0         0.0         0.0         0.0         0.0         0.0        0.18E+03
   204  GLY      0.74         9.7        0.78        0.51         0.0         0.0         0.0         0.0         9.0         0.0         0.0         0.0         2.3         0.0         0.0         0.0         0.0         0.0         0.0         0.0         0.0         0.0         0.0         0.0         26.         0.0         0.0         0.0         0.0         0.0         0.0         0.0         0.0         0.0         0.0         0.0         0.0         0.0         0.0         49.    
   205  PRO       1.7         25.         5.5        0.82        0.11         0.0         0.0         0.0         11.         0.0         0.0         0.0         1.9         27.         35.         33.         0.0         0.0         0.0         0.0         0.0         0.0         0.0         0.0         33.         0.0         0.0         0.0         0.0         0.0         0.0         0.0         0.0         0.0         0.0         0.0         0.0         0.0         0.0        0.17E+03
   206  GLN       2.4         8.5         4.3         1.5         0.0         0.0         0.0         0.0         13.         0.0         0.0         0.0         3.3         43.         29.         5.8         0.0         0.0         0.0         0.0         0.0         0.0         0.0         0.0        0.14E+03     0.0         0.0         0.0         0.0         0.0         0.0         0.0         0.0         0.0         0.0         0.0         0.0         0.0         0.0        0.25E+03
   207  GLY       2.7         9.2        0.33E-01    0.96E-01     0.0         0.0         0.0         0.0         10.         0.0         0.0         0.0         4.7         0.0         0.0         0.0         0.0         0.0         0.0         0.0         0.0         0.0         0.0         0.0         41.         0.0         0.0         0.0         0.0         0.0         0.0         0.0         0.0         0.0         0.0         0.0         0.0         0.0         0.0         67.    
   208  VAL       2.6         16.         5.1         2.1         0.0         0.0         0.0         0.0         11.         0.0         0.0         0.0         3.7         57.         0.0         0.0         0.0         0.0         0.0         0.0         0.0         0.0         0.0         0.0         22.         0.0         0.0         0.0         0.0         0.0         0.0         0.0         0.0         0.0         0.0         0.0         0.0         0.0         0.0        0.12E+03
   209  ARG       2.5         12.         3.8         1.4         0.0         0.0         0.0         0.0         9.2         0.0         0.0         0.0         2.3         40.         3.8         37.         43.         0.0         0.0         0.0         0.0         0.0         0.0         0.0         19.         0.0         0.0         0.0         0.0         0.0         0.0         0.0         0.0         0.0         0.0         0.0         0.0         0.0         0.0        0.17E+03
   210  GLY       1.5         8.0         1.3        0.64         0.0         0.0         0.0         0.0         4.9         0.0         0.0         0.0         2.9         0.0         0.0         0.0         0.0         0.0         0.0         0.0         0.0         0.0         0.0         0.0         34.         0.0        0.48         0.0         0.0         0.0         0.0         0.0         0.0         0.0         0.0         0.0         0.0         0.0         0.0         54.    
   211  GLU       3.2         14.         8.2         2.0        0.34         0.0         0.0         0.0         4.7         0.0         0.0         0.0         1.8         35.         3.5        0.36         0.0         0.0         0.0         0.0         0.0         0.0         0.0         0.0        0.16E+03     0.0        0.15         0.0         0.0         0.0         0.0         0.0         0.0         0.0         0.0         0.0         0.0         0.0         0.0        0.23E+03
   212  HYP       2.1         35.         16.        0.60        0.11         0.0         0.0         0.0         0.0         0.0         0.0         0.0        0.75E-01     0.0         0.0         0.0         0.0         0.0         0.0         0.0         0.0         0.0         0.0         0.0         26.         0.0         7.4         0.0         0.0         0.0         0.0         0.0         0.0         0.0         0.0         0.0         0.0         0.0         0.0         87.    
   213  GLY       1.1         4.6         1.4        0.31         0.0         0.0         0.0         0.0         7.9         0.0         0.0         0.0         2.0         0.0         0.0         0.0         0.0         0.0         0.0         0.0         0.0         0.0         0.0         0.0         13.         0.0         2.5         0.0         0.0         0.0         0.0         0.0         0.0         0.0         0.0         0.0         0.0         0.0         0.0         33.    
   214  PRO       1.9         45.         6.7         6.2        0.30         0.0         0.0         0.0         9.3         0.0         0.0         0.0         4.2         28.         35.         32.         0.0         0.0         0.0         0.0         0.0         0.0         0.0         0.0         74.         0.0         3.5         0.0         0.0         0.0         0.0         0.0         0.0         0.0         0.0         0.0         0.0         0.0         0.0        0.25E+03
   215  HYP       3.1         50.         23.        0.47        0.34         0.0         0.0         0.0         0.0         0.0         0.0         0.0         2.3         0.0         0.0         0.0         0.0         0.0         0.0         0.0         0.0         0.0         0.0         0.0         20.         0.0         7.6         0.0         0.0         0.0         0.0         0.0         0.0         0.0         0.0         0.0         0.0         0.0         0.0        0.11E+03
   216  GLY      0.44         4.0         2.8        0.42         0.0         0.0         0.0         0.0         4.4         0.0         0.0         0.0        0.30         0.0         0.0         0.0         0.0         0.0         0.0         0.0         0.0         0.0         0.0         0.0         45.         0.0        0.62         0.0         0.0         0.0         0.0         0.0         0.0         0.0         0.0         0.0         0.0         0.0         0.0         58.    
   217  PRO       1.4         30.         9.2         2.3         0.0         0.0         0.0         0.0         7.2         0.0         0.0         0.0         1.4         8.8         4.1        0.69         0.0         0.0         0.0         0.0         0.0         0.0         0.0         0.0         52.         0.0         2.3         0.0         0.0         0.0         0.0         0.0         0.0         0.0         0.0         0.0         0.0         0.0         0.0        0.12E+03
   218  ALA       1.3         3.8         12.         1.6        0.30         0.0         0.0         0.0         9.2         0.0         0.0         0.0         2.8         0.0         0.0         0.0         0.0         0.0         0.0         0.0         0.0         0.0         0.0         0.0        0.24E+03     0.0         2.4         0.0         0.0         0.0         0.0         0.0         0.0         0.0         0.0         0.0         0.0         0.0         0.0        0.27E+03
   219  GLY      0.86         4.6         3.0        0.73        0.36         0.0         0.0         0.0         17.         0.0         0.0         0.0         2.6         0.0         0.0         0.0         0.0         0.0         0.0         0.0         0.0         0.0         0.0         0.0        0.14E+03     0.0         1.5         0.0         0.0         0.0         0.0         0.0         0.0         0.0         0.0         0.0         0.0         0.0         0.0        0.17E+03
   220  ALA      0.39         5.2         13.        0.70        0.97E-01     0.0         0.0         0.0         13.         0.0         0.0         0.0         1.8         0.0         0.0         0.0         0.0         0.0         0.0         0.0         0.0         0.0         0.0         0.0        0.28E+03     0.0         0.0         0.0         0.0         0.0         0.0         0.0         0.0         0.0         0.0         0.0         0.0         0.0         0.0        0.31E+03
   221  ALA      0.52         3.5         8.4         1.0         0.0         0.0         0.0         0.0         6.6         0.0         0.0         0.0         1.6         0.0         0.0         0.0         0.0         0.0         0.0         0.0         0.0         0.0         0.0         0.0        0.24E+03     0.0         0.0         0.0         0.0         0.0         0.0         0.0         0.0         0.0         0.0         0.0         0.0         0.0         0.0        0.26E+03
   222  GLY       1.0         9.7         1.6        0.49         0.0         0.0         0.0         0.0         7.5         0.0         0.0         0.0        0.81         0.0         0.0         0.0         0.0         0.0         0.0         0.0         0.0         0.0         0.0         0.0         41.         0.0         0.0         0.0         0.0         0.0         0.0         0.0         0.0         0.0         0.0         0.0         0.0         0.0         0.0         62.    
   223  PRO       1.5         35.         6.7         2.8        0.42E-01     0.0         0.0         0.0         10.         0.0         0.0         0.0         1.4        0.60        0.77         5.1         0.0         0.0         0.0         0.0         0.0         0.0         0.0         0.0         30.         0.0         0.0         0.0         0.0         0.0         0.0         0.0         0.0         0.0         0.0         0.0         0.0         0.0         0.0         94.    
   224  ALA      0.89         6.5         3.7         1.6        0.26         0.0         0.0         0.0         10.         0.0         0.0         0.0         1.8         0.0         0.0         0.0         0.0         0.0         0.0         0.0         0.0         0.0         0.0         0.0        0.15E+03     0.0         0.0         0.0         0.0         0.0         0.0         0.0         0.0         0.0         0.0         0.0         0.0         0.0         0.0        0.18E+03
   225  GLY       1.5         5.7        0.37        0.62         0.0         0.0         0.0         0.0         7.6         0.0         0.0         0.0         2.8         0.0         0.0         0.0         0.0         0.0         0.0         0.0         0.0         0.0         0.0         0.0         47.         0.0         1.2         0.0         0.0         0.0         0.0         0.0         0.0         0.0         0.0         0.0         0.0         0.0         0.0         67.    
   226  ASN       2.1         13.         4.2         1.7        0.15         0.0         0.0         0.0         7.5         0.0         0.0         0.0         3.5         1.8         2.7         0.0         0.0         0.0         0.0         0.0         0.0         0.0         0.0         0.0        0.12E+03     0.0        0.54         0.0         0.0         0.0         0.0         0.0         0.0         0.0         0.0         0.0         0.0         0.0         0.0        0.16E+03
   227  HYP       2.0         34.         18.        0.50        0.15         0.0         0.0         0.0         0.0         0.0         0.0         0.0         1.3         0.0         0.0         0.0         0.0         0.0         0.0         0.0         0.0         0.0         0.0         0.0         23.         0.0         8.1         0.0         0.0         0.0         0.0         0.0         0.0         0.0         0.0         0.0         0.0         0.0         0.0         86.    
   228  GLY       1.4         5.2         1.5        0.41         0.0         0.0         0.0         0.0         6.4         0.0         0.0         0.0        0.76         0.0         0.0         0.0         0.0         0.0         0.0         0.0         0.0         0.0         0.0         0.0         49.         0.0        0.65         0.0         0.0         0.0         0.0         0.0         0.0         0.0         0.0         0.0         0.0         0.0         0.0         65.    
   229  ALA       1.3         4.5         7.1         1.8        0.40         0.0         0.0         0.0         8.2         0.0         0.0         0.0         1.3         0.0         0.0         0.0         0.0         0.0         0.0         0.0         0.0         0.0         0.0         0.0        0.21E+03     0.0         2.5         0.0         0.0         0.0         0.0         0.0         0.0         0.0         0.0         0.0         0.0         0.0         0.0        0.24E+03
   230  ASP       1.3         7.1         8.9         2.7        0.56         0.0         0.0         0.0         6.8         0.0         0.0         0.0         2.6         1.6         8.9         0.0         0.0         0.0         0.0         0.0         0.0         0.0         0.0         0.0        0.15E+03     0.0         2.1         0.0         0.0         0.0         0.0         0.0         0.0         0.0         0.0         0.0         0.0         0.0         0.0        0.19E+03
   231  GLY       1.5         3.5        0.35E-01    0.56        0.16         0.0         0.0         0.0         7.9         0.0         0.0         0.0         5.4         0.0         0.0         0.0         0.0         0.0         0.0         0.0         0.0         0.0         0.0         0.0         50.         0.0         3.7         0.0         0.0         0.0         0.0         0.0         0.0         0.0         0.0         0.0         0.0         0.0         0.0         72.    
   232  GLN       2.2         14.         5.0         3.0         0.0         0.0         0.0         0.0         7.3         0.0         0.0         0.0         3.4         43.         2.0         3.5         0.0         0.0         0.0         0.0         0.0         0.0         0.0         0.0        0.14E+03     0.0        0.27         0.0         0.0         0.0         0.0         0.0         0.0         0.0         0.0         0.0         0.0         0.0         0.0        0.22E+03
   233  HYP       2.9         31.         17.        0.44         0.0         0.0         0.0         0.0         0.0         0.0         0.0         0.0        0.23E-01     0.0         0.0         0.0         0.0         0.0         0.0         0.0         0.0         0.0         0.0         0.0         24.         0.0         9.0         0.0         0.0         0.0         0.0         0.0         0.0         0.0         0.0         0.0         0.0         0.0         0.0         84.    
   234  GLY       1.9         3.1        0.28        0.35         0.0         0.0         0.0         0.0         11.         0.0         0.0         0.0         3.4         0.0         0.0         0.0         0.0         0.0         0.0         0.0         0.0         0.0         0.0         0.0         5.7         0.0        0.68         0.0         0.0         0.0         0.0         0.0         0.0         0.0         0.0         0.0         0.0         0.0         0.0         27.    
   235  ALA       2.0         18.         6.1         2.2         0.0         0.0         0.0         0.0         11.         0.0         0.0         0.0         5.9         0.0         0.0         0.0         0.0         0.0         0.0         0.0         0.0         0.0         0.0         0.0         47.         0.0         3.3         0.0         0.0         0.0         0.0         0.0         0.0         0.0         0.0         0.0         0.0         0.0         0.0         96.    
   236  LYS       1.5         4.4         11.         1.8        0.35E-01     0.0         0.0         0.0         12.         0.0         0.0         0.0         3.4         38.         2.1         25.         25.         0.0         0.0         0.0         0.0         0.0         0.0         0.0        0.19E+03     0.0         1.5         0.0         0.0         0.0         0.0         0.0         0.0         0.0         0.0         0.0         0.0         0.0         0.0        0.31E+03
   237  GLY      0.32         5.0        0.31         1.2         0.0         0.0         0.0         0.0         5.9         0.0         0.0         0.0         2.5         0.0         0.0         0.0         0.0         0.0         0.0         0.0         0.0         0.0         0.0         0.0         60.         0.0        0.91         0.0         0.0         0.0         0.0         0.0         0.0         0.0         0.0         0.0         0.0         0.0         0.0         76.    
   238  ALA      0.66         4.8         11.         3.4        0.54         0.0         0.0         0.0         9.0         0.0         0.0         0.0         4.1         0.0         0.0         0.0         0.0         0.0         0.0         0.0         0.0         0.0         0.0         0.0        0.15E+03     0.0        0.71         0.0         0.0         0.0         0.0         0.0         0.0         0.0         0.0         0.0         0.0         0.0         0.0        0.19E+03
   239  ASN       1.5         6.8         4.2         3.8        0.94E-01     0.0         0.0         0.0         12.         0.0         0.0         0.0         4.9         6.5         1.1         0.0         0.0         0.0         0.0         0.0         0.0         0.0         0.0         0.0        0.13E+03     0.0         0.0         0.0         0.0         0.0         0.0         0.0         0.0         0.0         0.0         0.0         0.0         0.0         0.0        0.18E+03
   240  GLY       1.0         8.1        0.91        0.44        0.51E-01     0.0         0.0         0.0         7.3         0.0         0.0         0.0         2.7         0.0         0.0         0.0         0.0         0.0         0.0         0.0         0.0         0.0         0.0         0.0         51.         0.0        0.17         0.0         0.0         0.0         0.0         0.0         0.0         0.0         0.0         0.0         0.0         0.0         0.0         72.    
   241  ALA       1.2         5.8         7.9         1.4         0.0         0.0         0.0         0.0         8.2         0.0         0.0         0.0         1.5         0.0         0.0         0.0         0.0         0.0         0.0         0.0         0.0         0.0         0.0         0.0        0.18E+03     0.0        0.37         0.0         0.0         0.0         0.0         0.0         0.0         0.0         0.0         0.0         0.0         0.0         0.0        0.21E+03
   242  HYP       1.5         37.         23.        0.55         0.0         0.0         0.0         0.0         0.0         0.0         0.0         0.0         1.2         0.0         0.0         0.0         0.0         0.0         0.0         0.0         0.0         0.0         0.0         0.0         42.         0.0         6.7         0.0         0.0         0.0         0.0         0.0         0.0         0.0         0.0         0.0         0.0         0.0         0.0        0.11E+03
   243  GLY       1.3         5.1         6.7        0.78         0.0         0.0         0.0         0.0         6.8         0.0         0.0         0.0        0.57         0.0         0.0         0.0         0.0         0.0         0.0         0.0         0.0         0.0         0.0         0.0         69.         0.0        0.24         0.0         0.0         0.0         0.0         0.0         0.0         0.0         0.0         0.0         0.0         0.0         0.0         90.    
   244  ILE       1.8         5.1         8.7         2.4         0.0         0.0         0.0         0.0         7.3         0.0         0.0         0.0        0.71         43.        0.38         0.0         0.0         0.0         0.0         0.0         0.0         0.0         0.0         0.0         51.         0.0         1.4         0.0         0.0         0.0         0.0         0.0         0.0         0.0         0.0         0.0         0.0         0.0         0.0        0.12E+03
   245  ALA       1.3         6.1         3.8         2.0         0.0         0.0         0.0         0.0         8.1         0.0         0.0         0.0        0.29         0.0         0.0         0.0         0.0         0.0         0.0         0.0         0.0         0.0         0.0         0.0        0.16E+03     0.0        0.75         0.0         0.0         0.0         0.0         0.0         0.0         0.0         0.0         0.0         0.0         0.0         0.0        0.18E+03
   246  GLY       1.5         5.7        0.27         1.1        0.34         0.0         0.0         0.0         5.1         0.0         0.0         0.0         1.7         0.0         0.0         0.0         0.0         0.0         0.0         0.0         0.0         0.0         0.0         0.0         60.         0.0         1.8         0.0         0.0         0.0         0.0         0.0         0.0         0.0         0.0         0.0         0.0         0.0         0.0         78.    
   247  ALA       2.0         13.         4.0         1.9         0.0         0.0         0.0         0.0         6.1         0.0         0.0         0.0         2.0         0.0         0.0         0.0         0.0         0.0         0.0         0.0         0.0         0.0         0.0         0.0        0.15E+03     0.0         0.0         0.0         0.0         0.0         0.0         0.0         0.0         0.0         0.0         0.0         0.0         0.0         0.0        0.18E+03
   248  HYP       1.5         37.         15.        0.48         0.0         0.0         0.0         0.0         0.0         0.0         0.0         0.0        0.44         0.0         0.0         0.0         0.0         0.0         0.0         0.0         0.0         0.0         0.0         0.0         26.         0.0         6.3         0.0         0.0         0.0         0.0         0.0         0.0         0.0         0.0         0.0         0.0         0.0         0.0         87.    
   249  GLY      0.47         1.9         1.6        0.49         0.0         0.0         0.0         0.0         7.4         0.0         0.0         0.0        0.79         0.0         0.0         0.0         0.0         0.0         0.0         0.0         0.0         0.0         0.0         0.0         5.1         0.0        0.47         0.0         0.0         0.0         0.0         0.0         0.0         0.0         0.0         0.0         0.0         0.0         0.0         18.    
   250  PHE       2.8         13.         6.6         4.6        0.34         0.0         0.0         0.0         6.8         0.0         0.0         0.0         1.1        0.77         2.7         0.0         0.0         0.0         0.0         0.0         0.0         0.0         0.0         0.0         13.         0.0        0.81         0.0         0.0         0.0         0.0         0.0         0.0         0.0         0.0         0.0         0.0         0.0         0.0         52.    
   251  HYP       1.9         25.         29.        0.55        0.59         0.0         0.0         0.0         0.0         0.0         0.0         0.0        0.26         0.0         0.0         0.0         0.0         0.0         0.0         0.0         0.0         0.0         0.0         0.0         2.9         0.0         9.4         0.0         0.0         0.0         0.0         0.0         0.0         0.0         0.0         0.0         0.0         0.0         0.0         69.    
   252  GLY      0.69         1.7        0.78        0.42E-01    0.36         0.0         0.0         0.0         5.0         0.0         0.0         0.0        0.48         0.0         0.0         0.0         0.0         0.0         0.0         0.0         0.0         0.0         0.0         0.0         28.         0.0        0.92         0.0         0.0         0.0         0.0         0.0         0.0         0.0         0.0         0.0         0.0         0.0         0.0         38.    
   253  ALA      0.69         6.8         3.2         6.4         1.0         0.0         0.0         0.0         7.2         0.0         0.0         0.0         1.7         0.0         0.0         0.0         0.0         0.0         0.0         0.0         0.0         0.0         0.0         0.0        0.14E+03     0.0         3.9         0.0         0.0         0.0         0.0         0.0         0.0         0.0         0.0         0.0         0.0         0.0         0.0        0.17E+03
   254  ARG       2.6         11.         10.         3.0         0.0         0.0         0.0         0.0         9.3         0.0         0.0         0.0         4.8         41.         23.         37.         17.         0.0         0.0         0.0         0.0         0.0         0.0         0.0         35.         0.0         1.3         0.0         0.0         0.0         0.0         0.0         0.0         0.0         0.0         0.0         0.0         0.0         0.0        0.20E+03
   255  GLY       3.7         20.         1.1        0.43         0.0         0.0         0.0         0.0         15.         0.0         0.0         0.0         84.         0.0         0.0         0.0         0.0         0.0         0.0         0.0         0.0         0.0         0.0         0.0         65.         0.0         1.3         0.0         0.0         0.0         0.0         0.0         0.0         0.0         0.0         0.0         0.0         0.0         0.0        0.19E+03
   256  PRO       6.3         38.         10.         2.1        0.15         0.0         0.0         0.0         16.         0.0         0.0         0.0         82.         24.         35.         37.         0.0         0.0         0.0         0.0         0.0         0.0         0.0         0.0         47.         0.0         1.1         0.0         0.0         0.0         0.0         0.0         0.0         0.0         0.0         0.0         0.0         0.0         0.0        0.30E+03
   257  SER       3.4         10.         9.9         1.5        0.15         0.0         0.0         0.0         22.         0.0         0.0         0.0         4.0         42.         0.0         0.0         0.0         0.0         0.0         0.0         0.0         0.0         0.0         0.0        0.14E+03     0.0         0.0         0.0         0.0         0.0         0.0         0.0         0.0         0.0         0.0         0.0         0.0         0.0         0.0        0.23E+03
   258  GLY       2.4         15.        0.78        0.84        0.23         0.0         0.0         0.0         10.         0.0         0.0         0.0         6.9         0.0         0.0         0.0         0.0         0.0         0.0         0.0         0.0         0.0         0.0         0.0         95.         0.0         0.0         0.0         0.0         0.0         0.0         0.0         0.0         0.0         0.0         0.0         0.0         0.0         0.0        0.13E+03
   259  PRO       3.3         28.         8.7         2.4         0.0         0.0         0.0         0.0         14.         0.0         0.0         0.0         4.3         25.         35.         35.         0.0         0.0         0.0         0.0         0.0         0.0         0.0         0.0         53.         0.0         0.0         0.0         0.0         0.0         0.0         0.0         0.0         0.0         0.0         0.0         0.0         0.0         0.0        0.21E+03
   260  GLN       2.6         9.1         4.6         1.9         0.0         0.0         0.0         0.0         8.7         0.0         0.0         0.0        0.96E-01     45.         1.2         9.7         0.0         0.0         0.0         0.0         0.0         0.0         0.0         0.0        0.14E+03     0.0         0.0         0.0         0.0         0.0         0.0         0.0         0.0         0.0         0.0         0.0         0.0         0.0         0.0        0.23E+03
   261  GLY       1.8         4.8        0.72        0.33         0.0         0.0         0.0         0.0         5.3         0.0         0.0         0.0        0.46         0.0         0.0         0.0         0.0         0.0         0.0         0.0         0.0         0.0         0.0         0.0         43.         0.0         0.0         0.0         0.0         0.0         0.0         0.0         0.0         0.0         0.0         0.0         0.0         0.0         0.0         57.    
   262  PRO       1.8         30.         6.3         1.1         0.0         0.0         0.0         0.0         21.         0.0         0.0         0.0         4.3         27.         35.         33.         0.0         0.0         0.0         0.0         0.0         0.0         0.0         0.0         21.         0.0         0.0         0.0         0.0         0.0         0.0         0.0         0.0         0.0         0.0         0.0         0.0         0.0         0.0        0.18E+03
   263  GLY      0.87         12.        0.22E-02    0.24         0.0         0.0         0.0         0.0         17.         0.0         0.0         0.0         4.7         0.0         0.0         0.0         0.0         0.0         0.0         0.0         0.0         0.0         0.0         0.0         72.         0.0         0.0         0.0         0.0         0.0         0.0         0.0         0.0         0.0         0.0         0.0         0.0         0.0         0.0        0.11E+03
   264  GLY       1.7         6.6         1.1        0.45         0.0         0.0         0.0         0.0         7.6         0.0         0.0         0.0         1.4         0.0         0.0         0.0         0.0         0.0         0.0         0.0         0.0         0.0         0.0         0.0         73.         0.0         1.9         0.0         0.0         0.0         0.0         0.0         0.0         0.0         0.0         0.0         0.0         0.0         0.0         94.    
   265  PRO       4.6         31.         9.9        0.52        0.46         0.0         0.0         0.0         9.5         0.0         0.0         0.0        0.92         21.         3.1         1.6         0.0         0.0         0.0         0.0         0.0         0.0         0.0         0.0         25.         0.0         0.0         0.0         0.0         0.0         0.0         0.0         0.0         0.0         0.0         0.0         0.0         0.0         0.0        0.11E+03
   266  HYP       3.2         36.         28.        0.98        0.35         0.0         0.0         0.0         0.0         0.0         0.0         0.0        0.29         0.0         0.0         0.0         0.0         0.0         0.0         0.0         0.0         0.0         0.0         0.0         11.         0.0         8.2         0.0         0.0         0.0         0.0         0.0         0.0         0.0         0.0         0.0         0.0         0.0         0.0         88.    
   267  GLY       1.9         6.4         2.0        0.72         0.0         0.0         0.0         0.0         5.6         0.0         0.0         0.0        0.42         0.0         0.0         0.0         0.0         0.0         0.0         0.0         0.0         0.0         0.0         0.0         54.         0.0        0.63         0.0         0.0         0.0         0.0         0.0         0.0         0.0         0.0         0.0         0.0         0.0         0.0         71.    
   268  PRO       3.1         28.         6.8        0.44         0.0         0.0         0.0         0.0         6.5         0.0         0.0         0.0         1.3         27.         35.         33.         0.0         0.0         0.0         0.0         0.0         0.0         0.0         0.0         39.         0.0        0.48         0.0         0.0         0.0         0.0         0.0         0.0         0.0         0.0         0.0         0.0         0.0         0.0        0.18E+03
   269  LYS       4.0         8.9         5.8         3.3         1.3         0.0         0.0         0.0         4.2         0.0         0.0         0.0         3.3         32.         39.         3.2         3.5         0.0         0.0         0.0         0.0         0.0         0.0         0.0        0.14E+03     0.0        0.99         0.0         0.0         0.0         0.0         0.0         0.0         0.0         0.0         0.0         0.0         0.0         0.0        0.25E+03
   270  GLY       1.8         11.         1.2        0.20        0.61         0.0         0.0         0.0         5.4         0.0         0.0         0.0         3.4         0.0         0.0         0.0         0.0         0.0         0.0         0.0         0.0         0.0         0.0         0.0         45.         0.0        0.63         0.0         0.0         0.0         0.0         0.0         0.0         0.0         0.0         0.0         0.0         0.0         0.0         70.    
   271  ASN       1.8         6.9         4.6        0.90         0.0         0.0         0.0         0.0         4.6         0.0         0.0         0.0         2.4        0.23         18.         0.0         0.0         0.0         0.0         0.0         0.0         0.0         0.0         0.0        0.13E+03     0.0         0.0         0.0         0.0         0.0         0.0         0.0         0.0         0.0         0.0         0.0         0.0         0.0         0.0        0.17E+03
   272  SER       1.5         8.1         4.4         2.6        0.16         0.0         0.0         0.0         5.7         0.0         0.0         0.0         1.8        0.71         0.0         0.0         0.0         0.0         0.0         0.0         0.0         0.0         0.0         0.0         96.         0.0        0.92         0.0         0.0         0.0         0.0         0.0         0.0         0.0         0.0         0.0         0.0         0.0         0.0        0.12E+03
   273  GLY      0.73         5.8        0.32        0.76         0.0         0.0         0.0         0.0         5.0         0.0         0.0         0.0        0.97         0.0         0.0         0.0         0.0         0.0         0.0         0.0         0.0         0.0         0.0         0.0         42.         0.0         1.1         0.0         0.0         0.0         0.0         0.0         0.0         0.0         0.0         0.0         0.0         0.0         0.0         57.    
   274  GLU       1.0         10.         5.6         3.9        0.18         0.0         0.0         0.0         12.         0.0         0.0         0.0         1.6         1.3        0.33E-01     3.9         0.0         0.0         0.0         0.0         0.0         0.0         0.0         0.0        0.14E+03     0.0         0.0         0.0         0.0         0.0         0.0         0.0         0.0         0.0         0.0         0.0         0.0         0.0         0.0        0.18E+03
   275  HYP       1.9         29.         17.        0.86         0.0         0.0         0.0         0.0         0.0         0.0         0.0         0.0        0.90         0.0         0.0         0.0         0.0         0.0         0.0         0.0         0.0         0.0         0.0         0.0         23.         0.0         8.1         0.0         0.0         0.0         0.0         0.0         0.0         0.0         0.0         0.0         0.0         0.0         0.0         81.    
   276  GLY       1.3         3.2        0.45        0.19         0.0         0.0         0.0         0.0         5.8         0.0         0.0         0.0        0.82         0.0         0.0         0.0         0.0         0.0         0.0         0.0         0.0         0.0         0.0         0.0         28.         0.0         1.1         0.0         0.0         0.0         0.0         0.0         0.0         0.0         0.0         0.0         0.0         0.0         0.0         41.    
   277  ALA       2.6         8.8         5.1         1.1         0.0         0.0         0.0         0.0         8.1         0.0         0.0         0.0         1.2         0.0         0.0         0.0         0.0         0.0         0.0         0.0         0.0         0.0         0.0         0.0        0.16E+03     0.0         2.1         0.0         0.0         0.0         0.0         0.0         0.0         0.0         0.0         0.0         0.0         0.0         0.0        0.19E+03
   278  HYP       2.9         39.         15.        0.37         0.0         0.0         0.0         0.0         0.0         0.0         0.0         0.0        0.38         0.0         0.0         0.0         0.0         0.0         0.0         0.0         0.0         0.0         0.0         0.0         27.         0.0         4.6         0.0         0.0         0.0         0.0         0.0         0.0         0.0         0.0         0.0         0.0         0.0         0.0         89.    
   279  GLY       1.3         6.0         1.7        0.19         0.0         0.0         0.0         0.0         5.0         0.0         0.0         0.0        0.58         0.0         0.0         0.0         0.0         0.0         0.0         0.0         0.0         0.0         0.0         0.0         14.         0.0         1.4         0.0         0.0         0.0         0.0         0.0         0.0         0.0         0.0         0.0         0.0         0.0         0.0         31.    
   280  SER       1.8         6.5         2.1         3.6        0.83         0.0         0.0         0.0         8.6         0.0         0.0         0.0         3.7         41.         0.0         0.0         0.0         0.0         0.0         0.0         0.0         0.0         0.0         0.0         92.         0.0        0.96         0.0         0.0         0.0         0.0         0.0         0.0         0.0         0.0         0.0         0.0         0.0         0.0        0.16E+03
   281  LYS       1.0         6.5         6.3         2.8        0.43         0.0         0.0         0.0         7.2         0.0         0.0         0.0         3.9         4.5         1.6         2.9         3.0         0.0         0.0         0.0         0.0         0.0         0.0         0.0        0.16E+03     0.0         1.0         0.0         0.0         0.0         0.0         0.0         0.0         0.0         0.0         0.0         0.0         0.0         0.0        0.20E+03
   282  GLY      0.84         1.7        0.27        0.41         0.0         0.0         0.0         0.0         7.1         0.0         0.0         0.0         2.5         0.0         0.0         0.0         0.0         0.0         0.0         0.0         0.0         0.0         0.0         0.0         47.         0.0         1.3         0.0         0.0         0.0         0.0         0.0         0.0         0.0         0.0         0.0         0.0         0.0         0.0         61.    
   283  ASP       2.0         7.9         4.4         2.3        0.12         0.0         0.0         0.0         10.         0.0         0.0         0.0         2.1         2.2         2.8         0.0         0.0         0.0         0.0         0.0         0.0         0.0         0.0         0.0        0.11E+03     0.0        0.31E-01     0.0         0.0         0.0         0.0         0.0         0.0         0.0         0.0         0.0         0.0         0.0         0.0        0.15E+03
   284  THR       2.8         6.9         9.3         1.0         0.0         0.0         0.0         0.0         13.         0.0         0.0         0.0         1.2         65.         0.0         0.0         0.0         0.0         0.0         0.0         0.0         0.0         0.0         0.0         24.         0.0         0.0         0.0         0.0         0.0         0.0         0.0         0.0         0.0         0.0         0.0         0.0         0.0         0.0        0.12E+03
   285  GLY       2.3         6.7        0.95E-01    0.27        0.14         0.0         0.0         0.0         7.6         0.0         0.0         0.0         1.3         0.0         0.0         0.0         0.0         0.0         0.0         0.0         0.0         0.0         0.0         0.0         36.         0.0         0.0         0.0         0.0         0.0         0.0         0.0         0.0         0.0         0.0         0.0         0.0         0.0         0.0         54.    
   286  ALA       2.2         5.8         5.5         1.4         0.0         0.0         0.0         0.0         8.8         0.0         0.0         0.0         2.1         0.0         0.0         0.0         0.0         0.0         0.0         0.0         0.0         0.0         0.0         0.0        0.17E+03     0.0         0.0         0.0         0.0         0.0         0.0         0.0         0.0         0.0         0.0         0.0         0.0         0.0         0.0        0.20E+03
   287  LYS       2.4         20.         4.8         5.6         0.0         0.0         0.0         0.0         9.2         0.0         0.0         0.0         3.0         40.         47.         1.3         15.         0.0         0.0         0.0         0.0         0.0         0.0         0.0         45.         0.0         0.0         0.0         0.0         0.0         0.0         0.0         0.0         0.0         0.0         0.0         0.0         0.0         0.0        0.19E+03
   288  GLY       1.1         13.         1.1        0.61         0.0         0.0         0.0         0.0         7.6         0.0         0.0         0.0         2.3         0.0         0.0         0.0         0.0         0.0         0.0         0.0         0.0         0.0         0.0         0.0         68.         0.0        0.14         0.0         0.0         0.0         0.0         0.0         0.0         0.0         0.0         0.0         0.0         0.0         0.0         93.    
   289  GLU       1.8         8.0         8.1         1.8        0.39         0.0         0.0         0.0         5.9         0.0         0.0         0.0         1.1         41.         32.         1.1         0.0         0.0         0.0         0.0         0.0         0.0         0.0         0.0        0.16E+03     0.0         0.0         0.0         0.0         0.0         0.0         0.0         0.0         0.0         0.0         0.0         0.0         0.0         0.0        0.26E+03
   290  HYP       2.4         33.         19.        0.71         0.0         0.0         0.0         0.0         0.0         0.0         0.0         0.0        0.28         0.0         0.0         0.0         0.0         0.0         0.0         0.0         0.0         0.0         0.0         0.0         32.         0.0         11.         0.0         0.0         0.0         0.0         0.0         0.0         0.0         0.0         0.0         0.0         0.0         0.0         99.    
   291  GLY       2.6         13.         2.1        0.38         0.0         0.0         0.0         0.0         17.         0.0         0.0         0.0         80.         0.0         0.0         0.0         0.0         0.0         0.0         0.0         0.0         0.0         0.0         0.0         43.         0.0        0.23         0.0         0.0         0.0         0.0         0.0         0.0         0.0         0.0         0.0         0.0         0.0         0.0        0.16E+03
   292  PRO       3.1         32.         7.7        0.87        0.28         0.0         0.0         0.0         16.         0.0         0.0         0.0         82.         4.5         2.2         2.2         0.0         0.0         0.0         0.0         0.0         0.0         0.0         0.0         25.         0.0         3.2         0.0         0.0         0.0         0.0         0.0         0.0         0.0         0.0         0.0         0.0         0.0         0.0        0.18E+03
   293  VAL       1.2         8.0         3.9         1.3        0.11         0.0         0.0         0.0         16.         0.0         0.0         0.0         4.6         58.         0.0         0.0         0.0         0.0         0.0         0.0         0.0         0.0         0.0         0.0         23.         0.0         1.5         0.0         0.0         0.0         0.0         0.0         0.0         0.0         0.0         0.0         0.0         0.0         0.0        0.12E+03
   294  GLY      0.43         7.8        0.72        0.47        0.89         0.0         0.0         0.0         10.         0.0         0.0         0.0         3.1         0.0         0.0         0.0         0.0         0.0         0.0         0.0         0.0         0.0         0.0         0.0         9.2         0.0        0.66         0.0         0.0         0.0         0.0         0.0         0.0         0.0         0.0         0.0         0.0         0.0         0.0         34.    
   295  VAL       1.6         6.9         6.0         1.4        0.56         0.0         0.0         0.0         11.         0.0         0.0         0.0         1.3         53.         0.0         0.0         0.0         0.0         0.0         0.0         0.0         0.0         0.0         0.0         33.         0.0        0.81         0.0         0.0         0.0         0.0         0.0         0.0         0.0         0.0         0.0         0.0         0.0         0.0        0.12E+03
   296  GLN       1.3         8.3         3.6         1.9        0.21         0.0         0.0         0.0         12.         0.0         0.0         0.0         2.5         44.         6.0        0.63         0.0         0.0         0.0         0.0         0.0         0.0         0.0         0.0        0.14E+03     0.0         1.9         0.0         0.0         0.0         0.0         0.0         0.0         0.0         0.0         0.0         0.0         0.0         0.0        0.22E+03
   297  GLY       2.7         13.         2.0         1.1         0.0         0.0         0.0         0.0         8.2         0.0         0.0         0.0         3.8         0.0         0.0         0.0         0.0         0.0         0.0         0.0         0.0         0.0         0.0         0.0         40.         0.0         2.2         0.0         0.0         0.0         0.0         0.0         0.0         0.0         0.0         0.0         0.0         0.0         0.0         73.    
   298  PRO       3.6         46.         10.         4.9        0.11         0.0         0.0         0.0         14.         0.0         0.0         0.0         2.1         8.0         3.6         1.0         0.0         0.0         0.0         0.0         0.0         0.0         0.0         0.0         77.         0.0         0.0         0.0         0.0         0.0         0.0         0.0         0.0         0.0         0.0         0.0         0.0         0.0         0.0        0.17E+03
   299  HYP       2.6         32.         39.         1.4        0.49         0.0         0.0         0.0         0.0         0.0         0.0         0.0        0.36         0.0         0.0         0.0         0.0         0.0         0.0         0.0         0.0         0.0         0.0         0.0         23.         0.0         11.         0.0         0.0         0.0         0.0         0.0         0.0         0.0         0.0         0.0         0.0         0.0         0.0        0.11E+03
   300  GLY       1.6         6.4         2.1        0.65         0.0         0.0         0.0         0.0         6.2         0.0         0.0         0.0        0.25         0.0         0.0         0.0         0.0         0.0         0.0         0.0         0.0         0.0         0.0         0.0         65.         0.0        0.11         0.0         0.0         0.0         0.0         0.0         0.0         0.0         0.0         0.0         0.0         0.0         0.0         82.    
   301  PRO       2.0         27.         5.8        0.46         0.0         0.0         0.0         0.0         9.4         0.0         0.0         0.0         1.6         27.         35.         33.         0.0         0.0         0.0         0.0         0.0         0.0         0.0         0.0         44.         0.0        0.74         0.0         0.0         0.0         0.0         0.0         0.0         0.0         0.0         0.0         0.0         0.0         0.0        0.19E+03
   302  ALA      0.62         3.9         3.7        0.74         0.0         0.0         0.0         0.0         7.3         0.0         0.0         0.0         3.7         0.0         0.0         0.0         0.0         0.0         0.0         0.0         0.0         0.0         0.0         0.0        0.15E+03     0.0        0.55         0.0         0.0         0.0         0.0         0.0         0.0         0.0         0.0         0.0         0.0         0.0         0.0        0.17E+03
   303  GLY      0.81         9.1        0.68E-01    0.58         0.0         0.0         0.0         0.0         5.7         0.0         0.0         0.0         2.8         0.0         0.0         0.0         0.0         0.0         0.0         0.0         0.0         0.0         0.0         0.0         48.         0.0        0.79E-01     0.0         0.0         0.0         0.0         0.0         0.0         0.0         0.0         0.0         0.0         0.0         0.0         67.    
   304  GLU      0.85         8.6         3.8         1.8         0.0         0.0         0.0         0.0         6.7         0.0         0.0         0.0         1.1         1.0         28.        0.63         0.0         0.0         0.0         0.0         0.0         0.0         0.0         0.0        0.15E+03     0.0         1.0         0.0         0.0         0.0         0.0         0.0         0.0         0.0         0.0         0.0         0.0         0.0         0.0        0.20E+03
   305  GLU       1.3         5.3         3.0         1.8        0.13         0.0         0.0         0.0         6.7         0.0         0.0         0.0         2.5         34.         1.5         3.7         0.0         0.0         0.0         0.0         0.0         0.0         0.0         0.0        0.14E+03     0.0         0.0         0.0         0.0         0.0         0.0         0.0         0.0         0.0         0.0         0.0         0.0         0.0         0.0        0.20E+03
   306  GLY       1.4         8.1        0.73        0.22        0.57E-01     0.0         0.0         0.0         4.7         0.0         0.0         0.0         4.0         0.0         0.0         0.0         0.0         0.0         0.0         0.0         0.0         0.0         0.0         0.0         41.         0.0         0.0         0.0         0.0         0.0         0.0         0.0         0.0         0.0         0.0         0.0         0.0         0.0         0.0         60.    
   307  LYS       2.1         11.         2.9         1.6        0.32E-01     0.0         0.0         0.0         8.3         0.0         0.0         0.0         2.8         30.         1.0         37.        0.12         0.0         0.0         0.0         0.0         0.0         0.0         0.0        0.11E+03     0.0         0.0         0.0         0.0         0.0         0.0         0.0         0.0         0.0         0.0         0.0         0.0         0.0         0.0        0.21E+03
   308  ARG       1.8         12.         4.0         1.6        0.32E-01     0.0         0.0         0.0         8.6         0.0         0.0         0.0        0.98         3.2         21.         1.0         17.         0.0         0.0         0.0         0.0         0.0         0.0         0.0         36.         0.0         0.0         0.0         0.0         0.0         0.0         0.0         0.0         0.0         0.0         0.0         0.0         0.0         0.0        0.11E+03
   309  GLY       1.1         6.4         1.0        0.87         0.0         0.0         0.0         0.0         7.0         0.0         0.0         0.0        0.68         0.0         0.0         0.0         0.0         0.0         0.0         0.0         0.0         0.0         0.0         0.0         41.         0.0         0.0         0.0         0.0         0.0         0.0         0.0         0.0         0.0         0.0         0.0         0.0         0.0         0.0         58.    
   310  ALA      0.65         5.0         6.8         1.1         0.0         0.0         0.0         0.0         7.0         0.0         0.0         0.0        0.62         0.0         0.0         0.0         0.0         0.0         0.0         0.0         0.0         0.0         0.0         0.0        0.19E+03     0.0         0.0         0.0         0.0         0.0         0.0         0.0         0.0         0.0         0.0         0.0         0.0         0.0         0.0        0.21E+03
   311  ARG       1.2         6.5         3.8         1.7        0.10         0.0         0.0         0.0         8.0         0.0         0.0         0.0        0.66         35.         7.4         38.         44.         0.0         0.0         0.0         0.0         0.0         0.0         0.0         50.         0.0         1.4         0.0         0.0         0.0         0.0         0.0         0.0         0.0         0.0         0.0         0.0         0.0         0.0        0.20E+03
   312  GLY       1.6         3.5        0.81        0.42        0.58E-01     0.0         0.0         0.0         5.2         0.0         0.0         0.0         2.0         0.0         0.0         0.0         0.0         0.0         0.0         0.0         0.0         0.0         0.0         0.0         33.         0.0        0.76         0.0         0.0         0.0         0.0         0.0         0.0         0.0         0.0         0.0         0.0         0.0         0.0         47.    
   313  GLU       1.7         8.4         6.8         1.6         0.0         0.0         0.0         0.0         12.         0.0         0.0         0.0         2.4         1.5         32.         2.6         0.0         0.0         0.0         0.0         0.0         0.0         0.0         0.0        0.15E+03     0.0         0.0         0.0         0.0         0.0         0.0         0.0         0.0         0.0         0.0         0.0         0.0         0.0         0.0        0.22E+03
   314  HYP       1.1         33.         21.        0.43         0.0         0.0         0.0         0.0         0.0         0.0         0.0         0.0        0.89         0.0         0.0         0.0         0.0         0.0         0.0         0.0         0.0         0.0         0.0         0.0         26.         0.0         17.         0.0         0.0         0.0         0.0         0.0         0.0         0.0         0.0         0.0         0.0         0.0         0.0         99.    
   315  GLY      0.95         4.6         2.5         1.0        0.43E-02     0.0         0.0         0.0         8.0         0.0         0.0         0.0        0.16         0.0         0.0         0.0         0.0         0.0         0.0         0.0         0.0         0.0         0.0         0.0         11.         0.0        0.59         0.0         0.0         0.0         0.0         0.0         0.0         0.0         0.0         0.0         0.0         0.0         0.0         29.    
   316  PRO       2.0         29.         6.2         1.7        0.43E-02     0.0         0.0         0.0         6.2         0.0         0.0         0.0         3.3        0.70         1.0         5.2         0.0         0.0         0.0         0.0         0.0         0.0         0.0         0.0         14.         0.0        0.29         0.0         0.0         0.0         0.0         0.0         0.0         0.0         0.0         0.0         0.0         0.0         0.0         70.    
   317  THR       1.7         13.         11.         3.3        0.31         0.0         0.0         0.0         4.0         0.0         0.0         0.0         8.5         68.         0.0         0.0         0.0         0.0         0.0         0.0         0.0         0.0         0.0         0.0         19.         0.0         1.7         0.0         0.0         0.0         0.0         0.0         0.0         0.0         0.0         0.0         0.0         0.0         0.0        0.13E+03
   318  GLY      0.80         15.         2.5        0.94        0.13         0.0         0.0         0.0         2.7         0.0         0.0         0.0         6.0         0.0         0.0         0.0         0.0         0.0         0.0         0.0         0.0         0.0         0.0         0.0         65.         0.0         1.7         0.0         0.0         0.0         0.0         0.0         0.0         0.0         0.0         0.0         0.0         0.0         0.0         94.    
   319  LEU       3.5         35.         11.         6.5         1.2         0.0         0.0         0.0         5.5         0.0         0.0         0.0         1.5         1.7        0.47E-01     0.0         0.0         0.0         0.0         0.0         0.0         0.0         0.0         0.0         33.         0.0         1.3         0.0         0.0         0.0         0.0         0.0         0.0         0.0         0.0         0.0         0.0         0.0         0.0        0.10E+03
   320  HYP       3.0         44.         37.         1.0         1.5         0.0         0.0         0.0         0.0         0.0         0.0         0.0        0.87         0.0         0.0         0.0         0.0         0.0         0.0         0.0         0.0         0.0         0.0         0.0         13.         0.0         6.8         0.0         0.0         0.0         0.0         0.0         0.0         0.0         0.0         0.0         0.0         0.0         0.0        0.11E+03
   321  GLY       1.9         7.3         7.2        0.59        0.47         0.0         0.0         0.0         13.         0.0         0.0         0.0        0.56E-01     0.0         0.0         0.0         0.0         0.0         0.0         0.0         0.0         0.0         0.0         0.0         68.         0.0        0.48         0.0         0.0         0.0         0.0         0.0         0.0         0.0         0.0         0.0         0.0         0.0         0.0         99.    
   322  PRO       2.6         48.         6.9         5.6        0.33         0.0         0.0         0.0         11.         0.0         0.0         0.0         80.         30.         35.         29.         0.0         0.0         0.0         0.0         0.0         0.0         0.0         0.0         78.         0.0        0.67         0.0         0.0         0.0         0.0         0.0         0.0         0.0         0.0         0.0         0.0         0.0         0.0        0.33E+03
   323  PRO       3.7         33.         9.3         2.3        0.62E-01     0.0         0.0         0.0         0.0         0.0         0.0         0.0         82.         3.9         1.8         1.4         0.0         0.0         0.0         0.0         0.0         0.0         0.0         0.0         28.         0.0         0.0         0.0         0.0         0.0         0.0         0.0         0.0         0.0         0.0         0.0         0.0         0.0         0.0        0.17E+03
   324  GLY       2.6         14.        0.62        0.56         0.0         0.0         0.0         0.0         10.         0.0         0.0         0.0         4.5         0.0         0.0         0.0         0.0         0.0         0.0         0.0         0.0         0.0         0.0         0.0         27.         0.0        0.59         0.0         0.0         0.0         0.0         0.0         0.0         0.0         0.0         0.0         0.0         0.0         0.0         60.    
   325  GLU       1.9         15.         3.5         1.5         0.0         0.0         0.0         0.0         8.4         0.0         0.0         0.0         3.3         1.8         4.9        0.67         0.0         0.0         0.0         0.0         0.0         0.0         0.0         0.0        0.12E+03     0.0        0.56         0.0         0.0         0.0         0.0         0.0         0.0         0.0         0.0         0.0         0.0         0.0         0.0        0.16E+03
   326  ARG       1.9         11.         6.8         1.5        0.20         0.0         0.0         0.0         9.2         0.0         0.0         0.0         2.9         1.0         7.1         6.3         29.         0.0         0.0         0.0         0.0         0.0         0.0         0.0         33.         0.0         0.0         0.0         0.0         0.0         0.0         0.0         0.0         0.0         0.0         0.0         0.0         0.0         0.0        0.11E+03
   327  GLY       1.6         7.1         0.0        0.16         0.0         0.0         0.0         0.0         7.0         0.0         0.0         0.0         4.2         0.0         0.0         0.0         0.0         0.0         0.0         0.0         0.0         0.0         0.0         0.0         7.4         0.0        0.61         0.0         0.0         0.0         0.0         0.0         0.0         0.0         0.0         0.0         0.0         0.0         0.0         28.    
   328  GLY       1.8         12.         1.2        0.38        0.12         0.0         0.0         0.0         5.1         0.0         0.0         0.0         4.9         0.0         0.0         0.0         0.0         0.0         0.0         0.0         0.0         0.0         0.0         0.0         6.0         0.0         0.0         0.0         0.0         0.0         0.0         0.0         0.0         0.0         0.0         0.0         0.0         0.0         0.0         32.    
   329  HYP       2.4         39.         21.         1.1        0.12         0.0         0.0         0.0         0.0         0.0         0.0         0.0         2.5         0.0         0.0         0.0         0.0         0.0         0.0         0.0         0.0         0.0         0.0         0.0         9.2         0.0         5.6         0.0         0.0         0.0         0.0         0.0         0.0         0.0         0.0         0.0         0.0         0.0         0.0         80.    
   330  GLY      0.28         2.2         3.0        0.40        0.60E-01     0.0         0.0         0.0         5.4         0.0         0.0         0.0        0.93E-01     0.0         0.0         0.0         0.0         0.0         0.0         0.0         0.0         0.0         0.0         0.0         67.         0.0        0.57         0.0         0.0         0.0         0.0         0.0         0.0         0.0         0.0         0.0         0.0         0.0         0.0         79.    
   331  SER      0.34         3.2         7.3         1.5        0.16         0.0         0.0         0.0         5.3         0.0         0.0         0.0         1.3         38.         0.0         0.0         0.0         0.0         0.0         0.0         0.0         0.0         0.0         0.0        0.11E+03     0.0         1.0         0.0         0.0         0.0         0.0         0.0         0.0         0.0         0.0         0.0         0.0         0.0         0.0        0.17E+03
   332  ARG       1.1         8.6         5.9         1.3         0.0         0.0         0.0         0.0         4.9         0.0         0.0         0.0         2.3         40.         1.8         3.8         2.7         0.0         0.0         0.0         0.0         0.0         0.0         0.0         29.         0.0         1.9         0.0         0.0         0.0         0.0         0.0         0.0         0.0         0.0         0.0         0.0         0.0         0.0        0.10E+03
   333  GLY      0.56         4.6        0.34E-01    0.25         0.0         0.0         0.0         0.0         3.1         0.0         0.0         0.0         1.6         0.0         0.0         0.0         0.0         0.0         0.0         0.0         0.0         0.0         0.0         0.0         5.4         0.0        0.38         0.0         0.0         0.0         0.0         0.0         0.0         0.0         0.0         0.0         0.0         0.0         0.0         16.    
   334  PHE       1.4         15.         9.4         5.6        0.17         0.0         0.0         0.0         5.3         0.0         0.0         0.0        0.68         45.         4.8         0.0         0.0         0.0         0.0         0.0         0.0         0.0         0.0         0.0         11.         0.0        0.63         0.0         0.0         0.0         0.0         0.0         0.0         0.0         0.0         0.0         0.0         0.0         0.0        0.10E+03
   335  HYP       1.3         28.         28.        0.44        0.17         0.0         0.0         0.0         0.0         0.0         0.0         0.0        0.91E-01     0.0         0.0         0.0         0.0         0.0         0.0         0.0         0.0         0.0         0.0         0.0         13.         0.0         9.2         0.0         0.0         0.0         0.0         0.0         0.0         0.0         0.0         0.0         0.0         0.0         0.0         80.    
   336  GLY      0.56         3.7         12.        0.23        0.25         0.0         0.0         0.0         7.9         0.0         0.0         0.0        0.52         0.0         0.0         0.0         0.0         0.0         0.0         0.0         0.0         0.0         0.0         0.0        0.10E+03     0.0        0.14         0.0         0.0         0.0         0.0         0.0         0.0         0.0         0.0         0.0         0.0         0.0         0.0        0.13E+03
   337  ALA      0.58         6.4         9.3         1.5         0.0         0.0         0.0         0.0         8.8         0.0         0.0         0.0         1.5         0.0         0.0         0.0         0.0         0.0         0.0         0.0         0.0         0.0         0.0         0.0        0.23E+03     0.0        0.31         0.0         0.0         0.0         0.0         0.0         0.0         0.0         0.0         0.0         0.0         0.0         0.0        0.26E+03
   338  ASP      0.64         7.9         4.5         1.2         0.0         0.0         0.0         0.0         5.8         0.0         0.0         0.0         2.3        0.53         2.0         0.0         0.0         0.0         0.0         0.0         0.0         0.0         0.0         0.0        0.16E+03     0.0        0.14         0.0         0.0         0.0         0.0         0.0         0.0         0.0         0.0         0.0         0.0         0.0         0.0        0.18E+03
   339  GLY      0.46         2.9        0.11        0.45         0.0         0.0         0.0         0.0         3.9         0.0         0.0         0.0         1.3         0.0         0.0         0.0         0.0         0.0         0.0         0.0         0.0         0.0         0.0         0.0         25.         0.0        0.26         0.0         0.0         0.0         0.0         0.0         0.0         0.0         0.0         0.0         0.0         0.0         0.0         34.    
   340  VAL       1.8         6.1         3.9         2.1        0.15         0.0         0.0         0.0         10.         0.0         0.0         0.0         1.5         54.         0.0         0.0         0.0         0.0         0.0         0.0         0.0         0.0         0.0         0.0         44.         0.0        0.52         0.0         0.0         0.0         0.0         0.0         0.0         0.0         0.0         0.0         0.0         0.0         0.0        0.12E+03
   341  ALA       1.7         7.5         4.6         1.5        0.15         0.0         0.0         0.0         5.5         0.0         0.0         0.0         3.9         0.0         0.0         0.0         0.0         0.0         0.0         0.0         0.0         0.0         0.0         0.0        0.16E+03     0.0         0.0         0.0         0.0         0.0         0.0         0.0         0.0         0.0         0.0         0.0         0.0         0.0         0.0        0.19E+03
   342  GLY       1.7         13.         1.1        0.49         0.0         0.0         0.0         0.0         5.5         0.0         0.0         0.0         2.8         0.0         0.0         0.0         0.0         0.0         0.0         0.0         0.0         0.0         0.0         0.0         40.         0.0         0.0         0.0         0.0         0.0         0.0         0.0         0.0         0.0         0.0         0.0         0.0         0.0         0.0         66.    
   343  PRO       1.5         37.         9.6         2.6        0.72         0.0         0.0         0.0         10.         0.0         0.0         0.0         1.9         27.         35.         32.         0.0         0.0         0.0         0.0         0.0         0.0         0.0         0.0        0.11E+03     0.0         0.0         0.0         0.0         0.0         0.0         0.0         0.0         0.0         0.0         0.0         0.0         0.0         0.0        0.26E+03
   344  LYS       2.8         18.         15.         4.6        0.85         0.0         0.0         0.0         5.9         0.0         0.0         0.0         3.7         47.         29.         31.         4.8         0.0         0.0         0.0         0.0         0.0         0.0         0.0        0.18E+03     0.0         0.0         0.0         0.0         0.0         0.0         0.0         0.0         0.0         0.0         0.0         0.0         0.0         0.0        0.35E+03
   345  GLY       1.3         7.2        0.68        0.24        0.13         0.0         0.0         0.0         7.9         0.0         0.0         0.0         2.5         0.0         0.0         0.0         0.0         0.0         0.0         0.0         0.0         0.0         0.0         0.0         43.         0.0         0.0         0.0         0.0         0.0         0.0         0.0         0.0         0.0         0.0         0.0         0.0         0.0         0.0         62.    
   346  PRO       1.4         27.         5.6         1.7        0.52         0.0         0.0         0.0         6.7         0.0         0.0         0.0        0.88         27.         35.         32.         0.0         0.0         0.0         0.0         0.0         0.0         0.0         0.0         35.         0.0         0.0         0.0         0.0         0.0         0.0         0.0         0.0         0.0         0.0         0.0         0.0         0.0         0.0        0.17E+03
   347  ALA       1.8         9.3         3.4         1.4        0.33         0.0         0.0         0.0         9.9         0.0         0.0         0.0         1.6         0.0         0.0         0.0         0.0         0.0         0.0         0.0         0.0         0.0         0.0         0.0        0.15E+03     0.0         0.0         0.0         0.0         0.0         0.0         0.0         0.0         0.0         0.0         0.0         0.0         0.0         0.0        0.18E+03
   348  GLY       1.8         8.1         1.3        0.36         0.0         0.0         0.0         0.0         6.8         0.0         0.0         0.0         1.9         0.0         0.0         0.0         0.0         0.0         0.0         0.0         0.0         0.0         0.0         0.0         53.         0.0         0.0         0.0         0.0         0.0         0.0         0.0         0.0         0.0         0.0         0.0         0.0         0.0         0.0         73.    
   349  GLU       2.2         8.2         7.4         2.0         0.0         0.0         0.0         0.0         8.4         0.0         0.0         0.0         2.5         32.         6.2         3.3         0.0         0.0         0.0         0.0         0.0         0.0         0.0         0.0        0.15E+03     0.0         0.0         0.0         0.0         0.0         0.0         0.0         0.0         0.0         0.0         0.0         0.0         0.0         0.0        0.23E+03
   350  ARG       1.8         10.         4.4         3.2         0.0         0.0         0.0         0.0         5.7         0.0         0.0         0.0         1.7         39.         4.5         32.         3.2         0.0         0.0         0.0         0.0         0.0         0.0         0.0         40.         0.0        0.83         0.0         0.0         0.0         0.0         0.0         0.0         0.0         0.0         0.0         0.0         0.0         0.0        0.15E+03
   351  GLY       1.7         4.7        0.93        0.52         0.0         0.0         0.0         0.0         6.4         0.0         0.0         0.0         1.8         0.0         0.0         0.0         0.0         0.0         0.0         0.0         0.0         0.0         0.0         0.0         23.         0.0        0.95         0.0         0.0         0.0         0.0         0.0         0.0         0.0         0.0         0.0         0.0         0.0         0.0         40.    
   352  SER       2.0         9.8         6.0         1.4         0.0         0.0         0.0         0.0         6.2         0.0         0.0         0.0         2.2         1.6         0.0         0.0         0.0         0.0         0.0         0.0         0.0         0.0         0.0         0.0         94.         0.0         0.0         0.0         0.0         0.0         0.0         0.0         0.0         0.0         0.0         0.0         0.0         0.0         0.0        0.12E+03
   353  HYP       3.0         35.         18.         1.1        0.49         0.0         0.0         0.0         0.0         0.0         0.0         0.0        0.39         0.0         0.0         0.0         0.0         0.0         0.0         0.0         0.0         0.0         0.0         0.0         25.         0.0         8.8         0.0         0.0         0.0         0.0         0.0         0.0         0.0         0.0         0.0         0.0         0.0         0.0         92.    
   354  GLY       2.5         18.         6.0        0.46        0.18         0.0         0.0         0.0         22.         0.0         0.0         0.0         82.         0.0         0.0         0.0         0.0         0.0         0.0         0.0         0.0         0.0         0.0         0.0         62.         0.0         2.1         0.0         0.0         0.0         0.0         0.0         0.0         0.0         0.0         0.0         0.0         0.0         0.0        0.19E+03
   355  PRO       5.4         34.         18.         3.8        0.63         0.0         0.0         0.0         8.6         0.0         0.0         0.0         82.         4.2         2.0         2.4         0.0         0.0         0.0         0.0         0.0         0.0         0.0         0.0         69.         0.0         1.6         0.0         0.0         0.0         0.0         0.0         0.0         0.0         0.0         0.0         0.0         0.0         0.0        0.23E+03
   356  ALA       2.5         5.6         7.8         1.7         0.0         0.0         0.0         0.0         10.         0.0         0.0         0.0         2.6         0.0         0.0         0.0         0.0         0.0         0.0         0.0         0.0         0.0         0.0         0.0        0.19E+03     0.0         3.2         0.0         0.0         0.0         0.0         0.0         0.0         0.0         0.0         0.0         0.0         0.0         0.0        0.22E+03
   357  GLY       1.4         16.         1.6        0.60        0.33         0.0         0.0         0.0         7.7         0.0         0.0         0.0         2.7         0.0         0.0         0.0         0.0         0.0         0.0         0.0         0.0         0.0         0.0         0.0         35.         0.0        0.34         0.0         0.0         0.0         0.0         0.0         0.0         0.0         0.0         0.0         0.0         0.0         0.0         66.    
   358  PRO       1.5         30.         6.5        0.73         0.0         0.0         0.0         0.0         8.4         0.0         0.0         0.0         1.6         6.2         2.6         1.4         0.0         0.0         0.0         0.0         0.0         0.0         0.0         0.0         29.         0.0        0.23         0.0         0.0         0.0         0.0         0.0         0.0         0.0         0.0         0.0         0.0         0.0         0.0         88.    
   359  LYS       1.3         6.7         4.3         1.6         0.0         0.0         0.0         0.0         8.7         0.0         0.0         0.0         3.7         42.         50.        0.60         24.         0.0         0.0         0.0         0.0         0.0         0.0         0.0        0.13E+03     0.0        0.86         0.0         0.0         0.0         0.0         0.0         0.0         0.0         0.0         0.0         0.0         0.0         0.0        0.27E+03
   360  GLY       2.1         6.4        0.92        0.33        0.33         0.0         0.0         0.0         7.2         0.0         0.0         0.0         4.2         0.0         0.0         0.0         0.0         0.0         0.0         0.0         0.0         0.0         0.0         0.0         46.         0.0        0.80         0.0         0.0         0.0         0.0         0.0         0.0         0.0         0.0         0.0         0.0         0.0         0.0         69.    
   361  SER       2.9         9.8         6.9         1.8         0.0         0.0         0.0         0.0         7.1         0.0         0.0         0.0         2.4        0.53         0.0         0.0         0.0         0.0         0.0         0.0         0.0         0.0         0.0         0.0         98.         0.0        0.14         0.0         0.0         0.0         0.0         0.0         0.0         0.0         0.0         0.0         0.0         0.0         0.0        0.13E+03
   362  HYP       2.4         42.         14.        0.25         0.0         0.0         0.0         0.0         0.0         0.0         0.0         0.0        0.54         0.0         0.0         0.0         0.0         0.0         0.0         0.0         0.0         0.0         0.0         0.0         17.         0.0         7.0         0.0         0.0         0.0         0.0         0.0         0.0         0.0         0.0         0.0         0.0         0.0         0.0         83.    
   363  GLY      0.87         5.3         1.1        0.74E-01     0.0         0.0         0.0         0.0         5.2         0.0         0.0         0.0         1.8         0.0         0.0         0.0         0.0         0.0         0.0         0.0         0.0         0.0         0.0         0.0         28.         0.0        0.38         0.0         0.0         0.0         0.0         0.0         0.0         0.0         0.0         0.0         0.0         0.0         0.0         42.    
   364  GLU       1.7         11.         4.1         1.5         0.0         0.0         0.0         0.0         5.2         0.0         0.0         0.0         2.1         1.0         36.        0.29         0.0         0.0         0.0         0.0         0.0         0.0         0.0         0.0        0.15E+03     0.0         1.7         0.0         0.0         0.0         0.0         0.0         0.0         0.0         0.0         0.0         0.0         0.0         0.0        0.22E+03
   365  ALA       2.3         10.         2.9         1.5         0.0         0.0         0.0         0.0         4.5         0.0         0.0         0.0        0.47         0.0         0.0         0.0         0.0         0.0         0.0         0.0         0.0         0.0         0.0         0.0        0.17E+03     0.0        0.71         0.0         0.0         0.0         0.0         0.0         0.0         0.0         0.0         0.0         0.0         0.0         0.0        0.19E+03
   366  GLY       2.6         5.4         1.2        0.51         0.0         0.0         0.0         0.0         3.4         0.0         0.0         0.0         1.7         0.0         0.0         0.0         0.0         0.0         0.0         0.0         0.0         0.0         0.0         0.0         29.         0.0         1.6         0.0         0.0         0.0         0.0         0.0         0.0         0.0         0.0         0.0         0.0         0.0         0.0         45.    
   367  ARG       3.3         13.         7.7        0.99        0.34         0.0         0.0         0.0         4.3         0.0         0.0         0.0         3.0         34.         4.4         32.         23.         0.0         0.0         0.0         0.0         0.0         0.0         0.0         7.0         0.0         1.0         0.0         0.0         0.0         0.0         0.0         0.0         0.0         0.0         0.0         0.0         0.0         0.0        0.13E+03
   368  HYP       1.4         34.         17.         1.1        0.34         0.0         0.0         0.0         0.0         0.0         0.0         0.0         1.5         0.0         0.0         0.0         0.0         0.0         0.0         0.0         0.0         0.0         0.0         0.0         1.5         0.0         6.6         0.0         0.0         0.0         0.0         0.0         0.0         0.0         0.0         0.0         0.0         0.0         0.0         63.    
   369  GLY      0.26         1.3         1.2        0.38         0.0         0.0         0.0         0.0         3.3         0.0         0.0         0.0        0.52         0.0         0.0         0.0         0.0         0.0         0.0         0.0         0.0         0.0         0.0         0.0         27.         0.0        0.92         0.0         0.0         0.0         0.0         0.0         0.0         0.0         0.0         0.0         0.0         0.0         0.0         34.    
   370  GLU      0.72         3.0         6.1         2.3         0.0         0.0         0.0         0.0         4.9         0.0         0.0         0.0         1.5         44.         2.3         1.5         0.0         0.0         0.0         0.0         0.0         0.0         0.0         0.0        0.17E+03     0.0         2.2         0.0         0.0         0.0         0.0         0.0         0.0         0.0         0.0         0.0         0.0         0.0         0.0        0.24E+03
   371  ALA      0.96         3.3         3.7         1.7         0.0         0.0         0.0         0.0         4.7         0.0         0.0         0.0         2.2         0.0         0.0         0.0         0.0         0.0         0.0         0.0         0.0         0.0         0.0         0.0        0.18E+03     0.0         1.3         0.0         0.0         0.0         0.0         0.0         0.0         0.0         0.0         0.0         0.0         0.0         0.0        0.20E+03
   372  GLY       1.4         5.7        0.76E-01    0.81        0.73E-01     0.0         0.0         0.0         3.4         0.0         0.0         0.0         4.3         0.0         0.0         0.0         0.0         0.0         0.0         0.0         0.0         0.0         0.0         0.0         49.         0.0        0.64         0.0         0.0         0.0         0.0         0.0         0.0         0.0         0.0         0.0         0.0         0.0         0.0         66.    
   373  LEU       1.4         17.         8.1         4.2        0.73E-01     0.0         0.0         0.0         4.4         0.0         0.0         0.0         3.1        0.40         1.2         0.0         0.0         0.0         0.0         0.0         0.0         0.0         0.0         0.0         22.         0.0        0.53         0.0         0.0         0.0         0.0         0.0         0.0         0.0         0.0         0.0         0.0         0.0         0.0         63.    
   374  HYP       1.8         31.         17.        0.61         0.0         0.0         0.0         0.0         0.0         0.0         0.0         0.0        0.20         0.0         0.0         0.0         0.0         0.0         0.0         0.0         0.0         0.0         0.0         0.0         3.9         0.0         6.0         0.0         0.0         0.0         0.0         0.0         0.0         0.0         0.0         0.0         0.0         0.0         0.0         60.    
   375  GLY      0.54         2.6         1.9        0.35        0.75         0.0         0.0         0.0         5.8         0.0         0.0         0.0        0.49         0.0         0.0         0.0         0.0         0.0         0.0         0.0         0.0         0.0         0.0         0.0         39.         0.0        0.16         0.0         0.0         0.0         0.0         0.0         0.0         0.0         0.0         0.0         0.0         0.0         0.0         51.    
   376  ALA      0.49         7.3         9.1         1.1         0.0         0.0         0.0         0.0         6.9         0.0         0.0         0.0         1.5         0.0         0.0         0.0         0.0         0.0         0.0         0.0         0.0         0.0         0.0         0.0        0.22E+03     0.0         1.5         0.0         0.0         0.0         0.0         0.0         0.0         0.0         0.0         0.0         0.0         0.0         0.0        0.25E+03
   377  LYS      0.95         11.         3.3         2.7        0.14E-01     0.0         0.0         0.0         8.4         0.0         0.0         0.0         3.0         7.3         35.         29.         1.9         0.0         0.0         0.0         0.0         0.0         0.0         0.0        0.15E+03     0.0        0.47         0.0         0.0         0.0         0.0         0.0         0.0         0.0         0.0         0.0         0.0         0.0         0.0        0.26E+03
   378  GLY      0.47         5.5        0.10E-03    0.61        0.60E-01     0.0         0.0         0.0         5.8         0.0         0.0         0.0         4.5         0.0         0.0         0.0         0.0         0.0         0.0         0.0         0.0         0.0         0.0         0.0         67.         0.0        0.44         0.0         0.0         0.0         0.0         0.0         0.0         0.0         0.0         0.0         0.0         0.0         0.0         84.    
   379  LEU       1.2         15.         3.9         5.6        0.17         0.0         0.0         0.0         10.         0.0         0.0         0.0         2.7        0.23         37.         0.0         0.0         0.0         0.0         0.0         0.0         0.0         0.0         0.0         28.         0.0         1.5         0.0         0.0         0.0         0.0         0.0         0.0         0.0         0.0         0.0         0.0         0.0         0.0        0.11E+03
   380  THR       1.2         5.6         4.9         2.7         0.0         0.0         0.0         0.0         7.3         0.0         0.0         0.0        0.96        0.35         0.0         0.0         0.0         0.0         0.0         0.0         0.0         0.0         0.0         0.0         26.         0.0         1.7         0.0         0.0         0.0         0.0         0.0         0.0         0.0         0.0         0.0         0.0         0.0         0.0         50.    
   381  GLY       1.5         3.6         1.9        0.11         0.0         0.0         0.0         0.0         10.         0.0         0.0         0.0         2.1         0.0         0.0         0.0         0.0         0.0         0.0         0.0         0.0         0.0         0.0         0.0         52.         0.0        0.83E-02     0.0         0.0         0.0         0.0         0.0         0.0         0.0         0.0         0.0         0.0         0.0         0.0         72.    
   382  SER       1.8         7.5         7.6        0.86        0.15         0.0         0.0         0.0         7.5         0.0         0.0         0.0         2.3         42.         0.0         0.0         0.0         0.0         0.0         0.0         0.0         0.0         0.0         0.0        0.12E+03     0.0         0.0         0.0         0.0         0.0         0.0         0.0         0.0         0.0         0.0         0.0         0.0         0.0         0.0        0.18E+03
   383  HYP       1.7         36.         26.        0.73        0.15         0.0         0.0         0.0         0.0         0.0         0.0         0.0         1.1         0.0         0.0         0.0         0.0         0.0         0.0         0.0         0.0         0.0         0.0         0.0         32.         0.0         3.0         0.0         0.0         0.0         0.0         0.0         0.0         0.0         0.0         0.0         0.0         0.0         0.0        0.10E+03
   384  GLY      0.48         3.5         6.6        0.79         0.0         0.0         0.0         0.0         7.3         0.0         0.0         0.0         1.5         0.0         0.0         0.0         0.0         0.0         0.0         0.0         0.0         0.0         0.0         0.0         93.         0.0        0.28         0.0         0.0         0.0         0.0         0.0         0.0         0.0         0.0         0.0         0.0         0.0         0.0        0.11E+03
   385  SER       1.6         6.1         3.1         2.0        0.22         0.0         0.0         0.0         6.1         0.0         0.0         0.0         1.7         1.0         0.0         0.0         0.0         0.0         0.0         0.0         0.0         0.0         0.0         0.0         83.         0.0        0.95         0.0         0.0         0.0         0.0         0.0         0.0         0.0         0.0         0.0         0.0         0.0         0.0        0.11E+03
   386  HYP       1.6         34.         18.        0.87        0.22         0.0         0.0         0.0         0.0         0.0         0.0         0.0        0.17         0.0         0.0         0.0         0.0         0.0         0.0         0.0         0.0         0.0         0.0         0.0         15.         0.0         5.7         0.0         0.0         0.0         0.0         0.0         0.0         0.0         0.0         0.0         0.0         0.0         0.0         76.    
   387  GLY       1.8         8.0         3.9        0.80         0.0         0.0         0.0         0.0         6.3         0.0         0.0         0.0        0.38         0.0         0.0         0.0         0.0         0.0         0.0         0.0         0.0         0.0         0.0         0.0         20.         0.0         2.4         0.0         0.0         0.0         0.0         0.0         0.0         0.0         0.0         0.0         0.0         0.0         0.0         44.    
   388  PRO       2.4         37.         6.7         2.6        0.18         0.0         0.0         0.0         6.9         0.0         0.0         0.0        0.69        0.57        0.80         5.2         0.0         0.0         0.0         0.0         0.0         0.0         0.0         0.0         28.         0.0         2.6         0.0         0.0         0.0         0.0         0.0         0.0         0.0         0.0         0.0         0.0         0.0         0.0         94.    
   389  ASP       2.7         9.6         3.2         2.8         0.0         0.0         0.0         0.0         10.         0.0         0.0         0.0        0.81         4.8         2.6         0.0         0.0         0.0         0.0         0.0         0.0         0.0         0.0         0.0        0.11E+03     0.0        0.96         0.0         0.0         0.0         0.0         0.0         0.0         0.0         0.0         0.0         0.0         0.0         0.0        0.15E+03
   390  GLY       2.4         7.5        0.45        0.36        0.12         0.0         0.0         0.0         5.3         0.0         0.0         0.0         1.7         0.0         0.0         0.0         0.0         0.0         0.0         0.0         0.0         0.0         0.0         0.0         47.         0.0        0.40         0.0         0.0         0.0         0.0         0.0         0.0         0.0         0.0         0.0         0.0         0.0         0.0         65.    
   391  LYS       2.6         7.7         4.2        0.82        0.10         0.0         0.0         0.0         7.6         0.0         0.0         0.0         1.7         33.         36.        0.93        0.46         0.0         0.0         0.0         0.0         0.0         0.0         0.0        0.13E+03     0.0         1.1         0.0         0.0         0.0         0.0         0.0         0.0         0.0         0.0         0.0         0.0         0.0         0.0        0.23E+03
   392  THR       1.7         4.2         4.9         1.9        0.20         0.0         0.0         0.0         7.7         0.0         0.0         0.0        0.70        0.82         0.0         0.0         0.0         0.0         0.0         0.0         0.0         0.0         0.0         0.0         39.         0.0        0.37         0.0         0.0         0.0         0.0         0.0         0.0         0.0         0.0         0.0         0.0         0.0         0.0         62.    
   393  GLY       2.0         4.8        0.77        0.53        0.98E-01     0.0         0.0         0.0         8.8         0.0         0.0         0.0        0.18         0.0         0.0         0.0         0.0         0.0         0.0         0.0         0.0         0.0         0.0         0.0         7.5         0.0        0.43         0.0         0.0         0.0         0.0         0.0         0.0         0.0         0.0         0.0         0.0         0.0         0.0         25.    
   394  PRO       3.9         32.         7.4        0.37        0.21         0.0         0.0         0.0         9.5         0.0         0.0         0.0        0.63         27.         35.         33.         0.0         0.0         0.0         0.0         0.0         0.0         0.0         0.0         11.         0.0         0.0         0.0         0.0         0.0         0.0         0.0         0.0         0.0         0.0         0.0         0.0         0.0         0.0        0.16E+03
   395  HYP       3.2         31.         22.        0.28         0.0         0.0         0.0         0.0         0.0         0.0         0.0         0.0        0.60         0.0         0.0         0.0         0.0         0.0         0.0         0.0         0.0         0.0         0.0         0.0         11.         0.0         8.1         0.0         0.0         0.0         0.0         0.0         0.0         0.0         0.0         0.0         0.0         0.0         0.0         76.    
   396  GLY       2.5         16.         4.0        0.87E-01    0.37         0.0         0.0         0.0         16.         0.0         0.0         0.0         81.         0.0         0.0         0.0         0.0         0.0         0.0         0.0         0.0         0.0         0.0         0.0         57.         0.0        0.22         0.0         0.0         0.0         0.0         0.0         0.0         0.0         0.0         0.0         0.0         0.0         0.0        0.18E+03
   397  PRO       4.2         33.         9.0         1.6         0.0         0.0         0.0         0.0         15.         0.0         0.0         0.0         82.         3.5         1.6         2.7         0.0         0.0         0.0         0.0         0.0         0.0         0.0         0.0         50.         0.0         1.5         0.0         0.0         0.0         0.0         0.0         0.0         0.0         0.0         0.0         0.0         0.0         0.0        0.20E+03
   398  ALA       1.4         10.         3.2         1.7         0.0         0.0         0.0         0.0         8.1         0.0         0.0         0.0         2.1         0.0         0.0         0.0         0.0         0.0         0.0         0.0         0.0         0.0         0.0         0.0        0.15E+03     0.0         2.1         0.0         0.0         0.0         0.0         0.0         0.0         0.0         0.0         0.0         0.0         0.0         0.0        0.18E+03
   399  GLY      0.73         12.        0.93E-01    0.29         0.0         0.0         0.0         0.0         6.4         0.0         0.0         0.0         3.7         0.0         0.0         0.0         0.0         0.0         0.0         0.0         0.0         0.0         0.0         0.0         48.         0.0        0.37         0.0         0.0         0.0         0.0         0.0         0.0         0.0         0.0         0.0         0.0         0.0         0.0         72.    
   400  GLN       2.8         23.         2.8         4.3         3.1         0.0         0.0         0.0         6.4         0.0         0.0         0.0         2.3         40.         48.         4.5         0.0         0.0         0.0         0.0         0.0         0.0         0.0         0.0        0.14E+03     0.0        0.25         0.0         0.0         0.0         0.0         0.0         0.0         0.0         0.0         0.0         0.0         0.0         0.0        0.28E+03
   401  ASP       1.9         10.         5.8         1.4        0.19         0.0         0.0         0.0         5.7         0.0         0.0         0.0        0.15         36.         2.7         0.0         0.0         0.0         0.0         0.0         0.0         0.0         0.0         0.0        0.16E+03     0.0        0.12         0.0         0.0         0.0         0.0         0.0         0.0         0.0         0.0         0.0         0.0         0.0         0.0        0.22E+03
   402  GLY       1.5         3.5         1.1        0.15        0.11         0.0         0.0         0.0         5.7         0.0         0.0         0.0        0.33         0.0         0.0         0.0         0.0         0.0         0.0         0.0         0.0         0.0         0.0         0.0         28.         0.0        0.66         0.0         0.0         0.0         0.0         0.0         0.0         0.0         0.0         0.0         0.0         0.0         0.0         41.    
   403  ARG       2.3         9.9         8.6         3.0        0.66E-01     0.0         0.0         0.0         5.5         0.0         0.0         0.0         1.3         5.0         2.2         4.8         43.         0.0         0.0         0.0         0.0         0.0         0.0         0.0         9.7         0.0         0.0         0.0         0.0         0.0         0.0         0.0         0.0         0.0         0.0         0.0         0.0         0.0         0.0         96.    
   404  HYP       3.0         32.         17.         1.2        0.21         0.0         0.0         0.0         0.0         0.0         0.0         0.0         1.1         0.0         0.0         0.0         0.0         0.0         0.0         0.0         0.0         0.0         0.0         0.0         4.3         0.0         5.0         0.0         0.0         0.0         0.0         0.0         0.0         0.0         0.0         0.0         0.0         0.0         0.0         64.    
   405  GLY       1.3         8.0         3.1        0.42         0.0         0.0         0.0         0.0         5.8         0.0         0.0         0.0        0.74         0.0         0.0         0.0         0.0         0.0         0.0         0.0         0.0         0.0         0.0         0.0         17.         0.0        0.58         0.0         0.0         0.0         0.0         0.0         0.0         0.0         0.0         0.0         0.0         0.0         0.0         37.    
   406  PRO       2.3         33.         8.5         1.4         0.0         0.0         0.0         0.0         9.4         0.0         0.0         0.0         1.1         5.6         2.5         2.1         0.0         0.0         0.0         0.0         0.0         0.0         0.0         0.0         17.         0.0         1.0         0.0         0.0         0.0         0.0         0.0         0.0         0.0         0.0         0.0         0.0         0.0         0.0         84.    
   407  PRO       1.9         38.         5.8         4.8        0.26         0.0         0.0         0.0         7.8         0.0         0.0         0.0         1.2         2.0         36.         31.         0.0         0.0         0.0         0.0         0.0         0.0         0.0         0.0         80.         0.0         2.4         0.0         0.0         0.0         0.0         0.0         0.0         0.0         0.0         0.0         0.0         0.0         0.0        0.21E+03
   408  GLY       1.2         12.        0.78        0.62         0.0         0.0         0.0         0.0         7.2         0.0         0.0         0.0         1.4         0.0         0.0         0.0         0.0         0.0         0.0         0.0         0.0         0.0         0.0         0.0         68.         0.0         1.4         0.0         0.0         0.0         0.0         0.0         0.0         0.0         0.0         0.0         0.0         0.0         0.0         93.    
   409  PRO       1.1         27.         5.8        0.70         0.0         0.0         0.0         0.0         8.1         0.0         0.0         0.0        0.79         27.         35.         33.         0.0         0.0         0.0         0.0         0.0         0.0         0.0         0.0         17.         0.0         0.0         0.0         0.0         0.0         0.0         0.0         0.0         0.0         0.0         0.0         0.0         0.0         0.0        0.16E+03
   410  HYP       1.2         37.         20.        0.38        0.28         0.0         0.0         0.0         0.0         0.0         0.0         0.0        0.28         0.0         0.0         0.0         0.0         0.0         0.0         0.0         0.0         0.0         0.0         0.0         8.0         0.0         9.1         0.0         0.0         0.0         0.0         0.0         0.0         0.0         0.0         0.0         0.0         0.0         0.0         76.    
   411  GLY      0.77         6.6         1.7        0.59         0.0         0.0         0.0         0.0         4.2         0.0         0.0         0.0        0.66         0.0         0.0         0.0         0.0         0.0         0.0         0.0         0.0         0.0         0.0         0.0         66.         0.0        0.63         0.0         0.0         0.0         0.0         0.0         0.0         0.0         0.0         0.0         0.0         0.0         0.0         81.    
   412  ALA      0.43         6.3         4.5         1.5         0.0         0.0         0.0         0.0         5.4         0.0         0.0         0.0        0.67         0.0         0.0         0.0         0.0         0.0         0.0         0.0         0.0         0.0         0.0         0.0        0.16E+03     0.0        0.42         0.0         0.0         0.0         0.0         0.0         0.0         0.0         0.0         0.0         0.0         0.0         0.0        0.18E+03
   413  ARG       2.1         8.8         4.7         2.0         0.0         0.0         0.0         0.0         11.         0.0         0.0         0.0         1.1         1.3         1.2         32.         35.         0.0         0.0         0.0         0.0         0.0         0.0         0.0         41.         0.0        0.94         0.0         0.0         0.0         0.0         0.0         0.0         0.0         0.0         0.0         0.0         0.0         0.0        0.14E+03
   414  GLY       1.3         7.5        0.17        0.29         0.0         0.0         0.0         0.0         4.9         0.0         0.0         0.0         3.9         0.0         0.0         0.0         0.0         0.0         0.0         0.0         0.0         0.0         0.0         0.0         32.         0.0         1.5         0.0         0.0         0.0         0.0         0.0         0.0         0.0         0.0         0.0         0.0         0.0         0.0         51.    
   415  GLN       1.8         11.         5.1         2.1        0.51         0.0         0.0         0.0         10.         0.0         0.0         0.0         3.4         43.        0.14E-03     3.3         0.0         0.0         0.0         0.0         0.0         0.0         0.0         0.0        0.18E+03     0.0         0.0         0.0         0.0         0.0         0.0         0.0         0.0         0.0         0.0         0.0         0.0         0.0         0.0        0.26E+03
   416  ALA      0.55         3.9         3.8         1.9         0.0         0.0         0.0         0.0         15.         0.0         0.0         0.0         1.7         0.0         0.0         0.0         0.0         0.0         0.0         0.0         0.0         0.0         0.0         0.0        0.18E+03     0.0         0.0         0.0         0.0         0.0         0.0         0.0         0.0         0.0         0.0         0.0         0.0         0.0         0.0        0.21E+03
   417  GLY      0.52         5.5        0.28        0.34        0.41         0.0         0.0         0.0         9.0         0.0         0.0         0.0         3.6         0.0         0.0         0.0         0.0         0.0         0.0         0.0         0.0         0.0         0.0         0.0         32.         0.0         0.0         0.0         0.0         0.0         0.0         0.0         0.0         0.0         0.0         0.0         0.0         0.0         0.0         52.    
   418  VAL       2.4         16.         4.0         4.8        0.51         0.0         0.0         0.0         12.         0.0         0.0         0.0         4.2         52.         0.0         0.0         0.0         0.0         0.0         0.0         0.0         0.0         0.0         0.0         38.         0.0         0.0         0.0         0.0         0.0         0.0         0.0         0.0         0.0         0.0         0.0         0.0         0.0         0.0        0.13E+03
   419  MET       1.9         15.         2.7         2.4        0.32         0.0         0.0         0.0         12.         0.0         0.0         0.0         2.2         5.7        0.79         31.         0.0         0.0         0.0         0.0         0.0         0.0         0.0         0.0        0.13E+03     0.0         0.0         0.0         0.0         0.0         0.0         0.0         0.0         0.0         0.0         0.0         0.0         0.0         0.0        0.21E+03
   420  GLY       1.9         4.4        0.92        0.39         0.0         0.0         0.0         0.0         6.7         0.0         0.0         0.0         2.2         0.0         0.0         0.0         0.0         0.0         0.0         0.0         0.0         0.0         0.0         0.0         37.         0.0        0.91         0.0         0.0         0.0         0.0         0.0         0.0         0.0         0.0         0.0         0.0         0.0         0.0         54.    
   421  PHE       3.2         14.         12.         3.2        0.34         0.0         0.0         0.0         10.         0.0         0.0         0.0         2.6         41.         1.7         0.0         0.0         0.0         0.0         0.0         0.0         0.0         0.0         0.0         5.5         0.0        0.13         0.0         0.0         0.0         0.0         0.0         0.0         0.0         0.0         0.0         0.0         0.0         0.0         94.    
   422  HYP       4.1         31.         24.        0.88        0.12         0.0         0.0         0.0         0.0         0.0         0.0         0.0        0.77         0.0         0.0         0.0         0.0         0.0         0.0         0.0         0.0         0.0         0.0         0.0         4.3         0.0         8.2         0.0         0.0         0.0         0.0         0.0         0.0         0.0         0.0         0.0         0.0         0.0         0.0         74.    
   423  GLY       3.0         8.8         2.6        0.57         0.0         0.0         0.0         0.0         7.3         0.0         0.0         0.0        0.53         0.0         0.0         0.0         0.0         0.0         0.0         0.0         0.0         0.0         0.0         0.0         34.         0.0        0.47         0.0         0.0         0.0         0.0         0.0         0.0         0.0         0.0         0.0         0.0         0.0         0.0         58.    
   424  PRO       2.8         42.         11.         1.4         0.0         0.0         0.0         0.0         12.         0.0         0.0         0.0         3.6         1.5         1.0         4.5         0.0         0.0         0.0         0.0         0.0         0.0         0.0         0.0        0.10E+03     0.0         3.1         0.0         0.0         0.0         0.0         0.0         0.0         0.0         0.0         0.0         0.0         0.0         0.0        0.19E+03
   425  LYS       1.2         10.         11.        0.77         0.0         0.0         0.0         0.0         14.         0.0         0.0         0.0         4.0         38.        0.64         3.1         21.         0.0         0.0         0.0         0.0         0.0         0.0         0.0        0.20E+03     0.0         2.6         0.0         0.0         0.0         0.0         0.0         0.0         0.0         0.0         0.0         0.0         0.0         0.0        0.30E+03
   426  GLY       1.1         4.6         1.5        0.28         0.0         0.0         0.0         0.0         10.         0.0         0.0         0.0         1.9         0.0         0.0         0.0         0.0         0.0         0.0         0.0         0.0         0.0         0.0         0.0         69.         0.0         2.1         0.0         0.0         0.0         0.0         0.0         0.0         0.0         0.0         0.0         0.0         0.0         0.0         91.    
   427  ALA       1.8         5.9         7.2        0.92         0.0         0.0         0.0         0.0         13.         0.0         0.0         0.0         2.5         0.0         0.0         0.0         0.0         0.0         0.0         0.0         0.0         0.0         0.0         0.0        0.21E+03     0.0         0.0         0.0         0.0         0.0         0.0         0.0         0.0         0.0         0.0         0.0         0.0         0.0         0.0        0.24E+03
   428  ALA       1.0         7.9         4.1         1.4         0.0         0.0         0.0         0.0         9.1         0.0         0.0         0.0         2.9         0.0         0.0         0.0         0.0         0.0         0.0         0.0         0.0         0.0         0.0         0.0        0.19E+03     0.0         1.1         0.0         0.0         0.0         0.0         0.0         0.0         0.0         0.0         0.0         0.0         0.0         0.0        0.21E+03
   429  GLY      0.94         5.3        0.45        0.52         0.0         0.0         0.0         0.0         8.1         0.0         0.0         0.0         3.4         0.0         0.0         0.0         0.0         0.0         0.0         0.0         0.0         0.0         0.0         0.0         53.         0.0        0.80         0.0         0.0         0.0         0.0         0.0         0.0         0.0         0.0         0.0         0.0         0.0         0.0         73.    
   430  GLU       2.4         12.         5.2         2.3        0.25         0.0         0.0         0.0         8.4         0.0         0.0         0.0         2.2         2.3         30.         1.3         0.0         0.0         0.0         0.0         0.0         0.0         0.0         0.0        0.13E+03     0.0        0.93E-01     0.0         0.0         0.0         0.0         0.0         0.0         0.0         0.0         0.0         0.0         0.0         0.0        0.20E+03
   431  HYP       2.5         39.         23.        0.58        0.31         0.0         0.0         0.0         0.0         0.0         0.0         0.0        0.27         0.0         0.0         0.0         0.0         0.0         0.0         0.0         0.0         0.0         0.0         0.0         34.         0.0         9.0         0.0         0.0         0.0         0.0         0.0         0.0         0.0         0.0         0.0         0.0         0.0         0.0        0.11E+03
   432  GLY       1.3         8.2         3.1        0.43         0.0         0.0         0.0         0.0         4.2         0.0         0.0         0.0         1.9         0.0         0.0         0.0         0.0         0.0         0.0         0.0         0.0         0.0         0.0         0.0         92.         0.0        0.37         0.0         0.0         0.0         0.0         0.0         0.0         0.0         0.0         0.0         0.0         0.0         0.0        0.11E+03
   433  LYS       1.1         14.         5.5         2.0         0.0         0.0         0.0         0.0         6.0         0.0         0.0         0.0         2.2         3.7        0.94         4.7         21.         0.0         0.0         0.0         0.0         0.0         0.0         0.0        0.17E+03     0.0        0.56         0.0         0.0         0.0         0.0         0.0         0.0         0.0         0.0         0.0         0.0         0.0         0.0        0.23E+03
   434  ALA      0.99         7.8         2.2         1.2         0.0         0.0         0.0         0.0         6.3         0.0         0.0         0.0         2.6         0.0         0.0         0.0         0.0         0.0         0.0         0.0         0.0         0.0         0.0         0.0        0.16E+03     0.0         1.8         0.0         0.0         0.0         0.0         0.0         0.0         0.0         0.0         0.0         0.0         0.0         0.0        0.18E+03
   435  GLY       1.7         12.         1.2        0.41         0.0         0.0         0.0         0.0         7.9         0.0         0.0         0.0         3.0         0.0         0.0         0.0         0.0         0.0         0.0         0.0         0.0         0.0         0.0         0.0         49.         0.0        0.35         0.0         0.0         0.0         0.0         0.0         0.0         0.0         0.0         0.0         0.0         0.0         0.0         76.    
   436  GLU       2.0         9.4         6.7         2.8        0.20         0.0         0.0         0.0         6.8         0.0         0.0         0.0         1.8         36.         7.3         1.0         0.0         0.0         0.0         0.0         0.0         0.0         0.0         0.0        0.15E+03     0.0         0.0         0.0         0.0         0.0         0.0         0.0         0.0         0.0         0.0         0.0         0.0         0.0         0.0        0.23E+03
   437  ARG       2.0         9.3         6.1         2.7        0.20         0.0         0.0         0.0         6.5         0.0         0.0         0.0         1.8         38.        0.22         4.5         2.1         0.0         0.0         0.0         0.0         0.0         0.0         0.0         38.         0.0        0.44         0.0         0.0         0.0         0.0         0.0         0.0         0.0         0.0         0.0         0.0         0.0         0.0        0.11E+03
   438  GLY      0.85         4.1         1.3        0.33         0.0         0.0         0.0         0.0         5.9         0.0         0.0         0.0         2.5         0.0         0.0         0.0         0.0         0.0         0.0         0.0         0.0         0.0         0.0         0.0         16.         0.0         1.0         0.0         0.0         0.0         0.0         0.0         0.0         0.0         0.0         0.0         0.0         0.0         0.0         32.    
   439  VAL       3.5         24.         7.9         9.2        0.76         0.0         0.0         0.0         6.4         0.0         0.0         0.0         6.3         62.         0.0         0.0         0.0         0.0         0.0         0.0         0.0         0.0         0.0         0.0         35.         0.0        0.17         0.0         0.0         0.0         0.0         0.0         0.0         0.0         0.0         0.0         0.0         0.0         0.0        0.15E+03
   440  HYP       3.3         37.         40.        0.19         1.8         0.0         0.0         0.0         0.0         0.0         0.0         0.0         4.5         0.0         0.0         0.0         0.0         0.0         0.0         0.0         0.0         0.0         0.0         0.0         11.         0.0         13.         0.0         0.0         0.0         0.0         0.0         0.0         0.0         0.0         0.0         0.0         0.0         0.0        0.11E+03
   441  GLY       2.7         21.         11.        0.33        0.72         0.0         0.0         0.0         25.         0.0         0.0         0.0         82.         0.0         0.0         0.0         0.0         0.0         0.0         0.0         0.0         0.0         0.0         0.0         38.         0.0         3.7         0.0         0.0         0.0         0.0         0.0         0.0         0.0         0.0         0.0         0.0         0.0         0.0        0.18E+03
   442  PRO       7.2         45.         9.3         2.8        0.39         0.0         0.0         0.0         9.5         0.0         0.0         0.0         84.         23.         35.         37.         0.0         0.0         0.0         0.0         0.0         0.0         0.0         0.0         24.         0.0         3.4         0.0         0.0         0.0         0.0         0.0         0.0         0.0         0.0         0.0         0.0         0.0         0.0        0.28E+03
   443  HYP       4.0         36.         19.        0.93        0.40         0.0         0.0         0.0         0.0         0.0         0.0         0.0         2.0         0.0         0.0         0.0         0.0         0.0         0.0         0.0         0.0         0.0         0.0         0.0         13.         0.0         13.         0.0         0.0         0.0         0.0         0.0         0.0         0.0         0.0         0.0         0.0         0.0         0.0         87.    
   444  GLY      0.83         4.6        0.92        0.30         0.0         0.0         0.0         0.0         6.5         0.0         0.0         0.0        0.46E-01     0.0         0.0         0.0         0.0         0.0         0.0         0.0         0.0         0.0         0.0         0.0         88.         0.0         1.2         0.0         0.0         0.0         0.0         0.0         0.0         0.0         0.0         0.0         0.0         0.0         0.0        0.10E+03
   445  ALA      0.61         2.4         5.1         1.6         0.0         0.0         0.0         0.0         9.0         0.0         0.0         0.0        0.90         0.0         0.0         0.0         0.0         0.0         0.0         0.0         0.0         0.0         0.0         0.0        0.17E+03     0.0         1.2         0.0         0.0         0.0         0.0         0.0         0.0         0.0         0.0         0.0         0.0         0.0         0.0        0.19E+03
   446  VAL       1.7         4.7         6.8         1.7        0.17         0.0         0.0         0.0         11.         0.0         0.0         0.0         1.8         1.7         0.0         0.0         0.0         0.0         0.0         0.0         0.0         0.0         0.0         0.0         33.         0.0         1.2         0.0         0.0         0.0         0.0         0.0         0.0         0.0         0.0         0.0         0.0         0.0         0.0         64.    
   447  GLY       1.7         8.3        0.71        0.63        0.17         0.0         0.0         0.0         10.         0.0         0.0         0.0         2.0         0.0         0.0         0.0         0.0         0.0         0.0         0.0         0.0         0.0         0.0         0.0         16.         0.0        0.11         0.0         0.0         0.0         0.0         0.0         0.0         0.0         0.0         0.0         0.0         0.0         0.0         40.    
   448  PRO       1.4         37.         11.         1.5        0.19E-01     0.0         0.0         0.0         13.         0.0         0.0         0.0         3.0        0.26        0.51         5.6         0.0         0.0         0.0         0.0         0.0         0.0         0.0         0.0        0.11E+03     0.0         1.2         0.0         0.0         0.0         0.0         0.0         0.0         0.0         0.0         0.0         0.0         0.0         0.0        0.19E+03
   449  ALA       1.2         2.8         13.        0.80        0.19E-01     0.0         0.0         0.0         9.4         0.0         0.0         0.0         2.0         0.0         0.0         0.0         0.0         0.0         0.0         0.0         0.0         0.0         0.0         0.0        0.25E+03     0.0         0.0         0.0         0.0         0.0         0.0         0.0         0.0         0.0         0.0         0.0         0.0         0.0         0.0        0.28E+03
   450  GLY       1.2         3.7        0.57        0.22         0.0         0.0         0.0         0.0         12.         0.0         0.0         0.0        0.86         0.0         0.0         0.0         0.0         0.0         0.0         0.0         0.0         0.0         0.0         0.0         66.         0.0         0.0         0.0         0.0         0.0         0.0         0.0         0.0         0.0         0.0         0.0         0.0         0.0         0.0         84.    
   451  LYS       1.5         15.         2.5        0.40        0.39         0.0         0.0         0.0         6.9         0.0         0.0         0.0         1.6         3.5         31.         24.         24.         0.0         0.0         0.0         0.0         0.0         0.0         0.0        0.13E+03     0.0         0.0         0.0         0.0         0.0         0.0         0.0         0.0         0.0         0.0         0.0         0.0         0.0         0.0        0.24E+03
   452  ASP       1.2         12.         3.5         3.2        0.29         0.0         0.0         0.0         9.0         0.0         0.0         0.0         1.3         39.         11.         0.0         0.0         0.0         0.0         0.0         0.0         0.0         0.0         0.0        0.13E+03     0.0         0.0         0.0         0.0         0.0         0.0         0.0         0.0         0.0         0.0         0.0         0.0         0.0         0.0        0.21E+03
   453  GLY      0.24         1.3        0.35E-01    0.57        0.82E-01     0.0         0.0         0.0         5.1         0.0         0.0         0.0         1.3         0.0         0.0         0.0         0.0         0.0         0.0         0.0         0.0         0.0         0.0         0.0         69.         0.0         0.0         0.0         0.0         0.0         0.0         0.0         0.0         0.0         0.0         0.0         0.0         0.0         0.0         78.    
   454  GLU      0.38         7.7         6.0         2.7         0.0         0.0         0.0         0.0         10.         0.0         0.0         0.0         1.9        0.59         2.4         3.4         0.0         0.0         0.0         0.0         0.0         0.0         0.0         0.0        0.17E+03     0.0         0.0         0.0         0.0         0.0         0.0         0.0         0.0         0.0         0.0         0.0         0.0         0.0         0.0        0.20E+03
   455  ALA      0.77         4.7         5.6         1.3        0.22         0.0         0.0         0.0         13.         0.0         0.0         0.0         2.8         0.0         0.0         0.0         0.0         0.0         0.0         0.0         0.0         0.0         0.0         0.0        0.19E+03     0.0         0.0         0.0         0.0         0.0         0.0         0.0         0.0         0.0         0.0         0.0         0.0         0.0         0.0        0.22E+03
   456  GLY       1.0         5.5        0.96E-02    0.37        0.22         0.0         0.0         0.0         8.2         0.0         0.0         0.0         1.7         0.0         0.0         0.0         0.0         0.0         0.0         0.0         0.0         0.0         0.0         0.0         39.         0.0         0.0         0.0         0.0         0.0         0.0         0.0         0.0         0.0         0.0         0.0         0.0         0.0         0.0         56.    
   457  ALA      0.89         7.6         5.5        0.92         0.0         0.0         0.0         0.0         8.7         0.0         0.0         0.0         1.4         0.0         0.0         0.0         0.0         0.0         0.0         0.0         0.0         0.0         0.0         0.0         40.         0.0         0.0         0.0         0.0         0.0         0.0         0.0         0.0         0.0         0.0         0.0         0.0         0.0         0.0         65.    
   458  GLN      0.93         5.6         9.3         2.8        0.21         0.0         0.0         0.0         7.4         0.0         0.0         0.0         3.2         42.         4.2         3.0         0.0         0.0         0.0         0.0         0.0         0.0         0.0         0.0        0.19E+03     0.0        0.35         0.0         0.0         0.0         0.0         0.0         0.0         0.0         0.0         0.0         0.0         0.0         0.0        0.27E+03
   459  GLY      0.97         10.        0.52         1.0         1.2         0.0         0.0         0.0         8.7         0.0         0.0         0.0         2.7         0.0         0.0         0.0         0.0         0.0         0.0         0.0         0.0         0.0         0.0         0.0         44.         0.0        0.36         0.0         0.0         0.0         0.0         0.0         0.0         0.0         0.0         0.0         0.0         0.0         0.0         69.    
   460  PRO       2.4         29.         9.0        0.48        0.30         0.0         0.0         0.0         9.3         0.0         0.0         0.0         1.7         1.7         35.         31.         0.0         0.0         0.0         0.0         0.0         0.0         0.0         0.0         6.7         0.0         0.0         0.0         0.0         0.0         0.0         0.0         0.0         0.0         0.0         0.0         0.0         0.0         0.0        0.13E+03
   461  HYP       3.2         31.         21.        0.32         0.0         0.0         0.0         0.0         0.0         0.0         0.0         0.0         1.0         0.0         0.0         0.0         0.0         0.0         0.0         0.0         0.0         0.0         0.0         0.0         6.3         0.0         13.         0.0         0.0         0.0         0.0         0.0         0.0         0.0         0.0         0.0         0.0         0.0         0.0         76.    
   462  GLY       3.3         6.9         1.2        0.21         0.0         0.0         0.0         0.0         5.2         0.0         0.0         0.0        0.35         0.0         0.0         0.0         0.0         0.0         0.0         0.0         0.0         0.0         0.0         0.0         45.         0.0         1.1         0.0         0.0         0.0         0.0         0.0         0.0         0.0         0.0         0.0         0.0         0.0         0.0         63.    
   463  PRO       2.8         38.         9.2         3.9        0.27         0.0         0.0         0.0         8.3         0.0         0.0         0.0         4.1         28.         35.         32.         0.0         0.0         0.0         0.0         0.0         0.0         0.0         0.0        0.11E+03     0.0         2.4         0.0         0.0         0.0         0.0         0.0         0.0         0.0         0.0         0.0         0.0         0.0         0.0        0.28E+03
   464  ALA       1.2         5.0         10.         1.4        0.19         0.0         0.0         0.0         14.         0.0         0.0         0.0         4.4         0.0         0.0         0.0         0.0         0.0         0.0         0.0         0.0         0.0         0.0         0.0        0.23E+03     0.0         1.1         0.0         0.0         0.0         0.0         0.0         0.0         0.0         0.0         0.0         0.0         0.0         0.0        0.27E+03
   465  GLY      0.94         3.9        0.48        0.88         0.0         0.0         0.0         0.0         7.2         0.0         0.0         0.0         1.1         0.0         0.0         0.0         0.0         0.0         0.0         0.0         0.0         0.0         0.0         0.0         64.         0.0         1.3         0.0         0.0         0.0         0.0         0.0         0.0         0.0         0.0         0.0         0.0         0.0         0.0         80.    
   466  PRO       1.6         27.         7.2         2.0         0.0         0.0         0.0         0.0         11.         0.0         0.0         0.0         1.6         28.         35.         31.         0.0         0.0         0.0         0.0         0.0         0.0         0.0         0.0         46.         0.0         1.3         0.0         0.0         0.0         0.0         0.0         0.0         0.0         0.0         0.0         0.0         0.0         0.0        0.19E+03
   467  ALA      0.58         1.8         11.         1.4        0.63E-01     0.0         0.0         0.0         7.3         0.0         0.0         0.0         2.9         0.0         0.0         0.0         0.0         0.0         0.0         0.0         0.0         0.0         0.0         0.0        0.23E+03     0.0        0.24         0.0         0.0         0.0         0.0         0.0         0.0         0.0         0.0         0.0         0.0         0.0         0.0        0.26E+03
   468  GLY      0.39         7.0         1.4        0.55         0.0         0.0         0.0         0.0         7.1         0.0         0.0         0.0         3.7         0.0         0.0         0.0         0.0         0.0         0.0         0.0         0.0         0.0         0.0         0.0        0.12E+03     0.0         0.0         0.0         0.0         0.0         0.0         0.0         0.0         0.0         0.0         0.0         0.0         0.0         0.0        0.14E+03
   469  GLU       1.0         15.         7.1         2.6        0.17         0.0         0.0         0.0         10.         0.0         0.0         0.0         2.7         41.         2.0         4.3         0.0         0.0         0.0         0.0         0.0         0.0         0.0         0.0        0.16E+03     0.0         0.0         0.0         0.0         0.0         0.0         0.0         0.0         0.0         0.0         0.0         0.0         0.0         0.0        0.25E+03
   470  ARG       1.3         6.9         5.5         1.6        0.17         0.0         0.0         0.0         13.         0.0         0.0         0.0         1.6         40.         27.         4.2         44.         0.0         0.0         0.0         0.0         0.0         0.0         0.0         43.         0.0         0.0         0.0         0.0         0.0         0.0         0.0         0.0         0.0         0.0         0.0         0.0         0.0         0.0        0.19E+03
   471  GLY      0.85         4.2        0.15        0.32        0.17         0.0         0.0         0.0         8.7         0.0         0.0         0.0         2.7         0.0         0.0         0.0         0.0         0.0         0.0         0.0         0.0         0.0         0.0         0.0         29.         0.0         0.0         0.0         0.0         0.0         0.0         0.0         0.0         0.0         0.0         0.0         0.0         0.0         0.0         46.    
   472  GLU       1.5         12.         3.8        0.99         0.0         0.0         0.0         0.0         9.4         0.0         0.0         0.0         2.0         44.        0.30        0.22         0.0         0.0         0.0         0.0         0.0         0.0         0.0         0.0        0.15E+03     0.0         0.0         0.0         0.0         0.0         0.0         0.0         0.0         0.0         0.0         0.0         0.0         0.0         0.0        0.23E+03
   473  GLN       2.6         13.         4.0         2.7         0.0         0.0         0.0         0.0         9.3         0.0         0.0         0.0        0.45         51.         26.         3.7         0.0         0.0         0.0         0.0         0.0         0.0         0.0         0.0        0.16E+03     0.0         0.0         0.0         0.0         0.0         0.0         0.0         0.0         0.0         0.0         0.0         0.0         0.0         0.0        0.27E+03
   474  GLY       2.7         7.1        0.65        0.60         0.0         0.0         0.0         0.0         8.0         0.0         0.0         0.0        0.38         0.0         0.0         0.0         0.0         0.0         0.0         0.0         0.0         0.0         0.0         0.0         39.         0.0         0.0         0.0         0.0         0.0         0.0         0.0         0.0         0.0         0.0         0.0         0.0         0.0         0.0         58.    
   475  PRO       2.8         38.         7.8         4.7         0.0         0.0         0.0         0.0         18.         0.0         0.0         0.0         1.9         28.         35.         32.         0.0         0.0         0.0         0.0         0.0         0.0         0.0         0.0        0.11E+03     0.0         0.0         0.0         0.0         0.0         0.0         0.0         0.0         0.0         0.0         0.0         0.0         0.0         0.0        0.28E+03
   476  ALA       1.6         4.2         11.        0.54        0.36         0.0         0.0         0.0         9.9         0.0         0.0         0.0         2.2         0.0         0.0         0.0         0.0         0.0         0.0         0.0         0.0         0.0         0.0         0.0        0.23E+03     0.0        0.42         0.0         0.0         0.0         0.0         0.0         0.0         0.0         0.0         0.0         0.0         0.0         0.0        0.26E+03
   477  GLY      0.84         2.0        0.35        0.66        0.16         0.0         0.0         0.0         6.6         0.0         0.0         0.0         1.3         0.0         0.0         0.0         0.0         0.0         0.0         0.0         0.0         0.0         0.0         0.0         57.         0.0        0.94         0.0         0.0         0.0         0.0         0.0         0.0         0.0         0.0         0.0         0.0         0.0         0.0         70.    
   478  SER       1.8         7.8         7.7         2.0         0.0         0.0         0.0         0.0         5.8         0.0         0.0         0.0         1.4         42.         0.0         0.0         0.0         0.0         0.0         0.0         0.0         0.0         0.0         0.0         87.         0.0         0.0         0.0         0.0         0.0         0.0         0.0         0.0         0.0         0.0         0.0         0.0         0.0         0.0        0.16E+03
   479  HYP       2.6         31.         20.        0.20         0.0         0.0         0.0         0.0         0.0         0.0         0.0         0.0        0.53         0.0         0.0         0.0         0.0         0.0         0.0         0.0         0.0         0.0         0.0         0.0         15.         0.0         6.3         0.0         0.0         0.0         0.0         0.0         0.0         0.0         0.0         0.0         0.0         0.0         0.0         76.    
   480  GLY      0.73         6.9         2.7        0.36         0.0         0.0         0.0         0.0         7.8         0.0         0.0         0.0        0.95         0.0         0.0         0.0         0.0         0.0         0.0         0.0         0.0         0.0         0.0         0.0         8.3         0.0         1.2         0.0         0.0         0.0         0.0         0.0         0.0         0.0         0.0         0.0         0.0         0.0         0.0         29.    
   481  PHE       1.5         8.6         8.1         1.2         0.0         0.0         0.0         0.0         8.1         0.0         0.0         0.0         1.9        0.88        0.79         0.0         0.0         0.0         0.0         0.0         0.0         0.0         0.0         0.0         36.         0.0         1.2         0.0         0.0         0.0         0.0         0.0         0.0         0.0         0.0         0.0         0.0         0.0         0.0         68.    
   482  GLN       1.2         12.         4.4         2.6        0.67E-01     0.0         0.0         0.0         8.3         0.0         0.0         0.0         1.2         43.        0.97E-02     1.8         0.0         0.0         0.0         0.0         0.0         0.0         0.0         0.0        0.15E+03     0.0         1.8         0.0         0.0         0.0         0.0         0.0         0.0         0.0         0.0         0.0         0.0         0.0         0.0        0.22E+03
   483  GLY       1.4         4.2        0.50        0.60         0.0         0.0         0.0         0.0         5.4         0.0         0.0         0.0         1.9         0.0         0.0         0.0         0.0         0.0         0.0         0.0         0.0         0.0         0.0         0.0         29.         0.0         1.1         0.0         0.0         0.0         0.0         0.0         0.0         0.0         0.0         0.0         0.0         0.0         0.0         44.    
   484  LEU       2.4         16.         5.6         4.6         0.0         0.0         0.0         0.0         5.1         0.0         0.0         0.0         3.1         1.5         37.         0.0         0.0         0.0         0.0         0.0         0.0         0.0         0.0         0.0         13.         0.0        0.90         0.0         0.0         0.0         0.0         0.0         0.0         0.0         0.0         0.0         0.0         0.0         0.0         89.    
   485  HYP       2.0         31.         16.        0.71         0.0         0.0         0.0         0.0         0.0         0.0         0.0         0.0         1.5         0.0         0.0         0.0         0.0         0.0         0.0         0.0         0.0         0.0         0.0         0.0         3.2         0.0         7.9         0.0         0.0         0.0         0.0         0.0         0.0         0.0         0.0         0.0         0.0         0.0         0.0         62.    
   486  GLY       1.1         8.3         1.6        0.58         0.0         0.0         0.0         0.0         4.5         0.0         0.0         0.0        0.65         0.0         0.0         0.0         0.0         0.0         0.0         0.0         0.0         0.0         0.0         0.0         7.7         0.0        0.52         0.0         0.0         0.0         0.0         0.0         0.0         0.0         0.0         0.0         0.0         0.0         0.0         25.    
   487  PRO       1.8         29.         6.3         1.0         0.0         0.0         0.0         0.0         4.2         0.0         0.0         0.0         1.1         7.5         3.3         1.0         0.0         0.0         0.0         0.0         0.0         0.0         0.0         0.0         35.         0.0         2.1         0.0         0.0         0.0         0.0         0.0         0.0         0.0         0.0         0.0         0.0         0.0         0.0         92.    
   488  ALA      0.84         2.7         4.2         1.3         0.0         0.0         0.0         0.0         6.9         0.0         0.0         0.0         2.3         0.0         0.0         0.0         0.0         0.0         0.0         0.0         0.0         0.0         0.0         0.0        0.16E+03     0.0         2.2         0.0         0.0         0.0         0.0         0.0         0.0         0.0         0.0         0.0         0.0         0.0         0.0        0.18E+03
   489  GLY      0.96         10.         1.0        0.98         0.0         0.0         0.0         0.0         6.3         0.0         0.0         0.0         2.4         0.0         0.0         0.0         0.0         0.0         0.0         0.0         0.0         0.0         0.0         0.0         28.         0.0        0.92         0.0         0.0         0.0         0.0         0.0         0.0         0.0         0.0         0.0         0.0         0.0         0.0         50.    
   490  PRO       2.0         30.         7.1         1.5         0.0         0.0         0.0         0.0         8.5         0.0         0.0         0.0         1.2         7.7         3.5        0.98         0.0         0.0         0.0         0.0         0.0         0.0         0.0         0.0         7.9         0.0        0.56         0.0         0.0         0.0         0.0         0.0         0.0         0.0         0.0         0.0         0.0         0.0         0.0         71.    
   491  HYP       2.6         37.         15.        0.46         0.0         0.0         0.0         0.0         0.0         0.0         0.0         0.0        0.68         0.0         0.0         0.0         0.0         0.0         0.0         0.0         0.0         0.0         0.0         0.0         2.5         0.0         10.         0.0         0.0         0.0         0.0         0.0         0.0         0.0         0.0         0.0         0.0         0.0         0.0         68.    
   492  GLY       1.8         8.1         1.2         1.1         0.0         0.0         0.0         0.0         12.         0.0         0.0         0.0         2.0         0.0         0.0         0.0         0.0         0.0         0.0         0.0         0.0         0.0         0.0         0.0         31.         0.0        0.20         0.0         0.0         0.0         0.0         0.0         0.0         0.0         0.0         0.0         0.0         0.0         0.0         57.    
   493  GLU       1.5         9.6         5.8         2.6         0.0         0.0         0.0         0.0         12.         0.0         0.0         0.0         2.6         1.6         6.9         4.2         0.0         0.0         0.0         0.0         0.0         0.0         0.0         0.0        0.17E+03     0.0         2.2         0.0         0.0         0.0         0.0         0.0         0.0         0.0         0.0         0.0         0.0         0.0         0.0        0.22E+03
   494  ALA      0.82         3.1         5.0         1.6         0.0         0.0         0.0         0.0         11.         0.0         0.0         0.0        0.94         0.0         0.0         0.0         0.0         0.0         0.0         0.0         0.0         0.0         0.0         0.0        0.19E+03     0.0         2.7         0.0         0.0         0.0         0.0         0.0         0.0         0.0         0.0         0.0         0.0         0.0         0.0        0.22E+03
   495  GLY       1.1         4.8        0.19        0.37         0.0         0.0         0.0         0.0         5.5         0.0         0.0         0.0         1.7         0.0         0.0         0.0         0.0         0.0         0.0         0.0         0.0         0.0         0.0         0.0         58.         0.0         3.1         0.0         0.0         0.0         0.0         0.0         0.0         0.0         0.0         0.0         0.0         0.0         0.0         75.    
   496  LYS       2.4         14.         5.3         1.5        0.36E-01     0.0         0.0         0.0         8.4         0.0         0.0         0.0         2.1         1.1         52.         1.1         27.         0.0         0.0         0.0         0.0         0.0         0.0         0.0        0.13E+03     0.0        0.27         0.0         0.0         0.0         0.0         0.0         0.0         0.0         0.0         0.0         0.0         0.0         0.0        0.24E+03
   497  HYP       2.3         29.         19.        0.44        0.36E-01     0.0         0.0         0.0         0.0         0.0         0.0         0.0        0.79         0.0         0.0         0.0         0.0         0.0         0.0         0.0         0.0         0.0         0.0         0.0         22.         0.0         6.6         0.0         0.0         0.0         0.0         0.0         0.0         0.0         0.0         0.0         0.0         0.0         0.0         80.    
   498  GLY       1.4         5.1        0.98        0.44         0.0         0.0         0.0         0.0         5.3         0.0         0.0         0.0        0.49         0.0         0.0         0.0         0.0         0.0         0.0         0.0         0.0         0.0         0.0         0.0         32.         0.0         1.7         0.0         0.0         0.0         0.0         0.0         0.0         0.0         0.0         0.0         0.0         0.0         0.0         48.    
   499  GLU       2.5         10.         6.3         2.4         0.0         0.0         0.0         0.0         7.1         0.0         0.0         0.0         1.3        0.86         2.0        0.45         0.0         0.0         0.0         0.0         0.0         0.0         0.0         0.0        0.17E+03     0.0         1.2         0.0         0.0         0.0         0.0         0.0         0.0         0.0         0.0         0.0         0.0         0.0         0.0        0.21E+03
   500  GLN       1.8         5.2         3.8         2.2         0.0         0.0         0.0         0.0         5.5         0.0         0.0         0.0         1.0         42.         3.9        0.82         0.0         0.0         0.0         0.0         0.0         0.0         0.0         0.0        0.16E+03     0.0        0.82         0.0         0.0         0.0         0.0         0.0         0.0         0.0         0.0         0.0         0.0         0.0         0.0        0.23E+03
   501  GLY       1.2         2.4        0.10E-01    0.50         0.0         0.0         0.0         0.0         3.5         0.0         0.0         0.0        0.95         0.0         0.0         0.0         0.0         0.0         0.0         0.0         0.0         0.0         0.0         0.0         31.         0.0        0.18         0.0         0.0         0.0         0.0         0.0         0.0         0.0         0.0         0.0         0.0         0.0         0.0         39.    
   502  VAL       1.3         6.7         5.0         3.1         0.0         0.0         0.0         0.0         7.1         0.0         0.0         0.0         2.0         55.         0.0         0.0         0.0         0.0         0.0         0.0         0.0         0.0         0.0         0.0         17.         0.0        0.55         0.0         0.0         0.0         0.0         0.0         0.0         0.0         0.0         0.0         0.0         0.0         0.0         98.    
   503  HYP       1.3         33.         24.        0.83         0.0         0.0         0.0         0.0         0.0         0.0         0.0         0.0         1.2         0.0         0.0         0.0         0.0         0.0         0.0         0.0         0.0         0.0         0.0         0.0         9.7         0.0         7.2         0.0         0.0         0.0         0.0         0.0         0.0         0.0         0.0         0.0         0.0         0.0         0.0         77.    
   504  GLY      0.64         8.1         1.3        0.53         0.0         0.0         0.0         0.0         3.6         0.0         0.0         0.0         1.5         0.0         0.0         0.0         0.0         0.0         0.0         0.0         0.0         0.0         0.0         0.0         57.         0.0        0.20         0.0         0.0         0.0         0.0         0.0         0.0         0.0         0.0         0.0         0.0         0.0         0.0         73.    
   505  ASP       1.7         8.7         2.5         1.4         0.0         0.0         0.0         0.0         5.4         0.0         0.0         0.0         3.0         34.         1.9         0.0         0.0         0.0         0.0         0.0         0.0         0.0         0.0         0.0        0.10E+03     0.0        0.59         0.0         0.0         0.0         0.0         0.0         0.0         0.0         0.0         0.0         0.0         0.0         0.0        0.16E+03
   506  LEU       4.0         18.         4.6         6.6        0.47         0.0         0.0         0.0         5.2         0.0         0.0         0.0         2.6         42.         33.         0.0         0.0         0.0         0.0         0.0         0.0         0.0         0.0         0.0         30.         0.0        0.37         0.0         0.0         0.0         0.0         0.0         0.0         0.0         0.0         0.0         0.0         0.0         0.0        0.15E+03
   507  GLY       2.5         6.4         1.4        0.48        0.47         0.0         0.0         0.0         5.8         0.0         0.0         0.0         2.6         0.0         0.0         0.0         0.0         0.0         0.0         0.0         0.0         0.0         0.0         0.0         40.         0.0        0.42         0.0         0.0         0.0         0.0         0.0         0.0         0.0         0.0         0.0         0.0         0.0         0.0         60.    
   508  ALA       2.4         12.         11.        0.57        0.17         0.0         0.0         0.0         7.5         0.0         0.0         0.0         3.6         0.0         0.0         0.0         0.0         0.0         0.0         0.0         0.0         0.0         0.0         0.0        0.21E+03     0.0        0.25         0.0         0.0         0.0         0.0         0.0         0.0         0.0         0.0         0.0         0.0         0.0         0.0        0.24E+03
   509  HYP       2.7         36.         16.        0.51        0.17         0.0         0.0         0.0         0.0         0.0         0.0         0.0         2.1         0.0         0.0         0.0         0.0         0.0         0.0         0.0         0.0         0.0         0.0         0.0         41.         0.0         4.6         0.0         0.0         0.0         0.0         0.0         0.0         0.0         0.0         0.0         0.0         0.0         0.0        0.10E+03
   510  GLY       1.4         5.8         1.8        0.66         0.0         0.0         0.0         0.0         7.5         0.0         0.0         0.0        0.34         0.0         0.0         0.0         0.0         0.0         0.0         0.0         0.0         0.0         0.0         0.0         44.         0.0        0.40         0.0         0.0         0.0         0.0         0.0         0.0         0.0         0.0         0.0         0.0         0.0         0.0         62.    
   511  PRO       2.5         29.         8.9         1.2        0.23         0.0         0.0         0.0         5.3         0.0         0.0         0.0         1.4         4.7         1.9         2.1         0.0         0.0         0.0         0.0         0.0         0.0         0.0         0.0         38.         0.0         1.2         0.0         0.0         0.0         0.0         0.0         0.0         0.0         0.0         0.0         0.0         0.0         0.0         97.    
   512  SER       1.2         4.7         8.4         1.2         0.0         0.0         0.0         0.0         9.9         0.0         0.0         0.0         2.1         38.         0.0         0.0         0.0         0.0         0.0         0.0         0.0         0.0         0.0         0.0        0.11E+03     0.0         1.2         0.0         0.0         0.0         0.0         0.0         0.0         0.0         0.0         0.0         0.0         0.0         0.0        0.18E+03
   513  GLY       1.4         7.6        0.16        0.46         0.0         0.0         0.0         0.0         4.9         0.0         0.0         0.0         1.7         0.0         0.0         0.0         0.0         0.0         0.0         0.0         0.0         0.0         0.0         0.0         51.         0.0        0.56         0.0         0.0         0.0         0.0         0.0         0.0         0.0         0.0         0.0         0.0         0.0         0.0         68.    
   514  ALA       1.1         4.8         4.4         1.2         0.0         0.0         0.0         0.0         6.2         0.0         0.0         0.0         2.3         0.0         0.0         0.0         0.0         0.0         0.0         0.0         0.0         0.0         0.0         0.0        0.16E+03     0.0        0.62         0.0         0.0         0.0         0.0         0.0         0.0         0.0         0.0         0.0         0.0         0.0         0.0        0.18E+03
   515  ARG       2.1         18.         4.0         3.6         0.0         0.0         0.0         0.0         7.3         0.0         0.0         0.0         4.2         3.1         1.9         37.         32.         0.0         0.0         0.0         0.0         0.0         0.0         0.0         43.         0.0         0.0         0.0         0.0         0.0         0.0         0.0         0.0         0.0         0.0         0.0         0.0         0.0         0.0        0.16E+03
   516  GLY      0.93         6.1        0.31        0.29        0.48         0.0         0.0         0.0         8.5         0.0         0.0         0.0         3.9         0.0         0.0         0.0         0.0         0.0         0.0         0.0         0.0         0.0         0.0         0.0         24.         0.0         0.0         0.0         0.0         0.0         0.0         0.0         0.0         0.0         0.0         0.0         0.0         0.0         0.0         45.    
   517  GLU      0.75         5.2         14.        0.62         0.0         0.0         0.0         0.0         14.         0.0         0.0         0.0         4.8         35.         28.        0.87E-01     0.0         0.0         0.0         0.0         0.0         0.0         0.0         0.0        0.11E+03     0.0         0.0         0.0         0.0         0.0         0.0         0.0         0.0         0.0         0.0         0.0         0.0         0.0         0.0        0.21E+03
   518  ARG      0.75         20.         12.         2.0         0.0         0.0         0.0         0.0         11.         0.0         0.0         0.0         5.9        0.24         3.9         3.1         6.7         0.0         0.0         0.0         0.0         0.0         0.0         0.0         54.         0.0        0.32         0.0         0.0         0.0         0.0         0.0         0.0         0.0         0.0         0.0         0.0         0.0         0.0        0.12E+03
   519  GLY      0.65         6.0         1.1        0.33         0.0         0.0         0.0         0.0         6.2         0.0         0.0         0.0         2.7         0.0         0.0         0.0         0.0         0.0         0.0         0.0         0.0         0.0         0.0         0.0         12.         0.0        0.94E-01     0.0         0.0         0.0         0.0         0.0         0.0         0.0         0.0         0.0         0.0         0.0         0.0         29.    
   520  PHE       2.4         9.1         10.         1.6        0.12         0.0         0.0         0.0         8.8         0.0         0.0         0.0         1.5         45.        0.82         0.0         0.0         0.0         0.0         0.0         0.0         0.0         0.0         0.0         4.4         0.0        0.56         0.0         0.0         0.0         0.0         0.0         0.0         0.0         0.0         0.0         0.0         0.0         0.0         85.    
   521  HYP       3.3         34.         35.        0.66        0.21         0.0         0.0         0.0         0.0         0.0         0.0         0.0         1.1         0.0         0.0         0.0         0.0         0.0         0.0         0.0         0.0         0.0         0.0         0.0         11.         0.0         7.0         0.0         0.0         0.0         0.0         0.0         0.0         0.0         0.0         0.0         0.0         0.0         0.0         93.    
   522  GLY      0.79         5.0         3.3        0.33         0.0         0.0         0.0         0.0         6.5         0.0         0.0         0.0        0.93         0.0         0.0         0.0         0.0         0.0         0.0         0.0         0.0         0.0         0.0         0.0         85.         0.0        0.83         0.0         0.0         0.0         0.0         0.0         0.0         0.0         0.0         0.0         0.0         0.0         0.0        0.10E+03
   523  GLU       1.7         8.4         4.4         1.7        0.23         0.0         0.0         0.0         7.5         0.0         0.0         0.0         3.6         1.2         4.9         3.8         0.0         0.0         0.0         0.0         0.0         0.0         0.0         0.0        0.14E+03     0.0         2.0         0.0         0.0         0.0         0.0         0.0         0.0         0.0         0.0         0.0         0.0         0.0         0.0        0.18E+03
   524  ARG       2.4         13.         3.4         2.3         0.0         0.0         0.0         0.0         5.0         0.0         0.0         0.0         4.4         1.9         1.3         1.6         22.         0.0         0.0         0.0         0.0         0.0         0.0         0.0         40.         0.0        0.70         0.0         0.0         0.0         0.0         0.0         0.0         0.0         0.0         0.0         0.0         0.0         0.0         98.    
   525  GLY       1.9         6.6         1.3        0.88         0.0         0.0         0.0         0.0         5.6         0.0         0.0         0.0         4.7         0.0         0.0         0.0         0.0         0.0         0.0         0.0         0.0         0.0         0.0         0.0         8.6         0.0        0.36E-01     0.0         0.0         0.0         0.0         0.0         0.0         0.0         0.0         0.0         0.0         0.0         0.0         30.    
   526  VAL       3.5         14.         6.6         3.7        0.64         0.0         0.0         0.0         11.         0.0         0.0         0.0         4.4         4.6         0.0         0.0         0.0         0.0         0.0         0.0         0.0         0.0         0.0         0.0         36.         0.0         1.5         0.0         0.0         0.0         0.0         0.0         0.0         0.0         0.0         0.0         0.0         0.0         0.0         86.    
   527  GLN       2.2         8.4         6.1         3.1        0.64         0.0         0.0         0.0         8.6         0.0         0.0         0.0         4.1         42.        0.54         2.2         0.0         0.0         0.0         0.0         0.0         0.0         0.0         0.0        0.15E+03     0.0        0.78E-01     0.0         0.0         0.0         0.0         0.0         0.0         0.0         0.0         0.0         0.0         0.0         0.0        0.23E+03
   528  GLY       1.7         12.        0.74         2.4        0.49         0.0         0.0         0.0         7.6         0.0         0.0         0.0         3.1         0.0         0.0         0.0         0.0         0.0         0.0         0.0         0.0         0.0         0.0         0.0         32.         0.0        0.18         0.0         0.0         0.0         0.0         0.0         0.0         0.0         0.0         0.0         0.0         0.0         0.0         61.    
   529  PRO       2.4         31.         8.3         2.4        0.38         0.0         0.0         0.0         7.7         0.0         0.0         0.0         1.4         27.         35.         34.         0.0         0.0         0.0         0.0         0.0         0.0         0.0         0.0         11.         0.0         0.0         0.0         0.0         0.0         0.0         0.0         0.0         0.0         0.0         0.0         0.0         0.0         0.0        0.16E+03
   530  HYP       3.0         34.         19.        0.64         0.0         0.0         0.0         0.0         0.0         0.0         0.0         0.0        0.89         0.0         0.0         0.0         0.0         0.0         0.0         0.0         0.0         0.0         0.0         0.0         2.5         0.0         6.5         0.0         0.0         0.0         0.0         0.0         0.0         0.0         0.0         0.0         0.0         0.0         0.0         66.    
   531  GLY       2.8         9.2         1.2        0.61        0.13E-01     0.0         0.0         0.0         6.4         0.0         0.0         0.0        0.12         0.0         0.0         0.0         0.0         0.0         0.0         0.0         0.0         0.0         0.0         0.0         16.         0.0        0.57E-02     0.0         0.0         0.0         0.0         0.0         0.0         0.0         0.0         0.0         0.0         0.0         0.0         36.    
   532  PRO       2.5         36.         9.5         4.4        0.51E-01     0.0         0.0         0.0         5.9         0.0         0.0         0.0         2.4         28.         35.         31.         0.0         0.0         0.0         0.0         0.0         0.0         0.0         0.0        0.11E+03     0.0         1.9         0.0         0.0         0.0         0.0         0.0         0.0         0.0         0.0         0.0         0.0         0.0         0.0        0.27E+03
   533  ALA       2.1         6.6         13.        0.81        0.51E-01     0.0         0.0         0.0         4.9         0.0         0.0         0.0         3.4         0.0         0.0         0.0         0.0         0.0         0.0         0.0         0.0         0.0         0.0         0.0        0.26E+03     0.0         1.2         0.0         0.0         0.0         0.0         0.0         0.0         0.0         0.0         0.0         0.0         0.0         0.0        0.29E+03
   534  GLY       2.6         9.0         1.7        0.21         0.0         0.0         0.0         0.0         6.7         0.0         0.0         0.0         2.3         0.0         0.0         0.0         0.0         0.0         0.0         0.0         0.0         0.0         0.0         0.0         73.         0.0         1.1         0.0         0.0         0.0         0.0         0.0         0.0         0.0         0.0         0.0         0.0         0.0         0.0         96.    
   535  PRO       2.3         40.         10.         2.8        0.85E-01     0.0         0.0         0.0         12.         0.0         0.0         0.0         4.8         27.         35.         33.         0.0         0.0         0.0         0.0         0.0         0.0         0.0         0.0         72.         0.0        0.26         0.0         0.0         0.0         0.0         0.0         0.0         0.0         0.0         0.0         0.0         0.0         0.0        0.24E+03
   536  ARG       1.5         9.9         16.         2.0        0.85E-01     0.0         0.0         0.0         8.0         0.0         0.0         0.0         4.1         39.         3.1         34.         27.         0.0         0.0         0.0         0.0         0.0         0.0         0.0         30.         0.0         0.0         0.0         0.0         0.0         0.0         0.0         0.0         0.0         0.0         0.0         0.0         0.0         0.0        0.17E+03
   537  GLY      0.72         4.0        0.25        0.29         0.0         0.0         0.0         0.0         8.7         0.0         0.0         0.0        0.79         0.0         0.0         0.0         0.0         0.0         0.0         0.0         0.0         0.0         0.0         0.0         35.         0.0         0.0         0.0         0.0         0.0         0.0         0.0         0.0         0.0         0.0         0.0         0.0         0.0         0.0         50.    
   538  ALA       1.3         7.3         3.6         1.4         0.0         0.0         0.0         0.0         6.4         0.0         0.0         0.0        0.64         0.0         0.0         0.0         0.0         0.0         0.0         0.0         0.0         0.0         0.0         0.0        0.18E+03     0.0         0.0         0.0         0.0         0.0         0.0         0.0         0.0         0.0         0.0         0.0         0.0         0.0         0.0        0.20E+03
   539  ASN      0.92         7.3         5.1         2.3        0.17         0.0         0.0         0.0         8.1         0.0         0.0         0.0         1.3         43.         16.         0.0         0.0         0.0         0.0         0.0         0.0         0.0         0.0         0.0        0.15E+03     0.0        0.47         0.0         0.0         0.0         0.0         0.0         0.0         0.0         0.0         0.0         0.0         0.0         0.0        0.24E+03
   540  GLY      0.70         3.8        0.14        0.50         0.0         0.0         0.0         0.0         7.6         0.0         0.0         0.0         1.4         0.0         0.0         0.0         0.0         0.0         0.0         0.0         0.0         0.0         0.0         0.0         52.         0.0         1.4         0.0         0.0         0.0         0.0         0.0         0.0         0.0         0.0         0.0         0.0         0.0         0.0         68.    
   541  ALA      0.87         8.2         4.8         2.8        0.12         0.0         0.0         0.0         9.2         0.0         0.0         0.0         1.2         0.0         0.0         0.0         0.0         0.0         0.0         0.0         0.0         0.0         0.0         0.0        0.16E+03     0.0         0.0         0.0         0.0         0.0         0.0         0.0         0.0         0.0         0.0         0.0         0.0         0.0         0.0        0.18E+03
   542  HYP       1.0         30.         17.        0.67         0.0         0.0         0.0         0.0         0.0         0.0         0.0         0.0        0.71         0.0         0.0         0.0         0.0         0.0         0.0         0.0         0.0         0.0         0.0         0.0         26.         0.0         12.         0.0         0.0         0.0         0.0         0.0         0.0         0.0         0.0         0.0         0.0         0.0         0.0         88.    
   543  GLY      0.32         2.6        0.20        0.41         0.0         0.0         0.0         0.0         5.3         0.0         0.0         0.0        0.28         0.0         0.0         0.0         0.0         0.0         0.0         0.0         0.0         0.0         0.0         0.0         21.         0.0        0.96         0.0         0.0         0.0         0.0         0.0         0.0         0.0         0.0         0.0         0.0         0.0         0.0         31.    
   544  ASN       1.1         8.7         4.9         3.0        0.86E-01     0.0         0.0         0.0         7.9         0.0         0.0         0.0         1.1         2.4         10.         0.0         0.0         0.0         0.0         0.0         0.0         0.0         0.0         0.0        0.14E+03     0.0         1.6         0.0         0.0         0.0         0.0         0.0         0.0         0.0         0.0         0.0         0.0         0.0         0.0        0.19E+03
   545  ASP       1.3         5.9         7.0         2.3        0.12         0.0         0.0         0.0         8.9         0.0         0.0         0.0        0.95         51.        0.82         0.0         0.0         0.0         0.0         0.0         0.0         0.0         0.0         0.0        0.17E+03     0.0        0.48         0.0         0.0         0.0         0.0         0.0         0.0         0.0         0.0         0.0         0.0         0.0         0.0        0.25E+03
   546  GLY      0.89         3.5        0.26        0.40         0.0         0.0         0.0         0.0         5.0         0.0         0.0         0.0         1.1         0.0         0.0         0.0         0.0         0.0         0.0         0.0         0.0         0.0         0.0         0.0         51.         0.0        0.12         0.0         0.0         0.0         0.0         0.0         0.0         0.0         0.0         0.0         0.0         0.0         0.0         62.    
   547  ALA       1.0         8.9         3.2         1.8        0.19         0.0         0.0         0.0         12.         0.0         0.0         0.0         1.4         0.0         0.0         0.0         0.0         0.0         0.0         0.0         0.0         0.0         0.0         0.0        0.17E+03     0.0        0.62         0.0         0.0         0.0         0.0         0.0         0.0         0.0         0.0         0.0         0.0         0.0         0.0        0.20E+03
   548  LYS       1.7         8.5         5.2         1.0         0.0         0.0         0.0         0.0         7.3         0.0         0.0         0.0        0.60         4.4         52.         3.1         24.         0.0         0.0         0.0         0.0         0.0         0.0         0.0        0.16E+03     0.0         0.0         0.0         0.0         0.0         0.0         0.0         0.0         0.0         0.0         0.0         0.0         0.0         0.0        0.27E+03
   549  GLY       1.1         2.8         1.2        0.23         0.0         0.0         0.0         0.0         8.1         0.0         0.0         0.0         1.1         0.0         0.0         0.0         0.0         0.0         0.0         0.0         0.0         0.0         0.0         0.0         43.         0.0         0.0         0.0         0.0         0.0         0.0         0.0         0.0         0.0         0.0         0.0         0.0         0.0         0.0         57.    
   550  ASP       1.3         5.8         16.         2.6        0.86E-01     0.0         0.0         0.0         12.         0.0         0.0         0.0         1.0         47.         6.0         0.0         0.0         0.0         0.0         0.0         0.0         0.0         0.0         0.0        0.14E+03     0.0         0.0         0.0         0.0         0.0         0.0         0.0         0.0         0.0         0.0         0.0         0.0         0.0         0.0        0.23E+03
   551  ALA      0.46         2.8         11.         1.2         0.0         0.0         0.0         0.0         8.2         0.0         0.0         0.0         1.2         0.0         0.0         0.0         0.0         0.0         0.0         0.0         0.0         0.0         0.0         0.0        0.25E+03     0.0        0.14E-02     0.0         0.0         0.0         0.0         0.0         0.0         0.0         0.0         0.0         0.0         0.0         0.0        0.27E+03
   552  GLY      0.61        0.98        0.91        0.68        0.23         0.0         0.0         0.0         7.1         0.0         0.0         0.0         1.4         0.0         0.0         0.0         0.0         0.0         0.0         0.0         0.0         0.0         0.0         0.0        0.12E+03     0.0        0.19         0.0         0.0         0.0         0.0         0.0         0.0         0.0         0.0         0.0         0.0         0.0         0.0        0.13E+03
   553  ALA       1.4         5.1         9.0        0.99        0.12         0.0         0.0         0.0         7.7         0.0         0.0         0.0         1.8         0.0         0.0         0.0         0.0         0.0         0.0         0.0         0.0         0.0         0.0         0.0        0.21E+03     0.0         0.0         0.0         0.0         0.0         0.0         0.0         0.0         0.0         0.0         0.0         0.0         0.0         0.0        0.24E+03
   554  HYP       2.7         39.         13.        0.89        0.75E-01     0.0         0.0         0.0         0.0         0.0         0.0         0.0         1.4         0.0         0.0         0.0         0.0         0.0         0.0         0.0         0.0         0.0         0.0         0.0         35.         0.0         9.0         0.0         0.0         0.0         0.0         0.0         0.0         0.0         0.0         0.0         0.0         0.0         0.0        0.10E+03
   555  GLY       2.0         5.0        0.32        0.52         0.0         0.0         0.0         0.0         7.9         0.0         0.0         0.0         5.3         0.0         0.0         0.0         0.0         0.0         0.0         0.0         0.0         0.0         0.0         0.0         8.9         0.0         3.1         0.0         0.0         0.0         0.0         0.0         0.0         0.0         0.0         0.0         0.0         0.0         0.0         33.    
   556  ALA       4.3         34.         5.9         5.0        0.58         0.0         0.0         0.0         6.5         0.0         0.0         0.0         7.7         0.0         0.0         0.0         0.0         0.0         0.0         0.0         0.0         0.0         0.0         0.0         18.         0.0         2.8         0.0         0.0         0.0         0.0         0.0         0.0         0.0         0.0         0.0         0.0         0.0         0.0         85.    
   557  HYP       4.1         47.         25.        0.27        0.94         0.0         0.0         0.0         0.0         0.0         0.0         0.0         2.4         0.0         0.0         0.0         0.0         0.0         0.0         0.0         0.0         0.0         0.0         0.0         13.         0.0         8.2         0.0         0.0         0.0         0.0         0.0         0.0         0.0         0.0         0.0         0.0         0.0         0.0        0.10E+03
   558  GLY      0.23         6.2         6.1        0.96E-01    0.37         0.0         0.0         0.0         6.1         0.0         0.0         0.0        0.37         0.0         0.0         0.0         0.0         0.0         0.0         0.0         0.0         0.0         0.0         0.0         77.         0.0        0.94         0.0         0.0         0.0         0.0         0.0         0.0         0.0         0.0         0.0         0.0         0.0         0.0         98.    
   559  SER      0.87         4.6         8.9         1.3         0.0         0.0         0.0         0.0         6.7         0.0         0.0         0.0         2.1        0.71         0.0         0.0         0.0         0.0         0.0         0.0         0.0         0.0         0.0         0.0        0.15E+03     0.0        0.83         0.0         0.0         0.0         0.0         0.0         0.0         0.0         0.0         0.0         0.0         0.0         0.0        0.18E+03
   560  GLN       1.5         7.3         8.1         1.9         0.0         0.0         0.0         0.0         7.9         0.0         0.0         0.0         2.2         44.         2.4        0.18         0.0         0.0         0.0         0.0         0.0         0.0         0.0         0.0        0.17E+03     0.0         1.4         0.0         0.0         0.0         0.0         0.0         0.0         0.0         0.0         0.0         0.0         0.0         0.0        0.25E+03
   561  GLY      0.54         2.8        0.28E-01    0.17         0.0         0.0         0.0         0.0         10.         0.0         0.0         0.0         1.9         0.0         0.0         0.0         0.0         0.0         0.0         0.0         0.0         0.0         0.0         0.0         61.         0.0         2.0         0.0         0.0         0.0         0.0         0.0         0.0         0.0         0.0         0.0         0.0         0.0         0.0         79.    
   562  ALA      0.92         11.         5.7         2.2         0.0         0.0         0.0         0.0         7.2         0.0         0.0         0.0         2.5         0.0         0.0         0.0         0.0         0.0         0.0         0.0         0.0         0.0         0.0         0.0        0.16E+03     0.0         0.0         0.0         0.0         0.0         0.0         0.0         0.0         0.0         0.0         0.0         0.0         0.0         0.0        0.19E+03
   563  HYP       2.4         30.         20.         1.2         0.0         0.0         0.0         0.0         0.0         0.0         0.0         0.0         1.1         0.0         0.0         0.0         0.0         0.0         0.0         0.0         0.0         0.0         0.0         0.0         27.         0.0         7.7         0.0         0.0         0.0         0.0         0.0         0.0         0.0         0.0         0.0         0.0         0.0         0.0         90.    
   564  GLY      0.57         5.4         1.6        0.72        0.47         0.0         0.0         0.0         8.0         0.0         0.0         0.0        0.17         0.0         0.0         0.0         0.0         0.0         0.0         0.0         0.0         0.0         0.0         0.0         8.5         0.0        0.62         0.0         0.0         0.0         0.0         0.0         0.0         0.0         0.0         0.0         0.0         0.0         0.0         26.    
   565  LEU       1.4         16.         2.4         5.9         1.1         0.0         0.0         0.0         11.         0.0         0.0         0.0        0.37         45.         1.3         0.0         0.0         0.0         0.0         0.0         0.0         0.0         0.0         0.0         57.         0.0         1.5         0.0         0.0         0.0         0.0         0.0         0.0         0.0         0.0         0.0         0.0         0.0         0.0        0.14E+03
   566  GLN       1.5         9.4         6.1         1.6         0.0         0.0         0.0         0.0         7.5         0.0         0.0         0.0        0.43         41.         3.7         1.1         0.0         0.0         0.0         0.0         0.0         0.0         0.0         0.0        0.16E+03     0.0        0.93         0.0         0.0         0.0         0.0         0.0         0.0         0.0         0.0         0.0         0.0         0.0         0.0        0.24E+03
   567  GLY       1.5         6.6        0.11        0.29         0.0         0.0         0.0         0.0         4.6         0.0         0.0         0.0        0.90         0.0         0.0         0.0         0.0         0.0         0.0         0.0         0.0         0.0         0.0         0.0         56.         0.0        0.92E-01     0.0         0.0         0.0         0.0         0.0         0.0         0.0         0.0         0.0         0.0         0.0         0.0         70.    
   568  MET       1.3         7.6         5.3         1.3         0.0         0.0         0.0         0.0         5.6         0.0         0.0         0.0         1.1         3.3         36.         28.         0.0         0.0         0.0         0.0         0.0         0.0         0.0         0.0        0.15E+03     0.0        0.18         0.0         0.0         0.0         0.0         0.0         0.0         0.0         0.0         0.0         0.0         0.0         0.0        0.24E+03
   569  HYP       1.5         40.         14.        0.48         0.0         0.0         0.0         0.0         0.0         0.0         0.0         0.0        0.40         0.0         0.0         0.0         0.0         0.0         0.0         0.0         0.0         0.0         0.0         0.0         26.         0.0         4.9         0.0         0.0         0.0         0.0         0.0         0.0         0.0         0.0         0.0         0.0         0.0         0.0         86.    
   570  GLY      0.58         2.5        0.92        0.22         0.0         0.0         0.0         0.0         3.6         0.0         0.0         0.0        0.22         0.0         0.0         0.0         0.0         0.0         0.0         0.0         0.0         0.0         0.0         0.0         21.         0.0        0.44         0.0         0.0         0.0         0.0         0.0         0.0         0.0         0.0         0.0         0.0         0.0         0.0         30.    
   571  GLU      0.88         7.2         2.8         3.9         0.0         0.0         0.0         0.0         4.6         0.0         0.0         0.0        0.74        0.29         41.         3.0         0.0         0.0         0.0         0.0         0.0         0.0         0.0         0.0        0.12E+03     0.0         1.1         0.0         0.0         0.0         0.0         0.0         0.0         0.0         0.0         0.0         0.0         0.0         0.0        0.19E+03
   572  ARG       1.9         16.         4.4         2.4         0.0         0.0         0.0         0.0         5.1         0.0         0.0         0.0         2.5         35.         7.8         6.0         6.2         0.0         0.0         0.0         0.0         0.0         0.0         0.0         39.         0.0         1.0         0.0         0.0         0.0         0.0         0.0         0.0         0.0         0.0         0.0         0.0         0.0         0.0        0.13E+03
   573  GLY       1.7         6.3        0.51E-01    0.55         0.0         0.0         0.0         0.0         3.5         0.0         0.0         0.0         3.1         0.0         0.0         0.0         0.0         0.0         0.0         0.0         0.0         0.0         0.0         0.0         43.         0.0        0.12         0.0         0.0         0.0         0.0         0.0         0.0         0.0         0.0         0.0         0.0         0.0         0.0         58.    
   574  ALA       1.8         7.7         4.3         1.5        0.10         0.0         0.0         0.0         5.6         0.0         0.0         0.0         2.4         0.0         0.0         0.0         0.0         0.0         0.0         0.0         0.0         0.0         0.0         0.0        0.19E+03     0.0        0.36         0.0         0.0         0.0         0.0         0.0         0.0         0.0         0.0         0.0         0.0         0.0         0.0        0.21E+03
   575  ALA       1.7         9.9         3.7         1.3         0.0         0.0         0.0         0.0         6.3         0.0         0.0         0.0         2.2         0.0         0.0         0.0         0.0         0.0         0.0         0.0         0.0         0.0         0.0         0.0        0.18E+03     0.0        0.18E-01     0.0         0.0         0.0         0.0         0.0         0.0         0.0         0.0         0.0         0.0         0.0         0.0        0.21E+03
   576  GLY       1.4         7.3        0.18        0.41         0.0         0.0         0.0         0.0         8.1         0.0         0.0         0.0         1.4         0.0         0.0         0.0         0.0         0.0         0.0         0.0         0.0         0.0         0.0         0.0         30.         0.0        0.30         0.0         0.0         0.0         0.0         0.0         0.0         0.0         0.0         0.0         0.0         0.0         0.0         49.    
   577  LEU      0.89         12.         7.5         3.7         0.0         0.0         0.0         0.0         7.7         0.0         0.0         0.0        0.88        0.53E-01    0.56         0.0         0.0         0.0         0.0         0.0         0.0         0.0         0.0         0.0         7.1         0.0        0.14         0.0         0.0         0.0         0.0         0.0         0.0         0.0         0.0         0.0         0.0         0.0         0.0         41.    
   578  HYP      0.78         29.         25.        0.58         0.0         0.0         0.0         0.0         0.0         0.0         0.0         0.0        0.25         0.0         0.0         0.0         0.0         0.0         0.0         0.0         0.0         0.0         0.0         0.0         1.7         0.0         8.7         0.0         0.0         0.0         0.0         0.0         0.0         0.0         0.0         0.0         0.0         0.0         0.0         66.    
   579  GLY      0.40         7.3         2.1        0.66        0.14         0.0         0.0         0.0         5.0         0.0         0.0         0.0        0.26         0.0         0.0         0.0         0.0         0.0         0.0         0.0         0.0         0.0         0.0         0.0         6.4         0.0        0.41         0.0         0.0         0.0         0.0         0.0         0.0         0.0         0.0         0.0         0.0         0.0         0.0         23.    
   580  PRO       1.9         27.         7.7         2.8        0.63         0.0         0.0         0.0         6.9         0.0         0.0         0.0        0.97         27.         35.         33.         0.0         0.0         0.0         0.0         0.0         0.0         0.0         0.0         38.         0.0         1.5         0.0         0.0         0.0         0.0         0.0         0.0         0.0         0.0         0.0         0.0         0.0         0.0        0.18E+03
   581  LYS       2.0         8.8         5.7         1.6        0.58         0.0         0.0         0.0         8.2         0.0         0.0         0.0        0.87         41.         1.9         35.        0.23E-01     0.0         0.0         0.0         0.0         0.0         0.0         0.0        0.14E+03     0.0         1.7         0.0         0.0         0.0         0.0         0.0         0.0         0.0         0.0         0.0         0.0         0.0         0.0        0.24E+03
   582  GLY       1.6         7.2        0.37        0.41        0.25         0.0         0.0         0.0         5.0         0.0         0.0         0.0         1.4         0.0         0.0         0.0         0.0         0.0         0.0         0.0         0.0         0.0         0.0         0.0         45.         0.0        0.28         0.0         0.0         0.0         0.0         0.0         0.0         0.0         0.0         0.0         0.0         0.0         0.0         61.    
   583  ASP       1.7         11.         2.9         1.1        0.28         0.0         0.0         0.0         9.8         0.0         0.0         0.0         2.7         3.0         6.0         0.0         0.0         0.0         0.0         0.0         0.0         0.0         0.0         0.0        0.12E+03     0.0        0.57         0.0         0.0         0.0         0.0         0.0         0.0         0.0         0.0         0.0         0.0         0.0         0.0        0.15E+03
   584  ARG       1.3         9.4         4.5         1.9        0.28E-01     0.0         0.0         0.0         9.0         0.0         0.0         0.0         2.2         39.         3.7         2.6         36.         0.0         0.0         0.0         0.0         0.0         0.0         0.0         37.         0.0         0.0         0.0         0.0         0.0         0.0         0.0         0.0         0.0         0.0         0.0         0.0         0.0         0.0        0.15E+03
   585  GLY      0.46         2.9        0.20        0.51         0.0         0.0         0.0         0.0         9.0         0.0         0.0         0.0         1.7         0.0         0.0         0.0         0.0         0.0         0.0         0.0         0.0         0.0         0.0         0.0         23.         0.0         0.0         0.0         0.0         0.0         0.0         0.0         0.0         0.0         0.0         0.0         0.0         0.0         0.0         37.    
   586  ASP       1.1         6.7         2.9         5.2        0.66E-01     0.0         0.0         0.0         10.         0.0         0.0         0.0         3.7         2.4         6.7         0.0         0.0         0.0         0.0         0.0         0.0         0.0         0.0         0.0        0.12E+03     0.0         0.0         0.0         0.0         0.0         0.0         0.0         0.0         0.0         0.0         0.0         0.0         0.0         0.0        0.16E+03
   587  ALA       1.5         8.1         5.7         1.6         0.0         0.0         0.0         0.0         9.8         0.0         0.0         0.0         4.3         0.0         0.0         0.0         0.0         0.0         0.0         0.0         0.0         0.0         0.0         0.0        0.19E+03     0.0         0.0         0.0         0.0         0.0         0.0         0.0         0.0         0.0         0.0         0.0         0.0         0.0         0.0        0.22E+03
   588  GLY       1.3         14.         2.2        0.52         0.0         0.0         0.0         0.0         8.4         0.0         0.0         0.0         2.0         0.0         0.0         0.0         0.0         0.0         0.0         0.0         0.0         0.0         0.0         0.0         31.         0.0         0.0         0.0         0.0         0.0         0.0         0.0         0.0         0.0         0.0         0.0         0.0         0.0         0.0         60.    
   589  PRO       1.4         30.         5.7         4.2        0.26         0.0         0.0         0.0         10.         0.0         0.0         0.0         2.9        0.40        0.57         5.0         0.0         0.0         0.0         0.0         0.0         0.0         0.0         0.0         32.         0.0         0.0         0.0         0.0         0.0         0.0         0.0         0.0         0.0         0.0         0.0         0.0         0.0         0.0         93.    
   590  LYS       1.1         5.9         7.3         1.2        0.26         0.0         0.0         0.0         10.         0.0         0.0         0.0         3.4         41.         39.         2.5        0.60         0.0         0.0         0.0         0.0         0.0         0.0         0.0        0.14E+03     0.0         0.0         0.0         0.0         0.0         0.0         0.0         0.0         0.0         0.0         0.0         0.0         0.0         0.0        0.25E+03
   591  GLY      0.74         2.5        0.20E-01    0.33         0.0         0.0         0.0         0.0         13.         0.0         0.0         0.0         4.7         0.0         0.0         0.0         0.0         0.0         0.0         0.0         0.0         0.0         0.0         0.0         30.         0.0         0.0         0.0         0.0         0.0         0.0         0.0         0.0         0.0         0.0         0.0         0.0         0.0         0.0         51.    
   592  ALA       1.1         14.         6.2         1.8         0.0         0.0         0.0         0.0         13.         0.0         0.0         0.0         4.8         0.0         0.0         0.0         0.0         0.0         0.0         0.0         0.0         0.0         0.0         0.0         38.         0.0         0.0         0.0         0.0         0.0         0.0         0.0         0.0         0.0         0.0         0.0         0.0         0.0         0.0         79.    
   593  ASP       1.8         8.8         16.         3.1         0.0         0.0         0.0         0.0         14.         0.0         0.0         0.0         2.0         50.         3.9         0.0         0.0         0.0         0.0         0.0         0.0         0.0         0.0         0.0        0.13E+03     0.0         0.0         0.0         0.0         0.0         0.0         0.0         0.0         0.0         0.0         0.0         0.0         0.0         0.0        0.23E+03
   594  GLY      0.77         5.0        0.46        0.68        0.86         0.0         0.0         0.0         8.7         0.0         0.0         0.0         2.7         0.0         0.0         0.0         0.0         0.0         0.0         0.0         0.0         0.0         0.0         0.0         40.         0.0         0.0         0.0         0.0         0.0         0.0         0.0         0.0         0.0         0.0         0.0         0.0         0.0         0.0         59.    
   595  SER       1.7         9.3         5.8         2.1         0.0         0.0         0.0         0.0         12.         0.0         0.0         0.0         2.2         42.         0.0         0.0         0.0         0.0         0.0         0.0         0.0         0.0         0.0         0.0         85.         0.0         0.0         0.0         0.0         0.0         0.0         0.0         0.0         0.0         0.0         0.0         0.0         0.0         0.0        0.16E+03
   596  HYP       2.4         32.         16.        0.20        0.48E-01     0.0         0.0         0.0         0.0         0.0         0.0         0.0        0.43         0.0         0.0         0.0         0.0         0.0         0.0         0.0         0.0         0.0         0.0         0.0         26.         0.0         0.0         0.0         0.0         0.0         0.0         0.0         0.0         0.0         0.0         0.0         0.0         0.0         0.0         78.    
   597  GLY       1.6         3.4         2.7        0.42        0.48E-01     0.0         0.0         0.0         8.2         0.0         0.0         0.0        0.79         0.0         0.0         0.0         0.0         0.0         0.0         0.0         0.0         0.0         0.0         0.0         96.         0.0         0.0         0.0         0.0         0.0         0.0         0.0         0.0         0.0         0.0         0.0         0.0         0.0         0.0        0.11E+03
   598  LYS       1.9         10.         7.7         2.8        0.15         0.0         0.0         0.0         6.5         0.0         0.0         0.0         1.7         31.         3.7         4.9         20.         0.0         0.0         0.0         0.0         0.0         0.0         0.0        0.18E+03     0.0         0.0         0.0         0.0         0.0         0.0         0.0         0.0         0.0         0.0         0.0         0.0         0.0         0.0        0.27E+03
   599  ASP       1.7         10.         2.7         1.3         0.0         0.0         0.0         0.0         7.0         0.0         0.0         0.0         1.3         1.9        0.96         0.0         0.0         0.0         0.0         0.0         0.0         0.0         0.0         0.0        0.13E+03     0.0         0.0         0.0         0.0         0.0         0.0         0.0         0.0         0.0         0.0         0.0         0.0         0.0         0.0        0.16E+03
   600  GLY      0.54         4.1        0.21        0.85        0.74E-01     0.0         0.0         0.0         7.5         0.0         0.0         0.0        0.56         0.0         0.0         0.0         0.0         0.0         0.0         0.0         0.0         0.0         0.0         0.0         24.         0.0         0.0         0.0         0.0         0.0         0.0         0.0         0.0         0.0         0.0         0.0         0.0         0.0         0.0         38.    
   601  VAL      0.25         4.4         5.1         2.4         0.0         0.0         0.0         0.0         8.7         0.0         0.0         0.0        0.29         59.         0.0         0.0         0.0         0.0         0.0         0.0         0.0         0.0         0.0         0.0         15.         0.0         0.0         0.0         0.0         0.0         0.0         0.0         0.0         0.0         0.0         0.0         0.0         0.0         0.0         95.    
   602  ARG      0.47         6.9         11.         2.0         0.0         0.0         0.0         0.0         9.7         0.0         0.0         0.0         3.5         36.         1.0        0.22         22.         0.0         0.0         0.0         0.0         0.0         0.0         0.0         20.         0.0         0.0         0.0         0.0         0.0         0.0         0.0         0.0         0.0         0.0         0.0         0.0         0.0         0.0        0.11E+03
   603  GLY      0.18         10.         1.5        0.30        0.15         0.0         0.0         0.0         9.2         0.0         0.0         0.0         7.1         0.0         0.0         0.0         0.0         0.0         0.0         0.0         0.0         0.0         0.0         0.0         65.         0.0         0.0         0.0         0.0         0.0         0.0         0.0         0.0         0.0         0.0         0.0         0.0         0.0         0.0         93.    
   604  LEU       1.1         18.         10.         5.3        0.29         0.0         0.0         0.0         16.         0.0         0.0         0.0         5.0         3.8         37.         0.0         0.0         0.0         0.0         0.0         0.0         0.0         0.0         0.0         25.         0.0         0.0         0.0         0.0         0.0         0.0         0.0         0.0         0.0         0.0         0.0         0.0         0.0         0.0        0.12E+03
   605  THR       1.1         5.8         1.9         2.4        0.60         0.0         0.0         0.0         15.         0.0         0.0         0.0         1.7         64.         0.0         0.0         0.0         0.0         0.0         0.0         0.0         0.0         0.0         0.0         31.         0.0         0.0         0.0         0.0         0.0         0.0         0.0         0.0         0.0         0.0         0.0         0.0         0.0         0.0        0.12E+03
   606  GLY      0.84         5.4         1.1         1.1        0.34         0.0         0.0         0.0         14.         0.0         0.0         0.0        0.98         0.0         0.0         0.0         0.0         0.0         0.0         0.0         0.0         0.0         0.0         0.0         31.         0.0         0.0         0.0         0.0         0.0         0.0         0.0         0.0         0.0         0.0         0.0         0.0         0.0         0.0         55.    
   607  PRO       1.9         29.         6.5         1.3        0.41         0.0         0.0         0.0         19.         0.0         0.0         0.0         2.6         7.2         3.2         1.3         0.0         0.0         0.0         0.0         0.0         0.0         0.0         0.0         19.         0.0         0.0         0.0         0.0         0.0         0.0         0.0         0.0         0.0         0.0         0.0         0.0         0.0         0.0         91.    
   608  ILE       2.0         15.         8.3         6.1         1.4         0.0         0.0         0.0         17.         0.0         0.0         0.0         3.9         48.        0.13         0.0         0.0         0.0         0.0         0.0         0.0         0.0         0.0         0.0         34.         0.0        0.27         0.0         0.0         0.0         0.0         0.0         0.0         0.0         0.0         0.0         0.0         0.0         0.0        0.14E+03
   609  GLY      0.82         5.7         1.5         1.2        0.30         0.0         0.0         0.0         10.         0.0         0.0         0.0         2.4         0.0         0.0         0.0         0.0         0.0         0.0         0.0         0.0         0.0         0.0         0.0         19.         0.0        0.63         0.0         0.0         0.0         0.0         0.0         0.0         0.0         0.0         0.0         0.0         0.0         0.0         41.    
   610  PRO       1.7         34.         8.8        0.81        0.53         0.0         0.0         0.0         12.         0.0         0.0         0.0         3.8         7.7         3.3        0.87         0.0         0.0         0.0         0.0         0.0         0.0         0.0         0.0         12.         0.0         0.0         0.0         0.0         0.0         0.0         0.0         0.0         0.0         0.0         0.0         0.0         0.0         0.0         85.    
   611  HYP       2.2         38.         20.        0.29        0.68         0.0         0.0         0.0         0.0         0.0         0.0         0.0         3.2         0.0         0.0         0.0         0.0         0.0         0.0         0.0         0.0         0.0         0.0         0.0         11.         0.0         8.8         0.0         0.0         0.0         0.0         0.0         0.0         0.0         0.0         0.0         0.0         0.0         0.0         85.    
   612  GLY       1.3         5.6         1.3        0.41         0.0         0.0         0.0         0.0         14.         0.0         0.0         0.0        0.38         0.0         0.0         0.0         0.0         0.0         0.0         0.0         0.0         0.0         0.0         0.0         71.         0.0        0.45         0.0         0.0         0.0         0.0         0.0         0.0         0.0         0.0         0.0         0.0         0.0         0.0         95.    
   613  PRO       1.4         36.         8.9         3.9         0.0         0.0         0.0         0.0         10.         0.0         0.0         0.0         3.1         28.         35.         32.         0.0         0.0         0.0         0.0         0.0         0.0         0.0         0.0        0.12E+03     0.0         1.5         0.0         0.0         0.0         0.0         0.0         0.0         0.0         0.0         0.0         0.0         0.0         0.0        0.28E+03
   614  ALA       1.3         7.6         12.        0.27        0.22         0.0         0.0         0.0         9.6         0.0         0.0         0.0         3.9         0.0         0.0         0.0         0.0         0.0         0.0         0.0         0.0         0.0         0.0         0.0        0.24E+03     0.0         1.6         0.0         0.0         0.0         0.0         0.0         0.0         0.0         0.0         0.0         0.0         0.0         0.0        0.28E+03
   615  GLY      0.84         2.5         1.3        0.48        0.39         0.0         0.0         0.0         6.6         0.0         0.0         0.0         1.6         0.0         0.0         0.0         0.0         0.0         0.0         0.0         0.0         0.0         0.0         0.0         76.         0.0         1.2         0.0         0.0         0.0         0.0         0.0         0.0         0.0         0.0         0.0         0.0         0.0         0.0         91.    
   616  ALA       1.2         5.0         8.3         1.3         0.0         0.0         0.0         0.0         5.3         0.0         0.0         0.0        0.63         0.0         0.0         0.0         0.0         0.0         0.0         0.0         0.0         0.0         0.0         0.0        0.19E+03     0.0        0.64E-01     0.0         0.0         0.0         0.0         0.0         0.0         0.0         0.0         0.0         0.0         0.0         0.0        0.22E+03
   617  HYP       1.8         23.         29.         1.1        0.32E-01     0.0         0.0         0.0         0.0         0.0         0.0         0.0        0.18         0.0         0.0         0.0         0.0         0.0         0.0         0.0         0.0         0.0         0.0         0.0         36.         0.0         5.6         0.0         0.0         0.0         0.0         0.0         0.0         0.0         0.0         0.0         0.0         0.0         0.0         96.    
   618  GLY       1.7         3.5        0.77        0.62         0.0         0.0         0.0         0.0         6.3         0.0         0.0         0.0         1.4         0.0         0.0         0.0         0.0         0.0         0.0         0.0         0.0         0.0         0.0         0.0         40.         0.0        0.20         0.0         0.0         0.0         0.0         0.0         0.0         0.0         0.0         0.0         0.0         0.0         0.0         54.    
   619  ASP       1.6         5.7         4.4         2.4        0.13         0.0         0.0         0.0         7.4         0.0         0.0         0.0         2.5         35.         4.6         0.0         0.0         0.0         0.0         0.0         0.0         0.0         0.0         0.0        0.14E+03     0.0        0.82         0.0         0.0         0.0         0.0         0.0         0.0         0.0         0.0         0.0         0.0         0.0         0.0        0.20E+03
   620  LYS       1.2         8.0         3.8         1.7        0.13         0.0         0.0         0.0         6.0         0.0         0.0         0.0         2.7         38.         5.0         30.        0.12         0.0         0.0         0.0         0.0         0.0         0.0         0.0        0.14E+03     0.0        0.72         0.0         0.0         0.0         0.0         0.0         0.0         0.0         0.0         0.0         0.0         0.0         0.0        0.24E+03
   621  GLY      0.99         3.6        0.84        0.36        0.12E-01     0.0         0.0         0.0         2.1         0.0         0.0         0.0         3.2         0.0         0.0         0.0         0.0         0.0         0.0         0.0         0.0         0.0         0.0         0.0         48.         0.0        0.26         0.0         0.0         0.0         0.0         0.0         0.0         0.0         0.0         0.0         0.0         0.0         0.0         59.    
   622  GLU       2.2         7.4         5.0         1.3        0.15E-01     0.0         0.0         0.0         7.5         0.0         0.0         0.0         3.4        0.50         31.        0.17         0.0         0.0         0.0         0.0         0.0         0.0         0.0         0.0        0.15E+03     0.0        0.45E-01     0.0         0.0         0.0         0.0         0.0         0.0         0.0         0.0         0.0         0.0         0.0         0.0        0.21E+03
   623  SER       2.1         8.7         3.9         1.5        0.27         0.0         0.0         0.0         5.2         0.0         0.0         0.0         2.1         38.         0.0         0.0         0.0         0.0         0.0         0.0         0.0         0.0         0.0         0.0         97.         0.0         0.0         0.0         0.0         0.0         0.0         0.0         0.0         0.0         0.0         0.0         0.0         0.0         0.0        0.16E+03
   624  GLY       2.1         9.9        0.73        0.81        0.50E-01     0.0         0.0         0.0         5.6         0.0         0.0         0.0        0.73         0.0         0.0         0.0         0.0         0.0         0.0         0.0         0.0         0.0         0.0         0.0         20.         0.0         0.0         0.0         0.0         0.0         0.0         0.0         0.0         0.0         0.0         0.0         0.0         0.0         0.0         40.    
   625  PRO       2.9         28.         7.0         1.2        0.14         0.0         0.0         0.0         7.5         0.0         0.0         0.0        0.55         27.         35.         33.         0.0         0.0         0.0         0.0         0.0         0.0         0.0         0.0         29.         0.0         0.0         0.0         0.0         0.0         0.0         0.0         0.0         0.0         0.0         0.0         0.0         0.0         0.0        0.17E+03
   626  SER       2.6         6.6         8.8         1.2        0.23         0.0         0.0         0.0         7.1         0.0         0.0         0.0         1.4         1.2         0.0         0.0         0.0         0.0         0.0         0.0         0.0         0.0         0.0         0.0        0.12E+03     0.0         0.0         0.0         0.0         0.0         0.0         0.0         0.0         0.0         0.0         0.0         0.0         0.0         0.0        0.15E+03
   627  GLY       2.9         15.         1.4        0.43         0.0         0.0         0.0         0.0         19.         0.0         0.0         0.0         81.         0.0         0.0         0.0         0.0         0.0         0.0         0.0         0.0         0.0         0.0         0.0         77.         0.0         0.0         0.0         0.0         0.0         0.0         0.0         0.0         0.0         0.0         0.0         0.0         0.0         0.0        0.20E+03
   628  PRO       4.4         33.         10.         2.3         0.0         0.0         0.0         0.0         15.         0.0         0.0         0.0         82.         1.7        0.93         3.7         0.0         0.0         0.0         0.0         0.0         0.0         0.0         0.0         56.         0.0         0.0         0.0         0.0         0.0         0.0         0.0         0.0         0.0         0.0         0.0         0.0         0.0         0.0        0.21E+03
   629  ALA       1.4         4.4         4.7         1.3         0.0         0.0         0.0         0.0         13.         0.0         0.0         0.0         3.5         0.0         0.0         0.0         0.0         0.0         0.0         0.0         0.0         0.0         0.0         0.0        0.16E+03     0.0         0.0         0.0         0.0         0.0         0.0         0.0         0.0         0.0         0.0         0.0         0.0         0.0         0.0        0.19E+03
   630  GLY      0.27         7.8        0.65         1.2         0.0         0.0         0.0         0.0         7.1         0.0         0.0         0.0         2.1         0.0         0.0         0.0         0.0         0.0         0.0         0.0         0.0         0.0         0.0         0.0         33.         0.0         0.0         0.0         0.0         0.0         0.0         0.0         0.0         0.0         0.0         0.0         0.0         0.0         0.0         53.    
   631  PRO       1.2         26.         5.0         1.2         0.0         0.0         0.0         0.0         9.4         0.0         0.0         0.0         1.1         28.         35.         32.         0.0         0.0         0.0         0.0         0.0         0.0         0.0         0.0         13.         0.0         0.0         0.0         0.0         0.0         0.0         0.0         0.0         0.0         0.0         0.0         0.0         0.0         0.0        0.15E+03
   632  THR      0.62         3.0         5.3         1.9         0.0         0.0         0.0         0.0         9.3         0.0         0.0         0.0         1.4         70.         0.0         0.0         0.0         0.0         0.0         0.0         0.0         0.0         0.0         0.0         23.         0.0         0.0         0.0         0.0         0.0         0.0         0.0         0.0         0.0         0.0         0.0         0.0         0.0         0.0        0.11E+03
   633  GLY      0.95         2.1        0.22        0.68         0.0         0.0         0.0         0.0         10.         0.0         0.0         0.0         1.1         0.0         0.0         0.0         0.0         0.0         0.0         0.0         0.0         0.0         0.0         0.0         31.         0.0         0.0         0.0         0.0         0.0         0.0         0.0         0.0         0.0         0.0         0.0         0.0         0.0         0.0         46.    
   634  ALA       1.8         6.3         5.0        0.54        0.16         0.0         0.0         0.0         15.         0.0         0.0         0.0         1.2         0.0         0.0         0.0         0.0         0.0         0.0         0.0         0.0         0.0         0.0         0.0        0.16E+03     0.0         0.0         0.0         0.0         0.0         0.0         0.0         0.0         0.0         0.0         0.0         0.0         0.0         0.0        0.19E+03
   635  ARG       2.1         8.9         6.5         2.3         0.0         0.0         0.0         0.0         9.4         0.0         0.0         0.0         2.3         40.         2.4         31.         4.4         0.0         0.0         0.0         0.0         0.0         0.0         0.0         34.         0.0        0.94         0.0         0.0         0.0         0.0         0.0         0.0         0.0         0.0         0.0         0.0         0.0         0.0        0.14E+03
   636  GLY       2.2         7.9         1.8        0.86         0.0         0.0         0.0         0.0         12.         0.0         0.0         0.0         2.0         0.0         0.0         0.0         0.0         0.0         0.0         0.0         0.0         0.0         0.0         0.0         32.         0.0         1.1         0.0         0.0         0.0         0.0         0.0         0.0         0.0         0.0         0.0         0.0         0.0         0.0         60.    
   637  ALA       3.1         13.         13.         1.9        0.44         0.0         0.0         0.0         24.         0.0         0.0         0.0         2.0         0.0         0.0         0.0         0.0         0.0         0.0         0.0         0.0         0.0         0.0         0.0        0.17E+03     0.0         0.0         0.0         0.0         0.0         0.0         0.0         0.0         0.0         0.0         0.0         0.0         0.0         0.0        0.23E+03
   638  HYP       5.1         51.         25.        0.51         2.0         0.0         0.0         0.0         0.0         0.0         0.0         0.0         1.6         0.0         0.0         0.0         0.0         0.0         0.0         0.0         0.0         0.0         0.0         0.0         34.         0.0         12.         0.0         0.0         0.0         0.0         0.0         0.0         0.0         0.0         0.0         0.0         0.0         0.0        0.13E+03
   639  GLY       3.8         6.0         9.3        0.15        0.56E-01     0.0         0.0         0.0         14.         0.0         0.0         0.0         1.7         0.0         0.0         0.0         0.0         0.0         0.0         0.0         0.0         0.0         0.0         0.0         52.         0.0         1.6         0.0         0.0         0.0         0.0         0.0         0.0         0.0         0.0         0.0         0.0         0.0         0.0         88.    
   640  ASP       3.4         16.         4.0         4.7        0.51         0.0         0.0         0.0         5.8         0.0         0.0         0.0         3.2         47.         3.7         0.0         0.0         0.0         0.0         0.0         0.0         0.0         0.0         0.0        0.13E+03     0.0         1.7         0.0         0.0         0.0         0.0         0.0         0.0         0.0         0.0         0.0         0.0         0.0         0.0        0.22E+03
   641  ARG       2.4         18.         4.4         2.6         0.0         0.0         0.0         0.0         7.2         0.0         0.0         0.0         2.1        0.56         3.9         50.         29.         0.0         0.0         0.0         0.0         0.0         0.0         0.0         34.         0.0        0.70         0.0         0.0         0.0         0.0         0.0         0.0         0.0         0.0         0.0         0.0         0.0         0.0        0.15E+03
   642  GLY       1.3         5.6        0.33        0.90         0.0         0.0         0.0         0.0         4.5         0.0         0.0         0.0         1.2         0.0         0.0         0.0         0.0         0.0         0.0         0.0         0.0         0.0         0.0         0.0         34.         0.0        0.39         0.0         0.0         0.0         0.0         0.0         0.0         0.0         0.0         0.0         0.0         0.0         0.0         48.    
   643  GLU       2.2         9.5         8.4         1.0        0.27         0.0         0.0         0.0         8.9         0.0         0.0         0.0         1.6         1.3         1.7         1.3         0.0         0.0         0.0         0.0         0.0         0.0         0.0         0.0        0.16E+03     0.0        0.67         0.0         0.0         0.0         0.0         0.0         0.0         0.0         0.0         0.0         0.0         0.0         0.0        0.20E+03
   644  HYP       3.8         38.         11.        0.67        0.27         0.0         0.0         0.0         0.0         0.0         0.0         0.0        0.97         0.0         0.0         0.0         0.0         0.0         0.0         0.0         0.0         0.0         0.0         0.0         36.         0.0         0.0         0.0         0.0         0.0         0.0         0.0         0.0         0.0         0.0         0.0         0.0         0.0         0.0         91.    
   645  GLY       1.9         7.7         1.0        0.47         0.0         0.0         0.0         0.0         11.         0.0         0.0         0.0        0.44         0.0         0.0         0.0         0.0         0.0         0.0         0.0         0.0         0.0         0.0         0.0         58.         0.0        0.44E-01     0.0         0.0         0.0         0.0         0.0         0.0         0.0         0.0         0.0         0.0         0.0         0.0         80.    
   646  PRO       1.1         28.         8.9         1.3         0.0         0.0         0.0         0.0         9.1         0.0         0.0         0.0         1.4         27.         35.         33.         0.0         0.0         0.0         0.0         0.0         0.0         0.0         0.0         21.         0.0         0.0         0.0         0.0         0.0         0.0         0.0         0.0         0.0         0.0         0.0         0.0         0.0         0.0        0.17E+03
   647  HYP       2.1         31.         28.        0.26         0.0         0.0         0.0         0.0         0.0         0.0         0.0         0.0         1.0         0.0         0.0         0.0         0.0         0.0         0.0         0.0         0.0         0.0         0.0         0.0         8.6         0.0         8.4         0.0         0.0         0.0         0.0         0.0         0.0         0.0         0.0         0.0         0.0         0.0         0.0         80.    
   648  GLY       1.0         5.0         1.7        0.62         0.0         0.0         0.0         0.0         5.1         0.0         0.0         0.0        0.73         0.0         0.0         0.0         0.0         0.0         0.0         0.0         0.0         0.0         0.0         0.0         41.         0.0        0.15E-01     0.0         0.0         0.0         0.0         0.0         0.0         0.0         0.0         0.0         0.0         0.0         0.0         56.    
   649  PRO       1.8         29.         4.4         2.2         0.0         0.0         0.0         0.0         12.         0.0         0.0         0.0         5.1         29.         35.         31.         0.0         0.0         0.0         0.0         0.0         0.0         0.0         0.0         37.         0.0         1.4         0.0         0.0         0.0         0.0         0.0         0.0         0.0         0.0         0.0         0.0         0.0         0.0        0.19E+03
   650  ALA      0.86         16.         2.4         2.5         0.0         0.0         0.0         0.0         8.9         0.0         0.0         0.0         7.4         0.0         0.0         0.0         0.0         0.0         0.0         0.0         0.0         0.0         0.0         0.0        0.14E+03     0.0         1.7         0.0         0.0         0.0         0.0         0.0         0.0         0.0         0.0         0.0         0.0         0.0         0.0        0.18E+03
   651  GLY      0.65         13.        0.14        0.41        0.60E-01     0.0         0.0         0.0         9.0         0.0         0.0         0.0         7.5         0.0         0.0         0.0         0.0         0.0         0.0         0.0         0.0         0.0         0.0         0.0         35.         0.0         2.3         0.0         0.0         0.0         0.0         0.0         0.0         0.0         0.0         0.0         0.0         0.0         0.0         68.    
   652  PHE       2.3         23.         4.6         1.7        0.96E-01     0.0         0.0         0.0         15.         0.0         0.0         0.0         9.1         40.        0.43         0.0         0.0         0.0         0.0         0.0         0.0         0.0         0.0         0.0         22.         0.0        0.25         0.0         0.0         0.0         0.0         0.0         0.0         0.0         0.0         0.0         0.0         0.0         0.0        0.12E+03
   653  ALA       1.7         21.         4.1         2.0        0.11         0.0         0.0         0.0         15.         0.0         0.0         0.0         6.8         0.0         0.0         0.0         0.0         0.0         0.0         0.0         0.0         0.0         0.0         0.0         27.         0.0         2.0         0.0         0.0         0.0         0.0         0.0         0.0         0.0         0.0         0.0         0.0         0.0         0.0         80.    
   654  GLY       1.6         6.2        0.61        0.78         0.0         0.0         0.0         0.0         13.         0.0         0.0         0.0         2.6         0.0         0.0         0.0         0.0         0.0         0.0         0.0         0.0         0.0         0.0         0.0         81.         0.0        0.97         0.0         0.0         0.0         0.0         0.0         0.0         0.0         0.0         0.0         0.0         0.0         0.0        0.11E+03
   655  PRO       1.5         25.         6.6         1.6        0.63E-01     0.0         0.0         0.0         8.9         0.0         0.0         0.0        0.86         28.         35.         32.         0.0         0.0         0.0         0.0         0.0         0.0         0.0         0.0         21.         0.0         0.0         0.0         0.0         0.0         0.0         0.0         0.0         0.0         0.0         0.0         0.0         0.0         0.0        0.16E+03
   656  HYP       1.1         29.         19.        0.41         0.0         0.0         0.0         0.0         0.0         0.0         0.0         0.0        0.48         0.0         0.0         0.0         0.0         0.0         0.0         0.0         0.0         0.0         0.0         0.0         2.5         0.0         11.         0.0         0.0         0.0         0.0         0.0         0.0         0.0         0.0         0.0         0.0         0.0         0.0         64.    
   657  GLY      0.29         4.6        0.39        0.23         0.0         0.0         0.0         0.0         10.         0.0         0.0         0.0        0.86         0.0         0.0         0.0         0.0         0.0         0.0         0.0         0.0         0.0         0.0         0.0         33.         0.0         0.0         0.0         0.0         0.0         0.0         0.0         0.0         0.0         0.0         0.0         0.0         0.0         0.0         49.    
   658  ALA      0.96         8.3         4.1         2.2         0.0         0.0         0.0         0.0         10.         0.0         0.0         0.0         1.1         0.0         0.0         0.0         0.0         0.0         0.0         0.0         0.0         0.0         0.0         0.0        0.17E+03     0.0         1.2         0.0         0.0         0.0         0.0         0.0         0.0         0.0         0.0         0.0         0.0         0.0         0.0        0.20E+03
   659  ASP       1.7         8.2         3.1         1.6         0.0         0.0         0.0         0.0         10.         0.0         0.0         0.0         1.3        0.22         4.8         0.0         0.0         0.0         0.0         0.0         0.0         0.0         0.0         0.0        0.14E+03     0.0         2.1         0.0         0.0         0.0         0.0         0.0         0.0         0.0         0.0         0.0         0.0         0.0         0.0        0.17E+03
   660  GLY       1.8         6.5        0.43        0.25         0.0         0.0         0.0         0.0         6.7         0.0         0.0         0.0         2.4         0.0         0.0         0.0         0.0         0.0         0.0         0.0         0.0         0.0         0.0         0.0         47.         0.0        0.36         0.0         0.0         0.0         0.0         0.0         0.0         0.0         0.0         0.0         0.0         0.0         0.0         66.    
   661  GLN       1.7         8.1         4.0         1.8         0.0         0.0         0.0         0.0         10.         0.0         0.0         0.0         1.8         45.         42.        0.35         0.0         0.0         0.0         0.0         0.0         0.0         0.0         0.0        0.14E+03     0.0        0.13         0.0         0.0         0.0         0.0         0.0         0.0         0.0         0.0         0.0         0.0         0.0         0.0        0.25E+03
   662  HYP       1.6         38.         17.        0.75        0.23         0.0         0.0         0.0         0.0         0.0         0.0         0.0        0.40         0.0         0.0         0.0         0.0         0.0         0.0         0.0         0.0         0.0         0.0         0.0         28.         0.0         10.         0.0         0.0         0.0         0.0         0.0         0.0         0.0         0.0         0.0         0.0         0.0         0.0         97.    
   663  GLY      0.90         7.9        0.89        0.21         0.0         0.0         0.0         0.0         6.5         0.0         0.0         0.0         1.2         0.0         0.0         0.0         0.0         0.0         0.0         0.0         0.0         0.0         0.0         0.0         57.         0.0        0.66E-01     0.0         0.0         0.0         0.0         0.0         0.0         0.0         0.0         0.0         0.0         0.0         0.0         75.    
   664  ALA       1.5         8.7         3.3         1.3         0.0         0.0         0.0         0.0         9.7         0.0         0.0         0.0         3.7         0.0         0.0         0.0         0.0         0.0         0.0         0.0         0.0         0.0         0.0         0.0        0.16E+03     0.0         1.5         0.0         0.0         0.0         0.0         0.0         0.0         0.0         0.0         0.0         0.0         0.0         0.0        0.19E+03
   665  LYS       1.7         16.         3.9        0.78        0.13         0.0         0.0         0.0         11.         0.0         0.0         0.0         4.3         42.         51.         28.        0.90         0.0         0.0         0.0         0.0         0.0         0.0         0.0         44.         0.0         2.9         0.0         0.0         0.0         0.0         0.0         0.0         0.0         0.0         0.0         0.0         0.0         0.0        0.21E+03
   666  GLY      0.67         3.0        0.81        0.50         0.0         0.0         0.0         0.0         14.         0.0         0.0         0.0         2.3         0.0         0.0         0.0         0.0         0.0         0.0         0.0         0.0         0.0         0.0         0.0         88.         0.0        0.12         0.0         0.0         0.0         0.0         0.0         0.0         0.0         0.0         0.0         0.0         0.0         0.0        0.11E+03
   667  GLU      0.67         7.4         8.3         2.7         0.0         0.0         0.0         0.0         11.         0.0         0.0         0.0        0.74        0.93         31.         2.7         0.0         0.0         0.0         0.0         0.0         0.0         0.0         0.0        0.17E+03     0.0        0.62         0.0         0.0         0.0         0.0         0.0         0.0         0.0         0.0         0.0         0.0         0.0         0.0        0.23E+03
   668  PRO       1.5         27.         6.2         1.4         0.0         0.0         0.0         0.0         0.0         0.0         0.0         0.0        0.33         7.2         3.3        0.73E-01     0.0         0.0         0.0         0.0         0.0         0.0         0.0         0.0         35.         0.0         0.0         0.0         0.0         0.0         0.0         0.0         0.0         0.0         0.0         0.0         0.0         0.0         0.0         82.    
   669  GLY      0.76         5.5        0.25        0.66         0.0         0.0         0.0         0.0         7.0         0.0         0.0         0.0        0.10         0.0         0.0         0.0         0.0         0.0         0.0         0.0         0.0         0.0         0.0         0.0         26.         0.0         0.0         0.0         0.0         0.0         0.0         0.0         0.0         0.0         0.0         0.0         0.0         0.0         0.0         40.    
   670  ASP      0.94         4.3         2.9         1.7         0.0         0.0         0.0         0.0         10.         0.0         0.0         0.0        0.35         1.5         2.9         0.0         0.0         0.0         0.0         0.0         0.0         0.0         0.0         0.0        0.14E+03     0.0         0.0         0.0         0.0         0.0         0.0         0.0         0.0         0.0         0.0         0.0         0.0         0.0         0.0        0.16E+03
   671  ALA      0.90         2.3         4.3         1.9         0.0         0.0         0.0         0.0         6.3         0.0         0.0         0.0         1.7         0.0         0.0         0.0         0.0         0.0         0.0         0.0         0.0         0.0         0.0         0.0        0.19E+03     0.0         0.0         0.0         0.0         0.0         0.0         0.0         0.0         0.0         0.0         0.0         0.0         0.0         0.0        0.20E+03
   672  GLY       1.1         6.8        0.83E-01    0.35         0.0         0.0         0.0         0.0         6.3         0.0         0.0         0.0         1.9         0.0         0.0         0.0         0.0         0.0         0.0         0.0         0.0         0.0         0.0         0.0         98.         0.0         0.0         0.0         0.0         0.0         0.0         0.0         0.0         0.0         0.0         0.0         0.0         0.0         0.0        0.11E+03
   673  ALA       1.4         6.6         4.5        0.79         0.0         0.0         0.0         0.0         11.         0.0         0.0         0.0         1.1         0.0         0.0         0.0         0.0         0.0         0.0         0.0         0.0         0.0         0.0         0.0        0.19E+03     0.0         0.0         0.0         0.0         0.0         0.0         0.0         0.0         0.0         0.0         0.0         0.0         0.0         0.0        0.22E+03
   674  LYS       2.2         10.         4.6         1.3         0.0         0.0         0.0         0.0         8.6         0.0         0.0         0.0        0.92         2.7         48.        0.15         27.         0.0         0.0         0.0         0.0         0.0         0.0         0.0        0.16E+03     0.0         0.0         0.0         0.0         0.0         0.0         0.0         0.0         0.0         0.0         0.0         0.0         0.0         0.0        0.26E+03
   675  GLY       1.6         2.3        0.90        0.13         0.0         0.0         0.0         0.0         5.6         0.0         0.0         0.0        0.89         0.0         0.0         0.0         0.0         0.0         0.0         0.0         0.0         0.0         0.0         0.0         69.         0.0         0.0         0.0         0.0         0.0         0.0         0.0         0.0         0.0         0.0         0.0         0.0         0.0         0.0         81.    
   676  ASP       1.4         6.6         9.7         1.7         0.0         0.0         0.0         0.0         8.6         0.0         0.0         0.0         1.7         50.         7.4         0.0         0.0         0.0         0.0         0.0         0.0         0.0         0.0         0.0        0.19E+03     0.0         0.0         0.0         0.0         0.0         0.0         0.0         0.0         0.0         0.0         0.0         0.0         0.0         0.0        0.28E+03
   677  ALA       1.3         7.5         10.         1.4         0.0         0.0         0.0         0.0         5.9         0.0         0.0         0.0         1.8         0.0         0.0         0.0         0.0         0.0         0.0         0.0         0.0         0.0         0.0         0.0        0.24E+03     0.0         0.0         0.0         0.0         0.0         0.0         0.0         0.0         0.0         0.0         0.0         0.0         0.0         0.0        0.27E+03
   678  GLY       2.3         7.0        0.85        0.45         0.0         0.0         0.0         0.0         8.4         0.0         0.0         0.0         1.0         0.0         0.0         0.0         0.0         0.0         0.0         0.0         0.0         0.0         0.0         0.0         90.         0.0         1.9         0.0         0.0         0.0         0.0         0.0         0.0         0.0         0.0         0.0         0.0         0.0         0.0        0.11E+03
   679  PRO       4.0         45.         8.1         1.3         0.0         0.0         0.0         0.0         6.3         0.0         0.0         0.0         4.1         27.         35.         33.         0.0         0.0         0.0         0.0         0.0         0.0         0.0         0.0         88.         0.0         0.0         0.0         0.0         0.0         0.0         0.0         0.0         0.0         0.0         0.0         0.0         0.0         0.0        0.25E+03
   680  HYP       2.9         39.         18.        0.86         0.0         0.0         0.0         0.0         0.0         0.0         0.0         0.0         3.8         0.0         0.0         0.0         0.0         0.0         0.0         0.0         0.0         0.0         0.0         0.0         19.         0.0         7.5         0.0         0.0         0.0         0.0         0.0         0.0         0.0         0.0         0.0         0.0         0.0         0.0         91.    
   681  GLY       1.0         11.         2.4        0.78         0.0         0.0         0.0         0.0         9.1         0.0         0.0         0.0        0.55         0.0         0.0         0.0         0.0         0.0         0.0         0.0         0.0         0.0         0.0         0.0         35.         0.0         2.0         0.0         0.0         0.0         0.0         0.0         0.0         0.0         0.0         0.0         0.0         0.0         0.0         62.    
   682  PRO       2.6         26.         6.2         1.2        0.57E-01     0.0         0.0         0.0         13.         0.0         0.0         0.0         2.0         28.         35.         32.         0.0         0.0         0.0         0.0         0.0         0.0         0.0         0.0         44.         0.0        0.96         0.0         0.0         0.0         0.0         0.0         0.0         0.0         0.0         0.0         0.0         0.0         0.0        0.19E+03
   683  ALA       3.1         6.8         6.5         1.6         0.0         0.0         0.0         0.0         9.9         0.0         0.0         0.0         3.8         0.0         0.0         0.0         0.0         0.0         0.0         0.0         0.0         0.0         0.0         0.0        0.18E+03     0.0         2.4         0.0         0.0         0.0         0.0         0.0         0.0         0.0         0.0         0.0         0.0         0.0         0.0        0.22E+03
   684  GLY       3.3         17.        0.82         1.3         0.0         0.0         0.0         0.0         9.6         0.0         0.0         0.0         2.8         0.0         0.0         0.0         0.0         0.0         0.0         0.0         0.0         0.0         0.0         0.0         36.         0.0        0.79         0.0         0.0         0.0         0.0         0.0         0.0         0.0         0.0         0.0         0.0         0.0         0.0         71.    
   685  PRO       3.4         32.         6.5         1.4         0.0         0.0         0.0         0.0         9.0         0.0         0.0         0.0        0.86         26.         35.         34.         0.0         0.0         0.0         0.0         0.0         0.0         0.0         0.0         35.         0.0        0.92E-01     0.0         0.0         0.0         0.0         0.0         0.0         0.0         0.0         0.0         0.0         0.0         0.0        0.18E+03
   686  ALA       2.7         8.5         2.6         2.2         0.0         0.0         0.0         0.0         12.         0.0         0.0         0.0         1.1         0.0         0.0         0.0         0.0         0.0         0.0         0.0         0.0         0.0         0.0         0.0        0.14E+03     0.0        0.24         0.0         0.0         0.0         0.0         0.0         0.0         0.0         0.0         0.0         0.0         0.0         0.0        0.17E+03
   687  GLY       3.1         10.        0.69        0.61        0.28         0.0         0.0         0.0         7.4         0.0         0.0         0.0         1.1         0.0         0.0         0.0         0.0         0.0         0.0         0.0         0.0         0.0         0.0         0.0         35.         0.0        0.42         0.0         0.0         0.0         0.0         0.0         0.0         0.0         0.0         0.0         0.0         0.0         0.0         59.    
   688  PRO       2.5         32.         5.2        0.80         0.0         0.0         0.0         0.0         8.6         0.0         0.0         0.0         1.2         28.         35.         32.         0.0         0.0         0.0         0.0         0.0         0.0         0.0         0.0         6.5         0.0         0.0         0.0         0.0         0.0         0.0         0.0         0.0         0.0         0.0         0.0         0.0         0.0         0.0        0.15E+03
   689  HYP       1.5         35.         25.        0.18         0.0         0.0         0.0         0.0         0.0         0.0         0.0         0.0        0.85         0.0         0.0         0.0         0.0         0.0         0.0         0.0         0.0         0.0         0.0         0.0         1.2         0.0         10.         0.0         0.0         0.0         0.0         0.0         0.0         0.0         0.0         0.0         0.0         0.0         0.0         75.    
   690  GLY      0.31         6.7         1.8        0.32         0.0         0.0         0.0         0.0         8.4         0.0         0.0         0.0        0.48         0.0         0.0         0.0         0.0         0.0         0.0         0.0         0.0         0.0         0.0         0.0         4.6         0.0        0.36         0.0         0.0         0.0         0.0         0.0         0.0         0.0         0.0         0.0         0.0         0.0         0.0         23.    
   691  PRO       1.8         25.         7.6         1.3         0.0         0.0         0.0         0.0         11.         0.0         0.0         0.0         2.5         27.         35.         33.         0.0         0.0         0.0         0.0         0.0         0.0         0.0         0.0         16.         0.0         1.8         0.0         0.0         0.0         0.0         0.0         0.0         0.0         0.0         0.0         0.0         0.0         0.0        0.16E+03
   692  ILE       2.6         10.         6.8         3.3        0.86         0.0         0.0         0.0         10.         0.0         0.0         0.0         3.9         53.         48.         0.0         0.0         0.0         0.0         0.0         0.0         0.0         0.0         0.0         16.         0.0         1.2         0.0         0.0         0.0         0.0         0.0         0.0         0.0         0.0         0.0         0.0         0.0         0.0        0.16E+03
   693  GLY       2.0         6.6         1.1        0.68        0.21         0.0         0.0         0.0         5.2         0.0         0.0         0.0         4.1         0.0         0.0         0.0         0.0         0.0         0.0         0.0         0.0         0.0         0.0         0.0         32.         0.0        0.41         0.0         0.0         0.0         0.0         0.0         0.0         0.0         0.0         0.0         0.0         0.0         0.0         53.    
   694  ASN       1.5         11.         7.7         1.1         0.0         0.0         0.0         0.0         9.3         0.0         0.0         0.0         3.1         2.3        0.64E-01     0.0         0.0         0.0         0.0         0.0         0.0         0.0         0.0         0.0        0.15E+03     0.0         0.0         0.0         0.0         0.0         0.0         0.0         0.0         0.0         0.0         0.0         0.0         0.0         0.0        0.19E+03
   695  VAL       2.6         18.         5.9         2.0        0.66         0.0         0.0         0.0         9.3         0.0         0.0         0.0         2.3         2.0         0.0         0.0         0.0         0.0         0.0         0.0         0.0         0.0         0.0         0.0         38.         0.0         1.0         0.0         0.0         0.0         0.0         0.0         0.0         0.0         0.0         0.0         0.0         0.0         0.0         82.    
   696  GLY       1.9         3.9         1.1        0.52         0.0         0.0         0.0         0.0         9.1         0.0         0.0         0.0         3.0         0.0         0.0         0.0         0.0         0.0         0.0         0.0         0.0         0.0         0.0         0.0         39.         0.0         1.0         0.0         0.0         0.0         0.0         0.0         0.0         0.0         0.0         0.0         0.0         0.0         0.0         60.    
   697  ALA       2.5         8.2         7.7         1.7         0.0         0.0         0.0         0.0         6.4         0.0         0.0         0.0         1.7         0.0         0.0         0.0         0.0         0.0         0.0         0.0         0.0         0.0         0.0         0.0        0.19E+03     0.0        0.46         0.0         0.0         0.0         0.0         0.0         0.0         0.0         0.0         0.0         0.0         0.0         0.0        0.22E+03
   698  HYP       3.2         31.         31.        0.79         0.0         0.0         0.0         0.0         0.0         0.0         0.0         0.0        0.50E-01     0.0         0.0         0.0         0.0         0.0         0.0         0.0         0.0         0.0         0.0         0.0         38.         0.0         9.3         0.0         0.0         0.0         0.0         0.0         0.0         0.0         0.0         0.0         0.0         0.0         0.0        0.11E+03
   699  GLY      0.61         7.3         1.4        0.49         0.0         0.0         0.0         0.0         3.8         0.0         0.0         0.0        0.27         0.0         0.0         0.0         0.0         0.0         0.0         0.0         0.0         0.0         0.0         0.0         62.         0.0        0.37         0.0         0.0         0.0         0.0         0.0         0.0         0.0         0.0         0.0         0.0         0.0         0.0         76.    
   700  ALA      0.43         4.9        0.84        0.66         0.0         0.0         0.0         0.0         7.1         0.0         0.0         0.0         2.8         0.0         0.0         0.0         0.0         0.0         0.0         0.0         0.0         0.0         0.0         0.0        0.12E+03     0.0         1.4         0.0         0.0         0.0         0.0         0.0         0.0         0.0         0.0         0.0         0.0         0.0         0.0        0.14E+03
   701  LYS       1.0         10.         6.1         1.7        0.14         0.0         0.0         0.0         9.4         0.0         0.0         0.0         4.2        0.35         35.         28.         6.0         0.0         0.0         0.0         0.0         0.0         0.0         0.0         46.         0.0        0.78         0.0         0.0         0.0         0.0         0.0         0.0         0.0         0.0         0.0         0.0         0.0         0.0        0.15E+03
   702  GLY      0.99         9.1        0.33        0.31         0.0         0.0         0.0         0.0         11.         0.0         0.0         0.0         2.3         0.0         0.0         0.0         0.0         0.0         0.0         0.0         0.0         0.0         0.0         0.0        0.11E+03     0.0         2.1         0.0         0.0         0.0         0.0         0.0         0.0         0.0         0.0         0.0         0.0         0.0         0.0        0.13E+03
   703  ALA      0.76         5.9         8.1         1.3        0.41         0.0         0.0         0.0         8.1         0.0         0.0         0.0        0.70         0.0         0.0         0.0         0.0         0.0         0.0         0.0         0.0         0.0         0.0         0.0        0.18E+03     0.0         1.1         0.0         0.0         0.0         0.0         0.0         0.0         0.0         0.0         0.0         0.0         0.0         0.0        0.21E+03
   704  ARG      0.56         11.         4.6         2.6         0.0         0.0         0.0         0.0         11.         0.0         0.0         0.0        0.60         4.8        0.22         6.3         7.6         0.0         0.0         0.0         0.0         0.0         0.0         0.0         45.         0.0         0.0         0.0         0.0         0.0         0.0         0.0         0.0         0.0         0.0         0.0         0.0         0.0         0.0         95.    
   705  GLY      0.59        0.94        0.18        0.35        0.11         0.0         0.0         0.0         5.4         0.0         0.0         0.0         1.3         0.0         0.0         0.0         0.0         0.0         0.0         0.0         0.0         0.0         0.0         0.0         17.         0.0         0.0         0.0         0.0         0.0         0.0         0.0         0.0         0.0         0.0         0.0         0.0         0.0         0.0         25.    
   706  SER       1.1         5.8         3.1         1.7         0.0         0.0         0.0         0.0         6.5         0.0         0.0         0.0         1.0        0.67         0.0         0.0         0.0         0.0         0.0         0.0         0.0         0.0         0.0         0.0        0.10E+03     0.0         0.0         0.0         0.0         0.0         0.0         0.0         0.0         0.0         0.0         0.0         0.0         0.0         0.0        0.12E+03
   707  ALA       1.4         5.2         4.3         1.4         0.0         0.0         0.0         0.0         7.7         0.0         0.0         0.0        0.53         0.0         0.0         0.0         0.0         0.0         0.0         0.0         0.0         0.0         0.0         0.0        0.17E+03     0.0        0.71E-02     0.0         0.0         0.0         0.0         0.0         0.0         0.0         0.0         0.0         0.0         0.0         0.0        0.19E+03
   708  GLY       1.9         8.6         1.3         1.1        0.71         0.0         0.0         0.0         9.0         0.0         0.0         0.0        0.79         0.0         0.0         0.0         0.0         0.0         0.0         0.0         0.0         0.0         0.0         0.0         34.         0.0        0.17E-01     0.0         0.0         0.0         0.0         0.0         0.0         0.0         0.0         0.0         0.0         0.0         0.0         57.    
   709  PRO       3.0         30.         7.8         1.9        0.33         0.0         0.0         0.0         10.         0.0         0.0         0.0         3.0         4.3         1.7         2.1         0.0         0.0         0.0         0.0         0.0         0.0         0.0         0.0         16.         0.0         0.0         0.0         0.0         0.0         0.0         0.0         0.0         0.0         0.0         0.0         0.0         0.0         0.0         80.    
   710  HYP       1.5         38.         22.        0.41         0.0         0.0         0.0         0.0         0.0         0.0         0.0         0.0         2.5         0.0         0.0         0.0         0.0         0.0         0.0         0.0         0.0         0.0         0.0         0.0         12.         0.0         14.         0.0         0.0         0.0         0.0         0.0         0.0         0.0         0.0         0.0         0.0         0.0         0.0         90.    
   711  GLY      0.52         6.6         5.6        0.56         0.0         0.0         0.0         0.0         8.7         0.0         0.0         0.0         1.1         0.0         0.0         0.0         0.0         0.0         0.0         0.0         0.0         0.0         0.0         0.0         87.         0.0         1.9         0.0         0.0         0.0         0.0         0.0         0.0         0.0         0.0         0.0         0.0         0.0         0.0        0.11E+03
   712  ALA       2.2         5.4         8.5         1.4        0.86         0.0         0.0         0.0         12.         0.0         0.0         0.0         2.5         0.0         0.0         0.0         0.0         0.0         0.0         0.0         0.0         0.0         0.0         0.0        0.21E+03     0.0         3.0         0.0         0.0         0.0         0.0         0.0         0.0         0.0         0.0         0.0         0.0         0.0         0.0        0.25E+03
   713  THR       1.9         7.8         2.7         1.6         0.0         0.0         0.0         0.0         13.         0.0         0.0         0.0         3.1         69.         0.0         0.0         0.0         0.0         0.0         0.0         0.0         0.0         0.0         0.0         57.         0.0         2.4         0.0         0.0         0.0         0.0         0.0         0.0         0.0         0.0         0.0         0.0         0.0         0.0        0.16E+03
   714  GLY       1.5         6.6        0.99        0.49         0.0         0.0         0.0         0.0         7.2         0.0         0.0         0.0         3.4         0.0         0.0         0.0         0.0         0.0         0.0         0.0         0.0         0.0         0.0         0.0         11.         0.0        0.83         0.0         0.0         0.0         0.0         0.0         0.0         0.0         0.0         0.0         0.0         0.0         0.0         32.    
   715  PHE       2.9         16.         11.         1.8        0.22         0.0         0.0         0.0         8.8         0.0         0.0         0.0         3.0         1.4         4.1         0.0         0.0         0.0         0.0         0.0         0.0         0.0         0.0         0.0         6.7         0.0        0.45         0.0         0.0         0.0         0.0         0.0         0.0         0.0         0.0         0.0         0.0         0.0         0.0         56.    
   716  HYP       3.8         36.         18.         1.1         0.0         0.0         0.0         0.0         0.0         0.0         0.0         0.0         1.3         0.0         0.0         0.0         0.0         0.0         0.0         0.0         0.0         0.0         0.0         0.0         4.3         0.0         7.9         0.0         0.0         0.0         0.0         0.0         0.0         0.0         0.0         0.0         0.0         0.0         0.0         72.    
   717  GLY       2.0         5.4         2.2        0.79         0.0         0.0         0.0         0.0         3.4         0.0         0.0         0.0        0.78         0.0         0.0         0.0         0.0         0.0         0.0         0.0         0.0         0.0         0.0         0.0         47.         0.0        0.85         0.0         0.0         0.0         0.0         0.0         0.0         0.0         0.0         0.0         0.0         0.0         0.0         62.    
   718  ALA       1.1         5.7         5.3         1.8         0.0         0.0         0.0         0.0         5.5         0.0         0.0         0.0         1.4         0.0         0.0         0.0         0.0         0.0         0.0         0.0         0.0         0.0         0.0         0.0        0.19E+03     0.0        0.56         0.0         0.0         0.0         0.0         0.0         0.0         0.0         0.0         0.0         0.0         0.0         0.0        0.21E+03
   719  ALA      0.46         4.5         10.         1.4         0.0         0.0         0.0         0.0         5.6         0.0         0.0         0.0         4.4         0.0         0.0         0.0         0.0         0.0         0.0         0.0         0.0         0.0         0.0         0.0        0.20E+03     0.0         1.4         0.0         0.0         0.0         0.0         0.0         0.0         0.0         0.0         0.0         0.0         0.0         0.0        0.23E+03
   720  GLY      0.44         13.         2.5        0.52         0.0         0.0         0.0         0.0         4.9         0.0         0.0         0.0         3.9         0.0         0.0         0.0         0.0         0.0         0.0         0.0         0.0         0.0         0.0         0.0         96.         0.0         1.6         0.0         0.0         0.0         0.0         0.0         0.0         0.0         0.0         0.0         0.0         0.0         0.0        0.12E+03
   721  ARG       1.8         12.         9.3        0.75         0.0         0.0         0.0         0.0         9.1         0.0         0.0         0.0         1.3         30.         4.4         25.         20.         0.0         0.0         0.0         0.0         0.0         0.0         0.0         29.         0.0        0.24         0.0         0.0         0.0         0.0         0.0         0.0         0.0         0.0         0.0         0.0         0.0         0.0        0.14E+03
   722  VAL       2.4         6.9         6.6         1.5         0.0         0.0         0.0         0.0         5.1         0.0         0.0         0.0         1.4         53.         0.0         0.0         0.0         0.0         0.0         0.0         0.0         0.0         0.0         0.0         11.         0.0         1.5         0.0         0.0         0.0         0.0         0.0         0.0         0.0         0.0         0.0         0.0         0.0         0.0         89.    
   723  GLY       3.9         8.7         1.3        0.74         0.0         0.0         0.0         0.0         6.0         0.0         0.0         0.0        0.25         0.0         0.0         0.0         0.0         0.0         0.0         0.0         0.0         0.0         0.0         0.0         21.         0.0         1.7         0.0         0.0         0.0         0.0         0.0         0.0         0.0         0.0         0.0         0.0         0.0         0.0         43.    
   724  PRO       5.5         49.         11.         4.0         0.0         0.0         0.0         0.0         7.6         0.0         0.0         0.0         1.8         6.3         2.7         1.4         0.0         0.0         0.0         0.0         0.0         0.0         0.0         0.0         82.         0.0         0.0         0.0         0.0         0.0         0.0         0.0         0.0         0.0         0.0         0.0         0.0         0.0         0.0        0.17E+03
   725  HYP       4.3         29.         35.        0.45         1.2         0.0         0.0         0.0         0.0         0.0         0.0         0.0         1.7         0.0         0.0         0.0         0.0         0.0         0.0         0.0         0.0         0.0         0.0         0.0         21.         0.0         13.         0.0         0.0         0.0         0.0         0.0         0.0         0.0         0.0         0.0         0.0         0.0         0.0        0.11E+03
   726  GLY      0.91         9.9         2.3        0.99         0.0         0.0         0.0         0.0         7.1         0.0         0.0         0.0        0.21         0.0         0.0         0.0         0.0         0.0         0.0         0.0         0.0         0.0         0.0         0.0         45.         0.0        0.31         0.0         0.0         0.0         0.0         0.0         0.0         0.0         0.0         0.0         0.0         0.0         0.0         67.    
   727  PRO      0.88         28.         7.0         1.6        0.36         0.0         0.0         0.0         6.9         0.0         0.0         0.0         2.4         5.6         2.3         1.6         0.0         0.0         0.0         0.0         0.0         0.0         0.0         0.0         31.         0.0         1.6         0.0         0.0         0.0         0.0         0.0         0.0         0.0         0.0         0.0         0.0         0.0         0.0         88.    
   728  SER      0.83         3.4         4.8        0.55        0.40         0.0         0.0         0.0         6.7         0.0         0.0         0.0         2.7         35.         0.0         0.0         0.0         0.0         0.0         0.0         0.0         0.0         0.0         0.0         80.         0.0         1.8         0.0         0.0         0.0         0.0         0.0         0.0         0.0         0.0         0.0         0.0         0.0         0.0        0.14E+03
   729  GLY      0.46         1.5        0.14E-01    0.12         0.0         0.0         0.0         0.0         7.4         0.0         0.0         0.0        0.62         0.0         0.0         0.0         0.0         0.0         0.0         0.0         0.0         0.0         0.0         0.0         37.         0.0        0.13         0.0         0.0         0.0         0.0         0.0         0.0         0.0         0.0         0.0         0.0         0.0         0.0         47.    
   730  ASN      0.61         4.1         5.0         2.6        0.84E-01     0.0         0.0         0.0         9.5         0.0         0.0         0.0         2.1         45.         13.         0.0         0.0         0.0         0.0         0.0         0.0         0.0         0.0         0.0        0.13E+03     0.0        0.13         0.0         0.0         0.0         0.0         0.0         0.0         0.0         0.0         0.0         0.0         0.0         0.0        0.21E+03
   731  ALA      0.97         11.         4.1         1.2         0.0         0.0         0.0         0.0         8.5         0.0         0.0         0.0         2.2         0.0         0.0         0.0         0.0         0.0         0.0         0.0         0.0         0.0         0.0         0.0         38.         0.0        0.47         0.0         0.0         0.0         0.0         0.0         0.0         0.0         0.0         0.0         0.0         0.0         0.0         66.    
   732  GLY       2.5         16.         2.3        0.77        0.28         0.0         0.0         0.0         6.4         0.0         0.0         0.0        0.64         0.0         0.0         0.0         0.0         0.0         0.0         0.0         0.0         0.0         0.0         0.0         65.         0.0         1.0         0.0         0.0         0.0         0.0         0.0         0.0         0.0         0.0         0.0         0.0         0.0         0.0         95.    
   733  PRO       5.0         49.         8.6         1.7        0.29         0.0         0.0         0.0         5.4         0.0         0.0         0.0         3.9         3.5         1.2         2.3         0.0         0.0         0.0         0.0         0.0         0.0         0.0         0.0         81.         0.0         0.0         0.0         0.0         0.0         0.0         0.0         0.0         0.0         0.0         0.0         0.0         0.0         0.0        0.16E+03
   734  HYP       4.3         44.         15.        0.93        0.58         0.0         0.0         0.0         0.0         0.0         0.0         0.0         3.4         0.0         0.0         0.0         0.0         0.0         0.0         0.0         0.0         0.0         0.0         0.0         19.         0.0         13.         0.0         0.0         0.0         0.0         0.0         0.0         0.0         0.0         0.0         0.0         0.0         0.0         99.    
   735  GLY       3.7         10.         3.9        0.25         0.0         0.0         0.0         0.0         11.         0.0         0.0         0.0         5.3         0.0         0.0         0.0         0.0         0.0         0.0         0.0         0.0         0.0         0.0         0.0         52.         0.0         2.7         0.0         0.0         0.0         0.0         0.0         0.0         0.0         0.0         0.0         0.0         0.0         0.0         89.    
   736  PRO       3.2         52.         9.5         3.6         0.0         0.0         0.0         0.0         10.         0.0         0.0         0.0         9.6         6.5         2.8         1.3         0.0         0.0         0.0         0.0         0.0         0.0         0.0         0.0         85.         0.0         2.1         0.0         0.0         0.0         0.0         0.0         0.0         0.0         0.0         0.0         0.0         0.0         0.0        0.19E+03
   737  HYP       4.6         53.         14.         1.1         0.0         0.0         0.0         0.0         0.0         0.0         0.0         0.0         4.2         0.0         0.0         0.0         0.0         0.0         0.0         0.0         0.0         0.0         0.0         0.0         18.         0.0         9.3         0.0         0.0         0.0         0.0         0.0         0.0         0.0         0.0         0.0         0.0         0.0         0.0        0.10E+03
   738  GLY       1.3         7.0         1.9         1.4        0.49E-01     0.0         0.0         0.0         6.1         0.0         0.0         0.0        0.58         0.0         0.0         0.0         0.0         0.0         0.0         0.0         0.0         0.0         0.0         0.0         30.         0.0         2.0         0.0         0.0         0.0         0.0         0.0         0.0         0.0         0.0         0.0         0.0         0.0         0.0         51.    
   739  PRO       2.0         28.         7.0         2.1         0.0         0.0         0.0         0.0         7.1         0.0         0.0         0.0         2.0         4.8         1.8         1.9         0.0         0.0         0.0         0.0         0.0         0.0         0.0         0.0         42.         0.0         1.9         0.0         0.0         0.0         0.0         0.0         0.0         0.0         0.0         0.0         0.0         0.0         0.0        0.10E+03
   740  ALA       1.2         3.1         5.1         1.4         0.0         0.0         0.0         0.0         6.3         0.0         0.0         0.0         1.6         0.0         0.0         0.0         0.0         0.0         0.0         0.0         0.0         0.0         0.0         0.0        0.17E+03     0.0        0.87         0.0         0.0         0.0         0.0         0.0         0.0         0.0         0.0         0.0         0.0         0.0         0.0        0.19E+03
   741  GLY       1.4         3.8         1.4        0.27         0.0         0.0         0.0         0.0         6.6         0.0         0.0         0.0         1.1         0.0         0.0         0.0         0.0         0.0         0.0         0.0         0.0         0.0         0.0         0.0         62.         0.0        0.38         0.0         0.0         0.0         0.0         0.0         0.0         0.0         0.0         0.0         0.0         0.0         0.0         77.    
   742  LYS       1.1         5.4         14.         1.8        0.13         0.0         0.0         0.0         11.         0.0         0.0         0.0         1.9         3.3         38.        0.38E-01     24.         0.0         0.0         0.0         0.0         0.0         0.0         0.0        0.21E+03     0.0        0.25         0.0         0.0         0.0         0.0         0.0         0.0         0.0         0.0         0.0         0.0         0.0         0.0        0.31E+03
   743  GLU       2.1         4.3         13.         1.1        0.13         0.0         0.0         0.0         20.         0.0         0.0         0.0         1.6         36.         2.4         3.1         0.0         0.0         0.0         0.0         0.0         0.0         0.0         0.0        0.24E+03     0.0         0.0         0.0         0.0         0.0         0.0         0.0         0.0         0.0         0.0         0.0         0.0         0.0         0.0        0.32E+03
   744  GLY      0.85         1.8         0.0        0.31         0.0         0.0         0.0         0.0         13.         0.0         0.0         0.0         1.0         0.0         0.0         0.0         0.0         0.0         0.0         0.0         0.0         0.0         0.0         0.0         80.         0.0         0.0         0.0         0.0         0.0         0.0         0.0         0.0         0.0         0.0         0.0         0.0         0.0         0.0         96.    
   745  GLY      0.46         2.1        0.13        0.61E-01     0.0         0.0         0.0         0.0         10.         0.0         0.0         0.0         1.5         0.0         0.0         0.0         0.0         0.0         0.0         0.0         0.0         0.0         0.0         0.0         56.         0.0         0.0         0.0         0.0         0.0         0.0         0.0         0.0         0.0         0.0         0.0         0.0         0.0         0.0         71.    
   746  LYS       1.7         8.4         4.6        0.46         0.0         0.0         0.0         0.0         14.         0.0         0.0         0.0         2.3         3.7         1.1         16.         20.         0.0         0.0         0.0         0.0         0.0         0.0         0.0        0.14E+03     0.0         0.0         0.0         0.0         0.0         0.0         0.0         0.0         0.0         0.0         0.0         0.0         0.0         0.0        0.21E+03
   747  GLY       1.9         9.7         2.4         1.4         0.0         0.0         0.0         0.0         8.8         0.0         0.0         0.0         1.7         0.0         0.0         0.0         0.0         0.0         0.0         0.0         0.0         0.0         0.0         0.0         43.         0.0         0.0         0.0         0.0         0.0         0.0         0.0         0.0         0.0         0.0         0.0         0.0         0.0         0.0         69.    
   748  PRO       1.9         36.         6.8         2.1         0.0         0.0         0.0         0.0         15.         0.0         0.0         0.0         1.7         1.5        0.85         4.3         0.0         0.0         0.0         0.0         0.0         0.0         0.0         0.0         12.         0.0         0.0         0.0         0.0         0.0         0.0         0.0         0.0         0.0         0.0         0.0         0.0         0.0         0.0         81.    
   749  ARG       2.7         13.         4.8         1.5         0.0         0.0         0.0         0.0         11.         0.0         0.0         0.0         1.5         1.9         3.5         44.         12.         0.0         0.0         0.0         0.0         0.0         0.0         0.0         16.         0.0         0.0         0.0         0.0         0.0         0.0         0.0         0.0         0.0         0.0         0.0         0.0         0.0         0.0        0.11E+03
   750  GLY       2.5         6.8        0.41        0.22         0.0         0.0         0.0         0.0         5.7         0.0         0.0         0.0         2.0         0.0         0.0         0.0         0.0         0.0         0.0         0.0         0.0         0.0         0.0         0.0         33.         0.0         0.0         0.0         0.0         0.0         0.0         0.0         0.0         0.0         0.0         0.0         0.0         0.0         0.0         50.    
   751  GLU       2.8         9.8         7.9        0.71         0.0         0.0         0.0         0.0         11.         0.0         0.0         0.0         2.1         44.         2.1        0.19         0.0         0.0         0.0         0.0         0.0         0.0         0.0         0.0        0.15E+03     0.0         0.0         0.0         0.0         0.0         0.0         0.0         0.0         0.0         0.0         0.0         0.0         0.0         0.0        0.23E+03
   752  THR       2.5         11.         9.2         1.1        0.22E-01     0.0         0.0         0.0         12.         0.0         0.0         0.0         1.4         65.         0.0         0.0         0.0         0.0         0.0         0.0         0.0         0.0         0.0         0.0         43.         0.0         0.0         0.0         0.0         0.0         0.0         0.0         0.0         0.0         0.0         0.0         0.0         0.0         0.0        0.14E+03
   753  GLY       2.3         12.         1.2        0.20        0.22E-01     0.0         0.0         0.0         8.7         0.0         0.0         0.0         82.         0.0         0.0         0.0         0.0         0.0         0.0         0.0         0.0         0.0         0.0         0.0         68.         0.0         0.0         0.0         0.0         0.0         0.0         0.0         0.0         0.0         0.0         0.0         0.0         0.0         0.0        0.17E+03
   754  PRO       3.4         29.         10.        0.70        0.13         0.0         0.0         0.0         10.         0.0         0.0         0.0         83.         4.3         1.8         2.2         0.0         0.0         0.0         0.0         0.0         0.0         0.0         0.0         63.         0.0         0.0         0.0         0.0         0.0         0.0         0.0         0.0         0.0         0.0         0.0         0.0         0.0         0.0        0.21E+03
   755  ALA       2.0         9.3         12.         1.2        0.13         0.0         0.0         0.0         18.         0.0         0.0         0.0         2.2         0.0         0.0         0.0         0.0         0.0         0.0         0.0         0.0         0.0         0.0         0.0        0.24E+03     0.0        0.73         0.0         0.0         0.0         0.0         0.0         0.0         0.0         0.0         0.0         0.0         0.0         0.0        0.28E+03
   756  GLY      0.99         6.3        0.58        0.91         0.0         0.0         0.0         0.0         7.0         0.0         0.0         0.0         1.5         0.0         0.0         0.0         0.0         0.0         0.0         0.0         0.0         0.0         0.0         0.0         90.         0.0         1.6         0.0         0.0         0.0         0.0         0.0         0.0         0.0         0.0         0.0         0.0         0.0         0.0        0.11E+03
   757  ARG       2.0         7.6         5.9         1.6         0.0         0.0         0.0         0.0         8.7         0.0         0.0         0.0         1.2         39.         1.0         32.         34.         0.0         0.0         0.0         0.0         0.0         0.0         0.0         19.         0.0         0.0         0.0         0.0         0.0         0.0         0.0         0.0         0.0         0.0         0.0         0.0         0.0         0.0        0.15E+03
   758  HYP       1.8         38.         17.        0.41         0.0         0.0         0.0         0.0         0.0         0.0         0.0         0.0        0.17         0.0         0.0         0.0         0.0         0.0         0.0         0.0         0.0         0.0         0.0         0.0         2.6         0.0         7.0         0.0         0.0         0.0         0.0         0.0         0.0         0.0         0.0         0.0         0.0         0.0         0.0         66.    
   759  GLY       1.2         4.7         3.3        0.82E-01     0.0         0.0         0.0         0.0         6.8         0.0         0.0         0.0         1.2         0.0         0.0         0.0         0.0         0.0         0.0         0.0         0.0         0.0         0.0         0.0         29.         0.0        0.52         0.0         0.0         0.0         0.0         0.0         0.0         0.0         0.0         0.0         0.0         0.0         0.0         47.    
   760  GLU       1.5         5.2         6.5        0.74         0.0         0.0         0.0         0.0         10.         0.0         0.0         0.0         2.8         4.8         41.         4.0         0.0         0.0         0.0         0.0         0.0         0.0         0.0         0.0        0.14E+03     0.0        0.23         0.0         0.0         0.0         0.0         0.0         0.0         0.0         0.0         0.0         0.0         0.0         0.0        0.22E+03
   761  VAL       1.6         5.5         5.6         1.7        0.93E-01     0.0         0.0         0.0         8.4         0.0         0.0         0.0         1.9         59.         0.0         0.0         0.0         0.0         0.0         0.0         0.0         0.0         0.0         0.0         36.         0.0        0.35         0.0         0.0         0.0         0.0         0.0         0.0         0.0         0.0         0.0         0.0         0.0         0.0        0.12E+03
   762  GLY       1.8         7.0         1.4         1.2         0.0         0.0         0.0         0.0         6.2         0.0         0.0         0.0        0.35         0.0         0.0         0.0         0.0         0.0         0.0         0.0         0.0         0.0         0.0         0.0         31.         0.0        0.59         0.0         0.0         0.0         0.0         0.0         0.0         0.0         0.0         0.0         0.0         0.0         0.0         49.    
   763  PRO       2.6         39.         8.1         1.6        0.16         0.0         0.0         0.0         16.         0.0         0.0         0.0        0.17         5.9         2.4         1.5         0.0         0.0         0.0         0.0         0.0         0.0         0.0         0.0         81.         0.0        0.22         0.0         0.0         0.0         0.0         0.0         0.0         0.0         0.0         0.0         0.0         0.0         0.0        0.16E+03
   764  PRO       1.7         31.         6.8         4.5        0.90         0.0         0.0         0.0         0.0         0.0         0.0         0.0         1.8         9.9         4.8        0.67         0.0         0.0         0.0         0.0         0.0         0.0         0.0         0.0         32.         0.0         0.0         0.0         0.0         0.0         0.0         0.0         0.0         0.0         0.0         0.0         0.0         0.0         0.0         95.    
   765  GLY       2.2         6.4        0.94         1.0         0.0         0.0         0.0         0.0         6.5         0.0         0.0         0.0         2.1         0.0         0.0         0.0         0.0         0.0         0.0         0.0         0.0         0.0         0.0         0.0         53.         0.0        0.55         0.0         0.0         0.0         0.0         0.0         0.0         0.0         0.0         0.0         0.0         0.0         0.0         73.    
   766  PRO       3.1         30.         6.8        0.60        0.30E-01     0.0         0.0         0.0         8.8         0.0         0.0         0.0        0.58         27.         35.         32.         0.0         0.0         0.0         0.0         0.0         0.0         0.0         0.0         16.         0.0         0.0         0.0         0.0         0.0         0.0         0.0         0.0         0.0         0.0         0.0         0.0         0.0         0.0        0.16E+03
   767  HYP       4.2         38.         13.         1.2        0.30E-01     0.0         0.0         0.0         0.0         0.0         0.0         0.0        0.10         0.0         0.0         0.0         0.0         0.0         0.0         0.0         0.0         0.0         0.0         0.0         4.9         0.0         4.8         0.0         0.0         0.0         0.0         0.0         0.0         0.0         0.0         0.0         0.0         0.0         0.0         66.    
   768  GLY       2.1         7.3         1.6        0.86         0.0         0.0         0.0         0.0         5.7         0.0         0.0         0.0        0.24         0.0         0.0         0.0         0.0         0.0         0.0         0.0         0.0         0.0         0.0         0.0         23.         0.0        0.38         0.0         0.0         0.0         0.0         0.0         0.0         0.0         0.0         0.0         0.0         0.0         0.0         41.    
   769  PRO       2.6         28.         6.0         1.4         0.0         0.0         0.0         0.0         7.7         0.0         0.0         0.0         1.9         27.         35.         33.         0.0         0.0         0.0         0.0         0.0         0.0         0.0         0.0         39.         0.0        0.89         0.0         0.0         0.0         0.0         0.0         0.0         0.0         0.0         0.0         0.0         0.0         0.0        0.18E+03
   770  ALA       1.2         3.3         4.7         1.2         0.0         0.0         0.0         0.0         6.3         0.0         0.0         0.0         2.8         0.0         0.0         0.0         0.0         0.0         0.0         0.0         0.0         0.0         0.0         0.0        0.17E+03     0.0        0.39         0.0         0.0         0.0         0.0         0.0         0.0         0.0         0.0         0.0         0.0         0.0         0.0        0.19E+03
   771  GLY       1.1         7.2        0.16E-01    0.20         0.0         0.0         0.0         0.0         4.4         0.0         0.0         0.0         1.8         0.0         0.0         0.0         0.0         0.0         0.0         0.0         0.0         0.0         0.0         0.0         53.         0.0        0.33         0.0         0.0         0.0         0.0         0.0         0.0         0.0         0.0         0.0         0.0         0.0         0.0         69.    
   772  GLU       1.0         6.4         4.9         1.8        0.29         0.0         0.0         0.0         8.1         0.0         0.0         0.0        0.87         39.         4.6         2.9         0.0         0.0         0.0         0.0         0.0         0.0         0.0         0.0        0.15E+03     0.0        0.64         0.0         0.0         0.0         0.0         0.0         0.0         0.0         0.0         0.0         0.0         0.0         0.0        0.22E+03
   773  LYS       1.7         14.         9.2         1.5         1.4         0.0         0.0         0.0         7.3         0.0         0.0         0.0         1.4         32.         46.         5.9         28.         0.0         0.0         0.0         0.0         0.0         0.0         0.0        0.19E+03     0.0         0.0         0.0         0.0         0.0         0.0         0.0         0.0         0.0         0.0         0.0         0.0         0.0         0.0        0.34E+03
   774  GLY       3.5         24.         1.3        0.14        0.85         0.0         0.0         0.0         5.5         0.0         0.0         0.0         1.3         0.0         0.0         0.0         0.0         0.0         0.0         0.0         0.0         0.0         0.0         0.0         82.         0.0        0.72         0.0         0.0         0.0         0.0         0.0         0.0         0.0         0.0         0.0         0.0         0.0         0.0        0.12E+03
   775  SER       1.5         8.7         7.3         1.4         0.0         0.0         0.0         0.0         5.0         0.0         0.0         0.0        0.27         44.         0.0         0.0         0.0         0.0         0.0         0.0         0.0         0.0         0.0         0.0        0.11E+03     0.0         0.0         0.0         0.0         0.0         0.0         0.0         0.0         0.0         0.0         0.0         0.0         0.0         0.0        0.18E+03
   776  HYP       1.6         32.         16.         1.2         0.0         0.0         0.0         0.0         0.0         0.0         0.0         0.0        0.18         0.0         0.0         0.0         0.0         0.0         0.0         0.0         0.0         0.0         0.0         0.0         27.         0.0         8.6         0.0         0.0         0.0         0.0         0.0         0.0         0.0         0.0         0.0         0.0         0.0         0.0         87.    
   777  GLY      0.65         2.9         4.4        0.76        0.17         0.0         0.0         0.0         5.3         0.0         0.0         0.0        0.23         0.0         0.0         0.0         0.0         0.0         0.0         0.0         0.0         0.0         0.0         0.0         96.         0.0        0.80         0.0         0.0         0.0         0.0         0.0         0.0         0.0         0.0         0.0         0.0         0.0         0.0        0.11E+03
   778  ALA      0.88         4.5         12.        0.99        0.17         0.0         0.0         0.0         11.         0.0         0.0         0.0        0.59         0.0         0.0         0.0         0.0         0.0         0.0         0.0         0.0         0.0         0.0         0.0        0.26E+03     0.0         1.7         0.0         0.0         0.0         0.0         0.0         0.0         0.0         0.0         0.0         0.0         0.0         0.0        0.29E+03
   779  ASP       1.5         8.6         2.3         1.6        0.32         0.0         0.0         0.0         9.6         0.0         0.0         0.0         1.0         50.        0.47         0.0         0.0         0.0         0.0         0.0         0.0         0.0         0.0         0.0        0.15E+03     0.0         3.1         0.0         0.0         0.0         0.0         0.0         0.0         0.0         0.0         0.0         0.0         0.0         0.0        0.23E+03
   780  GLY       1.5         4.6        0.65        0.44         0.0         0.0         0.0         0.0         7.4         0.0         0.0         0.0         1.2         0.0         0.0         0.0         0.0         0.0         0.0         0.0         0.0         0.0         0.0         0.0         49.         0.0        0.50         0.0         0.0         0.0         0.0         0.0         0.0         0.0         0.0         0.0         0.0         0.0         0.0         65.    
   781  PRO      0.91         25.         6.1        0.26         0.0         0.0         0.0         0.0         8.6         0.0         0.0         0.0        0.82         27.         35.         33.         0.0         0.0         0.0         0.0         0.0         0.0         0.0         0.0         46.         0.0        0.68         0.0         0.0         0.0         0.0         0.0         0.0         0.0         0.0         0.0         0.0         0.0         0.0        0.18E+03
   782  ALA      0.14         4.5         7.6         1.1         0.0         0.0         0.0         0.0         8.6         0.0         0.0         0.0        0.87         0.0         0.0         0.0         0.0         0.0         0.0         0.0         0.0         0.0         0.0         0.0        0.19E+03     0.0        0.36         0.0         0.0         0.0         0.0         0.0         0.0         0.0         0.0         0.0         0.0         0.0         0.0        0.22E+03
   783  GLY      0.30         1.9        0.78        0.16        0.11         0.0         0.0         0.0         6.2         0.0         0.0         0.0        0.99         0.0         0.0         0.0         0.0         0.0         0.0         0.0         0.0         0.0         0.0         0.0         68.         0.0         1.1         0.0         0.0         0.0         0.0         0.0         0.0         0.0         0.0         0.0         0.0         0.0         0.0         79.    
   784  ALA      0.87         6.3         7.5         1.6        0.64         0.0         0.0         0.0         12.         0.0         0.0         0.0         1.0         0.0         0.0         0.0         0.0         0.0         0.0         0.0         0.0         0.0         0.0         0.0        0.19E+03     0.0         0.0         0.0         0.0         0.0         0.0         0.0         0.0         0.0         0.0         0.0         0.0         0.0         0.0        0.22E+03
   785  HYP       2.6         35.         17.        0.70        0.64         0.0         0.0         0.0         0.0         0.0         0.0         0.0        0.58         0.0         0.0         0.0         0.0         0.0         0.0         0.0         0.0         0.0         0.0         0.0         43.         0.0         11.         0.0         0.0         0.0         0.0         0.0         0.0         0.0         0.0         0.0         0.0         0.0         0.0        0.11E+03
   786  GLY       2.4         5.8         4.6        0.33         0.0         0.0         0.0         0.0         7.5         0.0         0.0         0.0        0.36         0.0         0.0         0.0         0.0         0.0         0.0         0.0         0.0         0.0         0.0         0.0         73.         0.0        0.77         0.0         0.0         0.0         0.0         0.0         0.0         0.0         0.0         0.0         0.0         0.0         0.0         95.    
   787  THR       2.8         6.3         8.0         2.8         0.0         0.0         0.0         0.0         4.8         0.0         0.0         0.0        0.73         68.         0.0         0.0         0.0         0.0         0.0         0.0         0.0         0.0         0.0         0.0         17.         0.0         2.1         0.0         0.0         0.0         0.0         0.0         0.0         0.0         0.0         0.0         0.0         0.0         0.0        0.11E+03
   788  PRO       2.3         28.         5.4        0.97         0.0         0.0         0.0         0.0         6.0         0.0         0.0         0.0        0.71         27.         35.         32.         0.0         0.0         0.0         0.0         0.0         0.0         0.0         0.0         7.7         0.0         1.1         0.0         0.0         0.0         0.0         0.0         0.0         0.0         0.0         0.0         0.0         0.0         0.0        0.15E+03
   789  GLY      0.58         7.5        0.65        0.32         0.0         0.0         0.0         0.0         6.0         0.0         0.0         0.0        0.83         0.0         0.0         0.0         0.0         0.0         0.0         0.0         0.0         0.0         0.0         0.0         8.1         0.0         1.3         0.0         0.0         0.0         0.0         0.0         0.0         0.0         0.0         0.0         0.0         0.0         0.0         25.    
   790  PRO      0.78         28.         6.1        0.74         0.0         0.0         0.0         0.0         11.         0.0         0.0         0.0         3.5         27.         35.         32.         0.0         0.0         0.0         0.0         0.0         0.0         0.0         0.0         32.         0.0        0.46E-01     0.0         0.0         0.0         0.0         0.0         0.0         0.0         0.0         0.0         0.0         0.0         0.0        0.18E+03
   791  GLN       1.0         11.         4.3         2.5         0.0         0.0         0.0         0.0         9.3         0.0         0.0         0.0         5.4         43.         44.         6.5         0.0         0.0         0.0         0.0         0.0         0.0         0.0         0.0        0.15E+03     0.0         0.0         0.0         0.0         0.0         0.0         0.0         0.0         0.0         0.0         0.0         0.0         0.0         0.0        0.27E+03
   792  GLY      0.81         9.9        0.44E-01    0.23         0.0         0.0         0.0         0.0         7.4         0.0         0.0         0.0         2.8         0.0         0.0         0.0         0.0         0.0         0.0         0.0         0.0         0.0         0.0         0.0         32.         0.0         0.0         0.0         0.0         0.0         0.0         0.0         0.0         0.0         0.0         0.0         0.0         0.0         0.0         54.    
   793  ILE       2.0         14.         5.0         4.5        0.48         0.0         0.0         0.0         10.         0.0         0.0         0.0         2.6         2.6         3.6         0.0         0.0         0.0         0.0         0.0         0.0         0.0         0.0         0.0         40.         0.0         0.0         0.0         0.0         0.0         0.0         0.0         0.0         0.0         0.0         0.0         0.0         0.0         0.0         85.    
   794  ALA      0.25         8.0         4.5        0.55        0.48         0.0         0.0         0.0         9.5         0.0         0.0         0.0         3.6         0.0         0.0         0.0         0.0         0.0         0.0         0.0         0.0         0.0         0.0         0.0         24.         0.0         0.0         0.0         0.0         0.0         0.0         0.0         0.0         0.0         0.0         0.0         0.0         0.0         0.0         51.    
   795  GLY      0.21         8.1        0.25        0.25         0.0         0.0         0.0         0.0         6.9         0.0         0.0         0.0         3.0         0.0         0.0         0.0         0.0         0.0         0.0         0.0         0.0         0.0         0.0         0.0         80.         0.0         0.0         0.0         0.0         0.0         0.0         0.0         0.0         0.0         0.0         0.0         0.0         0.0         0.0         99.    
   796  GLN       1.0         9.4         5.4         1.4         0.0         0.0         0.0         0.0         11.         0.0         0.0         0.0         3.8         42.        0.14E-03     2.8         0.0         0.0         0.0         0.0         0.0         0.0         0.0         0.0        0.17E+03     0.0         0.0         0.0         0.0         0.0         0.0         0.0         0.0         0.0         0.0         0.0         0.0         0.0         0.0        0.24E+03
   797  ARG       1.4         12.         6.4         1.3         0.0         0.0         0.0         0.0         8.9         0.0         0.0         0.0         4.0         3.3         27.         10.         43.         0.0         0.0         0.0         0.0         0.0         0.0         0.0         38.         0.0         0.0         0.0         0.0         0.0         0.0         0.0         0.0         0.0         0.0         0.0         0.0         0.0         0.0        0.16E+03
   798  GLY      0.65         4.3        0.14E-01    0.35         0.0         0.0         0.0         0.0         10.         0.0         0.0         0.0         2.8         0.0         0.0         0.0         0.0         0.0         0.0         0.0         0.0         0.0         0.0         0.0         7.7         0.0         0.0         0.0         0.0         0.0         0.0         0.0         0.0         0.0         0.0         0.0         0.0         0.0         0.0         26.    
   799  VAL       2.2         8.0         4.8         1.5        0.18         0.0         0.0         0.0         15.         0.0         0.0         0.0         3.8        0.23         0.0         0.0         0.0         0.0         0.0         0.0         0.0         0.0         0.0         0.0         27.         0.0         0.0         0.0         0.0         0.0         0.0         0.0         0.0         0.0         0.0         0.0         0.0         0.0         0.0         63.    
   800  VAL       1.7         13.         3.8         2.8        0.18         0.0         0.0         0.0         13.         0.0         0.0         0.0         4.1         1.8         0.0         0.0         0.0         0.0         0.0         0.0         0.0         0.0         0.0         0.0         71.         0.0        0.19         0.0         0.0         0.0         0.0         0.0         0.0         0.0         0.0         0.0         0.0         0.0         0.0        0.11E+03
   801  GLY      0.78         4.0        0.66        0.54         0.0         0.0         0.0         0.0         10.         0.0         0.0         0.0         2.0         0.0         0.0         0.0         0.0         0.0         0.0         0.0         0.0         0.0         0.0         0.0         63.         0.0         1.2         0.0         0.0         0.0         0.0         0.0         0.0         0.0         0.0         0.0         0.0         0.0         0.0         83.    
   802  LEU       1.2         22.         8.6         10.        0.30         0.0         0.0         0.0         11.         0.0         0.0         0.0         2.4         36.         37.         0.0         0.0         0.0         0.0         0.0         0.0         0.0         0.0         0.0         17.         0.0         0.0         0.0         0.0         0.0         0.0         0.0         0.0         0.0         0.0         0.0         0.0         0.0         0.0        0.15E+03
   803  HYP       1.3         34.         17.        0.90         0.0         0.0         0.0         0.0         0.0         0.0         0.0         0.0         1.7         0.0         0.0         0.0         0.0         0.0         0.0         0.0         0.0         0.0         0.0         0.0         2.4         0.0         5.1         0.0         0.0         0.0         0.0         0.0         0.0         0.0         0.0         0.0         0.0         0.0         0.0         62.    
   804  GLY      0.49         3.6         1.6        0.71         0.0         0.0         0.0         0.0         3.3         0.0         0.0         0.0        0.19         0.0         0.0         0.0         0.0         0.0         0.0         0.0         0.0         0.0         0.0         0.0         32.         0.0        0.39         0.0         0.0         0.0         0.0         0.0         0.0         0.0         0.0         0.0         0.0         0.0         0.0         42.    
   805  GLN       1.1         3.7         5.7         2.6        0.38E-01     0.0         0.0         0.0         5.3         0.0         0.0         0.0        0.56         3.0        0.56E-01     2.3         0.0         0.0         0.0         0.0         0.0         0.0         0.0         0.0        0.16E+03     0.0        0.58         0.0         0.0         0.0         0.0         0.0         0.0         0.0         0.0         0.0         0.0         0.0         0.0        0.18E+03
   806  ARG       1.6         6.7         4.1         3.4        0.38E-01     0.0         0.0         0.0         7.7         0.0         0.0         0.0        0.90         38.         29.        0.33E-01     43.         0.0         0.0         0.0         0.0         0.0         0.0         0.0         42.         0.0        0.89         0.0         0.0         0.0         0.0         0.0         0.0         0.0         0.0         0.0         0.0         0.0         0.0        0.18E+03
   807  GLY      0.79         4.5        0.26E-01    0.74         0.0         0.0         0.0         0.0         3.8         0.0         0.0         0.0        0.83         0.0         0.0         0.0         0.0         0.0         0.0         0.0         0.0         0.0         0.0         0.0         24.         0.0        0.22         0.0         0.0         0.0         0.0         0.0         0.0         0.0         0.0         0.0         0.0         0.0         0.0         35.    
   808  GLU      0.96         5.8         4.4         1.0         0.0         0.0         0.0         0.0         7.9         0.0         0.0         0.0         1.7         2.2         26.         1.3         0.0         0.0         0.0         0.0         0.0         0.0         0.0         0.0        0.13E+03     0.0        0.94         0.0         0.0         0.0         0.0         0.0         0.0         0.0         0.0         0.0         0.0         0.0         0.0        0.18E+03
[truncated: 1,158,925 more chars]
