# Supplementary material for: Devising Bone Molecular Models at the Nanoscale: From Usual Mineralized Collagen Fibrils to the First Bone Fibers Including Hydroxyapatite in the Extra-Fibrillar Volume
Source: Materials (Basel). 2022 Mar 19;15(6):2274. doi: 10.3390/ma15062274 (PMC8955169; doi:10.3390/ma15062274)
Supplement: Supplementary file 1 [file materials-15-02274-s001.zip › Supplementary_Materials/0-COL1_Modeller/2_models/COL1.V99990014]

# Heavy relative violation of each residue is written to: COL1.V99990014
# The profile is NOT normalized by the number of restraints.
# The profiles are smoothed over a window of residues:    1
# The sum of all numbers in the file:  410699.3750
#COLUMNS S S  N N N N N N N N N N N N N N N N N N N N N N N N N N N N N N N N N N N N N N N N 
# RESID  RES            1           2           3           4           5           6           7           8           9          10          11          12          13          14          15          16          17          18          19          20          21          22          23          24          25          26          27          28          29          30          31          32          33          34          35          36          37          38          39     TOTAL

     1  GLN      0.45         3.9         1.4        0.85        0.11         0.0         0.0         0.0        0.73         0.0         0.0         0.0        0.27         3.3        0.27E-01     10.         0.0         0.0         0.0         0.0         0.0         0.0         0.0         0.0        0.57         0.0         0.0         0.0         0.0         0.0         0.0         0.0         0.0         0.0         0.0         0.0         0.0         0.0         0.0         22.    
     2  LEU      0.56         8.9         8.6         4.9        0.11         0.0         0.0         0.0         5.4         0.0         0.0         0.0         1.6        0.41         39.         0.0         0.0         0.0         0.0         0.0         0.0         0.0         0.0         0.0         20.         0.0         0.0         0.0         0.0         0.0         0.0         0.0         0.0         0.0         0.0         0.0         0.0         0.0         0.0         89.    
     3  SER      0.29         6.0         7.5         1.4         0.0         0.0         0.0         0.0         2.9         0.0         0.0         0.0         2.6         43.         0.0         0.0         0.0         0.0         0.0         0.0         0.0         0.0         0.0         0.0         99.         0.0         0.0         0.0         0.0         0.0         0.0         0.0         0.0         0.0         0.0         0.0         0.0         0.0         0.0        0.16E+03
     4  TYR      0.99         9.0         11.         3.7         0.0         0.0         0.0         0.0         3.8         0.0         0.0         0.0         1.5         47.         47.         0.0         0.0         0.0         0.0         0.0         0.0         0.0         0.0         0.0         26.         0.0         0.0         0.0         0.0         0.0         0.0         0.0         0.0         0.0         0.0         0.0         0.0         0.0         0.0        0.15E+03
     5  GLY      0.96         1.6        0.74        0.29         0.0         0.0         0.0         0.0         5.5         0.0         0.0         0.0        0.57         0.0         0.0         0.0         0.0         0.0         0.0         0.0         0.0         0.0         0.0         0.0         40.         0.0         0.0         0.0         0.0         0.0         0.0         0.0         0.0         0.0         0.0         0.0         0.0         0.0         0.0         50.    
     6  TYR       1.3         7.4         13.         2.2         0.0         0.0         0.0         0.0         12.         0.0         0.0         0.0         1.4         47.         50.         0.0         0.0         0.0         0.0         0.0         0.0         0.0         0.0         0.0         27.         0.0         0.0         0.0         0.0         0.0         0.0         0.0         0.0         0.0         0.0         0.0         0.0         0.0         0.0        0.16E+03
     7  ASP      0.88         6.1         14.         1.2         0.0         0.0         0.0         0.0         7.1         0.0         0.0         0.0         4.0        0.50         2.3         0.0         0.0         0.0         0.0         0.0         0.0         0.0         0.0         0.0        0.13E+03     0.0         0.0         0.0         0.0         0.0         0.0         0.0         0.0         0.0         0.0         0.0         0.0         0.0         0.0        0.16E+03
     8  GLU      0.78         9.0         11.         2.5         0.0         0.0         0.0         0.0         5.0         0.0         0.0         0.0         3.4         39.         2.5         1.8         0.0         0.0         0.0         0.0         0.0         0.0         0.0         0.0        0.18E+03     0.0         0.0         0.0         0.0         0.0         0.0         0.0         0.0         0.0         0.0         0.0         0.0         0.0         0.0        0.25E+03
     9  LYS       1.4         6.5         12.         1.3         0.0         0.0         0.0         0.0         7.9         0.0         0.0         0.0        0.78         34.         2.4         24.         28.         0.0         0.0         0.0         0.0         0.0         0.0         0.0        0.22E+03     0.0         0.0         0.0         0.0         0.0         0.0         0.0         0.0         0.0         0.0         0.0         0.0         0.0         0.0        0.33E+03
    10  SER      0.91         3.4         9.7         1.4         0.0         0.0         0.0         0.0         6.4         0.0         0.0         0.0        0.82         1.0         0.0         0.0         0.0         0.0         0.0         0.0         0.0         0.0         0.0         0.0        0.16E+03     0.0         0.0         0.0         0.0         0.0         0.0         0.0         0.0         0.0         0.0         0.0         0.0         0.0         0.0        0.18E+03
    11  GLY      0.87         3.4         0.0        0.37         0.0         0.0         0.0         0.0         8.0         0.0         0.0         0.0        0.63         0.0         0.0         0.0         0.0         0.0         0.0         0.0         0.0         0.0         0.0         0.0         78.         0.0         0.0         0.0         0.0         0.0         0.0         0.0         0.0         0.0         0.0         0.0         0.0         0.0         0.0         91.    
    12  GLY      0.89         2.0         1.1        0.38        0.16         0.0         0.0         0.0         5.6         0.0         0.0         0.0        0.46         0.0         0.0         0.0         0.0         0.0         0.0         0.0         0.0         0.0         0.0         0.0         91.         0.0         0.0         0.0         0.0         0.0         0.0         0.0         0.0         0.0         0.0         0.0         0.0         0.0         0.0        0.10E+03
    13  ILE      0.93         5.1         9.2         2.1         0.0         0.0         0.0         0.0         10.         0.0         0.0         0.0        0.28         45.        0.34         0.0         0.0         0.0         0.0         0.0         0.0         0.0         0.0         0.0         32.         0.0         0.0         0.0         0.0         0.0         0.0         0.0         0.0         0.0         0.0         0.0         0.0         0.0         0.0        0.10E+03
    14  SER      0.82         3.1         5.6        0.86        0.63E-01     0.0         0.0         0.0         13.         0.0         0.0         0.0         1.1         38.         0.0         0.0         0.0         0.0         0.0         0.0         0.0         0.0         0.0         0.0         84.         0.0         0.0         0.0         0.0         0.0         0.0         0.0         0.0         0.0         0.0         0.0         0.0         0.0         0.0        0.15E+03
    15  VAL       2.2         13.         10.         4.8         1.1         0.0         0.0         0.0         12.         0.0         0.0         0.0         1.4         56.         0.0         0.0         0.0         0.0         0.0         0.0         0.0         0.0         0.0         0.0         25.         0.0         0.0         0.0         0.0         0.0         0.0         0.0         0.0         0.0         0.0         0.0         0.0         0.0         0.0        0.13E+03
    16  PRO       1.9         31.         7.7         3.3        0.54         0.0         0.0         0.0         12.         0.0         0.0         0.0         1.9        0.33         1.1         6.6         0.0         0.0         0.0         0.0         0.0         0.0         0.0         0.0         12.         0.0         0.0         0.0         0.0         0.0         0.0         0.0         0.0         0.0         0.0         0.0         0.0         0.0         0.0         78.    
    17  GLY       1.7         7.1         1.3         1.1         0.0         0.0         0.0         0.0         10.         0.0         0.0         0.0         2.4         0.0         0.0         0.0         0.0         0.0         0.0         0.0         0.0         0.0         0.0         0.0         16.         0.0         0.0         0.0         0.0         0.0         0.0         0.0         0.0         0.0         0.0         0.0         0.0         0.0         0.0         40.    
    18  PRO       1.9         28.         5.9        0.86         0.0         0.0         0.0         0.0         12.         0.0         0.0         0.0         1.5         7.5         3.3        0.91         0.0         0.0         0.0         0.0         0.0         0.0         0.0         0.0         34.         0.0         0.0         0.0         0.0         0.0         0.0         0.0         0.0         0.0         0.0         0.0         0.0         0.0         0.0         97.    
    19  MET       1.2         5.2         3.3        0.74         0.0         0.0         0.0         0.0         16.         0.0         0.0         0.0         1.6         53.         35.         28.         0.0         0.0         0.0         0.0         0.0         0.0         0.0         0.0        0.13E+03     0.0         0.0         0.0         0.0         0.0         0.0         0.0         0.0         0.0         0.0         0.0         0.0         0.0         0.0        0.28E+03
    20  GLY      0.95         8.1         1.2        0.74         0.0         0.0         0.0         0.0         14.         0.0         0.0         0.0         1.2         0.0         0.0         0.0         0.0         0.0         0.0         0.0         0.0         0.0         0.0         0.0         24.         0.0         0.0         0.0         0.0         0.0         0.0         0.0         0.0         0.0         0.0         0.0         0.0         0.0         0.0         50.    
    21  PRO       1.1         28.         6.6        0.85         0.0         0.0         0.0         0.0         14.         0.0         0.0         0.0        0.90         6.9         3.0         1.3         0.0         0.0         0.0         0.0         0.0         0.0         0.0         0.0         21.         0.0         0.0         0.0         0.0         0.0         0.0         0.0         0.0         0.0         0.0         0.0         0.0         0.0         0.0         84.    
    22  SER      0.88         3.9         3.9         1.4         0.0         0.0         0.0         0.0         13.         0.0         0.0         0.0         2.4        0.90         0.0         0.0         0.0         0.0         0.0         0.0         0.0         0.0         0.0         0.0         76.         0.0         0.0         0.0         0.0         0.0         0.0         0.0         0.0         0.0         0.0         0.0         0.0         0.0         0.0        0.10E+03
    23  GLY      0.59         8.3        0.63        0.40         0.0         0.0         0.0         0.0         8.8         0.0         0.0         0.0         2.0         0.0         0.0         0.0         0.0         0.0         0.0         0.0         0.0         0.0         0.0         0.0         28.         0.0         0.0         0.0         0.0         0.0         0.0         0.0         0.0         0.0         0.0         0.0         0.0         0.0         0.0         49.    
    24  PRO       1.3         27.         5.6        0.57         0.0         0.0         0.0         0.0         11.         0.0         0.0         0.0         1.7         28.         35.         32.         0.0         0.0         0.0         0.0         0.0         0.0         0.0         0.0         16.         0.0         0.0         0.0         0.0         0.0         0.0         0.0         0.0         0.0         0.0         0.0         0.0         0.0         0.0        0.16E+03
    25  ARG       2.0         13.         4.0         1.7         0.0         0.0         0.0         0.0         10.         0.0         0.0         0.0         3.0         3.6         4.7         37.         1.5         0.0         0.0         0.0         0.0         0.0         0.0         0.0         22.         0.0         1.2         0.0         0.0         0.0         0.0         0.0         0.0         0.0         0.0         0.0         0.0         0.0         0.0        0.10E+03
    26  GLY       2.2         7.5        0.21        0.26         0.0         0.0         0.0         0.0         5.8         0.0         0.0         0.0         2.4         0.0         0.0         0.0         0.0         0.0         0.0         0.0         0.0         0.0         0.0         0.0         6.9         0.0        0.26         0.0         0.0         0.0         0.0         0.0         0.0         0.0         0.0         0.0         0.0         0.0         0.0         26.    
    27  LEU       3.4         16.         6.4         7.1         0.0         0.0         0.0         0.0         9.8         0.0         0.0         0.0         1.5         44.         36.         0.0         0.0         0.0         0.0         0.0         0.0         0.0         0.0         0.0         12.         0.0        0.72         0.0         0.0         0.0         0.0         0.0         0.0         0.0         0.0         0.0         0.0         0.0         0.0        0.14E+03
    28  HYP       4.4         35.         17.        0.38         0.0         0.0         0.0         0.0         0.0         0.0         0.0         0.0        0.61         0.0         0.0         0.0         0.0         0.0         0.0         0.0         0.0         0.0         0.0         0.0         10.         0.0         7.7         0.0         0.0         0.0         0.0         0.0         0.0         0.0         0.0         0.0         0.0         0.0         0.0         76.    
    29  GLY       3.7         9.0         2.4        0.45         0.0         0.0         0.0         0.0         7.7         0.0         0.0         0.0        0.61         0.0         0.0         0.0         0.0         0.0         0.0         0.0         0.0         0.0         0.0         0.0         50.         0.0         1.7         0.0         0.0         0.0         0.0         0.0         0.0         0.0         0.0         0.0         0.0         0.0         0.0         76.    
    30  PRO       2.4         27.         6.4         1.2         0.0         0.0         0.0         0.0         7.0         0.0         0.0         0.0         2.0         28.         35.         32.         0.0         0.0         0.0         0.0         0.0         0.0         0.0         0.0         14.         0.0         4.1         0.0         0.0         0.0         0.0         0.0         0.0         0.0         0.0         0.0         0.0         0.0         0.0        0.16E+03
    31  HYP      0.96         30.         23.        0.71        0.89E-01     0.0         0.0         0.0         0.0         0.0         0.0         0.0         1.4         0.0         0.0         0.0         0.0         0.0         0.0         0.0         0.0         0.0         0.0         0.0         7.8         0.0         9.7         0.0         0.0         0.0         0.0         0.0         0.0         0.0         0.0         0.0         0.0         0.0         0.0         73.    
    32  GLY      0.53         2.9         2.1        0.43         0.0         0.0         0.0         0.0         5.4         0.0         0.0         0.0        0.78         0.0         0.0         0.0         0.0         0.0         0.0         0.0         0.0         0.0         0.0         0.0         73.         0.0         3.1         0.0         0.0         0.0         0.0         0.0         0.0         0.0         0.0         0.0         0.0         0.0         0.0         88.    
    33  ALA       1.6         6.1         8.3        0.94         0.0         0.0         0.0         0.0         13.         0.0         0.0         0.0         2.2         0.0         0.0         0.0         0.0         0.0         0.0         0.0         0.0         0.0         0.0         0.0        0.20E+03     0.0         5.5         0.0         0.0         0.0         0.0         0.0         0.0         0.0         0.0         0.0         0.0         0.0         0.0        0.24E+03
    34  HYP       2.6         33.         32.         2.3        0.64         0.0         0.0         0.0         0.0         0.0         0.0         0.0         1.4         0.0         0.0         0.0         0.0         0.0         0.0         0.0         0.0         0.0         0.0         0.0         41.         0.0         14.         0.0         0.0         0.0         0.0         0.0         0.0         0.0         0.0         0.0         0.0         0.0         0.0        0.13E+03
    35  GLY       2.3         12.         1.5         1.1         0.0         0.0         0.0         0.0         7.5         0.0         0.0         0.0        0.49         0.0         0.0         0.0         0.0         0.0         0.0         0.0         0.0         0.0         0.0         0.0         59.         0.0         2.1         0.0         0.0         0.0         0.0         0.0         0.0         0.0         0.0         0.0         0.0         0.0         0.0         86.    
    36  PRO       1.8         28.         5.8        0.67         0.0         0.0         0.0         0.0         8.0         0.0         0.0         0.0         2.1         28.         35.         31.         0.0         0.0         0.0         0.0         0.0         0.0         0.0         0.0         43.         0.0         1.7         0.0         0.0         0.0         0.0         0.0         0.0         0.0         0.0         0.0         0.0         0.0         0.0        0.19E+03
    37  GLN       2.4         10.         5.5         2.9        0.31         0.0         0.0         0.0         11.         0.0         0.0         0.0         2.0        0.70E-01     2.9         3.2         0.0         0.0         0.0         0.0         0.0         0.0         0.0         0.0        0.15E+03     0.0         1.4         0.0         0.0         0.0         0.0         0.0         0.0         0.0         0.0         0.0         0.0         0.0         0.0        0.20E+03
    38  GLY       1.3         2.0        0.40E-01    0.72        0.31         0.0         0.0         0.0         6.4         0.0         0.0         0.0         3.4         0.0         0.0         0.0         0.0         0.0         0.0         0.0         0.0         0.0         0.0         0.0         38.         0.0        0.20         0.0         0.0         0.0         0.0         0.0         0.0         0.0         0.0         0.0         0.0         0.0         0.0         52.    
    39  PHE       1.1         16.         8.1         2.8         0.0         0.0         0.0         0.0         15.         0.0         0.0         0.0         6.3         40.        0.75         0.0         0.0         0.0         0.0         0.0         0.0         0.0         0.0         0.0         86.         0.0        0.45         0.0         0.0         0.0         0.0         0.0         0.0         0.0         0.0         0.0         0.0         0.0         0.0        0.18E+03
    40  GLN      0.78         9.6         9.7         2.9        0.10         0.0         0.0         0.0         9.4         0.0         0.0         0.0         4.2         2.2        0.11         6.6         0.0         0.0         0.0         0.0         0.0         0.0         0.0         0.0        0.20E+03     0.0        0.89         0.0         0.0         0.0         0.0         0.0         0.0         0.0         0.0         0.0         0.0         0.0         0.0        0.24E+03
    41  GLY       1.3         4.5         1.1        0.66        0.10         0.0         0.0         0.0         9.7         0.0         0.0         0.0         2.0         0.0         0.0         0.0         0.0         0.0         0.0         0.0         0.0         0.0         0.0         0.0         69.         0.0         1.8         0.0         0.0         0.0         0.0         0.0         0.0         0.0         0.0         0.0         0.0         0.0         0.0         90.    
    42  PRO       4.0         46.         8.4         7.1        0.20         0.0         0.0         0.0         14.         0.0         0.0         0.0         2.7         9.4         4.3        0.55         0.0         0.0         0.0         0.0         0.0         0.0         0.0         0.0         76.         0.0         0.0         0.0         0.0         0.0         0.0         0.0         0.0         0.0         0.0         0.0         0.0         0.0         0.0        0.17E+03
    43  HYP       3.0         45.         20.        0.90        0.20         0.0         0.0         0.0         0.0         0.0         0.0         0.0         1.5         0.0         0.0         0.0         0.0         0.0         0.0         0.0         0.0         0.0         0.0         0.0         17.         0.0         9.7         0.0         0.0         0.0         0.0         0.0         0.0         0.0         0.0         0.0         0.0         0.0         0.0         97.    
    44  GLY       1.9         4.1         1.6        0.44        0.25         0.0         0.0         0.0         9.1         0.0         0.0         0.0         2.8         0.0         0.0         0.0         0.0         0.0         0.0         0.0         0.0         0.0         0.0         0.0         30.         0.0         3.3         0.0         0.0         0.0         0.0         0.0         0.0         0.0         0.0         0.0         0.0         0.0         0.0         53.    
    45  GLU       4.0         29.         8.6         4.7        0.52         0.0         0.0         0.0         7.7         0.0         0.0         0.0         4.7         8.4         37.         4.6         0.0         0.0         0.0         0.0         0.0         0.0         0.0         0.0         17.         0.0         2.3         0.0         0.0         0.0         0.0         0.0         0.0         0.0         0.0         0.0         0.0         0.0         0.0        0.13E+03
    46  HYP       3.1         37.         32.        0.55        0.20         0.0         0.0         0.0         0.0         0.0         0.0         0.0         1.9         0.0         0.0         0.0         0.0         0.0         0.0         0.0         0.0         0.0         0.0         0.0         11.         0.0         9.6         0.0         0.0         0.0         0.0         0.0         0.0         0.0         0.0         0.0         0.0         0.0         0.0         95.    
    47  GLY      0.91         4.0         2.5        0.60         0.0         0.0         0.0         0.0         4.2         0.0         0.0         0.0        0.86         0.0         0.0         0.0         0.0         0.0         0.0         0.0         0.0         0.0         0.0         0.0         76.         0.0         1.3         0.0         0.0         0.0         0.0         0.0         0.0         0.0         0.0         0.0         0.0         0.0         0.0         90.    
    48  GLU      0.93         10.         6.2         1.7        0.22         0.0         0.0         0.0         5.7         0.0         0.0         0.0         2.2         46.         4.3        0.89         0.0         0.0         0.0         0.0         0.0         0.0         0.0         0.0        0.15E+03     0.0         1.7         0.0         0.0         0.0         0.0         0.0         0.0         0.0         0.0         0.0         0.0         0.0         0.0        0.23E+03
    49  HYP       1.1         31.         18.        0.66        0.82E-01     0.0         0.0         0.0         0.0         0.0         0.0         0.0         1.3         0.0         0.0         0.0         0.0         0.0         0.0         0.0         0.0         0.0         0.0         0.0         24.         0.0         6.4         0.0         0.0         0.0         0.0         0.0         0.0         0.0         0.0         0.0         0.0         0.0         0.0         82.    
    50  GLY      0.65         2.2        0.31        0.11         0.0         0.0         0.0         0.0         5.7         0.0         0.0         0.0        0.91         0.0         0.0         0.0         0.0         0.0         0.0         0.0         0.0         0.0         0.0         0.0         29.         0.0        0.76         0.0         0.0         0.0         0.0         0.0         0.0         0.0         0.0         0.0         0.0         0.0         0.0         40.    
    51  ALA      0.75         3.6         4.7        0.79         0.0         0.0         0.0         0.0         8.3         0.0         0.0         0.0         2.4         0.0         0.0         0.0         0.0         0.0         0.0         0.0         0.0         0.0         0.0         0.0        0.17E+03     0.0         3.9         0.0         0.0         0.0         0.0         0.0         0.0         0.0         0.0         0.0         0.0         0.0         0.0        0.20E+03
    52  SER      0.92         4.6         3.2        0.86         0.0         0.0         0.0         0.0         12.         0.0         0.0         0.0         2.9        0.15         0.0         0.0         0.0         0.0         0.0         0.0         0.0         0.0         0.0         0.0         95.         0.0         1.2         0.0         0.0         0.0         0.0         0.0         0.0         0.0         0.0         0.0         0.0         0.0         0.0        0.12E+03
    53  GLY       1.3         11.         1.2         1.0         0.0         0.0         0.0         0.0         7.1         0.0         0.0         0.0         1.8         0.0         0.0         0.0         0.0         0.0         0.0         0.0         0.0         0.0         0.0         0.0         16.         0.0        0.84E-01     0.0         0.0         0.0         0.0         0.0         0.0         0.0         0.0         0.0         0.0         0.0         0.0         39.    
    54  PRO       2.2         28.         8.5         1.7        0.56         0.0         0.0         0.0         10.         0.0         0.0         0.0        0.58         6.7         2.8         1.0         0.0         0.0         0.0         0.0         0.0         0.0         0.0         0.0         40.         0.0         0.0         0.0         0.0         0.0         0.0         0.0         0.0         0.0         0.0         0.0         0.0         0.0         0.0        0.10E+03
    55  MET       1.7         4.4         4.5         2.6         0.0         0.0         0.0         0.0         11.         0.0         0.0         0.0        0.24        0.95        0.85E-01     35.         0.0         0.0         0.0         0.0         0.0         0.0         0.0         0.0        0.16E+03     0.0         0.0         0.0         0.0         0.0         0.0         0.0         0.0         0.0         0.0         0.0         0.0         0.0         0.0        0.22E+03
    56  GLY       2.5         6.7         1.1        0.73         0.0         0.0         0.0         0.0         9.7         0.0         0.0         0.0        0.74E-01     0.0         0.0         0.0         0.0         0.0         0.0         0.0         0.0         0.0         0.0         0.0         46.         0.0         0.0         0.0         0.0         0.0         0.0         0.0         0.0         0.0         0.0         0.0         0.0         0.0         0.0         67.    
    57  PRO       2.7         36.         9.9         4.3        0.23         0.0         0.0         0.0         12.         0.0         0.0         0.0         1.4         28.         35.         31.         0.0         0.0         0.0         0.0         0.0         0.0         0.0         0.0         70.         0.0         0.0         0.0         0.0         0.0         0.0         0.0         0.0         0.0         0.0         0.0         0.0         0.0         0.0        0.23E+03
    58  ARG       2.2         8.1         14.         1.8        0.23         0.0         0.0         0.0         12.         0.0         0.0         0.0         4.5         40.         30.         32.         10.         0.0         0.0         0.0         0.0         0.0         0.0         0.0         38.         0.0         0.0         0.0         0.0         0.0         0.0         0.0         0.0         0.0         0.0         0.0         0.0         0.0         0.0        0.19E+03
    59  GLY       1.4         11.        0.69        0.98         0.0         0.0         0.0         0.0         19.         0.0         0.0         0.0         85.         0.0         0.0         0.0         0.0         0.0         0.0         0.0         0.0         0.0         0.0         0.0         70.         0.0         0.0         0.0         0.0         0.0         0.0         0.0         0.0         0.0         0.0         0.0         0.0         0.0         0.0        0.19E+03
    60  PRO       3.5         31.         6.3         2.0         0.0         0.0         0.0         0.0         15.         0.0         0.0         0.0         83.         26.         35.         34.         0.0         0.0         0.0         0.0         0.0         0.0         0.0         0.0         21.         0.0         0.0         0.0         0.0         0.0         0.0         0.0         0.0         0.0         0.0         0.0         0.0         0.0         0.0        0.26E+03
    61  PRO       1.5         26.         5.4        0.79         0.0         0.0         0.0         0.0         0.0         0.0         0.0         0.0         2.1         27.         35.         30.         0.0         0.0         0.0         0.0         0.0         0.0         0.0         0.0         8.0         0.0         0.0         0.0         0.0         0.0         0.0         0.0         0.0         0.0         0.0         0.0         0.0         0.0         0.0        0.14E+03
    62  GLY       1.0         8.2        0.73        0.36         0.0         0.0         0.0         0.0         8.6         0.0         0.0         0.0         1.5         0.0         0.0         0.0         0.0         0.0         0.0         0.0         0.0         0.0         0.0         0.0         8.4         0.0        0.71         0.0         0.0         0.0         0.0         0.0         0.0         0.0         0.0         0.0         0.0         0.0         0.0         30.    
    63  PRO       1.4         33.         6.2         1.4         0.0         0.0         0.0         0.0         6.9         0.0         0.0         0.0         1.2         28.         35.         31.         0.0         0.0         0.0         0.0         0.0         0.0         0.0         0.0         3.1         0.0         0.0         0.0         0.0         0.0         0.0         0.0         0.0         0.0         0.0         0.0         0.0         0.0         0.0        0.15E+03
    64  HYP       1.5         36.         21.         1.2         0.0         0.0         0.0         0.0         0.0         0.0         0.0         0.0        0.85         0.0         0.0         0.0         0.0         0.0         0.0         0.0         0.0         0.0         0.0         0.0         1.5         0.0         4.5         0.0         0.0         0.0         0.0         0.0         0.0         0.0         0.0         0.0         0.0         0.0         0.0         67.    
    65  GLY      0.82         6.3         6.1         1.5         0.0         0.0         0.0         0.0         11.         0.0         0.0         0.0        0.80         0.0         0.0         0.0         0.0         0.0         0.0         0.0         0.0         0.0         0.0         0.0         25.         0.0        0.50         0.0         0.0         0.0         0.0         0.0         0.0         0.0         0.0         0.0         0.0         0.0         0.0         52.    
    66  LYS      0.50         5.6         2.9         2.7         1.5         0.0         0.0         0.0         13.         0.0         0.0         0.0         3.2        0.27         50.         27.        0.16         0.0         0.0         0.0         0.0         0.0         0.0         0.0        0.13E+03     0.0         2.0         0.0         0.0         0.0         0.0         0.0         0.0         0.0         0.0         0.0         0.0         0.0         0.0        0.24E+03
    67  ASN      0.73         4.6         8.7         1.5         0.0         0.0         0.0         0.0         7.8         0.0         0.0         0.0         2.7         43.         2.4         0.0         0.0         0.0         0.0         0.0         0.0         0.0         0.0         0.0        0.18E+03     0.0        0.27         0.0         0.0         0.0         0.0         0.0         0.0         0.0         0.0         0.0         0.0         0.0         0.0        0.25E+03
    68  GLY      0.40         1.5        0.12        0.33         0.0         0.0         0.0         0.0         8.1         0.0         0.0         0.0         1.2         0.0         0.0         0.0         0.0         0.0         0.0         0.0         0.0         0.0         0.0         0.0         52.         0.0        0.42E-01     0.0         0.0         0.0         0.0         0.0         0.0         0.0         0.0         0.0         0.0         0.0         0.0         63.    
    69  ASP      0.72         10.         4.5         4.4         0.0         0.0         0.0         0.0         9.4         0.0         0.0         0.0         1.4         50.         6.7         0.0         0.0         0.0         0.0         0.0         0.0         0.0         0.0         0.0        0.14E+03     0.0        0.98         0.0         0.0         0.0         0.0         0.0         0.0         0.0         0.0         0.0         0.0         0.0         0.0        0.23E+03
    70  ASP       1.3         5.2         2.6         1.9         0.0         0.0         0.0         0.0         8.8         0.0         0.0         0.0         2.2         48.         6.1         0.0         0.0         0.0         0.0         0.0         0.0         0.0         0.0         0.0        0.13E+03     0.0         0.0         0.0         0.0         0.0         0.0         0.0         0.0         0.0         0.0         0.0         0.0         0.0         0.0        0.21E+03
    71  GLY       1.5         6.3         1.7        0.21         0.0         0.0         0.0         0.0         8.5         0.0         0.0         0.0         2.4         0.0         0.0         0.0         0.0         0.0         0.0         0.0         0.0         0.0         0.0         0.0         49.         0.0         0.0         0.0         0.0         0.0         0.0         0.0         0.0         0.0         0.0         0.0         0.0         0.0         0.0         70.    
    72  GLU       2.3         7.8         13.         1.4         0.0         0.0         0.0         0.0         7.7         0.0         0.0         0.0         2.8         40.         30.        0.37         0.0         0.0         0.0         0.0         0.0         0.0         0.0         0.0        0.21E+03     0.0         0.0         0.0         0.0         0.0         0.0         0.0         0.0         0.0         0.0         0.0         0.0         0.0         0.0        0.31E+03
    73  ALA       1.1         5.3         11.         2.7         0.0         0.0         0.0         0.0         10.         0.0         0.0         0.0         2.3         0.0         0.0         0.0         0.0         0.0         0.0         0.0         0.0         0.0         0.0         0.0        0.21E+03     0.0         0.0         0.0         0.0         0.0         0.0         0.0         0.0         0.0         0.0         0.0         0.0         0.0         0.0        0.24E+03
    74  GLY      0.38         4.3        0.12E-01    0.51         0.0         0.0         0.0         0.0         9.5         0.0         0.0         0.0         1.3         0.0         0.0         0.0         0.0         0.0         0.0         0.0         0.0         0.0         0.0         0.0         77.         0.0         0.0         0.0         0.0         0.0         0.0         0.0         0.0         0.0         0.0         0.0         0.0         0.0         0.0         93.    
    75  LYS       1.2         12.         4.8         2.3        0.10         0.0         0.0         0.0         13.         0.0         0.0         0.0         1.2         2.3         51.        0.94         25.         0.0         0.0         0.0         0.0         0.0         0.0         0.0        0.13E+03     0.0         0.0         0.0         0.0         0.0         0.0         0.0         0.0         0.0         0.0         0.0         0.0         0.0         0.0        0.25E+03
    76  PRO       1.1         33.         7.9         1.3        0.35         0.0         0.0         0.0         12.         0.0         0.0         0.0         2.3         6.6         2.8         1.2         0.0         0.0         0.0         0.0         0.0         0.0         0.0         0.0         99.         0.0        0.15         0.0         0.0         0.0         0.0         0.0         0.0         0.0         0.0         0.0         0.0         0.0         0.0        0.17E+03
    77  GLY       1.4         11.         1.5        0.35         0.0         0.0         0.0         0.0         13.         0.0         0.0         0.0         3.4         0.0         0.0         0.0         0.0         0.0         0.0         0.0         0.0         0.0         0.0         0.0         78.         0.0        0.20         0.0         0.0         0.0         0.0         0.0         0.0         0.0         0.0         0.0         0.0         0.0         0.0        0.11E+03
    78  ARG       1.7         11.         11.         1.6         0.0         0.0         0.0         0.0         11.         0.0         0.0         0.0         2.1         36.         5.4         40.         33.         0.0         0.0         0.0         0.0         0.0         0.0         0.0         13.         0.0         0.0         0.0         0.0         0.0         0.0         0.0         0.0         0.0         0.0         0.0         0.0         0.0         0.0        0.16E+03
    79  HYP      0.63         32.         19.        0.31         0.0         0.0         0.0         0.0         0.0         0.0         0.0         0.0        0.83         0.0         0.0         0.0         0.0         0.0         0.0         0.0         0.0         0.0         0.0         0.0        0.54         0.0         6.7         0.0         0.0         0.0         0.0         0.0         0.0         0.0         0.0         0.0         0.0         0.0         0.0         60.    
    80  GLY      0.27         5.1         2.1        0.16         0.0         0.0         0.0         0.0         8.3         0.0         0.0         0.0         1.6         0.0         0.0         0.0         0.0         0.0         0.0         0.0         0.0         0.0         0.0         0.0         23.         0.0        0.46         0.0         0.0         0.0         0.0         0.0         0.0         0.0         0.0         0.0         0.0         0.0         0.0         41.    
    81  GLU       1.0         6.9         4.8         1.1         0.0         0.0         0.0         0.0         15.         0.0         0.0         0.0         4.9         43.         32.         2.5         0.0         0.0         0.0         0.0         0.0         0.0         0.0         0.0        0.14E+03     0.0         2.1         0.0         0.0         0.0         0.0         0.0         0.0         0.0         0.0         0.0         0.0         0.0         0.0        0.25E+03
    82  ARG       1.9         15.         3.6         1.1         0.0         0.0         0.0         0.0         10.         0.0         0.0         0.0         4.2        0.24         1.2         1.1         26.         0.0         0.0         0.0         0.0         0.0         0.0         0.0         91.         0.0         4.6         0.0         0.0         0.0         0.0         0.0         0.0         0.0         0.0         0.0         0.0         0.0         0.0        0.16E+03
    83  GLY       2.5         9.4         1.3        0.62         0.0         0.0         0.0         0.0         6.5         0.0         0.0         0.0         1.4         0.0         0.0         0.0         0.0         0.0         0.0         0.0         0.0         0.0         0.0         0.0         87.         0.0        0.37         0.0         0.0         0.0         0.0         0.0         0.0         0.0         0.0         0.0         0.0         0.0         0.0        0.11E+03
    84  PRO       5.0         32.         7.3        0.39        0.58         0.0         0.0         0.0         9.7         0.0         0.0         0.0        0.69         5.8         2.3         1.4         0.0         0.0         0.0         0.0         0.0         0.0         0.0         0.0         22.         0.0        0.28         0.0         0.0         0.0         0.0         0.0         0.0         0.0         0.0         0.0         0.0         0.0         0.0         87.    
    85  HYP       4.5         37.         17.        0.74        0.67         0.0         0.0         0.0         0.0         0.0         0.0         0.0        0.23         0.0         0.0         0.0         0.0         0.0         0.0         0.0         0.0         0.0         0.0         0.0         2.6         0.0         8.5         0.0         0.0         0.0         0.0         0.0         0.0         0.0         0.0         0.0         0.0         0.0         0.0         71.    
    86  GLY       2.9         11.         2.0        0.82         0.0         0.0         0.0         0.0         7.0         0.0         0.0         0.0        0.12         0.0         0.0         0.0         0.0         0.0         0.0         0.0         0.0         0.0         0.0         0.0         8.0         0.0        0.20         0.0         0.0         0.0         0.0         0.0         0.0         0.0         0.0         0.0         0.0         0.0         0.0         32.    
    87  PRO       2.3         32.         5.4         3.0         0.0         0.0         0.0         0.0         8.8         0.0         0.0         0.0        0.14        0.29        0.51         5.0         0.0         0.0         0.0         0.0         0.0         0.0         0.0         0.0         31.         0.0         2.2         0.0         0.0         0.0         0.0         0.0         0.0         0.0         0.0         0.0         0.0         0.0         0.0         91.    
    88  GLN      0.90         6.4         4.2         2.7         0.0         0.0         0.0         0.0         7.8         0.0         0.0         0.0         1.1         38.         40.         4.2         0.0         0.0         0.0         0.0         0.0         0.0         0.0         0.0        0.14E+03     0.0         2.4         0.0         0.0         0.0         0.0         0.0         0.0         0.0         0.0         0.0         0.0         0.0         0.0        0.25E+03
    89  GLY      0.35         5.5        0.55E-01    0.33         0.0         0.0         0.0         0.0         6.8         0.0         0.0         0.0         1.7         0.0         0.0         0.0         0.0         0.0         0.0         0.0         0.0         0.0         0.0         0.0         50.         0.0        0.18         0.0         0.0         0.0         0.0         0.0         0.0         0.0         0.0         0.0         0.0         0.0         0.0         65.    
    90  ALA      0.86         5.4         3.7         1.5         0.0         0.0         0.0         0.0         9.3         0.0         0.0         0.0         1.3         0.0         0.0         0.0         0.0         0.0         0.0         0.0         0.0         0.0         0.0         0.0        0.16E+03     0.0        0.64         0.0         0.0         0.0         0.0         0.0         0.0         0.0         0.0         0.0         0.0         0.0         0.0        0.18E+03
    91  ARG       2.5         9.5         4.6         1.5         0.0         0.0         0.0         0.0         9.0         0.0         0.0         0.0         2.6         32.        0.72         36.         43.         0.0         0.0         0.0         0.0         0.0         0.0         0.0         43.         0.0         0.0         0.0         0.0         0.0         0.0         0.0         0.0         0.0         0.0         0.0         0.0         0.0         0.0        0.18E+03
    92  GLY       1.7         8.0        0.20        0.49         0.0         0.0         0.0         0.0         9.1         0.0         0.0         0.0         2.3         0.0         0.0         0.0         0.0         0.0         0.0         0.0         0.0         0.0         0.0         0.0         6.3         0.0        0.82         0.0         0.0         0.0         0.0         0.0         0.0         0.0         0.0         0.0         0.0         0.0         0.0         29.    
    93  LEU       1.4         16.         3.7         5.1         0.0         0.0         0.0         0.0         10.         0.0         0.0         0.0        0.62         2.5         37.         0.0         0.0         0.0         0.0         0.0         0.0         0.0         0.0         0.0         17.         0.0         0.0         0.0         0.0         0.0         0.0         0.0         0.0         0.0         0.0         0.0         0.0         0.0         0.0         94.    
    94  HYP      0.48         35.         17.        0.88         0.0         0.0         0.0         0.0         0.0         0.0         0.0         0.0        0.22         0.0         0.0         0.0         0.0         0.0         0.0         0.0         0.0         0.0         0.0         0.0         3.2         0.0         9.1         0.0         0.0         0.0         0.0         0.0         0.0         0.0         0.0         0.0         0.0         0.0         0.0         66.    
    95  GLY      0.43         5.2         2.3         1.1        0.51E-01     0.0         0.0         0.0         5.8         0.0         0.0         0.0        0.22         0.0         0.0         0.0         0.0         0.0         0.0         0.0         0.0         0.0         0.0         0.0         3.6         0.0        0.46         0.0         0.0         0.0         0.0         0.0         0.0         0.0         0.0         0.0         0.0         0.0         0.0         19.    
    96  THR       1.1         12.         15.         3.1        0.71         0.0         0.0         0.0         9.5         0.0         0.0         0.0         5.2         70.         0.0         0.0         0.0         0.0         0.0         0.0         0.0         0.0         0.0         0.0         54.         0.0         2.8         0.0         0.0         0.0         0.0         0.0         0.0         0.0         0.0         0.0         0.0         0.0         0.0        0.17E+03
    97  ALA       2.3         19.         12.         5.1        0.71         0.0         0.0         0.0         15.         0.0         0.0         0.0         5.3         0.0         0.0         0.0         0.0         0.0         0.0         0.0         0.0         0.0         0.0         0.0        0.28E+03     0.0         4.2         0.0         0.0         0.0         0.0         0.0         0.0         0.0         0.0         0.0         0.0         0.0         0.0        0.34E+03
    98  GLY       3.9         9.9         3.2        0.18         0.0         0.0         0.0         0.0         8.5         0.0         0.0         0.0         1.5         0.0         0.0         0.0         0.0         0.0         0.0         0.0         0.0         0.0         0.0         0.0         85.         0.0         3.0         0.0         0.0         0.0         0.0         0.0         0.0         0.0         0.0         0.0         0.0         0.0         0.0        0.11E+03
    99  LEU       4.8         38.         21.         4.5         0.0         0.0         0.0         0.0         12.         0.0         0.0         0.0         1.8         1.1        0.69         0.0         0.0         0.0         0.0         0.0         0.0         0.0         0.0         0.0         76.         0.0        0.54         0.0         0.0         0.0         0.0         0.0         0.0         0.0         0.0         0.0         0.0         0.0         0.0        0.16E+03
   100  HYP       5.3         48.         26.        0.39         2.1         0.0         0.0         0.0         0.0         0.0         0.0         0.0        0.68         0.0         0.0         0.0         0.0         0.0         0.0         0.0         0.0         0.0         0.0         0.0         14.         0.0         14.         0.0         0.0         0.0         0.0         0.0         0.0         0.0         0.0         0.0         0.0         0.0         0.0        0.11E+03
   101  GLY       1.9         8.1         5.5        0.52        0.96         0.0         0.0         0.0         14.         0.0         0.0         0.0         1.0         0.0         0.0         0.0         0.0         0.0         0.0         0.0         0.0         0.0         0.0         0.0         34.         0.0        0.25E-03     0.0         0.0         0.0         0.0         0.0         0.0         0.0         0.0         0.0         0.0         0.0         0.0         66.    
   102  MET      0.86         9.9         4.1         2.1        0.85E-01     0.0         0.0         0.0         7.0         0.0         0.0         0.0         1.3         36.        0.38         3.2         0.0         0.0         0.0         0.0         0.0         0.0         0.0         0.0        0.17E+03     0.0        0.44         0.0         0.0         0.0         0.0         0.0         0.0         0.0         0.0         0.0         0.0         0.0         0.0        0.23E+03
   103  LYS       1.2         6.6         2.9         1.8        0.85E-01     0.0         0.0         0.0         7.0         0.0         0.0         0.0         2.1         40.         1.7        0.28         16.         0.0         0.0         0.0         0.0         0.0         0.0         0.0        0.14E+03     0.0         2.0         0.0         0.0         0.0         0.0         0.0         0.0         0.0         0.0         0.0         0.0         0.0         0.0        0.22E+03
   104  GLY       1.6         9.1        0.55        0.54         0.0         0.0         0.0         0.0         6.5         0.0         0.0         0.0         2.3         0.0         0.0         0.0         0.0         0.0         0.0         0.0         0.0         0.0         0.0         0.0         23.         0.0        0.92         0.0         0.0         0.0         0.0         0.0         0.0         0.0         0.0         0.0         0.0         0.0         0.0         45.    
   105  HIS       3.2         12.         5.8         1.5        0.64         0.0         0.0         0.0         9.1         0.0         0.0         0.0        0.88         35.         16.         0.0         0.0         0.0         0.0         0.0         0.0         0.0         0.0         0.0         17.         0.0        0.39         0.0         0.0         0.0         0.0         0.0         0.0         0.0         0.0         0.0         0.0         0.0         0.0        0.10E+03
   106  ARG      0.95         14.         4.7         1.7        0.40         0.0         0.0         0.0         10.         0.0         0.0         0.0        0.71         1.7         4.1         2.5         44.         0.0         0.0         0.0         0.0         0.0         0.0         0.0         19.         0.0         0.0         0.0         0.0         0.0         0.0         0.0         0.0         0.0         0.0         0.0         0.0         0.0         0.0        0.10E+03
   107  GLY      0.61         4.7        0.14        0.37         0.0         0.0         0.0         0.0         7.9         0.0         0.0         0.0        0.80         0.0         0.0         0.0         0.0         0.0         0.0         0.0         0.0         0.0         0.0         0.0         7.8         0.0         0.0         0.0         0.0         0.0         0.0         0.0         0.0         0.0         0.0         0.0         0.0         0.0         0.0         22.    
   108  PHE       1.0         16.         5.5         5.5        0.51         0.0         0.0         0.0         11.         0.0         0.0         0.0        0.54         43.         2.8         0.0         0.0         0.0         0.0         0.0         0.0         0.0         0.0         0.0         30.         0.0         0.0         0.0         0.0         0.0         0.0         0.0         0.0         0.0         0.0         0.0         0.0         0.0         0.0        0.11E+03
   109  SER       1.7         6.6         4.6         1.4        0.71E-01     0.0         0.0         0.0         8.2         0.0         0.0         0.0        0.22        0.86E-01     0.0         0.0         0.0         0.0         0.0         0.0         0.0         0.0         0.0         0.0         84.         0.0         0.0         0.0         0.0         0.0         0.0         0.0         0.0         0.0         0.0         0.0         0.0         0.0         0.0        0.11E+03
   110  GLY       1.8         4.4         1.3        0.18        0.42E-01     0.0         0.0         0.0         6.2         0.0         0.0         0.0        0.16         0.0         0.0         0.0         0.0         0.0         0.0         0.0         0.0         0.0         0.0         0.0         18.         0.0         0.0         0.0         0.0         0.0         0.0         0.0         0.0         0.0         0.0         0.0         0.0         0.0         0.0         32.    
   111  LEU       1.9         9.0         10.         4.3        0.42E-01     0.0         0.0         0.0         6.9         0.0         0.0         0.0        0.86        0.26         37.         0.0         0.0         0.0         0.0         0.0         0.0         0.0         0.0         0.0         30.         0.0         0.0         0.0         0.0         0.0         0.0         0.0         0.0         0.0         0.0         0.0         0.0         0.0         0.0        0.10E+03
   112  ASP       1.4         4.6         13.         1.0        0.18         0.0         0.0         0.0         9.9         0.0         0.0         0.0         2.1         38.         2.3         0.0         0.0         0.0         0.0         0.0         0.0         0.0         0.0         0.0        0.13E+03     0.0         0.0         0.0         0.0         0.0         0.0         0.0         0.0         0.0         0.0         0.0         0.0         0.0         0.0        0.20E+03
   113  GLY      0.34         1.2        0.91        0.14        0.18         0.0         0.0         0.0         8.4         0.0         0.0         0.0         2.9         0.0         0.0         0.0         0.0         0.0         0.0         0.0         0.0         0.0         0.0         0.0         80.         0.0         0.0         0.0         0.0         0.0         0.0         0.0         0.0         0.0         0.0         0.0         0.0         0.0         0.0         94.    
   114  ALA       1.2         3.5         11.        0.43         0.0         0.0         0.0         0.0         9.4         0.0         0.0         0.0         2.2         0.0         0.0         0.0         0.0         0.0         0.0         0.0         0.0         0.0         0.0         0.0        0.18E+03     0.0         0.0         0.0         0.0         0.0         0.0         0.0         0.0         0.0         0.0         0.0         0.0         0.0         0.0        0.21E+03
   115  LYS       1.5         5.2         4.9         1.4         0.0         0.0         0.0         0.0         8.6         0.0         0.0         0.0         1.2         2.4        0.98         2.5         26.         0.0         0.0         0.0         0.0         0.0         0.0         0.0        0.16E+03     0.0         0.0         0.0         0.0         0.0         0.0         0.0         0.0         0.0         0.0         0.0         0.0         0.0         0.0        0.21E+03
   116  GLY       1.2         2.9        0.31        0.55         0.0         0.0         0.0         0.0         10.         0.0         0.0         0.0         1.5         0.0         0.0         0.0         0.0         0.0         0.0         0.0         0.0         0.0         0.0         0.0         42.         0.0         0.0         0.0         0.0         0.0         0.0         0.0         0.0         0.0         0.0         0.0         0.0         0.0         0.0         59.    
   117  ASP       2.5         6.0         4.3         2.5        0.45         0.0         0.0         0.0         9.7         0.0         0.0         0.0         1.6         34.         4.3         0.0         0.0         0.0         0.0         0.0         0.0         0.0         0.0         0.0        0.14E+03     0.0         0.0         0.0         0.0         0.0         0.0         0.0         0.0         0.0         0.0         0.0         0.0         0.0         0.0        0.21E+03
   118  ALA       1.8         4.5         9.8         1.7        0.15         0.0         0.0         0.0         11.         0.0         0.0         0.0         3.2         0.0         0.0         0.0         0.0         0.0         0.0         0.0         0.0         0.0         0.0         0.0        0.24E+03     0.0         0.0         0.0         0.0         0.0         0.0         0.0         0.0         0.0         0.0         0.0         0.0         0.0         0.0        0.27E+03
   119  GLY       1.4         12.         1.4        0.76         0.0         0.0         0.0         0.0         22.         0.0         0.0         0.0         84.         0.0         0.0         0.0         0.0         0.0         0.0         0.0         0.0         0.0         0.0         0.0         99.         0.0         0.0         0.0         0.0         0.0         0.0         0.0         0.0         0.0         0.0         0.0         0.0         0.0         0.0        0.22E+03
   120  PRO       4.2         30.         9.5         1.7        0.69E-01     0.0         0.0         0.0         14.         0.0         0.0         0.0         82.         3.2         1.4         2.8         0.0         0.0         0.0         0.0         0.0         0.0         0.0         0.0         57.         0.0         0.0         0.0         0.0         0.0         0.0         0.0         0.0         0.0         0.0         0.0         0.0         0.0         0.0        0.21E+03
   121  ALA       2.1         4.7         6.9         1.5         0.0         0.0         0.0         0.0         13.         0.0         0.0         0.0        0.80         0.0         0.0         0.0         0.0         0.0         0.0         0.0         0.0         0.0         0.0         0.0        0.18E+03     0.0         0.0         0.0         0.0         0.0         0.0         0.0         0.0         0.0         0.0         0.0         0.0         0.0         0.0        0.21E+03
   122  GLY       1.5         6.0         1.0        0.66         0.0         0.0         0.0         0.0         7.1         0.0         0.0         0.0        0.44         0.0         0.0         0.0         0.0         0.0         0.0         0.0         0.0         0.0         0.0         0.0         50.         0.0         0.0         0.0         0.0         0.0         0.0         0.0         0.0         0.0         0.0         0.0         0.0         0.0         0.0         67.    
   123  PRO       1.5         35.         10.        0.94         0.0         0.0         0.0         0.0         16.         0.0         0.0         0.0        0.22        0.60        0.83         5.2         0.0         0.0         0.0         0.0         0.0         0.0         0.0         0.0        0.10E+03     0.0         0.0         0.0         0.0         0.0         0.0         0.0         0.0         0.0         0.0         0.0         0.0         0.0         0.0        0.17E+03
   124  LYS       1.6         9.3         11.         1.4         0.0         0.0         0.0         0.0         14.         0.0         0.0         0.0         1.2         42.         48.        0.66E-01     27.         0.0         0.0         0.0         0.0         0.0         0.0         0.0        0.19E+03     0.0         1.3         0.0         0.0         0.0         0.0         0.0         0.0         0.0         0.0         0.0         0.0         0.0         0.0        0.35E+03
   125  GLY       1.9         7.8        0.11        0.28        0.17         0.0         0.0         0.0         12.         0.0         0.0         0.0         2.2         0.0         0.0         0.0         0.0         0.0         0.0         0.0         0.0         0.0         0.0         0.0         60.         0.0        0.33         0.0         0.0         0.0         0.0         0.0         0.0         0.0         0.0         0.0         0.0         0.0         0.0         84.    
   126  GLU       1.8         14.         8.3         2.8         0.0         0.0         0.0         0.0         11.         0.0         0.0         0.0         4.1         1.4         33.         3.4         0.0         0.0         0.0         0.0         0.0         0.0         0.0         0.0        0.14E+03     0.0         0.0         0.0         0.0         0.0         0.0         0.0         0.0         0.0         0.0         0.0         0.0         0.0         0.0        0.22E+03
   127  HYP       2.9         40.         20.        0.80        0.25         0.0         0.0         0.0         0.0         0.0         0.0         0.0         3.0         0.0         0.0         0.0         0.0         0.0         0.0         0.0         0.0         0.0         0.0         0.0         23.         0.0         13.         0.0         0.0         0.0         0.0         0.0         0.0         0.0         0.0         0.0         0.0         0.0         0.0        0.10E+03
   128  GLY       2.9         13.         5.7        0.44        0.44E-01     0.0         0.0         0.0         14.         0.0         0.0         0.0         1.5         0.0         0.0         0.0         0.0         0.0         0.0         0.0         0.0         0.0         0.0         0.0         15.         0.0         1.4         0.0         0.0         0.0         0.0         0.0         0.0         0.0         0.0         0.0         0.0         0.0         0.0         54.    
   129  SER      0.95         7.1         8.8        0.70         0.0         0.0         0.0         0.0         4.4         0.0         0.0         0.0         1.7        0.53         0.0         0.0         0.0         0.0         0.0         0.0         0.0         0.0         0.0         0.0         67.         0.0         3.6         0.0         0.0         0.0         0.0         0.0         0.0         0.0         0.0         0.0         0.0         0.0         0.0         94.    
   130  HYP       1.9         29.         25.        0.33         0.0         0.0         0.0         0.0         0.0         0.0         0.0         0.0        0.18         0.0         0.0         0.0         0.0         0.0         0.0         0.0         0.0         0.0         0.0         0.0         12.         0.0         4.9         0.0         0.0         0.0         0.0         0.0         0.0         0.0         0.0         0.0         0.0         0.0         0.0         73.    
   131  GLY      0.43         2.6        0.92        0.49         0.0         0.0         0.0         0.0         4.6         0.0         0.0         0.0        0.90E-01     0.0         0.0         0.0         0.0         0.0         0.0         0.0         0.0         0.0         0.0         0.0         27.         0.0         1.5         0.0         0.0         0.0         0.0         0.0         0.0         0.0         0.0         0.0         0.0         0.0         0.0         38.    
   132  GLU      0.82         3.5         3.5         2.8         0.0         0.0         0.0         0.0         8.4         0.0         0.0         0.0         1.3        0.63        0.25        0.64         0.0         0.0         0.0         0.0         0.0         0.0         0.0         0.0        0.14E+03     0.0         2.2         0.0         0.0         0.0         0.0         0.0         0.0         0.0         0.0         0.0         0.0         0.0         0.0        0.17E+03
   133  ASN      0.67         8.3         4.9         2.8        0.76E-01     0.0         0.0         0.0         6.2         0.0         0.0         0.0         1.5         43.         2.8         0.0         0.0         0.0         0.0         0.0         0.0         0.0         0.0         0.0        0.15E+03     0.0         2.1         0.0         0.0         0.0         0.0         0.0         0.0         0.0         0.0         0.0         0.0         0.0         0.0        0.22E+03
   134  GLY      0.59         3.7        0.18E-03    0.41         0.0         0.0         0.0         0.0         5.6         0.0         0.0         0.0         2.6         0.0         0.0         0.0         0.0         0.0         0.0         0.0         0.0         0.0         0.0         0.0         62.         0.0         1.2         0.0         0.0         0.0         0.0         0.0         0.0         0.0         0.0         0.0         0.0         0.0         0.0         76.    
   135  ALA      0.61         13.         6.5         2.2         0.0         0.0         0.0         0.0         5.5         0.0         0.0         0.0         4.6         0.0         0.0         0.0         0.0         0.0         0.0         0.0         0.0         0.0         0.0         0.0        0.17E+03     0.0        0.56         0.0         0.0         0.0         0.0         0.0         0.0         0.0         0.0         0.0         0.0         0.0         0.0        0.21E+03
   136  HYP       1.3         33.         16.        0.55         0.0         0.0         0.0         0.0         0.0         0.0         0.0         0.0         2.2         0.0         0.0         0.0         0.0         0.0         0.0         0.0         0.0         0.0         0.0         0.0         29.         0.0         6.0         0.0         0.0         0.0         0.0         0.0         0.0         0.0         0.0         0.0         0.0         0.0         0.0         88.    
   137  GLY       1.1         4.2         1.2        0.36         0.0         0.0         0.0         0.0         5.9         0.0         0.0         0.0        0.21         0.0         0.0         0.0         0.0         0.0         0.0         0.0         0.0         0.0         0.0         0.0         27.         0.0         1.1         0.0         0.0         0.0         0.0         0.0         0.0         0.0         0.0         0.0         0.0         0.0         0.0         41.    
   138  GLN       2.3         8.8         5.0         4.4        0.27         0.0         0.0         0.0         8.5         0.0         0.0         0.0         3.1         6.7        0.18         4.7         0.0         0.0         0.0         0.0         0.0         0.0         0.0         0.0        0.16E+03     0.0         2.3         0.0         0.0         0.0         0.0         0.0         0.0         0.0         0.0         0.0         0.0         0.0         0.0        0.21E+03
   139  MET       1.2         10.         7.0         1.7        0.27         0.0         0.0         0.0         9.9         0.0         0.0         0.0         3.8         1.3         5.5         40.         0.0         0.0         0.0         0.0         0.0         0.0         0.0         0.0        0.20E+03     0.0        0.75         0.0         0.0         0.0         0.0         0.0         0.0         0.0         0.0         0.0         0.0         0.0         0.0        0.28E+03
   140  GLY      0.96         10.        0.60        0.61         0.0         0.0         0.0         0.0         8.7         0.0         0.0         0.0         1.2         0.0         0.0         0.0         0.0         0.0         0.0         0.0         0.0         0.0         0.0         0.0         36.         0.0        0.55         0.0         0.0         0.0         0.0         0.0         0.0         0.0         0.0         0.0         0.0         0.0         0.0         59.    
   141  PRO      0.62         26.         5.9        0.74         0.0         0.0         0.0         0.0         7.6         0.0         0.0         0.0         2.2         28.         35.         32.         0.0         0.0         0.0         0.0         0.0         0.0         0.0         0.0         11.         0.0        0.44E-01     0.0         0.0         0.0         0.0         0.0         0.0         0.0         0.0         0.0         0.0         0.0         0.0        0.15E+03
   142  ARG       1.6         14.         5.6         2.9         0.0         0.0         0.0         0.0         7.6         0.0         0.0         0.0         2.1         38.         5.8         3.9         14.         0.0         0.0         0.0         0.0         0.0         0.0         0.0         13.         0.0         1.5         0.0         0.0         0.0         0.0         0.0         0.0         0.0         0.0         0.0         0.0         0.0         0.0        0.11E+03
   143  GLY      0.82         5.0        0.18        0.27        0.78E-01     0.0         0.0         0.0         5.5         0.0         0.0         0.0        0.94         0.0         0.0         0.0         0.0         0.0         0.0         0.0         0.0         0.0         0.0         0.0         4.7         0.0        0.50         0.0         0.0         0.0         0.0         0.0         0.0         0.0         0.0         0.0         0.0         0.0         0.0         18.    
   144  LEU      0.88         11.         7.6         3.9         0.0         0.0         0.0         0.0         8.7         0.0         0.0         0.0         1.4         46.         37.         0.0         0.0         0.0         0.0         0.0         0.0         0.0         0.0         0.0         8.0         0.0         0.0         0.0         0.0         0.0         0.0         0.0         0.0         0.0         0.0         0.0         0.0         0.0         0.0        0.12E+03
   145  HYP      0.45         29.         19.        0.57         0.0         0.0         0.0         0.0         0.0         0.0         0.0         0.0        0.64         0.0         0.0         0.0         0.0         0.0         0.0         0.0         0.0         0.0         0.0         0.0         8.9         0.0         7.9         0.0         0.0         0.0         0.0         0.0         0.0         0.0         0.0         0.0         0.0         0.0         0.0         67.    
   146  GLY      0.34         6.0         2.8        0.41        0.72E-01     0.0         0.0         0.0         3.3         0.0         0.0         0.0        0.73         0.0         0.0         0.0         0.0         0.0         0.0         0.0         0.0         0.0         0.0         0.0         75.         0.0        0.84E-03     0.0         0.0         0.0         0.0         0.0         0.0         0.0         0.0         0.0         0.0         0.0         0.0         89.    
   147  GLU       1.6         11.         11.        0.53        0.72E-01     0.0         0.0         0.0         7.1         0.0         0.0         0.0         1.2         2.5         24.         4.1         0.0         0.0         0.0         0.0         0.0         0.0         0.0         0.0        0.19E+03     0.0         2.1         0.0         0.0         0.0         0.0         0.0         0.0         0.0         0.0         0.0         0.0         0.0         0.0        0.25E+03
   148  ARG       1.1         7.1         7.0         2.7        0.43E-01     0.0         0.0         0.0         12.         0.0         0.0         0.0        0.71         38.         3.3         36.         26.         0.0         0.0         0.0         0.0         0.0         0.0         0.0         37.         0.0         2.1         0.0         0.0         0.0         0.0         0.0         0.0         0.0         0.0         0.0         0.0         0.0         0.0        0.17E+03
   149  GLY      0.77         2.3         1.0        0.27        0.43E-01     0.0         0.0         0.0         6.2         0.0         0.0         0.0         1.3         0.0         0.0         0.0         0.0         0.0         0.0         0.0         0.0         0.0         0.0         0.0         8.1         0.0        0.58         0.0         0.0         0.0         0.0         0.0         0.0         0.0         0.0         0.0         0.0         0.0         0.0         21.    
   150  ARG       2.3         8.9         7.6         1.1        0.41         0.0         0.0         0.0         8.5         0.0         0.0         0.0         3.9         1.6        0.56         31.         27.         0.0         0.0         0.0         0.0         0.0         0.0         0.0         10.         0.0        0.54         0.0         0.0         0.0         0.0         0.0         0.0         0.0         0.0         0.0         0.0         0.0         0.0        0.10E+03
   151  HYP       2.0         40.         20.         2.3        0.59         0.0         0.0         0.0         0.0         0.0         0.0         0.0         2.8         0.0         0.0         0.0         0.0         0.0         0.0         0.0         0.0         0.0         0.0         0.0         12.         0.0         7.4         0.0         0.0         0.0         0.0         0.0         0.0         0.0         0.0         0.0         0.0         0.0         0.0         87.    
   152  GLY      0.87         4.0         3.3        0.89         0.0         0.0         0.0         0.0         8.7         0.0         0.0         0.0        0.16E-03     0.0         0.0         0.0         0.0         0.0         0.0         0.0         0.0         0.0         0.0         0.0         99.         0.0        0.88         0.0         0.0         0.0         0.0         0.0         0.0         0.0         0.0         0.0         0.0         0.0         0.0        0.12E+03
   153  ALA      0.98         13.         13.        0.73         0.0         0.0         0.0         0.0         9.1         0.0         0.0         0.0         80.         0.0         0.0         0.0         0.0         0.0         0.0         0.0         0.0         0.0         0.0         0.0        0.24E+03     0.0        0.70         0.0         0.0         0.0         0.0         0.0         0.0         0.0         0.0         0.0         0.0         0.0         0.0        0.36E+03
   154  PRO       3.0         29.         9.6         2.7         0.0         0.0         0.0         0.0         0.0         0.0         0.0         0.0         82.         1.9        0.96         2.4         0.0         0.0         0.0         0.0         0.0         0.0         0.0         0.0         63.         0.0         0.0         0.0         0.0         0.0         0.0         0.0         0.0         0.0         0.0         0.0         0.0         0.0         0.0        0.20E+03
   155  GLY       2.3         4.6         1.0        0.54         0.0         0.0         0.0         0.0         9.7         0.0         0.0         0.0         2.5         0.0         0.0         0.0         0.0         0.0         0.0         0.0         0.0         0.0         0.0         0.0         31.         0.0        0.14         0.0         0.0         0.0         0.0         0.0         0.0         0.0         0.0         0.0         0.0         0.0         0.0         52.    
   156  PRO       2.6         28.         5.6        0.75         0.0         0.0         0.0         0.0         13.         0.0         0.0         0.0         2.0         24.         36.         33.         0.0         0.0         0.0         0.0         0.0         0.0         0.0         0.0         36.         0.0         1.1         0.0         0.0         0.0         0.0         0.0         0.0         0.0         0.0         0.0         0.0         0.0         0.0        0.18E+03
   157  ALA       1.0         4.3         4.3        0.99         0.0         0.0         0.0         0.0         8.4         0.0         0.0         0.0         2.4         0.0         0.0         0.0         0.0         0.0         0.0         0.0         0.0         0.0         0.0         0.0        0.16E+03     0.0         0.0         0.0         0.0         0.0         0.0         0.0         0.0         0.0         0.0         0.0         0.0         0.0         0.0        0.18E+03
   158  GLY      0.76         1.8         1.2        0.61         0.0         0.0         0.0         0.0         12.         0.0         0.0         0.0         2.4         0.0         0.0         0.0         0.0         0.0         0.0         0.0         0.0         0.0         0.0         0.0         64.         0.0         0.0         0.0         0.0         0.0         0.0         0.0         0.0         0.0         0.0         0.0         0.0         0.0         0.0         83.    
   159  ALA      0.65         5.2         6.1         1.3         0.0         0.0         0.0         0.0         11.         0.0         0.0         0.0         2.3         0.0         0.0         0.0         0.0         0.0         0.0         0.0         0.0         0.0         0.0         0.0        0.18E+03     0.0         0.0         0.0         0.0         0.0         0.0         0.0         0.0         0.0         0.0         0.0         0.0         0.0         0.0        0.21E+03
   160  ARG      0.59         8.3         3.9         2.5         0.0         0.0         0.0         0.0         10.         0.0         0.0         0.0         1.5         1.5        0.68E-02    0.14E-01     17.         0.0         0.0         0.0         0.0         0.0         0.0         0.0         49.         0.0         0.0         0.0         0.0         0.0         0.0         0.0         0.0         0.0         0.0         0.0         0.0         0.0         0.0         94.    
   161  GLY      0.73         2.2        0.71E-01    0.46         0.0         0.0         0.0         0.0         7.1         0.0         0.0         0.0         3.0         0.0         0.0         0.0         0.0         0.0         0.0         0.0         0.0         0.0         0.0         0.0         28.         0.0         0.0         0.0         0.0         0.0         0.0         0.0         0.0         0.0         0.0         0.0         0.0         0.0         0.0         42.    
   162  ASN       1.4         13.         4.0         2.4         0.0         0.0         0.0         0.0         6.0         0.0         0.0         0.0         2.8         2.2         18.         0.0         0.0         0.0         0.0         0.0         0.0         0.0         0.0         0.0        0.13E+03     0.0         0.0         0.0         0.0         0.0         0.0         0.0         0.0         0.0         0.0         0.0         0.0         0.0         0.0        0.18E+03
   163  ASP       1.6         11.         4.3         2.4         0.0         0.0         0.0         0.0         6.8         0.0         0.0         0.0         1.4         37.         5.4         0.0         0.0         0.0         0.0         0.0         0.0         0.0         0.0         0.0        0.14E+03     0.0         0.0         0.0         0.0         0.0         0.0         0.0         0.0         0.0         0.0         0.0         0.0         0.0         0.0        0.21E+03
   164  GLY      0.83         5.0        0.13        0.30         0.0         0.0         0.0         0.0         6.3         0.0         0.0         0.0         1.4         0.0         0.0         0.0         0.0         0.0         0.0         0.0         0.0         0.0         0.0         0.0         57.         0.0         0.0         0.0         0.0         0.0         0.0         0.0         0.0         0.0         0.0         0.0         0.0         0.0         0.0         71.    
   165  ALA      0.73         3.4         3.3         1.3         0.0         0.0         0.0         0.0         5.9         0.0         0.0         0.0         1.4         0.0         0.0         0.0         0.0         0.0         0.0         0.0         0.0         0.0         0.0         0.0        0.16E+03     0.0         0.0         0.0         0.0         0.0         0.0         0.0         0.0         0.0         0.0         0.0         0.0         0.0         0.0        0.17E+03
   166  THR      0.43         5.0         4.3         1.6         0.0         0.0         0.0         0.0         5.5         0.0         0.0         0.0         1.1         70.         0.0         0.0         0.0         0.0         0.0         0.0         0.0         0.0         0.0         0.0         49.         0.0         0.0         0.0         0.0         0.0         0.0         0.0         0.0         0.0         0.0         0.0         0.0         0.0         0.0        0.14E+03
   167  GLY      0.30         2.9         1.0        0.39         0.0         0.0         0.0         0.0         8.4         0.0         0.0         0.0        0.37         0.0         0.0         0.0         0.0         0.0         0.0         0.0         0.0         0.0         0.0         0.0         38.         0.0         0.0         0.0         0.0         0.0         0.0         0.0         0.0         0.0         0.0         0.0         0.0         0.0         0.0         51.    
   168  ALA      0.57         3.6         5.4         3.3        0.23         0.0         0.0         0.0         7.9         0.0         0.0         0.0         1.1         0.0         0.0         0.0         0.0         0.0         0.0         0.0         0.0         0.0         0.0         0.0        0.19E+03     0.0         0.0         0.0         0.0         0.0         0.0         0.0         0.0         0.0         0.0         0.0         0.0         0.0         0.0        0.21E+03
   169  ALA       1.5         4.0         6.3         2.2         0.0         0.0         0.0         0.0         7.1         0.0         0.0         0.0         2.3         0.0         0.0         0.0         0.0         0.0         0.0         0.0         0.0         0.0         0.0         0.0        0.21E+03     0.0        0.81         0.0         0.0         0.0         0.0         0.0         0.0         0.0         0.0         0.0         0.0         0.0         0.0        0.23E+03
   170  GLY       2.1         11.         1.6         1.5         0.0         0.0         0.0         0.0         7.7         0.0         0.0         0.0         1.6         0.0         0.0         0.0         0.0         0.0         0.0         0.0         0.0         0.0         0.0         0.0         47.         0.0        0.99         0.0         0.0         0.0         0.0         0.0         0.0         0.0         0.0         0.0         0.0         0.0         0.0         73.    
   171  PRO       2.7         42.         10.         3.6        0.70         0.0         0.0         0.0         17.         0.0         0.0         0.0        0.47         8.2         3.6        0.84         0.0         0.0         0.0         0.0         0.0         0.0         0.0         0.0         79.         0.0         0.0         0.0         0.0         0.0         0.0         0.0         0.0         0.0         0.0         0.0         0.0         0.0         0.0        0.17E+03
   172  HYP       3.3         43.         26.         1.6         2.0         0.0         0.0         0.0         0.0         0.0         0.0         0.0        0.34         0.0         0.0         0.0         0.0         0.0         0.0         0.0         0.0         0.0         0.0         0.0         14.         0.0         13.         0.0         0.0         0.0         0.0         0.0         0.0         0.0         0.0         0.0         0.0         0.0         0.0        0.10E+03
   173  GLY       2.1         7.6         11.         1.3         0.0         0.0         0.0         0.0         8.5         0.0         0.0         0.0        0.95E-01     0.0         0.0         0.0         0.0         0.0         0.0         0.0         0.0         0.0         0.0         0.0         6.7         0.0        0.17         0.0         0.0         0.0         0.0         0.0         0.0         0.0         0.0         0.0         0.0         0.0         0.0         38.    
   174  PRO       2.5         30.         7.8        0.63         0.0         0.0         0.0         0.0         8.3         0.0         0.0         0.0         1.9         5.3         2.2         2.0         0.0         0.0         0.0         0.0         0.0         0.0         0.0         0.0         6.2         0.0         1.7         0.0         0.0         0.0         0.0         0.0         0.0         0.0         0.0         0.0         0.0         0.0         0.0         68.    
   175  THR       1.3         12.         6.7         3.4         0.0         0.0         0.0         0.0         8.4         0.0         0.0         0.0         5.7         71.         0.0         0.0         0.0         0.0         0.0         0.0         0.0         0.0         0.0         0.0         17.         0.0        0.93         0.0         0.0         0.0         0.0         0.0         0.0         0.0         0.0         0.0         0.0         0.0         0.0        0.13E+03
   176  GLY       1.6         17.         1.3        0.93         0.0         0.0         0.0         0.0         14.         0.0         0.0         0.0         86.         0.0         0.0         0.0         0.0         0.0         0.0         0.0         0.0         0.0         0.0         0.0         69.         0.0         2.9         0.0         0.0         0.0         0.0         0.0         0.0         0.0         0.0         0.0         0.0         0.0         0.0        0.19E+03
   177  PRO       5.2         32.         11.        0.49         0.0         0.0         0.0         0.0         12.         0.0         0.0         0.0         84.         4.9         2.1         1.9         0.0         0.0         0.0         0.0         0.0         0.0         0.0         0.0         58.         0.0         0.0         0.0         0.0         0.0         0.0         0.0         0.0         0.0         0.0         0.0         0.0         0.0         0.0        0.21E+03
   178  ALA       2.4         19.         8.8         1.5         0.0         0.0         0.0         0.0         22.         0.0         0.0         0.0         4.9         0.0         0.0         0.0         0.0         0.0         0.0         0.0         0.0         0.0         0.0         0.0        0.20E+03     0.0         0.0         0.0         0.0         0.0         0.0         0.0         0.0         0.0         0.0         0.0         0.0         0.0         0.0        0.26E+03
   179  GLY       2.7         22.         1.2         1.3         0.0         0.0         0.0         0.0         12.         0.0         0.0         0.0         3.7         0.0         0.0         0.0         0.0         0.0         0.0         0.0         0.0         0.0         0.0         0.0         89.         0.0         2.1         0.0         0.0         0.0         0.0         0.0         0.0         0.0         0.0         0.0         0.0         0.0         0.0        0.13E+03
   180  PRO       5.7         47.         8.5         7.8        0.75         0.0         0.0         0.0         11.         0.0         0.0         0.0        0.49         7.4         2.9        0.54         0.0         0.0         0.0         0.0         0.0         0.0         0.0         0.0         75.         0.0         1.2         0.0         0.0         0.0         0.0         0.0         0.0         0.0         0.0         0.0         0.0         0.0         0.0        0.17E+03
   181  HYP       3.7         51.         24.         1.7         1.4         0.0         0.0         0.0         0.0         0.0         0.0         0.0        0.21         0.0         0.0         0.0         0.0         0.0         0.0         0.0         0.0         0.0         0.0         0.0         18.         0.0         10.         0.0         0.0         0.0         0.0         0.0         0.0         0.0         0.0         0.0         0.0         0.0         0.0        0.11E+03
   182  GLY       1.2         6.8         2.0        0.63        0.20         0.0         0.0         0.0         7.8         0.0         0.0         0.0         3.3         0.0         0.0         0.0         0.0         0.0         0.0         0.0         0.0         0.0         0.0         0.0         50.         0.0         2.9         0.0         0.0         0.0         0.0         0.0         0.0         0.0         0.0         0.0         0.0         0.0         0.0         75.    
   183  PHE       1.8         28.         11.         5.0        0.21         0.0         0.0         0.0         7.5         0.0         0.0         0.0         8.1         46.         5.9         0.0         0.0         0.0         0.0         0.0         0.0         0.0         0.0         0.0         66.         0.0         1.9         0.0         0.0         0.0         0.0         0.0         0.0         0.0         0.0         0.0         0.0         0.0         0.0        0.18E+03
   184  HYP       2.5         40.         23.        0.16E-01    0.21         0.0         0.0         0.0         0.0         0.0         0.0         0.0         4.8         0.0         0.0         0.0         0.0         0.0         0.0         0.0         0.0         0.0         0.0         0.0         14.         0.0         6.0         0.0         0.0         0.0         0.0         0.0         0.0         0.0         0.0         0.0         0.0         0.0         0.0         91.    
   185  GLY      0.75         5.4        0.31        0.30E-01    0.44         0.0         0.0         0.0         8.4         0.0         0.0         0.0        0.77         0.0         0.0         0.0         0.0         0.0         0.0         0.0         0.0         0.0         0.0         0.0         49.         0.0         2.4         0.0         0.0         0.0         0.0         0.0         0.0         0.0         0.0         0.0         0.0         0.0         0.0         68.    
   186  ALA      0.55         8.9         3.6         2.9        0.87         0.0         0.0         0.0         6.2         0.0         0.0         0.0         2.1         0.0         0.0         0.0         0.0         0.0         0.0         0.0         0.0         0.0         0.0         0.0        0.15E+03     0.0         2.6         0.0         0.0         0.0         0.0         0.0         0.0         0.0         0.0         0.0         0.0         0.0         0.0        0.18E+03
   187  VAL       1.1         8.0         4.8         1.3         0.0         0.0         0.0         0.0         6.1         0.0         0.0         0.0         2.0         58.         0.0         0.0         0.0         0.0         0.0         0.0         0.0         0.0         0.0         0.0         38.         0.0         1.7         0.0         0.0         0.0         0.0         0.0         0.0         0.0         0.0         0.0         0.0         0.0         0.0        0.12E+03
   188  GLY       1.4         4.2         1.7        0.40         0.0         0.0         0.0         0.0         4.8         0.0         0.0         0.0         2.0         0.0         0.0         0.0         0.0         0.0         0.0         0.0         0.0         0.0         0.0         0.0         38.         0.0        0.63         0.0         0.0         0.0         0.0         0.0         0.0         0.0         0.0         0.0         0.0         0.0         0.0         52.    
   189  ALA       1.3         6.4         7.1         1.1         0.0         0.0         0.0         0.0         6.9         0.0         0.0         0.0         2.8         0.0         0.0         0.0         0.0         0.0         0.0         0.0         0.0         0.0         0.0         0.0        0.21E+03     0.0         0.0         0.0         0.0         0.0         0.0         0.0         0.0         0.0         0.0         0.0         0.0         0.0         0.0        0.23E+03
   190  LYS       1.5         9.1         5.3         1.0         0.0         0.0         0.0         0.0         6.3         0.0         0.0         0.0         1.7         5.1         36.         30.         1.8         0.0         0.0         0.0         0.0         0.0         0.0         0.0        0.16E+03     0.0         0.0         0.0         0.0         0.0         0.0         0.0         0.0         0.0         0.0         0.0         0.0         0.0         0.0        0.26E+03
   191  GLY       2.2         4.4        0.10        0.47         0.0         0.0         0.0         0.0         7.0         0.0         0.0         0.0        0.74         0.0         0.0         0.0         0.0         0.0         0.0         0.0         0.0         0.0         0.0         0.0         54.         0.0         0.0         0.0         0.0         0.0         0.0         0.0         0.0         0.0         0.0         0.0         0.0         0.0         0.0         69.    
   192  GLU       3.7         9.1         7.0         1.5         0.0         0.0         0.0         0.0         8.5         0.0         0.0         0.0         2.6         1.2         23.         1.9         0.0         0.0         0.0         0.0         0.0         0.0         0.0         0.0        0.15E+03     0.0         0.0         0.0         0.0         0.0         0.0         0.0         0.0         0.0         0.0         0.0         0.0         0.0         0.0        0.21E+03
   193  ALA       3.2         18.         3.4         3.0         0.0         0.0         0.0         0.0         7.7         0.0         0.0         0.0         4.4         0.0         0.0         0.0         0.0         0.0         0.0         0.0         0.0         0.0         0.0         0.0         54.         0.0         0.0         0.0         0.0         0.0         0.0         0.0         0.0         0.0         0.0         0.0         0.0         0.0         0.0         93.    
   194  GLY       3.1         10.         1.5         1.6         0.0         0.0         0.0         0.0         11.         0.0         0.0         0.0         2.7         0.0         0.0         0.0         0.0         0.0         0.0         0.0         0.0         0.0         0.0         0.0         59.         0.0         0.0         0.0         0.0         0.0         0.0         0.0         0.0         0.0         0.0         0.0         0.0         0.0         0.0         89.    
   195  PRO       3.1         27.         7.4         1.9         0.0         0.0         0.0         0.0         8.9         0.0         0.0         0.0         1.6         4.1         1.5         2.0         0.0         0.0         0.0         0.0         0.0         0.0         0.0         0.0         48.         0.0         0.0         0.0         0.0         0.0         0.0         0.0         0.0         0.0         0.0         0.0         0.0         0.0         0.0        0.11E+03
   196  GLN       1.7         5.4         5.5         3.6         0.0         0.0         0.0         0.0         9.4         0.0         0.0         0.0         1.8         41.         4.3         1.1         0.0         0.0         0.0         0.0         0.0         0.0         0.0         0.0        0.16E+03     0.0         0.0         0.0         0.0         0.0         0.0         0.0         0.0         0.0         0.0         0.0         0.0         0.0         0.0        0.23E+03
   197  GLY       1.4         5.4        0.84        0.28         0.0         0.0         0.0         0.0         10.         0.0         0.0         0.0         1.1         0.0         0.0         0.0         0.0         0.0         0.0         0.0         0.0         0.0         0.0         0.0         28.         0.0         0.0         0.0         0.0         0.0         0.0         0.0         0.0         0.0         0.0         0.0         0.0         0.0         0.0         47.    
   198  PRO       1.9         30.         6.9        0.43         0.0         0.0         0.0         0.0         8.7         0.0         0.0         0.0        0.49        0.24         36.         33.         0.0         0.0         0.0         0.0         0.0         0.0         0.0         0.0         10.         0.0         0.0         0.0         0.0         0.0         0.0         0.0         0.0         0.0         0.0         0.0         0.0         0.0         0.0        0.13E+03
   199  ARG       1.7         8.4         7.9        0.84         0.0         0.0         0.0         0.0         8.7         0.0         0.0         0.0        0.15         37.         21.         3.7         28.         0.0         0.0         0.0         0.0         0.0         0.0         0.0         6.4         0.0         0.0         0.0         0.0         0.0         0.0         0.0         0.0         0.0         0.0         0.0         0.0         0.0         0.0        0.12E+03
   200  GLY      0.74         2.3         1.3        0.27        0.21E-01     0.0         0.0         0.0         5.4         0.0         0.0         0.0        0.20         0.0         0.0         0.0         0.0         0.0         0.0         0.0         0.0         0.0         0.0         0.0         21.         0.0         0.0         0.0         0.0         0.0         0.0         0.0         0.0         0.0         0.0         0.0         0.0         0.0         0.0         31.    
   201  SER      0.73         3.4         11.         1.7        0.62E-01     0.0         0.0         0.0         9.7         0.0         0.0         0.0        0.98         38.         0.0         0.0         0.0         0.0         0.0         0.0         0.0         0.0         0.0         0.0        0.13E+03     0.0         0.0         0.0         0.0         0.0         0.0         0.0         0.0         0.0         0.0         0.0         0.0         0.0         0.0        0.20E+03
   202  GLU       1.0         6.4         15.         2.8        0.62E-01     0.0         0.0         0.0         6.2         0.0         0.0         0.0         1.1         35.         2.9        0.94         0.0         0.0         0.0         0.0         0.0         0.0         0.0         0.0        0.18E+03     0.0         0.0         0.0         0.0         0.0         0.0         0.0         0.0         0.0         0.0         0.0         0.0         0.0         0.0        0.25E+03
   203  GLY      0.52         4.0        0.74        0.63         0.0         0.0         0.0         0.0         8.0         0.0         0.0         0.0        0.41         0.0         0.0         0.0         0.0         0.0         0.0         0.0         0.0         0.0         0.0         0.0         62.         0.0         0.0         0.0         0.0         0.0         0.0         0.0         0.0         0.0         0.0         0.0         0.0         0.0         0.0         76.    
   204  PRO       2.0         37.         8.3         3.2         0.0         0.0         0.0         0.0         6.8         0.0         0.0         0.0         2.7         28.         35.         32.         0.0         0.0         0.0         0.0         0.0         0.0         0.0         0.0        0.11E+03     0.0         0.0         0.0         0.0         0.0         0.0         0.0         0.0         0.0         0.0         0.0         0.0         0.0         0.0        0.26E+03
   205  GLN       1.7         8.1         8.3         1.4         0.0         0.0         0.0         0.0         7.9         0.0         0.0         0.0         3.2         43.        0.36         9.7         0.0         0.0         0.0         0.0         0.0         0.0         0.0         0.0        0.19E+03     0.0         0.0         0.0         0.0         0.0         0.0         0.0         0.0         0.0         0.0         0.0         0.0         0.0         0.0        0.27E+03
   206  GLY       1.8         3.6        0.77        0.48         0.0         0.0         0.0         0.0         7.3         0.0         0.0         0.0         2.2         0.0         0.0         0.0         0.0         0.0         0.0         0.0         0.0         0.0         0.0         0.0         59.         0.0         0.0         0.0         0.0         0.0         0.0         0.0         0.0         0.0         0.0         0.0         0.0         0.0         0.0         75.    
   207  VAL       2.2         6.0         6.9        0.83         0.0         0.0         0.0         0.0         7.7         0.0         0.0         0.0         2.8         60.         0.0         0.0         0.0         0.0         0.0         0.0         0.0         0.0         0.0         0.0         14.         0.0         0.0         0.0         0.0         0.0         0.0         0.0         0.0         0.0         0.0         0.0         0.0         0.0         0.0        0.10E+03
   208  ARG       2.6         10.         7.7        0.47        0.34E-01     0.0         0.0         0.0         8.4         0.0         0.0         0.0         2.6        0.45         7.1         35.         9.7         0.0         0.0         0.0         0.0         0.0         0.0         0.0         6.9         0.0         0.0         0.0         0.0         0.0         0.0         0.0         0.0         0.0         0.0         0.0         0.0         0.0         0.0         92.    
   209  GLY       2.2         6.1         1.2        0.17         0.0         0.0         0.0         0.0         5.1         0.0         0.0         0.0         2.6         0.0         0.0         0.0         0.0         0.0         0.0         0.0         0.0         0.0         0.0         0.0         29.         0.0        0.22         0.0         0.0         0.0         0.0         0.0         0.0         0.0         0.0         0.0         0.0         0.0         0.0         46.    
   210  GLU       3.0         8.7         6.7         1.7         0.0         0.0         0.0         0.0         5.8         0.0         0.0         0.0         1.2         43.        0.34         2.5         0.0         0.0         0.0         0.0         0.0         0.0         0.0         0.0        0.15E+03     0.0        0.38         0.0         0.0         0.0         0.0         0.0         0.0         0.0         0.0         0.0         0.0         0.0         0.0        0.22E+03
   211  HYP       2.3         36.         16.        0.49         0.0         0.0         0.0         0.0         0.0         0.0         0.0         0.0        0.13         0.0         0.0         0.0         0.0         0.0         0.0         0.0         0.0         0.0         0.0         0.0         25.         0.0         7.8         0.0         0.0         0.0         0.0         0.0         0.0         0.0         0.0         0.0         0.0         0.0         0.0         88.    
   212  GLY       1.9         7.1         1.7         1.2         0.0         0.0         0.0         0.0         6.7         0.0         0.0         0.0        0.54E-01     0.0         0.0         0.0         0.0         0.0         0.0         0.0         0.0         0.0         0.0         0.0         19.         0.0         2.4         0.0         0.0         0.0         0.0         0.0         0.0         0.0         0.0         0.0         0.0         0.0         0.0         40.    
   213  PRO       3.8         48.         7.7         1.5        0.12         0.0         0.0         0.0         7.5         0.0         0.0         0.0         1.9         27.         35.         33.         0.0         0.0         0.0         0.0         0.0         0.0         0.0         0.0         73.         0.0         1.0         0.0         0.0         0.0         0.0         0.0         0.0         0.0         0.0         0.0         0.0         0.0         0.0        0.24E+03
   214  HYP       6.3         53.         26.        0.18        0.44         0.0         0.0         0.0         0.0         0.0         0.0         0.0         1.8         0.0         0.0         0.0         0.0         0.0         0.0         0.0         0.0         0.0         0.0         0.0         19.         0.0         9.1         0.0         0.0         0.0         0.0         0.0         0.0         0.0         0.0         0.0         0.0         0.0         0.0        0.12E+03
   215  GLY       3.2         15.         2.2        0.10         0.0         0.0         0.0         0.0         14.         0.0         0.0         0.0         80.         0.0         0.0         0.0         0.0         0.0         0.0         0.0         0.0         0.0         0.0         0.0         47.         0.0         3.8         0.0         0.0         0.0         0.0         0.0         0.0         0.0         0.0         0.0         0.0         0.0         0.0        0.17E+03
   216  PRO       4.6         33.         11.         1.5         0.0         0.0         0.0         0.0         13.         0.0         0.0         0.0         83.         1.9        0.98         3.7         0.0         0.0         0.0         0.0         0.0         0.0         0.0         0.0         64.         0.0         2.6         0.0         0.0         0.0         0.0         0.0         0.0         0.0         0.0         0.0         0.0         0.0         0.0        0.22E+03
   217  ALA       1.8         5.9         12.         2.6        0.42         0.0         0.0         0.0         15.         0.0         0.0         0.0         4.7         0.0         0.0         0.0         0.0         0.0         0.0         0.0         0.0         0.0         0.0         0.0        0.24E+03     0.0         2.4         0.0         0.0         0.0         0.0         0.0         0.0         0.0         0.0         0.0         0.0         0.0         0.0        0.28E+03
   218  GLY      0.82         7.6         2.7        0.48         0.0         0.0         0.0         0.0         14.         0.0         0.0         0.0         3.9         0.0         0.0         0.0         0.0         0.0         0.0         0.0         0.0         0.0         0.0         0.0        0.15E+03     0.0         1.7         0.0         0.0         0.0         0.0         0.0         0.0         0.0         0.0         0.0         0.0         0.0         0.0        0.18E+03
   219  ALA       1.6         4.3         13.         1.4        0.22         0.0         0.0         0.0         16.         0.0         0.0         0.0         3.1         0.0         0.0         0.0         0.0         0.0         0.0         0.0         0.0         0.0         0.0         0.0        0.25E+03     0.0         0.0         0.0         0.0         0.0         0.0         0.0         0.0         0.0         0.0         0.0         0.0         0.0         0.0        0.29E+03
   220  ALA       2.0         15.         4.6         1.1        0.31         0.0         0.0         0.0         11.         0.0         0.0         0.0         2.6         0.0         0.0         0.0         0.0         0.0         0.0         0.0         0.0         0.0         0.0         0.0         64.         0.0         0.0         0.0         0.0         0.0         0.0         0.0         0.0         0.0         0.0         0.0         0.0         0.0         0.0        0.10E+03
   221  GLY       2.6         8.4         1.2        0.71         0.0         0.0         0.0         0.0         8.4         0.0         0.0         0.0         1.5         0.0         0.0         0.0         0.0         0.0         0.0         0.0         0.0         0.0         0.0         0.0         71.         0.0         0.0         0.0         0.0         0.0         0.0         0.0         0.0         0.0         0.0         0.0         0.0         0.0         0.0         94.    
   222  PRO       2.9         33.         7.0         1.2         0.0         0.0         0.0         0.0         10.         0.0         0.0         0.0        0.56         6.8         2.9         1.1         0.0         0.0         0.0         0.0         0.0         0.0         0.0         0.0         43.         0.0         0.0         0.0         0.0         0.0         0.0         0.0         0.0         0.0         0.0         0.0         0.0         0.0         0.0        0.11E+03
   223  ALA       1.4         6.8         3.2        0.99         0.0         0.0         0.0         0.0         9.4         0.0         0.0         0.0         1.0         0.0         0.0         0.0         0.0         0.0         0.0         0.0         0.0         0.0         0.0         0.0        0.15E+03     0.0         0.0         0.0         0.0         0.0         0.0         0.0         0.0         0.0         0.0         0.0         0.0         0.0         0.0        0.17E+03
   224  GLY       1.8         4.7        0.93        0.24         0.0         0.0         0.0         0.0         6.4         0.0         0.0         0.0         2.2         0.0         0.0         0.0         0.0         0.0         0.0         0.0         0.0         0.0         0.0         0.0         50.         0.0        0.97         0.0         0.0         0.0         0.0         0.0         0.0         0.0         0.0         0.0         0.0         0.0         0.0         67.    
   225  ASN       2.4         9.6         6.5         2.6         0.0         0.0         0.0         0.0         9.8         0.0         0.0         0.0         3.0         43.         5.3         0.0         0.0         0.0         0.0         0.0         0.0         0.0         0.0         0.0        0.13E+03     0.0        0.71E-01     0.0         0.0         0.0         0.0         0.0         0.0         0.0         0.0         0.0         0.0         0.0         0.0        0.22E+03
   226  HYP       1.8         45.         15.        0.26         0.0         0.0         0.0         0.0         0.0         0.0         0.0         0.0         1.6         0.0         0.0         0.0         0.0         0.0         0.0         0.0         0.0         0.0         0.0         0.0         29.         0.0         10.         0.0         0.0         0.0         0.0         0.0         0.0         0.0         0.0         0.0         0.0         0.0         0.0        0.10E+03
   227  GLY      0.46         6.5         3.5        0.59E-01     0.0         0.0         0.0         0.0         5.7         0.0         0.0         0.0        0.42         0.0         0.0         0.0         0.0         0.0         0.0         0.0         0.0         0.0         0.0         0.0         75.         0.0        0.33         0.0         0.0         0.0         0.0         0.0         0.0         0.0         0.0         0.0         0.0         0.0         0.0         92.    
   228  ALA      0.64         5.2         12.         1.2        0.93E-01     0.0         0.0         0.0         7.9         0.0         0.0         0.0         2.2         0.0         0.0         0.0         0.0         0.0         0.0         0.0         0.0         0.0         0.0         0.0        0.25E+03     0.0        0.63         0.0         0.0         0.0         0.0         0.0         0.0         0.0         0.0         0.0         0.0         0.0         0.0        0.28E+03
   229  ASP      0.86         9.8         8.2         3.2        0.24         0.0         0.0         0.0         6.8         0.0         0.0         0.0         3.7         2.6         1.6         0.0         0.0         0.0         0.0         0.0         0.0         0.0         0.0         0.0        0.16E+03     0.0         2.0         0.0         0.0         0.0         0.0         0.0         0.0         0.0         0.0         0.0         0.0         0.0         0.0        0.20E+03
   230  GLY       1.3         3.4        0.99E-01    0.33        0.15         0.0         0.0         0.0         10.         0.0         0.0         0.0         5.3         0.0         0.0         0.0         0.0         0.0         0.0         0.0         0.0         0.0         0.0         0.0         52.         0.0         3.7         0.0         0.0         0.0         0.0         0.0         0.0         0.0         0.0         0.0         0.0         0.0         0.0         77.    
   231  GLN       2.7         14.         6.3         2.8         0.0         0.0         0.0         0.0         8.7         0.0         0.0         0.0         4.4         43.        0.34         7.2         0.0         0.0         0.0         0.0         0.0         0.0         0.0         0.0        0.16E+03     0.0        0.39         0.0         0.0         0.0         0.0         0.0         0.0         0.0         0.0         0.0         0.0         0.0         0.0        0.25E+03
   232  HYP       2.4         34.         15.        0.43         0.0         0.0         0.0         0.0         0.0         0.0         0.0         0.0         1.1         0.0         0.0         0.0         0.0         0.0         0.0         0.0         0.0         0.0         0.0         0.0         26.         0.0         8.2         0.0         0.0         0.0         0.0         0.0         0.0         0.0         0.0         0.0         0.0         0.0         0.0         88.    
   233  GLY      0.22         2.7         1.3        0.26         0.0         0.0         0.0         0.0         7.2         0.0         0.0         0.0        0.67         0.0         0.0         0.0         0.0         0.0         0.0         0.0         0.0         0.0         0.0         0.0         27.         0.0        0.15         0.0         0.0         0.0         0.0         0.0         0.0         0.0         0.0         0.0         0.0         0.0         0.0         40.    
   234  ALA      0.43         3.6         2.9         2.2        0.29         0.0         0.0         0.0         5.6         0.0         0.0         0.0         1.0         0.0         0.0         0.0         0.0         0.0         0.0         0.0         0.0         0.0         0.0         0.0        0.17E+03     0.0        0.79         0.0         0.0         0.0         0.0         0.0         0.0         0.0         0.0         0.0         0.0         0.0         0.0        0.18E+03
   235  LYS      0.91         6.4         4.8         2.8         0.0         0.0         0.0         0.0         9.1         0.0         0.0         0.0        0.55         40.         48.         21.         24.         0.0         0.0         0.0         0.0         0.0         0.0         0.0        0.16E+03     0.0        0.67         0.0         0.0         0.0         0.0         0.0         0.0         0.0         0.0         0.0         0.0         0.0         0.0        0.31E+03
   236  GLY      0.54         3.6        0.48E-03    0.68        0.62E-01     0.0         0.0         0.0         8.1         0.0         0.0         0.0        0.27         0.0         0.0         0.0         0.0         0.0         0.0         0.0         0.0         0.0         0.0         0.0         52.         0.0        0.43         0.0         0.0         0.0         0.0         0.0         0.0         0.0         0.0         0.0         0.0         0.0         0.0         65.    
   237  ALA       1.3         4.0         8.9         1.7        0.71         0.0         0.0         0.0         8.2         0.0         0.0         0.0         3.1         0.0         0.0         0.0         0.0         0.0         0.0         0.0         0.0         0.0         0.0         0.0        0.16E+03     0.0        0.66         0.0         0.0         0.0         0.0         0.0         0.0         0.0         0.0         0.0         0.0         0.0         0.0        0.18E+03
   238  ASN       2.3         15.         4.6         2.2        0.39         0.0         0.0         0.0         13.         0.0         0.0         0.0         4.6        0.76        0.61         0.0         0.0         0.0         0.0         0.0         0.0         0.0         0.0         0.0         40.         0.0         0.0         0.0         0.0         0.0         0.0         0.0         0.0         0.0         0.0         0.0         0.0         0.0         0.0         84.    
   239  GLY       1.9         7.7         1.2        0.71         0.0         0.0         0.0         0.0         8.9         0.0         0.0         0.0         2.3         0.0         0.0         0.0         0.0         0.0         0.0         0.0         0.0         0.0         0.0         0.0         71.         0.0        0.54         0.0         0.0         0.0         0.0         0.0         0.0         0.0         0.0         0.0         0.0         0.0         0.0         95.    
   240  ALA       1.3         6.2         7.7        0.96        0.20         0.0         0.0         0.0         9.2         0.0         0.0         0.0         1.6         0.0         0.0         0.0         0.0         0.0         0.0         0.0         0.0         0.0         0.0         0.0        0.20E+03     0.0        0.90         0.0         0.0         0.0         0.0         0.0         0.0         0.0         0.0         0.0         0.0         0.0         0.0        0.22E+03
   241  HYP       1.6         32.         23.        0.10         0.0         0.0         0.0         0.0         0.0         0.0         0.0         0.0        0.69         0.0         0.0         0.0         0.0         0.0         0.0         0.0         0.0         0.0         0.0         0.0         33.         0.0         8.1         0.0         0.0         0.0         0.0         0.0         0.0         0.0         0.0         0.0         0.0         0.0         0.0         99.    
   242  GLY      0.65         3.1         1.4        0.13         0.0         0.0         0.0         0.0         6.5         0.0         0.0         0.0         1.2         0.0         0.0         0.0         0.0         0.0         0.0         0.0         0.0         0.0         0.0         0.0         11.         0.0        0.21         0.0         0.0         0.0         0.0         0.0         0.0         0.0         0.0         0.0         0.0         0.0         0.0         24.    
   243  ILE       2.1         6.3         6.6         2.3        0.25         0.0         0.0         0.0         7.9         0.0         0.0         0.0         1.3         54.        0.27         0.0         0.0         0.0         0.0         0.0         0.0         0.0         0.0         0.0         42.         0.0         1.4         0.0         0.0         0.0         0.0         0.0         0.0         0.0         0.0         0.0         0.0         0.0         0.0        0.12E+03
   244  ALA       2.2         7.2         4.6         2.1        0.54E-01     0.0         0.0         0.0         6.7         0.0         0.0         0.0        0.80         0.0         0.0         0.0         0.0         0.0         0.0         0.0         0.0         0.0         0.0         0.0        0.17E+03     0.0        0.42         0.0         0.0         0.0         0.0         0.0         0.0         0.0         0.0         0.0         0.0         0.0         0.0        0.19E+03
   245  GLY       3.4         5.6        0.26         2.2        0.63         0.0         0.0         0.0         7.2         0.0         0.0         0.0         3.0         0.0         0.0         0.0         0.0         0.0         0.0         0.0         0.0         0.0         0.0         0.0         40.         0.0         3.1         0.0         0.0         0.0         0.0         0.0         0.0         0.0         0.0         0.0         0.0         0.0         0.0         65.    
   246  ALA       5.2         31.         7.0         6.0        0.44         0.0         0.0         0.0         18.         0.0         0.0         0.0         6.4         0.0         0.0         0.0         0.0         0.0         0.0         0.0         0.0         0.0         0.0         0.0         26.         0.0         0.0         0.0         0.0         0.0         0.0         0.0         0.0         0.0         0.0         0.0         0.0         0.0         0.0        0.10E+03
   247  HYP       4.8         44.         15.        0.59        0.64         0.0         0.0         0.0         0.0         0.0         0.0         0.0         4.0         0.0         0.0         0.0         0.0         0.0         0.0         0.0         0.0         0.0         0.0         0.0         6.6         0.0         11.         0.0         0.0         0.0         0.0         0.0         0.0         0.0         0.0         0.0         0.0         0.0         0.0         87.    
   248  GLY       1.1         2.6        0.80        0.28        0.30         0.0         0.0         0.0         8.1         0.0         0.0         0.0         1.2         0.0         0.0         0.0         0.0         0.0         0.0         0.0         0.0         0.0         0.0         0.0         17.         0.0         1.0         0.0         0.0         0.0         0.0         0.0         0.0         0.0         0.0         0.0         0.0         0.0         0.0         32.    
   249  PHE       2.6         14.         8.6         3.6         1.1         0.0         0.0         0.0         5.4         0.0         0.0         0.0         2.9         4.4         50.         0.0         0.0         0.0         0.0         0.0         0.0         0.0         0.0         0.0         12.         0.0         1.5         0.0         0.0         0.0         0.0         0.0         0.0         0.0         0.0         0.0         0.0         0.0         0.0        0.11E+03
   250  HYP       2.8         35.         14.         1.2        0.59         0.0         0.0         0.0         0.0         0.0         0.0         0.0         1.7         0.0         0.0         0.0         0.0         0.0         0.0         0.0         0.0         0.0         0.0         0.0         2.5         0.0         4.1         0.0         0.0         0.0         0.0         0.0         0.0         0.0         0.0         0.0         0.0         0.0         0.0         62.    
   251  GLY      0.41         2.1        0.66        0.50        0.20         0.0         0.0         0.0         4.0         0.0         0.0         0.0        0.80E-01     0.0         0.0         0.0         0.0         0.0         0.0         0.0         0.0         0.0         0.0         0.0         32.         0.0        0.74         0.0         0.0         0.0         0.0         0.0         0.0         0.0         0.0         0.0         0.0         0.0         0.0         41.    
   252  ALA      0.40         2.9         4.2         2.3        0.22         0.0         0.0         0.0         7.3         0.0         0.0         0.0        0.33         0.0         0.0         0.0         0.0         0.0         0.0         0.0         0.0         0.0         0.0         0.0        0.16E+03     0.0         1.2         0.0         0.0         0.0         0.0         0.0         0.0         0.0         0.0         0.0         0.0         0.0         0.0        0.18E+03
   253  ARG       1.5         7.7         3.9         3.3         0.0         0.0         0.0         0.0         7.8         0.0         0.0         0.0         3.2         39.         20.         5.9         27.         0.0         0.0         0.0         0.0         0.0         0.0         0.0         41.         0.0        0.57         0.0         0.0         0.0         0.0         0.0         0.0         0.0         0.0         0.0         0.0         0.0         0.0        0.16E+03
   254  GLY       1.7         15.        0.71        0.89        0.41         0.0         0.0         0.0         8.3         0.0         0.0         0.0         3.3         0.0         0.0         0.0         0.0         0.0         0.0         0.0         0.0         0.0         0.0         0.0         5.0         0.0        0.24         0.0         0.0         0.0         0.0         0.0         0.0         0.0         0.0         0.0         0.0         0.0         0.0         35.    
   255  PRO       1.8         29.         5.6        0.89         0.0         0.0         0.0         0.0         11.         0.0         0.0         0.0         1.0         27.         35.         32.         0.0         0.0         0.0         0.0         0.0         0.0         0.0         0.0         20.         0.0        0.56         0.0         0.0         0.0         0.0         0.0         0.0         0.0         0.0         0.0         0.0         0.0         0.0        0.16E+03
   256  SER       1.7         6.5         2.3         1.5         0.0         0.0         0.0         0.0         13.         0.0         0.0         0.0         2.2         42.         0.0         0.0         0.0         0.0         0.0         0.0         0.0         0.0         0.0         0.0         73.         0.0         0.0         0.0         0.0         0.0         0.0         0.0         0.0         0.0         0.0         0.0         0.0         0.0         0.0        0.14E+03
   257  GLY       1.9         8.9         1.5        0.92         0.0         0.0         0.0         0.0         11.         0.0         0.0         0.0         2.2         0.0         0.0         0.0         0.0         0.0         0.0         0.0         0.0         0.0         0.0         0.0         33.         0.0         0.0         0.0         0.0         0.0         0.0         0.0         0.0         0.0         0.0         0.0         0.0         0.0         0.0         60.    
   258  PRO       2.0         30.         7.5        0.82         0.0         0.0         0.0         0.0         17.         0.0         0.0         0.0         1.8         5.3         2.3         1.9         0.0         0.0         0.0         0.0         0.0         0.0         0.0         0.0         38.         0.0         0.0         0.0         0.0         0.0         0.0         0.0         0.0         0.0         0.0         0.0         0.0         0.0         0.0        0.11E+03
   259  GLN       2.0         11.         4.3         1.4         0.0         0.0         0.0         0.0         14.         0.0         0.0         0.0         2.8         43.         1.9         6.8         0.0         0.0         0.0         0.0         0.0         0.0         0.0         0.0        0.14E+03     0.0         0.0         0.0         0.0         0.0         0.0         0.0         0.0         0.0         0.0         0.0         0.0         0.0         0.0        0.23E+03
   260  GLY       1.9         13.        0.67         1.1        0.23         0.0         0.0         0.0         8.9         0.0         0.0         0.0         5.4         0.0         0.0         0.0         0.0         0.0         0.0         0.0         0.0         0.0         0.0         0.0         35.         0.0         0.0         0.0         0.0         0.0         0.0         0.0         0.0         0.0         0.0         0.0         0.0         0.0         0.0         67.    
   261  PRO       1.9         40.         7.3         1.2         0.0         0.0         0.0         0.0         15.         0.0         0.0         0.0         5.9        0.70        0.81         4.9         0.0         0.0         0.0         0.0         0.0         0.0         0.0         0.0         81.         0.0         0.0         0.0         0.0         0.0         0.0         0.0         0.0         0.0         0.0         0.0         0.0         0.0         0.0        0.16E+03
   262  GLY      0.66         3.4        0.27        0.84         0.0         0.0         0.0         0.0         12.         0.0         0.0         0.0         3.4         0.0         0.0         0.0         0.0         0.0         0.0         0.0         0.0         0.0         0.0         0.0         65.         0.0         0.0         0.0         0.0         0.0         0.0         0.0         0.0         0.0         0.0         0.0         0.0         0.0         0.0         85.    
   263  GLY       1.4         8.0         1.6        0.59         0.0         0.0         0.0         0.0         8.5         0.0         0.0         0.0         1.5         0.0         0.0         0.0         0.0         0.0         0.0         0.0         0.0         0.0         0.0         0.0         30.         0.0         1.8         0.0         0.0         0.0         0.0         0.0         0.0         0.0         0.0         0.0         0.0         0.0         0.0         54.    
   264  PRO       4.5         35.         9.6        0.59        0.47         0.0         0.0         0.0         12.         0.0         0.0         0.0        0.45         22.         2.4         1.8         0.0         0.0         0.0         0.0         0.0         0.0         0.0         0.0         14.         0.0         0.0         0.0         0.0         0.0         0.0         0.0         0.0         0.0         0.0         0.0         0.0         0.0         0.0        0.10E+03
   265  HYP       2.5         34.         24.        0.52        0.46         0.0         0.0         0.0         0.0         0.0         0.0         0.0        0.15         0.0         0.0         0.0         0.0         0.0         0.0         0.0         0.0         0.0         0.0         0.0         9.5         0.0         7.3         0.0         0.0         0.0         0.0         0.0         0.0         0.0         0.0         0.0         0.0         0.0         0.0         78.    
   266  GLY       1.7         9.8         2.6        0.55         0.0         0.0         0.0         0.0         6.2         0.0         0.0         0.0        0.60         0.0         0.0         0.0         0.0         0.0         0.0         0.0         0.0         0.0         0.0         0.0         48.         0.0        0.63         0.0         0.0         0.0         0.0         0.0         0.0         0.0         0.0         0.0         0.0         0.0         0.0         70.    
   267  PRO       2.0         29.         7.7        0.79        0.11         0.0         0.0         0.0         7.3         0.0         0.0         0.0         2.9         6.3         3.0         1.9         0.0         0.0         0.0         0.0         0.0         0.0         0.0         0.0         37.         0.0         1.4         0.0         0.0         0.0         0.0         0.0         0.0         0.0         0.0         0.0         0.0         0.0         0.0        0.10E+03
   268  LYS       1.7         12.         5.0         3.0        0.51E-01     0.0         0.0         0.0         10.         0.0         0.0         0.0         2.5         7.5         50.         2.5         26.         0.0         0.0         0.0         0.0         0.0         0.0         0.0        0.13E+03     0.0         2.0         0.0         0.0         0.0         0.0         0.0         0.0         0.0         0.0         0.0         0.0         0.0         0.0        0.26E+03
   269  GLY       1.7         5.4         1.4        0.41         0.0         0.0         0.0         0.0         4.4         0.0         0.0         0.0         1.0         0.0         0.0         0.0         0.0         0.0         0.0         0.0         0.0         0.0         0.0         0.0         48.         0.0        0.31         0.0         0.0         0.0         0.0         0.0         0.0         0.0         0.0         0.0         0.0         0.0         0.0         62.    
   270  ASN       2.2         5.2         5.6         1.5         0.0         0.0         0.0         0.0         8.1         0.0         0.0         0.0         1.3         2.1         18.         0.0         0.0         0.0         0.0         0.0         0.0         0.0         0.0         0.0        0.14E+03     0.0         0.0         0.0         0.0         0.0         0.0         0.0         0.0         0.0         0.0         0.0         0.0         0.0         0.0        0.19E+03
   271  SER       1.4         5.0         4.4         1.9         0.0         0.0         0.0         0.0         6.8         0.0         0.0         0.0        0.87         42.         0.0         0.0         0.0         0.0         0.0         0.0         0.0         0.0         0.0         0.0         98.         0.0        0.59         0.0         0.0         0.0         0.0         0.0         0.0         0.0         0.0         0.0         0.0         0.0         0.0        0.16E+03
   272  GLY      0.74         6.7        0.18        0.67         0.0         0.0         0.0         0.0         6.4         0.0         0.0         0.0         1.5         0.0         0.0         0.0         0.0         0.0         0.0         0.0         0.0         0.0         0.0         0.0         43.         0.0        0.63         0.0         0.0         0.0         0.0         0.0         0.0         0.0         0.0         0.0         0.0         0.0         0.0         60.    
   273  GLU       1.2         11.         6.2         1.5         0.0         0.0         0.0         0.0         9.1         0.0         0.0         0.0         3.0         1.2         4.8         3.8         0.0         0.0         0.0         0.0         0.0         0.0         0.0         0.0        0.14E+03     0.0         0.0         0.0         0.0         0.0         0.0         0.0         0.0         0.0         0.0         0.0         0.0         0.0         0.0        0.18E+03
   274  HYP       1.6         30.         16.        0.68         0.0         0.0         0.0         0.0         0.0         0.0         0.0         0.0         2.0         0.0         0.0         0.0         0.0         0.0         0.0         0.0         0.0         0.0         0.0         0.0         23.         0.0         5.1         0.0         0.0         0.0         0.0         0.0         0.0         0.0         0.0         0.0         0.0         0.0         0.0         79.    
   275  GLY      0.93         2.3        0.43        0.98E-01    0.15         0.0         0.0         0.0         5.0         0.0         0.0         0.0        0.74         0.0         0.0         0.0         0.0         0.0         0.0         0.0         0.0         0.0         0.0         0.0         27.         0.0         2.1         0.0         0.0         0.0         0.0         0.0         0.0         0.0         0.0         0.0         0.0         0.0         0.0         38.    
   276  ALA       2.1         8.6         4.7         1.3         0.0         0.0         0.0         0.0         6.8         0.0         0.0         0.0         1.1         0.0         0.0         0.0         0.0         0.0         0.0         0.0         0.0         0.0         0.0         0.0        0.16E+03     0.0        0.62         0.0         0.0         0.0         0.0         0.0         0.0         0.0         0.0         0.0         0.0         0.0         0.0        0.18E+03
   277  HYP       2.0         39.         16.        0.30         0.0         0.0         0.0         0.0         0.0         0.0         0.0         0.0        0.34         0.0         0.0         0.0         0.0         0.0         0.0         0.0         0.0         0.0         0.0         0.0         26.         0.0         5.5         0.0         0.0         0.0         0.0         0.0         0.0         0.0         0.0         0.0         0.0         0.0         0.0         89.    
   278  GLY      0.90         4.3         1.8        0.13         0.0         0.0         0.0         0.0         7.3         0.0         0.0         0.0        0.14         0.0         0.0         0.0         0.0         0.0         0.0         0.0         0.0         0.0         0.0         0.0         15.         0.0         1.3         0.0         0.0         0.0         0.0         0.0         0.0         0.0         0.0         0.0         0.0         0.0         0.0         31.    
   279  SER       1.8         5.6         3.1         4.3         1.1         0.0         0.0         0.0         12.         0.0         0.0         0.0         1.1         44.         0.0         0.0         0.0         0.0         0.0         0.0         0.0         0.0         0.0         0.0        0.10E+03     0.0        0.47         0.0         0.0         0.0         0.0         0.0         0.0         0.0         0.0         0.0         0.0         0.0         0.0        0.17E+03
   280  LYS       1.4         8.3         5.7         1.6         0.0         0.0         0.0         0.0         12.         0.0         0.0         0.0         2.0         1.2         3.1         32.         23.         0.0         0.0         0.0         0.0         0.0         0.0         0.0        0.15E+03     0.0         1.2         0.0         0.0         0.0         0.0         0.0         0.0         0.0         0.0         0.0         0.0         0.0         0.0        0.24E+03
   281  GLY      0.35         2.3        0.25        0.26        0.58         0.0         0.0         0.0         8.2         0.0         0.0         0.0         3.1         0.0         0.0         0.0         0.0         0.0         0.0         0.0         0.0         0.0         0.0         0.0         46.         0.0        0.86         0.0         0.0         0.0         0.0         0.0         0.0         0.0         0.0         0.0         0.0         0.0         0.0         62.    
   282  ASP       1.1         15.         5.5         1.6        0.30         0.0         0.0         0.0         11.         0.0         0.0         0.0         3.7         35.         3.4         0.0         0.0         0.0         0.0         0.0         0.0         0.0         0.0         0.0        0.12E+03     0.0         1.2         0.0         0.0         0.0         0.0         0.0         0.0         0.0         0.0         0.0         0.0         0.0         0.0        0.20E+03
   283  THR      0.70         8.2         6.5         1.3        0.30         0.0         0.0         0.0         7.7         0.0         0.0         0.0         3.4         64.         0.0         0.0         0.0         0.0         0.0         0.0         0.0         0.0         0.0         0.0         34.         0.0         0.0         0.0         0.0         0.0         0.0         0.0         0.0         0.0         0.0         0.0         0.0         0.0         0.0        0.13E+03
   284  GLY      0.71         4.7        0.42E-01    0.19        0.29         0.0         0.0         0.0         7.0         0.0         0.0         0.0         3.3         0.0         0.0         0.0         0.0         0.0         0.0         0.0         0.0         0.0         0.0         0.0         50.         0.0         0.0         0.0         0.0         0.0         0.0         0.0         0.0         0.0         0.0         0.0         0.0         0.0         0.0         67.    
   285  ALA      0.42         7.9         4.2         2.6        0.11         0.0         0.0         0.0         9.7         0.0         0.0         0.0         1.5         0.0         0.0         0.0         0.0         0.0         0.0         0.0         0.0         0.0         0.0         0.0        0.18E+03     0.0         0.0         0.0         0.0         0.0         0.0         0.0         0.0         0.0         0.0         0.0         0.0         0.0         0.0        0.21E+03
   286  LYS      0.91         4.8         3.4         1.5         0.0         0.0         0.0         0.0         8.9         0.0         0.0         0.0         1.0         2.2         1.2         3.0         24.         0.0         0.0         0.0         0.0         0.0         0.0         0.0        0.15E+03     0.0         0.0         0.0         0.0         0.0         0.0         0.0         0.0         0.0         0.0         0.0         0.0         0.0         0.0        0.20E+03
   287  GLY       1.5         4.3         1.3        0.50         0.0         0.0         0.0         0.0         7.3         0.0         0.0         0.0         1.1         0.0         0.0         0.0         0.0         0.0         0.0         0.0         0.0         0.0         0.0         0.0         50.         0.0        0.42         0.0         0.0         0.0         0.0         0.0         0.0         0.0         0.0         0.0         0.0         0.0         0.0         66.    
   288  GLU       4.0         14.         11.         1.2        0.55         0.0         0.0         0.0         10.         0.0         0.0         0.0        0.93         27.         2.7        0.82         0.0         0.0         0.0         0.0         0.0         0.0         0.0         0.0        0.17E+03     0.0         0.0         0.0         0.0         0.0         0.0         0.0         0.0         0.0         0.0         0.0         0.0         0.0         0.0        0.24E+03
   289  HYP       4.4         39.         21.         1.5         1.5         0.0         0.0         0.0         0.0         0.0         0.0         0.0        0.84         0.0         0.0         0.0         0.0         0.0         0.0         0.0         0.0         0.0         0.0         0.0         31.         0.0         12.         0.0         0.0         0.0         0.0         0.0         0.0         0.0         0.0         0.0         0.0         0.0         0.0        0.11E+03
   290  GLY       3.9         21.         9.1        0.50         0.0         0.0         0.0         0.0         15.         0.0         0.0         0.0         82.         0.0         0.0         0.0         0.0         0.0         0.0         0.0         0.0         0.0         0.0         0.0         21.         0.0        0.37         0.0         0.0         0.0         0.0         0.0         0.0         0.0         0.0         0.0         0.0         0.0         0.0        0.15E+03
   291  PRO       3.3         37.         7.5        0.39        0.93E-01     0.0         0.0         0.0         14.         0.0         0.0         0.0         85.         4.4         2.0         2.2         0.0         0.0         0.0         0.0         0.0         0.0         0.0         0.0         17.         0.0         4.1         0.0         0.0         0.0         0.0         0.0         0.0         0.0         0.0         0.0         0.0         0.0         0.0        0.18E+03
   292  VAL      0.58         7.1         3.5         1.2         0.0         0.0         0.0         0.0         7.6         0.0         0.0         0.0         4.4         58.         0.0         0.0         0.0         0.0         0.0         0.0         0.0         0.0         0.0         0.0         22.         0.0         1.1         0.0         0.0         0.0         0.0         0.0         0.0         0.0         0.0         0.0         0.0         0.0         0.0        0.11E+03
   293  GLY      0.75         7.9        0.85        0.56         0.0         0.0         0.0         0.0         9.4         0.0         0.0         0.0         3.3         0.0         0.0         0.0         0.0         0.0         0.0         0.0         0.0         0.0         0.0         0.0         10.         0.0        0.47         0.0         0.0         0.0         0.0         0.0         0.0         0.0         0.0         0.0         0.0         0.0         0.0         34.    
   294  VAL       2.4         16.         4.8         3.0        0.60         0.0         0.0         0.0         11.         0.0         0.0         0.0         2.8         4.3         0.0         0.0         0.0         0.0         0.0         0.0         0.0         0.0         0.0         0.0         39.         0.0         1.1         0.0         0.0         0.0         0.0         0.0         0.0         0.0         0.0         0.0         0.0         0.0         0.0         85.    
   295  GLN       1.8         15.         3.9         3.9        0.84         0.0         0.0         0.0         12.         0.0         0.0         0.0         2.4        0.31         3.2         5.8         0.0         0.0         0.0         0.0         0.0         0.0         0.0         0.0        0.14E+03     0.0         1.1         0.0         0.0         0.0         0.0         0.0         0.0         0.0         0.0         0.0         0.0         0.0         0.0        0.19E+03
   296  GLY       3.2         9.5         1.3         1.3        0.24         0.0         0.0         0.0         5.9         0.0         0.0         0.0        0.75         0.0         0.0         0.0         0.0         0.0         0.0         0.0         0.0         0.0         0.0         0.0         30.         0.0        0.66         0.0         0.0         0.0         0.0         0.0         0.0         0.0         0.0         0.0         0.0         0.0         0.0         53.    
   297  PRO       2.9         33.         7.4         1.2         0.0         0.0         0.0         0.0         8.4         0.0         0.0         0.0        0.60         7.4         3.3         1.1         0.0         0.0         0.0         0.0         0.0         0.0         0.0         0.0         6.6         0.0         0.0         0.0         0.0         0.0         0.0         0.0         0.0         0.0         0.0         0.0         0.0         0.0         0.0         72.    
   298  HYP       1.5         32.         19.        0.50         0.0         0.0         0.0         0.0         0.0         0.0         0.0         0.0        0.54         0.0         0.0         0.0         0.0         0.0         0.0         0.0         0.0         0.0         0.0         0.0         1.4         0.0         6.9         0.0         0.0         0.0         0.0         0.0         0.0         0.0         0.0         0.0         0.0         0.0         0.0         62.    
   299  GLY       1.8         8.6         3.8        0.75         0.0         0.0         0.0         0.0         12.         0.0         0.0         0.0         2.4         0.0         0.0         0.0         0.0         0.0         0.0         0.0         0.0         0.0         0.0         0.0         14.         0.0        0.35         0.0         0.0         0.0         0.0         0.0         0.0         0.0         0.0         0.0         0.0         0.0         0.0         43.    
   300  PRO       2.1         38.         12.         1.2        0.24         0.0         0.0         0.0         9.2         0.0         0.0         0.0         5.4         24.         35.         35.         0.0         0.0         0.0         0.0         0.0         0.0         0.0         0.0        0.11E+03     0.0         1.8         0.0         0.0         0.0         0.0         0.0         0.0         0.0         0.0         0.0         0.0         0.0         0.0        0.28E+03
   301  ALA       1.0         14.         14.        0.67        0.36         0.0         0.0         0.0         8.7         0.0         0.0         0.0         3.5         0.0         0.0         0.0         0.0         0.0         0.0         0.0         0.0         0.0         0.0         0.0        0.27E+03     0.0         1.4         0.0         0.0         0.0         0.0         0.0         0.0         0.0         0.0         0.0         0.0         0.0         0.0        0.31E+03
   302  GLY      0.71         7.5        0.22        0.24        0.37         0.0         0.0         0.0         6.6         0.0         0.0         0.0         1.6         0.0         0.0         0.0         0.0         0.0         0.0         0.0         0.0         0.0         0.0         0.0         69.         0.0        0.54E-01     0.0         0.0         0.0         0.0         0.0         0.0         0.0         0.0         0.0         0.0         0.0         0.0         87.    
   303  GLU       1.1         7.7         4.1         3.2         0.0         0.0         0.0         0.0         7.7         0.0         0.0         0.0         3.7         35.         4.3         1.1         0.0         0.0         0.0         0.0         0.0         0.0         0.0         0.0        0.15E+03     0.0        0.54E-01     0.0         0.0         0.0         0.0         0.0         0.0         0.0         0.0         0.0         0.0         0.0         0.0        0.22E+03
   304  GLU       1.4         11.         3.3         1.5        0.30E-01     0.0         0.0         0.0         7.9         0.0         0.0         0.0         4.9         35.         1.4         3.2         0.0         0.0         0.0         0.0         0.0         0.0         0.0         0.0        0.14E+03     0.0         0.0         0.0         0.0         0.0         0.0         0.0         0.0         0.0         0.0         0.0         0.0         0.0         0.0        0.21E+03
   305  GLY       1.4         11.        0.62        0.40        0.30E-01     0.0         0.0         0.0         6.4         0.0         0.0         0.0         4.1         0.0         0.0         0.0         0.0         0.0         0.0         0.0         0.0         0.0         0.0         0.0         42.         0.0         0.0         0.0         0.0         0.0         0.0         0.0         0.0         0.0         0.0         0.0         0.0         0.0         0.0         67.    
   306  LYS       1.7         13.         3.4        0.68         0.0         0.0         0.0         0.0         9.3         0.0         0.0         0.0         3.8         31.        0.63         33.         3.0         0.0         0.0         0.0         0.0         0.0         0.0         0.0        0.12E+03     0.0         0.0         0.0         0.0         0.0         0.0         0.0         0.0         0.0         0.0         0.0         0.0         0.0         0.0        0.22E+03
   307  ARG       1.9         10.         4.6         1.9         0.0         0.0         0.0         0.0         8.7         0.0         0.0         0.0         3.4        0.75         3.3         3.9         44.         0.0         0.0         0.0         0.0         0.0         0.0         0.0         38.         0.0         0.0         0.0         0.0         0.0         0.0         0.0         0.0         0.0         0.0         0.0         0.0         0.0         0.0        0.12E+03
   308  GLY       1.1         8.6        0.81        0.48         0.0         0.0         0.0         0.0         7.3         0.0         0.0         0.0         3.2         0.0         0.0         0.0         0.0         0.0         0.0         0.0         0.0         0.0         0.0         0.0         39.         0.0         0.0         0.0         0.0         0.0         0.0         0.0         0.0         0.0         0.0         0.0         0.0         0.0         0.0         60.    
   309  ALA      0.52         8.1         5.7        0.86         0.0         0.0         0.0         0.0         7.4         0.0         0.0         0.0         2.4         0.0         0.0         0.0         0.0         0.0         0.0         0.0         0.0         0.0         0.0         0.0        0.18E+03     0.0         0.0         0.0         0.0         0.0         0.0         0.0         0.0         0.0         0.0         0.0         0.0         0.0         0.0        0.20E+03
   310  ARG      0.95         8.5         3.7         2.2         0.0         0.0         0.0         0.0         8.5         0.0         0.0         0.0         1.3         40.         2.8         39.         22.         0.0         0.0         0.0         0.0         0.0         0.0         0.0         50.         0.0        0.64         0.0         0.0         0.0         0.0         0.0         0.0         0.0         0.0         0.0         0.0         0.0         0.0        0.18E+03
   311  GLY       1.7         4.5        0.77        0.31         0.0         0.0         0.0         0.0         5.4         0.0         0.0         0.0         2.6         0.0         0.0         0.0         0.0         0.0         0.0         0.0         0.0         0.0         0.0         0.0         32.         0.0        0.22         0.0         0.0         0.0         0.0         0.0         0.0         0.0         0.0         0.0         0.0         0.0         0.0         47.    
   312  GLU       3.0         11.         5.0         1.7        0.14         0.0         0.0         0.0         8.5         0.0         0.0         0.0         2.3         45.         2.7        0.21         0.0         0.0         0.0         0.0         0.0         0.0         0.0         0.0        0.14E+03     0.0         0.0         0.0         0.0         0.0         0.0         0.0         0.0         0.0         0.0         0.0         0.0         0.0         0.0        0.21E+03
   313  HYP       2.5         36.         22.        0.32        0.14         0.0         0.0         0.0         0.0         0.0         0.0         0.0        0.22         0.0         0.0         0.0         0.0         0.0         0.0         0.0         0.0         0.0         0.0         0.0         31.         0.0         8.9         0.0         0.0         0.0         0.0         0.0         0.0         0.0         0.0         0.0         0.0         0.0         0.0        0.10E+03
   314  GLY      0.82         7.4         1.3        0.41         0.0         0.0         0.0         0.0         6.3         0.0         0.0         0.0        0.32         0.0         0.0         0.0         0.0         0.0         0.0         0.0         0.0         0.0         0.0         0.0         53.         0.0        0.49         0.0         0.0         0.0         0.0         0.0         0.0         0.0         0.0         0.0         0.0         0.0         0.0         70.    
   315  PRO       1.2         28.         4.4        0.71        0.26         0.0         0.0         0.0         4.5         0.0         0.0         0.0         1.2         29.         35.         30.         0.0         0.0         0.0         0.0         0.0         0.0         0.0         0.0         19.         0.0        0.97         0.0         0.0         0.0         0.0         0.0         0.0         0.0         0.0         0.0         0.0         0.0         0.0        0.15E+03
   316  THR       1.4         4.6         2.1         1.5        0.49E-01     0.0         0.0         0.0         6.6         0.0         0.0         0.0         2.7         63.         0.0         0.0         0.0         0.0         0.0         0.0         0.0         0.0         0.0         0.0         30.         0.0        0.66         0.0         0.0         0.0         0.0         0.0         0.0         0.0         0.0         0.0         0.0         0.0         0.0        0.11E+03
   317  GLY       1.0         6.9        0.59        0.32        0.49E-01     0.0         0.0         0.0         8.5         0.0         0.0         0.0         2.4         0.0         0.0         0.0         0.0         0.0         0.0         0.0         0.0         0.0         0.0         0.0         24.         0.0        0.56         0.0         0.0         0.0         0.0         0.0         0.0         0.0         0.0         0.0         0.0         0.0         0.0         44.    
   318  LEU       1.3         11.         7.8         4.3         0.0         0.0         0.0         0.0         7.8         0.0         0.0         0.0         1.5         1.3         38.         0.0         0.0         0.0         0.0         0.0         0.0         0.0         0.0         0.0         14.         0.0         1.6         0.0         0.0         0.0         0.0         0.0         0.0         0.0         0.0         0.0         0.0         0.0         0.0         88.    
   319  HYP       2.4         30.         31.        0.32         0.0         0.0         0.0         0.0         0.0         0.0         0.0         0.0        0.85         0.0         0.0         0.0         0.0         0.0         0.0         0.0         0.0         0.0         0.0         0.0         7.4         0.0         8.1         0.0         0.0         0.0         0.0         0.0         0.0         0.0         0.0         0.0         0.0         0.0         0.0         80.    
   320  GLY       1.2         5.8         3.4        0.63         0.0         0.0         0.0         0.0         5.4         0.0         0.0         0.0        0.21         0.0         0.0         0.0         0.0         0.0         0.0         0.0         0.0         0.0         0.0         0.0         35.         0.0         1.1         0.0         0.0         0.0         0.0         0.0         0.0         0.0         0.0         0.0         0.0         0.0         0.0         53.    
   321  PRO       1.4         33.         7.9        0.26         0.0         0.0         0.0         0.0         9.1         0.0         0.0         0.0        0.79         6.5         2.6         1.1         0.0         0.0         0.0         0.0         0.0         0.0         0.0         0.0         15.         0.0         1.6         0.0         0.0         0.0         0.0         0.0         0.0         0.0         0.0         0.0         0.0         0.0         0.0         79.    
   322  PRO       1.0         29.         6.3         1.2         0.0         0.0         0.0         0.0         0.0         0.0         0.0         0.0        0.80         7.5         3.6        0.21         0.0         0.0         0.0         0.0         0.0         0.0         0.0         0.0         8.8         0.0         0.0         0.0         0.0         0.0         0.0         0.0         0.0         0.0         0.0         0.0         0.0         0.0         0.0         59.    
   323  GLY      0.40         2.4        0.43        0.65        0.17         0.0         0.0         0.0         5.9         0.0         0.0         0.0         2.5         0.0         0.0         0.0         0.0         0.0         0.0         0.0         0.0         0.0         0.0         0.0         26.         0.0        0.67         0.0         0.0         0.0         0.0         0.0         0.0         0.0         0.0         0.0         0.0         0.0         0.0         39.    
   324  GLU       1.5         13.         3.2         1.8        0.34         0.0         0.0         0.0         7.7         0.0         0.0         0.0         2.5         46.         4.6         1.1         0.0         0.0         0.0         0.0         0.0         0.0         0.0         0.0        0.12E+03     0.0        0.17E-01     0.0         0.0         0.0         0.0         0.0         0.0         0.0         0.0         0.0         0.0         0.0         0.0        0.21E+03
   325  ARG       3.3         20.         5.0         3.7        0.37         0.0         0.0         0.0         14.         0.0         0.0         0.0        0.33         34.         4.0         40.        0.68         0.0         0.0         0.0         0.0         0.0         0.0         0.0         36.         0.0         0.0         0.0         0.0         0.0         0.0         0.0         0.0         0.0         0.0         0.0         0.0         0.0         0.0        0.16E+03
   326  GLY       2.5         4.6         0.0        0.57         0.0         0.0         0.0         0.0         7.1         0.0         0.0         0.0        0.46         0.0         0.0         0.0         0.0         0.0         0.0         0.0         0.0         0.0         0.0         0.0         14.         0.0        0.15         0.0         0.0         0.0         0.0         0.0         0.0         0.0         0.0         0.0         0.0         0.0         0.0         29.    
   327  GLY       2.6         5.6        0.24        0.23         0.0         0.0         0.0         0.0         8.3         0.0         0.0         0.0        0.87         0.0         0.0         0.0         0.0         0.0         0.0         0.0         0.0         0.0         0.0         0.0         30.         0.0         0.0         0.0         0.0         0.0         0.0         0.0         0.0         0.0         0.0         0.0         0.0         0.0         0.0         47.    
   328  HYP       2.7         37.         17.        0.64        0.75         0.0         0.0         0.0         0.0         0.0         0.0         0.0        0.45         0.0         0.0         0.0         0.0         0.0         0.0         0.0         0.0         0.0         0.0         0.0         13.         0.0         7.7         0.0         0.0         0.0         0.0         0.0         0.0         0.0         0.0         0.0         0.0         0.0         0.0         79.    
   329  GLY       1.2         2.1         1.8        0.58        0.19         0.0         0.0         0.0         5.8         0.0         0.0         0.0        0.37         0.0         0.0         0.0         0.0         0.0         0.0         0.0         0.0         0.0         0.0         0.0         64.         0.0        0.63         0.0         0.0         0.0         0.0         0.0         0.0         0.0         0.0         0.0         0.0         0.0         0.0         77.    
   330  SER      0.96         3.5         7.4         2.1        0.27         0.0         0.0         0.0         7.2         0.0         0.0         0.0         1.7         41.         0.0         0.0         0.0         0.0         0.0         0.0         0.0         0.0         0.0         0.0        0.11E+03     0.0         1.1         0.0         0.0         0.0         0.0         0.0         0.0         0.0         0.0         0.0         0.0         0.0         0.0        0.18E+03
   331  ARG       1.6         13.         5.9         2.4        0.22         0.0         0.0         0.0         9.3         0.0         0.0         0.0         2.2         36.         7.4         35.         16.         0.0         0.0         0.0         0.0         0.0         0.0         0.0         31.         0.0         1.9         0.0         0.0         0.0         0.0         0.0         0.0         0.0         0.0         0.0         0.0         0.0         0.0        0.16E+03
   332  GLY      0.97         4.0        0.47E-01    0.35E-01    0.58         0.0         0.0         0.0         5.7         0.0         0.0         0.0         2.2         0.0         0.0         0.0         0.0         0.0         0.0         0.0         0.0         0.0         0.0         0.0         16.         0.0         1.4         0.0         0.0         0.0         0.0         0.0         0.0         0.0         0.0         0.0         0.0         0.0         0.0         31.    
   333  PHE       3.6         25.         9.1         1.9        0.28         0.0         0.0         0.0         4.6         0.0         0.0         0.0         4.8         41.        0.42         0.0         0.0         0.0         0.0         0.0         0.0         0.0         0.0         0.0         60.         0.0        0.17         0.0         0.0         0.0         0.0         0.0         0.0         0.0         0.0         0.0         0.0         0.0         0.0        0.15E+03
   334  HYP       3.8         55.         25.        0.52         2.0         0.0         0.0         0.0         0.0         0.0         0.0         0.0         3.4         0.0         0.0         0.0         0.0         0.0         0.0         0.0         0.0         0.0         0.0         0.0         10.         0.0         6.9         0.0         0.0         0.0         0.0         0.0         0.0         0.0         0.0         0.0         0.0         0.0         0.0        0.11E+03
   335  GLY      0.78         4.4         3.5        0.61         0.0         0.0         0.0         0.0         7.1         0.0         0.0         0.0        0.27E-01     0.0         0.0         0.0         0.0         0.0         0.0         0.0         0.0         0.0         0.0         0.0         37.         0.0        0.89E-01     0.0         0.0         0.0         0.0         0.0         0.0         0.0         0.0         0.0         0.0         0.0         0.0         53.    
   336  ALA       1.2         9.6         13.         1.1        0.14E-01     0.0         0.0         0.0         5.5         0.0         0.0         0.0         1.7         0.0         0.0         0.0         0.0         0.0         0.0         0.0         0.0         0.0         0.0         0.0        0.24E+03     0.0        0.44         0.0         0.0         0.0         0.0         0.0         0.0         0.0         0.0         0.0         0.0         0.0         0.0        0.28E+03
   337  ASP       1.1         12.         15.         3.2        0.14E-01     0.0         0.0         0.0         8.8         0.0         0.0         0.0         3.7         36.         8.7         0.0         0.0         0.0         0.0         0.0         0.0         0.0         0.0         0.0        0.23E+03     0.0        0.71         0.0         0.0         0.0         0.0         0.0         0.0         0.0         0.0         0.0         0.0         0.0         0.0        0.32E+03
   338  GLY       1.8         4.0        0.48E-01    0.34         0.0         0.0         0.0         0.0         9.3         0.0         0.0         0.0         4.3         0.0         0.0         0.0         0.0         0.0         0.0         0.0         0.0         0.0         0.0         0.0         49.         0.0        0.72         0.0         0.0         0.0         0.0         0.0         0.0         0.0         0.0         0.0         0.0         0.0         0.0         69.    
   339  VAL       2.3         16.         6.6         3.0         0.0         0.0         0.0         0.0         8.2         0.0         0.0         0.0         4.1         58.         0.0         0.0         0.0         0.0         0.0         0.0         0.0         0.0         0.0         0.0         97.         0.0        0.35E-01     0.0         0.0         0.0         0.0         0.0         0.0         0.0         0.0         0.0         0.0         0.0         0.0        0.19E+03
   340  ALA       2.6         7.2         13.        0.73         0.0         0.0         0.0         0.0         17.         0.0         0.0         0.0         5.5         0.0         0.0         0.0         0.0         0.0         0.0         0.0         0.0         0.0         0.0         0.0        0.26E+03     0.0         0.0         0.0         0.0         0.0         0.0         0.0         0.0         0.0         0.0         0.0         0.0         0.0         0.0        0.30E+03
   341  GLY       2.3         14.        0.97        0.40         0.0         0.0         0.0         0.0         23.         0.0         0.0         0.0         84.         0.0         0.0         0.0         0.0         0.0         0.0         0.0         0.0         0.0         0.0         0.0        0.11E+03     0.0         0.0         0.0         0.0         0.0         0.0         0.0         0.0         0.0         0.0         0.0         0.0         0.0         0.0        0.24E+03
   342  PRO       4.5         33.         7.5         2.3        0.89         0.0         0.0         0.0         14.         0.0         0.0         0.0         81.         5.9         2.5         1.2         0.0         0.0         0.0         0.0         0.0         0.0         0.0         0.0         46.         0.0         0.0         0.0         0.0         0.0         0.0         0.0         0.0         0.0         0.0         0.0         0.0         0.0         0.0        0.20E+03
   343  LYS       2.0         12.         4.5         2.6         0.0         0.0         0.0         0.0         9.3         0.0         0.0         0.0         1.0         4.7        0.49         4.7         1.9         0.0         0.0         0.0         0.0         0.0         0.0         0.0        0.13E+03     0.0         0.0         0.0         0.0         0.0         0.0         0.0         0.0         0.0         0.0         0.0         0.0         0.0         0.0        0.17E+03
   344  GLY       1.9         7.8        0.73        0.68        0.13E-01     0.0         0.0         0.0         5.5         0.0         0.0         0.0        0.57         0.0         0.0         0.0         0.0         0.0         0.0         0.0         0.0         0.0         0.0         0.0         25.         0.0         0.0         0.0         0.0         0.0         0.0         0.0         0.0         0.0         0.0         0.0         0.0         0.0         0.0         43.    
   345  PRO       3.3         28.         6.0        0.53         0.0         0.0         0.0         0.0         8.1         0.0         0.0         0.0        0.62         27.         35.         33.         0.0         0.0         0.0         0.0         0.0         0.0         0.0         0.0         34.         0.0         0.0         0.0         0.0         0.0         0.0         0.0         0.0         0.0         0.0         0.0         0.0         0.0         0.0        0.18E+03
   346  ALA       2.7         7.9         3.6         1.2         0.0         0.0         0.0         0.0         8.2         0.0         0.0         0.0         1.3         0.0         0.0         0.0         0.0         0.0         0.0         0.0         0.0         0.0         0.0         0.0        0.15E+03     0.0         0.0         0.0         0.0         0.0         0.0         0.0         0.0         0.0         0.0         0.0         0.0         0.0         0.0        0.18E+03
   347  GLY       2.7         7.1         1.2        0.36         0.0         0.0         0.0         0.0         5.4         0.0         0.0         0.0         2.7         0.0         0.0         0.0         0.0         0.0         0.0         0.0         0.0         0.0         0.0         0.0         52.         0.0         0.0         0.0         0.0         0.0         0.0         0.0         0.0         0.0         0.0         0.0         0.0         0.0         0.0         71.    
   348  GLU       2.8         7.6         6.0        0.79         0.0         0.0         0.0         0.0         7.8         0.0         0.0         0.0         2.9         2.2         32.         3.6         0.0         0.0         0.0         0.0         0.0         0.0         0.0         0.0        0.15E+03     0.0         0.0         0.0         0.0         0.0         0.0         0.0         0.0         0.0         0.0         0.0         0.0         0.0         0.0        0.21E+03
   349  ARG       2.8         14.         4.4         1.5         0.0         0.0         0.0         0.0         10.         0.0         0.0         0.0         1.5         40.         22.         31.         43.         0.0         0.0         0.0         0.0         0.0         0.0         0.0         40.         0.0        0.28         0.0         0.0         0.0         0.0         0.0         0.0         0.0         0.0         0.0         0.0         0.0         0.0        0.21E+03
   350  GLY       2.1         5.3         1.4        0.16         0.0         0.0         0.0         0.0         5.9         0.0         0.0         0.0         1.7         0.0         0.0         0.0         0.0         0.0         0.0         0.0         0.0         0.0         0.0         0.0         26.         0.0        0.56         0.0         0.0         0.0         0.0         0.0         0.0         0.0         0.0         0.0         0.0         0.0         0.0         43.    
   351  SER       2.8         8.6         7.1         2.0        0.82E-01     0.0         0.0         0.0         7.0         0.0         0.0         0.0         1.8        0.64         0.0         0.0         0.0         0.0         0.0         0.0         0.0         0.0         0.0         0.0        0.10E+03     0.0         0.0         0.0         0.0         0.0         0.0         0.0         0.0         0.0         0.0         0.0         0.0         0.0         0.0        0.13E+03
   352  HYP       2.8         38.         14.        0.39        0.36         0.0         0.0         0.0         0.0         0.0         0.0         0.0        0.24         0.0         0.0         0.0         0.0         0.0         0.0         0.0         0.0         0.0         0.0         0.0         18.         0.0         9.4         0.0         0.0         0.0         0.0         0.0         0.0         0.0         0.0         0.0         0.0         0.0         0.0         83.    
   353  GLY       1.0         10.         1.0        0.43        0.26         0.0         0.0         0.0         7.0         0.0         0.0         0.0        0.50         0.0         0.0         0.0         0.0         0.0         0.0         0.0         0.0         0.0         0.0         0.0         9.1         0.0         1.1         0.0         0.0         0.0         0.0         0.0         0.0         0.0         0.0         0.0         0.0         0.0         0.0         30.    
   354  PRO       1.4         24.         11.         2.4        0.50         0.0         0.0         0.0         6.6         0.0         0.0         0.0         1.3         27.         35.         33.         0.0         0.0         0.0         0.0         0.0         0.0         0.0         0.0         51.         0.0        0.94         0.0         0.0         0.0         0.0         0.0         0.0         0.0         0.0         0.0         0.0         0.0         0.0        0.19E+03
   355  ALA       1.3         3.2         7.4         1.4         0.0         0.0         0.0         0.0         6.4         0.0         0.0         0.0         2.6         0.0         0.0         0.0         0.0         0.0         0.0         0.0         0.0         0.0         0.0         0.0        0.19E+03     0.0         2.3         0.0         0.0         0.0         0.0         0.0         0.0         0.0         0.0         0.0         0.0         0.0         0.0        0.21E+03
   356  GLY       1.5         12.         2.4        0.83         0.0         0.0         0.0         0.0         5.5         0.0         0.0         0.0         1.8         0.0         0.0         0.0         0.0         0.0         0.0         0.0         0.0         0.0         0.0         0.0         33.         0.0        0.28         0.0         0.0         0.0         0.0         0.0         0.0         0.0         0.0         0.0         0.0         0.0         0.0         58.    
   357  PRO       1.6         30.         6.5         1.8         0.0         0.0         0.0         0.0         5.6         0.0         0.0         0.0         1.2         2.5         1.5         4.0         0.0         0.0         0.0         0.0         0.0         0.0         0.0         0.0         29.         0.0        0.52         0.0         0.0         0.0         0.0         0.0         0.0         0.0         0.0         0.0         0.0         0.0         0.0         85.    
   358  LYS      0.74         11.         4.0         1.1        0.27         0.0         0.0         0.0         4.5         0.0         0.0         0.0         1.2         1.3         49.        0.63E-01    0.25         0.0         0.0         0.0         0.0         0.0         0.0         0.0        0.12E+03     0.0        0.77         0.0         0.0         0.0         0.0         0.0         0.0         0.0         0.0         0.0         0.0         0.0         0.0        0.20E+03
   359  GLY      0.98         5.2         1.7        0.46        0.73         0.0         0.0         0.0         4.8         0.0         0.0         0.0         1.9         0.0         0.0         0.0         0.0         0.0         0.0         0.0         0.0         0.0         0.0         0.0         47.         0.0         1.1         0.0         0.0         0.0         0.0         0.0         0.0         0.0         0.0         0.0         0.0         0.0         0.0         63.    
   360  SER       3.6         18.         10.         1.7        0.72         0.0         0.0         0.0         9.9         0.0         0.0         0.0         2.8         43.         0.0         0.0         0.0         0.0         0.0         0.0         0.0         0.0         0.0         0.0        0.11E+03     0.0        0.29         0.0         0.0         0.0         0.0         0.0         0.0         0.0         0.0         0.0         0.0         0.0         0.0        0.20E+03
   361  HYP       3.9         55.         19.        0.89        0.92         0.0         0.0         0.0         0.0         0.0         0.0         0.0        0.91         0.0         0.0         0.0         0.0         0.0         0.0         0.0         0.0         0.0         0.0         0.0         22.         0.0         17.         0.0         0.0         0.0         0.0         0.0         0.0         0.0         0.0         0.0         0.0         0.0         0.0        0.12E+03
   362  GLY       3.3         10.         1.5        0.50        0.48         0.0         0.0         0.0         12.         0.0         0.0         0.0        0.35E-01     0.0         0.0         0.0         0.0         0.0         0.0         0.0         0.0         0.0         0.0         0.0         43.         0.0         3.2         0.0         0.0         0.0         0.0         0.0         0.0         0.0         0.0         0.0         0.0         0.0         0.0         74.    
   363  GLU       2.9         8.0         5.5         2.0         0.0         0.0         0.0         0.0         4.7         0.0         0.0         0.0        0.72         37.        0.69         3.7         0.0         0.0         0.0         0.0         0.0         0.0         0.0         0.0        0.17E+03     0.0         2.2         0.0         0.0         0.0         0.0         0.0         0.0         0.0         0.0         0.0         0.0         0.0         0.0        0.24E+03
   364  ALA       2.4         8.6         3.2         1.8         0.0         0.0         0.0         0.0         3.9         0.0         0.0         0.0         1.2         0.0         0.0         0.0         0.0         0.0         0.0         0.0         0.0         0.0         0.0         0.0        0.17E+03     0.0        0.59         0.0         0.0         0.0         0.0         0.0         0.0         0.0         0.0         0.0         0.0         0.0         0.0        0.20E+03
   365  GLY       2.4         5.6         1.2        0.44         0.0         0.0         0.0         0.0         3.9         0.0         0.0         0.0         1.6         0.0         0.0         0.0         0.0         0.0         0.0         0.0         0.0         0.0         0.0         0.0         29.         0.0         1.5         0.0         0.0         0.0         0.0         0.0         0.0         0.0         0.0         0.0         0.0         0.0         0.0         46.    
   366  ARG       2.0         13.         8.0         1.4         0.0         0.0         0.0         0.0         4.8         0.0         0.0         0.0         1.9         1.6        0.84        0.16         1.6         0.0         0.0         0.0         0.0         0.0         0.0         0.0         7.8         0.0        0.79         0.0         0.0         0.0         0.0         0.0         0.0         0.0         0.0         0.0         0.0         0.0         0.0         44.    
   367  HYP       1.7         36.         17.        0.57         0.0         0.0         0.0         0.0         0.0         0.0         0.0         0.0        0.78         0.0         0.0         0.0         0.0         0.0         0.0         0.0         0.0         0.0         0.0         0.0         1.6         0.0         4.6         0.0         0.0         0.0         0.0         0.0         0.0         0.0         0.0         0.0         0.0         0.0         0.0         62.    
   368  GLY       1.1         3.1         1.3        0.22        0.16         0.0         0.0         0.0         3.6         0.0         0.0         0.0        0.34         0.0         0.0         0.0         0.0         0.0         0.0         0.0         0.0         0.0         0.0         0.0         26.         0.0        0.86         0.0         0.0         0.0         0.0         0.0         0.0         0.0         0.0         0.0         0.0         0.0         0.0         36.    
   369  GLU       1.4         7.3         5.1         2.6         0.0         0.0         0.0         0.0         4.6         0.0         0.0         0.0         1.1         3.7         5.2         3.5         0.0         0.0         0.0         0.0         0.0         0.0         0.0         0.0        0.16E+03     0.0         1.4         0.0         0.0         0.0         0.0         0.0         0.0         0.0         0.0         0.0         0.0         0.0         0.0        0.20E+03
   370  ALA       1.5         6.4         3.2         1.7         0.0         0.0         0.0         0.0         4.1         0.0         0.0         0.0         3.3         0.0         0.0         0.0         0.0         0.0         0.0         0.0         0.0         0.0         0.0         0.0        0.17E+03     0.0         2.0         0.0         0.0         0.0         0.0         0.0         0.0         0.0         0.0         0.0         0.0         0.0         0.0        0.19E+03
   371  GLY       1.3         11.        0.88E-02    0.30         0.0         0.0         0.0         0.0         4.8         0.0         0.0         0.0         9.1         0.0         0.0         0.0         0.0         0.0         0.0         0.0         0.0         0.0         0.0         0.0         53.         0.0         1.4         0.0         0.0         0.0         0.0         0.0         0.0         0.0         0.0         0.0         0.0         0.0         0.0         81.    
   372  LEU       1.7         29.         7.3         6.0        0.10         0.0         0.0         0.0         7.6         0.0         0.0         0.0         7.9        0.37         1.3         0.0         0.0         0.0         0.0         0.0         0.0         0.0         0.0         0.0         65.         0.0         1.2         0.0         0.0         0.0         0.0         0.0         0.0         0.0         0.0         0.0         0.0         0.0         0.0        0.13E+03
   373  HYP       2.1         30.         35.        0.14E-01    0.10         0.0         0.0         0.0         0.0         0.0         0.0         0.0         1.3         0.0         0.0         0.0         0.0         0.0         0.0         0.0         0.0         0.0         0.0         0.0         15.         0.0         7.1         0.0         0.0         0.0         0.0         0.0         0.0         0.0         0.0         0.0         0.0         0.0         0.0         90.    
   374  GLY      0.46         9.2         2.4        0.16         0.0         0.0         0.0         0.0         8.1         0.0         0.0         0.0         1.2         0.0         0.0         0.0         0.0         0.0         0.0         0.0         0.0         0.0         0.0         0.0         63.         0.0        0.55E-01     0.0         0.0         0.0         0.0         0.0         0.0         0.0         0.0         0.0         0.0         0.0         0.0         85.    
   375  ALA      0.35         10.         9.3        0.98        0.22         0.0         0.0         0.0         4.2         0.0         0.0         0.0         3.3         0.0         0.0         0.0         0.0         0.0         0.0         0.0         0.0         0.0         0.0         0.0        0.23E+03     0.0         1.2         0.0         0.0         0.0         0.0         0.0         0.0         0.0         0.0         0.0         0.0         0.0         0.0        0.26E+03
   376  LYS      0.53         10.         4.3         1.5        0.42E-01     0.0         0.0         0.0         6.2         0.0         0.0         0.0         3.0         38.         2.4        0.36        0.78         0.0         0.0         0.0         0.0         0.0         0.0         0.0        0.17E+03     0.0         1.2         0.0         0.0         0.0         0.0         0.0         0.0         0.0         0.0         0.0         0.0         0.0         0.0        0.24E+03
   377  GLY      0.56         6.6        0.13E-01    0.25         0.0         0.0         0.0         0.0         5.2         0.0         0.0         0.0         2.9         0.0         0.0         0.0         0.0         0.0         0.0         0.0         0.0         0.0         0.0         0.0         72.         0.0        0.83         0.0         0.0         0.0         0.0         0.0         0.0         0.0         0.0         0.0         0.0         0.0         0.0         88.    
   378  LEU       1.8         10.         3.2         2.8        0.10         0.0         0.0         0.0         9.1         0.0         0.0         0.0         3.0         6.6         1.1         0.0         0.0         0.0         0.0         0.0         0.0         0.0         0.0         0.0         32.         0.0        0.88         0.0         0.0         0.0         0.0         0.0         0.0         0.0         0.0         0.0         0.0         0.0         0.0         71.    
   379  THR       1.4         5.2         4.1         1.6         0.0         0.0         0.0         0.0         5.2         0.0         0.0         0.0         1.5         67.         0.0         0.0         0.0         0.0         0.0         0.0         0.0         0.0         0.0         0.0         32.         0.0        0.35         0.0         0.0         0.0         0.0         0.0         0.0         0.0         0.0         0.0         0.0         0.0         0.0        0.12E+03
   380  GLY       1.3         2.8         1.8        0.33         0.0         0.0         0.0         0.0         11.         0.0         0.0         0.0         1.5         0.0         0.0         0.0         0.0         0.0         0.0         0.0         0.0         0.0         0.0         0.0         54.         0.0        0.15         0.0         0.0         0.0         0.0         0.0         0.0         0.0         0.0         0.0         0.0         0.0         0.0         73.    
   381  SER       2.0         6.0         7.5         1.1        0.17         0.0         0.0         0.0         8.5         0.0         0.0         0.0        0.93        0.30         0.0         0.0         0.0         0.0         0.0         0.0         0.0         0.0         0.0         0.0        0.11E+03     0.0         0.0         0.0         0.0         0.0         0.0         0.0         0.0         0.0         0.0         0.0         0.0         0.0         0.0        0.14E+03
   382  HYP       3.2         38.         22.        0.33        0.47         0.0         0.0         0.0         0.0         0.0         0.0         0.0        0.43E-01     0.0         0.0         0.0         0.0         0.0         0.0         0.0         0.0         0.0         0.0         0.0         19.         0.0         3.0         0.0         0.0         0.0         0.0         0.0         0.0         0.0         0.0         0.0         0.0         0.0         0.0         86.    
   383  GLY       1.6         9.8         1.9        0.35         0.0         0.0         0.0         0.0         8.0         0.0         0.0         0.0        0.72         0.0         0.0         0.0         0.0         0.0         0.0         0.0         0.0         0.0         0.0         0.0         16.         0.0         1.5         0.0         0.0         0.0         0.0         0.0         0.0         0.0         0.0         0.0         0.0         0.0         0.0         39.    
   384  SER       2.0         8.0         3.3         1.6        0.12         0.0         0.0         0.0         4.5         0.0         0.0         0.0         1.2        0.24         0.0         0.0         0.0         0.0         0.0         0.0         0.0         0.0         0.0         0.0         71.         0.0        0.46         0.0         0.0         0.0         0.0         0.0         0.0         0.0         0.0         0.0         0.0         0.0         0.0         92.    
   385  HYP       1.8         35.         18.        0.58        0.12         0.0         0.0         0.0         0.0         0.0         0.0         0.0        0.47         0.0         0.0         0.0         0.0         0.0         0.0         0.0         0.0         0.0         0.0         0.0         15.         0.0         4.5         0.0         0.0         0.0         0.0         0.0         0.0         0.0         0.0         0.0         0.0         0.0         0.0         76.    
   386  GLY       1.5         7.4         3.3        0.18         0.0         0.0         0.0         0.0         4.6         0.0         0.0         0.0        0.28E-01     0.0         0.0         0.0         0.0         0.0         0.0         0.0         0.0         0.0         0.0         0.0         21.         0.0         1.4         0.0         0.0         0.0         0.0         0.0         0.0         0.0         0.0         0.0         0.0         0.0         0.0         39.    
   387  PRO       2.5         36.         6.9         3.3        0.36         0.0         0.0         0.0         8.1         0.0         0.0         0.0         1.2        0.73        0.49         4.6         0.0         0.0         0.0         0.0         0.0         0.0         0.0         0.0         31.         0.0         2.4         0.0         0.0         0.0         0.0         0.0         0.0         0.0         0.0         0.0         0.0         0.0         0.0         98.    
   388  ASP       2.7         6.2         4.3        0.72        0.38         0.0         0.0         0.0         8.8         0.0         0.0         0.0         2.2         3.9         10.         0.0         0.0         0.0         0.0         0.0         0.0         0.0         0.0         0.0        0.13E+03     0.0        0.88         0.0         0.0         0.0         0.0         0.0         0.0         0.0         0.0         0.0         0.0         0.0         0.0        0.17E+03
   389  GLY       2.2         7.9        0.27        0.39        0.60E-01     0.0         0.0         0.0         3.9         0.0         0.0         0.0         2.5         0.0         0.0         0.0         0.0         0.0         0.0         0.0         0.0         0.0         0.0         0.0         46.         0.0        0.87         0.0         0.0         0.0         0.0         0.0         0.0         0.0         0.0         0.0         0.0         0.0         0.0         64.    
   390  LYS       2.3         9.9         3.7        0.80         0.0         0.0         0.0         0.0         6.1         0.0         0.0         0.0         1.4         31.         33.         30.         3.0         0.0         0.0         0.0         0.0         0.0         0.0         0.0        0.13E+03     0.0        0.99         0.0         0.0         0.0         0.0         0.0         0.0         0.0         0.0         0.0         0.0         0.0         0.0        0.25E+03
   391  THR       1.3         3.8         3.2         2.7         0.0         0.0         0.0         0.0         11.         0.0         0.0         0.0         1.3         66.         0.0         0.0         0.0         0.0         0.0         0.0         0.0         0.0         0.0         0.0         45.         0.0        0.72E-01     0.0         0.0         0.0         0.0         0.0         0.0         0.0         0.0         0.0         0.0         0.0         0.0        0.13E+03
   392  GLY       1.3         7.4         1.8         1.4         0.0         0.0         0.0         0.0         8.2         0.0         0.0         0.0         1.4         0.0         0.0         0.0         0.0         0.0         0.0         0.0         0.0         0.0         0.0         0.0         19.         0.0         1.2         0.0         0.0         0.0         0.0         0.0         0.0         0.0         0.0         0.0         0.0         0.0         0.0         42.    
   393  PRO       2.1         36.         7.0         2.7         0.0         0.0         0.0         0.0         7.8         0.0         0.0         0.0        0.44        0.32        0.57         5.1         0.0         0.0         0.0         0.0         0.0         0.0         0.0         0.0         9.2         0.0         0.0         0.0         0.0         0.0         0.0         0.0         0.0         0.0         0.0         0.0         0.0         0.0         0.0         71.    
   394  HYP       2.5         35.         21.        0.47         0.0         0.0         0.0         0.0         0.0         0.0         0.0         0.0        0.25         0.0         0.0         0.0         0.0         0.0         0.0         0.0         0.0         0.0         0.0         0.0         10.         0.0         8.5         0.0         0.0         0.0         0.0         0.0         0.0         0.0         0.0         0.0         0.0         0.0         0.0         78.    
   395  GLY       3.4         17.         4.8        0.34         0.0         0.0         0.0         0.0         22.         0.0         0.0         0.0         80.         0.0         0.0         0.0         0.0         0.0         0.0         0.0         0.0         0.0         0.0         0.0         59.         0.0         1.1         0.0         0.0         0.0         0.0         0.0         0.0         0.0         0.0         0.0         0.0         0.0         0.0        0.19E+03
   396  PRO       5.5         35.         7.6         4.5        0.51         0.0         0.0         0.0         9.7         0.0         0.0         0.0         80.         23.         35.         37.         0.0         0.0         0.0         0.0         0.0         0.0         0.0         0.0         55.         0.0         1.8         0.0         0.0         0.0         0.0         0.0         0.0         0.0         0.0         0.0         0.0         0.0         0.0        0.29E+03
   397  ALA       1.7         4.5         4.7         2.1         0.0         0.0         0.0         0.0         8.9         0.0         0.0         0.0        0.55         0.0         0.0         0.0         0.0         0.0         0.0         0.0         0.0         0.0         0.0         0.0        0.17E+03     0.0         2.1         0.0         0.0         0.0         0.0         0.0         0.0         0.0         0.0         0.0         0.0         0.0         0.0        0.20E+03
   398  GLY       1.8         9.8         3.6        0.99        0.76         0.0         0.0         0.0         21.         0.0         0.0         0.0         2.4         0.0         0.0         0.0         0.0         0.0         0.0         0.0         0.0         0.0         0.0         0.0        0.10E+03     0.0        0.71         0.0         0.0         0.0         0.0         0.0         0.0         0.0         0.0         0.0         0.0         0.0         0.0        0.15E+03
   399  GLN      0.95         23.         16.         1.5        0.99         0.0         0.0         0.0         19.         0.0         0.0         0.0         6.3         39.         5.6        0.51         0.0         0.0         0.0         0.0         0.0         0.0         0.0         0.0        0.29E+03     0.0        0.85E-01     0.0         0.0         0.0         0.0         0.0         0.0         0.0         0.0         0.0         0.0         0.0         0.0        0.40E+03
   400  ASP      0.51         9.2         10.         2.2        0.21         0.0         0.0         0.0         7.5         0.0         0.0         0.0         4.4         6.2         2.3         0.0         0.0         0.0         0.0         0.0         0.0         0.0         0.0         0.0        0.21E+03     0.0        0.34         0.0         0.0         0.0         0.0         0.0         0.0         0.0         0.0         0.0         0.0         0.0         0.0        0.26E+03
   401  GLY      0.64         1.8         1.1        0.45         0.0         0.0         0.0         0.0         6.7         0.0         0.0         0.0        0.67         0.0         0.0         0.0         0.0         0.0         0.0         0.0         0.0         0.0         0.0         0.0         34.         0.0        0.80         0.0         0.0         0.0         0.0         0.0         0.0         0.0         0.0         0.0         0.0         0.0         0.0         46.    
   402  ARG       1.3         9.7         6.8         2.4         0.0         0.0         0.0         0.0         9.1         0.0         0.0         0.0        0.54         1.2         1.6         3.4         25.         0.0         0.0         0.0         0.0         0.0         0.0         0.0         11.         0.0         0.0         0.0         0.0         0.0         0.0         0.0         0.0         0.0         0.0         0.0         0.0         0.0         0.0         72.    
   403  HYP       1.0         35.         24.        0.40         0.0         0.0         0.0         0.0         0.0         0.0         0.0         0.0        0.24         0.0         0.0         0.0         0.0         0.0         0.0         0.0         0.0         0.0         0.0         0.0         6.2         0.0         6.6         0.0         0.0         0.0         0.0         0.0         0.0         0.0         0.0         0.0         0.0         0.0         0.0         73.    
   404  GLY      0.85         6.3         2.1        0.52         0.0         0.0         0.0         0.0         5.7         0.0         0.0         0.0        0.20         0.0         0.0         0.0         0.0         0.0         0.0         0.0         0.0         0.0         0.0         0.0         28.         0.0        0.22         0.0         0.0         0.0         0.0         0.0         0.0         0.0         0.0         0.0         0.0         0.0         0.0         44.    
   405  PRO       1.3         30.         6.4         1.0         0.0         0.0         0.0         0.0         7.7         0.0         0.0         0.0        0.95         28.         35.         32.         0.0         0.0         0.0         0.0         0.0         0.0         0.0         0.0         10.         0.0        0.54         0.0         0.0         0.0         0.0         0.0         0.0         0.0         0.0         0.0         0.0         0.0         0.0        0.15E+03
   406  PRO       1.9         28.         6.3        0.71         0.0         0.0         0.0         0.0         8.7         0.0         0.0         0.0         1.9         20.         3.5         1.1         0.0         0.0         0.0         0.0         0.0         0.0         0.0         0.0         9.5         0.0         1.5         0.0         0.0         0.0         0.0         0.0         0.0         0.0         0.0         0.0         0.0         0.0         0.0         83.    
   407  GLY       1.4         10.        0.66        0.90E-01     0.0         0.0         0.0         0.0         8.2         0.0         0.0         0.0         1.8         0.0         0.0         0.0         0.0         0.0         0.0         0.0         0.0         0.0         0.0         0.0         8.1         0.0        0.90         0.0         0.0         0.0         0.0         0.0         0.0         0.0         0.0         0.0         0.0         0.0         0.0         31.    
   408  PRO       1.2         29.         7.0        0.99         0.0         0.0         0.0         0.0         15.         0.0         0.0         0.0         1.2         28.         35.         32.         0.0         0.0         0.0         0.0         0.0         0.0         0.0         0.0         8.3         0.0         0.0         0.0         0.0         0.0         0.0         0.0         0.0         0.0         0.0         0.0         0.0         0.0         0.0        0.16E+03
   409  HYP       2.4         34.         23.        0.37         0.0         0.0         0.0         0.0         0.0         0.0         0.0         0.0        0.49         0.0         0.0         0.0         0.0         0.0         0.0         0.0         0.0         0.0         0.0         0.0         13.         0.0         12.         0.0         0.0         0.0         0.0         0.0         0.0         0.0         0.0         0.0         0.0         0.0         0.0         85.    
   410  GLY       3.2         7.8         5.3        0.28         0.0         0.0         0.0         0.0         14.         0.0         0.0         0.0         2.8         0.0         0.0         0.0         0.0         0.0         0.0         0.0         0.0         0.0         0.0         0.0         74.         0.0        0.36         0.0         0.0         0.0         0.0         0.0         0.0         0.0         0.0         0.0         0.0         0.0         0.0        0.11E+03
   411  ALA       3.3         17.         7.5        0.95        0.64         0.0         0.0         0.0         7.3         0.0         0.0         0.0         3.6         0.0         0.0         0.0         0.0         0.0         0.0         0.0         0.0         0.0         0.0         0.0         30.         0.0         1.3         0.0         0.0         0.0         0.0         0.0         0.0         0.0         0.0         0.0         0.0         0.0         0.0         72.    
   412  ARG       3.4         13.         14.         2.8        0.64         0.0         0.0         0.0         13.         0.0         0.0         0.0         1.1         1.1         2.3         25.         32.         0.0         0.0         0.0         0.0         0.0         0.0         0.0         31.         0.0         1.6         0.0         0.0         0.0         0.0         0.0         0.0         0.0         0.0         0.0         0.0         0.0         0.0        0.14E+03
   413  GLY      0.87         5.8        0.88E-01    0.42         0.0         0.0         0.0         0.0         11.         0.0         0.0         0.0         2.4         0.0         0.0         0.0         0.0         0.0         0.0         0.0         0.0         0.0         0.0         0.0         34.         0.0         1.3         0.0         0.0         0.0         0.0         0.0         0.0         0.0         0.0         0.0         0.0         0.0         0.0         56.    
   414  GLN       1.3         10.         4.4         3.5        0.29         0.0         0.0         0.0         15.         0.0         0.0         0.0         3.6         44.         4.4         2.8         0.0         0.0         0.0         0.0         0.0         0.0         0.0         0.0        0.17E+03     0.0         0.0         0.0         0.0         0.0         0.0         0.0         0.0         0.0         0.0         0.0         0.0         0.0         0.0        0.26E+03
   415  ALA      0.75         5.0         4.1         1.4         0.0         0.0         0.0         0.0         17.         0.0         0.0         0.0         2.6         0.0         0.0         0.0         0.0         0.0         0.0         0.0         0.0         0.0         0.0         0.0        0.18E+03     0.0         0.0         0.0         0.0         0.0         0.0         0.0         0.0         0.0         0.0         0.0         0.0         0.0         0.0        0.21E+03
   416  GLY       1.1         4.8        0.18        0.14        0.46         0.0         0.0         0.0         14.         0.0         0.0         0.0         3.2         0.0         0.0         0.0         0.0         0.0         0.0         0.0         0.0         0.0         0.0         0.0         32.         0.0         0.0         0.0         0.0         0.0         0.0         0.0         0.0         0.0         0.0         0.0         0.0         0.0         0.0         55.    
   417  VAL       3.4         15.         4.6         3.3        0.88         0.0         0.0         0.0         10.         0.0         0.0         0.0         2.3         1.7         0.0         0.0         0.0         0.0         0.0         0.0         0.0         0.0         0.0         0.0         39.         0.0         0.0         0.0         0.0         0.0         0.0         0.0         0.0         0.0         0.0         0.0         0.0         0.0         0.0         80.    
   418  MET       2.1         7.3         4.1         2.9        0.31         0.0         0.0         0.0         11.         0.0         0.0         0.0        0.51         44.        0.49         40.         0.0         0.0         0.0         0.0         0.0         0.0         0.0         0.0        0.15E+03     0.0         0.0         0.0         0.0         0.0         0.0         0.0         0.0         0.0         0.0         0.0         0.0         0.0         0.0        0.26E+03
   419  GLY       1.9         4.6         1.2        0.60         0.0         0.0         0.0         0.0         8.5         0.0         0.0         0.0         1.3         0.0         0.0         0.0         0.0         0.0         0.0         0.0         0.0         0.0         0.0         0.0         30.         0.0        0.87         0.0         0.0         0.0         0.0         0.0         0.0         0.0         0.0         0.0         0.0         0.0         0.0         48.    
   420  PHE       2.5         12.         11.         4.1         0.0         0.0         0.0         0.0         12.         0.0         0.0         0.0         2.3         43.         3.2         0.0         0.0         0.0         0.0         0.0         0.0         0.0         0.0         0.0         4.1         0.0        0.66E-01     0.0         0.0         0.0         0.0         0.0         0.0         0.0         0.0         0.0         0.0         0.0         0.0         94.    
   421  HYP       2.6         33.         28.        0.91         0.0         0.0         0.0         0.0         0.0         0.0         0.0         0.0         1.3         0.0         0.0         0.0         0.0         0.0         0.0         0.0         0.0         0.0         0.0         0.0         6.4         0.0         7.9         0.0         0.0         0.0         0.0         0.0         0.0         0.0         0.0         0.0         0.0         0.0         0.0         80.    
   422  GLY       1.6         7.0         3.8        0.83         0.0         0.0         0.0         0.0         3.9         0.0         0.0         0.0        0.49         0.0         0.0         0.0         0.0         0.0         0.0         0.0         0.0         0.0         0.0         0.0         37.         0.0        0.59E-01     0.0         0.0         0.0         0.0         0.0         0.0         0.0         0.0         0.0         0.0         0.0         0.0         54.    
   423  PRO       1.3         31.         6.8        0.67         0.0         0.0         0.0         0.0         9.1         0.0         0.0         0.0         1.2         6.8         2.9         1.2         0.0         0.0         0.0         0.0         0.0         0.0         0.0         0.0         37.         0.0         1.2         0.0         0.0         0.0         0.0         0.0         0.0         0.0         0.0         0.0         0.0         0.0         0.0         99.    
   424  LYS      0.46         8.0         4.7         1.8         0.0         0.0         0.0         0.0         6.3         0.0         0.0         0.0         1.4         4.4         1.2         3.2         1.4         0.0         0.0         0.0         0.0         0.0         0.0         0.0        0.13E+03     0.0         2.0         0.0         0.0         0.0         0.0         0.0         0.0         0.0         0.0         0.0         0.0         0.0         0.0        0.17E+03
   425  GLY       1.1         1.5        0.21        0.58         0.0         0.0         0.0         0.0         9.3         0.0         0.0         0.0         2.6         0.0         0.0         0.0         0.0         0.0         0.0         0.0         0.0         0.0         0.0         0.0         47.         0.0         1.2         0.0         0.0         0.0         0.0         0.0         0.0         0.0         0.0         0.0         0.0         0.0         0.0         64.    
   426  ALA       1.8         11.         2.9         2.1         0.0         0.0         0.0         0.0         6.1         0.0         0.0         0.0         2.2         0.0         0.0         0.0         0.0         0.0         0.0         0.0         0.0         0.0         0.0         0.0        0.17E+03     0.0         0.0         0.0         0.0         0.0         0.0         0.0         0.0         0.0         0.0         0.0         0.0         0.0         0.0        0.20E+03
   427  ALA      0.94         7.1         3.7         1.7         0.0         0.0         0.0         0.0         5.9         0.0         0.0         0.0        0.60         0.0         0.0         0.0         0.0         0.0         0.0         0.0         0.0         0.0         0.0         0.0        0.18E+03     0.0        0.66         0.0         0.0         0.0         0.0         0.0         0.0         0.0         0.0         0.0         0.0         0.0         0.0        0.20E+03
   428  GLY      0.83         2.7        0.76        0.47         0.0         0.0         0.0         0.0         4.9         0.0         0.0         0.0         1.9         0.0         0.0         0.0         0.0         0.0         0.0         0.0         0.0         0.0         0.0         0.0         58.         0.0        0.91         0.0         0.0         0.0         0.0         0.0         0.0         0.0         0.0         0.0         0.0         0.0         0.0         70.    
   429  GLU       2.2         13.         7.2         2.4         0.0         0.0         0.0         0.0         4.1         0.0         0.0         0.0         3.6         45.         4.8        0.38         0.0         0.0         0.0         0.0         0.0         0.0         0.0         0.0        0.15E+03     0.0        0.94E-03     0.0         0.0         0.0         0.0         0.0         0.0         0.0         0.0         0.0         0.0         0.0         0.0        0.24E+03
   430  HYP       1.8         33.         31.         1.1         0.0         0.0         0.0         0.0         0.0         0.0         0.0         0.0         2.0         0.0         0.0         0.0         0.0         0.0         0.0         0.0         0.0         0.0         0.0         0.0         37.         0.0         7.8         0.0         0.0         0.0         0.0         0.0         0.0         0.0         0.0         0.0         0.0         0.0         0.0        0.11E+03
   431  GLY       1.0         3.6         11.        0.44        0.20         0.0         0.0         0.0         6.8         0.0         0.0         0.0        0.60         0.0         0.0         0.0         0.0         0.0         0.0         0.0         0.0         0.0         0.0         0.0         91.         0.0        0.30         0.0         0.0         0.0         0.0         0.0         0.0         0.0         0.0         0.0         0.0         0.0         0.0        0.12E+03
   432  LYS       1.4         11.         7.4         4.1         0.0         0.0         0.0         0.0         7.8         0.0         0.0         0.0         2.3         42.         4.7         20.         27.         0.0         0.0         0.0         0.0         0.0         0.0         0.0        0.18E+03     0.0         1.6         0.0         0.0         0.0         0.0         0.0         0.0         0.0         0.0         0.0         0.0         0.0         0.0        0.31E+03
   433  ALA      0.34         5.1         8.5         1.4         0.0         0.0         0.0         0.0         9.5         0.0         0.0         0.0         4.5         0.0         0.0         0.0         0.0         0.0         0.0         0.0         0.0         0.0         0.0         0.0        0.23E+03     0.0         2.0         0.0         0.0         0.0         0.0         0.0         0.0         0.0         0.0         0.0         0.0         0.0         0.0        0.27E+03
   434  GLY      0.46         10.         2.2        0.56         0.0         0.0         0.0         0.0         6.1         0.0         0.0         0.0         4.1         0.0         0.0         0.0         0.0         0.0         0.0         0.0         0.0         0.0         0.0         0.0        0.13E+03     0.0        0.50         0.0         0.0         0.0         0.0         0.0         0.0         0.0         0.0         0.0         0.0         0.0         0.0        0.15E+03
   435  GLU      0.75         9.2         9.9         1.4        0.89E-01     0.0         0.0         0.0         5.8         0.0         0.0         0.0         1.6        0.75         3.0         1.7         0.0         0.0         0.0         0.0         0.0         0.0         0.0         0.0        0.18E+03     0.0         0.0         0.0         0.0         0.0         0.0         0.0         0.0         0.0         0.0         0.0         0.0         0.0         0.0        0.22E+03
   436  ARG      0.99         9.6         8.2         2.4         0.0         0.0         0.0         0.0         11.         0.0         0.0         0.0         2.3        0.89         1.6         4.5         25.         0.0         0.0         0.0         0.0         0.0         0.0         0.0         35.         0.0        0.92E-01     0.0         0.0         0.0         0.0         0.0         0.0         0.0         0.0         0.0         0.0         0.0         0.0        0.10E+03
   437  GLY      0.96         6.1         1.0        0.40         0.0         0.0         0.0         0.0         6.7         0.0         0.0         0.0         2.3         0.0         0.0         0.0         0.0         0.0         0.0         0.0         0.0         0.0         0.0         0.0         6.3         0.0        0.83         0.0         0.0         0.0         0.0         0.0         0.0         0.0         0.0         0.0         0.0         0.0         0.0         25.    
   438  VAL       1.9         8.0         6.7         3.0         0.0         0.0         0.0         0.0         7.0         0.0         0.0         0.0        0.87         57.         0.0         0.0         0.0         0.0         0.0         0.0         0.0         0.0         0.0         0.0         9.4         0.0        0.58         0.0         0.0         0.0         0.0         0.0         0.0         0.0         0.0         0.0         0.0         0.0         0.0         95.    
   439  HYP       1.5         37.         15.        0.81         0.0         0.0         0.0         0.0         0.0         0.0         0.0         0.0        0.58         0.0         0.0         0.0         0.0         0.0         0.0         0.0         0.0         0.0         0.0         0.0         1.7         0.0         10.         0.0         0.0         0.0         0.0         0.0         0.0         0.0         0.0         0.0         0.0         0.0         0.0         67.    
   440  GLY       1.8         3.7         1.0        0.38        0.24         0.0         0.0         0.0         6.4         0.0         0.0         0.0        0.13         0.0         0.0         0.0         0.0         0.0         0.0         0.0         0.0         0.0         0.0         0.0         13.         0.0         2.3         0.0         0.0         0.0         0.0         0.0         0.0         0.0         0.0         0.0         0.0         0.0         0.0         29.    
   441  PRO       2.7         44.         8.5         8.1        0.36         0.0         0.0         0.0         8.8         0.0         0.0         0.0        0.47         28.         35.         32.         0.0         0.0         0.0         0.0         0.0         0.0         0.0         0.0         68.         0.0         5.1         0.0         0.0         0.0         0.0         0.0         0.0         0.0         0.0         0.0         0.0         0.0         0.0        0.24E+03
   442  HYP       2.3         36.         30.        0.84         1.2         0.0         0.0         0.0         0.0         0.0         0.0         0.0        0.34         0.0         0.0         0.0         0.0         0.0         0.0         0.0         0.0         0.0         0.0         0.0         24.         0.0         12.         0.0         0.0         0.0         0.0         0.0         0.0         0.0         0.0         0.0         0.0         0.0         0.0        0.11E+03
   443  GLY      0.65         3.5         6.6        0.85        0.45         0.0         0.0         0.0         8.3         0.0         0.0         0.0        0.13         0.0         0.0         0.0         0.0         0.0         0.0         0.0         0.0         0.0         0.0         0.0        0.11E+03     0.0         1.2         0.0         0.0         0.0         0.0         0.0         0.0         0.0         0.0         0.0         0.0         0.0         0.0        0.13E+03
   444  ALA      0.70         5.0         14.         3.0        0.43         0.0         0.0         0.0         7.8         0.0         0.0         0.0         1.4         0.0         0.0         0.0         0.0         0.0         0.0         0.0         0.0         0.0         0.0         0.0        0.20E+03     0.0         1.1         0.0         0.0         0.0         0.0         0.0         0.0         0.0         0.0         0.0         0.0         0.0         0.0        0.23E+03
   445  VAL      0.41         6.4         9.8         1.3         0.0         0.0         0.0         0.0         9.9         0.0         0.0         0.0         2.0         58.         0.0         0.0         0.0         0.0         0.0         0.0         0.0         0.0         0.0         0.0         43.         0.0        0.56         0.0         0.0         0.0         0.0         0.0         0.0         0.0         0.0         0.0         0.0         0.0         0.0        0.13E+03
   446  GLY      0.83         13.         1.3        0.38        0.13         0.0         0.0         0.0         16.         0.0         0.0         0.0         80.         0.0         0.0         0.0         0.0         0.0         0.0         0.0         0.0         0.0         0.0         0.0         53.         0.0         2.6         0.0         0.0         0.0         0.0         0.0         0.0         0.0         0.0         0.0         0.0         0.0         0.0        0.17E+03
   447  PRO       3.1         30.         9.6         2.5        0.32         0.0         0.0         0.0         13.         0.0         0.0         0.0         82.         2.3         1.2         3.4         0.0         0.0         0.0         0.0         0.0         0.0         0.0         0.0         57.         0.0         2.7         0.0         0.0         0.0         0.0         0.0         0.0         0.0         0.0         0.0         0.0         0.0         0.0        0.21E+03
   448  ALA       1.3         3.5         5.0         1.6         0.0         0.0         0.0         0.0         10.         0.0         0.0         0.0         3.8         0.0         0.0         0.0         0.0         0.0         0.0         0.0         0.0         0.0         0.0         0.0        0.17E+03     0.0         0.0         0.0         0.0         0.0         0.0         0.0         0.0         0.0         0.0         0.0         0.0         0.0         0.0        0.19E+03
   449  GLY       1.4         5.7        0.17        0.36         0.0         0.0         0.0         0.0         11.         0.0         0.0         0.0         1.5         0.0         0.0         0.0         0.0         0.0         0.0         0.0         0.0         0.0         0.0         0.0         52.         0.0         0.0         0.0         0.0         0.0         0.0         0.0         0.0         0.0         0.0         0.0         0.0         0.0         0.0         73.    
   450  LYS       1.5         7.5         3.0        0.52         0.0         0.0         0.0         0.0         8.0         0.0         0.0         0.0         1.8         3.8         51.        0.28        0.30         0.0         0.0         0.0         0.0         0.0         0.0         0.0        0.14E+03     0.0         0.0         0.0         0.0         0.0         0.0         0.0         0.0         0.0         0.0         0.0         0.0         0.0         0.0        0.21E+03
   451  ASP       1.1         5.1         3.6         2.3         0.0         0.0         0.0         0.0         12.         0.0         0.0         0.0         1.8         1.0         3.2         0.0         0.0         0.0         0.0         0.0         0.0         0.0         0.0         0.0        0.14E+03     0.0         0.0         0.0         0.0         0.0         0.0         0.0         0.0         0.0         0.0         0.0         0.0         0.0         0.0        0.17E+03
   452  GLY       1.5         3.1        0.48E-06    0.23         0.0         0.0         0.0         0.0         8.0         0.0         0.0         0.0         2.5         0.0         0.0         0.0         0.0         0.0         0.0         0.0         0.0         0.0         0.0         0.0         65.         0.0         0.0         0.0         0.0         0.0         0.0         0.0         0.0         0.0         0.0         0.0         0.0         0.0         0.0         80.    
   453  GLU       1.3         9.3         8.2         1.7         0.0         0.0         0.0         0.0         12.         0.0         0.0         0.0         2.5         1.4         2.8         4.6         0.0         0.0         0.0         0.0         0.0         0.0         0.0         0.0        0.18E+03     0.0         0.0         0.0         0.0         0.0         0.0         0.0         0.0         0.0         0.0         0.0         0.0         0.0         0.0        0.22E+03
   454  ALA      0.48         3.6         10.         1.0         0.0         0.0         0.0         0.0         11.         0.0         0.0         0.0         3.8         0.0         0.0         0.0         0.0         0.0         0.0         0.0         0.0         0.0         0.0         0.0        0.24E+03     0.0         0.0         0.0         0.0         0.0         0.0         0.0         0.0         0.0         0.0         0.0         0.0         0.0         0.0        0.27E+03
   455  GLY      0.69         6.7        0.23E-02    0.29        0.67         0.0         0.0         0.0         13.         0.0         0.0         0.0         7.2         0.0         0.0         0.0         0.0         0.0         0.0         0.0         0.0         0.0         0.0         0.0        0.10E+03     0.0         0.0         0.0         0.0         0.0         0.0         0.0         0.0         0.0         0.0         0.0         0.0         0.0         0.0        0.13E+03
   456  ALA       1.4         9.2         4.9        0.63         1.6         0.0         0.0         0.0         14.         0.0         0.0         0.0         8.5         0.0         0.0         0.0         0.0         0.0         0.0         0.0         0.0         0.0         0.0         0.0        0.19E+03     0.0         0.0         0.0         0.0         0.0         0.0         0.0         0.0         0.0         0.0         0.0         0.0         0.0         0.0        0.23E+03
   457  GLN       2.5         14.         6.7         1.5        0.50         0.0         0.0         0.0         14.         0.0         0.0         0.0         5.6         44.         4.8         5.8         0.0         0.0         0.0         0.0         0.0         0.0         0.0         0.0        0.20E+03     0.0        0.60         0.0         0.0         0.0         0.0         0.0         0.0         0.0         0.0         0.0         0.0         0.0         0.0        0.30E+03
   458  GLY       2.3         11.         1.3        0.68         0.0         0.0         0.0         0.0         20.         0.0         0.0         0.0         80.         0.0         0.0         0.0         0.0         0.0         0.0         0.0         0.0         0.0         0.0         0.0         81.         0.0         1.1         0.0         0.0         0.0         0.0         0.0         0.0         0.0         0.0         0.0         0.0         0.0         0.0        0.20E+03
   459  PRO       3.4         31.         11.         2.9        0.41         0.0         0.0         0.0         12.         0.0         0.0         0.0         81.         26.        0.99         3.5         0.0         0.0         0.0         0.0         0.0         0.0         0.0         0.0         29.         0.0         0.0         0.0         0.0         0.0         0.0         0.0         0.0         0.0         0.0         0.0         0.0         0.0         0.0        0.20E+03
   460  HYP       3.3         30.         21.        0.42         0.0         0.0         0.0         0.0         0.0         0.0         0.0         0.0         2.0         0.0         0.0         0.0         0.0         0.0         0.0         0.0         0.0         0.0         0.0         0.0         8.8         0.0         9.1         0.0         0.0         0.0         0.0         0.0         0.0         0.0         0.0         0.0         0.0         0.0         0.0         75.    
   461  GLY       2.3         7.3         1.8        0.31         0.0         0.0         0.0         0.0         4.8         0.0         0.0         0.0        0.48         0.0         0.0         0.0         0.0         0.0         0.0         0.0         0.0         0.0         0.0         0.0         33.         0.0        0.12         0.0         0.0         0.0         0.0         0.0         0.0         0.0         0.0         0.0         0.0         0.0         0.0         50.    
   462  PRO       2.1         30.         6.9        0.54         0.0         0.0         0.0         0.0         6.1         0.0         0.0         0.0         1.6         5.8         2.4         1.5         0.0         0.0         0.0         0.0         0.0         0.0         0.0         0.0         39.         0.0         1.5         0.0         0.0         0.0         0.0         0.0         0.0         0.0         0.0         0.0         0.0         0.0         0.0         97.    
   463  ALA      0.44         7.6         4.0         1.3        0.48         0.0         0.0         0.0         7.8         0.0         0.0         0.0         2.8         0.0         0.0         0.0         0.0         0.0         0.0         0.0         0.0         0.0         0.0         0.0        0.16E+03     0.0         2.4         0.0         0.0         0.0         0.0         0.0         0.0         0.0         0.0         0.0         0.0         0.0         0.0        0.18E+03
   464  GLY      0.68         12.         1.9        0.83         1.1         0.0         0.0         0.0         7.8         0.0         0.0         0.0         2.2         0.0         0.0         0.0         0.0         0.0         0.0         0.0         0.0         0.0         0.0         0.0         34.         0.0         1.6         0.0         0.0         0.0         0.0         0.0         0.0         0.0         0.0         0.0         0.0         0.0         0.0         62.    
   465  PRO       1.5         31.         10.        0.58        0.28         0.0         0.0         0.0         16.         0.0         0.0         0.0         1.8         5.8         2.4         1.6         0.0         0.0         0.0         0.0         0.0         0.0         0.0         0.0         44.         0.0         2.4         0.0         0.0         0.0         0.0         0.0         0.0         0.0         0.0         0.0         0.0         0.0         0.0        0.12E+03
   466  ALA      0.31         2.3         11.         1.7         0.0         0.0         0.0         0.0         6.9         0.0         0.0         0.0         3.1         0.0         0.0         0.0         0.0         0.0         0.0         0.0         0.0         0.0         0.0         0.0        0.23E+03     0.0        0.37E-01     0.0         0.0         0.0         0.0         0.0         0.0         0.0         0.0         0.0         0.0         0.0         0.0        0.26E+03
   467  GLY      0.41         6.7        0.84        0.73         0.0         0.0         0.0         0.0         7.6         0.0         0.0         0.0         4.0         0.0         0.0         0.0         0.0         0.0         0.0         0.0         0.0         0.0         0.0         0.0        0.12E+03     0.0         0.0         0.0         0.0         0.0         0.0         0.0         0.0         0.0         0.0         0.0         0.0         0.0         0.0        0.14E+03
   468  GLU      0.81         15.         6.2         1.5         0.0         0.0         0.0         0.0         11.         0.0         0.0         0.0         2.4         1.3         27.         2.4         0.0         0.0         0.0         0.0         0.0         0.0         0.0         0.0        0.16E+03     0.0         0.0         0.0         0.0         0.0         0.0         0.0         0.0         0.0         0.0         0.0         0.0         0.0         0.0        0.23E+03
   469  ARG      0.84         12.         4.8         3.9         0.0         0.0         0.0         0.0         8.6         0.0         0.0         0.0         1.8         39.         1.8        0.25E-01     23.         0.0         0.0         0.0         0.0         0.0         0.0         0.0         43.         0.0         0.0         0.0         0.0         0.0         0.0         0.0         0.0         0.0         0.0         0.0         0.0         0.0         0.0        0.14E+03
   470  GLY      0.59         2.3        0.85        0.70        0.14         0.0         0.0         0.0         8.2         0.0         0.0         0.0         3.5         0.0         0.0         0.0         0.0         0.0         0.0         0.0         0.0         0.0         0.0         0.0         34.         0.0         0.0         0.0         0.0         0.0         0.0         0.0         0.0         0.0         0.0         0.0         0.0         0.0         0.0         50.    
   471  GLU       1.8         14.         5.1         4.8        0.16E-01     0.0         0.0         0.0         9.2         0.0         0.0         0.0         5.4        0.17        0.55E-01     4.2         0.0         0.0         0.0         0.0         0.0         0.0         0.0         0.0        0.16E+03     0.0         0.0         0.0         0.0         0.0         0.0         0.0         0.0         0.0         0.0         0.0         0.0         0.0         0.0        0.20E+03
   472  GLN       2.2         15.         3.4         1.6         0.0         0.0         0.0         0.0         9.9         0.0         0.0         0.0         5.0         48.         29.         1.3         0.0         0.0         0.0         0.0         0.0         0.0         0.0         0.0        0.15E+03     0.0         0.0         0.0         0.0         0.0         0.0         0.0         0.0         0.0         0.0         0.0         0.0         0.0         0.0        0.27E+03
   473  GLY       1.9         16.         1.6         1.1         0.0         0.0         0.0         0.0         7.7         0.0         0.0         0.0         1.8         0.0         0.0         0.0         0.0         0.0         0.0         0.0         0.0         0.0         0.0         0.0         28.         0.0         0.0         0.0         0.0         0.0         0.0         0.0         0.0         0.0         0.0         0.0         0.0         0.0         0.0         58.    
   474  PRO       2.1         31.         6.7         1.4         0.0         0.0         0.0         0.0         7.0         0.0         0.0         0.0        0.45         5.8         2.4         1.5         0.0         0.0         0.0         0.0         0.0         0.0         0.0         0.0         36.         0.0         0.0         0.0         0.0         0.0         0.0         0.0         0.0         0.0         0.0         0.0         0.0         0.0         0.0         95.    
   475  ALA      0.45         4.4         4.2         1.2         0.0         0.0         0.0         0.0         6.1         0.0         0.0         0.0        0.64         0.0         0.0         0.0         0.0         0.0         0.0         0.0         0.0         0.0         0.0         0.0        0.16E+03     0.0        0.68E-01     0.0         0.0         0.0         0.0         0.0         0.0         0.0         0.0         0.0         0.0         0.0         0.0        0.17E+03
   476  GLY      0.56         2.8        0.29        0.72        0.36         0.0         0.0         0.0         5.9         0.0         0.0         0.0         1.5         0.0         0.0         0.0         0.0         0.0         0.0         0.0         0.0         0.0         0.0         0.0         44.         0.0        0.58         0.0         0.0         0.0         0.0         0.0         0.0         0.0         0.0         0.0         0.0         0.0         0.0         57.    
   477  SER       1.8         11.         5.5         3.5         0.0         0.0         0.0         0.0         6.3         0.0         0.0         0.0         1.3         1.1         0.0         0.0         0.0         0.0         0.0         0.0         0.0         0.0         0.0         0.0         81.         0.0         0.0         0.0         0.0         0.0         0.0         0.0         0.0         0.0         0.0         0.0         0.0         0.0         0.0        0.11E+03
   478  HYP       3.2         35.         23.         1.4         0.0         0.0         0.0         0.0         0.0         0.0         0.0         0.0        0.28         0.0         0.0         0.0         0.0         0.0         0.0         0.0         0.0         0.0         0.0         0.0         16.         0.0         5.6         0.0         0.0         0.0         0.0         0.0         0.0         0.0         0.0         0.0         0.0         0.0         0.0         84.    
   479  GLY       1.8         6.2         5.0         1.0         0.0         0.0         0.0         0.0         7.8         0.0         0.0         0.0         1.5         0.0         0.0         0.0         0.0         0.0         0.0         0.0         0.0         0.0         0.0         0.0         16.         0.0        0.30         0.0         0.0         0.0         0.0         0.0         0.0         0.0         0.0         0.0         0.0         0.0         0.0         40.    
   480  PHE       2.3         12.         9.0         3.9        0.15         0.0         0.0         0.0         9.3         0.0         0.0         0.0         3.1         41.         4.1         0.0         0.0         0.0         0.0         0.0         0.0         0.0         0.0         0.0         36.         0.0        0.53         0.0         0.0         0.0         0.0         0.0         0.0         0.0         0.0         0.0         0.0         0.0         0.0        0.12E+03
   481  GLN       1.1         9.9         4.5         2.5        0.20         0.0         0.0         0.0         5.0         0.0         0.0         0.0         2.3         45.        0.20         2.9         0.0         0.0         0.0         0.0         0.0         0.0         0.0         0.0        0.15E+03     0.0         2.0         0.0         0.0         0.0         0.0         0.0         0.0         0.0         0.0         0.0         0.0         0.0         0.0        0.22E+03
   482  GLY       1.0         2.8        0.82        0.23         0.0         0.0         0.0         0.0         4.7         0.0         0.0         0.0         1.9         0.0         0.0         0.0         0.0         0.0         0.0         0.0         0.0         0.0         0.0         0.0         31.         0.0         1.0         0.0         0.0         0.0         0.0         0.0         0.0         0.0         0.0         0.0         0.0         0.0         0.0         43.    
   483  LEU       2.7         13.         6.6         5.9        0.26         0.0         0.0         0.0         6.1         0.0         0.0         0.0         3.8         2.7        0.32E-01     0.0         0.0         0.0         0.0         0.0         0.0         0.0         0.0         0.0         12.         0.0         1.1         0.0         0.0         0.0         0.0         0.0         0.0         0.0         0.0         0.0         0.0         0.0         0.0         54.    
   484  HYP       3.2         31.         25.         1.1        0.14         0.0         0.0         0.0         0.0         0.0         0.0         0.0         2.6         0.0         0.0         0.0         0.0         0.0         0.0         0.0         0.0         0.0         0.0         0.0         4.7         0.0         6.2         0.0         0.0         0.0         0.0         0.0         0.0         0.0         0.0         0.0         0.0         0.0         0.0         74.    
   485  GLY       1.5         11.         1.2        0.46         0.0         0.0         0.0         0.0         10.         0.0         0.0         0.0         3.6         0.0         0.0         0.0         0.0         0.0         0.0         0.0         0.0         0.0         0.0         0.0         29.         0.0         1.7         0.0         0.0         0.0         0.0         0.0         0.0         0.0         0.0         0.0         0.0         0.0         0.0         58.    
   486  PRO       1.4         38.         10.        0.80         0.0         0.0         0.0         0.0         6.6         0.0         0.0         0.0         5.9        0.97E-01    0.47         5.3         0.0         0.0         0.0         0.0         0.0         0.0         0.0         0.0        0.11E+03     0.0         3.1         0.0         0.0         0.0         0.0         0.0         0.0         0.0         0.0         0.0         0.0         0.0         0.0        0.18E+03
   487  ALA      0.86         8.9         12.        0.77         0.0         0.0         0.0         0.0         8.4         0.0         0.0         0.0         3.1         0.0         0.0         0.0         0.0         0.0         0.0         0.0         0.0         0.0         0.0         0.0        0.24E+03     0.0         2.4         0.0         0.0         0.0         0.0         0.0         0.0         0.0         0.0         0.0         0.0         0.0         0.0        0.27E+03
   488  GLY       1.3         9.6        0.73        0.33         0.0         0.0         0.0         0.0         7.4         0.0         0.0         0.0         1.6         0.0         0.0         0.0         0.0         0.0         0.0         0.0         0.0         0.0         0.0         0.0         44.         0.0        0.53         0.0         0.0         0.0         0.0         0.0         0.0         0.0         0.0         0.0         0.0         0.0         0.0         66.    
   489  PRO       2.0         26.         5.9         1.0         0.0         0.0         0.0         0.0         8.8         0.0         0.0         0.0         1.2         27.         35.         33.         0.0         0.0         0.0         0.0         0.0         0.0         0.0         0.0         9.0         0.0        0.68         0.0         0.0         0.0         0.0         0.0         0.0         0.0         0.0         0.0         0.0         0.0         0.0        0.15E+03
   490  HYP       1.9         30.         26.        0.95         0.0         0.0         0.0         0.0         0.0         0.0         0.0         0.0        0.36         0.0         0.0         0.0         0.0         0.0         0.0         0.0         0.0         0.0         0.0         0.0         5.0         0.0         4.1         0.0         0.0         0.0         0.0         0.0         0.0         0.0         0.0         0.0         0.0         0.0         0.0         68.    
   491  GLY       1.1         5.1         1.4        0.49         0.0         0.0         0.0         0.0         4.2         0.0         0.0         0.0         1.5         0.0         0.0         0.0         0.0         0.0         0.0         0.0         0.0         0.0         0.0         0.0         44.         0.0        0.36         0.0         0.0         0.0         0.0         0.0         0.0         0.0         0.0         0.0         0.0         0.0         0.0         58.    
   492  GLU       1.3         14.         4.6         2.1         0.0         0.0         0.0         0.0         7.8         0.0         0.0         0.0         3.8         2.3         24.         4.1         0.0         0.0         0.0         0.0         0.0         0.0         0.0         0.0        0.16E+03     0.0        0.26         0.0         0.0         0.0         0.0         0.0         0.0         0.0         0.0         0.0         0.0         0.0         0.0        0.23E+03
   493  ALA      0.55         4.5         5.1         1.8         0.0         0.0         0.0         0.0         7.6         0.0         0.0         0.0         3.2         0.0         0.0         0.0         0.0         0.0         0.0         0.0         0.0         0.0         0.0         0.0        0.19E+03     0.0         1.2         0.0         0.0         0.0         0.0         0.0         0.0         0.0         0.0         0.0         0.0         0.0         0.0        0.21E+03
   494  GLY      0.99         5.8        0.95E-01    0.44         0.0         0.0         0.0         0.0         7.7         0.0         0.0         0.0         2.5         0.0         0.0         0.0         0.0         0.0         0.0         0.0         0.0         0.0         0.0         0.0         55.         0.0         2.7         0.0         0.0         0.0         0.0         0.0         0.0         0.0         0.0         0.0         0.0         0.0         0.0         75.    
   495  LYS       2.5         12.         4.9         1.6        0.21         0.0         0.0         0.0         6.8         0.0         0.0         0.0         2.2         31.         1.2         23.         26.         0.0         0.0         0.0         0.0         0.0         0.0         0.0        0.13E+03     0.0        0.53         0.0         0.0         0.0         0.0         0.0         0.0         0.0         0.0         0.0         0.0         0.0         0.0        0.24E+03
   496  HYP       2.1         34.         17.        0.55        0.21         0.0         0.0         0.0         0.0         0.0         0.0         0.0        0.59         0.0         0.0         0.0         0.0         0.0         0.0         0.0         0.0         0.0         0.0         0.0         23.         0.0         6.2         0.0         0.0         0.0         0.0         0.0         0.0         0.0         0.0         0.0         0.0         0.0         0.0         83.    
   497  GLY      0.91         5.4         2.3        0.53         0.0         0.0         0.0         0.0         4.1         0.0         0.0         0.0        0.19         0.0         0.0         0.0         0.0         0.0         0.0         0.0         0.0         0.0         0.0         0.0         32.         0.0        0.27         0.0         0.0         0.0         0.0         0.0         0.0         0.0         0.0         0.0         0.0         0.0         0.0         45.    
   498  GLU      0.95         8.4         6.9         1.3        0.24         0.0         0.0         0.0         6.9         0.0         0.0         0.0        0.30         1.5         32.         3.9         0.0         0.0         0.0         0.0         0.0         0.0         0.0         0.0        0.17E+03     0.0        0.57         0.0         0.0         0.0         0.0         0.0         0.0         0.0         0.0         0.0         0.0         0.0         0.0        0.24E+03
   499  GLN       1.1         4.9         6.1         1.8        0.32         0.0         0.0         0.0         8.3         0.0         0.0         0.0        0.16        0.34        0.12E-01     5.5         0.0         0.0         0.0         0.0         0.0         0.0         0.0         0.0        0.18E+03     0.0        0.78         0.0         0.0         0.0         0.0         0.0         0.0         0.0         0.0         0.0         0.0         0.0         0.0        0.21E+03
   500  GLY      0.51         2.3        0.86E-02    0.34        0.20         0.0         0.0         0.0         3.0         0.0         0.0         0.0        0.55         0.0         0.0         0.0         0.0         0.0         0.0         0.0         0.0         0.0         0.0         0.0         35.         0.0        0.13         0.0         0.0         0.0         0.0         0.0         0.0         0.0         0.0         0.0         0.0         0.0         0.0         42.    
   501  VAL      0.94         6.8         6.2         3.1         0.0         0.0         0.0         0.0         5.6         0.0         0.0         0.0         1.2         57.         0.0         0.0         0.0         0.0         0.0         0.0         0.0         0.0         0.0         0.0         16.         0.0        0.14         0.0         0.0         0.0         0.0         0.0         0.0         0.0         0.0         0.0         0.0         0.0         0.0         97.    
   502  HYP       1.3         32.         16.        0.79         0.0         0.0         0.0         0.0         0.0         0.0         0.0         0.0        0.67         0.0         0.0         0.0         0.0         0.0         0.0         0.0         0.0         0.0         0.0         0.0         11.         0.0         7.2         0.0         0.0         0.0         0.0         0.0         0.0         0.0         0.0         0.0         0.0         0.0         0.0         68.    
   503  GLY      0.41         5.5        0.70        0.57         0.0         0.0         0.0         0.0         3.7         0.0         0.0         0.0        0.42E-01     0.0         0.0         0.0         0.0         0.0         0.0         0.0         0.0         0.0         0.0         0.0         63.         0.0        0.12         0.0         0.0         0.0         0.0         0.0         0.0         0.0         0.0         0.0         0.0         0.0         0.0         74.    
   504  ASP       1.3         7.6         1.4         2.0         0.0         0.0         0.0         0.0         4.7         0.0         0.0         0.0         1.8         48.         5.2         0.0         0.0         0.0         0.0         0.0         0.0         0.0         0.0         0.0        0.10E+03     0.0        0.44         0.0         0.0         0.0         0.0         0.0         0.0         0.0         0.0         0.0         0.0         0.0         0.0        0.17E+03
   505  LEU       1.7         12.         3.9         5.1         0.0         0.0         0.0         0.0         5.6         0.0         0.0         0.0         3.3         1.2        0.78         0.0         0.0         0.0         0.0         0.0         0.0         0.0         0.0         0.0         32.         0.0        0.63         0.0         0.0         0.0         0.0         0.0         0.0         0.0         0.0         0.0         0.0         0.0         0.0         67.    
   506  GLY       1.4         6.5        0.63        0.34         0.0         0.0         0.0         0.0         6.5         0.0         0.0         0.0         3.0         0.0         0.0         0.0         0.0         0.0         0.0         0.0         0.0         0.0         0.0         0.0         35.         0.0         1.5         0.0         0.0         0.0         0.0         0.0         0.0         0.0         0.0         0.0         0.0         0.0         0.0         55.    
   507  ALA       1.6         8.3         6.1         1.6         0.0         0.0         0.0         0.0         7.0         0.0         0.0         0.0         1.7         0.0         0.0         0.0         0.0         0.0         0.0         0.0         0.0         0.0         0.0         0.0        0.17E+03     0.0        0.85E-01     0.0         0.0         0.0         0.0         0.0         0.0         0.0         0.0         0.0         0.0         0.0         0.0        0.20E+03
   508  HYP       3.1         36.         17.         1.1         0.0         0.0         0.0         0.0         0.0         0.0         0.0         0.0        0.26         0.0         0.0         0.0         0.0         0.0         0.0         0.0         0.0         0.0         0.0         0.0         39.         0.0         8.2         0.0         0.0         0.0         0.0         0.0         0.0         0.0         0.0         0.0         0.0         0.0         0.0        0.10E+03
   509  GLY       4.0         19.         3.0         1.1         0.0         0.0         0.0         0.0         20.         0.0         0.0         0.0         80.         0.0         0.0         0.0         0.0         0.0         0.0         0.0         0.0         0.0         0.0         0.0         63.         0.0        0.49         0.0         0.0         0.0         0.0         0.0         0.0         0.0         0.0         0.0         0.0         0.0         0.0        0.19E+03
   510  PRO       5.6         34.         12.         2.6        0.85         0.0         0.0         0.0         11.         0.0         0.0         0.0         80.        0.52         1.0         6.4         0.0         0.0         0.0         0.0         0.0         0.0         0.0         0.0         53.         0.0         2.0         0.0         0.0         0.0         0.0         0.0         0.0         0.0         0.0         0.0         0.0         0.0         0.0        0.21E+03
   511  SER       2.9         6.0         7.6         1.2         0.0         0.0         0.0         0.0         11.         0.0         0.0         0.0         1.3        0.53         0.0         0.0         0.0         0.0         0.0         0.0         0.0         0.0         0.0         0.0        0.11E+03     0.0         1.6         0.0         0.0         0.0         0.0         0.0         0.0         0.0         0.0         0.0         0.0         0.0         0.0        0.14E+03
   512  GLY       3.2         7.4        0.38E-01    0.29         0.0         0.0         0.0         0.0         10.         0.0         0.0         0.0         3.4         0.0         0.0         0.0         0.0         0.0         0.0         0.0         0.0         0.0         0.0         0.0         29.         0.0        0.38         0.0         0.0         0.0         0.0         0.0         0.0         0.0         0.0         0.0         0.0         0.0         0.0         53.    
   513  ALA       2.6         18.         6.5         2.1        0.62E-01     0.0         0.0         0.0         13.         0.0         0.0         0.0         4.2         0.0         0.0         0.0         0.0         0.0         0.0         0.0         0.0         0.0         0.0         0.0         24.         0.0         1.1         0.0         0.0         0.0         0.0         0.0         0.0         0.0         0.0         0.0         0.0         0.0         0.0         71.    
   514  ARG       1.7         8.8         12.         1.7        0.22         0.0         0.0         0.0         11.         0.0         0.0         0.0         1.9         40.        0.76E-01     38.         43.         0.0         0.0         0.0         0.0         0.0         0.0         0.0         18.         0.0         0.0         0.0         0.0         0.0         0.0         0.0         0.0         0.0         0.0         0.0         0.0         0.0         0.0        0.18E+03
   515  GLY       1.1         3.7        0.23E-01    0.19        0.51         0.0         0.0         0.0         12.         0.0         0.0         0.0         2.0         0.0         0.0         0.0         0.0         0.0         0.0         0.0         0.0         0.0         0.0         0.0         27.         0.0         0.0         0.0         0.0         0.0         0.0         0.0         0.0         0.0         0.0         0.0         0.0         0.0         0.0         46.    
   516  GLU       1.3         7.5         4.4         1.7        0.53E-01     0.0         0.0         0.0         11.         0.0         0.0         0.0         3.6        0.43         31.         4.4         0.0         0.0         0.0         0.0         0.0         0.0         0.0         0.0        0.13E+03     0.0         0.0         0.0         0.0         0.0         0.0         0.0         0.0         0.0         0.0         0.0         0.0         0.0         0.0        0.20E+03
   517  ARG       1.3         7.6         3.9         1.3        0.19         0.0         0.0         0.0         12.         0.0         0.0         0.0         1.7         3.4        0.32         2.4         23.         0.0         0.0         0.0         0.0         0.0         0.0         0.0         42.         0.0        0.19         0.0         0.0         0.0         0.0         0.0         0.0         0.0         0.0         0.0         0.0         0.0         0.0        0.10E+03
   518  GLY      0.56         2.6        0.72        0.45         0.0         0.0         0.0         0.0         7.7         0.0         0.0         0.0         1.2         0.0         0.0         0.0         0.0         0.0         0.0         0.0         0.0         0.0         0.0         0.0         8.9         0.0        0.61         0.0         0.0         0.0         0.0         0.0         0.0         0.0         0.0         0.0         0.0         0.0         0.0         23.    
   519  PHE       1.2         12.         9.1         5.8        0.10         0.0         0.0         0.0         7.6         0.0         0.0         0.0         1.2         45.         4.5         0.0         0.0         0.0         0.0         0.0         0.0         0.0         0.0         0.0         5.7         0.0        0.15         0.0         0.0         0.0         0.0         0.0         0.0         0.0         0.0         0.0         0.0         0.0         0.0         92.    
   520  HYP       2.1         37.         17.        0.34        0.10         0.0         0.0         0.0         0.0         0.0         0.0         0.0        0.61E-01     0.0         0.0         0.0         0.0         0.0         0.0         0.0         0.0         0.0         0.0         0.0         2.0         0.0         9.2         0.0         0.0         0.0         0.0         0.0         0.0         0.0         0.0         0.0         0.0         0.0         0.0         68.    
   521  GLY       1.3         2.5         2.6        0.89E-01    0.16         0.0         0.0         0.0         11.         0.0         0.0         0.0         3.6         0.0         0.0         0.0         0.0         0.0         0.0         0.0         0.0         0.0         0.0         0.0         9.8         0.0        0.55         0.0         0.0         0.0         0.0         0.0         0.0         0.0         0.0         0.0         0.0         0.0         0.0         32.    
   522  GLU       1.4         16.         6.0         1.4         0.0         0.0         0.0         0.0         7.0         0.0         0.0         0.0         6.5        0.77         29.        0.63         0.0         0.0         0.0         0.0         0.0         0.0         0.0         0.0         19.         0.0         2.4         0.0         0.0         0.0         0.0         0.0         0.0         0.0         0.0         0.0         0.0         0.0         0.0         89.    
   523  ARG       2.2         8.5         9.9         1.3        0.30         0.0         0.0         0.0         7.5         0.0         0.0         0.0         3.4         39.         26.         6.3         26.         0.0         0.0         0.0         0.0         0.0         0.0         0.0         17.         0.0        0.70         0.0         0.0         0.0         0.0         0.0         0.0         0.0         0.0         0.0         0.0         0.0         0.0        0.15E+03
   524  GLY       1.6         3.6         1.5        0.22         0.0         0.0         0.0         0.0         4.4         0.0         0.0         0.0         1.4         0.0         0.0         0.0         0.0         0.0         0.0         0.0         0.0         0.0         0.0         0.0         6.9         0.0        0.26         0.0         0.0         0.0         0.0         0.0         0.0         0.0         0.0         0.0         0.0         0.0         0.0         20.    
   525  VAL       1.8         4.3         6.9         2.1         0.0         0.0         0.0         0.0         5.1         0.0         0.0         0.0         2.4         57.         0.0         0.0         0.0         0.0         0.0         0.0         0.0         0.0         0.0         0.0         35.         0.0        0.39         0.0         0.0         0.0         0.0         0.0         0.0         0.0         0.0         0.0         0.0         0.0         0.0        0.12E+03
   526  GLN       1.6         8.3         5.5         1.8         0.0         0.0         0.0         0.0         6.2         0.0         0.0         0.0         3.1        0.53E-01     1.2         4.8         0.0         0.0         0.0         0.0         0.0         0.0         0.0         0.0        0.15E+03     0.0         1.1         0.0         0.0         0.0         0.0         0.0         0.0         0.0         0.0         0.0         0.0         0.0         0.0        0.18E+03
   527  GLY       2.7         11.         1.5        0.99         0.0         0.0         0.0         0.0         7.1         0.0         0.0         0.0         1.9         0.0         0.0         0.0         0.0         0.0         0.0         0.0         0.0         0.0         0.0         0.0         41.         0.0         1.7         0.0         0.0         0.0         0.0         0.0         0.0         0.0         0.0         0.0         0.0         0.0         0.0         67.    
   528  PRO       5.1         49.         11.         2.9         0.0         0.0         0.0         0.0         11.         0.0         0.0         0.0         2.5         5.7         2.2         1.3         0.0         0.0         0.0         0.0         0.0         0.0         0.0         0.0         77.         0.0         0.0         0.0         0.0         0.0         0.0         0.0         0.0         0.0         0.0         0.0         0.0         0.0         0.0        0.17E+03
   529  HYP       3.7         34.         41.        0.67         1.8         0.0         0.0         0.0         0.0         0.0         0.0         0.0         2.2         0.0         0.0         0.0         0.0         0.0         0.0         0.0         0.0         0.0         0.0         0.0         17.         0.0         11.         0.0         0.0         0.0         0.0         0.0         0.0         0.0         0.0         0.0         0.0         0.0         0.0        0.11E+03
   530  GLY       1.1         6.4         1.1        0.80         0.0         0.0         0.0         0.0         12.         0.0         0.0         0.0        0.60E-01     0.0         0.0         0.0         0.0         0.0         0.0         0.0         0.0         0.0         0.0         0.0         34.         0.0        0.48         0.0         0.0         0.0         0.0         0.0         0.0         0.0         0.0         0.0         0.0         0.0         0.0         56.    
   531  PRO       1.9         36.         9.2         4.0        0.30         0.0         0.0         0.0         9.8         0.0         0.0         0.0         2.0         29.         35.         30.         0.0         0.0         0.0         0.0         0.0         0.0         0.0         0.0        0.11E+03     0.0         1.4         0.0         0.0         0.0         0.0         0.0         0.0         0.0         0.0         0.0         0.0         0.0         0.0        0.27E+03
   532  ALA      0.94         9.9         13.        0.43        0.30         0.0         0.0         0.0         9.5         0.0         0.0         0.0         2.0         0.0         0.0         0.0         0.0         0.0         0.0         0.0         0.0         0.0         0.0         0.0        0.26E+03     0.0         1.5         0.0         0.0         0.0         0.0         0.0         0.0         0.0         0.0         0.0         0.0         0.0         0.0        0.30E+03
   533  GLY      0.71         6.9        0.58        0.30        0.45         0.0         0.0         0.0         10.         0.0         0.0         0.0        0.55         0.0         0.0         0.0         0.0         0.0         0.0         0.0         0.0         0.0         0.0         0.0         64.         0.0        0.65         0.0         0.0         0.0         0.0         0.0         0.0         0.0         0.0         0.0         0.0         0.0         0.0         84.    
   534  PRO       1.1         28.         5.4        0.77        0.25         0.0         0.0         0.0         14.         0.0         0.0         0.0         1.7         28.         35.         32.         0.0         0.0         0.0         0.0         0.0         0.0         0.0         0.0         12.         0.0         1.0         0.0         0.0         0.0         0.0         0.0         0.0         0.0         0.0         0.0         0.0         0.0         0.0        0.16E+03
   535  ARG       1.1         6.0         5.0        0.92         0.0         0.0         0.0         0.0         13.         0.0         0.0         0.0         2.0         35.         2.7         34.         14.         0.0         0.0         0.0         0.0         0.0         0.0         0.0         15.         0.0         0.0         0.0         0.0         0.0         0.0         0.0         0.0         0.0         0.0         0.0         0.0         0.0         0.0        0.13E+03
   536  GLY       1.3         5.8        0.19        0.27         0.0         0.0         0.0         0.0         9.1         0.0         0.0         0.0         2.5         0.0         0.0         0.0         0.0         0.0         0.0         0.0         0.0         0.0         0.0         0.0         31.         0.0         0.0         0.0         0.0         0.0         0.0         0.0         0.0         0.0         0.0         0.0         0.0         0.0         0.0         50.    
   537  ALA       2.2         12.         3.3         1.5         0.0         0.0         0.0         0.0         8.0         0.0         0.0         0.0         1.7         0.0         0.0         0.0         0.0         0.0         0.0         0.0         0.0         0.0         0.0         0.0        0.17E+03     0.0         0.0         0.0         0.0         0.0         0.0         0.0         0.0         0.0         0.0         0.0         0.0         0.0         0.0        0.20E+03
   538  ASN       1.9         9.0         6.0         3.2        0.28         0.0         0.0         0.0         8.0         0.0         0.0         0.0        0.42         42.         2.3         0.0         0.0         0.0         0.0         0.0         0.0         0.0         0.0         0.0        0.16E+03     0.0         1.2         0.0         0.0         0.0         0.0         0.0         0.0         0.0         0.0         0.0         0.0         0.0         0.0        0.23E+03
   539  GLY      0.73         2.3        0.86E-01    0.44        0.25E-01     0.0         0.0         0.0         6.6         0.0         0.0         0.0         2.3         0.0         0.0         0.0         0.0         0.0         0.0         0.0         0.0         0.0         0.0         0.0         54.         0.0         1.3         0.0         0.0         0.0         0.0         0.0         0.0         0.0         0.0         0.0         0.0         0.0         0.0         68.    
   540  ALA       1.1         12.         5.0         1.5         0.0         0.0         0.0         0.0         6.0         0.0         0.0         0.0         3.0         0.0         0.0         0.0         0.0         0.0         0.0         0.0         0.0         0.0         0.0         0.0        0.17E+03     0.0         0.0         0.0         0.0         0.0         0.0         0.0         0.0         0.0         0.0         0.0         0.0         0.0         0.0        0.19E+03
   541  HYP       2.6         32.         24.        0.52        0.78E-01     0.0         0.0         0.0         0.0         0.0         0.0         0.0         1.1         0.0         0.0         0.0         0.0         0.0         0.0         0.0         0.0         0.0         0.0         0.0         28.         0.0         12.         0.0         0.0         0.0         0.0         0.0         0.0         0.0         0.0         0.0         0.0         0.0         0.0         99.    
   542  GLY      0.47         2.8        0.86        0.17         0.0         0.0         0.0         0.0         6.6         0.0         0.0         0.0        0.66         0.0         0.0         0.0         0.0         0.0         0.0         0.0         0.0         0.0         0.0         0.0         23.         0.0        0.52         0.0         0.0         0.0         0.0         0.0         0.0         0.0         0.0         0.0         0.0         0.0         0.0         35.    
   543  ASN       2.6         11.         4.5         7.4         1.3         0.0         0.0         0.0         9.5         0.0         0.0         0.0         1.8         43.         1.8         0.0         0.0         0.0         0.0         0.0         0.0         0.0         0.0         0.0        0.15E+03     0.0         3.2         0.0         0.0         0.0         0.0         0.0         0.0         0.0         0.0         0.0         0.0         0.0         0.0        0.23E+03
   544  ASP      0.55         7.9         3.3         3.6         0.0         0.0         0.0         0.0         9.0         0.0         0.0         0.0         2.1         49.         1.7         0.0         0.0         0.0         0.0         0.0         0.0         0.0         0.0         0.0        0.14E+03     0.0         1.4         0.0         0.0         0.0         0.0         0.0         0.0         0.0         0.0         0.0         0.0         0.0         0.0        0.22E+03
   545  GLY      0.44         3.2         1.1        0.30         0.0         0.0         0.0         0.0         5.5         0.0         0.0         0.0         2.5         0.0         0.0         0.0         0.0         0.0         0.0         0.0         0.0         0.0         0.0         0.0         54.         0.0        0.25E-01     0.0         0.0         0.0         0.0         0.0         0.0         0.0         0.0         0.0         0.0         0.0         0.0         67.    
   546  ALA      0.43         5.9         6.4        0.91         0.0         0.0         0.0         0.0         9.8         0.0         0.0         0.0         3.2         0.0         0.0         0.0         0.0         0.0         0.0         0.0         0.0         0.0         0.0         0.0        0.20E+03     0.0        0.70         0.0         0.0         0.0         0.0         0.0         0.0         0.0         0.0         0.0         0.0         0.0         0.0        0.23E+03
   547  LYS      0.90         10.         4.5         2.0         0.0         0.0         0.0         0.0         7.5         0.0         0.0         0.0         3.1         1.4        0.39        0.11E-01     23.         0.0         0.0         0.0         0.0         0.0         0.0         0.0        0.16E+03     0.0         0.0         0.0         0.0         0.0         0.0         0.0         0.0         0.0         0.0         0.0         0.0         0.0         0.0        0.21E+03
   548  GLY      0.54         6.7        0.13        0.31         0.0         0.0         0.0         0.0         5.1         0.0         0.0         0.0         2.4         0.0         0.0         0.0         0.0         0.0         0.0         0.0         0.0         0.0         0.0         0.0         41.         0.0         0.0         0.0         0.0         0.0         0.0         0.0         0.0         0.0         0.0         0.0         0.0         0.0         0.0         56.    
   549  ASP       1.0         7.3         3.2         1.2         0.0         0.0         0.0         0.0         7.3         0.0         0.0         0.0         2.5         2.0         1.4         0.0         0.0         0.0         0.0         0.0         0.0         0.0         0.0         0.0        0.14E+03     0.0         0.0         0.0         0.0         0.0         0.0         0.0         0.0         0.0         0.0         0.0         0.0         0.0         0.0        0.16E+03
   550  ALA       1.2         5.0         5.0         2.2         0.0         0.0         0.0         0.0         7.1         0.0         0.0         0.0         2.6         0.0         0.0         0.0         0.0         0.0         0.0         0.0         0.0         0.0         0.0         0.0        0.18E+03     0.0        0.51         0.0         0.0         0.0         0.0         0.0         0.0         0.0         0.0         0.0         0.0         0.0         0.0        0.21E+03
   551  GLY      0.89         6.0        0.82        0.45        0.11         0.0         0.0         0.0         6.7         0.0         0.0         0.0         1.7         0.0         0.0         0.0         0.0         0.0         0.0         0.0         0.0         0.0         0.0         0.0         65.         0.0        0.21         0.0         0.0         0.0         0.0         0.0         0.0         0.0         0.0         0.0         0.0         0.0         0.0         82.    
   552  ALA      0.79         8.5         9.2        0.55        0.58E-01     0.0         0.0         0.0         7.5         0.0         0.0         0.0        0.84         0.0         0.0         0.0         0.0         0.0         0.0         0.0         0.0         0.0         0.0         0.0        0.20E+03     0.0         0.0         0.0         0.0         0.0         0.0         0.0         0.0         0.0         0.0         0.0         0.0         0.0         0.0        0.23E+03
   553  HYP       3.0         39.         12.         1.1        0.46         0.0         0.0         0.0         0.0         0.0         0.0         0.0        0.11         0.0         0.0         0.0         0.0         0.0         0.0         0.0         0.0         0.0         0.0         0.0         35.         0.0         8.3         0.0         0.0         0.0         0.0         0.0         0.0         0.0         0.0         0.0         0.0         0.0         0.0         99.    
   554  GLY       2.0         8.3        0.91        0.37         0.0         0.0         0.0         0.0         7.2         0.0         0.0         0.0         5.5         0.0         0.0         0.0         0.0         0.0         0.0         0.0         0.0         0.0         0.0         0.0         11.         0.0         2.9         0.0         0.0         0.0         0.0         0.0         0.0         0.0         0.0         0.0         0.0         0.0         0.0         38.    
   555  ALA       3.9         36.         8.1         1.6         0.0         0.0         0.0         0.0         5.9         0.0         0.0         0.0         6.8         0.0         0.0         0.0         0.0         0.0         0.0         0.0         0.0         0.0         0.0         0.0         10.         0.0         1.8         0.0         0.0         0.0         0.0         0.0         0.0         0.0         0.0         0.0         0.0         0.0         0.0         74.    
   556  HYP       3.5         38.         30.        0.51         0.0         0.0         0.0         0.0         0.0         0.0         0.0         0.0         1.4         0.0         0.0         0.0         0.0         0.0         0.0         0.0         0.0         0.0         0.0         0.0         12.         0.0         8.8         0.0         0.0         0.0         0.0         0.0         0.0         0.0         0.0         0.0         0.0         0.0         0.0         94.    
   557  GLY      0.95         2.2         3.1        0.34        0.35         0.0         0.0         0.0         6.0         0.0         0.0         0.0        0.16         0.0         0.0         0.0         0.0         0.0         0.0         0.0         0.0         0.0         0.0         0.0         83.         0.0        0.99         0.0         0.0         0.0         0.0         0.0         0.0         0.0         0.0         0.0         0.0         0.0         0.0         97.    
   558  SER      0.48         3.9         10.        0.40         0.0         0.0         0.0         0.0         7.4         0.0         0.0         0.0         1.4         38.         0.0         0.0         0.0         0.0         0.0         0.0         0.0         0.0         0.0         0.0        0.16E+03     0.0         1.3         0.0         0.0         0.0         0.0         0.0         0.0         0.0         0.0         0.0         0.0         0.0         0.0        0.22E+03
   559  GLN      0.55         5.5         6.2         1.1         0.0         0.0         0.0         0.0         8.9         0.0         0.0         0.0         1.5         42.         4.6         6.9         0.0         0.0         0.0         0.0         0.0         0.0         0.0         0.0        0.18E+03     0.0         3.7         0.0         0.0         0.0         0.0         0.0         0.0         0.0         0.0         0.0         0.0         0.0         0.0        0.26E+03
   560  GLY      0.47         2.0        0.46E-01    0.27         0.0         0.0         0.0         0.0         8.0         0.0         0.0         0.0         2.2         0.0         0.0         0.0         0.0         0.0         0.0         0.0         0.0         0.0         0.0         0.0         64.         0.0         2.9         0.0         0.0         0.0         0.0         0.0         0.0         0.0         0.0         0.0         0.0         0.0         0.0         80.    
   561  ALA      0.69         12.         5.9        0.66        0.15         0.0         0.0         0.0         10.         0.0         0.0         0.0         2.5         0.0         0.0         0.0         0.0         0.0         0.0         0.0         0.0         0.0         0.0         0.0        0.17E+03     0.0         0.0         0.0         0.0         0.0         0.0         0.0         0.0         0.0         0.0         0.0         0.0         0.0         0.0        0.20E+03
   562  HYP       2.7         31.         29.         1.2        0.10         0.0         0.0         0.0         0.0         0.0         0.0         0.0        0.53         0.0         0.0         0.0         0.0         0.0         0.0         0.0         0.0         0.0         0.0         0.0         29.         0.0         10.         0.0         0.0         0.0         0.0         0.0         0.0         0.0         0.0         0.0         0.0         0.0         0.0        0.10E+03
   563  GLY      0.72         8.5         3.7        0.49        0.71         0.0         0.0         0.0         7.4         0.0         0.0         0.0        0.21         0.0         0.0         0.0         0.0         0.0         0.0         0.0         0.0         0.0         0.0         0.0         8.7         0.0        0.18         0.0         0.0         0.0         0.0         0.0         0.0         0.0         0.0         0.0         0.0         0.0         0.0         30.    
   564  LEU       1.3         10.         3.8         5.2        0.39         0.0         0.0         0.0         5.9         0.0         0.0         0.0         1.9         2.6         36.         0.0         0.0         0.0         0.0         0.0         0.0         0.0         0.0         0.0         46.         0.0        0.68         0.0         0.0         0.0         0.0         0.0         0.0         0.0         0.0         0.0         0.0         0.0         0.0        0.11E+03
   565  GLN       2.0         11.         4.6         1.9         0.0         0.0         0.0         0.0         6.9         0.0         0.0         0.0         1.7         42.        0.14E-03     9.3         0.0         0.0         0.0         0.0         0.0         0.0         0.0         0.0        0.15E+03     0.0        0.27         0.0         0.0         0.0         0.0         0.0         0.0         0.0         0.0         0.0         0.0         0.0         0.0        0.23E+03
   566  GLY       1.6         7.4        0.19        0.26         0.0         0.0         0.0         0.0         3.1         0.0         0.0         0.0        0.58         0.0         0.0         0.0         0.0         0.0         0.0         0.0         0.0         0.0         0.0         0.0         56.         0.0        0.38         0.0         0.0         0.0         0.0         0.0         0.0         0.0         0.0         0.0         0.0         0.0         0.0         69.    
   567  MET       2.2         13.         5.7         2.2        0.18         0.0         0.0         0.0         5.1         0.0         0.0         0.0         1.2         36.         28.         37.         0.0         0.0         0.0         0.0         0.0         0.0         0.0         0.0        0.15E+03     0.0        0.36         0.0         0.0         0.0         0.0         0.0         0.0         0.0         0.0         0.0         0.0         0.0         0.0        0.29E+03
   568  HYP       1.7         36.         17.        0.55        0.18         0.0         0.0         0.0         0.0         0.0         0.0         0.0        0.69         0.0         0.0         0.0         0.0         0.0         0.0         0.0         0.0         0.0         0.0         0.0         26.         0.0         6.8         0.0         0.0         0.0         0.0         0.0         0.0         0.0         0.0         0.0         0.0         0.0         0.0         89.    
   569  GLY      0.76         5.4        0.87        0.12        0.74         0.0         0.0         0.0         5.0         0.0         0.0         0.0        0.47         0.0         0.0         0.0         0.0         0.0         0.0         0.0         0.0         0.0         0.0         0.0         26.         0.0        0.87         0.0         0.0         0.0         0.0         0.0         0.0         0.0         0.0         0.0         0.0         0.0         0.0         40.    
   570  GLU      0.62         5.6         4.3         1.2        0.13         0.0         0.0         0.0         5.2         0.0         0.0         0.0        0.80         45.        0.86         2.6         0.0         0.0         0.0         0.0         0.0         0.0         0.0         0.0        0.14E+03     0.0         1.6         0.0         0.0         0.0         0.0         0.0         0.0         0.0         0.0         0.0         0.0         0.0         0.0        0.20E+03
   571  ARG       2.0         6.2         5.9         1.3         0.0         0.0         0.0         0.0         6.3         0.0         0.0         0.0         1.5         38.         1.8         40.         32.         0.0         0.0         0.0         0.0         0.0         0.0         0.0         38.         0.0         2.1         0.0         0.0         0.0         0.0         0.0         0.0         0.0         0.0         0.0         0.0         0.0         0.0        0.18E+03
   572  GLY       1.2         7.6        0.13        0.34         0.0         0.0         0.0         0.0         6.4         0.0         0.0         0.0         1.7         0.0         0.0         0.0         0.0         0.0         0.0         0.0         0.0         0.0         0.0         0.0         34.         0.0        0.12         0.0         0.0         0.0         0.0         0.0         0.0         0.0         0.0         0.0         0.0         0.0         0.0         52.    
   573  ALA       1.5         8.0         4.4        0.87         0.0         0.0         0.0         0.0         7.8         0.0         0.0         0.0        0.99         0.0         0.0         0.0         0.0         0.0         0.0         0.0         0.0         0.0         0.0         0.0        0.19E+03     0.0        0.38E-01     0.0         0.0         0.0         0.0         0.0         0.0         0.0         0.0         0.0         0.0         0.0         0.0        0.21E+03
   574  ALA       1.2         7.9         3.7         1.4         0.0         0.0         0.0         0.0         6.9         0.0         0.0         0.0        0.94         0.0         0.0         0.0         0.0         0.0         0.0         0.0         0.0         0.0         0.0         0.0        0.18E+03     0.0        0.72         0.0         0.0         0.0         0.0         0.0         0.0         0.0         0.0         0.0         0.0         0.0         0.0        0.21E+03
   575  GLY      0.88         3.0        0.42        0.49        0.42E-01     0.0         0.0         0.0         5.9         0.0         0.0         0.0        0.66         0.0         0.0         0.0         0.0         0.0         0.0         0.0         0.0         0.0         0.0         0.0         29.         0.0        0.24         0.0         0.0         0.0         0.0         0.0         0.0         0.0         0.0         0.0         0.0         0.0         0.0         41.    
   576  LEU       2.8         13.         8.5         6.4         1.3         0.0         0.0         0.0         6.7         0.0         0.0         0.0        0.96         49.         34.         0.0         0.0         0.0         0.0         0.0         0.0         0.0         0.0         0.0         4.1         0.0        0.51         0.0         0.0         0.0         0.0         0.0         0.0         0.0         0.0         0.0         0.0         0.0         0.0        0.13E+03
   577  HYP       3.5         36.         12.        0.70        0.76E-01     0.0         0.0         0.0         0.0         0.0         0.0         0.0        0.83         0.0         0.0         0.0         0.0         0.0         0.0         0.0         0.0         0.0         0.0         0.0         1.1         0.0         9.7         0.0         0.0         0.0         0.0         0.0         0.0         0.0         0.0         0.0         0.0         0.0         0.0         64.    
   578  GLY       1.7         7.5         1.7        0.51        0.15         0.0         0.0         0.0         6.8         0.0         0.0         0.0        0.70E-01     0.0         0.0         0.0         0.0         0.0         0.0         0.0         0.0         0.0         0.0         0.0         14.         0.0        0.71         0.0         0.0         0.0         0.0         0.0         0.0         0.0         0.0         0.0         0.0         0.0         0.0         33.    
   579  PRO       3.1         40.         9.7         5.0        0.15         0.0         0.0         0.0         6.3         0.0         0.0         0.0         2.9         8.9         4.0        0.56         0.0         0.0         0.0         0.0         0.0         0.0         0.0         0.0         93.         0.0         1.4         0.0         0.0         0.0         0.0         0.0         0.0         0.0         0.0         0.0         0.0         0.0         0.0        0.17E+03
   580  LYS       2.1         6.0         8.0         2.3        0.15         0.0         0.0         0.0         5.9         0.0         0.0         0.0         3.8         1.2         1.8         20.         24.         0.0         0.0         0.0         0.0         0.0         0.0         0.0        0.17E+03     0.0         1.1         0.0         0.0         0.0         0.0         0.0         0.0         0.0         0.0         0.0         0.0         0.0         0.0        0.25E+03
   581  GLY       1.2         5.4        0.21        0.51         0.0         0.0         0.0         0.0         7.9         0.0         0.0         0.0         2.8         0.0         0.0         0.0         0.0         0.0         0.0         0.0         0.0         0.0         0.0         0.0         67.         0.0        0.12E-01     0.0         0.0         0.0         0.0         0.0         0.0         0.0         0.0         0.0         0.0         0.0         0.0         85.    
   582  ASP       1.5         10.         3.5        0.87         0.0         0.0         0.0         0.0         14.         0.0         0.0         0.0         3.0         3.5         3.2         0.0         0.0         0.0         0.0         0.0         0.0         0.0         0.0         0.0        0.13E+03     0.0         1.0         0.0         0.0         0.0         0.0         0.0         0.0         0.0         0.0         0.0         0.0         0.0         0.0        0.17E+03
   583  ARG       3.0         17.         3.0         3.0         1.3         0.0         0.0         0.0         8.9         0.0         0.0         0.0         3.0         1.5         3.7         6.9         44.         0.0         0.0         0.0         0.0         0.0         0.0         0.0         85.         0.0         0.0         0.0         0.0         0.0         0.0         0.0         0.0         0.0         0.0         0.0         0.0         0.0         0.0        0.18E+03
   584  GLY      0.85         7.1        0.32         1.0         0.0         0.0         0.0         0.0         12.         0.0         0.0         0.0         2.2         0.0         0.0         0.0         0.0         0.0         0.0         0.0         0.0         0.0         0.0         0.0         86.         0.0         0.0         0.0         0.0         0.0         0.0         0.0         0.0         0.0         0.0         0.0         0.0         0.0         0.0        0.11E+03
   585  ASP       1.2         6.6         4.6         3.6        0.23         0.0         0.0         0.0         9.9         0.0         0.0         0.0         1.9         33.         3.7         0.0         0.0         0.0         0.0         0.0         0.0         0.0         0.0         0.0        0.15E+03     0.0         0.0         0.0         0.0         0.0         0.0         0.0         0.0         0.0         0.0         0.0         0.0         0.0         0.0        0.22E+03
   586  ALA       2.0         4.7         7.3         1.1         0.0         0.0         0.0         0.0         7.8         0.0         0.0         0.0         2.6         0.0         0.0         0.0         0.0         0.0         0.0         0.0         0.0         0.0         0.0         0.0        0.21E+03     0.0         0.0         0.0         0.0         0.0         0.0         0.0         0.0         0.0         0.0         0.0         0.0         0.0         0.0        0.23E+03
   587  GLY       2.9         9.4         1.3         1.1         0.0         0.0         0.0         0.0         8.2         0.0         0.0         0.0         1.5         0.0         0.0         0.0         0.0         0.0         0.0         0.0         0.0         0.0         0.0         0.0         49.         0.0         0.0         0.0         0.0         0.0         0.0         0.0         0.0         0.0         0.0         0.0         0.0         0.0         0.0         73.    
   588  PRO       3.1         38.         8.9         4.4        0.15E-01     0.0         0.0         0.0         22.         0.0         0.0         0.0        0.94         7.5         3.3         1.1         0.0         0.0         0.0         0.0         0.0         0.0         0.0         0.0         90.         0.0         0.0         0.0         0.0         0.0         0.0         0.0         0.0         0.0         0.0         0.0         0.0         0.0         0.0        0.18E+03
   589  LYS       1.8         9.5         12.         1.6         0.0         0.0         0.0         0.0         14.         0.0         0.0         0.0         2.7         36.         2.1         3.2         20.         0.0         0.0         0.0         0.0         0.0         0.0         0.0        0.14E+03     0.0         0.0         0.0         0.0         0.0         0.0         0.0         0.0         0.0         0.0         0.0         0.0         0.0         0.0        0.24E+03
   590  GLY      0.74         7.7         3.2         1.0        0.24         0.0         0.0         0.0         12.         0.0         0.0         0.0         4.1         0.0         0.0         0.0         0.0         0.0         0.0         0.0         0.0         0.0         0.0         0.0         94.         0.0         0.0         0.0         0.0         0.0         0.0         0.0         0.0         0.0         0.0         0.0         0.0         0.0         0.0        0.12E+03
   591  ALA      0.91         5.7         11.         2.8        0.55         0.0         0.0         0.0         16.         0.0         0.0         0.0         2.0         0.0         0.0         0.0         0.0         0.0         0.0         0.0         0.0         0.0         0.0         0.0        0.23E+03     0.0         0.0         0.0         0.0         0.0         0.0         0.0         0.0         0.0         0.0         0.0         0.0         0.0         0.0        0.27E+03
   592  ASP       1.4         16.         6.6         3.6        0.32         0.0         0.0         0.0         18.         0.0         0.0         0.0         3.1         52.         2.1         0.0         0.0         0.0         0.0         0.0         0.0         0.0         0.0         0.0         61.         0.0         0.0         0.0         0.0         0.0         0.0         0.0         0.0         0.0         0.0         0.0         0.0         0.0         0.0        0.16E+03
   593  GLY      0.90         5.7        0.47E-01    0.77        0.70         0.0         0.0         0.0         16.         0.0         0.0         0.0         5.0         0.0         0.0         0.0         0.0         0.0         0.0         0.0         0.0         0.0         0.0         0.0         89.         0.0         0.0         0.0         0.0         0.0         0.0         0.0         0.0         0.0         0.0         0.0         0.0         0.0         0.0        0.12E+03
   594  SER      0.86         9.0         6.1         1.9         0.0         0.0         0.0         0.0         12.         0.0         0.0         0.0         3.2         38.         0.0         0.0         0.0         0.0         0.0         0.0         0.0         0.0         0.0         0.0         88.         0.0         0.0         0.0         0.0         0.0         0.0         0.0         0.0         0.0         0.0         0.0         0.0         0.0         0.0        0.16E+03
   595  HYP       2.0         28.         18.        0.54         0.0         0.0         0.0         0.0         0.0         0.0         0.0         0.0         1.2         0.0         0.0         0.0         0.0         0.0         0.0         0.0         0.0         0.0         0.0         0.0         14.         0.0         0.0         0.0         0.0         0.0         0.0         0.0         0.0         0.0         0.0         0.0         0.0         0.0         0.0         64.    
   596  GLY      0.83         3.0         1.0        0.19         0.0         0.0         0.0         0.0         7.7         0.0         0.0         0.0        0.37         0.0         0.0         0.0         0.0         0.0         0.0         0.0         0.0         0.0         0.0         0.0         29.         0.0         0.0         0.0         0.0         0.0         0.0         0.0         0.0         0.0         0.0         0.0         0.0         0.0         0.0         42.    
   597  LYS       1.7         6.4         5.2        0.49        0.11         0.0         0.0         0.0         11.         0.0         0.0         0.0         1.6         2.3        0.40E-02    0.26        0.51         0.0         0.0         0.0         0.0         0.0         0.0         0.0        0.16E+03     0.0         0.0         0.0         0.0         0.0         0.0         0.0         0.0         0.0         0.0         0.0         0.0         0.0         0.0        0.18E+03
   598  ASP       1.7         7.5         2.4        0.97         0.0         0.0         0.0         0.0         11.         0.0         0.0         0.0         2.2        0.47        0.45         0.0         0.0         0.0         0.0         0.0         0.0         0.0         0.0         0.0        0.13E+03     0.0         0.0         0.0         0.0         0.0         0.0         0.0         0.0         0.0         0.0         0.0         0.0         0.0         0.0        0.16E+03
   599  GLY      0.64         4.1        0.94E-01    0.96E-01     0.0         0.0         0.0         0.0         8.8         0.0         0.0         0.0         2.1         0.0         0.0         0.0         0.0         0.0         0.0         0.0         0.0         0.0         0.0         0.0         23.         0.0         0.0         0.0         0.0         0.0         0.0         0.0         0.0         0.0         0.0         0.0         0.0         0.0         0.0         38.    
   600  VAL       1.6         9.5         4.8         2.8        0.22         0.0         0.0         0.0         11.         0.0         0.0         0.0         3.1         1.9         0.0         0.0         0.0         0.0         0.0         0.0         0.0         0.0         0.0         0.0         24.         0.0         0.0         0.0         0.0         0.0         0.0         0.0         0.0         0.0         0.0         0.0         0.0         0.0         0.0         60.    
   601  ARG       1.3         20.         3.9         1.8        0.28         0.0         0.0         0.0         11.         0.0         0.0         0.0         4.5         37.         4.6         34.         20.         0.0         0.0         0.0         0.0         0.0         0.0         0.0         67.         0.0         0.0         0.0         0.0         0.0         0.0         0.0         0.0         0.0         0.0         0.0         0.0         0.0         0.0        0.21E+03
   602  GLY      0.74         15.        0.73        0.23         0.0         0.0         0.0         0.0         9.4         0.0         0.0         0.0         5.8         0.0         0.0         0.0         0.0         0.0         0.0         0.0         0.0         0.0         0.0         0.0         48.         0.0         0.0         0.0         0.0         0.0         0.0         0.0         0.0         0.0         0.0         0.0         0.0         0.0         0.0         80.    
   603  LEU       1.3         17.         11.         5.6         0.0         0.0         0.0         0.0         9.8         0.0         0.0         0.0         3.4         49.         37.         0.0         0.0         0.0         0.0         0.0         0.0         0.0         0.0         0.0         15.         0.0         0.0         0.0         0.0         0.0         0.0         0.0         0.0         0.0         0.0         0.0         0.0         0.0         0.0        0.15E+03
   604  THR      0.49         5.1         3.0         2.5         0.0         0.0         0.0         0.0         7.5         0.0         0.0         0.0        0.24         69.         0.0         0.0         0.0         0.0         0.0         0.0         0.0         0.0         0.0         0.0         25.         0.0         0.0         0.0         0.0         0.0         0.0         0.0         0.0         0.0         0.0         0.0         0.0         0.0         0.0        0.11E+03
   605  GLY       1.2         5.4         1.1        0.51         0.0         0.0         0.0         0.0         16.         0.0         0.0         0.0        0.79         0.0         0.0         0.0         0.0         0.0         0.0         0.0         0.0         0.0         0.0         0.0         37.         0.0         0.0         0.0         0.0         0.0         0.0         0.0         0.0         0.0         0.0         0.0         0.0         0.0         0.0         61.    
   606  PRO       1.6         39.         9.2        0.48         0.0         0.0         0.0         0.0         20.         0.0         0.0         0.0         2.4        0.26        0.68         5.3         0.0         0.0         0.0         0.0         0.0         0.0         0.0         0.0         76.         0.0         0.0         0.0         0.0         0.0         0.0         0.0         0.0         0.0         0.0         0.0         0.0         0.0         0.0        0.15E+03
   607  ILE       1.3         6.7         10.         2.5        0.47E-01     0.0         0.0         0.0         20.         0.0         0.0         0.0         5.4         46.        0.57E-01     0.0         0.0         0.0         0.0         0.0         0.0         0.0         0.0         0.0         25.         0.0        0.73         0.0         0.0         0.0         0.0         0.0         0.0         0.0         0.0         0.0         0.0         0.0         0.0        0.12E+03
   608  GLY       1.8         32.         2.5        0.61         0.0         0.0         0.0         0.0         22.         0.0         0.0         0.0         86.         0.0         0.0         0.0         0.0         0.0         0.0         0.0         0.0         0.0         0.0         0.0         38.         0.0         2.0         0.0         0.0         0.0         0.0         0.0         0.0         0.0         0.0         0.0         0.0         0.0         0.0        0.18E+03
   609  PRO       5.3         51.         8.4         1.1        0.31         0.0         0.0         0.0         13.         0.0         0.0         0.0         83.         2.3         1.0         3.3         0.0         0.0         0.0         0.0         0.0         0.0         0.0         0.0         18.         0.0         0.0         0.0         0.0         0.0         0.0         0.0         0.0         0.0         0.0         0.0         0.0         0.0         0.0        0.19E+03
   610  HYP       3.0         42.         27.        0.60        0.36         0.0         0.0         0.0         0.0         0.0         0.0         0.0        0.37         0.0         0.0         0.0         0.0         0.0         0.0         0.0         0.0         0.0         0.0         0.0         2.7         0.0         6.6         0.0         0.0         0.0         0.0         0.0         0.0         0.0         0.0         0.0         0.0         0.0         0.0         83.    
   611  GLY      0.70         9.3         2.8        0.26         0.0         0.0         0.0         0.0         6.4         0.0         0.0         0.0        0.62         0.0         0.0         0.0         0.0         0.0         0.0         0.0         0.0         0.0         0.0         0.0         6.1         0.0        0.95         0.0         0.0         0.0         0.0         0.0         0.0         0.0         0.0         0.0         0.0         0.0         0.0         27.    
   612  PRO       1.1         28.         5.4        0.36         0.0         0.0         0.0         0.0         6.7         0.0         0.0         0.0         1.1         27.         35.         32.         0.0         0.0         0.0         0.0         0.0         0.0         0.0         0.0         34.         0.0        0.31E-01     0.0         0.0         0.0         0.0         0.0         0.0         0.0         0.0         0.0         0.0         0.0         0.0        0.17E+03
   613  ALA      0.59         7.4         2.8         1.4         0.0         0.0         0.0         0.0         4.1         0.0         0.0         0.0         2.4         0.0         0.0         0.0         0.0         0.0         0.0         0.0         0.0         0.0         0.0         0.0        0.14E+03     0.0         1.2         0.0         0.0         0.0         0.0         0.0         0.0         0.0         0.0         0.0         0.0         0.0         0.0        0.16E+03
   614  GLY      0.85         7.1        0.96        0.40        0.22         0.0         0.0         0.0         2.9         0.0         0.0         0.0         3.8         0.0         0.0         0.0         0.0         0.0         0.0         0.0         0.0         0.0         0.0         0.0         58.         0.0        0.17         0.0         0.0         0.0         0.0         0.0         0.0         0.0         0.0         0.0         0.0         0.0         0.0         74.    
   615  ALA       1.3         9.7         7.0         1.7        0.18E-01     0.0         0.0         0.0         2.9         0.0         0.0         0.0         2.0         0.0         0.0         0.0         0.0         0.0         0.0         0.0         0.0         0.0         0.0         0.0        0.18E+03     0.0        0.25         0.0         0.0         0.0         0.0         0.0         0.0         0.0         0.0         0.0         0.0         0.0         0.0        0.20E+03
   616  HYP       2.1         32.         19.         1.1        0.18E-01     0.0         0.0         0.0         0.0         0.0         0.0         0.0        0.81E-02     0.0         0.0         0.0         0.0         0.0         0.0         0.0         0.0         0.0         0.0         0.0         34.         0.0         4.4         0.0         0.0         0.0         0.0         0.0         0.0         0.0         0.0         0.0         0.0         0.0         0.0         92.    
   617  GLY       1.4         3.1        0.77        0.34         0.0         0.0         0.0         0.0         3.0         0.0         0.0         0.0        0.63         0.0         0.0         0.0         0.0         0.0         0.0         0.0         0.0         0.0         0.0         0.0         44.         0.0        0.64         0.0         0.0         0.0         0.0         0.0         0.0         0.0         0.0         0.0         0.0         0.0         0.0         54.    
   618  ASP       2.0         7.7         3.9         2.9         0.0         0.0         0.0         0.0         5.1         0.0         0.0         0.0         1.9         4.1         2.0         0.0         0.0         0.0         0.0         0.0         0.0         0.0         0.0         0.0        0.14E+03     0.0        0.41         0.0         0.0         0.0         0.0         0.0         0.0         0.0         0.0         0.0         0.0         0.0         0.0        0.17E+03
   619  LYS       1.5         6.2         4.3         1.7         0.0         0.0         0.0         0.0         4.2         0.0         0.0         0.0         1.4         2.1        0.76        0.47         22.         0.0         0.0         0.0         0.0         0.0         0.0         0.0        0.15E+03     0.0        0.68         0.0         0.0         0.0         0.0         0.0         0.0         0.0         0.0         0.0         0.0         0.0         0.0        0.19E+03
   620  GLY       1.1         3.0         1.3        0.33         0.0         0.0         0.0         0.0         4.6         0.0         0.0         0.0         1.1         0.0         0.0         0.0         0.0         0.0         0.0         0.0         0.0         0.0         0.0         0.0         47.         0.0        0.15         0.0         0.0         0.0         0.0         0.0         0.0         0.0         0.0         0.0         0.0         0.0         0.0         59.    
   621  GLU       2.0         11.         5.6         3.6        0.20         0.0         0.0         0.0         7.2         0.0         0.0         0.0         3.7         31.         4.8         1.9         0.0         0.0         0.0         0.0         0.0         0.0         0.0         0.0        0.15E+03     0.0        0.13         0.0         0.0         0.0         0.0         0.0         0.0         0.0         0.0         0.0         0.0         0.0         0.0        0.22E+03
   622  SER       1.9         15.         4.4        0.48        0.38         0.0         0.0         0.0         7.0         0.0         0.0         0.0         3.1         36.         0.0         0.0         0.0         0.0         0.0         0.0         0.0         0.0         0.0         0.0         96.         0.0         0.0         0.0         0.0         0.0         0.0         0.0         0.0         0.0         0.0         0.0         0.0         0.0         0.0        0.16E+03
   623  GLY       2.3         13.         1.3        0.90        0.62E-01     0.0         0.0         0.0         4.7         0.0         0.0         0.0        0.66         0.0         0.0         0.0         0.0         0.0         0.0         0.0         0.0         0.0         0.0         0.0         21.         0.0         0.0         0.0         0.0         0.0         0.0         0.0         0.0         0.0         0.0         0.0         0.0         0.0         0.0         44.    
   624  PRO       2.3         34.         7.3         1.4        0.18         0.0         0.0         0.0         8.2         0.0         0.0         0.0         1.3         6.2         2.7         1.4         0.0         0.0         0.0         0.0         0.0         0.0         0.0         0.0         21.         0.0         0.0         0.0         0.0         0.0         0.0         0.0         0.0         0.0         0.0         0.0         0.0         0.0         0.0         86.    
   625  SER       1.9         10.         1.8         2.0        0.23         0.0         0.0         0.0         8.6         0.0         0.0         0.0         2.0         38.         0.0         0.0         0.0         0.0         0.0         0.0         0.0         0.0         0.0         0.0         68.         0.0         0.0         0.0         0.0         0.0         0.0         0.0         0.0         0.0         0.0         0.0         0.0         0.0         0.0        0.13E+03
   626  GLY       1.8         8.8        0.73        0.61         0.0         0.0         0.0         0.0         6.5         0.0         0.0         0.0         1.3         0.0         0.0         0.0         0.0         0.0         0.0         0.0         0.0         0.0         0.0         0.0         36.         0.0         0.0         0.0         0.0         0.0         0.0         0.0         0.0         0.0         0.0         0.0         0.0         0.0         0.0         56.    
   627  PRO       3.0         28.         5.9        0.82         0.0         0.0         0.0         0.0         10.         0.0         0.0         0.0         1.0         27.         35.         33.         0.0         0.0         0.0         0.0         0.0         0.0         0.0         0.0         41.         0.0         0.0         0.0         0.0         0.0         0.0         0.0         0.0         0.0         0.0         0.0         0.0         0.0         0.0        0.18E+03
   628  ALA       1.3         3.4         4.4         1.4         0.0         0.0         0.0         0.0         8.1         0.0         0.0         0.0         2.7         0.0         0.0         0.0         0.0         0.0         0.0         0.0         0.0         0.0         0.0         0.0        0.16E+03     0.0         0.0         0.0         0.0         0.0         0.0         0.0         0.0         0.0         0.0         0.0         0.0         0.0         0.0        0.18E+03
   629  GLY      0.98         12.         1.1        0.73         0.0         0.0         0.0         0.0         8.5         0.0         0.0         0.0         2.0         0.0         0.0         0.0         0.0         0.0         0.0         0.0         0.0         0.0         0.0         0.0         32.         0.0         0.0         0.0         0.0         0.0         0.0         0.0         0.0         0.0         0.0         0.0         0.0         0.0         0.0         57.    
   630  PRO       1.7         30.         5.4         2.3        0.12E-01     0.0         0.0         0.0         8.6         0.0         0.0         0.0        0.79E-01    0.36        0.68         5.1         0.0         0.0         0.0         0.0         0.0         0.0         0.0         0.0         13.         0.0         0.0         0.0         0.0         0.0         0.0         0.0         0.0         0.0         0.0         0.0         0.0         0.0         0.0         67.    
   631  THR      0.59         4.3         4.6         2.9        0.61E-01     0.0         0.0         0.0         11.         0.0         0.0         0.0         1.3        0.37         0.0         0.0         0.0         0.0         0.0         0.0         0.0         0.0         0.0         0.0         25.         0.0         0.0         0.0         0.0         0.0         0.0         0.0         0.0         0.0         0.0         0.0         0.0         0.0         0.0         50.    
   632  GLY      0.61         1.4        0.81        0.55        0.49E-01     0.0         0.0         0.0         8.0         0.0         0.0         0.0         2.4         0.0         0.0         0.0         0.0         0.0         0.0         0.0         0.0         0.0         0.0         0.0         39.         0.0         0.0         0.0         0.0         0.0         0.0         0.0         0.0         0.0         0.0         0.0         0.0         0.0         0.0         53.    
   633  ALA       1.2         6.0         6.8        0.90        0.95E-01     0.0         0.0         0.0         12.         0.0         0.0         0.0         3.1         0.0         0.0         0.0         0.0         0.0         0.0         0.0         0.0         0.0         0.0         0.0        0.19E+03     0.0         0.0         0.0         0.0         0.0         0.0         0.0         0.0         0.0         0.0         0.0         0.0         0.0         0.0        0.22E+03
   634  ARG       2.6         17.         4.2         1.9        0.29         0.0         0.0         0.0         7.7         0.0         0.0         0.0         2.4        0.16         3.9         2.7         17.         0.0         0.0         0.0         0.0         0.0         0.0         0.0         48.         0.0        0.54         0.0         0.0         0.0         0.0         0.0         0.0         0.0         0.0         0.0         0.0         0.0         0.0        0.11E+03
   635  GLY       2.5         6.4        0.27        0.37        0.19         0.0         0.0         0.0         6.2         0.0         0.0         0.0         2.4         0.0         0.0         0.0         0.0         0.0         0.0         0.0         0.0         0.0         0.0         0.0         33.         0.0        0.79         0.0         0.0         0.0         0.0         0.0         0.0         0.0         0.0         0.0         0.0         0.0         0.0         52.    
   636  ALA       2.9         13.         4.5         2.6         0.0         0.0         0.0         0.0         7.8         0.0         0.0         0.0         2.4         0.0         0.0         0.0         0.0         0.0         0.0         0.0         0.0         0.0         0.0         0.0        0.16E+03     0.0         0.0         0.0         0.0         0.0         0.0         0.0         0.0         0.0         0.0         0.0         0.0         0.0         0.0        0.19E+03
   637  HYP       2.9         40.         16.        0.52         0.0         0.0         0.0         0.0         0.0         0.0         0.0         0.0        0.41         0.0         0.0         0.0         0.0         0.0         0.0         0.0         0.0         0.0         0.0         0.0         28.         0.0         9.5         0.0         0.0         0.0         0.0         0.0         0.0         0.0         0.0         0.0         0.0         0.0         0.0         97.    
   638  GLY       2.4         5.7         1.5        0.50        0.12         0.0         0.0         0.0         6.9         0.0         0.0         0.0         1.5         0.0         0.0         0.0         0.0         0.0         0.0         0.0         0.0         0.0         0.0         0.0         28.         0.0        0.12E-01     0.0         0.0         0.0         0.0         0.0         0.0         0.0         0.0         0.0         0.0         0.0         0.0         47.    
   639  ASP       3.1         11.         3.0         3.6        0.24E-01     0.0         0.0         0.0         7.0         0.0         0.0         0.0         3.1         52.         4.9         0.0         0.0         0.0         0.0         0.0         0.0         0.0         0.0         0.0        0.12E+03     0.0         1.1         0.0         0.0         0.0         0.0         0.0         0.0         0.0         0.0         0.0         0.0         0.0         0.0        0.20E+03
   640  ARG       2.7         14.         3.4         2.9         0.0         0.0         0.0         0.0         7.3         0.0         0.0         0.0         3.4         40.         23.         22.         28.         0.0         0.0         0.0         0.0         0.0         0.0         0.0         35.         0.0        0.13         0.0         0.0         0.0         0.0         0.0         0.0         0.0         0.0         0.0         0.0         0.0         0.0        0.18E+03
   641  GLY       1.0         11.        0.60        0.45         0.0         0.0         0.0         0.0         5.5         0.0         0.0         0.0         2.3         0.0         0.0         0.0         0.0         0.0         0.0         0.0         0.0         0.0         0.0         0.0         26.         0.0        0.88         0.0         0.0         0.0         0.0         0.0         0.0         0.0         0.0         0.0         0.0         0.0         0.0         48.    
   642  GLU       1.5         13.         4.1         1.4        0.32         0.0         0.0         0.0         6.5         0.0         0.0         0.0         1.2        0.61         35.        0.24         0.0         0.0         0.0         0.0         0.0         0.0         0.0         0.0        0.12E+03     0.0        0.32         0.0         0.0         0.0         0.0         0.0         0.0         0.0         0.0         0.0         0.0         0.0         0.0        0.19E+03
   643  HYP       2.1         36.         23.        0.62        0.32         0.0         0.0         0.0         0.0         0.0         0.0         0.0        0.81         0.0         0.0         0.0         0.0         0.0         0.0         0.0         0.0         0.0         0.0         0.0         24.         0.0         0.0         0.0         0.0         0.0         0.0         0.0         0.0         0.0         0.0         0.0         0.0         0.0         0.0         87.    
   644  GLY       1.7         6.4         2.3        0.72        0.14         0.0         0.0         0.0         9.4         0.0         0.0         0.0        0.11         0.0         0.0         0.0         0.0         0.0         0.0         0.0         0.0         0.0         0.0         0.0         23.         0.0        0.31         0.0         0.0         0.0         0.0         0.0         0.0         0.0         0.0         0.0         0.0         0.0         0.0         44.    
   645  PRO       1.6         30.         6.9         1.9         0.0         0.0         0.0         0.0         11.         0.0         0.0         0.0        0.30         28.         36.         32.         0.0         0.0         0.0         0.0         0.0         0.0         0.0         0.0         11.         0.0         0.0         0.0         0.0         0.0         0.0         0.0         0.0         0.0         0.0         0.0         0.0         0.0         0.0        0.16E+03
   646  HYP       2.3         32.         22.        0.55        0.35         0.0         0.0         0.0         0.0         0.0         0.0         0.0        0.19         0.0         0.0         0.0         0.0         0.0         0.0         0.0         0.0         0.0         0.0         0.0         7.4         0.0         12.         0.0         0.0         0.0         0.0         0.0         0.0         0.0         0.0         0.0         0.0         0.0         0.0         76.    
   647  GLY       1.4         6.2         1.5        0.13         0.0         0.0         0.0         0.0         10.         0.0         0.0         0.0        0.90         0.0         0.0         0.0         0.0         0.0         0.0         0.0         0.0         0.0         0.0         0.0         39.         0.0        0.29E-01     0.0         0.0         0.0         0.0         0.0         0.0         0.0         0.0         0.0         0.0         0.0         0.0         59.    
   648  PRO       1.5         31.         5.8        0.18         0.0         0.0         0.0         0.0         11.         0.0         0.0         0.0         5.1         28.         35.         32.         0.0         0.0         0.0         0.0         0.0         0.0         0.0         0.0         46.         0.0         1.2         0.0         0.0         0.0         0.0         0.0         0.0         0.0         0.0         0.0         0.0         0.0         0.0        0.20E+03
   649  ALA       1.2         19.         7.6         2.2         0.0         0.0         0.0         0.0         8.0         0.0         0.0         0.0         8.6         0.0         0.0         0.0         0.0         0.0         0.0         0.0         0.0         0.0         0.0         0.0        0.20E+03     0.0         1.9         0.0         0.0         0.0         0.0         0.0         0.0         0.0         0.0         0.0         0.0         0.0         0.0        0.25E+03
   650  GLY      0.98         15.        0.15E-02    0.76         0.0         0.0         0.0         0.0         13.         0.0         0.0         0.0         8.1         0.0         0.0         0.0         0.0         0.0         0.0         0.0         0.0         0.0         0.0         0.0         75.         0.0        0.37         0.0         0.0         0.0         0.0         0.0         0.0         0.0         0.0         0.0         0.0         0.0         0.0        0.11E+03
   651  PHE       1.5         19.         8.1         3.3        0.62E-01     0.0         0.0         0.0         13.         0.0         0.0         0.0         6.5         40.        0.50         0.0         0.0         0.0         0.0         0.0         0.0         0.0         0.0         0.0         50.         0.0        0.70         0.0         0.0         0.0         0.0         0.0         0.0         0.0         0.0         0.0         0.0         0.0         0.0        0.14E+03
   652  ALA      0.75         6.2         5.5         2.5        0.62E-01     0.0         0.0         0.0         8.3         0.0         0.0         0.0         3.1         0.0         0.0         0.0         0.0         0.0         0.0         0.0         0.0         0.0         0.0         0.0        0.17E+03     0.0         1.1         0.0         0.0         0.0         0.0         0.0         0.0         0.0         0.0         0.0         0.0         0.0         0.0        0.20E+03
   653  GLY      0.26         5.7        0.92        0.50        0.70E-01     0.0         0.0         0.0         11.         0.0         0.0         0.0         1.0         0.0         0.0         0.0         0.0         0.0         0.0         0.0         0.0         0.0         0.0         0.0         34.         0.0        0.26         0.0         0.0         0.0         0.0         0.0         0.0         0.0         0.0         0.0         0.0         0.0         0.0         53.    
   654  PRO      0.70         31.         6.9        0.23        0.43E-01     0.0         0.0         0.0         7.8         0.0         0.0         0.0         2.4         8.6         3.8        0.50         0.0         0.0         0.0         0.0         0.0         0.0         0.0         0.0         13.         0.0         0.0         0.0         0.0         0.0         0.0         0.0         0.0         0.0         0.0         0.0         0.0         0.0         0.0         75.    
   655  HYP       3.6         45.         24.        0.90        0.47         0.0         0.0         0.0         0.0         0.0         0.0         0.0         1.6         0.0         0.0         0.0         0.0         0.0         0.0         0.0         0.0         0.0         0.0         0.0         7.0         0.0         7.6         0.0         0.0         0.0         0.0         0.0         0.0         0.0         0.0         0.0         0.0         0.0         0.0         90.    
   656  GLY       1.3         7.4         5.5        0.33        0.31         0.0         0.0         0.0         11.         0.0         0.0         0.0        0.28         0.0         0.0         0.0         0.0         0.0         0.0         0.0         0.0         0.0         0.0         0.0         70.         0.0         0.0         0.0         0.0         0.0         0.0         0.0         0.0         0.0         0.0         0.0         0.0         0.0         0.0         96.    
   657  ALA       1.1         5.6         14.         1.0        0.37E-01     0.0         0.0         0.0         7.5         0.0         0.0         0.0        0.30         0.0         0.0         0.0         0.0         0.0         0.0         0.0         0.0         0.0         0.0         0.0        0.27E+03     0.0         2.0         0.0         0.0         0.0         0.0         0.0         0.0         0.0         0.0         0.0         0.0         0.0         0.0        0.30E+03
   658  ASP      0.67         6.4         7.7         1.1        0.30E-01     0.0         0.0         0.0         10.         0.0         0.0         0.0        0.13         1.8         4.5         0.0         0.0         0.0         0.0         0.0         0.0         0.0         0.0         0.0        0.19E+03     0.0         2.1         0.0         0.0         0.0         0.0         0.0         0.0         0.0         0.0         0.0         0.0         0.0         0.0        0.23E+03
   659  GLY      0.94         4.1        0.68        0.11         0.0         0.0         0.0         0.0         6.2         0.0         0.0         0.0         1.2         0.0         0.0         0.0         0.0         0.0         0.0         0.0         0.0         0.0         0.0         0.0         58.         0.0        0.36         0.0         0.0         0.0         0.0         0.0         0.0         0.0         0.0         0.0         0.0         0.0         0.0         72.    
   660  GLN       1.2         8.8         7.5         1.5        0.17         0.0         0.0         0.0         7.8         0.0         0.0         0.0         2.0         43.         39.         3.6         0.0         0.0         0.0         0.0         0.0         0.0         0.0         0.0        0.17E+03     0.0        0.30         0.0         0.0         0.0         0.0         0.0         0.0         0.0         0.0         0.0         0.0         0.0         0.0        0.28E+03
   661  HYP       2.6         32.         27.         1.3        0.91         0.0         0.0         0.0         0.0         0.0         0.0         0.0        0.95         0.0         0.0         0.0         0.0         0.0         0.0         0.0         0.0         0.0         0.0         0.0         39.         0.0         13.         0.0         0.0         0.0         0.0         0.0         0.0         0.0         0.0         0.0         0.0         0.0         0.0        0.12E+03
   662  GLY       2.2         7.9         5.5        0.38         0.0         0.0         0.0         0.0         6.1         0.0         0.0         0.0        0.43         0.0         0.0         0.0         0.0         0.0         0.0         0.0         0.0         0.0         0.0         0.0         92.         0.0        0.49         0.0         0.0         0.0         0.0         0.0         0.0         0.0         0.0         0.0         0.0         0.0         0.0        0.11E+03
   663  ALA       2.8         8.6         3.4         1.5         0.0         0.0         0.0         0.0         7.2         0.0         0.0         0.0        0.59         0.0         0.0         0.0         0.0         0.0         0.0         0.0         0.0         0.0         0.0         0.0        0.19E+03     0.0        0.94         0.0         0.0         0.0         0.0         0.0         0.0         0.0         0.0         0.0         0.0         0.0         0.0        0.21E+03
   664  LYS       2.5         8.5         6.0         1.3        0.25         0.0         0.0         0.0         8.4         0.0         0.0         0.0        0.96         1.9        0.14         1.6        0.35         0.0         0.0         0.0         0.0         0.0         0.0         0.0        0.16E+03     0.0        0.69         0.0         0.0         0.0         0.0         0.0         0.0         0.0         0.0         0.0         0.0         0.0         0.0        0.20E+03
   665  GLY       1.3         3.5        0.50        0.34         0.0         0.0         0.0         0.0         8.5         0.0         0.0         0.0         1.2         0.0         0.0         0.0         0.0         0.0         0.0         0.0         0.0         0.0         0.0         0.0         49.         0.0        0.93E-01     0.0         0.0         0.0         0.0         0.0         0.0         0.0         0.0         0.0         0.0         0.0         0.0         64.    
   666  GLU       2.1         10.         6.7         3.9         0.0         0.0         0.0         0.0         11.         0.0         0.0         0.0        0.68         43.        0.56         4.6         0.0         0.0         0.0         0.0         0.0         0.0         0.0         0.0        0.16E+03     0.0         1.2         0.0         0.0         0.0         0.0         0.0         0.0         0.0         0.0         0.0         0.0         0.0         0.0        0.24E+03
   667  PRO       2.9         38.         5.7         3.4        0.16         0.0         0.0         0.0         0.0         0.0         0.0         0.0         1.0         27.         35.         30.         0.0         0.0         0.0         0.0         0.0         0.0         0.0         0.0        0.11E+03     0.0         0.0         0.0         0.0         0.0         0.0         0.0         0.0         0.0         0.0         0.0         0.0         0.0         0.0        0.26E+03
   668  GLY       1.9         5.9        0.31        0.17         0.0         0.0         0.0         0.0         11.         0.0         0.0         0.0         1.4         0.0         0.0         0.0         0.0         0.0         0.0         0.0         0.0         0.0         0.0         0.0        0.11E+03     0.0         0.0         0.0         0.0         0.0         0.0         0.0         0.0         0.0         0.0         0.0         0.0         0.0         0.0        0.13E+03
   669  ASP       1.9         9.0         4.8         1.7        0.25         0.0         0.0         0.0         9.2         0.0         0.0         0.0         2.0         31.         1.2         0.0         0.0         0.0         0.0         0.0         0.0         0.0         0.0         0.0        0.16E+03     0.0         0.0         0.0         0.0         0.0         0.0         0.0         0.0         0.0         0.0         0.0         0.0         0.0         0.0        0.22E+03
   670  ALA      0.31         3.5         4.5         1.4        0.25         0.0         0.0         0.0         10.         0.0         0.0         0.0         2.7         0.0         0.0         0.0         0.0         0.0         0.0         0.0         0.0         0.0         0.0         0.0        0.19E+03     0.0         0.0         0.0         0.0         0.0         0.0         0.0         0.0         0.0         0.0         0.0         0.0         0.0         0.0        0.21E+03
   671  GLY      0.60         4.9        0.65E-01    0.54         0.0         0.0         0.0         0.0         6.2         0.0         0.0         0.0         1.9         0.0         0.0         0.0         0.0         0.0         0.0         0.0         0.0         0.0         0.0         0.0         98.         0.0         0.0         0.0         0.0         0.0         0.0         0.0         0.0         0.0         0.0         0.0         0.0         0.0         0.0        0.11E+03
   672  ALA      0.98         4.3         4.7         1.3         0.0         0.0         0.0         0.0         11.         0.0         0.0         0.0         1.7         0.0         0.0         0.0         0.0         0.0         0.0         0.0         0.0         0.0         0.0         0.0        0.19E+03     0.0         0.0         0.0         0.0         0.0         0.0         0.0         0.0         0.0         0.0         0.0         0.0         0.0         0.0        0.21E+03
   673  LYS       1.8         11.         4.0         3.5         0.0         0.0         0.0         0.0         13.         0.0         0.0         0.0         1.5         46.         2.1        0.66         25.         0.0         0.0         0.0         0.0         0.0         0.0         0.0        0.16E+03     0.0         0.0         0.0         0.0         0.0         0.0         0.0         0.0         0.0         0.0         0.0         0.0         0.0         0.0        0.27E+03
   674  GLY       1.6         3.4         1.0        0.35         0.0         0.0         0.0         0.0         6.7         0.0         0.0         0.0         1.8         0.0         0.0         0.0         0.0         0.0         0.0         0.0         0.0         0.0         0.0         0.0         67.         0.0         0.0         0.0         0.0         0.0         0.0         0.0         0.0         0.0         0.0         0.0         0.0         0.0         0.0         82.    
   675  ASP       1.9         8.8         11.         2.2         0.0         0.0         0.0         0.0         6.1         0.0         0.0         0.0         3.2         49.         4.2         0.0         0.0         0.0         0.0         0.0         0.0         0.0         0.0         0.0        0.20E+03     0.0         0.0         0.0         0.0         0.0         0.0         0.0         0.0         0.0         0.0         0.0         0.0         0.0         0.0        0.29E+03
   676  ALA      0.96         10.         10.         1.5         0.0         0.0         0.0         0.0         6.2         0.0         0.0         0.0         1.8         0.0         0.0         0.0         0.0         0.0         0.0         0.0         0.0         0.0         0.0         0.0        0.25E+03     0.0         0.0         0.0         0.0         0.0         0.0         0.0         0.0         0.0         0.0         0.0         0.0         0.0         0.0        0.28E+03
   677  GLY      0.97         9.1        0.86        0.76         0.0         0.0         0.0         0.0         6.3         0.0         0.0         0.0         2.0         0.0         0.0         0.0         0.0         0.0         0.0         0.0         0.0         0.0         0.0         0.0         79.         0.0        0.54         0.0         0.0         0.0         0.0         0.0         0.0         0.0         0.0         0.0         0.0         0.0         0.0        0.10E+03
   678  PRO       2.0         28.         7.9         1.8        0.36         0.0         0.0         0.0         7.5         0.0         0.0         0.0         2.3         8.0         4.0         1.6         0.0         0.0         0.0         0.0         0.0         0.0         0.0         0.0         18.         0.0         0.0         0.0         0.0         0.0         0.0         0.0         0.0         0.0         0.0         0.0         0.0         0.0         0.0         81.    
   679  HYP       2.2         33.         16.        0.47         0.0         0.0         0.0         0.0         0.0         0.0         0.0         0.0        0.52         0.0         0.0         0.0         0.0         0.0         0.0         0.0         0.0         0.0         0.0         0.0         3.3         0.0         5.8         0.0         0.0         0.0         0.0         0.0         0.0         0.0         0.0         0.0         0.0         0.0         0.0         61.    
   680  GLY       1.2         8.6         1.6        0.66         0.0         0.0         0.0         0.0         6.9         0.0         0.0         0.0        0.29         0.0         0.0         0.0         0.0         0.0         0.0         0.0         0.0         0.0         0.0         0.0         10.         0.0        0.39         0.0         0.0         0.0         0.0         0.0         0.0         0.0         0.0         0.0         0.0         0.0         0.0         30.    
   681  PRO       3.1         30.         7.0         1.3         0.0         0.0         0.0         0.0         12.         0.0         0.0         0.0         1.1         7.2         3.2         1.1         0.0         0.0         0.0         0.0         0.0         0.0         0.0         0.0         35.         0.0        0.76         0.0         0.0         0.0         0.0         0.0         0.0         0.0         0.0         0.0         0.0         0.0         0.0        0.10E+03
   682  ALA       3.1         9.0         3.3         1.4         0.0         0.0         0.0         0.0         13.         0.0         0.0         0.0         1.7         0.0         0.0         0.0         0.0         0.0         0.0         0.0         0.0         0.0         0.0         0.0        0.15E+03     0.0         1.6         0.0         0.0         0.0         0.0         0.0         0.0         0.0         0.0         0.0         0.0         0.0         0.0        0.19E+03
   683  GLY       3.4         9.5         1.3         1.2         0.0         0.0         0.0         0.0         11.         0.0         0.0         0.0         1.1         0.0         0.0         0.0         0.0         0.0         0.0         0.0         0.0         0.0         0.0         0.0         47.         0.0        0.63         0.0         0.0         0.0         0.0         0.0         0.0         0.0         0.0         0.0         0.0         0.0         0.0         75.    
   684  PRO       4.2         30.         8.6         1.3         0.0         0.0         0.0         0.0         9.0         0.0         0.0         0.0         1.4         5.5         2.4         1.8         0.0         0.0         0.0         0.0         0.0         0.0         0.0         0.0         44.         0.0        0.19         0.0         0.0         0.0         0.0         0.0         0.0         0.0         0.0         0.0         0.0         0.0         0.0        0.11E+03
   685  ALA       2.4         7.6         5.5         1.3         0.0         0.0         0.0         0.0         9.5         0.0         0.0         0.0         3.7         0.0         0.0         0.0         0.0         0.0         0.0         0.0         0.0         0.0         0.0         0.0        0.17E+03     0.0        0.31E-01     0.0         0.0         0.0         0.0         0.0         0.0         0.0         0.0         0.0         0.0         0.0         0.0        0.20E+03
   686  GLY       2.9         14.         2.5        0.38        0.30         0.0         0.0         0.0         7.6         0.0         0.0         0.0         5.5         0.0         0.0         0.0         0.0         0.0         0.0         0.0         0.0         0.0         0.0         0.0         43.         0.0         1.7         0.0         0.0         0.0         0.0         0.0         0.0         0.0         0.0         0.0         0.0         0.0         0.0         79.    
   687  PRO       3.4         49.         10.         3.2         0.0         0.0         0.0         0.0         13.         0.0         0.0         0.0         4.7         5.2         2.2         2.1         0.0         0.0         0.0         0.0         0.0         0.0         0.0         0.0         81.         0.0         0.0         0.0         0.0         0.0         0.0         0.0         0.0         0.0         0.0         0.0         0.0         0.0         0.0        0.17E+03
   688  HYP       2.0         42.         29.        0.89         0.0         0.0         0.0         0.0         0.0         0.0         0.0         0.0         1.8         0.0         0.0         0.0         0.0         0.0         0.0         0.0         0.0         0.0         0.0         0.0         14.         0.0         7.5         0.0         0.0         0.0         0.0         0.0         0.0         0.0         0.0         0.0         0.0         0.0         0.0         97.    
   689  GLY      0.84         5.9         2.0        0.32         0.0         0.0         0.0         0.0         7.8         0.0         0.0         0.0        0.58         0.0         0.0         0.0         0.0         0.0         0.0         0.0         0.0         0.0         0.0         0.0         7.1         0.0        0.54E-01     0.0         0.0         0.0         0.0         0.0         0.0         0.0         0.0         0.0         0.0         0.0         0.0         25.    
   690  PRO       1.8         26.         7.4         1.2         0.0         0.0         0.0         0.0         11.         0.0         0.0         0.0         2.8         27.         35.         32.         0.0         0.0         0.0         0.0         0.0         0.0         0.0         0.0         17.         0.0         2.0         0.0         0.0         0.0         0.0         0.0         0.0         0.0         0.0         0.0         0.0         0.0         0.0        0.16E+03
   691  ILE       3.0         12.         6.2         1.8        0.18         0.0         0.0         0.0         7.5         0.0         0.0         0.0         2.6         53.         2.1         0.0         0.0         0.0         0.0         0.0         0.0         0.0         0.0         0.0         18.         0.0         1.0         0.0         0.0         0.0         0.0         0.0         0.0         0.0         0.0         0.0         0.0         0.0         0.0        0.11E+03
   692  GLY       3.0         7.1         1.8        0.51         1.4         0.0         0.0         0.0         11.         0.0         0.0         0.0         1.5         0.0         0.0         0.0         0.0         0.0         0.0         0.0         0.0         0.0         0.0         0.0         35.         0.0        0.65         0.0         0.0         0.0         0.0         0.0         0.0         0.0         0.0         0.0         0.0         0.0         0.0         61.    
   693  ASN       4.5         16.         7.4         5.3        0.56         0.0         0.0         0.0         9.6         0.0         0.0         0.0         2.7         42.         13.         0.0         0.0         0.0         0.0         0.0         0.0         0.0         0.0         0.0        0.15E+03     0.0         0.0         0.0         0.0         0.0         0.0         0.0         0.0         0.0         0.0         0.0         0.0         0.0         0.0        0.25E+03
   694  VAL       2.7         11.         4.9         1.1         0.0         0.0         0.0         0.0         10.         0.0         0.0         0.0         2.6         60.         0.0         0.0         0.0         0.0         0.0         0.0         0.0         0.0         0.0         0.0         37.         0.0        0.78         0.0         0.0         0.0         0.0         0.0         0.0         0.0         0.0         0.0         0.0         0.0         0.0        0.13E+03
   695  GLY       1.6         4.2         1.2        0.21         0.0         0.0         0.0         0.0         5.4         0.0         0.0         0.0         1.8         0.0         0.0         0.0         0.0         0.0         0.0         0.0         0.0         0.0         0.0         0.0         39.         0.0        0.85         0.0         0.0         0.0         0.0         0.0         0.0         0.0         0.0         0.0         0.0         0.0         0.0         55.    
   696  ALA       2.2         9.3         9.7         1.7         0.0         0.0         0.0         0.0         5.8         0.0         0.0         0.0         1.1         0.0         0.0         0.0         0.0         0.0         0.0         0.0         0.0         0.0         0.0         0.0        0.19E+03     0.0        0.77E-01     0.0         0.0         0.0         0.0         0.0         0.0         0.0         0.0         0.0         0.0         0.0         0.0        0.22E+03
   697  HYP       4.6         35.         17.        0.77        0.26         0.0         0.0         0.0         0.0         0.0         0.0         0.0        0.36         0.0         0.0         0.0         0.0         0.0         0.0         0.0         0.0         0.0         0.0         0.0         35.         0.0         9.6         0.0         0.0         0.0         0.0         0.0         0.0         0.0         0.0         0.0         0.0         0.0         0.0        0.10E+03
   698  GLY       2.6         3.7        0.43        0.22         0.0         0.0         0.0         0.0         8.3         0.0         0.0         0.0         2.4         0.0         0.0         0.0         0.0         0.0         0.0         0.0         0.0         0.0         0.0         0.0         20.         0.0        0.57         0.0         0.0         0.0         0.0         0.0         0.0         0.0         0.0         0.0         0.0         0.0         0.0         38.    
   699  ALA       2.2         12.         4.4         1.6         0.0         0.0         0.0         0.0         11.         0.0         0.0         0.0         2.5         0.0         0.0         0.0         0.0         0.0         0.0         0.0         0.0         0.0         0.0         0.0         35.         0.0         2.7         0.0         0.0         0.0         0.0         0.0         0.0         0.0         0.0         0.0         0.0         0.0         0.0         72.    
   700  LYS       1.3         9.7         11.         2.7        0.31         0.0         0.0         0.0         8.3         0.0         0.0         0.0         1.2         40.         1.1         24.         27.         0.0         0.0         0.0         0.0         0.0         0.0         0.0        0.12E+03     0.0         2.8         0.0         0.0         0.0         0.0         0.0         0.0         0.0         0.0         0.0         0.0         0.0         0.0        0.25E+03
   701  GLY      0.25         2.2         2.1        0.43         0.0         0.0         0.0         0.0         6.0         0.0         0.0         0.0         2.4         0.0         0.0         0.0         0.0         0.0         0.0         0.0         0.0         0.0         0.0         0.0         95.         0.0        0.25         0.0         0.0         0.0         0.0         0.0         0.0         0.0         0.0         0.0         0.0         0.0         0.0        0.11E+03
   702  ALA      0.78         2.8         13.         2.9        0.67         0.0         0.0         0.0         6.5         0.0         0.0         0.0         3.1         0.0         0.0         0.0         0.0         0.0         0.0         0.0         0.0         0.0         0.0         0.0        0.24E+03     0.0        0.59         0.0         0.0         0.0         0.0         0.0         0.0         0.0         0.0         0.0         0.0         0.0         0.0        0.27E+03
   703  ARG       1.1         5.7         3.3         2.0         0.0         0.0         0.0         0.0         9.8         0.0         0.0         0.0         3.3        0.35         2.2         2.6         33.         0.0         0.0         0.0         0.0         0.0         0.0         0.0         60.         0.0         0.0         0.0         0.0         0.0         0.0         0.0         0.0         0.0         0.0         0.0         0.0         0.0         0.0        0.12E+03
   704  GLY       1.7         4.7        0.80        0.75         0.0         0.0         0.0         0.0         6.7         0.0         0.0         0.0         2.2         0.0         0.0         0.0         0.0         0.0         0.0         0.0         0.0         0.0         0.0         0.0         18.         0.0         0.0         0.0         0.0         0.0         0.0         0.0         0.0         0.0         0.0         0.0         0.0         0.0         0.0         35.    
   705  SER       1.8         5.0         8.6         1.8         1.4         0.0         0.0         0.0         13.         0.0         0.0         0.0         6.2         40.         0.0         0.0         0.0         0.0         0.0         0.0         0.0         0.0         0.0         0.0         95.         0.0         0.0         0.0         0.0         0.0         0.0         0.0         0.0         0.0         0.0         0.0         0.0         0.0         0.0        0.17E+03
   706  ALA       1.8         17.         4.1         1.9         0.0         0.0         0.0         0.0         12.         0.0         0.0         0.0         6.1         0.0         0.0         0.0         0.0         0.0         0.0         0.0         0.0         0.0         0.0         0.0        0.17E+03     0.0        0.94         0.0         0.0         0.0         0.0         0.0         0.0         0.0         0.0         0.0         0.0         0.0         0.0        0.21E+03
   707  GLY       1.3         13.         1.2        0.68         0.0         0.0         0.0         0.0         9.9         0.0         0.0         0.0         1.2         0.0         0.0         0.0         0.0         0.0         0.0         0.0         0.0         0.0         0.0         0.0         29.         0.0        0.96E-01     0.0         0.0         0.0         0.0         0.0         0.0         0.0         0.0         0.0         0.0         0.0         0.0         57.    
   708  PRO       1.4         31.         9.0        0.73         0.0         0.0         0.0         0.0         8.1         0.0         0.0         0.0        0.98         6.3         2.6         1.1         0.0         0.0         0.0         0.0         0.0         0.0         0.0         0.0         15.         0.0         0.0         0.0         0.0         0.0         0.0         0.0         0.0         0.0         0.0         0.0         0.0         0.0         0.0         76.    
   709  HYP       1.2         42.         18.        0.22         0.0         0.0         0.0         0.0         0.0         0.0         0.0         0.0        0.47         0.0         0.0         0.0         0.0         0.0         0.0         0.0         0.0         0.0         0.0         0.0         9.7         0.0         6.0         0.0         0.0         0.0         0.0         0.0         0.0         0.0         0.0         0.0         0.0         0.0         0.0         77.    
   710  GLY      0.48         2.5         2.2        0.19         0.0         0.0         0.0         0.0         4.1         0.0         0.0         0.0        0.39         0.0         0.0         0.0         0.0         0.0         0.0         0.0         0.0         0.0         0.0         0.0         74.         0.0        0.57         0.0         0.0         0.0         0.0         0.0         0.0         0.0         0.0         0.0         0.0         0.0         0.0         84.    
   711  ALA      0.88         1.6         6.3         1.1        0.23         0.0         0.0         0.0         5.8         0.0         0.0         0.0         1.9         0.0         0.0         0.0         0.0         0.0         0.0         0.0         0.0         0.0         0.0         0.0        0.19E+03     0.0        0.61         0.0         0.0         0.0         0.0         0.0         0.0         0.0         0.0         0.0         0.0         0.0         0.0        0.21E+03
   712  THR      0.83         5.2         3.2         1.2        0.23         0.0         0.0         0.0         5.2         0.0         0.0         0.0         2.8         66.         0.0         0.0         0.0         0.0         0.0         0.0         0.0         0.0         0.0         0.0         54.         0.0         1.8         0.0         0.0         0.0         0.0         0.0         0.0         0.0         0.0         0.0         0.0         0.0         0.0        0.14E+03
   713  GLY      0.83         3.1         1.1        0.39         0.0         0.0         0.0         0.0         6.7         0.0         0.0         0.0         2.9         0.0         0.0         0.0         0.0         0.0         0.0         0.0         0.0         0.0         0.0         0.0         10.         0.0        0.74         0.0         0.0         0.0         0.0         0.0         0.0         0.0         0.0         0.0         0.0         0.0         0.0         26.    
   714  PHE       1.7         12.         9.1         2.6         0.0         0.0         0.0         0.0         10.         0.0         0.0         0.0         2.2         1.0         1.9         0.0         0.0         0.0         0.0         0.0         0.0         0.0         0.0         0.0         8.1         0.0        0.63         0.0         0.0         0.0         0.0         0.0         0.0         0.0         0.0         0.0         0.0         0.0         0.0         49.    
   715  HYP       2.1         37.         17.        0.43         0.0         0.0         0.0         0.0         0.0         0.0         0.0         0.0        0.58         0.0         0.0         0.0         0.0         0.0         0.0         0.0         0.0         0.0         0.0         0.0         10.         0.0         9.3         0.0         0.0         0.0         0.0         0.0         0.0         0.0         0.0         0.0         0.0         0.0         0.0         76.    
   716  GLY       2.6         12.         1.3        0.12         0.0         0.0         0.0         0.0         6.1         0.0         0.0         0.0        0.32         0.0         0.0         0.0         0.0         0.0         0.0         0.0         0.0         0.0         0.0         0.0         86.         0.0         1.8         0.0         0.0         0.0         0.0         0.0         0.0         0.0         0.0         0.0         0.0         0.0         0.0        0.11E+03
   717  ALA       1.1         3.1         8.9         1.2         0.0         0.0         0.0         0.0         8.9         0.0         0.0         0.0        0.60         0.0         0.0         0.0         0.0         0.0         0.0         0.0         0.0         0.0         0.0         0.0        0.24E+03     0.0         2.4         0.0         0.0         0.0         0.0         0.0         0.0         0.0         0.0         0.0         0.0         0.0         0.0        0.26E+03
   718  ALA      0.97         2.8         3.5         1.6         0.0         0.0         0.0         0.0         14.         0.0         0.0         0.0         2.3         0.0         0.0         0.0         0.0         0.0         0.0         0.0         0.0         0.0         0.0         0.0        0.19E+03     0.0        0.13         0.0         0.0         0.0         0.0         0.0         0.0         0.0         0.0         0.0         0.0         0.0         0.0        0.21E+03
   719  GLY       1.4         8.0         1.7        0.44         0.0         0.0         0.0         0.0         9.9         0.0         0.0         0.0         3.0         0.0         0.0         0.0         0.0         0.0         0.0         0.0         0.0         0.0         0.0         0.0         31.         0.0         1.9         0.0         0.0         0.0         0.0         0.0         0.0         0.0         0.0         0.0         0.0         0.0         0.0         58.    
   720  ARG       3.2         11.         18.        0.69        0.41         0.0         0.0         0.0         12.         0.0         0.0         0.0         3.0        0.18        0.63         33.         44.         0.0         0.0         0.0         0.0         0.0         0.0         0.0         18.         0.0         1.0         0.0         0.0         0.0         0.0         0.0         0.0         0.0         0.0         0.0         0.0         0.0         0.0        0.15E+03
   721  VAL       4.3         8.2         14.         2.0        0.58         0.0         0.0         0.0         13.         0.0         0.0         0.0         3.1         53.         0.0         0.0         0.0         0.0         0.0         0.0         0.0         0.0         0.0         0.0         25.         0.0        0.12E-01     0.0         0.0         0.0         0.0         0.0         0.0         0.0         0.0         0.0         0.0         0.0         0.0        0.12E+03
   722  GLY       3.2         4.8        0.73        0.16        0.16         0.0         0.0         0.0         9.8         0.0         0.0         0.0         1.1         0.0         0.0         0.0         0.0         0.0         0.0         0.0         0.0         0.0         0.0         0.0         57.         0.0         1.9         0.0         0.0         0.0         0.0         0.0         0.0         0.0         0.0         0.0         0.0         0.0         0.0         79.    
   723  PRO       4.7         48.         8.2         3.5         0.0         0.0         0.0         0.0         12.         0.0         0.0         0.0         2.0         27.         36.         33.         0.0         0.0         0.0         0.0         0.0         0.0         0.0         0.0         88.         0.0         0.0         0.0         0.0         0.0         0.0         0.0         0.0         0.0         0.0         0.0         0.0         0.0         0.0        0.26E+03
   724  HYP       4.3         34.         34.        0.34        0.63         0.0         0.0         0.0         0.0         0.0         0.0         0.0         1.8         0.0         0.0         0.0         0.0         0.0         0.0         0.0         0.0         0.0         0.0         0.0         21.         0.0         18.         0.0         0.0         0.0         0.0         0.0         0.0         0.0         0.0         0.0         0.0         0.0         0.0        0.11E+03
   725  GLY       1.6         7.5         1.9        0.25         0.0         0.0         0.0         0.0         5.9         0.0         0.0         0.0        0.37         0.0         0.0         0.0         0.0         0.0         0.0         0.0         0.0         0.0         0.0         0.0         47.         0.0        0.17         0.0         0.0         0.0         0.0         0.0         0.0         0.0         0.0         0.0         0.0         0.0         0.0         65.    
   726  PRO       2.0         28.         5.5         1.9        0.27         0.0         0.0         0.0         7.7         0.0         0.0         0.0         1.5         28.         35.         33.         0.0         0.0         0.0         0.0         0.0         0.0         0.0         0.0         29.         0.0         2.3         0.0         0.0         0.0         0.0         0.0         0.0         0.0         0.0         0.0         0.0         0.0         0.0        0.17E+03
   727  SER      0.45         3.4         4.5         1.2        0.19         0.0         0.0         0.0         8.1         0.0         0.0         0.0         1.3        0.70         0.0         0.0         0.0         0.0         0.0         0.0         0.0         0.0         0.0         0.0         78.         0.0         1.4         0.0         0.0         0.0         0.0         0.0         0.0         0.0         0.0         0.0         0.0         0.0         0.0         99.    
   728  GLY      0.45         1.6        0.21E-01    0.31        0.33         0.0         0.0         0.0         6.3         0.0         0.0         0.0        0.14         0.0         0.0         0.0         0.0         0.0         0.0         0.0         0.0         0.0         0.0         0.0         37.         0.0        0.56         0.0         0.0         0.0         0.0         0.0         0.0         0.0         0.0         0.0         0.0         0.0         0.0         47.    
   729  ASN      0.92         3.2         5.0         2.5        0.11         0.0         0.0         0.0         11.         0.0         0.0         0.0         1.7         35.         7.2         0.0         0.0         0.0         0.0         0.0         0.0         0.0         0.0         0.0        0.13E+03     0.0        0.83         0.0         0.0         0.0         0.0         0.0         0.0         0.0         0.0         0.0         0.0         0.0         0.0        0.19E+03
   730  ALA       1.8         13.         3.9         1.5        0.11         0.0         0.0         0.0         9.5         0.0         0.0         0.0         2.0         0.0         0.0         0.0         0.0         0.0         0.0         0.0         0.0         0.0         0.0         0.0         41.         0.0         1.3         0.0         0.0         0.0         0.0         0.0         0.0         0.0         0.0         0.0         0.0         0.0         0.0         73.    
   731  GLY       3.2         12.         1.8        0.70         0.0         0.0         0.0         0.0         6.7         0.0         0.0         0.0        0.75         0.0         0.0         0.0         0.0         0.0         0.0         0.0         0.0         0.0         0.0         0.0         70.         0.0         1.4         0.0         0.0         0.0         0.0         0.0         0.0         0.0         0.0         0.0         0.0         0.0         0.0         96.    
   732  PRO       3.5         42.         8.9        0.46         0.0         0.0         0.0         0.0         7.3         0.0         0.0         0.0         1.2         1.2        0.94         4.7         0.0         0.0         0.0         0.0         0.0         0.0         0.0         0.0         87.         0.0         0.0         0.0         0.0         0.0         0.0         0.0         0.0         0.0         0.0         0.0         0.0         0.0         0.0        0.16E+03
   733  HYP       3.8         32.         29.        0.93E-01     0.0         0.0         0.0         0.0         0.0         0.0         0.0         0.0        0.66         0.0         0.0         0.0         0.0         0.0         0.0         0.0         0.0         0.0         0.0         0.0         25.         0.0         12.         0.0         0.0         0.0         0.0         0.0         0.0         0.0         0.0         0.0         0.0         0.0         0.0        0.10E+03
   734  GLY       3.5         19.         5.0        0.30         0.0         0.0         0.0         0.0         12.         0.0         0.0         0.0         81.         0.0         0.0         0.0         0.0         0.0         0.0         0.0         0.0         0.0         0.0         0.0         73.         0.0         4.6         0.0         0.0         0.0         0.0         0.0         0.0         0.0         0.0         0.0         0.0         0.0         0.0        0.20E+03
   735  PRO       7.1         40.         9.3         2.6         0.0         0.0         0.0         0.0         5.7         0.0         0.0         0.0         83.         23.         35.         37.         0.0         0.0         0.0         0.0         0.0         0.0         0.0         0.0         30.         0.0         1.8         0.0         0.0         0.0         0.0         0.0         0.0         0.0         0.0         0.0         0.0         0.0         0.0        0.27E+03
   736  HYP       5.0         40.         14.        0.43        0.18         0.0         0.0         0.0         0.0         0.0         0.0         0.0         2.0         0.0         0.0         0.0         0.0         0.0         0.0         0.0         0.0         0.0         0.0         0.0         12.         0.0         11.         0.0         0.0         0.0         0.0         0.0         0.0         0.0         0.0         0.0         0.0         0.0         0.0         84.    
   737  GLY       4.3         14.         1.3        0.56         0.0         0.0         0.0         0.0         7.9         0.0         0.0         0.0         3.6         0.0         0.0         0.0         0.0         0.0         0.0         0.0         0.0         0.0         0.0         0.0         64.         0.0         2.6         0.0         0.0         0.0         0.0         0.0         0.0         0.0         0.0         0.0         0.0         0.0         0.0         98.    
   738  PRO       3.4         41.         11.        0.43        0.21         0.0         0.0         0.0         5.7         0.0         0.0         0.0         7.3        0.34        0.53         5.1         0.0         0.0         0.0         0.0         0.0         0.0         0.0         0.0        0.12E+03     0.0         3.3         0.0         0.0         0.0         0.0         0.0         0.0         0.0         0.0         0.0         0.0         0.0         0.0        0.19E+03
   739  ALA       1.7         8.7         11.        0.58        0.21         0.0         0.0         0.0         6.0         0.0         0.0         0.0         3.8         0.0         0.0         0.0         0.0         0.0         0.0         0.0         0.0         0.0         0.0         0.0        0.24E+03     0.0         1.8         0.0         0.0         0.0         0.0         0.0         0.0         0.0         0.0         0.0         0.0         0.0         0.0        0.28E+03
   740  GLY       1.4         4.7        0.37        0.15         0.0         0.0         0.0         0.0         7.4         0.0         0.0         0.0         2.0         0.0         0.0         0.0         0.0         0.0         0.0         0.0         0.0         0.0         0.0         0.0         82.         0.0        0.68         0.0         0.0         0.0         0.0         0.0         0.0         0.0         0.0         0.0         0.0         0.0         0.0         99.    
   741  LYS       2.6         12.         4.4        0.94        0.33         0.0         0.0         0.0         8.4         0.0         0.0         0.0         2.2         33.         4.4         27.        0.19E-01     0.0         0.0         0.0         0.0         0.0         0.0         0.0        0.16E+03     0.0         1.2         0.0         0.0         0.0         0.0         0.0         0.0         0.0         0.0         0.0         0.0         0.0         0.0        0.25E+03
   742  GLU       1.3         12.         4.5         1.9        0.33         0.0         0.0         0.0         7.9         0.0         0.0         0.0         1.2         1.5         1.4         2.8         0.0         0.0         0.0         0.0         0.0         0.0         0.0         0.0        0.16E+03     0.0         0.0         0.0         0.0         0.0         0.0         0.0         0.0         0.0         0.0         0.0         0.0         0.0         0.0        0.19E+03
   743  GLY      0.95         2.9         0.0        0.68         0.0         0.0         0.0         0.0         7.5         0.0         0.0         0.0         1.8         0.0         0.0         0.0         0.0         0.0         0.0         0.0         0.0         0.0         0.0         0.0         27.         0.0         0.0         0.0         0.0         0.0         0.0         0.0         0.0         0.0         0.0         0.0         0.0         0.0         0.0         41.    
   744  GLY       1.3         4.8        0.15        0.34         0.0         0.0         0.0         0.0         6.7         0.0         0.0         0.0         1.2         0.0         0.0         0.0         0.0         0.0         0.0         0.0         0.0         0.0         0.0         0.0         26.         0.0         0.0         0.0         0.0         0.0         0.0         0.0         0.0         0.0         0.0         0.0         0.0         0.0         0.0         41.    
   745  LYS       1.9         10.         3.7         1.3         0.0         0.0         0.0         0.0         11.         0.0         0.0         0.0         1.3        0.24         34.         11.         24.         0.0         0.0         0.0         0.0         0.0         0.0         0.0        0.13E+03     0.0         0.0         0.0         0.0         0.0         0.0         0.0         0.0         0.0         0.0         0.0         0.0         0.0         0.0        0.23E+03
   746  GLY       1.7         8.4         1.3        0.44         0.0         0.0         0.0         0.0         6.3         0.0         0.0         0.0         1.6         0.0         0.0         0.0         0.0         0.0         0.0         0.0         0.0         0.0         0.0         0.0         35.         0.0         0.0         0.0         0.0         0.0         0.0         0.0         0.0         0.0         0.0         0.0         0.0         0.0         0.0         55.    
   747  PRO       2.0         32.         7.2        0.74         0.0         0.0         0.0         0.0         12.         0.0         0.0         0.0         1.1         6.1         2.6         1.3         0.0         0.0         0.0         0.0         0.0         0.0         0.0         0.0         13.         0.0         0.0         0.0         0.0         0.0         0.0         0.0         0.0         0.0         0.0         0.0         0.0         0.0         0.0         78.    
   748  ARG       2.2         15.         5.9        0.32         0.0         0.0         0.0         0.0         14.         0.0         0.0         0.0         2.2         41.        0.84E-01     29.        0.28         0.0         0.0         0.0         0.0         0.0         0.0         0.0         16.         0.0         0.0         0.0         0.0         0.0         0.0         0.0         0.0         0.0         0.0         0.0         0.0         0.0         0.0        0.12E+03
   749  GLY       2.4         13.        0.23E-04    0.71         0.0         0.0         0.0         0.0         6.6         0.0         0.0         0.0         5.4         0.0         0.0         0.0         0.0         0.0         0.0         0.0         0.0         0.0         0.0         0.0         33.         0.0         0.0         0.0         0.0         0.0         0.0         0.0         0.0         0.0         0.0         0.0         0.0         0.0         0.0         60.    
   750  GLU       2.6         17.         5.5         1.9         0.0         0.0         0.0         0.0         7.7         0.0         0.0         0.0         4.8         38.         35.        0.77         0.0         0.0         0.0         0.0         0.0         0.0         0.0         0.0        0.14E+03     0.0         0.0         0.0         0.0         0.0         0.0         0.0         0.0         0.0         0.0         0.0         0.0         0.0         0.0        0.25E+03
   751  THR       2.5         9.4         3.6         1.3        0.15         0.0         0.0         0.0         9.8         0.0         0.0         0.0         1.2         62.         0.0         0.0         0.0         0.0         0.0         0.0         0.0         0.0         0.0         0.0         43.         0.0         0.0         0.0         0.0         0.0         0.0         0.0         0.0         0.0         0.0         0.0         0.0         0.0         0.0        0.13E+03
   752  GLY       1.3         4.8        0.63        0.30        0.15         0.0         0.0         0.0         5.2         0.0         0.0         0.0        0.62         0.0         0.0         0.0         0.0         0.0         0.0         0.0         0.0         0.0         0.0         0.0         41.         0.0         0.0         0.0         0.0         0.0         0.0         0.0         0.0         0.0         0.0         0.0         0.0         0.0         0.0         54.    
   753  PRO       1.1         33.         7.6         2.2         0.0         0.0         0.0         0.0         4.1         0.0         0.0         0.0         2.0         28.         35.         32.         0.0         0.0         0.0         0.0         0.0         0.0         0.0         0.0        0.12E+03     0.0         0.0         0.0         0.0         0.0         0.0         0.0         0.0         0.0         0.0         0.0         0.0         0.0         0.0        0.26E+03
   754  ALA      0.39         8.4         9.8        0.84         0.0         0.0         0.0         0.0         7.4         0.0         0.0         0.0         1.6         0.0         0.0         0.0         0.0         0.0         0.0         0.0         0.0         0.0         0.0         0.0        0.22E+03     0.0         1.1         0.0         0.0         0.0         0.0         0.0         0.0         0.0         0.0         0.0         0.0         0.0         0.0        0.25E+03
   755  GLY      0.83         3.6        0.96        0.46         0.0         0.0         0.0         0.0         4.6         0.0         0.0         0.0         1.4         0.0         0.0         0.0         0.0         0.0         0.0         0.0         0.0         0.0         0.0         0.0         45.         0.0        0.74         0.0         0.0         0.0         0.0         0.0         0.0         0.0         0.0         0.0         0.0         0.0         0.0         57.    
   756  ARG       2.8         14.         7.2         2.6         0.0         0.0         0.0         0.0         8.1         0.0         0.0         0.0         1.7         39.        0.17        0.22         24.         0.0         0.0         0.0         0.0         0.0         0.0         0.0         9.8         0.0         0.0         0.0         0.0         0.0         0.0         0.0         0.0         0.0         0.0         0.0         0.0         0.0         0.0        0.11E+03
   757  HYP       2.6         39.         17.        0.26         0.0         0.0         0.0         0.0         0.0         0.0         0.0         0.0        0.35         0.0         0.0         0.0         0.0         0.0         0.0         0.0         0.0         0.0         0.0         0.0         2.3         0.0         6.0         0.0         0.0         0.0         0.0         0.0         0.0         0.0         0.0         0.0         0.0         0.0         0.0         67.    
   758  GLY       1.4         5.0         2.9        0.12         0.0         0.0         0.0         0.0         6.0         0.0         0.0         0.0         1.1         0.0         0.0         0.0         0.0         0.0         0.0         0.0         0.0         0.0         0.0         0.0         29.         0.0        0.67         0.0         0.0         0.0         0.0         0.0         0.0         0.0         0.0         0.0         0.0         0.0         0.0         46.    
   759  GLU       1.9         6.2         6.4         2.5        0.17         0.0         0.0         0.0         5.6         0.0         0.0         0.0         2.7        0.13         35.         1.9         0.0         0.0         0.0         0.0         0.0         0.0         0.0         0.0        0.14E+03     0.0        0.95         0.0         0.0         0.0         0.0         0.0         0.0         0.0         0.0         0.0         0.0         0.0         0.0        0.20E+03
   760  VAL       1.8         6.3         6.5         2.0        0.18         0.0         0.0         0.0         6.3         0.0         0.0         0.0         1.7         51.         0.0         0.0         0.0         0.0         0.0         0.0         0.0         0.0         0.0         0.0         33.         0.0        0.60         0.0         0.0         0.0         0.0         0.0         0.0         0.0         0.0         0.0         0.0         0.0         0.0        0.11E+03
   761  GLY       2.2         10.         2.2         1.5        0.15         0.0         0.0         0.0         5.6         0.0         0.0         0.0        0.10         0.0         0.0         0.0         0.0         0.0         0.0         0.0         0.0         0.0         0.0         0.0         6.9         0.0        0.34         0.0         0.0         0.0         0.0         0.0         0.0         0.0         0.0         0.0         0.0         0.0         0.0         29.    
   762  PRO       2.4         33.         6.9         2.5        0.31         0.0         0.0         0.0         6.7         0.0         0.0         0.0        0.11         1.2        0.92         4.6         0.0         0.0         0.0         0.0         0.0         0.0         0.0         0.0         6.2         0.0        0.95         0.0         0.0         0.0         0.0         0.0         0.0         0.0         0.0         0.0         0.0         0.0         0.0         66.    
   763  PRO       1.5         32.         4.8         2.0         0.0         0.0         0.0         0.0         0.0         0.0         0.0         0.0         2.5         28.         35.         29.         0.0         0.0         0.0         0.0         0.0         0.0         0.0         0.0         7.4         0.0         0.0         0.0         0.0         0.0         0.0         0.0         0.0         0.0         0.0         0.0         0.0         0.0         0.0        0.14E+03
   764  GLY       1.2         11.         1.4        0.74        0.43E-03     0.0         0.0         0.0         6.4         0.0         0.0         0.0         2.6         0.0         0.0         0.0         0.0         0.0         0.0         0.0         0.0         0.0         0.0         0.0         6.2         0.0        0.26         0.0         0.0         0.0         0.0         0.0         0.0         0.0         0.0         0.0         0.0         0.0         0.0         29.    
   765  PRO       2.8         34.         7.7         1.8         0.0         0.0         0.0         0.0         6.7         0.0         0.0         0.0         1.2         7.6         3.4         1.1         0.0         0.0         0.0         0.0         0.0         0.0         0.0         0.0         6.9         0.0         0.0         0.0         0.0         0.0         0.0         0.0         0.0         0.0         0.0         0.0         0.0         0.0         0.0         73.    
   766  HYP       2.9         34.         17.        0.51         0.0         0.0         0.0         0.0         0.0         0.0         0.0         0.0        0.99         0.0         0.0         0.0         0.0         0.0         0.0         0.0         0.0         0.0         0.0         0.0         2.5         0.0         4.8         0.0         0.0         0.0         0.0         0.0         0.0         0.0         0.0         0.0         0.0         0.0         0.0         63.    
   767  GLY       1.7         9.7         2.8        0.84         0.0         0.0         0.0         0.0         4.7         0.0         0.0         0.0        0.70         0.0         0.0         0.0         0.0         0.0         0.0         0.0         0.0         0.0         0.0         0.0         11.         0.0        0.65         0.0         0.0         0.0         0.0         0.0         0.0         0.0         0.0         0.0         0.0         0.0         0.0         32.    
   768  PRO       2.4         28.         6.4         2.2        0.88E-01     0.0         0.0         0.0         8.1         0.0         0.0         0.0         2.5         25.         35.         34.         0.0         0.0         0.0         0.0         0.0         0.0         0.0         0.0         39.         0.0        0.86         0.0         0.0         0.0         0.0         0.0         0.0         0.0         0.0         0.0         0.0         0.0         0.0        0.18E+03
   769  ALA      0.37         2.6         3.8         1.2         0.0         0.0         0.0         0.0         7.6         0.0         0.0         0.0         2.1         0.0         0.0         0.0         0.0         0.0         0.0         0.0         0.0         0.0         0.0         0.0        0.16E+03     0.0         1.3         0.0         0.0         0.0         0.0         0.0         0.0         0.0         0.0         0.0         0.0         0.0         0.0        0.18E+03
   770  GLY      0.32         3.9        0.12        0.70         0.0         0.0         0.0         0.0         6.4         0.0         0.0         0.0        0.48         0.0         0.0         0.0         0.0         0.0         0.0         0.0         0.0         0.0         0.0         0.0         52.         0.0        0.18         0.0         0.0         0.0         0.0         0.0         0.0         0.0         0.0         0.0         0.0         0.0         0.0         64.    
   771  GLU      0.79         5.9         3.8         1.8         0.0         0.0         0.0         0.0         7.8         0.0         0.0         0.0        0.74        0.50         33.         4.6         0.0         0.0         0.0         0.0         0.0         0.0         0.0         0.0        0.14E+03     0.0        0.72         0.0         0.0         0.0         0.0         0.0         0.0         0.0         0.0         0.0         0.0         0.0         0.0        0.20E+03
   772  LYS       1.4         5.9         2.8         1.1         0.0         0.0         0.0         0.0         8.5         0.0         0.0         0.0         1.6         1.2        0.12         25.        0.20         0.0         0.0         0.0         0.0         0.0         0.0         0.0        0.14E+03     0.0         0.0         0.0         0.0         0.0         0.0         0.0         0.0         0.0         0.0         0.0         0.0         0.0         0.0        0.18E+03
   773  GLY       1.8         3.9         1.2        0.32         0.0         0.0         0.0         0.0         5.7         0.0         0.0         0.0         2.3         0.0         0.0         0.0         0.0         0.0         0.0         0.0         0.0         0.0         0.0         0.0         40.         0.0        0.53         0.0         0.0         0.0         0.0         0.0         0.0         0.0         0.0         0.0         0.0         0.0         0.0         55.    
   774  SER       1.8         7.6         7.7         1.3         0.0         0.0         0.0         0.0         3.9         0.0         0.0         0.0         2.1        0.25         0.0         0.0         0.0         0.0         0.0         0.0         0.0         0.0         0.0         0.0        0.10E+03     0.0         0.0         0.0         0.0         0.0         0.0         0.0         0.0         0.0         0.0         0.0         0.0         0.0         0.0        0.13E+03
   775  HYP       1.4         32.         16.        0.57         0.0         0.0         0.0         0.0         0.0         0.0         0.0         0.0        0.90         0.0         0.0         0.0         0.0         0.0         0.0         0.0         0.0         0.0         0.0         0.0         24.         0.0         4.8         0.0         0.0         0.0         0.0         0.0         0.0         0.0         0.0         0.0         0.0         0.0         0.0         80.    
   776  GLY      0.40         4.3         3.8        0.67        0.31         0.0         0.0         0.0         2.4         0.0         0.0         0.0        0.19         0.0         0.0         0.0         0.0         0.0         0.0         0.0         0.0         0.0         0.0         0.0         76.         0.0        0.38         0.0         0.0         0.0         0.0         0.0         0.0         0.0         0.0         0.0         0.0         0.0         0.0         88.    
   777  ALA      0.87         5.5         14.         3.4        0.31         0.0         0.0         0.0         5.9         0.0         0.0         0.0        0.87         0.0         0.0         0.0         0.0         0.0         0.0         0.0         0.0         0.0         0.0         0.0        0.23E+03     0.0        0.85         0.0         0.0         0.0         0.0         0.0         0.0         0.0         0.0         0.0         0.0         0.0         0.0        0.26E+03
   778  ASP       1.1         7.0         2.7         2.2         0.0         0.0         0.0         0.0         5.6         0.0         0.0         0.0         1.4        0.99         7.2         0.0         0.0         0.0         0.0         0.0         0.0         0.0         0.0         0.0        0.15E+03     0.0        0.82         0.0         0.0         0.0         0.0         0.0         0.0         0.0         0.0         0.0         0.0         0.0         0.0        0.17E+03
   779  GLY       1.6         6.8         1.1        0.75         0.0         0.0         0.0         0.0         5.6         0.0         0.0         0.0         1.0         0.0         0.0         0.0         0.0         0.0         0.0         0.0         0.0         0.0         0.0         0.0         41.         0.0        0.75         0.0         0.0         0.0         0.0         0.0         0.0         0.0         0.0         0.0         0.0         0.0         0.0         59.    
   780  PRO       2.0         28.         6.9        0.69        0.11         0.0         0.0         0.0         6.1         0.0         0.0         0.0        0.83         7.0         3.1         1.2         0.0         0.0         0.0         0.0         0.0         0.0         0.0         0.0         39.         0.0        0.74E-01     0.0         0.0         0.0         0.0         0.0         0.0         0.0         0.0         0.0         0.0         0.0         0.0         94.    
   781  ALA       1.0         6.5         3.9         1.5         0.0         0.0         0.0         0.0         8.3         0.0         0.0         0.0        0.72         0.0         0.0         0.0         0.0         0.0         0.0         0.0         0.0         0.0         0.0         0.0        0.16E+03     0.0        0.25         0.0         0.0         0.0         0.0         0.0         0.0         0.0         0.0         0.0         0.0         0.0         0.0        0.18E+03
   782  GLY       1.3         3.5        0.42E-01    0.39         0.0         0.0         0.0         0.0         5.1         0.0         0.0         0.0         1.9         0.0         0.0         0.0         0.0         0.0         0.0         0.0         0.0         0.0         0.0         0.0         71.         0.0         1.2         0.0         0.0         0.0         0.0         0.0         0.0         0.0         0.0         0.0         0.0         0.0         0.0         84.    
   783  ALA       1.8         10.         4.2         2.0         0.0         0.0         0.0         0.0         4.5         0.0         0.0         0.0         2.2         0.0         0.0         0.0         0.0         0.0         0.0         0.0         0.0         0.0         0.0         0.0        0.15E+03     0.0         0.0         0.0         0.0         0.0         0.0         0.0         0.0         0.0         0.0         0.0         0.0         0.0         0.0        0.18E+03
   784  HYP       1.3         35.         23.        0.77         0.0         0.0         0.0         0.0         0.0         0.0         0.0         0.0        0.52         0.0         0.0         0.0         0.0         0.0         0.0         0.0         0.0         0.0         0.0         0.0         32.         0.0         7.2         0.0         0.0         0.0         0.0         0.0         0.0         0.0         0.0         0.0         0.0         0.0         0.0        0.10E+03
   785  GLY      0.79         2.0         2.7        0.69         0.0         0.0         0.0         0.0         5.4         0.0         0.0         0.0         1.4         0.0         0.0         0.0         0.0         0.0         0.0         0.0         0.0         0.0         0.0         0.0         42.         0.0        0.33E-02     0.0         0.0         0.0         0.0         0.0         0.0         0.0         0.0         0.0         0.0         0.0         0.0         55.    
   786  THR       2.4         7.4         7.5         2.5        0.26         0.0         0.0         0.0         6.2         0.0         0.0         0.0         1.8         63.         0.0         0.0         0.0         0.0         0.0         0.0         0.0         0.0         0.0         0.0         15.         0.0         2.2         0.0         0.0         0.0         0.0         0.0         0.0         0.0         0.0         0.0         0.0         0.0         0.0        0.11E+03
   787  PRO       3.6         31.         6.5         1.8        0.42         0.0         0.0         0.0         8.2         0.0         0.0         0.0         1.4         8.0         3.6         1.0         0.0         0.0         0.0         0.0         0.0         0.0         0.0         0.0         9.1         0.0        0.93         0.0         0.0         0.0         0.0         0.0         0.0         0.0         0.0         0.0         0.0         0.0         0.0         75.    
   788  GLY       2.7         11.        0.78        0.75         0.0         0.0         0.0         0.0         6.0         0.0         0.0         0.0         1.4         0.0         0.0         0.0         0.0         0.0         0.0         0.0         0.0         0.0         0.0         0.0         8.7         0.0        0.48         0.0         0.0         0.0         0.0         0.0         0.0         0.0         0.0         0.0         0.0         0.0         0.0         32.    
   789  PRO       2.7         31.         6.0         2.0        0.15         0.0         0.0         0.0         9.5         0.0         0.0         0.0        0.81         27.         35.         33.         0.0         0.0         0.0         0.0         0.0         0.0         0.0         0.0         8.4         0.0        0.81         0.0         0.0         0.0         0.0         0.0         0.0         0.0         0.0         0.0         0.0         0.0         0.0        0.16E+03
   790  GLN       2.4         14.         4.6        0.55        0.28         0.0         0.0         0.0         11.         0.0         0.0         0.0         2.3         42.        0.14         1.1         0.0         0.0         0.0         0.0         0.0         0.0         0.0         0.0         22.         0.0         0.0         0.0         0.0         0.0         0.0         0.0         0.0         0.0         0.0         0.0         0.0         0.0         0.0        0.10E+03
   791  GLY       1.5         6.4        0.74        0.23        0.17         0.0         0.0         0.0         12.         0.0         0.0         0.0         2.1         0.0         0.0         0.0         0.0         0.0         0.0         0.0         0.0         0.0         0.0         0.0         53.         0.0         0.0         0.0         0.0         0.0         0.0         0.0         0.0         0.0         0.0         0.0         0.0         0.0         0.0         77.    
   792  ILE       1.8         12.         8.4         4.2        0.57         0.0         0.0         0.0         11.         0.0         0.0         0.0         1.7         46.         46.         0.0         0.0         0.0         0.0         0.0         0.0         0.0         0.0         0.0         43.         0.0         0.0         0.0         0.0         0.0         0.0         0.0         0.0         0.0         0.0         0.0         0.0         0.0         0.0        0.17E+03
   793  ALA      0.60         4.1         5.7         1.7        0.57         0.0         0.0         0.0         9.6         0.0         0.0         0.0         3.7         0.0         0.0         0.0         0.0         0.0         0.0         0.0         0.0         0.0         0.0         0.0        0.17E+03     0.0         0.0         0.0         0.0         0.0         0.0         0.0         0.0         0.0         0.0         0.0         0.0         0.0         0.0        0.20E+03
   794  GLY      0.55         5.1        0.11E-01    0.32         0.0         0.0         0.0         0.0         10.         0.0         0.0         0.0         5.2         0.0         0.0         0.0         0.0         0.0         0.0         0.0         0.0         0.0         0.0         0.0         61.         0.0         0.0         0.0         0.0         0.0         0.0         0.0         0.0         0.0         0.0         0.0         0.0         0.0         0.0         82.    
   795  GLN       1.2         12.         5.8         2.4         0.0         0.0         0.0         0.0         11.         0.0         0.0         0.0         3.8         7.2         39.         2.4         0.0         0.0         0.0         0.0         0.0         0.0         0.0         0.0        0.16E+03     0.0         0.0         0.0         0.0         0.0         0.0         0.0         0.0         0.0         0.0         0.0         0.0         0.0         0.0        0.25E+03
   796  ARG       1.3         14.         3.7         3.0        0.24         0.0         0.0         0.0         11.         0.0         0.0         0.0         2.5         2.3        0.50        0.85E-02     1.3         0.0         0.0         0.0         0.0         0.0         0.0         0.0         92.         0.0         0.0         0.0         0.0         0.0         0.0         0.0         0.0         0.0         0.0         0.0         0.0         0.0         0.0        0.13E+03
   797  GLY      0.59         2.9         1.3        0.64         0.0         0.0         0.0         0.0         6.8         0.0         0.0         0.0         2.2         0.0         0.0         0.0         0.0         0.0         0.0         0.0         0.0         0.0         0.0         0.0         63.         0.0         0.0         0.0         0.0         0.0         0.0         0.0         0.0         0.0         0.0         0.0         0.0         0.0         0.0         78.    
   798  VAL       1.4         6.9         7.7         2.6        0.14         0.0         0.0         0.0         8.4         0.0         0.0         0.0         2.0         51.         0.0         0.0         0.0         0.0         0.0         0.0         0.0         0.0         0.0         0.0         19.         0.0         0.0         0.0         0.0         0.0         0.0         0.0         0.0         0.0         0.0         0.0         0.0         0.0         0.0         99.    
   799  VAL       1.3         6.8         5.1         1.4        0.14         0.0         0.0         0.0         6.9         0.0         0.0         0.0         1.7         59.         0.0         0.0         0.0         0.0         0.0         0.0         0.0         0.0         0.0         0.0         18.         0.0        0.77E-01     0.0         0.0         0.0         0.0         0.0         0.0         0.0         0.0         0.0         0.0         0.0         0.0        0.10E+03
   800  GLY       1.0         2.7        0.29        0.37         0.0         0.0         0.0         0.0         5.5         0.0         0.0         0.0         2.6         0.0         0.0         0.0         0.0         0.0         0.0         0.0         0.0         0.0         0.0         0.0         7.7         0.0        0.82         0.0         0.0         0.0         0.0         0.0         0.0         0.0         0.0         0.0         0.0         0.0         0.0         21.    
   801  LEU       1.5         13.         5.5         5.8        0.16         0.0         0.0         0.0         6.1         0.0         0.0         0.0         2.1         3.4         40.         0.0         0.0         0.0         0.0         0.0         0.0         0.0         0.0         0.0         13.         0.0         0.0         0.0         0.0         0.0         0.0         0.0         0.0         0.0         0.0         0.0         0.0         0.0         0.0         90.    
   802  HYP       2.3         33.         16.        0.79         0.0         0.0         0.0         0.0         0.0         0.0         0.0         0.0        0.16E-01     0.0         0.0         0.0         0.0         0.0         0.0         0.0         0.0         0.0         0.0         0.0         2.9         0.0         4.9         0.0         0.0         0.0         0.0         0.0         0.0         0.0         0.0         0.0         0.0         0.0         0.0         60.    
   803  GLY       1.1         5.8         1.5        0.23         0.0         0.0         0.0         0.0         3.6         0.0         0.0         0.0        0.83         0.0         0.0         0.0         0.0         0.0         0.0         0.0         0.0         0.0         0.0         0.0         28.         0.0        0.24         0.0         0.0         0.0         0.0         0.0         0.0         0.0         0.0         0.0         0.0         0.0         0.0         42.    
   804  GLN       1.2         6.8         4.4         3.0        0.21         0.0         0.0         0.0         5.6         0.0         0.0         0.0         2.7         44.         3.1         3.7         0.0         0.0         0.0         0.0         0.0         0.0         0.0         0.0        0.15E+03     0.0        0.23         0.0         0.0         0.0         0.0         0.0         0.0         0.0         0.0         0.0         0.0         0.0         0.0        0.22E+03
   805  ARG      0.59         9.8         4.2         1.3        0.39E-01     0.0         0.0         0.0         7.1         0.0         0.0         0.0         2.8         40.         4.1        0.28E-01     43.         0.0         0.0         0.0         0.0         0.0         0.0         0.0         41.         0.0        0.62         0.0         0.0         0.0         0.0         0.0         0.0         0.0         0.0         0.0         0.0         0.0         0.0        0.15E+03
   806  GLY      0.23         3.5        0.82E-01    0.91        0.39E-01     0.0         0.0         0.0         5.1         0.0         0.0         0.0         1.5         0.0         0.0         0.0         0.0         0.0         0.0         0.0         0.0         0.0         0.0         0.0         25.         0.0        0.72         0.0         0.0         0.0         0.0         0.0         0.0         0.0         0.0         0.0         0.0         0.0         0.0         37.    
   807  GLU      0.70         7.7         3.4         2.0         0.0         0.0         0.0         0.0         8.7         0.0         0.0         0.0         2.6        0.41        0.32         2.8         0.0         0.0         0.0         0.0         0.0         0.0         0.0         0.0        0.13E+03     0.0         1.5         0.0         0.0         0.0         0.0         0.0         0.0         0.0         0.0         0.0         0.0         0.0         0.0        0.16E+03
   808  ARG       2.3         15.         4.5         1.2        0.37E-02     0.0         0.0         0.0         11.         0.0         0.0         0.0         3.8         31.         1.8         30.         19.         0.0         0.0         0.0         0.0         0.0         0.0         0.0         40.         0.0         0.0         0.0         0.0         0.0         0.0         0.0         0.0         0.0         0.0         0.0         0.0         0.0         0.0        0.16E+03
[truncated: 1,149,045 more chars]
