# Supplementary material for: Devising Bone Molecular Models at the Nanoscale: From Usual Mineralized Collagen Fibrils to the First Bone Fibers Including Hydroxyapatite in the Extra-Fibrillar Volume
Source: Materials (Basel). 2022 Mar 19;15(6):2274. doi: 10.3390/ma15062274 (PMC8955169; doi:10.3390/ma15062274)
Supplement: Supplementary file 1 [file materials-15-02274-s001.zip › Supplementary_Materials/0-COL1_Modeller/2_models_allh/COL1.B99990027.pdb]

EXPDTA    THEORETICAL MODEL, MODELLER 9.25 2021/08/20 08:41:31
REMARK   6 MODELLER OBJECTIVE FUNCTION:    962962.8750
REMARK   6 MODELLER BEST TEMPLATE % SEQ ID:  91.481
REMARK   6 SEQUENCE: COL1
REMARK   6 ALIGNMENT: ../1_alignment/ALI_MANlength.ali
REMARK   6 SCRIPT: 2_model_MANlength_allH.py
REMARK   6 DOPE score: -91196.32812
REMARK   6 GA341 score: 0.98629
REMARK   6 TEMPLATE: 3hr2_noLYZ 1:A - 1054:A MODELS 1:A - 1055:A AT 91.5%
REMARK   6 TEMPLATE: 3hr2_noLYZ 1:B - 1026:B MODELS 1058:B - 2085:B AT 91.5%
REMARK   6 TEMPLATE: 3hr2_noLYZ 1:C - 1054:C MODELS 2098:C - 3152:C AT 91.5%
ATOM      1  N   GLN A   1      -2.559  21.246   9.236  1.00 86.17           N
ATOM      2  H   GLN A   1      -2.577  21.423   8.212  1.00 86.17           H
ATOM      3  CA  GLN A   1      -3.776  20.503   9.631  1.00 86.17           C
ATOM      4  HA  GLN A   1      -4.568  21.223   9.770  1.00 86.17           H
ATOM      5  CB  GLN A   1      -4.129  19.474   8.538  1.00 86.17           C
ATOM      6  HB3 GLN A   1      -3.959  19.954   7.551  1.00 86.17           H
ATOM      7  HB2 GLN A   1      -3.442  18.604   8.616  1.00 86.17           H
ATOM      8  CG  GLN A   1      -5.592  19.004   8.547  1.00 86.17           C
ATOM      9  HG3 GLN A   1      -6.262  19.877   8.398  1.00 86.17           H
ATOM     10  HG2 GLN A   1      -5.757  18.285   7.716  1.00 86.17           H
ATOM     11  CD  GLN A   1      -5.935  18.332   9.867  1.00 86.17           C
ATOM     12  OE1 GLN A   1      -6.472  18.963  10.776  1.00 86.17           O
ATOM     13  NE2 GLN A   1      -5.608  17.018   9.982  1.00 86.17           N
ATOM     14 HE22 GLN A   1      -5.804  16.528  10.831  1.00 86.17           H
ATOM     15 HE21 GLN A   1      -5.169  16.543   9.219  1.00 86.17           H
ATOM     16  C   GLN A   1      -3.451  19.814  10.917  1.00 86.17           C
ATOM     17  O   GLN A   1      -3.255  20.465  11.942  1.00 86.17           O
ATOM     18  H2  GLN A   1      -1.716  20.687   9.477  1.00 86.17           H
ATOM     19  H3  GLN A   1      -2.528  22.154   9.744  1.00 86.17           H
ATOM     20  N   LEU A   2      -3.368  18.469  10.899  1.00246.70           N
ATOM     21  H   LEU A   2      -3.536  17.921  10.084  1.00246.70           H
ATOM     22  CA  LEU A   2      -2.994  17.775  12.090  1.00246.70           C
ATOM     23  HA  LEU A   2      -3.000  16.869  11.503  1.00246.70           H
ATOM     24  CB  LEU A   2      -4.018  16.892  12.853  1.00246.70           C
ATOM     25  HB3 LEU A   2      -4.377  16.101  12.160  1.00246.70           H
ATOM     26  HB2 LEU A   2      -4.891  17.531  13.106  1.00246.70           H
ATOM     27  CG  LEU A   2      -3.538  16.210  14.152  1.00246.70           C
ATOM     28  HG  LEU A   2      -4.410  15.661  14.569  1.00246.70           H
ATOM     29  CD1 LEU A   2      -2.439  15.175  13.870  1.00246.70           C
ATOM     30 HD11 LEU A   2      -1.546  15.663  13.427  1.00246.70           H
ATOM     31 HD12 LEU A   2      -2.140  14.672  14.814  1.00246.70           H
ATOM     32 HD13 LEU A   2      -2.812  14.401  13.164  1.00246.70           H
ATOM     33  CD2 LEU A   2      -3.109  17.246  15.204  1.00246.70           C
ATOM     34 HD21 LEU A   2      -2.202  17.792  14.870  1.00246.70           H
ATOM     35 HD22 LEU A   2      -3.926  17.980  15.377  1.00246.70           H
ATOM     36 HD23 LEU A   2      -2.885  16.738  16.166  1.00246.70           H
ATOM     37  C   LEU A   2      -1.513  17.626  12.201  1.00246.70           C
ATOM     38  O   LEU A   2      -0.881  16.989  11.360  1.00246.70           O
ATOM     39  N   SER A   3      -0.914  18.240  13.236  1.00 97.46           N
ATOM     40  H   SER A   3      -1.423  18.730  13.939  1.00 97.46           H
ATOM     41  CA  SER A   3       0.516  18.310  13.312  1.00 97.46           C
ATOM     42  HA  SER A   3       0.884  18.329  12.296  1.00 97.46           H
ATOM     43  CB  SER A   3       1.023  19.545  14.073  1.00 97.46           C
ATOM     44  HB3 SER A   3       2.131  19.597  14.017  1.00 97.46           H
ATOM     45  HB2 SER A   3       0.596  20.469  13.627  1.00 97.46           H
ATOM     46  OG  SER A   3       0.639  19.466  15.437  1.00 97.46           O
ATOM     47  HG  SER A   3       1.044  18.665  15.778  1.00 97.46           H
ATOM     48  C   SER A   3       1.083  17.118  14.006  1.00 97.46           C
ATOM     49  O   SER A   3       0.488  16.042  14.053  1.00 97.46           O
ATOM     50  N   TYR A   4       2.309  17.318  14.529  1.00178.59           N
ATOM     51  H   TYR A   4       2.749  18.211  14.478  1.00178.59           H
ATOM     52  CA  TYR A   4       3.064  16.311  15.210  1.00178.59           C
ATOM     53  HA  TYR A   4       2.776  15.344  14.825  1.00178.59           H
ATOM     54  CB  TYR A   4       4.578  16.549  15.049  1.00178.59           C
ATOM     55  HB3 TYR A   4       4.930  16.214  14.050  1.00178.59           H
ATOM     56  HB2 TYR A   4       4.809  17.628  15.177  1.00178.59           H
ATOM     57  CG  TYR A   4       5.345  15.812  16.094  1.00178.59           C
ATOM     58  CD1 TYR A   4       5.647  14.475  15.983  1.00178.59           C
ATOM     59  HD1 TYR A   4       5.319  13.920  15.117  1.00178.59           H
ATOM     60  CD2 TYR A   4       5.775  16.504  17.204  1.00178.59           C
ATOM     61  HD2 TYR A   4       5.546  17.556  17.297  1.00178.59           H
ATOM     62  CE1 TYR A   4       6.364  13.841  16.973  1.00178.59           C
ATOM     63  HE1 TYR A   4       6.598  12.791  16.881  1.00178.59           H
ATOM     64  CE2 TYR A   4       6.491  15.876  18.194  1.00178.59           C
ATOM     65  HE2 TYR A   4       6.819  16.434  19.059  1.00178.59           H
ATOM     66  CZ  TYR A   4       6.786  14.541  18.079  1.00178.59           C
ATOM     67  OH  TYR A   4       7.521  13.894  19.095  1.00178.59           O
ATOM     68  HH  TYR A   4       7.712  14.539  19.779  1.00178.59           H
ATOM     69  C   TYR A   4       2.744  16.370  16.667  1.00178.59           C
ATOM     70  O   TYR A   4       2.964  17.382  17.331  1.00178.59           O
ATOM     71  N   GLY A   5       2.210  15.250  17.193  1.00 24.18           N
ATOM     72  H   GLY A   5       2.014  14.444  16.640  1.00 24.18           H
ATOM     73  CA  GLY A   5       1.873  15.159  18.580  1.00 24.18           C
ATOM     74  HA3 GLY A   5       1.750  16.166  18.953  1.00 24.18           H
ATOM     75  HA2 GLY A   5       0.997  14.535  18.674  1.00 24.18           H
ATOM     76  C   GLY A   5       3.023  14.517  19.281  1.00 24.18           C
ATOM     77  O   GLY A   5       4.128  14.440  18.748  1.00 24.18           O
ATOM     78  N   TYR A   6       2.776  14.038  20.515  1.00167.35           N
ATOM     79  H   TYR A   6       1.876  14.097  20.939  1.00167.35           H
ATOM     80  CA  TYR A   6       3.809  13.434  21.304  1.00167.35           C
ATOM     81  HA  TYR A   6       4.660  13.252  20.663  1.00167.35           H
ATOM     82  CB  TYR A   6       4.183  14.333  22.493  1.00167.35           C
ATOM     83  HB3 TYR A   6       4.556  15.313  22.124  1.00167.35           H
ATOM     84  HB2 TYR A   6       3.293  14.503  23.135  1.00167.35           H
ATOM     85  CG  TYR A   6       5.249  13.744  23.350  1.00167.35           C
ATOM     86  CD1 TYR A   6       6.580  13.880  23.026  1.00167.35           C
ATOM     87  HD1 TYR A   6       6.864  14.414  22.131  1.00167.35           H
ATOM     88  CD2 TYR A   6       4.905  13.071  24.499  1.00167.35           C
ATOM     89  HD2 TYR A   6       3.863  12.966  24.765  1.00167.35           H
ATOM     90  CE1 TYR A   6       7.552  13.342  23.837  1.00167.35           C
ATOM     91  HE1 TYR A   6       8.595  13.455  23.580  1.00167.35           H
ATOM     92  CE2 TYR A   6       5.873  12.532  25.312  1.00167.35           C
ATOM     93  HE2 TYR A   6       5.591  12.006  26.212  1.00167.35           H
ATOM     94  CZ  TYR A   6       7.198  12.668  24.980  1.00167.35           C
ATOM     95  OH  TYR A   6       8.193  12.118  25.815  1.00167.35           O
ATOM     96  HH  TYR A   6       7.758  11.732  26.579  1.00167.35           H
ATOM     97  C   TYR A   6       3.276  12.134  21.818  1.00167.35           C
ATOM     98  O   TYR A   6       2.078  11.999  22.060  1.00167.35           O
ATOM     99  N   ASP A   7       4.157  11.124  21.972  1.00325.31           N
ATOM    100  H   ASP A   7       5.129  11.216  21.768  1.00325.31           H
ATOM    101  CA  ASP A   7       3.714   9.851  22.459  1.00325.31           C
ATOM    102  HA  ASP A   7       4.734   9.547  22.275  1.00325.31           H
ATOM    103  CB  ASP A   7       3.528   8.629  21.534  1.00325.31           C
ATOM    104  HB3 ASP A   7       2.928   8.918  20.645  1.00325.31           H
ATOM    105  HB2 ASP A   7       3.008   7.807  22.071  1.00325.31           H
ATOM    106  CG  ASP A   7       4.902   8.159  21.075  1.00325.31           C
ATOM    107  OD1 ASP A   7       5.676   9.002  20.548  1.00325.31           O
ATOM    108  OD2 ASP A   7       5.201   6.949  21.262  1.00325.31           O
ATOM    109  C   ASP A   7       3.945   9.575  23.906  1.00325.31           C
ATOM    110  O   ASP A   7       5.044   9.786  24.415  1.00325.31           O
ATOM    111  N   GLU A   8       2.887   9.114  24.605  1.00335.80           N
ATOM    112  H   GLU A   8       2.001   8.960  24.175  1.00335.80           H
ATOM    113  CA  GLU A   8       2.980   8.757  25.992  1.00335.80           C
ATOM    114  HA  GLU A   8       2.681   9.770  26.216  1.00335.80           H
ATOM    115  CB  GLU A   8       4.152   9.136  26.921  1.00335.80           C
ATOM    116  HB3 GLU A   8       3.778   9.188  27.966  1.00335.80           H
ATOM    117  HB2 GLU A   8       4.528  10.142  26.638  1.00335.80           H
ATOM    118  CG  GLU A   8       5.317   8.148  26.853  1.00335.80           C
ATOM    119  HG3 GLU A   8       4.956   7.122  27.085  1.00335.80           H
ATOM    120  HG2 GLU A   8       5.782   8.151  25.844  1.00335.80           H
ATOM    121  CD  GLU A   8       6.342   8.560  27.899  1.00335.80           C
ATOM    122  OE1 GLU A   8       6.093   9.571  28.609  1.00335.80           O
ATOM    123  OE2 GLU A   8       7.386   7.863  28.007  1.00335.80           O
ATOM    124  C   GLU A   8       1.740   8.239  26.632  1.00335.80           C
ATOM    125  O   GLU A   8       0.662   8.815  26.489  1.00335.80           O
ATOM    126  N   LYS A   9       1.870   7.113  27.361  1.00366.54           N
ATOM    127  H   LYS A   9       2.735   6.625  27.452  1.00366.54           H
ATOM    128  CA  LYS A   9       0.751   6.580  28.076  1.00366.54           C
ATOM    129  HA  LYS A   9       0.099   7.406  28.322  1.00366.54           H
ATOM    130  CB  LYS A   9      -0.021   5.496  27.296  1.00366.54           C
ATOM    131  HB3 LYS A   9       0.635   4.615  27.132  1.00366.54           H
ATOM    132  HB2 LYS A   9      -0.306   5.903  26.302  1.00366.54           H
ATOM    133  CG  LYS A   9      -1.301   5.064  28.014  1.00366.54           C
ATOM    134  HG3 LYS A   9      -1.795   4.260  27.425  1.00366.54           H
ATOM    135  HG2 LYS A   9      -1.040   4.655  29.013  1.00366.54           H
ATOM    136  CD  LYS A   9      -2.283   6.228  28.168  1.00366.54           C
ATOM    137  HD3 LYS A   9      -2.588   6.584  27.161  1.00366.54           H
ATOM    138  HD2 LYS A   9      -1.751   7.057  28.682  1.00366.54           H
ATOM    139  CE  LYS A   9      -3.535   5.887  28.979  1.00366.54           C
ATOM    140  HE3 LYS A   9      -4.168   6.793  29.098  1.00366.54           H
ATOM    141  HE2 LYS A   9      -3.263   5.494  29.982  1.00366.54           H
ATOM    142  NZ  LYS A   9      -4.347   4.863  28.287  1.00366.54           N
ATOM    143  HZ1 LYS A   9      -3.826   3.963  28.262  1.00366.54           H
ATOM    144  HZ2 LYS A   9      -4.546   5.177  27.316  1.00366.54           H
ATOM    145  HZ3 LYS A   9      -5.242   4.731  28.800  1.00366.54           H
ATOM    146  C   LYS A   9       1.302   5.986  29.336  1.00366.54           C
ATOM    147  O   LYS A   9       2.394   5.421  29.334  1.00366.54           O
ATOM    148  N   SER A  10       0.561   6.111  30.455  1.00252.40           N
ATOM    149  H   SER A  10      -0.325   6.568  30.467  1.00252.40           H
ATOM    150  CA  SER A  10       1.053   5.621  31.710  0.83252.40           C
ATOM    151  HA  SER A  10       0.329   6.283  32.161  1.00252.40           H
ATOM    152  CB  SER A  10       1.969   6.483  32.603  1.00252.40           C
ATOM    153  HB3 SER A  10       2.200   5.940  33.544  1.00252.40           H
ATOM    154  HB2 SER A  10       2.920   6.710  32.074  1.00252.40           H
ATOM    155  OG  SER A  10       1.321   7.704  32.931  1.00252.40           O
ATOM    156  HG  SER A  10       0.509   7.462  33.382  1.00252.40           H
ATOM    157  C   SER A  10       0.317   4.481  32.333  1.00252.40           C
ATOM    158  O   SER A  10      -0.871   4.286  32.080  1.00252.40           O
ATOM    159  N   THR A  11       1.019   3.677  33.159  1.00114.76           N
ATOM    160  H   THR A  11       1.983   3.820  33.373  1.00114.76           H
ATOM    161  CA  THR A  11       0.370   2.557  33.775  1.00114.76           C
ATOM    162  HA  THR A  11      -0.129   2.015  32.986  1.00114.76           H
ATOM    163  CB  THR A  11       1.298   1.633  34.521  1.00114.76           C
ATOM    164  HB  THR A  11       2.202   1.436  33.906  1.00114.76           H
ATOM    165  OG1 THR A  11       0.637   0.397  34.747  1.00114.76           O
ATOM    166  HG1 THR A  11       0.421   0.054  33.876  1.00114.76           H
ATOM    167  CG2 THR A  11       1.701   2.245  35.873  1.00114.76           C
ATOM    168 HG21 THR A  11       2.386   1.550  36.406  1.00114.76           H
ATOM    169 HG22 THR A  11       2.220   3.216  35.734  1.00114.76           H
ATOM    170 HG23 THR A  11       0.803   2.403  36.508  1.00114.76           H
ATOM    171  C   THR A  11      -0.651   3.103  34.722  1.00114.76           C
ATOM    172  O   THR A  11      -1.759   2.580  34.826  1.00114.76           O
ATOM    173  N   GLY A  12      -0.297   4.192  35.434  1.00 97.58           N
ATOM    174  H   GLY A  12       0.602   4.617  35.358  1.00 97.58           H
ATOM    175  CA  GLY A  12      -1.230   4.819  36.324  0.89 97.58           C
ATOM    176  HA3 GLY A  12      -2.202   4.787  35.854  1.00 97.58           H
ATOM    177  HA2 GLY A  12      -0.868   5.815  36.529  1.00 97.58           H
ATOM    178  C   GLY A  12      -1.281   4.047  37.604  1.00 97.58           C
ATOM    179  O   GLY A  12      -0.327   3.366  37.976  1.00 97.58           O
ATOM    180  N   GLY A  13      -2.425   4.149  38.312  1.00 76.03           N
ATOM    181  H   GLY A  13      -3.197   4.697  38.000  1.00 76.03           H
ATOM    182  CA  GLY A  13      -2.591   3.482  39.570  0.86 76.03           C
ATOM    183  HA3 GLY A  13      -1.721   2.864  39.735  1.00 76.03           H
ATOM    184  HA2 GLY A  13      -3.527   2.944  39.539  1.00 76.03           H
ATOM    185  C   GLY A  13      -2.658   4.534  40.632  1.00 76.03           C
ATOM    186  O   GLY A  13      -1.991   5.564  40.549  1.00 76.03           O
ATOM    187  N   ILE A  14      -3.483   4.287  41.670  1.00212.17           N
ATOM    188  H   ILE A  14      -4.021   3.450  41.737  1.00212.17           H
ATOM    189  CA  ILE A  14      -3.648   5.237  42.731  0.79212.17           C
ATOM    190  HA  ILE A  14      -4.536   4.666  42.964  1.00212.17           H
ATOM    191  CB  ILE A  14      -4.737   6.278  42.678  1.00212.17           C
ATOM    192  HB  ILE A  14      -5.717   5.768  42.555  1.00212.17           H
ATOM    193  CG1 ILE A  14      -4.527   7.207  41.473  1.00212.17           C
ATOM    194 HG13 ILE A  14      -5.364   7.937  41.436  1.00212.17           H
ATOM    195 HG12 ILE A  14      -4.555   6.602  40.542  1.00212.17           H
ATOM    196  CG2 ILE A  14      -4.745   7.022  44.023  1.00212.17           C
ATOM    197 HG21 ILE A  14      -5.500   7.838  44.007  1.00212.17           H
ATOM    198 HG22 ILE A  14      -4.998   6.324  44.849  1.00212.17           H
ATOM    199 HG23 ILE A  14      -3.747   7.466  44.225  1.00212.17           H
ATOM    200  CD1 ILE A  14      -3.206   7.968  41.538  1.00212.17           C
ATOM    201 HD11 ILE A  14      -3.165   8.587  42.460  1.00212.17           H
ATOM    202 HD12 ILE A  14      -3.104   8.637  40.657  1.00212.17           H
ATOM    203 HD13 ILE A  14      -2.353   7.257  41.547  1.00212.17           H
ATOM    204  C   ILE A  14      -3.134   4.833  44.069  1.00212.17           C
ATOM    205  O   ILE A  14      -3.565   3.825  44.627  1.00212.17           O
ATOM    206  N   SER A  15      -2.181   5.605  44.626  1.00241.72           N
ATOM    207  H   SER A  15      -1.800   6.414  44.186  1.00241.72           H
ATOM    208  CA  SER A  15      -1.704   5.269  45.931  0.87241.72           C
ATOM    209  HA  SER A  15      -1.447   6.315  46.010  1.00241.72           H
ATOM    210  CB  SER A  15      -0.202   5.202  46.290  1.00241.72           C
ATOM    211  HB3 SER A  15       0.274   6.196  46.156  1.00241.72           H
ATOM    212  HB2 SER A  15      -0.089   4.891  47.351  1.00241.72           H
ATOM    213  OG  SER A  15       0.470   4.256  45.471  1.00241.72           O
ATOM    214  HG  SER A  15       0.543   4.659  44.603  1.00241.72           H
ATOM    215  C   SER A  15      -2.691   5.474  47.023  1.00241.72           C
ATOM    216  O   SER A  15      -3.353   6.509  47.082  1.00241.72           O
ATOM    217  N   VAL A  16      -2.833   4.485  47.926  1.00164.85           N
ATOM    218  H   VAL A  16      -2.335   3.621  47.896  1.00164.85           H
ATOM    219  CA  VAL A  16      -3.745   4.699  49.006  0.86164.85           C
ATOM    220  HA  VAL A  16      -4.601   5.225  48.607  1.00164.85           H
ATOM    221  CB  VAL A  16      -4.186   3.441  49.706  1.00164.85           C
ATOM    222  HB  VAL A  16      -5.204   3.732  49.367  1.00164.85           H
ATOM    223  CG1 VAL A  16      -4.864   3.677  51.063  1.00164.85           C
ATOM    224 HG11 VAL A  16      -4.336   4.482  51.619  1.00164.85           H
ATOM    225 HG12 VAL A  16      -5.924   3.979  50.924  1.00164.85           H
ATOM    226 HG13 VAL A  16      -4.836   2.749  51.674  1.00164.85           H
ATOM    227  CG2 VAL A  16      -4.483   2.275  48.750  1.00164.85           C
ATOM    228 HG21 VAL A  16      -3.597   1.615  48.643  1.00164.85           H
ATOM    229 HG22 VAL A  16      -4.762   2.663  47.747  1.00164.85           H
ATOM    230 HG23 VAL A  16      -5.333   1.670  49.135  1.00164.85           H
ATOM    231  C   VAL A  16      -3.044   5.575  49.969  1.00164.85           C
ATOM    232  O   VAL A  16      -2.039   5.224  50.586  1.00164.85           O
ATOM    233  N   PRO A  17      -3.600   6.739  50.077  1.00116.55           N
ATOM    234  CA  PRO A  17      -3.066   7.741  50.943  0.82116.55           C
ATOM    235  HA  PRO A  17      -2.035   7.933  50.679  1.00116.55           H
ATOM    236  CD  PRO A  17      -5.017   6.946  49.814  1.00116.55           C
ATOM    237  HD3 PRO A  17      -5.157   7.090  48.721  1.00116.55           H
ATOM    238  HD2 PRO A  17      -5.592   6.061  50.163  1.00116.55           H
ATOM    239  CB  PRO A  17      -4.026   8.917  50.780  1.00116.55           C
ATOM    240  HB3 PRO A  17      -3.781   9.463  49.843  1.00116.55           H
ATOM    241  HB2 PRO A  17      -3.999   9.619  51.641  1.00116.55           H
ATOM    242  CG  PRO A  17      -5.381   8.211  50.608  1.00116.55           C
ATOM    243  HG3 PRO A  17      -6.135   8.842  50.092  1.00116.55           H
ATOM    244  HG2 PRO A  17      -5.763   7.917  51.609  1.00116.55           H
ATOM    245  C   PRO A  17      -3.137   7.220  52.345  1.00116.55           C
ATOM    246  O   PRO A  17      -3.999   6.390  52.631  1.00116.55           O
ATOM    247  N   GLY A  18      -2.219   7.677  53.220  1.00173.20           N
ATOM    248  H   GLY A  18      -1.501   8.314  52.949  1.00173.20           H
ATOM    249  CA  GLY A  18      -2.243   7.314  54.611  1.00173.20           C
ATOM    250  HA3 GLY A  18      -1.629   8.026  55.143  1.00173.20           H
ATOM    251  HA2 GLY A  18      -3.276   7.292  54.925  1.00173.20           H
ATOM    252  C   GLY A  18      -1.658   5.953  54.769  1.00173.20           C
ATOM    253  O   GLY A  18      -1.206   5.342  53.802  1.00173.20           O
ATOM    254  N   PRO A  19      -1.639   5.456  55.983  1.00235.91           N
ATOM    255  CA  PRO A  19      -2.037   6.194  57.160  1.00235.91           C
ATOM    256  HA  PRO A  19      -2.674   7.023  56.884  1.00235.91           H
ATOM    257  CD  PRO A  19      -1.765   4.022  56.192  1.00235.91           C
ATOM    258  HD3 PRO A  19      -0.853   3.507  55.823  1.00235.91           H
ATOM    259  HD2 PRO A  19      -2.661   3.667  55.640  1.00235.91           H
ATOM    260  CB  PRO A  19      -2.673   5.165  58.088  1.00235.91           C
ATOM    261  HB3 PRO A  19      -2.562   5.435  59.160  1.00235.91           H
ATOM    262  HB2 PRO A  19      -3.751   5.068  57.838  1.00235.91           H
ATOM    263  CG  PRO A  19      -1.956   3.865  57.708  1.00235.91           C
ATOM    264  HG3 PRO A  19      -2.513   2.949  58.000  1.00235.91           H
ATOM    265  HG2 PRO A  19      -0.957   3.864  58.194  1.00235.91           H
ATOM    266  C   PRO A  19      -0.757   6.690  57.764  1.00235.91           C
ATOM    267  O   PRO A  19       0.287   6.578  57.124  1.00235.91           O
ATOM    268  N   MET A  20      -0.820   7.230  59.001  1.00330.75           N
ATOM    269  H   MET A  20      -1.678   7.323  59.498  1.00330.75           H
ATOM    270  CA  MET A  20       0.369   7.640  59.695  0.94330.75           C
ATOM    271  HA  MET A  20       1.204   7.430  59.042  1.00330.75           H
ATOM    272  CB  MET A  20       0.384   9.129  60.100  1.00330.75           C
ATOM    273  HB3 MET A  20       0.226   9.749  59.191  1.00330.75           H
ATOM    274  HB2 MET A  20       1.385   9.381  60.513  1.00330.75           H
ATOM    275  CG  MET A  20      -0.674   9.501  61.137  1.00330.75           C
ATOM    276  HG3 MET A  20      -0.570  10.587  61.351  1.00330.75           H
ATOM    277  HG2 MET A  20      -0.447   8.949  62.074  1.00330.75           H
ATOM    278  SD  MET A  20      -2.361   9.129  60.576  1.00330.75           S
ATOM    279  CE  MET A  20      -2.292  10.241  59.142  1.00330.75           C
ATOM    280  HE1 MET A  20      -2.547  11.282  59.434  1.00330.75           H
ATOM    281  HE2 MET A  20      -1.276  10.250  58.693  1.00330.75           H
ATOM    282  HE3 MET A  20      -3.010   9.919  58.357  1.00330.75           H
ATOM    283  C   MET A  20       0.472   6.779  60.920  1.00330.75           C
ATOM    284  O   MET A  20      -0.381   5.924  61.153  1.00330.75           O
ATOM    285  N   GLY A  21       1.539   6.962  61.726  1.00 57.69           N
ATOM    286  H   GLY A  21       2.225   7.665  61.553  1.00 57.69           H
ATOM    287  CA  GLY A  21       1.773   6.099  62.856  1.00 57.69           C
ATOM    288  HA3 GLY A  21       1.640   5.083  62.515  1.00 57.69           H
ATOM    289  HA2 GLY A  21       2.766   6.313  63.222  1.00 57.69           H
ATOM    290  C   GLY A  21       0.788   6.381  63.947  1.00 57.69           C
ATOM    291  O   GLY A  21       0.097   7.398  63.982  1.00 57.69           O
ATOM    292  N   PRO A  22       0.742   5.421  64.834  1.00214.21           N
ATOM    293  CA  PRO A  22      -0.136   5.469  65.981  1.00214.21           C
ATOM    294  HA  PRO A  22      -1.075   5.879  65.641  1.00214.21           H
ATOM    295  CD  PRO A  22       0.948   4.054  64.381  1.00214.21           C
ATOM    296  HD3 PRO A  22       1.986   3.762  64.649  1.00214.21           H
ATOM    297  HD2 PRO A  22       0.803   3.992  63.281  1.00214.21           H
ATOM    298  CB  PRO A  22      -0.261   4.023  66.452  1.00214.21           C
ATOM    299  HB3 PRO A  22       0.569   3.795  67.154  1.00214.21           H
ATOM    300  HB2 PRO A  22      -1.234   3.824  66.950  1.00214.21           H
ATOM    301  CG  PRO A  22      -0.066   3.213  65.163  1.00214.21           C
ATOM    302  HG3 PRO A  22       0.265   2.168  65.343  1.00214.21           H
ATOM    303  HG2 PRO A  22      -1.025   3.208  64.602  1.00214.21           H
ATOM    304  C   PRO A  22       0.433   6.359  67.045  1.00214.21           C
ATOM    305  O   PRO A  22       1.526   6.897  66.869  1.00214.21           O
ATOM    306  N   SER A  23      -0.322   6.515  68.150  1.00146.27           N
ATOM    307  H   SER A  23      -1.196   6.043  68.235  1.00146.27           H
ATOM    308  CA  SER A  23       0.014   7.358  69.265  1.00146.27           C
ATOM    309  HA  SER A  23       0.323   8.315  68.871  1.00146.27           H
ATOM    310  CB  SER A  23      -1.195   7.530  70.205  1.00146.27           C
ATOM    311  HB3 SER A  23      -1.531   6.538  70.576  1.00146.27           H
ATOM    312  HB2 SER A  23      -2.034   7.999  69.646  1.00146.27           H
ATOM    313  OG  SER A  23      -0.869   8.352  71.314  1.00146.27           O
ATOM    314  HG  SER A  23      -0.272   7.833  71.858  1.00146.27           H
ATOM    315  C   SER A  23       1.146   6.757  70.041  1.00146.27           C
ATOM    316  O   SER A  23       1.525   5.608  69.823  1.00146.27           O
ATOM    317  N   GLY A  24       1.724   7.554  70.970  1.00 55.00           N
ATOM    318  H   GLY A  24       1.418   8.488  71.137  1.00 55.00           H
ATOM    319  CA  GLY A  24       2.850   7.104  71.743  1.00 55.00           C
ATOM    320  HA3 GLY A  24       3.648   7.818  71.609  1.00 55.00           H
ATOM    321  HA2 GLY A  24       3.088   6.105  71.408  1.00 55.00           H
ATOM    322  C   GLY A  24       2.468   7.049  73.186  1.00 55.00           C
ATOM    323  O   GLY A  24       1.501   7.649  73.655  1.00 55.00           O
ATOM    324  N   PRO A  25       3.279   6.292  73.865  1.00122.73           N
ATOM    325  CA  PRO A  25       3.191   6.031  75.282  1.00122.73           C
ATOM    326  HA  PRO A  25       2.158   5.837  75.531  1.00122.73           H
ATOM    327  CD  PRO A  25       4.160   5.360  73.185  1.00122.73           C
ATOM    328  HD3 PRO A  25       4.715   5.880  72.374  1.00122.73           H
ATOM    329  HD2 PRO A  25       3.535   4.545  72.765  1.00122.73           H
ATOM    330  CB  PRO A  25       4.120   4.835  75.517  1.00122.73           C
ATOM    331  HB3 PRO A  25       4.676   4.920  76.475  1.00122.73           H
ATOM    332  HB2 PRO A  25       3.521   3.900  75.517  1.00122.73           H
ATOM    333  CG  PRO A  25       5.062   4.832  74.302  1.00122.73           C
ATOM    334  HG3 PRO A  25       5.497   3.833  74.082  1.00122.73           H
ATOM    335  HG2 PRO A  25       5.879   5.566  74.468  1.00122.73           H
ATOM    336  C   PRO A  25       3.669   7.201  76.075  1.00122.73           C
ATOM    337  O   PRO A  25       4.171   8.176  75.518  1.00122.73           O
ATOM    338  N   ARG A  26       3.493   7.072  77.402  1.00999.99           N
ATOM    339  H   ARG A  26       3.063   6.250  77.767  1.00999.99           H
ATOM    340  CA  ARG A  26       3.864   8.022  78.404  1.00999.99           C
ATOM    341  HA  ARG A  26       3.495   8.996  78.119  1.00999.99           H
ATOM    342  CB  ARG A  26       3.360   7.582  79.781  1.00999.99           C
ATOM    343  HB3 ARG A  26       3.894   6.649  80.063  1.00999.99           H
ATOM    344  HB2 ARG A  26       3.588   8.359  80.542  1.00999.99           H
ATOM    345  CG  ARG A  26       1.862   7.284  79.762  1.00999.99           C
ATOM    346  HG3 ARG A  26       1.645   6.619  78.899  1.00999.99           H
ATOM    347  HG2 ARG A  26       1.306   8.234  79.619  1.00999.99           H
ATOM    348  CD  ARG A  26       1.371   6.582  81.026  1.00999.99           C
ATOM    349  HD3 ARG A  26       1.700   7.125  81.935  1.00999.99           H
ATOM    350  HD2 ARG A  26       0.265   6.477  81.026  1.00999.99           H
ATOM    351  NE  ARG A  26       1.954   5.210  81.068  1.00999.99           N
ATOM    352  HE  ARG A  26       2.858   5.026  80.680  1.00999.99           H
ATOM    353  CZ  ARG A  26       1.237   4.209  81.656  1.00999.99           C
ATOM    354  NH1 ARG A  26      -0.001   4.489  82.157  1.00999.99           N
ATOM    355 HH11 ARG A  26       2.650   2.740  81.379  1.00999.99           H
ATOM    356 HH12 ARG A  26       1.202   2.220  82.174  1.00999.99           H
ATOM    357  NH2 ARG A  26       1.742   2.944  81.743  1.00999.99           N
ATOM    358 HH21 ARG A  26      -0.372   5.415  82.075  1.00999.99           H
ATOM    359 HH22 ARG A  26      -0.540   3.771  82.596  1.00999.99           H
ATOM    360  C   ARG A  26       5.360   8.024  78.478  1.00999.99           C
ATOM    361  O   ARG A  26       6.023   7.224  77.819  1.00999.99           O
ATOM    362  N   GLY A  27       5.933   8.949  79.275  1.00 30.74           N
ATOM    363  H   GLY A  27       5.402   9.598  79.814  1.00 30.74           H
ATOM    364  CA  GLY A  27       7.363   9.050  79.363  0.93 30.74           C
ATOM    365  HA3 GLY A  27       7.611  10.079  79.569  1.00 30.74           H
ATOM    366  HA2 GLY A  27       7.763   8.683  78.429  1.00 30.74           H
ATOM    367  C   GLY A  27       7.890   8.193  80.471  1.00 30.74           C
ATOM    368  O   GLY A  27       7.202   7.327  81.010  1.00 30.74           O
ATOM    369  N   LEU A  28       9.168   8.454  80.821  1.00227.71           N
ATOM    370  H   LEU A  28       9.677   9.188  80.379  1.00227.71           H
ATOM    371  CA  LEU A  28       9.918   7.698  81.782  0.94227.71           C
ATOM    372  HA  LEU A  28       9.419   6.747  81.905  1.00227.71           H
ATOM    373  CB  LEU A  28      11.351   7.466  81.255  1.00227.71           C
ATOM    374  HB3 LEU A  28      11.295   6.855  80.329  1.00227.71           H
ATOM    375  HB2 LEU A  28      11.755   8.462  80.970  1.00227.71           H
ATOM    376  CG  LEU A  28      12.377   6.826  82.215  1.00227.71           C
ATOM    377  HG  LEU A  28      13.036   7.613  81.790  1.00227.71           H
ATOM    378  CD1 LEU A  28      13.429   5.917  81.569  1.00227.71           C
ATOM    379 HD11 LEU A  28      13.155   4.852  81.728  1.00227.71           H
ATOM    380 HD12 LEU A  28      13.478   6.108  80.475  1.00227.71           H
ATOM    381 HD13 LEU A  28      14.430   6.099  82.013  1.00227.71           H
ATOM    382  CD2 LEU A  28      12.700   7.563  83.522  1.00227.71           C
ATOM    383 HD21 LEU A  28      13.799   7.673  83.639  1.00227.71           H
ATOM    384 HD22 LEU A  28      12.313   6.993  84.388  1.00227.71           H
ATOM    385 HD23 LEU A  28      12.245   8.577  83.522  1.00227.71           H
ATOM    386  C   LEU A  28       9.921   8.408  83.110  1.00227.71           C
ATOM    387  O   LEU A  28       9.983   9.632  83.213  1.00227.71           O
HETATM  388  N   HYP A  29       9.826   7.584  84.127  1.00325.82           N
HETATM  389  CD  HYP A  29       9.876   6.147  83.968  1.00325.82           C
HETATM  390  HD1 HYP A  29       9.148   5.307  84.039  1.00325.82           H
HETATM  391  HD2 HYP A  29      10.256   5.421  83.214  1.00325.82           H
HETATM  392  CA  HYP A  29       9.792   7.889  85.513  0.79325.82           C
HETATM  393  HA  HYP A  29       8.973   7.207  85.715  1.00325.82           H
HETATM  394  CB  HYP A  29      11.005   7.170  86.050  1.00325.82           C
HETATM  395  HB1 HYP A  29      11.549   7.140  86.011  1.00325.82           H
HETATM  396  HB2 HYP A  29      11.207   6.918  86.493  1.00325.82           H
HETATM  397  CG  HYP A  29      10.738   5.849  85.252  1.00325.82           C
HETATM  398  HG  HYP A  29      10.098   5.222  85.908  1.00325.82           H
HETATM  399  OE  HYP A  29      11.940   5.126  84.967  1.00325.82           O
HETATM  400  HE  HYP A  29      12.573   5.700  84.532  1.00325.82           H
HETATM  401  C   HYP A  29       9.515   9.226  86.119  1.00325.82           C
HETATM  402  O   HYP A  29       8.394   9.428  86.573  1.00325.82           O
ATOM    403  N   GLY A  30      10.525  10.116  86.222  1.00 98.31           N
ATOM    404  H   GLY A  30      11.440   9.932  85.871  1.00 98.31           H
ATOM    405  CA  GLY A  30      10.317  11.390  86.861  0.79 98.31           C
ATOM    406  HA3 GLY A  30      10.892  12.121  86.312  1.00 98.31           H
ATOM    407  HA2 GLY A  30       9.254  11.578  86.863  1.00 98.31           H
ATOM    408  C   GLY A  30      10.805  11.351  88.281  1.00 98.31           C
ATOM    409  O   GLY A  30      11.105  10.296  88.838  1.00 98.31           O
ATOM    410  N   PRO A  31      10.899  12.532  88.857  1.00255.65           N
ATOM    411  CA  PRO A  31      11.370  12.673  90.218  0.79255.65           C
ATOM    412  HA  PRO A  31      12.268  12.072  90.272  1.00255.65           H
ATOM    413  CD  PRO A  31      11.227  13.698  88.052  1.00255.65           C
ATOM    414  HD3 PRO A  31      11.695  13.383  87.094  1.00255.65           H
ATOM    415  HD2 PRO A  31      10.282  14.249  87.855  1.00255.65           H
ATOM    416  CB  PRO A  31      11.749  14.148  90.355  1.00255.65           C
ATOM    417  HB3 PRO A  31      10.854  14.732  90.655  1.00255.65           H
ATOM    418  HB2 PRO A  31      12.567  14.305  91.092  1.00255.65           H
ATOM    419  CG  PRO A  31      12.162  14.540  88.927  1.00255.65           C
ATOM    420  HG3 PRO A  31      13.205  14.199  88.751  1.00255.65           H
ATOM    421  HG2 PRO A  31      12.091  15.632  88.732  1.00255.65           H
ATOM    422  C   PRO A  31      10.500  12.225  91.332  1.00255.65           C
ATOM    423  O   PRO A  31       9.417  12.768  91.522  1.00255.65           O
HETATM  424  N   HYP A  32      11.009  11.260  92.046  1.00311.53           N
HETATM  425  CD  HYP A  32      12.022  10.369  91.555  1.00311.53           C
HETATM  426  HD1 HYP A  32      12.910   9.867  92.003  1.00311.53           H
HETATM  427  HD2 HYP A  32      12.732  10.279  90.702  1.00311.53           H
HETATM  428  CA  HYP A  32      10.552  10.765  93.293  0.79311.53           C
HETATM  429  HA  HYP A  32      11.428  11.144  93.806  1.00311.53           H
HETATM  430  CB  HYP A  32      10.525   9.227  93.144  1.00311.53           C
HETATM  431  HB1 HYP A  32      10.195   8.801  93.052  1.00311.53           H
HETATM  432  HB2 HYP A  32      10.777   8.769  93.305  1.00311.53           H
HETATM  433  CG  HYP A  32      11.104   9.147  91.681  1.00311.53           C
HETATM  434  HG  HYP A  32      10.264   9.277  90.966  1.00311.53           H
HETATM  435  OE  HYP A  32      11.795   7.925  91.410  1.00311.53           O
HETATM  436  HE  HYP A  32      12.111   7.929  90.504  1.00311.53           H
HETATM  437  C   HYP A  32       9.424  11.462  93.972  1.00311.53           C
HETATM  438  O   HYP A  32       8.322  11.518  93.433  1.00311.53           O
ATOM    439  N   GLY A  33       9.723  11.986  95.183  1.00 99.47           N
ATOM    440  H   GLY A  33      10.617  11.833  95.596  1.00 99.47           H
ATOM    441  CA  GLY A  33       8.851  12.838  95.938  0.79 99.47           C
ATOM    442  HA3 GLY A  33       7.912  12.327  96.088  1.00 99.47           H
ATOM    443  HA2 GLY A  33       8.783  13.781  95.417  1.00 99.47           H
ATOM    444  C   GLY A  33       9.531  13.051  97.254  1.00 99.47           C
ATOM    445  O   GLY A  33      10.711  12.734  97.399  1.00 99.47           O
ATOM    446  N   ALA A  34       8.812  13.586  98.262  1.00248.86           N
ATOM    447  H   ALA A  34       7.855  13.851  98.182  1.00248.86           H
ATOM    448  CA  ALA A  34       9.489  13.875  99.493  0.79248.86           C
ATOM    449  HA  ALA A  34      10.449  13.382  99.444  1.00248.86           H
ATOM    450  CB  ALA A  34       9.686  15.393  99.697  1.00248.86           C
ATOM    451  HB1 ALA A  34      10.135  15.843  98.785  1.00248.86           H
ATOM    452  HB2 ALA A  34       8.718  15.896  99.904  1.00248.86           H
ATOM    453  HB3 ALA A  34      10.374  15.576 100.550  1.00248.86           H
ATOM    454  C   ALA A  34       8.714  13.323 100.670  1.00248.86           C
ATOM    455  O   ALA A  34       7.561  12.915 100.561  1.00248.86           O
HETATM  456  N   HYP A  35       9.419  13.266 101.778  1.00369.01           N
HETATM  457  CD  HYP A  35      10.789  13.697 101.819  1.00369.01           C
HETATM  458  HD1 HYP A  35      11.445  14.365 101.216  1.00369.01           H
HETATM  459  HD2 HYP A  35      11.786  13.210 101.910  1.00369.01           H
HETATM  460  CA  HYP A  35       9.068  12.877 103.111  0.79369.01           C
HETATM  461  HA  HYP A  35       9.993  12.316 103.169  1.00369.01           H
HETATM  462  CB  HYP A  35       9.366  14.091 103.953  1.00369.01           C
HETATM  463  HB1 HYP A  35       9.209  14.604 104.056  1.00369.01           H
HETATM  464  HB2 HYP A  35       9.563  14.253 104.437  1.00369.01           H
HETATM  465  CG  HYP A  35      10.648  14.517 103.147  1.00369.01           C
HETATM  466  HG  HYP A  35      10.427  15.554 102.815  1.00369.01           H
HETATM  467  OE  HYP A  35      11.863  14.543 103.901  1.00369.01           O
HETATM  468  HE  HYP A  35      12.048  13.664 104.241  1.00369.01           H
HETATM  469  C   HYP A  35       8.019  11.899 103.575  1.00369.01           C
HETATM  470  O   HYP A  35       8.255  10.720 103.320  1.00369.01           O
ATOM    471  N   GLY A  36       6.899  12.241 104.293  1.00 59.52           N
ATOM    472  H   GLY A  36       6.265  11.509 104.523  1.00 59.52           H
ATOM    473  CA  GLY A  36       6.426  13.512 104.809  0.79 59.52           C
ATOM    474  HA3 GLY A  36       5.365  13.558 104.609  1.00 59.52           H
ATOM    475  HA2 GLY A  36       6.997  14.290 104.325  1.00 59.52           H
ATOM    476  C   GLY A  36       6.638  13.601 106.314  1.00 59.52           C
ATOM    477  O   GLY A  36       7.772  13.583 106.789  1.00 59.52           O
ATOM    478  N   PRO A  37       5.552  13.690 107.075  1.00153.23           N
ATOM    479  CA  PRO A  37       5.542  13.938 108.516  0.79153.23           C
ATOM    480  HA  PRO A  37       5.931  14.932 108.681  1.00153.23           H
ATOM    481  CD  PRO A  37       4.279  13.154 106.620  1.00153.23           C
ATOM    482  HD3 PRO A  37       4.444  12.302 105.928  1.00153.23           H
ATOM    483  HD2 PRO A  37       3.737  13.974 106.101  1.00153.23           H
ATOM    484  CB  PRO A  37       4.084  13.757 108.935  1.00153.23           C
ATOM    485  HB3 PRO A  37       3.985  13.390 109.980  1.00153.23           H
ATOM    486  HB2 PRO A  37       3.549  14.726 108.829  1.00153.23           H
ATOM    487  CG  PRO A  37       3.531  12.764 107.903  1.00153.23           C
ATOM    488  HG3 PRO A  37       2.426  12.816 107.800  1.00153.23           H
ATOM    489  HG2 PRO A  37       3.830  11.735 108.197  1.00153.23           H
ATOM    490  C   PRO A  37       6.418  12.986 109.266  1.00153.23           C
ATOM    491  O   PRO A  37       6.757  11.937 108.726  1.00153.23           O
ATOM    492  N   GLN A  38       6.856  13.366 110.493  1.00280.20           N
ATOM    493  H   GLN A  38       6.615  14.232 110.925  1.00280.20           H
ATOM    494  CA  GLN A  38       7.693  12.462 111.228  0.79280.20           C
ATOM    495  HA  GLN A  38       7.428  11.464 110.912  1.00280.20           H
ATOM    496  CB  GLN A  38       9.202  12.672 111.039  1.00280.20           C
ATOM    497  HB3 GLN A  38       9.465  13.720 111.297  1.00280.20           H
ATOM    498  HB2 GLN A  38       9.474  12.491 109.976  1.00280.20           H
ATOM    499  CG  GLN A  38       9.997  11.723 111.944  1.00280.20           C
ATOM    500  HG3 GLN A  38       9.754  10.665 111.710  1.00280.20           H
ATOM    501  HG2 GLN A  38       9.739  11.918 113.007  1.00280.20           H
ATOM    502  CD  GLN A  38      11.486  11.952 111.738  1.00280.20           C
ATOM    503  OE1 GLN A  38      12.149  12.576 112.565  1.00280.20           O
ATOM    504  NE2 GLN A  38      12.030  11.431 110.607  1.00280.20           N
ATOM    505 HE22 GLN A  38      13.006  11.546 110.424  1.00280.20           H
ATOM    506 HE21 GLN A  38      11.455  10.926 109.963  1.00280.20           H
ATOM    507  C   GLN A  38       7.512  12.546 112.693  1.00280.20           C
ATOM    508  O   GLN A  38       7.356  13.615 113.282  1.00280.20           O
ATOM    509  N   GLY A  39       7.536  11.347 113.298  1.00131.98           N
ATOM    510  H   GLY A  39       7.590  10.498 112.777  1.00131.98           H
ATOM    511  CA  GLY A  39       7.620  11.206 114.710  0.79131.98           C
ATOM    512  HA3 GLY A  39       8.358  11.916 115.052  1.00131.98           H
ATOM    513  HA2 GLY A  39       7.872  10.177 114.920  1.00131.98           H
ATOM    514  C   GLY A  39       6.327  11.528 115.372  1.00131.98           C
ATOM    515  O   GLY A  39       5.399  12.065 114.771  1.00131.98           O
ATOM    516  N   PHE A  40       6.268  11.176 116.671  1.00154.35           N
ATOM    517  H   PHE A  40       7.032  10.731 117.130  1.00154.35           H
ATOM    518  CA  PHE A  40       5.140  11.475 117.493  0.82154.35           C
ATOM    519  HA  PHE A  40       4.653  12.357 117.105  1.00154.35           H
ATOM    520  CB  PHE A  40       4.172  10.273 117.567  1.00154.35           C
ATOM    521  HB3 PHE A  40       3.799  10.025 116.550  1.00154.35           H
ATOM    522  HB2 PHE A  40       4.688   9.385 117.990  1.00154.35           H
ATOM    523  CG  PHE A  40       2.982  10.559 118.421  1.00154.35           C
ATOM    524  CD1 PHE A  40       1.894  11.215 117.893  1.00154.35           C
ATOM    525  HD1 PHE A  40       1.909  11.526 116.859  1.00154.35           H
ATOM    526  CD2 PHE A  40       2.946  10.167 119.740  1.00154.35           C
ATOM    527  HD2 PHE A  40       3.787   9.642 120.168  1.00154.35           H
ATOM    528  CE1 PHE A  40       0.788  11.479 118.666  1.00154.35           C
ATOM    529  HE1 PHE A  40      -0.060  11.993 118.239  1.00154.35           H
ATOM    530  CE2 PHE A  40       1.841  10.427 120.518  1.00154.35           C
ATOM    531  HE2 PHE A  40       1.817  10.106 121.549  1.00154.35           H
ATOM    532  CZ  PHE A  40       0.760  11.084 119.981  1.00154.35           C
ATOM    533  HZ  PHE A  40      -0.110  11.284 120.589  1.00154.35           H
ATOM    534  C   PHE A  40       5.695  11.753 118.855  1.00154.35           C
ATOM    535  O   PHE A  40       5.735  10.853 119.692  1.00154.35           O
ATOM    536  N   GLN A  41       6.093  13.028 119.096  1.00271.13           N
ATOM    537  H   GLN A  41       5.987  13.729 118.395  1.00271.13           H
ATOM    538  CA  GLN A  41       6.731  13.490 120.308  0.79271.13           C
ATOM    539  HA  GLN A  41       7.322  14.352 120.037  1.00271.13           H
ATOM    540  CB  GLN A  41       5.785  13.859 121.471  1.00271.13           C
ATOM    541  HB3 GLN A  41       5.270  12.950 121.848  1.00271.13           H
ATOM    542  HB2 GLN A  41       6.413  14.263 122.294  1.00271.13           H
ATOM    543  CG  GLN A  41       4.739  14.920 121.126  1.00271.13           C
ATOM    544  HG3 GLN A  41       5.170  15.725 120.492  1.00271.13           H
ATOM    545  HG2 GLN A  41       4.333  15.367 122.059  1.00271.13           H
ATOM    546  CD  GLN A  41       3.613  14.202 120.403  1.00271.13           C
ATOM    547  OE1 GLN A  41       2.864  14.794 119.628  1.00271.13           O
ATOM    548  NE2 GLN A  41       3.488  12.878 120.687  1.00271.13           N
ATOM    549 HE22 GLN A  41       2.767  12.335 120.257  1.00271.13           H
ATOM    550 HE21 GLN A  41       4.115  12.449 121.338  1.00271.13           H
ATOM    551  C   GLN A  41       7.645  12.426 120.829  1.00271.13           C
ATOM    552  O   GLN A  41       8.135  11.577 120.086  1.00271.13           O
ATOM    553  N   GLY A  42       7.932  12.476 122.142  1.00 68.52           N
ATOM    554  H   GLY A  42       7.570  13.177 122.752  1.00 68.52           H
ATOM    555  CA  GLY A  42       8.750  11.461 122.730  0.79 68.52           C
ATOM    556  HA3 GLY A  42       9.751  11.857 122.828  1.00 68.52           H
ATOM    557  HA2 GLY A  42       8.668  10.571 122.125  1.00 68.52           H
ATOM    558  C   GLY A  42       8.189  11.193 124.093  1.00 68.52           C
ATOM    559  O   GLY A  42       7.676  12.091 124.760  1.00 68.52           O
ATOM    560  N   PRO A  43       8.264   9.960 124.513  1.00215.57           N
ATOM    561  CA  PRO A  43       7.740   9.617 125.813  0.83215.57           C
ATOM    562  HA  PRO A  43       6.807  10.149 125.921  1.00215.57           H
ATOM    563  CD  PRO A  43       8.117   8.869 123.563  1.00215.57           C
ATOM    564  HD3 PRO A  43       9.130   8.457 123.365  1.00215.57           H
ATOM    565  HD2 PRO A  43       7.664   9.247 122.622  1.00215.57           H
ATOM    566  CB  PRO A  43       7.538   8.101 125.765  1.00215.57           C
ATOM    567  HB3 PRO A  43       6.721   7.755 126.433  1.00215.57           H
ATOM    568  HB2 PRO A  43       8.487   7.595 126.042  1.00215.57           H
ATOM    569  CG  PRO A  43       7.246   7.832 124.280  1.00215.57           C
ATOM    570  HG3 PRO A  43       6.181   8.074 124.074  1.00215.57           H
ATOM    571  HG2 PRO A  43       7.456   6.788 123.965  1.00215.57           H
ATOM    572  C   PRO A  43       8.672  10.054 126.904  1.00215.57           C
ATOM    573  O   PRO A  43       9.868  10.178 126.658  1.00215.57           O
HETATM  574  N   HYP A  44       8.101  10.292 128.063  1.00299.67           N
HETATM  575  CD  HYP A  44       6.675  10.289 128.246  1.00299.67           C
HETATM  576  HD1 HYP A  44       5.991   9.933 129.050  1.00299.67           H
HETATM  577  HD2 HYP A  44       5.746  10.005 127.701  1.00299.67           H
HETATM  578  CA  HYP A  44       8.700  10.686 129.297  0.86299.67           C
HETATM  579  HA  HYP A  44       8.553   9.716 129.756  1.00299.67           H
HETATM  580  CB  HYP A  44       7.761  11.790 129.846  1.00299.67           C
HETATM  581  HB1 HYP A  44       7.397  11.897 130.240  1.00299.67           H
HETATM  582  HB2 HYP A  44       7.702  12.332 129.892  1.00299.67           H
HETATM  583  CG  HYP A  44       6.657  11.739 128.723  1.00299.67           C
HETATM  584  HG  HYP A  44       5.664  11.980 129.161  1.00299.67           H
HETATM  585  OE  HYP A  44       6.966  12.635 127.654  1.00299.67           O
HETATM  586  HE  HYP A  44       6.278  12.579 126.987  1.00299.67           H
HETATM  587  C   HYP A  44      10.167  10.984 129.379  1.00299.67           C
HETATM  588  O   HYP A  44      10.731  11.652 128.515  1.00299.67           O
ATOM    589  N   GLY A  45      10.785  10.485 130.467  1.00 82.52           N
ATOM    590  H   GLY A  45      10.289   9.922 131.124  1.00 82.52           H
ATOM    591  CA  GLY A  45      12.145  10.764 130.821  0.79 82.52           C
ATOM    592  HA3 GLY A  45      12.227  11.817 131.046  1.00 82.52           H
ATOM    593  HA2 GLY A  45      12.786  10.408 130.028  1.00 82.52           H
ATOM    594  C   GLY A  45      12.372   9.961 132.065  1.00 82.52           C
ATOM    595  O   GLY A  45      11.502   9.182 132.452  1.00 82.52           O
ATOM    596  N   GLU A  46      13.534  10.098 132.736  1.00233.49           N
ATOM    597  H   GLU A  46      14.273  10.715 132.472  1.00233.49           H
ATOM    598  CA  GLU A  46      13.689   9.304 133.921  1.00233.49           C
ATOM    599  HA  GLU A  46      12.717   8.884 134.119  1.00233.49           H
ATOM    600  CB  GLU A  46      14.687   8.141 133.754  1.00233.49           C
ATOM    601  HB3 GLU A  46      14.852   7.670 134.746  1.00233.49           H
ATOM    602  HB2 GLU A  46      14.234   7.380 133.084  1.00233.49           H
ATOM    603  CG  GLU A  46      16.037   8.540 133.159  1.00233.49           C
ATOM    604  HG3 GLU A  46      15.897   8.912 132.121  1.00233.49           H
ATOM    605  HG2 GLU A  46      16.529   9.327 133.769  1.00233.49           H
ATOM    606  CD  GLU A  46      16.898   7.284 133.129  1.00233.49           C
ATOM    607  OE1 GLU A  46      16.363   6.197 133.476  1.00233.49           O
ATOM    608  OE2 GLU A  46      18.098   7.392 132.761  1.00233.49           O
ATOM    609  C   GLU A  46      14.112  10.162 135.084  1.00233.49           C
ATOM    610  O   GLU A  46      15.058  10.946 135.023  1.00233.49           O
HETATM  611  N   HYP A  47      13.345  10.014 136.138  1.00327.00           N
HETATM  612  CD  HYP A  47      12.109   9.284 136.103  1.00327.00           C
HETATM  613  HD1 HYP A  47      11.568   8.610 136.804  1.00327.00           H
HETATM  614  HD2 HYP A  47      11.552   8.595 135.428  1.00327.00           H
HETATM  615  CA  HYP A  47      13.463  10.633 137.418  1.00327.00           C
HETATM  616  HA  HYP A  47      13.803   9.731 137.915  1.00327.00           H
HETATM  617  CB  HYP A  47      12.010  11.026 137.771  1.00327.00           C
HETATM  618  HB1 HYP A  47      11.580  10.876 138.075  1.00327.00           H
HETATM  619  HB2 HYP A  47      11.669  11.451 137.813  1.00327.00           H
HETATM  620  CG  HYP A  47      11.333  10.542 136.436  1.00327.00           C
HETATM  621  HG  HYP A  47      10.250  10.341 136.581  1.00327.00           H
HETATM  622  OE  HYP A  47      11.558  11.479 135.378  1.00327.00           O
HETATM  623  HE  HYP A  47      11.467  12.376 135.703  1.00327.00           H
HETATM  624  C   HYP A  47      14.482  11.699 137.616  1.00327.00           C
HETATM  625  O   HYP A  47      14.229  12.853 137.275  1.00327.00           O
ATOM    626  N   GLY A  48      15.627  11.315 138.210  1.00101.64           N
ATOM    627  H   GLY A  48      15.875  10.355 138.302  1.00101.64           H
ATOM    628  CA  GLY A  48      16.325  12.209 139.083  1.00101.64           C
ATOM    629  HA3 GLY A  48      17.215  12.550 138.575  1.00101.64           H
ATOM    630  HA2 GLY A  48      15.641  12.986 139.390  1.00101.64           H
ATOM    631  C   GLY A  48      16.705  11.371 140.261  1.00101.64           C
ATOM    632  O   GLY A  48      17.072  10.209 140.095  1.00101.64           O
ATOM    633  N   GLU A  49      16.646  11.923 141.492  1.00244.39           N
ATOM    634  H   GLU A  49      16.344  12.854 141.679  1.00244.39           H
ATOM    635  CA  GLU A  49      17.037  11.092 142.594  1.00244.39           C
ATOM    636  HA  GLU A  49      16.683  10.092 142.391  1.00244.39           H
ATOM    637  CB  GLU A  49      18.559  11.109 142.791  1.00244.39           C
ATOM    638  HB3 GLU A  49      18.868  12.137 143.078  1.00244.39           H
ATOM    639  HB2 GLU A  49      19.041  10.863 141.821  1.00244.39           H
ATOM    640  CG  GLU A  49      19.060  10.125 143.846  1.00244.39           C
ATOM    641  HG3 GLU A  49      18.595  10.332 144.833  1.00244.39           H
ATOM    642  HG2 GLU A  49      18.817   9.086 143.536  1.00244.39           H
ATOM    643  CD  GLU A  49      20.570  10.292 143.936  1.00244.39           C
ATOM    644  OE1 GLU A  49      21.218   9.470 144.638  1.00244.39           O
ATOM    645  OE2 GLU A  49      21.095  11.247 143.304  1.00244.39           O
ATOM    646  C   GLU A  49      16.428  11.592 143.866  1.00244.39           C
ATOM    647  O   GLU A  49      16.507  12.776 144.188  1.00244.39           O
HETATM  648  N   HYP A  50      15.819  10.672 144.574  1.00356.13           N
HETATM  649  CD  HYP A  50      15.597   9.334 144.061  1.00356.13           C
HETATM  650  HD1 HYP A  50      14.719   8.810 143.619  1.00356.13           H
HETATM  651  HD2 HYP A  50      16.056   8.617 143.343  1.00356.13           H
HETATM  652  CA  HYP A  50      15.271  10.837 145.888  1.00356.13           C
HETATM  653  HA  HYP A  50      16.180  10.506 146.376  1.00356.13           H
HETATM  654  CB  HYP A  50      14.385   9.632 146.152  1.00356.13           C
HETATM  655  HB1 HYP A  50      13.928   9.381 145.989  1.00356.13           H
HETATM  656  HB2 HYP A  50      14.228   9.280 146.540  1.00356.13           H
HETATM  657  CG  HYP A  50      15.357   8.652 145.424  1.00356.13           C
HETATM  658  HG  HYP A  50      14.889   7.654 145.290  1.00356.13           H
HETATM  659  OE  HYP A  50      16.577   8.552 146.164  1.00356.13           O
HETATM  660  HE  HYP A  50      16.391   8.225 147.047  1.00356.13           H
HETATM  661  C   HYP A  50      14.815  12.179 146.341  1.00356.13           C
HETATM  662  O   HYP A  50      14.388  13.007 145.538  1.00356.13           O
ATOM    663  N   GLY A  51      14.893  12.379 147.662  1.00 85.12           N
ATOM    664  H   GLY A  51      15.117  11.634 148.285  1.00 85.12           H
ATOM    665  CA  GLY A  51      14.984  13.680 148.232  1.00 85.12           C
ATOM    666  HA3 GLY A  51      15.455  14.338 147.517  1.00 85.12           H
ATOM    667  HA2 GLY A  51      14.004  13.978 148.574  1.00 85.12           H
ATOM    668  C   GLY A  51      15.885  13.456 149.389  1.00 85.12           C
ATOM    669  O   GLY A  51      15.979  12.332 149.879  1.00 85.12           O
ATOM    670  N   ALA A  52      16.585  14.501 149.856  1.00222.19           N
ATOM    671  H   ALA A  52      16.544  15.421 149.472  1.00222.19           H
ATOM    672  CA  ALA A  52      17.443  14.274 150.974  1.00222.19           C
ATOM    673  HA  ALA A  52      18.115  13.466 150.724  1.00222.19           H
ATOM    674  CB  ALA A  52      18.214  15.532 151.417  1.00222.19           C
ATOM    675  HB1 ALA A  52      18.769  15.966 150.557  1.00222.19           H
ATOM    676  HB2 ALA A  52      17.510  16.300 151.804  1.00222.19           H
ATOM    677  HB3 ALA A  52      18.943  15.283 152.218  1.00222.19           H
ATOM    678  C   ALA A  52      16.530  13.862 152.079  1.00222.19           C
ATOM    679  O   ALA A  52      15.413  14.364 152.192  1.00222.19           O
ATOM    680  N   SER A  53      16.983  12.921 152.920  1.00218.57           N
ATOM    681  H   SER A  53      17.887  12.510 152.834  1.00218.57           H
ATOM    682  CA  SER A  53      16.132  12.407 153.945  1.00218.57           C
ATOM    683  HA  SER A  53      17.048  12.370 154.516  1.00218.57           H
ATOM    684  CB  SER A  53      16.181  10.933 154.388  1.00218.57           C
ATOM    685  HB3 SER A  53      16.277  10.271 153.501  1.00218.57           H
ATOM    686  HB2 SER A  53      15.253  10.670 154.939  1.00218.57           H
ATOM    687  OG  SER A  53      17.301  10.724 155.236  1.00218.57           O
ATOM    688  HG  SER A  53      17.235   9.816 155.541  1.00218.57           H
ATOM    689  C   SER A  53      15.605  13.382 154.948  1.00218.57           C
ATOM    690  O   SER A  53      15.983  14.553 154.960  1.00218.57           O
ATOM    691  N   GLY A  54      14.684  12.898 155.810  1.00 52.31           N
ATOM    692  H   GLY A  54      14.397  11.944 155.790  1.00 52.31           H
ATOM    693  CA  GLY A  54      14.047  13.724 156.797  1.00 52.31           C
ATOM    694  HA3 GLY A  54      13.151  13.214 157.122  1.00 52.31           H
ATOM    695  HA2 GLY A  54      13.869  14.686 156.341  1.00 52.31           H
ATOM    696  C   GLY A  54      14.960  13.917 157.981  1.00 52.31           C
ATOM    697  O   GLY A  54      15.940  13.205 158.192  1.00 52.31           O
ATOM    698  N   PRO A  55      14.603  14.928 158.737  1.00325.87           N
ATOM    699  CA  PRO A  55      15.272  15.386 159.938  0.79325.87           C
ATOM    700  HA  PRO A  55      16.248  15.713 159.618  1.00325.87           H
ATOM    701  CD  PRO A  55      13.570  15.849 158.293  1.00325.87           C
ATOM    702  HD3 PRO A  55      13.669  16.027 157.202  1.00325.87           H
ATOM    703  HD2 PRO A  55      12.585  15.388 158.521  1.00325.87           H
ATOM    704  CB  PRO A  55      14.442  16.581 160.408  1.00325.87           C
ATOM    705  HB3 PRO A  55      15.052  17.344 160.937  1.00325.87           H
ATOM    706  HB2 PRO A  55      13.645  16.214 161.089  1.00325.87           H
ATOM    707  CG  PRO A  55      13.788  17.116 159.127  1.00325.87           C
ATOM    708  HG3 PRO A  55      12.846  17.672 159.324  1.00325.87           H
ATOM    709  HG2 PRO A  55      14.508  17.776 158.599  1.00325.87           H
ATOM    710  C   PRO A  55      15.507  14.482 161.119  1.00325.87           C
ATOM    711  O   PRO A  55      16.656  14.120 161.363  1.00325.87           O
ATOM    712  N   MET A  56      14.441  14.112 161.861  1.00439.97           N
ATOM    713  H   MET A  56      13.512  14.390 161.634  1.00439.97           H
ATOM    714  CA  MET A  56      14.612  13.399 163.101  0.97439.97           C
ATOM    715  HA  MET A  56      14.594  14.400 163.507  1.00439.97           H
ATOM    716  CB  MET A  56      15.897  13.506 163.951  1.00439.97           C
ATOM    717  HB3 MET A  56      16.756  13.724 163.282  1.00439.97           H
ATOM    718  HB2 MET A  56      16.093  12.543 164.470  1.00439.97           H
ATOM    719  CG  MET A  56      15.784  14.626 164.992  1.00439.97           C
ATOM    720  HG3 MET A  56      15.335  15.510 164.492  1.00439.97           H
ATOM    721  HG2 MET A  56      15.067  14.287 165.771  1.00439.97           H
ATOM    722  SD  MET A  56      17.356  15.109 165.762  1.00439.97           S
ATOM    723  CE  MET A  56      17.915  15.995 164.279  1.00439.97           C
ATOM    724  HE1 MET A  56      17.085  16.591 163.842  1.00439.97           H
ATOM    725  HE2 MET A  56      18.747  16.692 164.517  1.00439.97           H
ATOM    726  HE3 MET A  56      18.270  15.286 163.501  1.00439.97           H
ATOM    727  C   MET A  56      13.340  13.128 163.838  1.00439.97           C
ATOM    728  O   MET A  56      12.260  13.490 163.375  1.00439.97           O
ATOM    729  N   GLY A  57      13.436  12.487 165.021  1.00 78.68           N
ATOM    730  H   GLY A  57      14.303  12.169 165.396  1.00 78.68           H
ATOM    731  CA  GLY A  57      12.262  12.246 165.811  0.86 78.68           C
ATOM    732  HA3 GLY A  57      11.452  12.823 165.387  1.00 78.68           H
ATOM    733  HA2 GLY A  57      12.090  11.180 165.842  1.00 78.68           H
ATOM    734  C   GLY A  57      12.560  12.750 167.195  1.00 78.68           C
ATOM    735  O   GLY A  57      13.722  12.878 167.577  1.00 78.68           O
ATOM    736  N   PRO A  58      11.538  13.014 167.970  1.00113.20           N
ATOM    737  CA  PRO A  58      11.713  13.572 169.288  0.79113.20           C
ATOM    738  HA  PRO A  58      12.268  14.495 169.213  1.00113.20           H
ATOM    739  CD  PRO A  58      10.300  12.248 167.892  1.00113.20           C
ATOM    740  HD3 PRO A  58       9.664  12.677 167.090  1.00113.20           H
ATOM    741  HD2 PRO A  58      10.535  11.183 167.674  1.00113.20           H
ATOM    742  CB  PRO A  58      10.297  13.681 169.836  1.00113.20           C
ATOM    743  HB3 PRO A  58      10.272  13.752 170.944  1.00113.20           H
ATOM    744  HB2 PRO A  58       9.799  14.569 169.390  1.00113.20           H
ATOM    745  CG  PRO A  58       9.649  12.403 169.281  1.00113.20           C
ATOM    746  HG3 PRO A  58       9.949  11.551 169.928  1.00113.20           H
ATOM    747  HG2 PRO A  58       8.540  12.465 169.243  1.00113.20           H
ATOM    748  C   PRO A  58      12.481  12.587 170.105  1.00113.20           C
ATOM    749  O   PRO A  58      12.542  11.425 169.713  1.00113.20           O
ATOM    750  N   ARG A  59      13.073  13.045 171.231  1.00155.57           N
ATOM    751  H   ARG A  59      12.996  13.999 171.509  1.00155.57           H
ATOM    752  CA  ARG A  59      13.862  12.208 172.095  0.79155.57           C
ATOM    753  HA  ARG A  59      14.473  11.579 171.465  1.00155.57           H
ATOM    754  CB  ARG A  59      14.739  12.966 173.107  1.00155.57           C
ATOM    755  HB3 ARG A  59      15.486  13.589 172.570  1.00155.57           H
ATOM    756  HB2 ARG A  59      15.287  12.213 173.712  1.00155.57           H
ATOM    757  CG  ARG A  59      13.946  13.856 174.068  1.00155.57           C
ATOM    758  HG3 ARG A  59      13.102  13.275 174.500  1.00155.57           H
ATOM    759  HG2 ARG A  59      14.616  14.165 174.899  1.00155.57           H
ATOM    760  CD  ARG A  59      13.417  15.118 173.390  1.00155.57           C
ATOM    761  HD3 ARG A  59      14.257  15.721 172.984  1.00155.57           H
ATOM    762  HD2 ARG A  59      12.700  14.877 172.577  1.00155.57           H
ATOM    763  NE  ARG A  59      12.710  15.951 174.402  1.00155.57           N
ATOM    764  HE  ARG A  59      12.649  15.657 175.356  1.00155.57           H
ATOM    765  CZ  ARG A  59      12.168  17.138 174.004  1.00155.57           C
ATOM    766  NH1 ARG A  59      12.244  17.486 172.687  1.00155.57           N
ATOM    767 HH11 ARG A  59      11.855  18.352 172.371  1.00155.57           H
ATOM    768 HH12 ARG A  59      12.683  16.867 172.036  1.00155.57           H
ATOM    769  NH2 ARG A  59      11.563  17.968 174.903  1.00155.57           N
ATOM    770 HH21 ARG A  59      11.521  17.715 175.869  1.00155.57           H
ATOM    771 HH22 ARG A  59      11.179  18.840 174.597  1.00155.57           H
ATOM    772  C   ARG A  59      12.953  11.349 172.909  1.00155.57           C
ATOM    773  O   ARG A  59      11.730  11.477 172.863  1.00155.57           O
ATOM    774  N   GLY A  60      13.567  10.427 173.676  1.00 30.14           N
ATOM    775  H   GLY A  60      14.560  10.335 173.699  1.00 30.14           H
ATOM    776  CA  GLY A  60      12.833   9.501 174.487  0.93 30.14           C
ATOM    777  HA3 GLY A  60      13.549   8.890 175.013  1.00 30.14           H
ATOM    778  HA2 GLY A  60      12.169   8.951 173.835  1.00 30.14           H
ATOM    779  C   GLY A  60      12.025  10.267 175.480  1.00 30.14           C
ATOM    780  O   GLY A  60      12.383  11.341 175.959  1.00 30.14           O
ATOM    781  N   PRO A  61      10.913   9.657 175.768  1.00195.38           N
ATOM    782  CA  PRO A  61      10.006  10.251 176.707  1.00195.38           C
ATOM    783  HA  PRO A  61       9.633   9.263 176.915  1.00195.38           H
ATOM    784  CD  PRO A  61      10.164   9.187 174.611  1.00195.38           C
ATOM    785  HD3 PRO A  61      10.380   9.871 173.762  1.00195.38           H
ATOM    786  HD2 PRO A  61      10.482   8.153 174.356  1.00195.38           H
ATOM    787  CB  PRO A  61       8.636  10.393 176.043  1.00195.38           C
ATOM    788  HB3 PRO A  61       7.798  10.279 176.762  1.00195.38           H
ATOM    789  HB2 PRO A  61       8.570  11.381 175.536  1.00195.38           H
ATOM    790  CG  PRO A  61       8.676   9.258 175.010  1.00195.38           C
ATOM    791  HG3 PRO A  61       8.397   8.307 175.512  1.00195.38           H
ATOM    792  HG2 PRO A  61       8.001   9.432 174.144  1.00195.38           H
ATOM    793  C   PRO A  61      10.243  10.338 178.175  1.00195.38           C
ATOM    794  O   PRO A  61      11.143   9.661 178.672  1.00195.38           O
ATOM    795  N   PRO A  62       9.500  11.159 178.863  1.00105.42           N
ATOM    796  CA  PRO A  62       9.653  11.302 180.284  1.00105.42           C
ATOM    797  HA  PRO A  62      10.707  11.340 180.523  1.00105.42           H
ATOM    798  CD  PRO A  62       8.836  12.305 178.267  1.00105.42           C
ATOM    799  HD3 PRO A  62       9.613  13.030 177.939  1.00105.42           H
ATOM    800  HD2 PRO A  62       8.219  11.979 177.404  1.00105.42           H
ATOM    801  CB  PRO A  62       8.888  12.584 180.643  1.00105.42           C
ATOM    802  HB3 PRO A  62       8.307  12.480 181.584  1.00105.42           H
ATOM    803  HB2 PRO A  62       9.617  13.415 180.749  1.00105.42           H
ATOM    804  CG  PRO A  62       8.001  12.868 179.420  1.00105.42           C
ATOM    805  HG3 PRO A  62       7.063  12.277 179.504  1.00105.42           H
ATOM    806  HG2 PRO A  62       7.754  13.944 179.298  1.00105.42           H
ATOM    807  C   PRO A  62       9.053  10.068 180.856  1.00105.42           C
ATOM    808  O   PRO A  62       8.428   9.312 180.114  1.00105.42           O
ATOM    809  N   GLY A  63       9.246   9.825 182.163  1.00 44.23           N
ATOM    810  H   GLY A  63       9.745  10.446 182.764  1.00 44.23           H
ATOM    811  CA  GLY A  63       8.744   8.622 182.744  1.00 44.23           C
ATOM    812  HA3 GLY A  63       7.728   8.485 182.397  1.00 44.23           H
ATOM    813  HA2 GLY A  63       9.419   7.818 182.491  1.00 44.23           H
ATOM    814  C   GLY A  63       8.730   8.809 184.228  1.00 44.23           C
ATOM    815  O   GLY A  63       8.069   9.697 184.763  1.00 44.23           O
ATOM    816  N   PRO A  64       9.455   7.960 184.893  1.00206.37           N
ATOM    817  CA  PRO A  64       9.544   8.021 186.326  1.00206.37           C
ATOM    818  HA  PRO A  64       8.537   8.067 186.717  1.00206.37           H
ATOM    819  CD  PRO A  64       9.664   6.608 184.397  1.00206.37           C
ATOM    820  HD3 PRO A  64       8.790   6.291 183.790  1.00206.37           H
ATOM    821  HD2 PRO A  64      10.585   6.608 183.777  1.00206.37           H
ATOM    822  CB  PRO A  64      10.299   6.753 186.717  1.00206.37           C
ATOM    823  HB3 PRO A  64      10.099   6.433 187.762  1.00206.37           H
ATOM    824  HB2 PRO A  64      11.389   6.934 186.587  1.00206.37           H
ATOM    825  CG  PRO A  64       9.846   5.742 185.654  1.00206.37           C
ATOM    826  HG3 PRO A  64       8.858   5.338 185.962  1.00206.37           H
ATOM    827  HG2 PRO A  64      10.564   4.905 185.514  1.00206.37           H
ATOM    828  C   PRO A  64      10.281   9.263 186.693  1.00206.37           C
ATOM    829  O   PRO A  64      10.774   9.962 185.807  1.00206.37           O
HETATM  830  N   HYP A  65      10.343   9.541 187.962  1.00295.47           N
HETATM  831  CD  HYP A  65       9.697   8.783 188.987  1.00295.47           C
HETATM  832  HD1 HYP A  65       9.956   8.476 190.025  1.00295.47           H
HETATM  833  HD2 HYP A  65       9.166   7.813 189.118  1.00295.47           H
HETATM  834  CA  HYP A  65      10.937  10.698 188.519  0.96295.47           C
HETATM  835  HA  HYP A  65      10.904  11.272 187.600  1.00295.47           H
HETATM  836  CB  HYP A  65       9.951  11.120 189.637  1.00295.47           C
HETATM  837  HB1 HYP A  65       9.871  11.100 190.178  1.00295.47           H
HETATM  838  HB2 HYP A  65       9.578  11.496 189.774  1.00295.47           H
HETATM  839  CG  HYP A  65       8.865  10.003 189.391  1.00295.47           C
HETATM  840  HG  HYP A  65       8.288   9.797 190.318  1.00295.47           H
HETATM  841  OE  HYP A  65       7.990  10.395 188.330  1.00295.47           O
HETATM  842  HE  HYP A  65       8.504  10.557 187.535  1.00295.47           H
HETATM  843  C   HYP A  65      12.373  10.491 188.858  1.00295.47           C
HETATM  844  O   HYP A  65      13.181  10.387 187.936  1.00295.47           O
ATOM    845  N   GLY A  66      12.736  10.443 190.147  1.00 56.03           N
ATOM    846  H   GLY A  66      12.094  10.510 190.907  1.00 56.03           H
ATOM    847  CA  GLY A  66      14.133  10.457 190.454  0.79 56.03           C
ATOM    848  HA3 GLY A  66      14.659   9.976 189.644  1.00 56.03           H
ATOM    849  HA2 GLY A  66      14.421  11.482 190.639  1.00 56.03           H
ATOM    850  C   GLY A  66      14.306   9.666 191.702  1.00 56.03           C
ATOM    851  O   GLY A  66      13.490   8.800 192.016  1.00 56.03           O
ATOM    852  N   LYS A  67      15.391   9.935 192.450  1.00239.47           N
ATOM    853  H   LYS A  67      16.065  10.634 192.225  1.00239.47           H
ATOM    854  CA  LYS A  67      15.572   9.190 193.654  0.92239.47           C
ATOM    855  HA  LYS A  67      14.887   8.357 193.599  1.00239.47           H
ATOM    856  CB  LYS A  67      17.000   8.654 193.883  1.00239.47           C
ATOM    857  HB3 LYS A  67      17.346   8.195 192.932  1.00239.47           H
ATOM    858  HB2 LYS A  67      17.698   9.477 194.147  1.00239.47           H
ATOM    859  CG  LYS A  67      17.014   7.550 194.950  1.00239.47           C
ATOM    860  HG3 LYS A  67      16.178   6.855 194.719  1.00239.47           H
ATOM    861  HG2 LYS A  67      16.829   7.975 195.957  1.00239.47           H
ATOM    862  CD  LYS A  67      18.284   6.704 194.989  1.00239.47           C
ATOM    863  HD3 LYS A  67      18.402   6.209 194.002  1.00239.47           H
ATOM    864  HD2 LYS A  67      19.172   7.348 195.168  1.00239.47           H
ATOM    865  CE  LYS A  67      18.210   5.631 196.079  1.00239.47           C
ATOM    866  HE3 LYS A  67      17.155   5.338 196.269  1.00239.47           H
ATOM    867  HE2 LYS A  67      18.664   6.001 197.024  1.00239.47           H
ATOM    868  NZ  LYS A  67      18.935   4.414 195.655  1.00239.47           N
ATOM    869  HZ1 LYS A  67      19.888   4.661 195.322  1.00239.47           H
ATOM    870  HZ2 LYS A  67      18.402   3.965 194.882  1.00239.47           H
ATOM    871  HZ3 LYS A  67      19.001   3.752 196.454  1.00239.47           H
ATOM    872  C   LYS A  67      15.153  10.080 194.776  1.00239.47           C
ATOM    873  O   LYS A  67      14.278  10.927 194.609  1.00239.47           O
ATOM    874  N   ASN A  68      15.715   9.871 195.976  1.00269.36           N
ATOM    875  H   ASN A  68      16.428   9.200 196.145  1.00269.36           H
ATOM    876  CA  ASN A  68      15.355  10.676 197.095  0.88269.36           C
ATOM    877  HA  ASN A  68      14.878  11.573 196.728  1.00269.36           H
ATOM    878  CB  ASN A  68      14.445   9.923 198.083  1.00269.36           C
ATOM    879  HB3 ASN A  68      13.470   9.696 197.600  1.00269.36           H
ATOM    880  HB2 ASN A  68      14.262  10.530 198.993  1.00269.36           H
ATOM    881  CG  ASN A  68      15.120   8.620 198.485  1.00269.36           C
ATOM    882  OD1 ASN A  68      16.201   8.611 199.070  1.00269.36           O
ATOM    883  ND2 ASN A  68      14.450   7.480 198.159  1.00269.36           N
ATOM    884 HD22 ASN A  68      13.574   7.535 197.680  1.00269.36           H
ATOM    885 HD21 ASN A  68      14.832   6.588 198.398  1.00269.36           H
ATOM    886  C   ASN A  68      16.634  11.039 197.786  1.00269.36           C
ATOM    887  O   ASN A  68      17.602  10.282 197.756  1.00269.36           O
ATOM    888  N   GLY A  69      16.671  12.227 198.420  1.00 74.74           N
ATOM    889  H   GLY A  69      15.894  12.850 198.441  1.00 74.74           H
ATOM    890  CA  GLY A  69      17.875  12.685 199.054  0.79 74.74           C
ATOM    891  HA3 GLY A  69      17.931  13.754 198.916  1.00 74.74           H
ATOM    892  HA2 GLY A  69      18.697  12.136 198.620  1.00 74.74           H
ATOM    893  C   GLY A  69      17.811  12.384 200.511  1.00 74.74           C
ATOM    894  O   GLY A  69      17.277  11.359 200.932  1.00 74.74           O
ATOM    895  N   ASP A  70      18.365  13.308 201.320  1.00216.51           N
ATOM    896  H   ASP A  70      18.778  14.147 200.972  1.00216.51           H
ATOM    897  CA  ASP A  70      18.471  13.085 202.727  0.88216.51           C
ATOM    898  HA  ASP A  70      19.000  12.152 202.856  1.00216.51           H
ATOM    899  CB  ASP A  70      19.202  14.201 203.493  1.00216.51           C
ATOM    900  HB3 ASP A  70      18.621  15.147 203.475  1.00216.51           H
ATOM    901  HB2 ASP A  70      20.200  14.373 203.037  1.00216.51           H
ATOM    902  CG  ASP A  70      19.395  13.721 204.926  1.00216.51           C
ATOM    903  OD1 ASP A  70      19.826  12.550 205.099  1.00216.51           O
ATOM    904  OD2 ASP A  70      19.096  14.507 205.864  1.00216.51           O
ATOM    905  C   ASP A  70      17.118  12.951 203.319  1.00216.51           C
ATOM    906  O   ASP A  70      16.120  13.443 202.794  1.00216.51           O
ATOM    907  N   ASP A  71      17.087  12.233 204.452  1.00123.17           N
ATOM    908  H   ASP A  71      17.916  11.843 204.847  1.00123.17           H
ATOM    909  CA  ASP A  71      15.882  11.948 205.154  0.79123.17           C
ATOM    910  HA  ASP A  71      15.068  11.935 204.444  1.00123.17           H
ATOM    911  CB  ASP A  71      15.996  10.621 205.914  1.00123.17           C
ATOM    912  HB3 ASP A  71      15.038  10.385 206.425  1.00123.17           H
ATOM    913  HB2 ASP A  71      16.812  10.665 206.667  1.00123.17           H
ATOM    914  CG  ASP A  71      16.303   9.549 204.874  1.00123.17           C
ATOM    915  OD1 ASP A  71      15.538   9.452 203.878  1.00123.17           O
ATOM    916  OD2 ASP A  71      17.317   8.823 205.057  1.00123.17           O
ATOM    917  C   ASP A  71      15.682  13.051 206.143  1.00123.17           C
ATOM    918  O   ASP A  71      15.321  14.167 205.773  1.00123.17           O
ATOM    919  N   GLY A  72      15.918  12.767 207.440  1.00 75.22           N
ATOM    920  H   GLY A  72      16.223  11.874 207.761  1.00 75.22           H
ATOM    921  CA  GLY A  72      15.701  13.783 208.429  0.86 75.22           C
ATOM    922  HA3 GLY A  72      14.747  13.588 208.896  1.00 75.22           H
ATOM    923  HA2 GLY A  72      15.770  14.739 207.931  1.00 75.22           H
ATOM    924  C   GLY A  72      16.778  13.698 209.468  1.00 75.22           C
ATOM    925  O   GLY A  72      17.752  12.961 209.322  1.00 75.22           O
ATOM    926  N   GLU A  73      16.609  14.479 210.558  1.00257.28           N
ATOM    927  H   GLU A  73      15.808  15.063 210.669  1.00257.28           H
ATOM    928  CA  GLU A  73      17.588  14.556 211.606  0.97257.28           C
ATOM    929  HA  GLU A  73      18.340  13.802 211.421  1.00257.28           H
ATOM    930  CB  GLU A  73      18.222  15.947 211.736  1.00257.28           C
ATOM    931  HB3 GLU A  73      18.749  16.204 210.793  1.00257.28           H
ATOM    932  HB2 GLU A  73      18.965  15.937 212.563  1.00257.28           H
ATOM    933  CG  GLU A  73      17.158  17.002 212.033  1.00257.28           C
ATOM    934  HG3 GLU A  73      16.660  16.779 213.002  1.00257.28           H
ATOM    935  HG2 GLU A  73      16.400  16.987 211.224  1.00257.28           H
ATOM    936  CD  GLU A  73      17.818  18.370 212.094  1.00257.28           C
ATOM    937  OE1 GLU A  73      18.753  18.544 212.920  1.00257.28           O
ATOM    938  OE2 GLU A  73      17.394  19.259 211.309  1.00257.28           O
ATOM    939  C   GLU A  73      16.925  14.292 212.927  1.00257.28           C
ATOM    940  O   GLU A  73      15.729  14.014 212.998  1.00257.28           O
ATOM    941  N   ALA A  74      17.725  14.365 214.016  1.00225.05           N
ATOM    942  H   ALA A  74      18.695  14.579 213.937  1.00225.05           H
ATOM    943  CA  ALA A  74      17.254  14.119 215.352  0.89225.05           C
ATOM    944  HA  ALA A  74      16.750  13.164 215.351  1.00225.05           H
ATOM    945  CB  ALA A  74      18.383  14.121 216.403  1.00225.05           C
ATOM    946  HB1 ALA A  74      19.069  13.263 216.236  1.00225.05           H
ATOM    947  HB2 ALA A  74      17.963  14.040 217.428  1.00225.05           H
ATOM    948  HB3 ALA A  74      18.973  15.060 216.337  1.00225.05           H
ATOM    949  C   ALA A  74      16.273  15.181 215.741  1.00225.05           C
ATOM    950  O   ALA A  74      16.382  16.333 215.324  1.00225.05           O
ATOM    951  N   GLY A  75      15.269  14.789 216.558  1.00 79.22           N
ATOM    952  H   GLY A  75      15.194  13.853 216.892  1.00 79.22           H
ATOM    953  CA  GLY A  75      14.224  15.690 216.962  0.79 79.22           C
ATOM    954  HA3 GLY A  75      14.320  16.579 216.357  1.00 79.22           H
ATOM    955  HA2 GLY A  75      13.286  15.170 216.836  1.00 79.22           H
ATOM    956  C   GLY A  75      14.374  16.073 218.404  1.00 79.22           C
ATOM    957  O   GLY A  75      15.477  16.244 218.921  1.00 79.22           O
ATOM    958  N   LYS A  76      13.208  16.205 219.072  1.00306.34           N
ATOM    959  H   LYS A  76      12.341  16.046 218.606  1.00306.34           H
ATOM    960  CA  LYS A  76      13.082  16.607 220.443  0.79306.34           C
ATOM    961  HA  LYS A  76      12.407  15.763 220.524  1.00306.34           H
ATOM    962  CB  LYS A  76      11.783  17.273 220.953  1.00306.34           C
ATOM    963  HB3 LYS A  76      11.890  17.472 222.041  1.00306.34           H
ATOM    964  HB2 LYS A  76      11.628  18.244 220.436  1.00306.34           H
ATOM    965  CG  LYS A  76      10.562  16.378 220.728  1.00306.34           C
ATOM    966  HG3 LYS A  76      10.803  15.353 221.084  1.00306.34           H
ATOM    967  HG2 LYS A  76      10.356  16.324 219.638  1.00306.34           H
ATOM    968  CD  LYS A  76       9.307  16.846 221.467  1.00306.34           C
ATOM    969  HD3 LYS A  76       9.114  17.913 221.223  1.00306.34           H
ATOM    970  HD2 LYS A  76       9.488  16.765 222.560  1.00306.34           H
ATOM    971  CE  LYS A  76       8.061  16.033 221.104  1.00306.34           C
ATOM    972  HE3 LYS A  76       7.780  16.216 220.044  1.00306.34           H
ATOM    973  HE2 LYS A  76       8.227  14.945 221.258  1.00306.34           H
ATOM    974  NZ  LYS A  76       6.919  16.440 221.953  1.00306.34           N
ATOM    975  HZ1 LYS A  76       6.069  16.561 221.365  1.00306.34           H
ATOM    976  HZ2 LYS A  76       6.744  15.704 222.666  1.00306.34           H
ATOM    977  HZ3 LYS A  76       7.143  17.337 222.429  1.00306.34           H
ATOM    978  C   LYS A  76      13.942  15.912 221.446  1.00306.34           C
ATOM    979  O   LYS A  76      14.469  14.830 221.192  1.00306.34           O
ATOM    980  N   PRO A  77      14.120  16.535 222.584  1.00211.93           N
ATOM    981  CA  PRO A  77      14.934  15.957 223.618  0.79211.93           C
ATOM    982  HA  PRO A  77      15.874  15.675 223.178  1.00211.93           H
ATOM    983  CD  PRO A  77      14.058  17.988 222.688  1.00211.93           C
ATOM    984  HD3 PRO A  77      13.006  18.272 222.903  1.00211.93           H
ATOM    985  HD2 PRO A  77      14.394  18.448 221.734  1.00211.93           H
ATOM    986  CB  PRO A  77      15.051  17.048 224.680  1.00211.93           C
ATOM    987  HB3 PRO A  77      14.166  16.997 225.350  1.00211.93           H
ATOM    988  HB2 PRO A  77      15.980  16.963 225.285  1.00211.93           H
ATOM    989  CG  PRO A  77      14.982  18.348 223.862  1.00211.93           C
ATOM    990  HG3 PRO A  77      15.995  18.584 223.472  1.00211.93           H
ATOM    991  HG2 PRO A  77      14.606  19.207 224.459  1.00211.93           H
ATOM    992  C   PRO A  77      14.225  14.747 224.115  1.00211.93           C
ATOM    993  O   PRO A  77      12.997  14.711 224.048  1.00211.93           O
ATOM    994  N   GLY A  78      14.969  13.730 224.584  1.00 37.42           N
ATOM    995  H   GLY A  78      15.966  13.730 224.605  1.00 37.42           H
ATOM    996  CA  GLY A  78      14.278  12.631 225.173  0.79 37.42           C
ATOM    997  HA3 GLY A  78      13.480  12.327 224.512  1.00 37.42           H
ATOM    998  HA2 GLY A  78      14.997  11.870 225.437  1.00 37.42           H
ATOM    999  C   GLY A  78      13.724  13.271 226.401  1.00 37.42           C
ATOM   1000  O   GLY A  78      14.273  14.267 226.869  1.00 37.42           O
ATOM   1001  N   ARG A  79      12.629  12.747 226.974  1.00 88.25           N
ATOM   1002  H   ARG A  79      12.154  11.932 226.652  1.00 88.25           H
ATOM   1003  CA  ARG A  79      12.078  13.475 228.078  0.96 88.25           C
ATOM   1004  HA  ARG A  79      12.287  14.515 227.883  1.00 88.25           H
ATOM   1005  CB  ARG A  79      10.558  13.292 228.243  1.00 88.25           C
ATOM   1006  HB3 ARG A  79      10.322  12.209 228.315  1.00 88.25           H
ATOM   1007  HB2 ARG A  79      10.249  13.779 229.192  1.00 88.25           H
ATOM   1008  CG  ARG A  79       9.726  13.921 227.118  1.00 88.25           C
ATOM   1009  HG3 ARG A  79       9.984  13.451 226.145  1.00 88.25           H
ATOM   1010  HG2 ARG A  79       9.969  15.004 227.057  1.00 88.25           H
ATOM   1011  CD  ARG A  79       8.225  13.770 227.384  1.00 88.25           C
ATOM   1012  HD3 ARG A  79       7.958  14.217 228.365  1.00 88.25           H
ATOM   1013  HD2 ARG A  79       7.920  12.702 227.365  1.00 88.25           H
ATOM   1014  NE  ARG A  79       7.451  14.490 226.333  1.00 88.25           N
ATOM   1015  HE  ARG A  79       7.818  14.592 225.408  1.00 88.25           H
ATOM   1016  CZ  ARG A  79       6.222  14.994 226.649  1.00 88.25           C
ATOM   1017  NH1 ARG A  79       5.748  14.856 227.922  1.00 88.25           N
ATOM   1018 HH11 ARG A  79       4.850  15.223 228.165  1.00 88.25           H
ATOM   1019 HH12 ARG A  79       6.301  14.391 228.613  1.00 88.25           H
ATOM   1020  NH2 ARG A  79       5.467  15.636 225.710  1.00 88.25           N
ATOM   1021 HH21 ARG A  79       4.570  16.003 225.958  1.00 88.25           H
ATOM   1022 HH22 ARG A  79       5.808  15.738 224.776  1.00 88.25           H
ATOM   1023  C   ARG A  79      12.729  13.054 229.365  1.00 88.25           C
ATOM   1024  O   ARG A  79      12.868  11.868 229.658  1.00 88.25           O
HETATM 1025  N   HYP A  80      13.124  14.071 230.105  1.00293.17           N
HETATM 1026  CD  HYP A  80      13.128  15.417 229.602  1.00293.17           C
HETATM 1027  HD1 HYP A  80      12.756  15.998 228.728  1.00293.17           H
HETATM 1028  HD2 HYP A  80      12.890  16.418 230.028  1.00293.17           H
HETATM 1029  CA  HYP A  80      13.713  14.078 231.413  0.88293.17           C
HETATM 1030  HA  HYP A  80      12.816  14.432 231.909  1.00293.17           H
HETATM 1031  CB  HYP A  80      14.826  15.154 231.319  1.00293.17           C
HETATM 1032  HB1 HYP A  80      14.949  15.666 231.467  1.00293.17           H
HETATM 1033  HB2 HYP A  80      15.367  15.222 231.281  1.00293.17           H
HETATM 1034  CG  HYP A  80      14.630  15.553 229.813  1.00293.17           C
HETATM 1035  HG  HYP A  80      15.141  14.800 229.176  1.00293.17           H
HETATM 1036  OE  HYP A  80      15.102  16.867 229.504  1.00293.17           O
HETATM 1037  HE  HYP A  80      14.953  17.048 228.573  1.00293.17           H
HETATM 1038  C   HYP A  80      14.153  12.802 232.043  1.00293.17           C
HETATM 1039  O   HYP A  80      14.710  11.930 231.380  1.00293.17           O
ATOM   1040  N   GLY A  81      13.934  12.721 233.368  1.00 68.22           N
ATOM   1041  H   GLY A  81      13.537  13.478 233.881  1.00 68.22           H
ATOM   1042  CA  GLY A  81      14.167  11.523 234.107  0.86 68.22           C
ATOM   1043  HA3 GLY A  81      15.140  11.603 234.571  1.00 68.22           H
ATOM   1044  HA2 GLY A  81      14.044  10.684 233.438  1.00 68.22           H
ATOM   1045  C   GLY A  81      13.115  11.492 235.154  1.00 68.22           C
ATOM   1046  O   GLY A  81      12.681  12.531 235.650  1.00 68.22           O
ATOM   1047  N   GLU A  82      12.679  10.278 235.518  1.00179.55           N
ATOM   1048  H   GLU A  82      13.022   9.438 235.106  1.00179.55           H
ATOM   1049  CA  GLU A  82      11.700  10.139 236.545  0.97179.55           C
ATOM   1050  HA  GLU A  82      10.890  10.827 236.351  1.00179.55           H
ATOM   1051  CB  GLU A  82      11.201   8.700 236.722  1.00179.55           C
ATOM   1052  HB3 GLU A  82      12.088   8.036 236.803  1.00179.55           H
ATOM   1053  HB2 GLU A  82      10.622   8.623 237.667  1.00179.55           H
ATOM   1054  CG  GLU A  82      10.328   8.222 235.564  1.00179.55           C
ATOM   1055  HG3 GLU A  82       9.339   8.728 235.591  1.00179.55           H
ATOM   1056  HG2 GLU A  82      10.826   8.443 234.596  1.00179.55           H
ATOM   1057  CD  GLU A  82      10.156   6.718 235.713  1.00179.55           C
ATOM   1058  OE1 GLU A  82       8.991   6.241 235.679  1.00179.55           O
ATOM   1059  OE2 GLU A  82      11.198   6.023 235.854  1.00179.55           O
ATOM   1060  C   GLU A  82      12.392  10.517 237.800  1.00179.55           C
ATOM   1061  O   GLU A  82      13.618  10.595 237.857  1.00179.55           O
ATOM   1062  N   ARG A  83      11.596  10.795 238.838  1.00999.99           N
ATOM   1063  H   ARG A  83      10.602  10.741 238.782  1.00999.99           H
ATOM   1064  CA  ARG A  83      12.142  11.184 240.091  0.89999.99           C
ATOM   1065  HA  ARG A  83      11.275  10.676 240.486  1.00999.99           H
ATOM   1066  CB  ARG A  83      11.436  12.251 240.938  1.00999.99           C
ATOM   1067  HB3 ARG A  83      12.141  12.675 241.685  1.00999.99           H
ATOM   1068  HB2 ARG A  83      10.593  11.774 241.480  1.00999.99           H
ATOM   1069  CG  ARG A  83      10.879  13.368 240.058  1.00999.99           C
ATOM   1070  HG3 ARG A  83      11.704  13.905 239.543  1.00999.99           H
ATOM   1071  HG2 ARG A  83      10.235  12.894 239.287  1.00999.99           H
ATOM   1072  CD  ARG A  83      10.028  14.350 240.855  1.00999.99           C
ATOM   1073  HD3 ARG A  83      10.656  14.988 241.512  1.00999.99           H
ATOM   1074  HD2 ARG A  83       9.399  14.982 240.192  1.00999.99           H
ATOM   1075  NE  ARG A  83       9.142  13.527 241.725  1.00999.99           N
ATOM   1076  HE  ARG A  83       9.412  13.359 242.673  1.00999.99           H
ATOM   1077  CZ  ARG A  83       7.990  12.971 241.249  1.00999.99           C
ATOM   1078  NH1 ARG A  83       7.586  13.187 239.963  1.00999.99           N
ATOM   1079 HH11 ARG A  83       7.553  12.005 243.010  1.00999.99           H
ATOM   1080 HH12 ARG A  83       6.408  11.750 241.738  1.00999.99           H
ATOM   1081  NH2 ARG A  83       7.247  12.177 242.074  1.00999.99           N
ATOM   1082 HH21 ARG A  83       6.740  12.769 239.630  1.00999.99           H
ATOM   1083 HH22 ARG A  83       8.134  13.760 239.354  1.00999.99           H
ATOM   1084  C   ARG A  83      12.959  10.140 240.774  1.00999.99           C
ATOM   1085  O   ARG A  83      12.972   8.987 240.346  1.00999.99           O
ATOM   1086  N   GLY A  84      13.693  10.504 241.844  1.00 59.62           N
ATOM   1087  H   GLY A  84      13.711  11.426 242.225  1.00 59.62           H
ATOM   1088  CA  GLY A  84      14.479   9.487 242.476  0.79 59.62           C
ATOM   1089  HA3 GLY A  84      15.513   9.686 242.225  1.00 59.62           H
ATOM   1090  HA2 GLY A  84      14.116   8.530 242.140  1.00 59.62           H
ATOM   1091  C   GLY A  84      14.328   9.582 243.965  1.00 59.62           C
ATOM   1092  O   GLY A  84      14.362  10.660 244.556  1.00 59.62           O
ATOM   1093  N   PRO A  85      14.133   8.439 244.569  1.00146.74           N
ATOM   1094  CA  PRO A  85      13.978   8.389 246.002  0.83146.74           C
ATOM   1095  HA  PRO A  85      13.346   9.215 246.289  1.00146.74           H
ATOM   1096  CD  PRO A  85      13.337   7.411 243.920  1.00146.74           C
ATOM   1097  HD3 PRO A  85      12.314   7.819 243.766  1.00146.74           H
ATOM   1098  HD2 PRO A  85      13.795   7.128 242.948  1.00146.74           H
ATOM   1099  CB  PRO A  85      13.298   7.038 246.289  1.00146.74           C
ATOM   1100  HB3 PRO A  85      12.241   7.217 246.584  1.00146.74           H
ATOM   1101  HB2 PRO A  85      13.812   6.468 247.091  1.00146.74           H
ATOM   1102  CG  PRO A  85      13.328   6.279 244.949  1.00146.74           C
ATOM   1103  HG3 PRO A  85      12.470   5.584 244.820  1.00146.74           H
ATOM   1104  HG2 PRO A  85      14.281   5.716 244.864  1.00146.74           H
ATOM   1105  C   PRO A  85      15.294   8.540 246.712  1.00146.74           C
ATOM   1106  O   PRO A  85      16.291   7.953 246.292  1.00146.74           O
HETATM 1107  N   HYP A  86      15.289   9.351 247.737  1.00333.64           N
HETATM 1108  CD  HYP A  86      14.174  10.251 247.979  1.00333.64           C
HETATM 1109  HD1 HYP A  86      13.076  10.307 247.801  1.00333.64           H
HETATM 1110  HD2 HYP A  86      13.996  11.331 247.773  1.00333.64           H
HETATM 1111  CA  HYP A  86      16.347   9.545 248.683  0.89333.64           C
HETATM 1112  HA  HYP A  86      15.925   8.821 249.371  1.00333.64           H
HETATM 1113  CB  HYP A  86      16.044  10.820 249.453  1.00333.64           C
HETATM 1114  HB1 HYP A  86      16.008  11.362 249.402  1.00333.64           H
HETATM 1115  HB2 HYP A  86      16.064  11.046 249.950  1.00333.64           H
HETATM 1116  CG  HYP A  86      14.500  10.585 249.452  1.00333.64           C
HETATM 1117  HG  HYP A  86      13.976  11.517 249.757  1.00333.64           H
HETATM 1118  OE  HYP A  86      14.160   9.506 250.327  1.00333.64           O
HETATM 1119  HE  HYP A  86      14.570   8.696 250.016  1.00333.64           H
HETATM 1120  C   HYP A  86      17.779   9.230 248.344  1.00333.64           C
HETATM 1121  O   HYP A  86      18.307   9.823 247.404  1.00333.64           O
ATOM   1122  N   GLY A  87      18.433   8.321 249.114  1.00 67.90           N
ATOM   1123  H   GLY A  87      17.970   7.778 249.811  1.00 67.90           H
ATOM   1124  CA  GLY A  87      19.876   8.273 249.119  0.86 67.90           C
ATOM   1125  HA3 GLY A  87      20.226   9.246 249.431  1.00 67.90           H
ATOM   1126  HA2 GLY A  87      20.195   7.986 248.129  1.00 67.90           H
ATOM   1127  C   GLY A  87      20.351   7.241 250.113  1.00 67.90           C
ATOM   1128  O   GLY A  87      19.792   6.154 250.248  1.00 67.90           O
ATOM   1129  N   PRO A  88      21.433   7.594 250.772  1.00137.10           N
ATOM   1130  CA  PRO A  88      22.109   6.804 251.790  1.00137.10           C
ATOM   1131  HA  PRO A  88      22.148   5.779 251.459  1.00137.10           H
ATOM   1132  CD  PRO A  88      22.243   8.711 250.318  1.00137.10           C
ATOM   1133  HD3 PRO A  88      22.729   8.416 249.365  1.00137.10           H
ATOM   1134  HD2 PRO A  88      21.604   9.608 250.163  1.00137.10           H
ATOM   1135  CB  PRO A  88      23.482   7.461 251.943  1.00137.10           C
ATOM   1136  HB3 PRO A  88      24.202   6.947 251.271  1.00137.10           H
ATOM   1137  HB2 PRO A  88      23.856   7.422 252.988  1.00137.10           H
ATOM   1138  CG  PRO A  88      23.281   8.896 251.430  1.00137.10           C
ATOM   1139  HG3 PRO A  88      22.831   9.509 252.240  1.00137.10           H
ATOM   1140  HG2 PRO A  88      24.221   9.373 251.078  1.00137.10           H
ATOM   1141  C   PRO A  88      21.313   6.889 253.051  1.00137.10           C
ATOM   1142  O   PRO A  88      20.262   7.523 253.055  1.00137.10           O
ATOM   1143  N   GLN A  89      21.761   6.219 254.127  1.00242.10           N
ATOM   1144  H   GLN A  89      22.606   5.690 254.129  1.00242.10           H
ATOM   1145  CA  GLN A  89      21.020   6.296 255.350  1.00242.10           C
ATOM   1146  HA  GLN A  89      20.015   6.608 255.108  1.00242.10           H
ATOM   1147  CB  GLN A  89      21.026   5.013 256.193  1.00242.10           C
ATOM   1148  HB3 GLN A  89      20.313   5.162 257.031  1.00242.10           H
ATOM   1149  HB2 GLN A  89      22.038   4.854 256.624  1.00242.10           H
ATOM   1150  CG  GLN A  89      20.618   3.752 255.436  1.00242.10           C
ATOM   1151  HG3 GLN A  89      19.744   3.936 254.777  1.00242.10           H
ATOM   1152  HG2 GLN A  89      21.469   3.381 254.824  1.00242.10           H
ATOM   1153  CD  GLN A  89      20.257   2.727 256.499  1.00242.10           C
ATOM   1154  OE1 GLN A  89      20.125   3.068 257.674  1.00242.10           O
ATOM   1155  NE2 GLN A  89      20.066   1.446 256.087  1.00242.10           N
ATOM   1156 HE22 GLN A  89      19.755   0.756 256.741  1.00242.10           H
ATOM   1157 HE21 GLN A  89      20.221   1.199 255.131  1.00242.10           H
ATOM   1158  C   GLN A  89      21.691   7.315 256.188  1.00242.10           C
ATOM   1159  O   GLN A  89      22.692   7.911 255.792  1.00242.10           O
ATOM   1160  N   GLY A  90      21.119   7.558 257.375  1.00 65.88           N
ATOM   1161  H   GLY A  90      20.295   7.090 257.685  1.00 65.88           H
ATOM   1162  CA  GLY A  90      21.736   8.468 258.279  0.86 65.88           C
ATOM   1163  HA3 GLY A  90      20.967   8.866 258.924  1.00 65.88           H
ATOM   1164  HA2 GLY A  90      22.276   9.202 257.699  1.00 65.88           H
ATOM   1165  C   GLY A  90      22.693   7.658 259.088  1.00 65.88           C
ATOM   1166  O   GLY A  90      22.909   6.476 258.823  1.00 65.88           O
ATOM   1167  N   ALA A  91      23.308   8.304 260.093  1.00180.36           N
ATOM   1168  H   ALA A  91      23.114   9.260 260.296  1.00180.36           H
ATOM   1169  CA  ALA A  91      24.233   7.653 260.971  0.79180.36           C
ATOM   1170  HA  ALA A  91      24.614   6.777 260.467  1.00180.36           H
ATOM   1171  CB  ALA A  91      25.375   8.562 261.442  1.00180.36           C
ATOM   1172  HB1 ALA A  91      25.983   8.045 262.214  1.00180.36           H
ATOM   1173  HB2 ALA A  91      26.032   8.828 260.586  1.00180.36           H
ATOM   1174  HB3 ALA A  91      24.961   9.495 261.879  1.00180.36           H
ATOM   1175  C   ALA A  91      23.478   7.225 262.198  1.00180.36           C
ATOM   1176  O   ALA A  91      22.272   7.440 262.310  1.00180.36           O
ATOM   1177  N   ARG A  92      24.191   6.579 263.145  1.00999.99           N
ATOM   1178  H   ARG A  92      25.162   6.387 263.027  1.00999.99           H
ATOM   1179  CA  ARG A  92      23.615   6.143 264.389  0.85999.99           C
ATOM   1180  HA  ARG A  92      22.712   5.591 264.170  1.00999.99           H
ATOM   1181  CB  ARG A  92      24.569   5.296 265.258  1.00999.99           C
ATOM   1182  HB3 ARG A  92      25.554   5.808 265.309  1.00999.99           H
ATOM   1183  HB2 ARG A  92      24.161   5.241 266.290  1.00999.99           H
ATOM   1184  CG  ARG A  92      24.789   3.852 264.787  1.00999.99           C
ATOM   1185  HG3 ARG A  92      25.553   3.399 265.455  1.00999.99           H
ATOM   1186  HG2 ARG A  92      25.182   3.829 263.748  1.00999.99           H
ATOM   1187  CD  ARG A  92      23.521   2.998 264.895  1.00999.99           C
ATOM   1188  HD3 ARG A  92      23.022   3.159 265.874  1.00999.99           H
ATOM   1189  HD2 ARG A  92      22.812   3.216 264.069  1.00999.99           H
ATOM   1190  NE  ARG A  92      23.910   1.558 264.825  1.00999.99           N
ATOM   1191  HE  ARG A  92      24.340   1.130 265.620  1.00999.99           H
ATOM   1192  CZ  ARG A  92      23.683   0.812 263.705  1.00999.99           C
ATOM   1193  NH1 ARG A  92      23.085   1.365 262.609  1.00999.99           N
ATOM   1194 HH11 ARG A  92      23.869  -1.065 262.884  1.00999.99           H
ATOM   1195 HH12 ARG A  92      24.482  -0.909 264.496  1.00999.99           H
ATOM   1196  NH2 ARG A  92      24.047  -0.504 263.691  1.00999.99           N
ATOM   1197 HH21 ARG A  92      22.804   2.324 262.623  1.00999.99           H
ATOM   1198 HH22 ARG A  92      22.923   0.806 261.796  1.00999.99           H
ATOM   1199  C   ARG A  92      23.257   7.356 265.200  1.00999.99           C
ATOM   1200  O   ARG A  92      23.691   8.467 264.901  1.00999.99           O
ATOM   1201  N   GLY A  93      22.425   7.153 266.249  1.00 46.93           N
ATOM   1202  H   GLY A  93      22.107   6.242 266.500  1.00 46.93           H
ATOM   1203  CA  GLY A  93      21.890   8.242 267.025  0.79 46.93           C
ATOM   1204  HA3 GLY A  93      20.903   7.947 267.349  1.00 46.93           H
ATOM   1205  HA2 GLY A  93      21.891   9.105 266.375  1.00 46.93           H
ATOM   1206  C   GLY A  93      22.710   8.575 268.230  1.00 46.93           C
ATOM   1207  O   GLY A  93      23.843   8.129 268.408  1.00 46.93           O
ATOM   1208  N   LEU A  94      22.084   9.415 269.083  1.00300.95           N
ATOM   1209  H   LEU A  94      21.156   9.721 268.885  1.00300.95           H
ATOM   1210  CA  LEU A  94      22.633   9.956 270.292  0.79300.95           C
ATOM   1211  HA  LEU A  94      21.644  10.341 270.499  1.00300.95           H
ATOM   1212  CB  LEU A  94      22.925  11.467 270.362  1.00300.95           C
ATOM   1213  HB3 LEU A  94      23.115  11.772 271.412  1.00300.95           H
ATOM   1214  HB2 LEU A  94      22.037  12.024 269.994  1.00300.95           H
ATOM   1215  CG  LEU A  94      24.134  11.816 269.481  1.00300.95           C
ATOM   1216  HG  LEU A  94      23.860  10.921 268.881  1.00300.95           H
ATOM   1217  CD1 LEU A  94      25.397  10.990 269.767  1.00300.95           C
ATOM   1218 HD11 LEU A  94      26.229  11.296 269.097  1.00300.95           H
ATOM   1219 HD12 LEU A  94      25.718  11.123 270.823  1.00300.95           H
ATOM   1220 HD13 LEU A  94      25.186   9.911 269.600  1.00300.95           H
ATOM   1221  CD2 LEU A  94      23.836  12.485 268.135  1.00300.95           C
ATOM   1222 HD21 LEU A  94      24.781  12.699 267.592  1.00300.95           H
ATOM   1223 HD22 LEU A  94      23.203  11.821 267.507  1.00300.95           H
ATOM   1224 HD23 LEU A  94      23.295  13.441 268.297  1.00300.95           H
ATOM   1225  C   LEU A  94      22.483   9.117 271.526  1.00300.95           C
ATOM   1226  O   LEU A  94      21.851   8.064 271.449  1.00300.95           O
HETATM 1227  N   HYP A  95      23.027   9.476 272.669  1.00292.52           N
HETATM 1228  CD  HYP A  95      23.960  10.537 272.922  1.00292.52           C
HETATM 1229  HD1 HYP A  95      24.120  11.265 273.750  1.00292.52           H
HETATM 1230  HD2 HYP A  95      24.391  11.427 272.411  1.00292.52           H
HETATM 1231  CA  HYP A  95      22.874   8.718 273.848  0.79292.52           C
HETATM 1232  HA  HYP A  95      22.581   7.810 273.335  1.00292.52           H
HETATM 1233  CB  HYP A  95      24.275   8.712 274.504  1.00292.52           C
HETATM 1234  HB1 HYP A  95      24.571   8.943 274.902  1.00292.52           H
HETATM 1235  HB2 HYP A  95      24.710   8.396 274.604  1.00292.52           H
HETATM 1236  CG  HYP A  95      25.020   9.543 273.395  1.00292.52           C
HETATM 1237  HG  HYP A  95      25.252   8.866 272.545  1.00292.52           H
HETATM 1238  OE  HYP A  95      26.211  10.181 273.860  1.00292.52           O
HETATM 1239  HE  HYP A  95      26.845   9.512 274.130  1.00292.52           H
HETATM 1240  C   HYP A  95      21.694   9.177 274.636  1.00292.52           C
HETATM 1241  O   HYP A  95      21.396  10.370 274.644  1.00292.52           O
ATOM   1242  N   GLY A  96      20.988   8.219 275.266  1.00 28.39           N
ATOM   1243  H   GLY A  96      21.319   7.284 275.351  1.00 28.39           H
ATOM   1244  CA  GLY A  96      19.594   8.408 275.526  0.79 28.39           C
ATOM   1245  HA3 GLY A  96      19.135   7.431 275.566  1.00 28.39           H
ATOM   1246  HA2 GLY A  96      19.199   9.053 274.755  1.00 28.39           H
ATOM   1247  C   GLY A  96      19.431   9.074 276.852  1.00 28.39           C
ATOM   1248  O   GLY A  96      20.392   9.523 277.474  1.00 28.39           O
ATOM   1249  N   THR A  97      18.166   9.139 277.305  1.00185.82           N
ATOM   1250  H   THR A  97      17.404   8.769 276.779  1.00185.82           H
ATOM   1251  CA  THR A  97      17.818   9.727 278.557  0.79185.82           C
ATOM   1252  HA  THR A  97      18.366  10.653 278.651  1.00185.82           H
ATOM   1253  CB  THR A  97      16.330   9.981 278.677  1.00185.82           C
ATOM   1254  HB  THR A  97      16.684  10.855 279.264  1.00185.82           H
ATOM   1255  OG1 THR A  97      15.788  10.895 277.736  1.00185.82           O
ATOM   1256  HG1 THR A  97      14.834  10.815 277.809  1.00185.82           H
ATOM   1257  CG2 THR A  97      15.606   9.754 280.015  1.00185.82           C
ATOM   1258 HG21 THR A  97      15.717   8.696 280.337  1.00185.82           H
ATOM   1259 HG22 THR A  97      16.028  10.411 280.805  1.00185.82           H
ATOM   1260 HG23 THR A  97      14.522   9.976 279.912  1.00185.82           H
ATOM   1261  C   THR A  97      18.234   8.797 279.651  1.00185.82           C
ATOM   1262  O   THR A  97      18.603   7.650 279.406  1.00185.82           O
ATOM   1263  N   ALA A  98      18.201   9.299 280.902  1.00311.18           N
ATOM   1264  H   ALA A  98      17.893  10.228 281.091  1.00311.18           H
ATOM   1265  CA  ALA A  98      18.633   8.538 282.035  0.79311.18           C
ATOM   1266  HA  ALA A  98      18.588   9.489 282.546  1.00311.18           H
ATOM   1267  CB  ALA A  98      20.063   8.682 282.585  1.00311.18           C
ATOM   1268  HB1 ALA A  98      20.798   8.663 281.753  1.00311.18           H
ATOM   1269  HB2 ALA A  98      20.171   9.643 283.133  1.00311.18           H
ATOM   1270  HB3 ALA A  98      20.295   7.848 283.282  1.00311.18           H
ATOM   1271  C   ALA A  98      17.581   8.054 282.985  1.00311.18           C
ATOM   1272  O   ALA A  98      16.519   8.661 283.116  1.00311.18           O
ATOM   1273  N   GLY A  99      17.854   6.919 283.666  1.00 66.32           N
ATOM   1274  H   GLY A  99      18.708   6.419 283.549  1.00 66.32           H
ATOM   1275  CA  GLY A  99      16.926   6.389 284.627  0.79 66.32           C
ATOM   1276  HA3 GLY A  99      17.259   5.395 284.890  1.00 66.32           H
ATOM   1277  HA2 GLY A  99      15.936   6.437 284.200  1.00 66.32           H
ATOM   1278  C   GLY A  99      16.994   7.278 285.853  1.00 66.32           C
ATOM   1279  O   GLY A  99      18.029   7.879 286.122  1.00 66.32           O
ATOM   1280  N   LEU A 100      15.876   7.423 286.608  1.00306.11           N
ATOM   1281  H   LEU A 100      15.031   6.938 286.397  1.00306.11           H
ATOM   1282  CA  LEU A 100      15.822   8.333 287.737  0.79306.11           C
ATOM   1283  HA  LEU A 100      16.303   9.239 287.396  1.00306.11           H
ATOM   1284  CB  LEU A 100      14.358   8.668 288.068  1.00306.11           C
ATOM   1285  HB3 LEU A 100      13.850   7.760 288.457  1.00306.11           H
ATOM   1286  HB2 LEU A 100      13.853   8.961 287.122  1.00306.11           H
ATOM   1287  CG  LEU A 100      14.193   9.828 289.069  1.00306.11           C
ATOM   1288  HG  LEU A 100      13.354  10.101 288.393  1.00306.11           H
ATOM   1289  CD1 LEU A 100      14.763  11.187 288.634  1.00306.11           C
ATOM   1290 HD11 LEU A 100      14.963  11.828 289.519  1.00306.11           H
ATOM   1291 HD12 LEU A 100      14.041  11.713 287.973  1.00306.11           H
ATOM   1292 HD13 LEU A 100      15.712  11.046 288.074  1.00306.11           H
ATOM   1293  CD2 LEU A 100      13.043   9.723 290.078  1.00306.11           C
ATOM   1294 HD21 LEU A 100      12.506   8.760 289.941  1.00306.11           H
ATOM   1295 HD22 LEU A 100      12.320  10.554 289.930  1.00306.11           H
ATOM   1296 HD23 LEU A 100      13.435   9.767 291.116  1.00306.11           H
ATOM   1297  C   LEU A 100      16.552   7.883 289.002  1.00306.11           C
ATOM   1298  O   LEU A 100      17.419   8.596 289.506  1.00306.11           O
HETATM 1299  N   HYP A 101      16.232   6.717 289.511  1.00342.23           N
HETATM 1300  CD  HYP A 101      15.169   5.925 288.958  1.00342.23           C
HETATM 1301  HD1 HYP A 101      14.503   5.894 288.066  1.00342.23           H
HETATM 1302  HD2 HYP A 101      15.021   4.837 288.770  1.00342.23           H
HETATM 1303  CA  HYP A 101      16.731   6.041 290.686  0.79342.23           C
HETATM 1304  HA  HYP A 101      17.286   5.331 290.085  1.00342.23           H
HETATM 1305  CB  HYP A 101      15.463   5.420 291.328  1.00342.23           C
HETATM 1306  HB1 HYP A 101      15.208   4.944 291.415  1.00342.23           H
HETATM 1307  HB2 HYP A 101      15.102   5.484 291.734  1.00342.23           H
HETATM 1308  CG  HYP A 101      14.398   5.893 290.276  1.00342.23           C
HETATM 1309  HG  HYP A 101      13.576   5.149 290.213  1.00342.23           H
HETATM 1310  OE  HYP A 101      13.882   7.175 290.635  1.00342.23           O
HETATM 1311  HE  HYP A 101      14.603   7.805 290.707  1.00342.23           H
HETATM 1312  C   HYP A 101      17.672   6.532 291.665  1.00342.23           C
HETATM 1313  O   HYP A 101      17.802   7.723 291.940  1.00342.23           O
ATOM   1314  N   GLY A 102      18.305   5.495 292.214  1.00149.41           N
ATOM   1315  H   GLY A 102      18.253   4.583 291.816  1.00149.41           H
ATOM   1316  CA  GLY A 102      18.692   5.533 293.557  0.86149.41           C
ATOM   1317  HA3 GLY A 102      18.798   6.571 293.835  1.00149.41           H
ATOM   1318  HA2 GLY A 102      19.595   4.955 293.666  1.00149.41           H
ATOM   1319  C   GLY A 102      17.588   4.928 294.371  1.00149.41           C
ATOM   1320  O   GLY A 102      16.406   5.104 294.077  1.00149.41           O
ATOM   1321  N   MET A 103      17.973   4.201 295.435  1.00326.64           N
ATOM   1322  H   MET A 103      18.938   4.044 295.633  1.00326.64           H
ATOM   1323  CA  MET A 103      17.055   3.635 296.382  0.97326.64           C
ATOM   1324  HA  MET A 103      16.045   3.741 296.016  1.00326.64           H
ATOM   1325  CB  MET A 103      17.399   2.179 296.781  1.00326.64           C
ATOM   1326  HB3 MET A 103      18.466   2.134 297.085  1.00326.64           H
ATOM   1327  HB2 MET A 103      17.275   1.524 295.893  1.00326.64           H
ATOM   1328  CG  MET A 103      16.565   1.582 297.926  1.00326.64           C
ATOM   1329  HG3 MET A 103      16.675   2.232 298.822  1.00326.64           H
ATOM   1330  HG2 MET A 103      15.495   1.595 297.630  1.00326.64           H
ATOM   1331  SD  MET A 103      17.087  -0.122 298.321  1.00326.64           S
ATOM   1332  CE  MET A 103      15.805  -0.568 299.533  1.00326.64           C
ATOM   1333  HE1 MET A 103      15.861   0.070 300.440  1.00326.64           H
ATOM   1334  HE2 MET A 103      15.926  -1.625 299.856  1.00326.64           H
ATOM   1335  HE3 MET A 103      14.790  -0.462 299.096  1.00326.64           H
ATOM   1336  C   MET A 103      17.262   4.465 297.592  1.00326.64           C
ATOM   1337  O   MET A 103      18.209   5.244 297.679  1.00326.64           O
ATOM   1338  N   LYS A 104      16.349   4.335 298.550  1.00403.87           N
ATOM   1339  H   LYS A 104      15.577   3.710 298.464  1.00403.87           H
ATOM   1340  CA  LYS A 104      16.458   5.032 299.782  0.79403.87           C
ATOM   1341  HA  LYS A 104      15.788   4.274 300.160  1.00403.87           H
ATOM   1342  CB  LYS A 104      15.216   5.813 300.289  1.00403.87           C
ATOM   1343  HB3 LYS A 104      15.014   6.663 299.603  1.00403.87           H
ATOM   1344  HB2 LYS A 104      14.352   5.118 300.223  1.00403.87           H
ATOM   1345  CG  LYS A 104      15.242   6.337 301.727  1.00403.87           C
ATOM   1346  HG3 LYS A 104      15.599   5.531 302.404  1.00403.87           H
ATOM   1347  HG2 LYS A 104      14.194   6.576 302.009  1.00403.87           H
ATOM   1348  CD  LYS A 104      16.059   7.607 301.960  1.00403.87           C
ATOM   1349  HD3 LYS A 104      17.129   7.403 301.742  1.00403.87           H
ATOM   1350  HD2 LYS A 104      15.704   8.405 301.274  1.00403.87           H
ATOM   1351  CE  LYS A 104      15.921   8.085 303.405  1.00403.87           C
ATOM   1352  HE3 LYS A 104      16.474   9.034 303.571  1.00403.87           H
ATOM   1353  HE2 LYS A 104      16.291   7.311 304.111  1.00403.87           H
ATOM   1354  NZ  LYS A 104      14.492   8.326 303.711  1.00403.87           N
ATOM   1355  HZ1 LYS A 104      14.106   9.021 303.041  1.00403.87           H
ATOM   1356  HZ2 LYS A 104      14.396   8.688 304.681  1.00403.87           H
ATOM   1357  HZ3 LYS A 104      13.968   7.432 303.621  1.00403.87           H
ATOM   1358  C   LYS A 104      17.460   4.437 300.733  1.00403.87           C
ATOM   1359  O   LYS A 104      17.922   3.318 300.516  1.00403.87           O
ATOM   1360  N   GLY A 105      17.841   5.160 301.805  1.00 39.18           N
ATOM   1361  H   GLY A 105      17.509   6.075 301.994  1.00 39.18           H
ATOM   1362  CA  GLY A 105      18.786   4.632 302.748  0.93 39.18           C
ATOM   1363  HA3 GLY A 105      19.554   4.113 302.192  1.00 39.18           H
ATOM   1364  HA2 GLY A 105      19.139   5.448 303.360  1.00 39.18           H
ATOM   1365  C   GLY A 105      18.055   3.655 303.603  1.00 39.18           C
ATOM   1366  O   GLY A 105      16.870   3.397 303.399  1.00 39.18           O
ATOM   1367  N   HIS A 106      18.763   3.069 304.585  1.00103.16           N
ATOM   1368  H   HIS A 106      19.723   3.270 304.762  1.00103.16           H
ATOM   1369  CA  HIS A 106      18.124   2.134 305.454  1.00103.16           C
ATOM   1370  HA  HIS A 106      17.085   2.071 305.165  1.00103.16           H
ATOM   1371  ND1 HIS A 106      18.231  -1.640 306.206  1.00103.16           N
ATOM   1372  HD1 HIS A 106      19.131  -2.031 306.012  1.00103.16           H
ATOM   1373  CG  HIS A 106      17.870  -0.321 306.037  1.00103.16           C
ATOM   1374  CB  HIS A 106      18.780   0.740 305.483  1.00103.16           C
ATOM   1375  HB3 HIS A 106      19.039   0.444 304.444  1.00103.16           H
ATOM   1376  HB2 HIS A 106      19.717   0.781 306.080  1.00103.16           H
ATOM   1377  NE2 HIS A 106      16.096  -1.488 306.807  1.00103.16           N
ATOM   1378  CD2 HIS A 106      16.562  -0.246 306.410  1.00103.16           C
ATOM   1379  HD2 HIS A 106      15.888   0.601 306.409  1.00103.16           H
ATOM   1380  CE1 HIS A 106      17.134  -2.292 306.667  1.00103.16           C
ATOM   1381  HE1 HIS A 106      17.130  -3.362 306.877  1.00103.16           H
ATOM   1382  C   HIS A 106      18.247   2.736 306.817  1.00103.16           C
ATOM   1383  O   HIS A 106      18.386   3.951 306.949  1.00103.16           O
ATOM   1384  N   ARG A 107      18.172   1.912 307.876  1.00999.99           N
ATOM   1385  H   ARG A 107      18.055   0.925 307.794  1.00999.99           H
ATOM   1386  CA  ARG A 107      18.303   2.447 309.197  0.92999.99           C
ATOM   1387  HA  ARG A 107      18.503   1.418 309.456  1.00999.99           H
ATOM   1388  CB  ARG A 107      17.281   2.166 310.323  1.00999.99           C
ATOM   1389  HB3 ARG A 107      16.267   2.478 309.994  1.00999.99           H
ATOM   1390  HB2 ARG A 107      17.559   2.773 311.211  1.00999.99           H
ATOM   1391  CG  ARG A 107      17.237   0.689 310.730  1.00999.99           C
ATOM   1392  HG3 ARG A 107      16.818   0.094 309.890  1.00999.99           H
ATOM   1393  HG2 ARG A 107      18.275   0.342 310.918  1.00999.99           H
ATOM   1394  CD  ARG A 107      16.420   0.429 312.000  1.00999.99           C
ATOM   1395  HD3 ARG A 107      16.891   0.904 312.888  1.00999.99           H
ATOM   1396  HD2 ARG A 107      15.376   0.792 311.889  1.00999.99           H
ATOM   1397  NE  ARG A 107      16.371  -1.046 312.228  1.00999.99           N
ATOM   1398  HE  ARG A 107      15.978  -1.640 311.527  1.00999.99           H
ATOM   1399  CZ  ARG A 107      16.833  -1.589 313.394  1.00999.99           C
ATOM   1400  NH1 ARG A 107      17.398  -0.800 314.353  1.00999.99           N
ATOM   1401 HH11 ARG A 107      17.064  -3.337 314.454  1.00999.99           H
ATOM   1402 HH12 ARG A 107      16.312  -3.517 312.905  1.00999.99           H
ATOM   1403  NH2 ARG A 107      16.731  -2.935 313.601  1.00999.99           N
ATOM   1404 HH21 ARG A 107      17.481   0.186 314.208  1.00999.99           H
ATOM   1405 HH22 ARG A 107      17.743  -1.211 315.198  1.00999.99           H
ATOM   1406  C   ARG A 107      19.679   2.765 309.668  1.00999.99           C
ATOM   1407  O   ARG A 107      20.651   2.132 309.260  1.00999.99           O
ATOM   1408  N   GLY A 108      19.792   3.785 310.542  1.00 42.89           N
ATOM   1409  H   GLY A 108      19.010   4.314 310.860  1.00 42.89           H
ATOM   1410  CA  GLY A 108      21.058   4.061 311.151  1.00 42.89           C
ATOM   1411  HA3 GLY A 108      21.019   5.045 311.594  1.00 42.89           H
ATOM   1412  HA2 GLY A 108      21.835   3.909 310.417  1.00 42.89           H
ATOM   1413  C   GLY A 108      21.158   3.015 312.229  1.00 42.89           C
ATOM   1414  O   GLY A 108      20.138   2.498 312.681  1.00 42.89           O
ATOM   1415  N   PHE A 109      22.382   2.667 312.673  1.00225.97           N
ATOM   1416  H   PHE A 109      23.223   3.094 312.349  1.00225.97           H
ATOM   1417  CA  PHE A 109      22.520   1.543 313.562  0.81225.97           C
ATOM   1418  HA  PHE A 109      22.030   0.713 313.073  1.00225.97           H
ATOM   1419  CB  PHE A 109      23.995   1.184 313.801  1.00225.97           C
ATOM   1420  HB3 PHE A 109      24.531   1.097 312.831  1.00225.97           H
ATOM   1421  HB2 PHE A 109      24.498   1.939 314.442  1.00225.97           H
ATOM   1422  CG  PHE A 109      24.072  -0.144 314.475  1.00225.97           C
ATOM   1423  CD1 PHE A 109      23.885  -0.267 315.832  1.00225.97           C
ATOM   1424  HD1 PHE A 109      23.676   0.611 316.425  1.00225.97           H
ATOM   1425  CD2 PHE A 109      24.321  -1.277 313.732  1.00225.97           C
ATOM   1426  HD2 PHE A 109      24.466  -1.196 312.665  1.00225.97           H
ATOM   1427  CE1 PHE A 109      23.959  -1.499 316.440  1.00225.97           C
ATOM   1428  HE1 PHE A 109      23.814  -1.586 317.506  1.00225.97           H
ATOM   1429  CE2 PHE A 109      24.397  -2.511 314.335  1.00225.97           C
ATOM   1430  HE2 PHE A 109      24.602  -3.391 313.742  1.00225.97           H
ATOM   1431  CZ  PHE A 109      24.217  -2.623 315.691  1.00225.97           C
ATOM   1432  HZ  PHE A 109      24.280  -3.590 316.168  1.00225.97           H
ATOM   1433  C   PHE A 109      21.896   1.717 314.920  1.00225.97           C
ATOM   1434  O   PHE A 109      20.965   0.988 315.262  1.00225.97           O
ATOM   1435  N   SER A 110      22.378   2.700 315.712  1.00337.75           N
ATOM   1436  H   SER A 110      23.112   3.299 315.403  1.00337.75           H
ATOM   1437  CA  SER A 110      21.938   2.913 317.071  0.79337.75           C
ATOM   1438  HA  SER A 110      22.573   2.081 317.338  1.00337.75           H
ATOM   1439  CB  SER A 110      20.931   1.995 317.803  1.00337.75           C
ATOM   1440  HB3 SER A 110      21.243   0.934 317.693  1.00337.75           H
ATOM   1441  HB2 SER A 110      20.894   2.247 318.885  1.00337.75           H
ATOM   1442  OG  SER A 110      19.633   2.146 317.249  1.00337.75           O
ATOM   1443  HG  SER A 110      19.373   3.052 317.429  1.00337.75           H
ATOM   1444  C   SER A 110      22.827   3.812 317.868  1.00337.75           C
ATOM   1445  O   SER A 110      24.001   3.972 317.540  1.00337.75           O
ATOM   1446  N   GLY A 111      22.295   4.442 318.934  1.00 51.57           N
ATOM   1447  H   GLY A 111      21.349   4.327 319.228  1.00 51.57           H
ATOM   1448  CA  GLY A 111      23.117   5.344 319.689  0.93 51.57           C
ATOM   1449  HA3 GLY A 111      23.922   5.657 319.042  1.00 51.57           H
ATOM   1450  HA2 GLY A 111      22.504   6.157 320.037  1.00 51.57           H
ATOM   1451  C   GLY A 111      23.701   4.622 320.862  1.00 51.57           C
ATOM   1452  O   GLY A 111      23.447   3.437 321.072  1.00 51.57           O
ATOM   1453  N   LEU A 112      24.505   5.350 321.668  1.00252.59           N
ATOM   1454  H   LEU A 112      24.706   6.311 321.495  1.00252.59           H
ATOM   1455  CA  LEU A 112      25.145   4.761 322.811  0.85252.59           C
ATOM   1456  HA  LEU A 112      24.788   3.746 322.899  1.00252.59           H
ATOM   1457  CB  LEU A 112      26.683   4.788 322.746  1.00252.59           C
ATOM   1458  HB3 LEU A 112      27.088   4.338 323.677  1.00252.59           H
ATOM   1459  HB2 LEU A 112      27.015   4.162 321.890  1.00252.59           H
ATOM   1460  CG  LEU A 112      27.271   6.207 322.579  1.00252.59           C
ATOM   1461  HG  LEU A 112      26.218   6.535 322.714  1.00252.59           H
ATOM   1462  CD1 LEU A 112      27.103   6.860 321.199  1.00252.59           C
ATOM   1463 HD11 LEU A 112      26.036   6.850 320.891  1.00252.59           H
ATOM   1464 HD12 LEU A 112      27.456   7.913 321.226  1.00252.59           H
ATOM   1465 HD13 LEU A 112      27.698   6.307 320.440  1.00252.59           H
ATOM   1466  CD2 LEU A 112      27.445   7.048 323.852  1.00252.59           C
ATOM   1467 HD21 LEU A 112      28.331   7.712 323.758  1.00252.59           H
ATOM   1468 HD22 LEU A 112      26.548   7.681 324.022  1.00252.59           H
ATOM   1469 HD23 LEU A 112      27.587   6.390 324.736  1.00252.59           H
ATOM   1470  C   LEU A 112      24.764   5.522 324.041  1.00252.59           C
ATOM   1471  O   LEU A 112      24.146   6.584 323.972  1.00252.59           O
ATOM   1472  N   ASP A 113      25.113   4.952 325.215  1.00267.47           N
ATOM   1473  H   ASP A 113      25.613   4.090 325.253  1.00267.47           H
ATOM   1474  CA  ASP A 113      24.806   5.557 326.479  0.79267.47           C
ATOM   1475  HA  ASP A 113      24.588   6.599 326.295  1.00267.47           H
ATOM   1476  CB  ASP A 113      23.602   4.885 327.169  1.00267.47           C
ATOM   1477  HB3 ASP A 113      23.454   5.332 328.176  1.00267.47           H
ATOM   1478  HB2 ASP A 113      22.681   5.043 326.569  1.00267.47           H
ATOM   1479  CG  ASP A 113      23.855   3.385 327.313  1.00267.47           C
ATOM   1480  OD1 ASP A 113      24.942   2.983 327.807  1.00267.47           O
ATOM   1481  OD2 ASP A 113      22.948   2.614 326.902  1.00267.47           O
ATOM   1482  C   ASP A 113      25.994   5.471 327.376  1.00267.47           C
ATOM   1483  O   ASP A 113      26.833   4.581 327.238  1.00267.47           O
ATOM   1484  N   GLY A 114      26.103   6.433 328.312  1.00122.70           N
ATOM   1485  H   GLY A 114      25.439   7.171 328.410  1.00122.70           H
ATOM   1486  CA  GLY A 114      27.170   6.393 329.264  0.79122.70           C
ATOM   1487  HA3 GLY A 114      27.276   5.373 329.602  1.00122.70           H
ATOM   1488  HA2 GLY A 114      28.049   6.811 328.796  1.00122.70           H
ATOM   1489  C   GLY A 114      26.761   7.251 330.408  1.00122.70           C
ATOM   1490  O   GLY A 114      27.015   8.455 330.424  1.00122.70           O
ATOM   1491  N   ALA A 115      26.099   6.635 331.401  1.00257.02           N
ATOM   1492  H   ALA A 115      25.886   5.662 331.388  1.00257.02           H
ATOM   1493  CA  ALA A 115      25.746   7.356 332.581  0.79257.02           C
ATOM   1494  HA  ALA A 115      26.590   7.973 332.852  1.00257.02           H
ATOM   1495  CB  ALA A 115      24.473   8.208 332.459  1.00257.02           C
ATOM   1496  HB1 ALA A 115      24.280   8.738 333.416  1.00257.02           H
ATOM   1497  HB2 ALA A 115      23.594   7.574 332.215  1.00257.02           H
ATOM   1498  HB3 ALA A 115      24.603   8.967 331.659  1.00257.02           H
ATOM   1499  C   ALA A 115      25.537   6.338 333.630  1.00257.02           C
ATOM   1500  O   ALA A 115      24.965   5.276 333.391  1.00257.02           O
ATOM   1501  N   LYS A 116      26.025   6.646 334.835  1.00292.35           N
ATOM   1502  H   LYS A 116      26.508   7.497 335.028  1.00292.35           H
ATOM   1503  CA  LYS A 116      25.849   5.747 335.919  0.79292.35           C
ATOM   1504  HA  LYS A 116      25.411   4.831 335.551  1.00292.35           H
ATOM   1505  CB  LYS A 116      27.141   5.496 336.726  1.00292.35           C
ATOM   1506  HB3 LYS A 116      26.904   4.913 337.642  1.00292.35           H
ATOM   1507  HB2 LYS A 116      27.556   6.478 337.040  1.00292.35           H
ATOM   1508  CG  LYS A 116      28.205   4.744 335.924  1.00292.35           C
ATOM   1509  HG3 LYS A 116      28.293   5.207 334.919  1.00292.35           H
ATOM   1510  HG2 LYS A 116      27.857   3.698 335.793  1.00292.35           H
ATOM   1511  CD  LYS A 116      29.606   4.722 336.553  1.00292.35           C
ATOM   1512  HD3 LYS A 116      29.570   4.341 337.596  1.00292.35           H
ATOM   1513  HD2 LYS A 116      30.207   4.009 335.950  1.00292.35           H
ATOM   1514  CE  LYS A 116      30.346   6.064 336.511  1.00292.35           C
ATOM   1515  HE3 LYS A 116      29.969   6.713 335.691  1.00292.35           H
ATOM   1516  HE2 LYS A 116      31.432   5.882 336.362  1.00292.35           H
ATOM   1517  NZ  LYS A 116      30.211   6.793 337.792  1.00292.35           N
ATOM   1518  HZ1 LYS A 116      30.894   7.578 337.807  1.00292.35           H
ATOM   1519  HZ2 LYS A 116      29.247   7.169 337.896  1.00292.35           H
ATOM   1520  HZ3 LYS A 116      30.420   6.143 338.577  1.00292.35           H
ATOM   1521  C   LYS A 116      24.902   6.440 336.836  1.00292.35           C
ATOM   1522  O   LYS A 116      24.871   7.668 336.898  1.00292.35           O
ATOM   1523  N   GLY A 117      24.091   5.666 337.570  1.00 72.43           N
ATOM   1524  H   GLY A 117      24.058   4.677 337.486  1.00 72.43           H
ATOM   1525  CA  GLY A 117      23.177   6.266 338.485  0.79 72.43           C
ATOM   1526  HA3 GLY A 117      22.713   7.108 337.992  1.00 72.43           H
ATOM   1527  HA2 GLY A 117      22.493   5.502 338.824  1.00 72.43           H
ATOM   1528  C   GLY A 117      24.000   6.751 339.644  1.00 72.43           C
ATOM   1529  O   GLY A 117      25.226   6.656 339.616  1.00 72.43           O
ATOM   1530  N   ASP A 118      23.352   7.304 340.693  1.00212.70           N
ATOM   1531  H   ASP A 118      22.359   7.370 340.750  1.00212.70           H
ATOM   1532  CA  ASP A 118      24.109   7.874 341.776  0.79212.70           C
ATOM   1533  HA  ASP A 118      25.147   7.883 341.475  1.00212.70           H
ATOM   1534  CB  ASP A 118      23.649   9.292 342.148  1.00212.70           C
ATOM   1535  HB3 ASP A 118      22.591   9.291 342.486  1.00212.70           H
ATOM   1536  HB2 ASP A 118      24.289   9.684 342.967  1.00212.70           H
ATOM   1537  CG  ASP A 118      23.811  10.180 340.923  1.00212.70           C
ATOM   1538  OD1 ASP A 118      22.848  10.933 340.615  1.00212.70           O
ATOM   1539  OD2 ASP A 118      24.893  10.121 340.280  1.00212.70           O
ATOM   1540  C   ASP A 118      23.968   7.047 343.027  1.00212.70           C
ATOM   1541  O   ASP A 118      23.269   6.036 343.055  1.00212.70           O
ATOM   1542  N   ALA A 119      24.684   7.480 344.096  1.00308.01           N
ATOM   1543  H   ALA A 119      25.243   8.304 344.034  1.00308.01           H
ATOM   1544  CA  ALA A 119      24.688   6.846 345.392  0.79308.01           C
ATOM   1545  HA  ALA A 119      25.228   7.730 345.699  1.00308.01           H
ATOM   1546  CB  ALA A 119      25.973   6.225 345.976  1.00308.01           C
ATOM   1547  HB1 ALA A 119      26.650   5.902 345.156  1.00308.01           H
ATOM   1548  HB2 ALA A 119      26.510   6.968 346.604  1.00308.01           H
ATOM   1549  HB3 ALA A 119      25.727   5.342 346.603  1.00308.01           H
ATOM   1550  C   ALA A 119      23.603   7.218 346.358  1.00308.01           C
ATOM   1551  O   ALA A 119      22.969   8.264 346.224  1.00308.01           O
ATOM   1552  N   GLY A 120      23.368   6.353 347.370  1.00 61.67           N
ATOM   1553  H   GLY A 120      23.874   5.498 347.461  1.00 61.67           H
ATOM   1554  CA  GLY A 120      22.349   6.594 348.358  1.00 61.67           C
ATOM   1555  HA3 GLY A 120      22.247   5.691 348.944  1.00 61.67           H
ATOM   1556  HA2 GLY A 120      21.450   6.886 347.835  1.00 61.67           H
ATOM   1557  C   GLY A 120      22.774   7.714 349.259  1.00 61.67           C
ATOM   1558  O   GLY A 120      23.939   7.870 349.622  1.00 61.67           O
ATOM   1559  N   PRO A 121      21.781   8.484 349.615  1.00136.92           N
ATOM   1560  CA  PRO A 121      21.864   9.639 350.474  0.50136.92           C
ATOM   1561  HA  PRO A 121      22.723  10.236 350.212  1.00136.92           H
ATOM   1562  CD  PRO A 121      20.412   8.180 349.237  1.00136.92           C
ATOM   1563  HD3 PRO A 121      20.195   7.107 349.432  1.00136.92           H
ATOM   1564  HD2 PRO A 121      20.294   8.409 348.157  1.00136.92           H
ATOM   1565  CB  PRO A 121      20.508  10.315 350.336  1.00136.92           C
ATOM   1566  HB3 PRO A 121      20.514  10.967 349.438  1.00136.92           H
ATOM   1567  HB2 PRO A 121      20.241  10.913 351.233  1.00136.92           H
ATOM   1568  CG  PRO A 121      19.562   9.127 350.096  1.00136.92           C
ATOM   1569  HG3 PRO A 121      18.599   9.416 349.623  1.00136.92           H
ATOM   1570  HG2 PRO A 121      19.363   8.634 351.073  1.00136.92           H
ATOM   1571  C   PRO A 121      21.990   9.121 351.871  1.00136.92           C
ATOM   1572  O   PRO A 121      21.998   7.904 352.058  1.00136.92           O
ATOM   1573  N   ALA A 122      22.098  10.031 352.860  1.00213.54           N
ATOM   1574  H   ALA A 122      22.091  11.014 352.691  1.00213.54           H
ATOM   1575  CA  ALA A 122      22.192   9.611 354.225  0.32213.54           C
ATOM   1576  HA  ALA A 122      22.893   8.789 354.257  1.00213.54           H
ATOM   1577  CB  ALA A 122      22.609  10.716 355.205  1.00213.54           C
ATOM   1578  HB1 ALA A 122      23.083  10.265 356.104  1.00213.54           H
ATOM   1579  HB2 ALA A 122      23.336  11.407 354.728  1.00213.54           H
ATOM   1580  HB3 ALA A 122      21.718  11.294 355.529  1.00213.54           H
ATOM   1581  C   ALA A 122      20.837   9.136 354.659  1.00213.54           C
ATOM   1582  O   ALA A 122      19.818   9.620 354.169  1.00213.54           O
ATOM   1583  N   GLY A 123      20.791   8.150 355.579  1.00 59.52           N
ATOM   1584  H   GLY A 123      21.608   7.729 355.966  1.00 59.52           H
ATOM   1585  CA  GLY A 123      19.527   7.674 356.068  0.62 59.52           C
ATOM   1586  HA3 GLY A 123      18.769   7.962 355.353  1.00 59.52           H
ATOM   1587  HA2 GLY A 123      19.609   6.609 356.225  1.00 59.52           H
ATOM   1588  C   GLY A 123      19.245   8.346 357.378  1.00 59.52           C
ATOM   1589  O   GLY A 123      20.092   9.042 357.936  1.00 59.52           O
ATOM   1590  N   PRO A 124      18.047   8.153 357.870  1.00135.99           N
ATOM   1591  CA  PRO A 124      17.657   8.727 359.135  0.55135.99           C
ATOM   1592  HA  PRO A 124      18.129   9.693 359.228  1.00135.99           H
ATOM   1593  CD  PRO A 124      16.901   7.988 356.990  1.00135.99           C
ATOM   1594  HD3 PRO A 124      17.031   7.085 356.355  1.00135.99           H
ATOM   1595  HD2 PRO A 124      16.822   8.899 356.359  1.00135.99           H
ATOM   1596  CB  PRO A 124      16.128   8.810 359.100  1.00135.99           C
ATOM   1597  HB3 PRO A 124      15.840   9.850 358.836  1.00135.99           H
ATOM   1598  HB2 PRO A 124      15.663   8.536 360.071  1.00135.99           H
ATOM   1599  CG  PRO A 124      15.710   7.885 357.950  1.00135.99           C
ATOM   1600  HG3 PRO A 124      14.747   8.187 357.485  1.00135.99           H
ATOM   1601  HG2 PRO A 124      15.634   6.844 358.328  1.00135.99           H
ATOM   1602  C   PRO A 124      18.187   7.821 360.204  1.00135.99           C
ATOM   1603  O   PRO A 124      18.811   6.814 359.869  1.00135.99           O
ATOM   1604  N   LYS A 125      17.959   8.164 361.492  1.00222.79           N
ATOM   1605  H   LYS A 125      17.438   8.976 361.744  1.00222.79           H
ATOM   1606  CA  LYS A 125      18.504   7.387 362.571  0.73222.79           C
ATOM   1607  HA  LYS A 125      19.578   7.467 362.510  1.00222.79           H
ATOM   1608  CB  LYS A 125      18.041   7.816 363.973  1.00222.79           C
ATOM   1609  HB3 LYS A 125      16.934   7.915 363.979  1.00222.79           H
ATOM   1610  HB2 LYS A 125      18.324   7.034 364.709  1.00222.79           H
ATOM   1611  CG  LYS A 125      18.685   9.136 364.398  1.00222.79           C
ATOM   1612  HG3 LYS A 125      19.787   8.994 364.397  1.00222.79           H
ATOM   1613  HG2 LYS A 125      18.434   9.918 363.651  1.00222.79           H
ATOM   1614  CD  LYS A 125      18.260   9.611 365.788  1.00222.79           C
ATOM   1615  HD3 LYS A 125      18.580   8.826 366.506  1.00222.79           H
ATOM   1616  HD2 LYS A 125      17.156   9.716 365.855  1.00222.79           H
ATOM   1617  CE  LYS A 125      18.930  10.927 366.189  1.00222.79           C
ATOM   1618  HE3 LYS A 125      18.972  11.028 367.294  1.00222.79           H
ATOM   1619  HE2 LYS A 125      19.960  10.978 365.773  1.00222.79           H
ATOM   1620  NZ  LYS A 125      18.159  12.079 365.671  1.00222.79           N
ATOM   1621  HZ1 LYS A 125      18.703  12.954 365.809  1.00222.79           H
ATOM   1622  HZ2 LYS A 125      17.960  11.946 364.660  1.00222.79           H
ATOM   1623  HZ3 LYS A 125      17.263  12.145 366.196  1.00222.79           H
ATOM   1624  C   LYS A 125      18.136   5.960 362.384  1.00222.79           C
ATOM   1625  O   LYS A 125      17.039   5.616 361.945  1.00222.79           O
ATOM   1626  N   GLY A 126      19.112   5.097 362.716  1.00 76.70           N
ATOM   1627  H   GLY A 126      19.995   5.410 363.050  1.00 76.70           H
ATOM   1628  CA  GLY A 126      18.970   3.684 362.606  0.62 76.70           C
ATOM   1629  HA3 GLY A 126      19.953   3.261 362.457  1.00 76.70           H
ATOM   1630  HA2 GLY A 126      18.256   3.474 361.823  1.00 76.70           H
ATOM   1631  C   GLY A 126      18.431   3.243 363.911  1.00 76.70           C
ATOM   1632  O   GLY A 126      17.452   3.798 364.406  1.00 76.70           O
ATOM   1633  N   GLU A 127      19.050   2.215 364.510  1.00280.64           N
ATOM   1634  H   GLU A 127      19.851   1.750 364.141  1.00280.64           H
ATOM   1635  CA  GLU A 127      18.541   1.799 365.771  0.22280.64           C
ATOM   1636  HA  GLU A 127      19.558   1.595 366.071  1.00280.64           H
ATOM   1637  CB  GLU A 127      18.408   0.313 366.149  1.00280.64           C
ATOM   1638  HB3 GLU A 127      18.124   0.232 367.219  1.00280.64           H
ATOM   1639  HB2 GLU A 127      19.387  -0.192 366.005  1.00280.64           H
ATOM   1640  CG  GLU A 127      17.356  -0.393 365.287  1.00280.64           C
ATOM   1641  HG3 GLU A 127      16.385   0.142 365.362  1.00280.64           H
ATOM   1642  HG2 GLU A 127      17.674  -0.412 364.221  1.00280.64           H
ATOM   1643  CD  GLU A 127      17.187  -1.815 365.795  1.00280.64           C
ATOM   1644  OE1 GLU A 127      17.338  -2.762 364.978  1.00280.64           O
ATOM   1645  OE2 GLU A 127      16.895  -1.972 367.011  1.00280.64           O
ATOM   1646  C   GLU A 127      18.487   2.890 366.782  1.00280.64           C
ATOM   1647  O   GLU A 127      19.293   3.819 366.733  1.00280.64           O
HETATM 1648  N   HYP A 128      17.552   2.841 367.685  1.00309.00           N
HETATM 1649  CD  HYP A 128      16.493   1.880 367.758  1.00309.00           C
HETATM 1650  HD1 HYP A 128      16.189   0.912 367.298  1.00309.00           H
HETATM 1651  HD2 HYP A 128      15.967   1.345 368.580  1.00309.00           H
HETATM 1652  CA  HYP A 128      17.365   3.845 368.663  0.50309.00           C
HETATM 1653  HA  HYP A 128      17.920   4.603 368.123  1.00309.00           H
HETATM 1654  CB  HYP A 128      15.831   4.029 368.739  1.00309.00           C
HETATM 1655  HB1 HYP A 128      15.425   4.371 368.608  1.00309.00           H
HETATM 1656  HB2 HYP A 128      15.391   3.900 369.036  1.00309.00           H
HETATM 1657  CG  HYP A 128      15.437   2.986 367.625  1.00309.00           C
HETATM 1658  HG  HYP A 128      15.570   3.474 366.635  1.00309.00           H
HETATM 1659  OE  HYP A 128      14.100   2.497 367.760  1.00309.00           O
HETATM 1660  HE  HYP A 128      13.993   2.090 368.622  1.00309.00           H
HETATM 1661  C   HYP A 128      18.110   3.566 369.920  1.00309.00           C
HETATM 1662  O   HYP A 128      18.324   2.401 370.253  1.00309.00           O
ATOM   1663  N   GLY A 129      18.542   4.639 370.608  1.00 38.75           N
ATOM   1664  H   GLY A 129      18.321   5.573 370.340  1.00 38.75           H
ATOM   1665  CA  GLY A 129      19.490   4.488 371.667  0.85 38.75           C
ATOM   1666  HA3 GLY A 129      19.749   5.473 372.024  1.00 38.75           H
ATOM   1667  HA2 GLY A 129      20.321   3.910 371.288  1.00 38.75           H
ATOM   1668  C   GLY A 129      18.824   3.737 372.748  1.00 38.75           C
ATOM   1669  O   GLY A 129      17.647   3.940 373.041  1.00 38.75           O
ATOM   1670  N   SER A 130      19.580   2.817 373.359  1.00136.19           N
ATOM   1671  H   SER A 130      20.534   2.653 373.129  1.00136.19           H
ATOM   1672  CA  SER A 130      19.041   2.143 374.485  0.29136.19           C
ATOM   1673  HA  SER A 130      17.966   2.234 374.444  1.00136.19           H
ATOM   1674  CB  SER A 130      19.480   0.684 374.676  1.00136.19           C
ATOM   1675  HB3 SER A 130      18.865   0.217 375.474  1.00136.19           H
ATOM   1676  HB2 SER A 130      19.344   0.109 373.734  1.00136.19           H
ATOM   1677  OG  SER A 130      20.841   0.632 375.074  1.00136.19           O
ATOM   1678  HG  SER A 130      20.946  -0.199 375.543  1.00136.19           H
ATOM   1679  C   SER A 130      19.582   2.913 375.635  1.00136.19           C
ATOM   1680  O   SER A 130      20.388   3.821 375.447  1.00136.19           O
HETATM 1681  N   HYP A 131      19.161   2.634 376.820  1.00341.34           N
HETATM 1682  CD  HYP A 131      18.085   1.709 377.123  1.00341.34           C
HETATM 1683  HD1 HYP A 131      17.608   0.794 376.705  1.00341.34           H
HETATM 1684  HD2 HYP A 131      17.006   1.838 377.366  1.00341.34           H
HETATM 1685  CA  HYP A 131      19.693   3.272 377.964  0.85341.34           C
HETATM 1686  HA  HYP A 131      19.964   4.244 377.570  1.00341.34           H
HETATM 1687  CB  HYP A 131      18.781   2.963 379.142  1.00341.34           C
HETATM 1688  HB1 HYP A 131      18.781   2.835 379.674  1.00341.34           H
HETATM 1689  HB2 HYP A 131      18.284   3.061 379.348  1.00341.34           H
HETATM 1690  CG  HYP A 131      18.381   1.527 378.632  1.00341.34           C
HETATM 1691  HG  HYP A 131      17.451   1.206 379.147  1.00341.34           H
HETATM 1692  OE  HYP A 131      19.410   0.561 378.864  1.00341.34           O
HETATM 1693  HE  HYP A 131      19.136  -0.292 378.518  1.00341.34           H
HETATM 1694  C   HYP A 131      21.025   2.651 378.215  1.00341.34           C
HETATM 1695  O   HYP A 131      21.339   1.629 377.606  1.00341.34           O
ATOM   1696  N   GLY A 132      21.821   3.260 379.109  1.00 43.13           N
ATOM   1697  H   GLY A 132      21.580   4.122 379.547  1.00 43.13           H
ATOM   1698  CA  GLY A 132      22.972   2.589 379.618  0.85 43.13           C
ATOM   1699  HA3 GLY A 132      23.249   1.809 378.924  1.00 43.13           H
ATOM   1700  HA2 GLY A 132      23.737   3.328 379.809  1.00 43.13           H
ATOM   1701  C   GLY A 132      22.533   1.983 380.909  1.00 43.13           C
ATOM   1702  O   GLY A 132      21.361   1.653 381.087  1.00 43.13           O
ATOM   1703  N   GLU A 133      23.479   1.819 381.848  1.00232.64           N
ATOM   1704  H   GLU A 133      24.430   2.079 381.701  1.00232.64           H
ATOM   1705  CA  GLU A 133      23.164   1.272 383.132  0.15232.64           C
ATOM   1706  HA  GLU A 133      22.119   1.000 383.136  1.00232.64           H
ATOM   1707  CB  GLU A 133      24.053   0.072 383.503  1.00232.64           C
ATOM   1708  HB3 GLU A 133      23.883  -0.738 382.762  1.00232.64           H
ATOM   1709  HB2 GLU A 133      23.765  -0.311 384.506  1.00232.64           H
ATOM   1710  CG  GLU A 133      25.540   0.426 383.509  1.00232.64           C
ATOM   1711  HG3 GLU A 133      25.816   0.878 382.533  1.00232.64           H
ATOM   1712  HG2 GLU A 133      25.769   1.148 384.322  1.00232.64           H
ATOM   1713  CD  GLU A 133      26.331  -0.859 383.709  1.00232.64           C
ATOM   1714  OE1 GLU A 133      26.010  -1.860 383.014  1.00232.64           O
ATOM   1715  OE2 GLU A 133      27.266  -0.858 384.554  1.00232.64           O
ATOM   1716  C   GLU A 133      23.402   2.371 384.107  1.00232.64           C
ATOM   1717  O   GLU A 133      23.683   3.504 383.721  1.00232.64           O
ATOM   1718  N   ASN A 134      23.271   2.070 385.407  1.00304.22           N
ATOM   1719  H   ASN A 134      23.035   1.158 385.735  1.00304.22           H
ATOM   1720  CA  ASN A 134      23.478   3.082 386.393  0.85304.22           C
ATOM   1721  HA  ASN A 134      24.007   2.318 386.944  1.00304.22           H
ATOM   1722  CB  ASN A 134      22.710   3.069 387.730  1.00304.22           C
ATOM   1723  HB3 ASN A 134      23.018   3.930 388.361  1.00304.22           H
ATOM   1724  HB2 ASN A 134      21.615   3.122 387.548  1.00304.22           H
ATOM   1725  CG  ASN A 134      23.048   1.763 388.439  1.00304.22           C
ATOM   1726  OD1 ASN A 134      22.750   0.679 387.939  1.00304.22           O
ATOM   1727  ND2 ASN A 134      23.698   1.860 389.629  1.00304.22           N
ATOM   1728 HD22 ASN A 134      23.958   1.031 390.126  1.00304.22           H
ATOM   1729 HD21 ASN A 134      23.926   2.759 390.003  1.00304.22           H
ATOM   1730  C   ASN A 134      24.760   3.821 386.301  1.00304.22           C
ATOM   1731  O   ASN A 134      25.719   3.367 385.679  1.00304.22           O
ATOM   1732  N   GLY A 135      24.782   5.015 386.911  1.00 74.42           N
ATOM   1733  H   GLY A 135      24.000   5.372 387.415  1.00 74.42           H
ATOM   1734  CA  GLY A 135      25.943   5.842 386.877  0.62 74.42           C
ATOM   1735  HA3 GLY A 135      25.623   6.866 386.757  1.00 74.42           H
ATOM   1736  HA2 GLY A 135      26.585   5.471 386.091  1.00 74.42           H
ATOM   1737  C   GLY A 135      26.634   5.683 388.190  1.00 74.42           C
ATOM   1738  O   GLY A 135      27.203   4.632 388.484  1.00 74.42           O
ATOM   1739  N   ALA A 136      26.598   6.744 389.019  1.00216.49           N
ATOM   1740  H   ALA A 136      26.117   7.588 388.795  1.00216.49           H
ATOM   1741  CA  ALA A 136      27.377   6.739 390.218  0.15216.49           C
ATOM   1742  HA  ALA A 136      28.230   6.107 390.024  1.00216.49           H
ATOM   1743  CB  ALA A 136      27.883   8.146 390.580  1.00216.49           C
ATOM   1744  HB1 ALA A 136      27.027   8.835 390.743  1.00216.49           H
ATOM   1745  HB2 ALA A 136      28.506   8.551 389.754  1.00216.49           H
ATOM   1746  HB3 ALA A 136      28.498   8.116 391.505  1.00216.49           H
ATOM   1747  C   ALA A 136      26.653   6.218 391.418  1.00216.49           C
ATOM   1748  O   ALA A 136      25.574   6.669 391.797  1.00216.49           O
HETATM 1749  N   HYP A 137      27.280   5.204 391.968  1.00322.55           N
HETATM 1750  CD  HYP A 137      28.226   4.382 391.264  1.00322.55           C
HETATM 1751  HD1 HYP A 137      29.178   3.871 391.534  1.00322.55           H
HETATM 1752  HD2 HYP A 137      28.805   4.381 390.313  1.00322.55           H
HETATM 1753  CA  HYP A 137      27.025   4.598 393.228  0.84322.55           C
HETATM 1754  HA  HYP A 137      27.945   4.971 393.663  1.00322.55           H
HETATM 1755  CB  HYP A 137      27.028   3.076 392.957  1.00322.55           C
HETATM 1756  HB1 HYP A 137      27.319   2.619 393.036  1.00322.55           H
HETATM 1757  HB2 HYP A 137      26.701   2.643 392.885  1.00322.55           H
HETATM 1758  CG  HYP A 137      27.360   3.129 391.419  1.00322.55           C
HETATM 1759  HG  HYP A 137      27.936   2.225 391.125  1.00322.55           H
HETATM 1760  OE  HYP A 137      26.159   3.230 390.651  1.00322.55           O
HETATM 1761  HE  HYP A 137      25.688   4.030 390.895  1.00322.55           H
HETATM 1762  C   HYP A 137      25.922   5.158 394.059  1.00322.55           C
HETATM 1763  O   HYP A 137      24.752   4.997 393.716  1.00322.55           O
ATOM   1764  N   GLY A 138      26.307   5.812 395.175  1.00 88.53           N
ATOM   1765  H   GLY A 138      27.269   5.956 395.395  1.00 88.53           H
ATOM   1766  CA  GLY A 138      25.366   6.287 396.142  0.85 88.53           C
ATOM   1767  HA3 GLY A 138      24.738   5.459 396.433  1.00 88.53           H
ATOM   1768  HA2 GLY A 138      24.841   7.124 395.705  1.00 88.53           H
ATOM   1769  C   GLY A 138      26.151   6.765 397.325  1.00 88.53           C
ATOM   1770  O   GLY A 138      27.377   6.671 397.352  1.00 88.53           O
ATOM   1771  N   GLN A 139      25.443   7.297 398.340  1.00338.45           N
ATOM   1772  H   GLN A 139      24.450   7.373 398.308  1.00338.45           H
ATOM   1773  CA  GLN A 139      26.075   7.807 399.522  0.30338.45           C
ATOM   1774  HA  GLN A 139      25.205   8.438 399.634  1.00338.45           H
ATOM   1775  CB  GLN A 139      26.696   9.225 399.504  1.00338.45           C
ATOM   1776  HB3 GLN A 139      27.514   9.235 398.752  1.00338.45           H
ATOM   1777  HB2 GLN A 139      25.920   9.946 399.168  1.00338.45           H
ATOM   1778  CG  GLN A 139      27.269   9.725 400.829  1.00338.45           C
ATOM   1779  HG3 GLN A 139      28.084   9.058 401.180  1.00338.45           H
ATOM   1780  HG2 GLN A 139      26.472   9.773 401.602  1.00338.45           H
ATOM   1781  CD  GLN A 139      27.817  11.121 400.569  1.00338.45           C
ATOM   1782  OE1 GLN A 139      27.993  11.526 399.421  1.00338.45           O
ATOM   1783  NE2 GLN A 139      28.094  11.883 401.661  1.00338.45           N
ATOM   1784 HE22 GLN A 139      28.459  12.807 401.544  1.00338.45           H
ATOM   1785 HE21 GLN A 139      27.929  11.520 402.578  1.00338.45           H
ATOM   1786  C   GLN A 139      25.651   7.133 400.804  1.00338.45           C
ATOM   1787  O   GLN A 139      24.638   6.436 400.829  1.00338.45           O
ATOM   1788  N   MET A 140      26.418   7.307 401.903  1.00230.56           N
ATOM   1789  H   MET A 140      27.236   7.877 401.889  1.00230.56           H
ATOM   1790  CA  MET A 140      26.136   6.632 403.148  0.45230.56           C
ATOM   1791  HA  MET A 140      25.818   5.629 402.904  1.00230.56           H
ATOM   1792  CB  MET A 140      27.359   6.580 404.076  1.00230.56           C
ATOM   1793  HB3 MET A 140      27.664   7.614 404.344  1.00230.56           H
ATOM   1794  HB2 MET A 140      27.086   6.041 405.008  1.00230.56           H
ATOM   1795  CG  MET A 140      28.541   5.863 403.418  1.00230.56           C
ATOM   1796  HG3 MET A 140      28.815   6.436 402.506  1.00230.56           H
ATOM   1797  HG2 MET A 140      28.196   4.860 403.088  1.00230.56           H
ATOM   1798  SD  MET A 140      29.992   5.697 404.497  1.00230.56           S
ATOM   1799  CE  MET A 140      29.158   4.544 405.624  1.00230.56           C
ATOM   1800  HE1 MET A 140      28.658   3.729 405.057  1.00230.56           H
ATOM   1801  HE2 MET A 140      28.385   5.069 406.224  1.00230.56           H
ATOM   1802  HE3 MET A 140      29.882   4.077 406.326  1.00230.56           H
ATOM   1803  C   MET A 140      25.027   7.326 403.886  1.00230.56           C
ATOM   1804  O   MET A 140      24.766   8.510 403.676  1.00230.56           O
ATOM   1805  N   GLY A 141      24.327   6.567 404.764  1.00 67.10           N
ATOM   1806  H   GLY A 141      24.549   5.608 404.922  1.00 67.10           H
ATOM   1807  CA  GLY A 141      23.218   7.086 405.526  0.83 67.10           C
ATOM   1808  HA3 GLY A 141      22.777   7.885 404.945  1.00 67.10           H
ATOM   1809  HA2 GLY A 141      22.552   6.264 405.727  1.00 67.10           H
ATOM   1810  C   GLY A 141      23.707   7.648 406.826  1.00 67.10           C
ATOM   1811  O   GLY A 141      24.741   7.249 407.358  1.00 67.10           O
ATOM   1812  N   PRO A 142      22.952   8.593 407.334  1.00349.89           N
ATOM   1813  CA  PRO A 142      23.341   9.191 408.578  0.27349.89           C
ATOM   1814  HA  PRO A 142      22.294   9.181 408.838  1.00349.89           H
ATOM   1815  CD  PRO A 142      22.464   9.627 406.437  1.00349.89           C
ATOM   1816  HD3 PRO A 142      22.766   9.401 405.392  1.00349.89           H
ATOM   1817  HD2 PRO A 142      21.356   9.647 406.520  1.00349.89           H
ATOM   1818  CB  PRO A 142      23.144  10.703 408.494  1.00349.89           C
ATOM   1819  HB3 PRO A 142      23.994  11.257 408.947  1.00349.89           H
ATOM   1820  HB2 PRO A 142      22.196  10.989 408.997  1.00349.89           H
ATOM   1821  CG  PRO A 142      23.066  10.940 406.976  1.00349.89           C
ATOM   1822  HG3 PRO A 142      24.096  11.042 406.575  1.00349.89           H
ATOM   1823  HG2 PRO A 142      22.472  11.839 406.707  1.00349.89           H
ATOM   1824  C   PRO A 142      23.570   8.529 409.895  1.00349.89           C
ATOM   1825  O   PRO A 142      24.720   8.471 410.324  1.00349.89           O
ATOM   1826  N   ARG A 143      22.501   7.991 410.526  1.00999.99           N
ATOM   1827  H   ARG A 143      21.580   8.018 410.146  1.00999.99           H
ATOM   1828  CA  ARG A 143      22.642   7.416 411.837  0.68999.99           C
ATOM   1829  HA  ARG A 143      22.935   6.382 411.734  1.00999.99           H
ATOM   1830  CB  ARG A 143      23.564   8.194 412.784  1.00999.99           C
ATOM   1831  HB3 ARG A 143      23.583   7.685 413.771  1.00999.99           H
ATOM   1832  HB2 ARG A 143      24.597   8.217 412.377  1.00999.99           H
ATOM   1833  CG  ARG A 143      23.038   9.620 412.967  1.00999.99           C
ATOM   1834  HG3 ARG A 143      21.979   9.563 413.301  1.00999.99           H
ATOM   1835  HG2 ARG A 143      23.058  10.132 411.982  1.00999.99           H
ATOM   1836  CD  ARG A 143      23.806  10.466 413.980  1.00999.99           C
ATOM   1837  HD3 ARG A 143      23.684  10.082 415.016  1.00999.99           H
ATOM   1838  HD2 ARG A 143      24.884  10.535 413.722  1.00999.99           H
ATOM   1839  NE  ARG A 143      23.229  11.838 413.912  1.00999.99           N
ATOM   1840  HE  ARG A 143      22.271  11.995 414.152  1.00999.99           H
ATOM   1841  CZ  ARG A 143      24.001  12.868 413.459  1.00999.99           C
ATOM   1842  NH1 ARG A 143      25.320  12.647 413.188  1.00999.99           N
ATOM   1843 HH11 ARG A 143      22.491  14.265 413.457  1.00999.99           H
ATOM   1844 HH12 ARG A 143      24.033  14.855 412.933  1.00999.99           H
ATOM   1845  NH2 ARG A 143      23.462  14.109 413.276  1.00999.99           N
ATOM   1846 HH21 ARG A 143      25.899  13.394 412.862  1.00999.99           H
ATOM   1847 HH22 ARG A 143      25.713  11.739 413.338  1.00999.99           H
ATOM   1848  C   ARG A 143      21.323   7.513 412.530  1.00999.99           C
ATOM   1849  O   ARG A 143      20.276   7.710 411.914  1.00999.99           O
ATOM   1850  N   GLY A 144      21.386   7.378 413.871  1.00 54.48           N
ATOM   1851  H   GLY A 144      22.253   7.201 414.331  1.00 54.48           H
ATOM   1852  CA  GLY A 144      20.254   7.515 414.741  0.84 54.48           C
ATOM   1853  HA3 GLY A 144      19.902   6.527 414.996  1.00 54.48           H
ATOM   1854  HA2 GLY A 144      19.529   8.150 414.254  1.00 54.48           H
ATOM   1855  C   GLY A 144      20.776   8.195 415.966  1.00 54.48           C
ATOM   1856  O   GLY A 144      21.987   8.347 416.113  1.00 54.48           O
ATOM   1857  N   LEU A 145      19.888   8.648 416.876  1.00205.94           N
ATOM   1858  H   LEU A 145      18.900   8.547 416.789  1.00205.94           H
ATOM   1859  CA  LEU A 145      20.396   9.237 418.082  0.55205.94           C
ATOM   1860  HA  LEU A 145      21.399   9.574 417.870  1.00205.94           H
ATOM   1861  CB  LEU A 145      19.584  10.408 418.663  1.00205.94           C
ATOM   1862  HB3 LEU A 145      18.503  10.151 418.652  1.00205.94           H
ATOM   1863  HB2 LEU A 145      19.890  10.569 419.719  1.00205.94           H
ATOM   1864  CG  LEU A 145      19.828  11.719 417.886  1.00205.94           C
ATOM   1865  HG  LEU A 145      18.841  12.043 418.279  1.00205.94           H
ATOM   1866  CD1 LEU A 145      19.191  11.871 416.498  1.00205.94           C
ATOM   1867 HD11 LEU A 145      19.458  11.006 415.854  1.00205.94           H
ATOM   1868 HD12 LEU A 145      18.085  11.930 416.580  1.00205.94           H
ATOM   1869 HD13 LEU A 145      19.560  12.800 416.013  1.00205.94           H
ATOM   1870  CD2 LEU A 145      20.328  12.925 418.696  1.00205.94           C
ATOM   1871 HD21 LEU A 145      19.732  13.832 418.458  1.00205.94           H
ATOM   1872 HD22 LEU A 145      21.394  13.128 418.457  1.00205.94           H
ATOM   1873 HD23 LEU A 145      20.247  12.720 419.785  1.00205.94           H
ATOM   1874  C   LEU A 145      20.486   8.153 419.102  1.00205.94           C
ATOM   1875  O   LEU A 145      19.697   7.209 419.148  1.00205.94           O
HETATM 1876  N   HYP A 146      21.489   8.312 419.913  1.00303.98           N
HETATM 1877  CD  HYP A 146      22.376   9.435 419.878  1.00303.98           C
HETATM 1878  HD1 HYP A 146      22.911  10.047 420.640  1.00303.98           H
HETATM 1879  HD2 HYP A 146      22.445  10.441 419.405  1.00303.98           H
HETATM 1880  CA  HYP A 146      21.958   7.359 420.850  0.62303.98           C
HETATM 1881  HA  HYP A 146      21.436   6.515 420.414  1.00303.98           H
HETATM 1882  CB  HYP A 146      23.491   7.376 420.583  1.00303.98           C
HETATM 1883  HB1 HYP A 146      23.969   7.536 420.796  1.00303.98           H
HETATM 1884  HB2 HYP A 146      23.895   7.102 420.336  1.00303.98           H
HETATM 1885  CG  HYP A 146      23.551   8.532 419.512  1.00303.98           C
HETATM 1886  HG  HYP A 146      24.511   9.087 419.592  1.00303.98           H
HETATM 1887  OE  HYP A 146      23.392   7.997 418.196  1.00303.98           O
HETATM 1888  HE  HYP A 146      22.521   7.602 418.113  1.00303.98           H
HETATM 1889  C   HYP A 146      21.631   7.481 422.305  1.00303.98           C
HETATM 1890  O   HYP A 146      22.334   6.850 423.093  1.00303.98           O
ATOM   1891  N   GLY A 147      20.607   8.241 422.725  1.00 88.89           N
ATOM   1892  H   GLY A 147      19.959   8.701 422.124  1.00 88.89           H
ATOM   1893  CA  GLY A 147      20.693   8.674 424.089  0.85 88.89           C
ATOM   1894  HA3 GLY A 147      21.713   8.508 424.404  1.00 88.89           H
ATOM   1895  HA2 GLY A 147      20.398   9.712 424.113  1.00 88.89           H
ATOM   1896  C   GLY A 147      19.786   7.895 424.996  1.00 88.89           C
ATOM   1897  O   GLY A 147      18.666   7.533 424.640  1.00 88.89           O
ATOM   1898  N   GLU A 148      20.302   7.628 426.218  1.00324.96           N
ATOM   1899  H   GLU A 148      21.233   7.905 426.444  1.00324.96           H
ATOM   1900  CA  GLU A 148      19.581   7.024 427.308  0.43324.96           C
ATOM   1901  HA  GLU A 148      18.613   7.500 427.356  1.00324.96           H
ATOM   1902  CB  GLU A 148      19.432   5.498 427.211  1.00324.96           C
ATOM   1903  HB3 GLU A 148      19.005   5.250 426.215  1.00324.96           H
ATOM   1904  HB2 GLU A 148      20.422   5.003 427.300  1.00324.96           H
ATOM   1905  CG  GLU A 148      18.474   4.979 428.281  1.00324.96           C
ATOM   1906  HG3 GLU A 148      18.246   3.905 428.108  1.00324.96           H
ATOM   1907  HG2 GLU A 148      18.907   5.106 429.295  1.00324.96           H
ATOM   1908  CD  GLU A 148      17.197   5.802 428.158  1.00324.96           C
ATOM   1909  OE1 GLU A 148      16.578   5.787 427.060  1.00324.96           O
ATOM   1910  OE2 GLU A 148      16.833   6.474 429.160  1.00324.96           O
ATOM   1911  C   GLU A 148      20.385   7.407 428.504  1.00324.96           C
ATOM   1912  O   GLU A 148      21.561   7.745 428.373  1.00324.96           O
ATOM   1913  N   ARG A 149      19.789   7.387 429.706  1.00133.98           N
ATOM   1914  H   ARG A 149      18.846   7.101 429.856  1.00133.98           H
ATOM   1915  CA  ARG A 149      20.515   7.927 430.815  0.81133.98           C
ATOM   1916  HA  ARG A 149      21.478   8.249 430.447  1.00133.98           H
ATOM   1917  CB  ARG A 149      19.736   9.112 431.406  1.00133.98           C
ATOM   1918  HB3 ARG A 149      20.343   9.633 432.176  1.00133.98           H
ATOM   1919  HB2 ARG A 149      18.814   8.718 431.885  1.00133.98           H
ATOM   1920  CG  ARG A 149      19.310  10.096 430.297  1.00133.98           C
ATOM   1921  HG3 ARG A 149      18.542  10.788 430.705  1.00133.98           H
ATOM   1922  HG2 ARG A 149      18.844   9.510 429.476  1.00133.98           H
ATOM   1923  CD  ARG A 149      20.449  10.941 429.714  1.00133.98           C
ATOM   1924  HD3 ARG A 149      21.273  10.306 429.323  1.00133.98           H
ATOM   1925  HD2 ARG A 149      20.849  11.639 430.481  1.00133.98           H
ATOM   1926  NE  ARG A 149      19.929  11.761 428.577  1.00133.98           N
ATOM   1927  HE  ARG A 149      19.304  12.521 428.752  1.00133.98           H
ATOM   1928  CZ  ARG A 149      20.327  11.488 427.298  1.00133.98           C
ATOM   1929  NH1 ARG A 149      21.153  10.430 427.052  1.00133.98           N
ATOM   1930 HH11 ARG A 149      21.452  10.236 426.117  1.00133.98           H
ATOM   1931 HH12 ARG A 149      21.457   9.848 427.805  1.00133.98           H
ATOM   1932  NH2 ARG A 149      19.918  12.278 426.260  1.00133.98           N
ATOM   1933 HH21 ARG A 149      20.233  12.083 425.331  1.00133.98           H
ATOM   1934 HH22 ARG A 149      19.332  13.070 426.432  1.00133.98           H
ATOM   1935  C   ARG A 149      20.709   6.840 431.843  1.00133.98           C
ATOM   1936  O   ARG A 149      19.994   5.839 431.840  1.00133.98           O
ATOM   1937  N   GLY A 150      21.716   7.002 432.736  1.00 44.93           N
ATOM   1938  H   GLY A 150      22.280   7.822 432.751  1.00 44.93           H
ATOM   1939  CA  GLY A 150      22.067   5.986 433.699  0.81 44.93           C
ATOM   1940  HA3 GLY A 150      21.869   5.030 433.236  1.00 44.93           H
ATOM   1941  HA2 GLY A 150      23.103   6.136 433.963  1.00 44.93           H
ATOM   1942  C   GLY A 150      21.224   6.095 434.961  1.00 44.93           C
ATOM   1943  O   GLY A 150      20.535   7.090 435.181  1.00 44.93           O
ATOM   1944  N   ARG A 151      21.268   5.031 435.814  1.00999.99           N
ATOM   1945  H   ARG A 151      21.859   4.252 435.620  1.00999.99           H
ATOM   1946  CA  ARG A 151      20.456   4.885 437.009  0.73999.99           C
ATOM   1947  HA  ARG A 151      21.311   4.323 437.335  1.00999.99           H
ATOM   1948  CB  ARG A 151      19.848   3.500 437.348  1.00999.99           C
ATOM   1949  HB3 ARG A 151      19.062   3.626 438.125  1.00999.99           H
ATOM   1950  HB2 ARG A 151      20.653   2.870 437.780  1.00999.99           H
ATOM   1951  CG  ARG A 151      19.232   2.756 436.159  1.00999.99           C
ATOM   1952  HG3 ARG A 151      19.890   2.888 435.275  1.00999.99           H
ATOM   1953  HG2 ARG A 151      19.210   1.674 436.412  1.00999.99           H
ATOM   1954  CD  ARG A 151      17.792   3.148 435.820  1.00999.99           C
ATOM   1955  HD3 ARG A 151      17.090   2.826 436.619  1.00999.99           H
ATOM   1956  HD2 ARG A 151      17.478   2.703 434.851  1.00999.99           H
ATOM   1957  NE  ARG A 151      17.704   4.629 435.706  1.00999.99           N
ATOM   1958  HE  ARG A 151      18.117   5.209 436.408  1.00999.99           H
ATOM   1959  CZ  ARG A 151      17.015   5.192 434.671  1.00999.99           C
ATOM   1960  NH1 ARG A 151      16.487   4.403 433.690  1.00999.99           N
ATOM   1961 HH11 ARG A 151      16.334   6.961 433.875  1.00999.99           H
ATOM   1962 HH12 ARG A 151      17.222   7.118 435.355  1.00999.99           H
ATOM   1963  NH2 ARG A 151      16.850   6.545 434.624  1.00999.99           N
ATOM   1964 HH21 ARG A 151      16.619   3.412 433.721  1.00999.99           H
ATOM   1965 HH22 ARG A 151      15.985   4.817 432.931  1.00999.99           H
ATOM   1966  C   ARG A 151      20.557   5.745 438.266  1.00999.99           C
ATOM   1967  O   ARG A 151      19.617   6.483 438.560  1.00999.99           O
HETATM 1968  N   HYP A 152      21.647   5.724 439.005  1.00339.81           N
HETATM 1969  CD  HYP A 152      22.834   5.057 438.584  1.00339.81           C
HETATM 1970  HD1 HYP A 152      23.420   4.160 438.889  1.00339.81           H
HETATM 1971  HD2 HYP A 152      23.259   4.691 437.623  1.00339.81           H
HETATM 1972  CA  HYP A 152      21.910   6.462 440.217  0.45339.81           C
HETATM 1973  HA  HYP A 152      20.905   6.759 440.492  1.00339.81           H
HETATM 1974  CB  HYP A 152      22.917   7.411 439.635  1.00339.81           C
HETATM 1975  HB1 HYP A 152      23.350   7.722 439.758  1.00339.81           H
HETATM 1976  HB2 HYP A 152      22.995   7.779 439.238  1.00339.81           H
HETATM 1977  CG  HYP A 152      23.734   6.273 438.899  1.00339.81           C
HETATM 1978  HG  HYP A 152      24.533   5.917 439.585  1.00339.81           H
HETATM 1979  OE  HYP A 152      24.309   6.768 437.688  1.00339.81           O
HETATM 1980  HE  HYP A 152      24.824   6.072 437.273  1.00339.81           H
HETATM 1981  C   HYP A 152      22.611   5.669 441.276  1.00339.81           C
HETATM 1982  O   HYP A 152      22.604   4.440 441.241  1.00339.81           O
ATOM   1983  N   GLY A 153      23.271   6.400 442.201  1.00 68.31           N
ATOM   1984  H   GLY A 153      23.091   7.372 442.324  1.00 68.31           H
ATOM   1985  CA  GLY A 153      24.543   5.956 442.698  0.29 68.31           C
ATOM   1986  HA3 GLY A 153      25.158   6.831 442.846  1.00 68.31           H
ATOM   1987  HA2 GLY A 153      24.936   5.251 441.980  1.00 68.31           H
ATOM   1988  C   GLY A 153      24.363   5.258 444.009  1.00 68.31           C
ATOM   1989  O   GLY A 153      23.250   4.915 444.406  1.00 68.31           O
ATOM   1990  N   ALA A 154      25.494   5.034 444.715  1.00231.43           N
ATOM   1991  H   ALA A 154      26.390   5.316 444.380  1.00231.43           H
ATOM   1992  CA  ALA A 154      25.477   4.357 445.979  0.59231.43           C
ATOM   1993  HA  ALA A 154      24.850   3.483 445.876  1.00231.43           H
ATOM   1994  CB  ALA A 154      26.872   3.950 446.485  1.00231.43           C
ATOM   1995  HB1 ALA A 154      26.803   3.555 447.521  1.00231.43           H
ATOM   1996  HB2 ALA A 154      27.555   4.827 446.486  1.00231.43           H
ATOM   1997  HB3 ALA A 154      27.306   3.161 445.834  1.00231.43           H
ATOM   1998  C   ALA A 154      24.874   5.266 447.024  1.00231.43           C
ATOM   1999  O   ALA A 154      25.108   6.473 447.055  1.00231.43           O
ATOM   2000  N   PRO A 155      24.083   4.656 447.877  1.00231.16           N
ATOM   2001  CA  PRO A 155      23.323   5.317 448.919  0.35231.16           C
ATOM   2002  HA  PRO A 155      22.692   6.057 448.449  1.00231.16           H
ATOM   2003  CD  PRO A 155      24.337   3.266 448.226  1.00231.16           C
ATOM   2004  HD3 PRO A 155      23.943   2.617 447.416  1.00231.16           H
ATOM   2005  HD2 PRO A 155      25.432   3.117 448.347  1.00231.16           H
ATOM   2006  CB  PRO A 155      22.555   4.177 449.573  1.00231.16           C
ATOM   2007  HB3 PRO A 155      22.184   4.433 450.588  1.00231.16           H
ATOM   2008  HB2 PRO A 155      21.703   3.890 448.919  1.00231.16           H
ATOM   2009  CG  PRO A 155      23.597   3.048 449.557  1.00231.16           C
ATOM   2010  HG3 PRO A 155      23.145   2.037 449.647  1.00231.16           H
ATOM   2011  HG2 PRO A 155      24.304   3.215 450.398  1.00231.16           H
ATOM   2012  C   PRO A 155      24.116   6.013 450.004  1.00231.16           C
ATOM   2013  O   PRO A 155      23.683   7.083 450.429  1.00231.16           O
ATOM   2014  N   GLY A 156      25.247   5.451 450.487  1.00124.77           N
ATOM   2015  H   GLY A 156      25.613   4.591 450.138  1.00124.77           H
ATOM   2016  CA  GLY A 156      25.943   6.050 451.607  0.24124.77           C
ATOM   2017  HA3 GLY A 156      25.471   7.002 451.816  1.00124.77           H
ATOM   2018  HA2 GLY A 156      26.987   6.118 451.346  1.00124.77           H
ATOM   2019  C   GLY A 156      25.789   5.147 452.804  1.00124.77           C
ATOM   2020  O   GLY A 156      24.841   4.370 452.907  1.00124.77           O
ATOM   2021  N   PRO A 157      26.743   5.237 453.702  1.00343.19           N
ATOM   2022  CA  PRO A 157      26.790   4.443 454.913  0.46343.19           C
ATOM   2023  HA  PRO A 157      26.849   3.422 454.577  1.00343.19           H
ATOM   2024  CD  PRO A 157      28.051   5.771 453.351  1.00343.19           C
ATOM   2025  HD3 PRO A 157      28.005   6.878 453.442  1.00343.19           H
ATOM   2026  HD2 PRO A 157      28.306   5.480 452.310  1.00343.19           H
ATOM   2027  CB  PRO A 157      28.108   4.839 455.577  1.00343.19           C
ATOM   2028  HB3 PRO A 157      27.949   5.759 456.178  1.00343.19           H
ATOM   2029  HB2 PRO A 157      28.518   4.035 456.224  1.00343.19           H
ATOM   2030  CG  PRO A 157      29.017   5.171 454.381  1.00343.19           C
ATOM   2031  HG3 PRO A 157      29.857   5.848 454.644  1.00343.19           H
ATOM   2032  HG2 PRO A 157      29.421   4.222 453.971  1.00343.19           H
ATOM   2033  C   PRO A 157      25.664   4.475 455.874  1.00343.19           C
ATOM   2034  O   PRO A 157      24.993   3.457 456.037  1.00343.19           O
ATOM   2035  N   ALA A 158      25.428   5.621 456.512  1.00293.61           N
ATOM   2036  H   ALA A 158      25.961   6.452 456.370  1.00293.61           H
ATOM   2037  CA  ALA A 158      24.421   5.645 457.515  0.18293.61           C
ATOM   2038  HA  ALA A 158      23.455   5.598 457.034  1.00293.61           H
ATOM   2039  CB  ALA A 158      24.588   4.555 458.590  1.00293.61           C
ATOM   2040  HB1 ALA A 158      25.543   4.702 459.139  1.00293.61           H
ATOM   2041  HB2 ALA A 158      23.752   4.599 459.319  1.00293.61           H
ATOM   2042  HB3 ALA A 158      24.602   3.546 458.124  1.00293.61           H
ATOM   2043  C   ALA A 158      24.607   6.949 458.183  1.00293.61           C
ATOM   2044  O   ALA A 158      25.636   7.601 458.014  1.00293.61           O
ATOM   2045  N   GLY A 159      23.607   7.382 458.952  1.00 92.12           N
ATOM   2046  H   GLY A 159      22.755   6.886 459.100  1.00 92.12           H
ATOM   2047  CA  GLY A 159      23.790   8.622 459.618  0.24 92.12           C
ATOM   2048  HA3 GLY A 159      22.845   9.145 459.608  1.00 92.12           H
ATOM   2049  HA2 GLY A 159      24.600   9.144 459.128  1.00 92.12           H
ATOM   2050  C   GLY A 159      24.176   8.320 461.030  1.00 92.12           C
ATOM   2051  O   GLY A 159      24.635   7.224 461.349  1.00 92.12           O
ATOM   2052  N   ALA A 160      23.990   9.319 461.911  1.00290.39           N
ATOM   2053  H   ALA A 160      23.614  10.198 461.629  1.00290.39           H
ATOM   2054  CA  ALA A 160      24.321   9.209 463.300  0.76290.39           C
ATOM   2055  HA  ALA A 160      23.787  10.140 463.423  1.00290.39           H
ATOM   2056  CB  ALA A 160      25.430  10.080 463.925  1.00290.39           C
ATOM   2057  HB1 ALA A 160      25.389  11.111 463.512  1.00290.39           H
ATOM   2058  HB2 ALA A 160      25.304  10.135 465.027  1.00290.39           H
ATOM   2059  HB3 ALA A 160      26.429   9.649 463.702  1.00290.39           H
ATOM   2060  C   ALA A 160      23.317   8.573 464.219  1.00290.39           C
ATOM   2061  O   ALA A 160      22.220   8.198 463.809  1.00290.39           O
ATOM   2062  N   ARG A 161      23.708   8.428 465.506  1.00163.80           N
ATOM   2063  H   ARG A 161      24.596   8.763 465.811  1.00163.80           H
ATOM   2064  CA  ARG A 161      22.930   7.756 466.515  0.60163.80           C
ATOM   2065  HA  ARG A 161      22.756   6.749 466.163  1.00163.80           H
ATOM   2066  CB  ARG A 161      23.693   7.716 467.848  1.00163.80           C
ATOM   2067  HB3 ARG A 161      23.880   8.758 468.186  1.00163.80           H
ATOM   2068  HB2 ARG A 161      23.076   7.203 468.616  1.00163.80           H
ATOM   2069  CG  ARG A 161      25.038   6.991 467.728  1.00163.80           C
ATOM   2070  HG3 ARG A 161      24.851   5.927 467.465  1.00163.80           H
ATOM   2071  HG2 ARG A 161      25.626   7.452 466.905  1.00163.80           H
ATOM   2072  CD  ARG A 161      25.859   7.049 469.018  1.00163.80           C
ATOM   2073  HD3 ARG A 161      25.329   6.552 469.858  1.00163.80           H
ATOM   2074  HD2 ARG A 161      26.092   8.101 469.289  1.00163.80           H
ATOM   2075  NE  ARG A 161      27.150   6.338 468.798  1.00163.80           N
ATOM   2076  HE  ARG A 161      27.545   6.279 467.881  1.00163.80           H
ATOM   2077  CZ  ARG A 161      27.811   5.801 469.865  1.00163.80           C
ATOM   2078  NH1 ARG A 161      27.240   5.847 471.104  1.00163.80           N
ATOM   2079 HH11 ARG A 161      26.337   6.260 471.221  1.00163.80           H
ATOM   2080 HH12 ARG A 161      27.718   5.455 471.890  1.00163.80           H
ATOM   2081  NH2 ARG A 161      29.037   5.224 469.700  1.00163.80           N
ATOM   2082 HH21 ARG A 161      29.519   4.842 470.488  1.00163.80           H
ATOM   2083 HH22 ARG A 161      29.465   5.205 468.796  1.00163.80           H
ATOM   2084  C   ARG A 161      21.602   8.409 466.768  1.00163.80           C
ATOM   2085  O   ARG A 161      20.562   7.765 466.637  1.00163.80           O
ATOM   2086  N   GLY A 162      21.587   9.717 467.084  1.00 99.26           N
ATOM   2087  H   GLY A 162      22.415  10.268 467.142  1.00 99.26           H
ATOM   2088  CA  GLY A 162      20.357  10.359 467.468  0.60 99.26           C
ATOM   2089  HA3 GLY A 162      19.837  10.665 466.573  1.00 99.26           H
ATOM   2090  HA2 GLY A 162      19.812   9.683 468.111  1.00 99.26           H
ATOM   2091  C   GLY A 162      20.785  11.558 468.248  1.00 99.26           C
ATOM   2092  O   GLY A 162      21.729  12.244 467.859  1.00 99.26           O
ATOM   2093  N   ASN A 163      20.106  11.857 469.372  1.00244.22           N
ATOM   2094  H   ASN A 163      19.338  11.324 469.719  1.00244.22           H
ATOM   2095  CA  ASN A 163      20.531  12.992 470.134  0.82244.22           C
ATOM   2096  HA  ASN A 163      21.493  13.287 469.742  1.00244.22           H
ATOM   2097  CB  ASN A 163      19.555  14.180 470.088  1.00244.22           C
ATOM   2098  HB3 ASN A 163      19.185  14.320 469.050  1.00244.22           H
ATOM   2099  HB2 ASN A 163      18.691  14.009 470.764  1.00244.22           H
ATOM   2100  CG  ASN A 163      20.325  15.431 470.494  1.00244.22           C
ATOM   2101  OD1 ASN A 163      19.738  16.442 470.876  1.00244.22           O
ATOM   2102  ND2 ASN A 163      21.681  15.374 470.380  1.00244.22           N
ATOM   2103 HD22 ASN A 163      22.121  14.538 470.052  1.00244.22           H
ATOM   2104 HD21 ASN A 163      22.237  16.174 470.602  1.00244.22           H
ATOM   2105  C   ASN A 163      20.685  12.546 471.555  1.00244.22           C
ATOM   2106  O   ASN A 163      20.443  11.385 471.879  1.00244.22           O
ATOM   2107  N   ASP A 164      21.129  13.462 472.439  1.00233.72           N
ATOM   2108  H   ASP A 164      21.323  14.405 472.177  1.00233.72           H
ATOM   2109  CA  ASP A 164      21.359  13.121 473.815  0.60233.72           C
ATOM   2110  HA  ASP A 164      21.784  12.129 473.832  1.00233.72           H
ATOM   2111  CB  ASP A 164      22.314  14.121 474.503  1.00233.72           C
ATOM   2112  HB3 ASP A 164      23.273  14.147 473.942  1.00233.72           H
ATOM   2113  HB2 ASP A 164      21.875  15.142 474.501  1.00233.72           H
ATOM   2114  CG  ASP A 164      22.606  13.689 475.935  1.00233.72           C
ATOM   2115  OD1 ASP A 164      23.655  13.023 476.141  1.00233.72           O
ATOM   2116  OD2 ASP A 164      21.810  14.044 476.846  1.00233.72           O
ATOM   2117  C   ASP A 164      20.041  13.100 474.537  1.00233.72           C
ATOM   2118  O   ASP A 164      19.025  13.560 474.017  1.00233.72           O
ATOM   2119  N   GLY A 165      20.037  12.530 475.763  1.00 72.95           N
ATOM   2120  H   GLY A 165      20.867  12.162 476.173  1.00 72.95           H
ATOM   2121  CA  GLY A 165      18.839  12.390 476.545  0.42 72.95           C
ATOM   2122  HA3 GLY A 165      18.997  11.569 477.228  1.00 72.95           H
ATOM   2123  HA2 GLY A 165      18.021  12.235 475.856  1.00 72.95           H
ATOM   2124  C   GLY A 165      18.575  13.632 477.336  1.00 72.95           C
ATOM   2125  O   GLY A 165      19.374  14.567 477.352  1.00 72.95           O
ATOM   2126  N   ALA A 166      17.403  13.651 478.006  1.00192.79           N
ATOM   2127  H   ALA A 166      16.772  12.879 477.973  1.00192.79           H
ATOM   2128  CA  ALA A 166      16.999  14.741 478.850  0.58192.79           C
ATOM   2129  HA  ALA A 166      17.528  15.621 478.516  1.00192.79           H
ATOM   2130  CB  ALA A 166      15.481  14.986 478.855  1.00192.79           C
ATOM   2131  HB1 ALA A 166      15.234  15.866 479.487  1.00192.79           H
ATOM   2132  HB2 ALA A 166      14.940  14.099 479.248  1.00192.79           H
ATOM   2133  HB3 ALA A 166      15.128  15.187 477.820  1.00192.79           H
ATOM   2134  C   ALA A 166      17.436  14.401 480.244  1.00192.79           C
ATOM   2135  O   ALA A 166      17.962  13.317 480.490  1.00192.79           O
ATOM   2136  N   THR A 167      17.231  15.334 481.197  1.00280.67           N
ATOM   2137  H   THR A 167      16.793  16.209 481.004  1.00280.67           H
ATOM   2138  CA  THR A 167      17.731  15.150 482.530  0.73280.67           C
ATOM   2139  HA  THR A 167      16.777  15.554 482.832  1.00280.67           H
ATOM   2140  CB  THR A 167      18.147  16.365 483.315  1.00280.67           C
ATOM   2141  HB  THR A 167      18.700  17.056 482.644  1.00280.67           H
ATOM   2142  OG1 THR A 167      18.986  16.011 484.403  1.00280.67           O
ATOM   2143  HG1 THR A 167      19.716  15.515 484.025  1.00280.67           H
ATOM   2144  CG2 THR A 167      16.873  17.050 483.835  1.00280.67           C
ATOM   2145 HG21 THR A 167      16.133  17.160 483.013  1.00280.67           H
ATOM   2146 HG22 THR A 167      17.112  18.058 484.236  1.00280.67           H
ATOM   2147 HG23 THR A 167      16.413  16.445 484.646  1.00280.67           H
ATOM   2148  C   THR A 167      17.351  13.907 483.272  1.00280.67           C
ATOM   2149  O   THR A 167      18.214  13.078 483.555  1.00280.67           O
ATOM   2150  N   GLY A 168      16.050  13.685 483.550  1.00116.40           N
ATOM   2151  H   GLY A 168      15.314  14.313 483.308  1.00116.40           H
ATOM   2152  CA  GLY A 168      15.709  12.500 484.290  0.21116.40           C
ATOM   2153  HA3 GLY A 168      15.290  11.789 483.593  1.00116.40           H
ATOM   2154  HA2 GLY A 168      16.599  12.160 484.798  1.00116.40           H
ATOM   2155  C   GLY A 168      14.669  12.854 485.309  1.00116.40           C
ATOM   2156  O   GLY A 168      13.871  13.771 485.120  1.00116.40           O
ATOM   2157  N   ALA A 169      14.663  12.098 486.426  1.00350.23           N
ATOM   2158  H   ALA A 169      15.322  11.364 486.566  1.00350.23           H
ATOM   2159  CA  ALA A 169      13.720  12.300 487.487  0.61350.23           C
ATOM   2160  HA  ALA A 169      13.580  11.231 487.424  1.00350.23           H
ATOM   2161  CB  ALA A 169      12.195  12.203 487.284  1.00350.23           C
ATOM   2162  HB1 ALA A 169      11.815  11.234 487.672  1.00350.23           H
ATOM   2163  HB2 ALA A 169      11.683  13.027 487.827  1.00350.23           H
ATOM   2164  HB3 ALA A 169      11.941  12.279 486.205  1.00350.23           H
ATOM   2165  C   ALA A 169      14.264  12.135 488.870  1.00350.23           C
ATOM   2166  O   ALA A 169      15.417  11.754 489.050  1.00350.23           O
ATOM   2167  N   ALA A 170      13.453  12.456 489.893  1.00222.03           N
ATOM   2168  H   ALA A 170      12.516  12.767 489.753  1.00222.03           H
ATOM   2169  CA  ALA A 170      13.892  12.377 491.260  0.60222.03           C
ATOM   2170  HA  ALA A 170      14.949  12.598 491.281  1.00222.03           H
ATOM   2171  CB  ALA A 170      13.121  13.338 492.181  1.00222.03           C
ATOM   2172  HB1 ALA A 170      13.420  13.186 493.240  1.00222.03           H
ATOM   2173  HB2 ALA A 170      12.026  13.166 492.092  1.00222.03           H
ATOM   2174  HB3 ALA A 170      13.338  14.391 491.900  1.00222.03           H
ATOM   2175  C   ALA A 170      13.674  10.993 491.816  1.00222.03           C
ATOM   2176  O   ALA A 170      13.050  10.142 491.184  1.00222.03           O
ATOM   2177  N   GLY A 171      14.212  10.753 493.039  1.00 71.17           N
ATOM   2178  H   GLY A 171      14.718  11.457 493.531  1.00 71.17           H
ATOM   2179  CA  GLY A 171      14.109   9.484 493.715  0.83 71.17           C
ATOM   2180  HA3 GLY A 171      13.442   8.859 493.135  1.00 71.17           H
ATOM   2181  HA2 GLY A 171      15.105   9.087 493.828  1.00 71.17           H
ATOM   2182  C   GLY A 171      13.512   9.705 495.066  1.00 71.17           C
ATOM   2183  O   GLY A 171      12.814  10.690 495.281  1.00 71.17           O
ATOM   2184  N   PRO A 172      13.695   8.768 495.964  1.00145.44           N
ATOM   2185  CA  PRO A 172      13.165   8.916 497.294  0.28145.44           C
ATOM   2186  HA  PRO A 172      12.156   9.293 497.218  1.00145.44           H
ATOM   2187  CD  PRO A 172      13.876   7.373 495.611  1.00145.44           C
ATOM   2188  HD3 PRO A 172      14.733   7.257 494.914  1.00145.44           H
ATOM   2189  HD2 PRO A 172      12.936   7.012 495.140  1.00145.44           H
ATOM   2190  CB  PRO A 172      13.197   7.512 497.911  1.00145.44           C
ATOM   2191  HB3 PRO A 172      13.586   7.525 498.952  1.00145.44           H
ATOM   2192  HB2 PRO A 172      12.174   7.082 497.906  1.00145.44           H
ATOM   2193  CG  PRO A 172      14.100   6.694 496.970  1.00145.44           C
ATOM   2194  HG3 PRO A 172      15.160   6.839 497.269  1.00145.44           H
ATOM   2195  HG2 PRO A 172      13.859   5.609 496.970  1.00145.44           H
ATOM   2196  C   PRO A 172      13.975   9.884 498.087  1.00145.44           C
ATOM   2197  O   PRO A 172      15.192   9.733 498.174  1.00145.44           O
HETATM 2198  N   HYP A 173      13.317  10.868 498.626  1.00320.09           N
HETATM 2199  CD  HYP A 173      12.030  11.327 498.180  1.00320.09           C
HETATM 2200  HD1 HYP A 173      11.120  11.716 498.691  1.00320.09           H
HETATM 2201  HD2 HYP A 173      11.195  11.007 497.515  1.00320.09           H
HETATM 2202  CA  HYP A 173      13.802  11.786 499.582  0.54320.09           C
HETATM 2203  HA  HYP A 173      13.145  11.389 500.347  1.00320.09           H
HETATM 2204  CB  HYP A 173      13.406  13.181 499.060  1.00320.09           C
HETATM 2205  HB1 HYP A 173      13.594  13.616 498.785  1.00320.09           H
HETATM 2206  HB2 HYP A 173      13.086  13.611 499.165  1.00320.09           H
HETATM 2207  CG  HYP A 173      12.554  12.728 497.820  1.00320.09           C
HETATM 2208  HG  HYP A 173      11.699  13.426 497.690  1.00320.09           H
HETATM 2209  OE  HYP A 173      13.381  12.723 496.657  1.00320.09           O
HETATM 2210  HE  HYP A 173      14.064  12.055 496.748  1.00320.09           H
HETATM 2211  C   HYP A 173      15.163  11.609 500.178  1.00320.09           C
HETATM 2212  O   HYP A 173      16.141  11.936 499.521  1.00320.09           O
ATOM   2213  N   GLY A 174      15.254  11.123 501.441  1.00 64.98           N
ATOM   2214  H   GLY A 174      14.468  10.781 501.949  1.00 64.98           H
ATOM   2215  CA  GLY A 174      16.490  11.268 502.169  0.84 64.98           C
ATOM   2216  HA3 GLY A 174      17.285  10.884 501.547  1.00 64.98           H
ATOM   2217  HA2 GLY A 174      16.590  12.314 502.420  1.00 64.98           H
ATOM   2218  C   GLY A 174      16.439  10.468 503.443  1.00 64.98           C
ATOM   2219  O   GLY A 174      15.470   9.786 503.770  1.00 64.98           O
ATOM   2220  N   PRO A 175      17.544  10.572 504.138  1.00213.09           N
ATOM   2221  CA  PRO A 175      17.758   9.906 505.410  0.42213.09           C
ATOM   2222  HA  PRO A 175      17.402   8.892 505.296  1.00213.09           H
ATOM   2223  CD  PRO A 175      18.786  10.732 503.399  1.00213.09           C
ATOM   2224  HD3 PRO A 175      18.661  10.330 502.370  1.00213.09           H
ATOM   2225  HD2 PRO A 175      19.026  11.815 503.357  1.00213.09           H
ATOM   2226  CB  PRO A 175      19.271   9.979 505.629  1.00213.09           C
ATOM   2227  HB3 PRO A 175      19.656   9.147 506.256  1.00213.09           H
ATOM   2228  HB2 PRO A 175      19.526  10.951 506.101  1.00213.09           H
ATOM   2229  CG  PRO A 175      19.840   9.965 504.201  1.00213.09           C
ATOM   2230  HG3 PRO A 175      20.855  10.410 504.121  1.00213.09           H
ATOM   2231  HG2 PRO A 175      19.864   8.915 503.837  1.00213.09           H
ATOM   2232  C   PRO A 175      16.984  10.577 506.501  1.00213.09           C
ATOM   2233  O   PRO A 175      16.343  11.599 506.262  1.00213.09           O
ATOM   2234  N   THR A 176      17.038   9.976 507.704  1.00 72.46           N
ATOM   2235  H   THR A 176      17.596   9.160 507.832  1.00 72.46           H
ATOM   2236  CA  THR A 176      16.306  10.382 508.871  0.44 72.46           C
ATOM   2237  HA  THR A 176      15.618  11.171 508.610  1.00 72.46           H
ATOM   2238  CB  THR A 176      15.616   9.180 509.464  1.00 72.46           C
ATOM   2239  HB  THR A 176      16.383   8.385 509.591  1.00 72.46           H
ATOM   2240  OG1 THR A 176      14.622   8.682 508.581  1.00 72.46           O
ATOM   2241  HG1 THR A 176      13.876   9.281 508.661  1.00 72.46           H
ATOM   2242  CG2 THR A 176      15.023   9.502 510.841  1.00 72.46           C
ATOM   2243 HG21 THR A 176      14.701   8.558 511.332  1.00 72.46           H
ATOM   2244 HG22 THR A 176      15.791   9.985 511.483  1.00 72.46           H
ATOM   2245 HG23 THR A 176      14.145  10.175 510.750  1.00 72.46           H
ATOM   2246  C   THR A 176      17.273  10.854 509.923  1.00 72.46           C
ATOM   2247  O   THR A 176      18.432  10.444 509.943  1.00 72.46           O
ATOM   2248  N   GLY A 177      16.801  11.745 510.826  1.00 31.21           N
ATOM   2249  H   GLY A 177      15.868  12.093 510.783  1.00 31.21           H
ATOM   2250  CA  GLY A 177      17.616  12.254 511.900  0.85 31.21           C
ATOM   2251  HA3 GLY A 177      18.634  12.312 511.538  1.00 31.21           H
ATOM   2252  HA2 GLY A 177      17.200  13.202 512.205  1.00 31.21           H
ATOM   2253  C   GLY A 177      17.562  11.297 513.052  1.00 31.21           C
ATOM   2254  O   GLY A 177      16.711  10.411 513.123  1.00 31.21           O
ATOM   2255  N   PRO A 178      18.497  11.479 513.950  1.00148.40           N
ATOM   2256  CA  PRO A 178      18.585  10.642 515.125  0.56148.40           C
ATOM   2257  HA  PRO A 178      18.282   9.647 514.833  1.00148.40           H
ATOM   2258  CD  PRO A 178      19.814  11.922 513.524  1.00148.40           C
ATOM   2259  HD3 PRO A 178      20.190  11.198 512.769  1.00148.40           H
ATOM   2260  HD2 PRO A 178      19.752  12.941 513.086  1.00148.40           H
ATOM   2261  CB  PRO A 178      20.053  10.680 515.558  1.00148.40           C
ATOM   2262  HB3 PRO A 178      20.541   9.746 515.204  1.00148.40           H
ATOM   2263  HB2 PRO A 178      20.165  10.755 516.660  1.00148.40           H
ATOM   2264  CG  PRO A 178      20.655  11.871 514.806  1.00148.40           C
ATOM   2265  HG3 PRO A 178      21.741  11.746 514.609  1.00148.40           H
ATOM   2266  HG2 PRO A 178      20.483  12.795 515.396  1.00148.40           H
ATOM   2267  C   PRO A 178      17.626  11.129 516.171  1.00148.40           C
ATOM   2268  O   PRO A 178      16.856  12.052 515.916  1.00148.40           O
ATOM   2269  N   ALA A 179      17.648  10.478 517.350  1.00195.30           N
ATOM   2270  H   ALA A 179      18.293   9.733 517.505  1.00195.30           H
ATOM   2271  CA  ALA A 179      16.734  10.724 518.433  0.40195.30           C
ATOM   2272  HA  ALA A 179      15.749  10.803 517.997  1.00195.30           H
ATOM   2273  CB  ALA A 179      16.748   9.570 519.453  1.00195.30           C
ATOM   2274  HB1 ALA A 179      15.989   9.733 520.246  1.00195.30           H
ATOM   2275  HB2 ALA A 179      16.521   8.610 518.940  1.00195.30           H
ATOM   2276  HB3 ALA A 179      17.750   9.483 519.925  1.00195.30           H
ATOM   2277  C   ALA A 179      17.039  12.001 519.169  1.00195.30           C
ATOM   2278  O   ALA A 179      18.034  12.675 518.904  1.00195.30           O
ATOM   2279  N   GLY A 180      16.126  12.357 520.111  1.00 86.51           N
ATOM   2280  H   GLY A 180      15.357  11.758 520.320  1.00 86.51           H
ATOM   2281  CA  GLY A 180      16.138  13.604 520.839  0.38 86.51           C
ATOM   2282  HA3 GLY A 180      15.128  13.775 521.180  1.00 86.51           H
ATOM   2283  HA2 GLY A 180      16.495  14.354 520.150  1.00 86.51           H
ATOM   2284  C   GLY A 180      17.053  13.603 522.039  1.00 86.51           C
ATOM   2285  O   GLY A 180      17.572  12.594 522.516  1.00 86.51           O
ATOM   2286  N   PRO A 181      17.225  14.838 522.467  1.00362.35           N
ATOM   2287  CA  PRO A 181      18.040  15.226 523.599  0.85362.35           C
ATOM   2288  HA  PRO A 181      17.198  15.848 523.851  1.00362.35           H
ATOM   2289  CD  PRO A 181      17.305  15.865 521.438  1.00362.35           C
ATOM   2290  HD3 PRO A 181      16.391  16.491 521.518  1.00362.35           H
ATOM   2291  HD2 PRO A 181      17.356  15.387 520.437  1.00362.35           H
ATOM   2292  CB  PRO A 181      18.687  16.575 523.290  1.00362.35           C
ATOM   2293  HB3 PRO A 181      18.099  17.379 523.783  1.00362.35           H
ATOM   2294  HB2 PRO A 181      19.745  16.626 523.627  1.00362.35           H
ATOM   2295  CG  PRO A 181      18.570  16.679 521.762  1.00362.35           C
ATOM   2296  HG3 PRO A 181      19.452  16.192 521.297  1.00362.35           H
ATOM   2297  HG2 PRO A 181      18.499  17.732 521.414  1.00362.35           H
ATOM   2298  C   PRO A 181      18.010  14.813 525.043  1.00362.35           C
ATOM   2299  O   PRO A 181      19.025  14.303 525.513  1.00362.35           O
HETATM 2300  N   HYP A 182      16.921  14.979 525.750  1.00343.26           N
HETATM 2301  CD  HYP A 182      15.643  15.292 525.171  1.00343.26           C
HETATM 2302  HD1 HYP A 182      14.948  16.162 525.165  1.00343.26           H
HETATM 2303  HD2 HYP A 182      15.161  15.221 524.170  1.00343.26           H
HETATM 2304  CA  HYP A 182      16.795  14.654 527.133  0.31343.26           C
HETATM 2305  HA  HYP A 182      17.853  14.573 527.353  1.00343.26           H
HETATM 2306  CB  HYP A 182      15.926  13.444 526.916  1.00343.26           C
HETATM 2307  HB1 HYP A 182      15.564  13.114 527.159  1.00343.26           H
HETATM 2308  HB2 HYP A 182      15.885  12.980 526.627  1.00343.26           H
HETATM 2309  CG  HYP A 182      14.884  14.243 526.036  1.00343.26           C
HETATM 2310  HG  HYP A 182      14.297  14.843 526.764  1.00343.26           H
HETATM 2311  OE  HYP A 182      13.980  13.448 525.265  1.00343.26           O
HETATM 2312  HE  HYP A 182      13.408  14.026 524.754  1.00343.26           H
HETATM 2313  C   HYP A 182      16.181  15.718 527.995  1.00343.26           C
HETATM 2314  O   HYP A 182      16.066  15.491 529.198  1.00343.26           O
ATOM   2315  N   GLY A 183      15.788  16.876 527.435  1.00115.31           N
ATOM   2316  H   GLY A 183      16.027  17.135 526.504  1.00115.31           H
ATOM   2317  CA  GLY A 183      14.620  17.495 527.979  0.38115.31           C
ATOM   2318  HA3 GLY A 183      14.048  17.866 527.148  1.00115.31           H
ATOM   2319  HA2 GLY A 183      14.107  16.733 528.548  1.00115.31           H
ATOM   2320  C   GLY A 183      14.940  18.625 528.906  1.00115.31           C
ATOM   2321  O   GLY A 183      16.094  18.905 529.227  1.00115.31           O
ATOM   2322  N   PHE A 184      13.852  19.300 529.343  1.00148.28           N
ATOM   2323  H   PHE A 184      12.940  19.032 529.044  1.00148.28           H
ATOM   2324  CA  PHE A 184      13.876  20.396 530.271  0.43148.28           C
ATOM   2325  HA  PHE A 184      14.806  20.926 530.129  1.00148.28           H
ATOM   2326  CB  PHE A 184      12.690  21.370 530.136  1.00148.28           C
ATOM   2327  HB3 PHE A 184      11.751  20.848 529.853  1.00148.28           H
ATOM   2328  HB2 PHE A 184      12.542  21.935 531.082  1.00148.28           H
ATOM   2329  CG  PHE A 184      13.039  22.362 529.084  1.00148.28           C
ATOM   2330  CD1 PHE A 184      13.744  23.481 529.463  1.00148.28           C
ATOM   2331  HD1 PHE A 184      14.020  23.607 530.500  1.00148.28           H
ATOM   2332  CD2 PHE A 184      12.699  22.202 527.761  1.00148.28           C
ATOM   2333  HD2 PHE A 184      12.148  21.329 527.447  1.00148.28           H
ATOM   2334  CE1 PHE A 184      14.103  24.435 528.545  1.00148.28           C
ATOM   2335  HE1 PHE A 184      14.657  25.306 528.862  1.00148.28           H
ATOM   2336  CE2 PHE A 184      13.055  23.157 526.836  1.00148.28           C
ATOM   2337  HE2 PHE A 184      12.783  23.032 525.799  1.00148.28           H
ATOM   2338  CZ  PHE A 184      13.756  24.274 527.226  1.00148.28           C
ATOM   2339  HZ  PHE A 184      14.036  25.024 526.501  1.00148.28           H
ATOM   2340  C   PHE A 184      13.872  19.827 531.647  1.00148.28           C
ATOM   2341  O   PHE A 184      13.846  18.608 531.806  1.00148.28           O
HETATM 2342  N   HYP A 185      13.924  20.649 532.668  1.00296.65           N
HETATM 2343  CD  HYP A 185      14.027  22.083 532.652  1.00296.65           C
HETATM 2344  HD1 HYP A 185      13.956  22.935 531.938  1.00296.65           H
HETATM 2345  HD2 HYP A 185      13.598  22.911 533.261  1.00296.65           H
HETATM 2346  CA  HYP A 185      14.018  20.193 533.997  0.33296.65           C
HETATM 2347  HA  HYP A 185      14.381  19.210 533.719  1.00296.65           H
HETATM 2348  CB  HYP A 185      15.048  21.129 534.667  1.00296.65           C
HETATM 2349  HB1 HYP A 185      15.092  21.556 535.006  1.00296.65           H
HETATM 2350  HB2 HYP A 185      15.562  21.154 534.851  1.00296.65           H
HETATM 2351  CG  HYP A 185      15.357  22.029 533.418  1.00296.65           C
HETATM 2352  HG  HYP A 185      16.087  21.493 532.776  1.00296.65           H
HETATM 2353  OE  HYP A 185      15.879  23.308 533.787  1.00296.65           O
HETATM 2354  HE  HYP A 185      15.395  23.643 534.546  1.00296.65           H
HETATM 2355  C   HYP A 185      12.724  19.980 534.706  1.00296.65           C
HETATM 2356  O   HYP A 185      11.695  20.498 534.278  1.00296.65           O
ATOM   2357  N   GLY A 186      12.780  19.174 535.786  1.00 59.96           N
ATOM   2358  H   GLY A 186      13.648  18.863 536.166  1.00 59.96           H
ATOM   2359  CA  GLY A 186      11.627  18.454 536.228  0.77 59.96           C
ATOM   2360  HA3 GLY A 186      10.901  18.485 535.429  1.00 59.96           H
ATOM   2361  HA2 GLY A 186      11.949  17.457 536.489  1.00 59.96           H
ATOM   2362  C   GLY A 186      11.037  19.098 537.440  1.00 59.96           C
ATOM   2363  O   GLY A 186      11.093  20.311 537.638  1.00 59.96           O
ATOM   2364  N   ALA A 187      10.432  18.228 538.269  1.00266.97           N
ATOM   2365  H   ALA A 187      10.473  17.256 538.080  1.00266.97           H
ATOM   2366  CA  ALA A 187       9.760  18.533 539.489  0.81266.97           C
ATOM   2367  HA  ALA A 187       9.733  17.463 539.639  1.00266.97           H
ATOM   2368  CB  ALA A 187       8.245  18.292 539.672  1.00266.97           C
ATOM   2369  HB1 ALA A 187       7.679  19.240 539.551  1.00266.97           H
ATOM   2370  HB2 ALA A 187       8.039  17.883 540.685  1.00266.97           H
ATOM   2371  HB3 ALA A 187       7.877  17.563 538.919  1.00266.97           H
ATOM   2372  C   ALA A 187      10.612  18.647 540.698  1.00266.97           C
ATOM   2373  O   ALA A 187      11.839  18.627 540.615  1.00266.97           O
ATOM   2374  N   VAL A 188       9.966  18.790 541.869  1.00207.94           N
ATOM   2375  H   VAL A 188       8.972  18.785 541.948  1.00207.94           H
ATOM   2376  CA  VAL A 188      10.718  18.967 543.071  0.82207.94           C
ATOM   2377  HA  VAL A 188      11.749  18.724 542.859  1.00207.94           H
ATOM   2378  CB  VAL A 188      10.582  20.378 543.564  1.00207.94           C
ATOM   2379  HB  VAL A 188      11.168  20.032 544.441  1.00207.94           H
ATOM   2380  CG1 VAL A 188       9.466  20.629 544.589  1.00207.94           C
ATOM   2381 HG11 VAL A 188       8.853  21.503 544.282  1.00207.94           H
ATOM   2382 HG12 VAL A 188       8.802  19.741 544.664  1.00207.94           H
ATOM   2383 HG13 VAL A 188       9.901  20.834 545.590  1.00207.94           H
ATOM   2384  CG2 VAL A 188      11.799  21.270 543.274  1.00207.94           C
ATOM   2385 HG21 VAL A 188      12.492  20.753 542.577  1.00207.94           H
ATOM   2386 HG22 VAL A 188      12.360  21.515 544.195  1.00207.94           H
ATOM   2387 HG23 VAL A 188      11.471  22.218 542.797  1.00207.94           H
ATOM   2388  C   VAL A 188      10.174  18.009 544.090  1.00207.94           C
ATOM   2389  O   VAL A 188       9.176  17.331 543.848  1.00207.94           O
ATOM   2390  N   GLY A 189      10.847  17.908 545.255  1.00 75.67           N
ATOM   2391  H   GLY A 189      11.642  18.470 545.454  1.00 75.67           H
ATOM   2392  CA  GLY A 189      10.444  16.981 546.277  0.55 75.67           C
ATOM   2393  HA3 GLY A 189      11.260  16.298 546.449  1.00 75.67           H
ATOM   2394  HA2 GLY A 189       9.529  16.508 545.949  1.00 75.67           H
ATOM   2395  C   GLY A 189      10.179  17.745 547.529  1.00 75.67           C
ATOM   2396  O   GLY A 189      10.450  18.942 547.612  1.00 75.67           O
ATOM   2397  N   ALA A 190       9.623  17.053 548.545  1.00362.99           N
ATOM   2398  H   ALA A 190       9.405  16.082 548.487  1.00362.99           H
ATOM   2399  CA  ALA A 190       9.334  17.713 549.780  0.32362.99           C
ATOM   2400  HA  ALA A 190       8.320  17.373 549.633  1.00362.99           H
ATOM   2401  CB  ALA A 190       8.585  19.060 549.826  1.00362.99           C
ATOM   2402  HB1 ALA A 190       9.080  19.797 549.158  1.00362.99           H
ATOM   2403  HB2 ALA A 190       7.532  18.932 549.499  1.00362.99           H
ATOM   2404  HB3 ALA A 190       8.590  19.464 550.861  1.00362.99           H
ATOM   2405  C   ALA A 190       9.391  16.891 551.026  1.00362.99           C
ATOM   2406  O   ALA A 190       9.312  15.664 550.988  1.00362.99           O
ATOM   2407  N   LYS A 191       9.549  17.580 552.174  1.00317.72           N
ATOM   2408  H   LYS A 191       9.623  18.574 552.183  1.00317.72           H
ATOM   2409  CA  LYS A 191       9.599  16.940 553.458  0.84317.72           C
ATOM   2410  HA  LYS A 191       9.520  17.719 554.201  1.00317.72           H
ATOM   2411  CB  LYS A 191       8.518  15.872 553.718  1.00317.72           C
ATOM   2412  HB3 LYS A 191       8.784  15.348 554.661  1.00317.72           H
ATOM   2413  HB2 LYS A 191       8.531  15.126 552.896  1.00317.72           H
ATOM   2414  CG  LYS A 191       7.092  16.410 553.896  1.00317.72           C
ATOM   2415  HG3 LYS A 191       6.744  16.878 552.951  1.00317.72           H
ATOM   2416  HG2 LYS A 191       6.433  15.544 554.119  1.00317.72           H
ATOM   2417  CD  LYS A 191       6.955  17.424 555.037  1.00317.72           C
ATOM   2418  HD3 LYS A 191       7.452  18.365 554.717  1.00317.72           H
ATOM   2419  HD2 LYS A 191       7.475  17.047 555.944  1.00317.72           H
ATOM   2420  CE  LYS A 191       5.502  17.737 555.414  1.00317.72           C
ATOM   2421  HE3 LYS A 191       4.861  17.832 554.512  1.00317.72           H
ATOM   2422  HE2 LYS A 191       5.452  18.678 556.003  1.00317.72           H
ATOM   2423  NZ  LYS A 191       4.948  16.662 556.271  1.00317.72           N
ATOM   2424  HZ1 LYS A 191       5.556  16.544 557.107  1.00317.72           H
ATOM   2425  HZ2 LYS A 191       3.990  16.923 556.579  1.00317.72           H
ATOM   2426  HZ3 LYS A 191       4.911  15.767 555.742  1.00317.72           H
ATOM   2427  C   LYS A 191      10.919  16.266 553.629  1.00317.72           C
ATOM   2428  O   LYS A 191      11.761  16.252 552.733  1.00317.72           O
ATOM   2429  N   GLY A 192      11.116  15.703 554.838  1.00 97.11           N
ATOM   2430  H   GLY A 192      10.420  15.744 555.550  1.00 97.11           H
ATOM   2431  CA  GLY A 192      12.322  15.016 555.193  0.38 97.11           C
ATOM   2432  HA3 GLY A 192      13.103  15.751 555.317  1.00 97.11           H
ATOM   2433  HA2 GLY A 192      12.515  14.262 554.444  1.00 97.11           H
ATOM   2434  C   GLY A 192      12.038  14.364 556.511  1.00 97.11           C
ATOM   2435  O   GLY A 192      10.884  14.095 556.839  1.00 97.11           O
ATOM   2436  N   GLU A 193      13.092  14.080 557.301  1.00281.21           N
ATOM   2437  H   GLU A 193      14.030  14.311 557.055  1.00281.21           H
ATOM   2438  CA  GLU A 193      12.895  13.435 558.569  0.15281.21           C
ATOM   2439  HA  GLU A 193      12.043  12.780 558.470  1.00281.21           H
ATOM   2440  CB  GLU A 193      14.130  12.657 559.051  1.00281.21           C
ATOM   2441  HB3 GLU A 193      14.531  12.051 558.210  1.00281.21           H
ATOM   2442  HB2 GLU A 193      14.912  13.386 559.357  1.00281.21           H
ATOM   2443  CG  GLU A 193      13.834  11.713 560.217  1.00281.21           C
ATOM   2444  HG3 GLU A 193      13.310  12.241 561.043  1.00281.21           H
ATOM   2445  HG2 GLU A 193      14.786  11.289 560.601  1.00281.21           H
ATOM   2446  CD  GLU A 193      12.968  10.579 559.683  1.00281.21           C
ATOM   2447  OE1 GLU A 193      12.835   9.550 560.397  1.00281.21           O
ATOM   2448  OE2 GLU A 193      12.435  10.726 558.551  1.00281.21           O
ATOM   2449  C   GLU A 193      12.601  14.496 559.586  1.00281.21           C
ATOM   2450  O   GLU A 193      12.973  15.655 559.411  1.00281.21           O
ATOM   2451  N   ALA A 194      11.901  14.124 560.677  1.00222.53           N
ATOM   2452  H   ALA A 194      11.588  13.189 560.825  1.00222.53           H
ATOM   2453  CA  ALA A 194      11.588  15.078 561.703  0.85222.53           C
ATOM   2454  HA  ALA A 194      11.734  16.064 561.288  1.00222.53           H
ATOM   2455  CB  ALA A 194      10.162  14.934 562.266  1.00222.53           C
ATOM   2456  HB1 ALA A 194       9.416  15.071 561.453  1.00222.53           H
ATOM   2457  HB2 ALA A 194      10.015  13.928 562.714  1.00222.53           H
ATOM   2458  HB3 ALA A 194       9.976  15.702 563.046  1.00222.53           H
ATOM   2459  C   ALA A 194      12.558  14.869 562.829  1.00222.53           C
ATOM   2460  O   ALA A 194      13.184  13.816 562.945  1.00222.53           O
ATOM   2461  N   GLY A 195      12.704  15.901 563.682  1.00 71.40           N
ATOM   2462  H   GLY A 195      12.173  16.733 563.567  1.00 71.40           H
ATOM   2463  CA  GLY A 195      13.673  15.915 564.744  0.35 71.40           C
ATOM   2464  HA3 GLY A 195      13.823  16.949 565.008  1.00 71.40           H
ATOM   2465  HA2 GLY A 195      14.558  15.421 564.374  1.00 71.40           H
ATOM   2466  C   GLY A 195      13.199  15.191 565.970  1.00 71.40           C
ATOM   2467  O   GLY A 195      12.054  14.773 566.133  1.00 71.40           O
ATOM   2468  N   PRO A 196      14.197  15.052 566.807  1.00139.33           N
ATOM   2469  CA  PRO A 196      14.158  14.421 568.108  0.32139.33           C
ATOM   2470  HA  PRO A 196      13.450  13.606 568.089  1.00139.33           H
ATOM   2471  CD  PRO A 196      15.559  15.233 566.336  1.00139.33           C
ATOM   2472  HD3 PRO A 196      15.754  14.463 565.562  1.00139.33           H
ATOM   2473  HD2 PRO A 196      15.676  16.253 565.910  1.00139.33           H
ATOM   2474  CB  PRO A 196      15.598  13.992 568.379  1.00139.33           C
ATOM   2475  HB3 PRO A 196      15.842  13.982 569.463  1.00139.33           H
ATOM   2476  HB2 PRO A 196      15.759  12.978 567.953  1.00139.33           H
ATOM   2477  CG  PRO A 196      16.430  14.999 567.576  1.00139.33           C
ATOM   2478  HG3 PRO A 196      16.493  15.947 568.153  1.00139.33           H
ATOM   2479  HG2 PRO A 196      17.452  14.637 567.335  1.00139.33           H
ATOM   2480  C   PRO A 196      13.737  15.442 569.125  1.00139.33           C
ATOM   2481  O   PRO A 196      13.354  16.551 568.754  1.00139.33           O
ATOM   2482  N   GLN A 197      13.820  15.056 570.414  1.00286.75           N
ATOM   2483  H   GLN A 197      14.145  14.143 570.647  1.00286.75           H
ATOM   2484  CA  GLN A 197      13.486  15.871 571.548  0.85286.75           C
ATOM   2485  HA  GLN A 197      14.299  15.362 572.045  1.00286.75           H
ATOM   2486  CB  GLN A 197      12.772  15.218 572.750  1.00286.75           C
ATOM   2487  HB3 GLN A 197      13.331  14.303 573.038  1.00286.75           H
ATOM   2488  HB2 GLN A 197      11.754  14.911 572.430  1.00286.75           H
ATOM   2489  CG  GLN A 197      12.642  16.106 573.983  1.00286.75           C
ATOM   2490  HG3 GLN A 197      13.645  16.405 574.356  1.00286.75           H
ATOM   2491  HG2 GLN A 197      12.056  17.015 573.745  1.00286.75           H
ATOM   2492  CD  GLN A 197      11.923  15.281 575.039  1.00286.75           C
ATOM   2493  OE1 GLN A 197      10.962  14.573 574.742  1.00286.75           O
ATOM   2494  NE2 GLN A 197      12.414  15.354 576.305  1.00286.75           N
ATOM   2495 HE22 GLN A 197      12.009  14.799 577.031  1.00286.75           H
ATOM   2496 HE21 GLN A 197      13.193  15.950 576.505  1.00286.75           H
ATOM   2497  C   GLN A 197      14.281  17.126 571.744  1.00286.75           C
ATOM   2498  O   GLN A 197      15.429  17.218 571.310  1.00286.75           O
ATOM   2499  N   GLY A 198      13.670  18.142 572.389  1.00 51.12           N
ATOM   2500  H   GLY A 198      12.739  18.072 572.738  1.00 51.12           H
ATOM   2501  CA  GLY A 198      14.344  19.389 572.621  0.37 51.12           C
ATOM   2502  HA3 GLY A 198      15.125  19.477 571.879  1.00 51.12           H
ATOM   2503  HA2 GLY A 198      13.606  20.176 572.590  1.00 51.12           H
ATOM   2504  C   GLY A 198      14.971  19.349 573.985  1.00 51.12           C
ATOM   2505  O   GLY A 198      15.128  18.297 574.602  1.00 51.12           O
ATOM   2506  N   PRO A 199      15.351  20.516 574.438  1.00136.59           N
ATOM   2507  CA  PRO A 199      15.971  20.699 575.730  0.44136.59           C
ATOM   2508  HA  PRO A 199      16.624  19.855 575.902  1.00136.59           H
ATOM   2509  CD  PRO A 199      15.701  21.580 573.516  1.00136.59           C
ATOM   2510  HD3 PRO A 199      16.553  21.233 572.892  1.00136.59           H
ATOM   2511  HD2 PRO A 199      14.822  21.824 572.886  1.00136.59           H
ATOM   2512  CB  PRO A 199      16.747  22.019 575.618  1.00136.59           C
ATOM   2513  HB3 PRO A 199      17.805  21.790 575.365  1.00136.59           H
ATOM   2514  HB2 PRO A 199      16.716  22.619 576.553  1.00136.59           H
ATOM   2515  CG  PRO A 199      16.117  22.743 574.421  1.00136.59           C
ATOM   2516  HG3 PRO A 199      15.205  23.278 574.761  1.00136.59           H
ATOM   2517  HG2 PRO A 199      16.808  23.461 573.928  1.00136.59           H
ATOM   2518  C   PRO A 199      14.960  20.746 576.831  1.00136.59           C
ATOM   2519  O   PRO A 199      13.760  20.694 576.564  1.00136.59           O
ATOM   2520  N   ARG A 200      15.463  20.838 578.081  1.00999.99           N
ATOM   2521  H   ARG A 200      16.448  20.884 578.230  1.00999.99           H
ATOM   2522  CA  ARG A 200      14.672  20.853 579.280  0.72999.99           C
ATOM   2523  HA  ARG A 200      13.635  20.740 579.000  1.00999.99           H
ATOM   2524  CB  ARG A 200      15.107  19.745 580.249  1.00999.99           C
ATOM   2525  HB3 ARG A 200      14.511  19.815 581.182  1.00999.99           H
ATOM   2526  HB2 ARG A 200      14.904  18.760 579.776  1.00999.99           H
ATOM   2527  CG  ARG A 200      16.601  19.821 580.576  1.00999.99           C
ATOM   2528  HG3 ARG A 200      17.165  19.796 579.619  1.00999.99           H
ATOM   2529  HG2 ARG A 200      16.827  20.782 581.086  1.00999.99           H
ATOM   2530  CD  ARG A 200      17.077  18.657 581.445  1.00999.99           C
ATOM   2531  HD3 ARG A 200      16.782  17.688 580.989  1.00999.99           H
ATOM   2532  HD2 ARG A 200      16.678  18.722 582.480  1.00999.99           H
ATOM   2533  NE  ARG A 200      18.566  18.688 581.506  1.00999.99           N
ATOM   2534  HE  ARG A 200      19.101  18.671 580.660  1.00999.99           H
ATOM   2535  CZ  ARG A 200      19.202  18.678 582.713  1.00999.99           C
ATOM   2536  NH1 ARG A 200      18.476  18.777 583.864  1.00999.99           N
ATOM   2537 HH11 ARG A 200      21.027  18.540 583.653  1.00999.99           H
ATOM   2538 HH12 ARG A 200      21.090  18.469 581.924  1.00999.99           H
ATOM   2539  NH2 ARG A 200      20.562  18.563 582.768  1.00999.99           N
ATOM   2540 HH21 ARG A 200      17.483  18.884 583.818  1.00999.99           H
ATOM   2541 HH22 ARG A 200      18.939  18.775 584.750  1.00999.99           H
ATOM   2542  C   ARG A 200      14.866  22.172 579.951  1.00999.99           C
ATOM   2543  O   ARG A 200      15.635  23.014 579.491  1.00999.99           O
ATOM   2544  N   GLY A 201      14.137  22.384 581.062  1.00 43.71           N
ATOM   2545  H   GLY A 201      13.514  21.698 581.429  1.00 43.71           H
ATOM   2546  CA  GLY A 201      14.196  23.633 581.760  0.65 43.71           C
ATOM   2547  HA3 GLY A 201      14.424  24.403 581.039  1.00 43.71           H
ATOM   2548  HA2 GLY A 201      13.251  23.762 582.269  1.00 43.71           H
ATOM   2549  C   GLY A 201      15.288  23.564 582.775  1.00 43.71           C
ATOM   2550  O   GLY A 201      16.264  22.833 582.615  1.00 43.71           O
ATOM   2551  N   SER A 202      15.131  24.352 583.857  1.00180.29           N
ATOM   2552  H   SER A 202      14.321  24.920 583.981  1.00180.29           H
ATOM   2553  CA  SER A 202      16.134  24.452 584.876  0.18180.29           C
ATOM   2554  HA  SER A 202      16.869  23.681 584.699  1.00180.29           H
ATOM   2555  CB  SER A 202      16.775  25.852 584.906  1.00180.29           C
ATOM   2556  HB3 SER A 202      16.010  26.611 585.176  1.00180.29           H
ATOM   2557  HB2 SER A 202      17.183  26.099 583.902  1.00180.29           H
ATOM   2558  OG  SER A 202      17.832  25.907 585.851  1.00180.29           O
ATOM   2559  HG  SER A 202      18.479  25.260 585.559  1.00180.29           H
ATOM   2560  C   SER A 202      15.443  24.216 586.184  1.00180.29           C
ATOM   2561  O   SER A 202      14.316  23.723 586.217  1.00180.29           O
ATOM   2562  N   GLU A 203      16.114  24.546 587.305  1.00286.15           N
ATOM   2563  H   GLU A 203      17.035  24.925 587.295  1.00286.15           H
ATOM   2564  CA  GLU A 203      15.526  24.355 588.596  0.83286.15           C
ATOM   2565  HA  GLU A 203      15.908  25.335 588.840  1.00286.15           H
ATOM   2566  CB  GLU A 203      16.378  24.024 589.840  1.00286.15           C
ATOM   2567  HB3 GLU A 203      17.290  24.658 589.822  1.00286.15           H
ATOM   2568  HB2 GLU A 203      15.803  24.272 590.757  1.00286.15           H
ATOM   2569  CG  GLU A 203      16.822  22.560 589.901  1.00286.15           C
ATOM   2570  HG3 GLU A 203      17.435  22.298 589.013  1.00286.15           H
ATOM   2571  HG2 GLU A 203      15.934  21.893 589.940  1.00286.15           H
ATOM   2572  CD  GLU A 203      17.648  22.382 591.167  1.00286.15           C
ATOM   2573  OE1 GLU A 203      18.066  21.226 591.446  1.00286.15           O
ATOM   2574  OE2 GLU A 203      17.872  23.401 591.873  1.00286.15           O
ATOM   2575  C   GLU A 203      14.143  24.896 588.769  1.00286.15           C
ATOM   2576  O   GLU A 203      13.798  25.937 588.212  1.00286.15           O
ATOM   2577  N   GLY A 204      13.303  24.176 589.541  1.00 60.33           N
ATOM   2578  H   GLY A 204      13.585  23.335 589.997  1.00 60.33           H
ATOM   2579  CA  GLY A 204      11.933  24.571 589.711  0.83 60.33           C
ATOM   2580  HA3 GLY A 204      11.537  24.797 588.733  1.00 60.33           H
ATOM   2581  HA2 GLY A 204      11.423  23.767 590.224  1.00 60.33           H
ATOM   2582  C   GLY A 204      11.880  25.803 590.561  1.00 60.33           C
ATOM   2583  O   GLY A 204      12.806  26.144 591.296  1.00 60.33           O
ATOM   2584  N   PRO A 205      10.772  26.478 590.412  1.00318.52           N
ATOM   2585  CA  PRO A 205      10.513  27.713 591.119  0.69318.52           C
ATOM   2586  HA  PRO A 205      11.383  28.323 590.932  1.00318.52           H
ATOM   2587  CD  PRO A 205      10.078  26.423 589.134  1.00318.52           C
ATOM   2588  HD3 PRO A 205      10.795  26.170 588.324  1.00318.52           H
ATOM   2589  HD2 PRO A 205       9.294  25.640 589.208  1.00318.52           H
ATOM   2590  CB  PRO A 205       9.290  28.301 590.409  1.00318.52           C
ATOM   2591  HB3 PRO A 205       9.247  29.408 590.483  1.00318.52           H
ATOM   2592  HB2 PRO A 205       8.364  27.859 590.836  1.00318.52           H
ATOM   2593  CG  PRO A 205       9.451  27.808 588.961  1.00318.52           C
ATOM   2594  HG3 PRO A 205      10.188  28.458 588.443  1.00318.52           H
ATOM   2595  HG2 PRO A 205       8.503  27.791 588.382  1.00318.52           H
ATOM   2596  C   PRO A 205      10.345  27.681 592.616  1.00318.52           C
ATOM   2597  O   PRO A 205      10.788  28.645 593.238  1.00318.52           O
ATOM   2598  N   GLN A 206       9.720  26.662 593.245  1.00273.67           N
ATOM   2599  H   GLN A 206       9.336  25.863 592.790  1.00273.67           H
ATOM   2600  CA  GLN A 206       9.609  26.761 594.681  0.65273.67           C
ATOM   2601  HA  GLN A 206      10.605  26.673 595.088  1.00273.67           H
ATOM   2602  CB  GLN A 206       8.932  28.056 595.170  1.00273.67           C
ATOM   2603  HB3 GLN A 206       9.301  28.909 594.562  1.00273.67           H
ATOM   2604  HB2 GLN A 206       7.834  27.972 595.020  1.00273.67           H
ATOM   2605  CG  GLN A 206       9.235  28.365 596.641  1.00273.67           C
ATOM   2606  HG3 GLN A 206       8.941  27.532 597.309  1.00273.67           H
ATOM   2607  HG2 GLN A 206      10.324  28.551 596.756  1.00273.67           H
ATOM   2608  CD  GLN A 206       8.465  29.607 597.057  1.00273.67           C
ATOM   2609  OE1 GLN A 206       7.249  29.565 597.239  1.00273.67           O
ATOM   2610  NE2 GLN A 206       9.190  30.745 597.227  1.00273.67           N
ATOM   2611 HE22 GLN A 206      10.174  30.742 597.049  1.00273.67           H
ATOM   2612 HE21 GLN A 206       8.739  31.583 597.536  1.00273.67           H
ATOM   2613  C   GLN A 206       8.761  25.629 595.164  1.00273.67           C
ATOM   2614  O   GLN A 206       8.328  24.779 594.390  1.00273.67           O
ATOM   2615  N   GLY A 207       8.512  25.596 596.487  1.00 78.31           N
ATOM   2616  H   GLY A 207       8.909  26.249 597.122  1.00 78.31           H
ATOM   2617  CA  GLY A 207       7.681  24.591 597.072  0.78 78.31           C
ATOM   2618  HA3 GLY A 207       6.934  24.303 596.347  1.00 78.31           H
ATOM   2619  HA2 GLY A 207       8.320  23.790 597.414  1.00 78.31           H
ATOM   2620  C   GLY A 207       7.012  25.233 598.253  1.00 78.31           C
ATOM   2621  O   GLY A 207       6.883  26.455 598.319  1.00 78.31           O
ATOM   2622  N   VAL A 208       6.570  24.406 599.221  1.00112.59           N
ATOM   2623  H   VAL A 208       6.698  23.419 599.164  1.00112.59           H
ATOM   2624  CA  VAL A 208       5.822  24.872 600.357  0.59112.59           C
ATOM   2625  HA  VAL A 208       5.391  25.828 600.100  1.00112.59           H
ATOM   2626  CB  VAL A 208       4.753  23.882 600.713  1.00112.59           C
ATOM   2627  HB  VAL A 208       4.125  23.702 599.815  1.00112.59           H
ATOM   2628  CG1 VAL A 208       5.468  22.572 601.081  1.00112.59           C
ATOM   2629 HG11 VAL A 208       4.764  21.715 601.019  1.00112.59           H
ATOM   2630 HG12 VAL A 208       6.309  22.390 600.378  1.00112.59           H
ATOM   2631 HG13 VAL A 208       5.876  22.628 602.113  1.00112.59           H
ATOM   2632  CG2 VAL A 208       3.869  24.437 601.842  1.00112.59           C
ATOM   2633 HG21 VAL A 208       3.239  25.272 601.468  1.00112.59           H
ATOM   2634 HG22 VAL A 208       4.496  24.809 602.680  1.00112.59           H
ATOM   2635 HG23 VAL A 208       3.201  23.637 602.229  1.00112.59           H
ATOM   2636  C   VAL A 208       6.717  25.030 601.554  1.00112.59           C
ATOM   2637  O   VAL A 208       7.679  24.284 601.731  1.00112.59           O
ATOM   2638  N   ARG A 209       6.412  26.039 602.402  1.00999.99           N
ATOM   2639  H   ARG A 209       5.642  26.650 602.238  1.00999.99           H
ATOM   2640  CA  ARG A 209       7.158  26.282 603.609  0.80999.99           C
ATOM   2641  HA  ARG A 209       8.168  25.939 603.439  1.00999.99           H
ATOM   2642  CB  ARG A 209       7.155  27.765 604.020  1.00999.99           C
ATOM   2643  HB3 ARG A 209       7.813  27.903 604.905  1.00999.99           H
ATOM   2644  HB2 ARG A 209       6.125  28.077 604.293  1.00999.99           H
ATOM   2645  CG  ARG A 209       7.652  28.648 602.869  1.00999.99           C
ATOM   2646  HG3 ARG A 209       6.960  28.511 602.011  1.00999.99           H
ATOM   2647  HG2 ARG A 209       8.661  28.307 602.553  1.00999.99           H
ATOM   2648  CD  ARG A 209       7.722  30.140 603.196  1.00999.99           C
ATOM   2649  HD3 ARG A 209       7.926  30.742 602.285  1.00999.99           H
ATOM   2650  HD2 ARG A 209       8.497  30.348 603.964  1.00999.99           H
ATOM   2651  NE  ARG A 209       6.403  30.556 603.751  1.00999.99           N
ATOM   2652  HE  ARG A 209       6.323  30.766 604.725  1.00999.99           H
ATOM   2653  CZ  ARG A 209       5.310  30.674 602.941  1.00999.99           C
ATOM   2654  NH1 ARG A 209       5.394  30.372 601.612  1.00999.99           N
ATOM   2655 HH11 ARG A 209       4.063  31.302 604.448  1.00999.99           H
ATOM   2656 HH12 ARG A 209       3.313  31.165 602.892  1.00999.99           H
ATOM   2657  NH2 ARG A 209       4.123  31.086 603.474  1.00999.99           N
ATOM   2658 HH21 ARG A 209       4.584  30.452 601.031  1.00999.99           H
ATOM   2659 HH22 ARG A 209       6.259  30.053 601.224  1.00999.99           H
ATOM   2660  C   ARG A 209       6.519  25.441 604.671  1.00999.99           C
ATOM   2661  O   ARG A 209       5.389  24.984 604.509  1.00999.99           O
ATOM   2662  N   GLY A 210       7.240  25.187 605.781  1.00 65.66           N
ATOM   2663  H   GLY A 210       8.151  25.562 605.932  1.00 65.66           H
ATOM   2664  CA  GLY A 210       6.727  24.300 606.787  0.78 65.66           C
ATOM   2665  HA3 GLY A 210       7.567  23.766 607.205  1.00 65.66           H
ATOM   2666  HA2 GLY A 210       5.994  23.668 606.310  1.00 65.66           H
ATOM   2667  C   GLY A 210       6.058  25.076 607.870  1.00 65.66           C
ATOM   2668  O   GLY A 210       5.463  26.124 607.623  1.00 65.66           O
ATOM   2669  N   GLU A 211       6.138  24.564 609.124  1.00269.19           N
ATOM   2670  H   GLU A 211       6.632  23.725 609.337  1.00269.19           H
ATOM   2671  CA  GLU A 211       5.483  25.231 610.217  0.44269.19           C
ATOM   2672  HA  GLU A 211       5.440  26.285 609.982  1.00269.19           H
ATOM   2673  CB  GLU A 211       4.081  24.654 610.471  1.00269.19           C
ATOM   2674  HB3 GLU A 211       3.668  24.279 609.511  1.00269.19           H
ATOM   2675  HB2 GLU A 211       4.175  23.790 611.164  1.00269.19           H
ATOM   2676  CG  GLU A 211       3.086  25.657 611.052  1.00269.19           C
ATOM   2677  HG3 GLU A 211       3.447  26.104 612.002  1.00269.19           H
ATOM   2678  HG2 GLU A 211       2.920  26.465 610.307  1.00269.19           H
ATOM   2679  CD  GLU A 211       1.775  24.916 611.275  1.00269.19           C
ATOM   2680  OE1 GLU A 211       1.319  24.223 610.326  1.00269.19           O
ATOM   2681  OE2 GLU A 211       1.218  25.026 612.399  1.00269.19           O
ATOM   2682  C   GLU A 211       6.285  25.002 611.474  1.00269.19           C
ATOM   2683  O   GLU A 211       7.057  24.049 611.574  1.00269.19           O
HETATM 2684  N   HYP A 212       6.144  25.900 612.416  1.00370.97           N
HETATM 2685  CD  HYP A 212       5.474  27.165 612.185  1.00370.97           C
HETATM 2686  HD1 HYP A 212       5.826  28.206 612.001  1.00370.97           H
HETATM 2687  HD2 HYP A 212       4.683  27.589 611.525  1.00370.97           H
HETATM 2688  CA  HYP A 212       6.645  25.806 613.756  0.84370.97           C
HETATM 2689  HA  HYP A 212       5.688  25.386 614.043  1.00370.97           H
HETATM 2690  CB  HYP A 212       6.422  27.123 614.469  1.00370.97           C
HETATM 2691  HB1 HYP A 212       6.249  27.343 614.939  1.00370.97           H
HETATM 2692  HB2 HYP A 212       6.600  27.639 614.500  1.00370.97           H
HETATM 2693  CG  HYP A 212       5.131  27.484 613.660  1.00370.97           C
HETATM 2694  HG  HYP A 212       4.896  28.564 613.774  1.00370.97           H
HETATM 2695  OE  HYP A 212       4.037  26.682 614.111  1.00370.97           O
HETATM 2696  HE  HYP A 212       3.239  26.943 613.644  1.00370.97           H
HETATM 2697  C   HYP A 212       7.694  24.841 614.158  1.00370.97           C
HETATM 2698  O   HYP A 212       8.877  25.081 613.922  1.00370.97           O
ATOM   2699  N   GLY A 213       7.248  23.745 614.799  1.00 83.24           N
ATOM   2700  H   GLY A 213       6.276  23.569 614.938  1.00 83.24           H
ATOM   2701  CA  GLY A 213       8.149  22.810 615.386  0.75 83.24           C
ATOM   2702  HA3 GLY A 213       8.171  21.924 614.768  1.00 83.24           H
ATOM   2703  HA2 GLY A 213       9.086  23.321 615.516  1.00 83.24           H
ATOM   2704  C   GLY A 213       7.604  22.476 616.739  1.00 83.24           C
ATOM   2705  O   GLY A 213       6.758  23.177 617.292  1.00 83.24           O
ATOM   2706  N   PRO A 214       8.090  21.390 617.263  1.00229.64           N
ATOM   2707  CA  PRO A 214       7.658  20.945 618.563  0.31229.64           C
ATOM   2708  HA  PRO A 214       6.581  20.924 618.533  1.00229.64           H
ATOM   2709  CD  PRO A 214       8.353  20.264 616.376  1.00229.64           C
ATOM   2710  HD3 PRO A 214       7.636  20.295 615.527  1.00229.64           H
ATOM   2711  HD2 PRO A 214       9.394  20.342 615.998  1.00229.64           H
ATOM   2712  CB  PRO A 214       8.230  19.532 618.671  1.00229.64           C
ATOM   2713  HB3 PRO A 214       7.693  18.897 619.407  1.00229.64           H
ATOM   2714  HB2 PRO A 214       9.305  19.594 618.948  1.00229.64           H
ATOM   2715  CG  PRO A 214       8.137  19.008 617.229  1.00229.64           C
ATOM   2716  HG3 PRO A 214       7.109  18.625 617.053  1.00229.64           H
ATOM   2717  HG2 PRO A 214       8.875  18.207 617.006  1.00229.64           H
ATOM   2718  C   PRO A 214       8.094  21.821 619.710  1.00229.64           C
ATOM   2719  O   PRO A 214       9.264  22.190 619.797  1.00229.64           O
HETATM 2720  N   HYP A 215       7.130  22.156 620.536  1.00328.78           N
HETATM 2721  CD  HYP A 215       5.756  21.912 620.220  1.00328.78           C
HETATM 2722  HD1 HYP A 215       5.193  21.223 619.550  1.00328.78           H
HETATM 2723  HD2 HYP A 215       4.869  22.519 619.929  1.00328.78           H
HETATM 2724  CA  HYP A 215       7.207  22.788 621.816  0.77328.78           C
HETATM 2725  HA  HYP A 215       6.482  23.570 621.627  1.00328.78           H
HETATM 2726  CB  HYP A 215       6.478  21.778 622.681  1.00328.78           C
HETATM 2727  HB1 HYP A 215       6.137  21.730 623.105  1.00328.78           H
HETATM 2728  HB2 HYP A 215       6.513  21.275 622.891  1.00328.78           H
HETATM 2729  CG  HYP A 215       5.403  21.327 621.621  1.00328.78           C
HETATM 2730  HG  HYP A 215       4.383  21.651 621.919  1.00328.78           H
HETATM 2731  OE  HYP A 215       5.485  19.902 621.542  1.00328.78           O
HETATM 2732  HE  HYP A 215       5.371  19.523 622.416  1.00328.78           H
HETATM 2733  C   HYP A 215       8.532  23.224 622.342  1.00328.78           C
HETATM 2734  O   HYP A 215       9.266  23.926 621.647  1.00328.78           O
ATOM   2735  N   GLY A 216       8.843  22.816 623.591  1.00 64.58           N
ATOM   2736  H   GLY A 216       8.232  22.253 624.142  1.00 64.58           H
ATOM   2737  CA  GLY A 216      10.095  23.175 624.182  0.73 64.58           C
ATOM   2738  HA3 GLY A 216      10.165  24.249 624.195  1.00 64.58           H
ATOM   2739  HA2 GLY A 216      10.870  22.679 623.609  1.00 64.58           H
ATOM   2740  C   GLY A 216      10.133  22.648 625.589  1.00 64.58           C
ATOM   2741  O   GLY A 216       9.241  21.965 626.092  1.00 64.58           O
ATOM   2742  N   PRO A 217      11.232  23.008 626.183  1.00238.60           N
ATOM   2743  CA  PRO A 217      11.580  22.668 627.545  0.56238.60           C
ATOM   2744  HA  PRO A 217      11.474  21.592 627.633  1.00238.60           H
ATOM   2745  CD  PRO A 217      12.399  23.168 625.343  1.00238.60           C
ATOM   2746  HD3 PRO A 217      12.350  22.439 624.505  1.00238.60           H
ATOM   2747  HD2 PRO A 217      12.366  24.194 624.934  1.00238.60           H
ATOM   2748  CB  PRO A 217      13.037  23.124 627.667  1.00238.60           C
ATOM   2749  HB3 PRO A 217      13.052  24.214 627.884  1.00238.60           H
ATOM   2750  HB2 PRO A 217      13.602  22.580 628.454  1.00238.60           H
ATOM   2751  CG  PRO A 217      13.601  22.901 626.255  1.00238.60           C
ATOM   2752  HG3 PRO A 217      13.889  21.833 626.147  1.00238.60           H
ATOM   2753  HG2 PRO A 217      14.472  23.548 626.018  1.00238.60           H
ATOM   2754  C   PRO A 217      10.686  23.316 628.555  1.00238.60           C
ATOM   2755  O   PRO A 217      10.016  24.295 628.230  1.00238.60           O
ATOM   2756  N   ALA A 218      10.656  22.754 629.787  1.00216.77           N
ATOM   2757  H   ALA A 218      11.215  21.959 630.008  1.00216.77           H
ATOM   2758  CA  ALA A 218       9.828  23.243 630.858  0.75216.77           C
ATOM   2759  HA  ALA A 218       9.624  24.287 630.670  1.00216.77           H
ATOM   2760  CB  ALA A 218       8.528  22.452 631.062  1.00216.77           C
ATOM   2761  HB1 ALA A 218       8.756  21.398 631.327  1.00216.77           H
ATOM   2762  HB2 ALA A 218       7.936  22.904 631.887  1.00216.77           H
ATOM   2763  HB3 ALA A 218       7.916  22.466 630.135  1.00216.77           H
ATOM   2764  C   ALA A 218      10.615  23.106 632.130  1.00216.77           C
ATOM   2765  O   ALA A 218      11.758  22.652 632.117  1.00216.77           O
ATOM   2766  N   GLY A 219      10.022  23.532 633.267  1.00 92.02           N
ATOM   2767  H   GLY A 219       9.092  23.891 633.282  1.00 92.02           H
ATOM   2768  CA  GLY A 219      10.714  23.505 634.528  0.21 92.02           C
ATOM   2769  HA3 GLY A 219      10.421  24.389 635.075  1.00 92.02           H
ATOM   2770  HA2 GLY A 219      11.771  23.452 634.315  1.00 92.02           H
ATOM   2771  C   GLY A 219      10.326  22.298 635.330  1.00 92.02           C
ATOM   2772  O   GLY A 219       9.895  21.276 634.799  1.00 92.02           O
ATOM   2773  N   ALA A 220      10.502  22.424 636.665  1.00241.74           N
ATOM   2774  H   ALA A 220      10.855  23.268 637.060  1.00241.74           H
ATOM   2775  CA  ALA A 220      10.214  21.388 637.617  0.61241.74           C
ATOM   2776  HA  ALA A 220       9.356  20.834 637.266  1.00241.74           H
ATOM   2777  CB  ALA A 220      11.398  20.447 637.908  1.00241.74           C
ATOM   2778  HB1 ALA A 220      11.742  19.951 636.976  1.00241.74           H
ATOM   2779  HB2 ALA A 220      12.247  21.017 638.342  1.00241.74           H
ATOM   2780  HB3 ALA A 220      11.096  19.660 638.633  1.00241.74           H
ATOM   2781  C   ALA A 220       9.884  22.079 638.902  1.00241.74           C
ATOM   2782  O   ALA A 220       9.703  23.295 638.939  1.00241.74           O
ATOM   2783  N   ALA A 221       9.775  21.300 639.994  1.00317.54           N
ATOM   2784  H   ALA A 221       9.918  20.314 639.959  1.00317.54           H
ATOM   2785  CA  ALA A 221       9.427  21.839 641.275  0.72317.54           C
ATOM   2786  HA  ALA A 221      10.132  21.107 641.642  1.00317.54           H
ATOM   2787  CB  ALA A 221       8.557  21.040 642.258  1.00317.54           C
ATOM   2788  HB1 ALA A 221       9.161  20.731 643.138  1.00317.54           H
ATOM   2789  HB2 ALA A 221       7.711  21.663 642.619  1.00317.54           H
ATOM   2790  HB3 ALA A 221       8.146  20.129 641.774  1.00317.54           H
ATOM   2791  C   ALA A 221      10.293  22.909 641.850  1.00317.54           C
ATOM   2792  O   ALA A 221      11.491  22.972 641.579  1.00317.54           O
ATOM   2793  N   GLY A 222       9.679  23.801 642.656  1.00 76.30           N
ATOM   2794  H   GLY A 222       8.705  23.749 642.865  1.00 76.30           H
ATOM   2795  CA  GLY A 222      10.403  24.882 643.261  0.62 76.30           C
ATOM   2796  HA3 GLY A 222       9.755  25.746 643.260  1.00 76.30           H
ATOM   2797  HA2 GLY A 222      11.316  25.012 642.699  1.00 76.30           H
ATOM   2798  C   GLY A 222      10.748  24.528 644.679  1.00 76.30           C
ATOM   2799  O   GLY A 222      10.632  23.398 645.149  1.00 76.30           O
ATOM   2800  N   PRO A 223      11.153  25.581 645.334  1.00235.36           N
ATOM   2801  CA  PRO A 223      11.724  25.576 646.666  0.27235.36           C
ATOM   2802  HA  PRO A 223      12.700  25.119 646.588  1.00235.36           H
ATOM   2803  CD  PRO A 223      10.625  26.884 644.962  1.00235.36           C
ATOM   2804  HD3 PRO A 223      11.284  27.306 644.173  1.00235.36           H
ATOM   2805  HD2 PRO A 223       9.589  26.773 644.575  1.00235.36           H
ATOM   2806  CB  PRO A 223      11.844  27.064 647.015  1.00235.36           C
ATOM   2807  HB3 PRO A 223      12.797  27.449 646.592  1.00235.36           H
ATOM   2808  HB2 PRO A 223      11.815  27.262 648.107  1.00235.36           H
ATOM   2809  CG  PRO A 223      10.688  27.719 646.242  1.00235.36           C
ATOM   2810  HG3 PRO A 223      10.858  28.798 646.034  1.00235.36           H
ATOM   2811  HG2 PRO A 223       9.742  27.592 646.809  1.00235.36           H
ATOM   2812  C   PRO A 223      11.014  24.821 647.753  1.00235.36           C
ATOM   2813  O   PRO A 223      11.517  23.754 648.101  1.00235.36           O
ATOM   2814  N   ALA A 224       9.869  25.324 648.276  1.00299.57           N
ATOM   2815  H   ALA A 224       9.464  26.166 647.926  1.00299.57           H
ATOM   2816  CA  ALA A 224       9.179  24.725 649.401  0.84299.57           C
ATOM   2817  HA  ALA A 224       8.356  24.139 649.019  1.00299.57           H
ATOM   2818  CB  ALA A 224      10.043  23.903 650.379  1.00299.57           C
ATOM   2819  HB1 ALA A 224      10.857  24.533 650.799  1.00299.57           H
ATOM   2820  HB2 ALA A 224       9.423  23.521 651.218  1.00299.57           H
ATOM   2821  HB3 ALA A 224      10.500  23.036 649.855  1.00299.57           H
ATOM   2822  C   ALA A 224       8.652  25.866 650.211  1.00299.57           C
ATOM   2823  O   ALA A 224       8.632  27.008 649.756  1.00299.57           O
ATOM   2824  N   GLY A 225       8.199  25.571 651.445  1.00 94.92           N
ATOM   2825  H   GLY A 225       8.204  24.644 651.812  1.00 94.92           H
ATOM   2826  CA  GLY A 225       7.705  26.602 652.312  0.53 94.92           C
ATOM   2827  HA3 GLY A 225       6.681  26.365 652.561  1.00 94.92           H
ATOM   2828  HA2 GLY A 225       7.845  27.550 651.815  1.00 94.92           H
ATOM   2829  C   GLY A 225       8.545  26.560 653.562  1.00 94.92           C
ATOM   2830  O   GLY A 225       9.420  25.705 653.690  1.00 94.92           O
ATOM   2831  N   ASN A 226       8.312  27.489 654.523  1.00243.74           N
ATOM   2832  H   ASN A 226       7.603  28.185 654.450  1.00243.74           H
ATOM   2833  CA  ASN A 226       9.142  27.517 655.702  0.69243.74           C
ATOM   2834  HA  ASN A 226       9.623  26.554 655.792  1.00243.74           H
ATOM   2835  CB  ASN A 226      10.202  28.633 655.622  1.00243.74           C
ATOM   2836  HB3 ASN A 226      10.885  28.462 654.763  1.00243.74           H
ATOM   2837  HB2 ASN A 226      10.797  28.677 656.559  1.00243.74           H
ATOM   2838  CG  ASN A 226       9.467  29.954 655.424  1.00243.74           C
ATOM   2839  OD1 ASN A 226       9.318  30.746 656.353  1.00243.74           O
ATOM   2840  ND2 ASN A 226       8.989  30.195 654.173  1.00243.74           N
ATOM   2841 HD22 ASN A 226       9.137  29.526 653.445  1.00243.74           H
ATOM   2842 HD21 ASN A 226       8.487  31.039 653.982  1.00243.74           H
ATOM   2843  C   ASN A 226       8.342  27.786 656.946  1.00243.74           C
ATOM   2844  O   ASN A 226       7.559  28.734 656.974  1.00243.74           O
HETATM 2845  N   HYP A 227       8.470  26.979 657.984  1.00365.81           N
HETATM 2846  CD  HYP A 227       9.226  25.761 658.049  1.00365.81           C
HETATM 2847  HD1 HYP A 227      10.080  25.304 657.499  1.00365.81           H
HETATM 2848  HD2 HYP A 227       9.003  24.672 658.102  1.00365.81           H
HETATM 2849  CA  HYP A 227       7.905  27.235 659.258  0.85365.81           C
HETATM 2850  HA  HYP A 227       7.327  28.103 658.966  1.00365.81           H
HETATM 2851  CB  HYP A 227       9.112  27.291 660.155  1.00365.81           C
HETATM 2852  HB1 HYP A 227       9.290  27.183 660.661  1.00365.81           H
HETATM 2853  HB2 HYP A 227       9.578  27.561 660.249  1.00365.81           H
HETATM 2854  CG  HYP A 227       9.856  26.082 659.461  1.00365.81           C
HETATM 2855  HG  HYP A 227      10.877  26.467 659.253  1.00365.81           H
HETATM 2856  OE  HYP A 227       9.981  24.920 660.286  1.00365.81           O
HETATM 2857  HE  HYP A 227      10.454  24.234 659.810  1.00365.81           H
HETATM 2858  C   HYP A 227       6.874  26.266 659.691  1.00365.81           C
HETATM 2859  O   HYP A 227       7.202  25.229 660.265  1.00365.81           O
ATOM   2860  N   GLY A 228       5.603  26.624 659.426  1.00132.47           N
ATOM   2861  H   GLY A 228       5.388  27.377 658.809  1.00132.47           H
ATOM   2862  CA  GLY A 228       4.558  26.261 660.327  0.54132.47           C
ATOM   2863  HA3 GLY A 228       4.785  25.282 660.724  1.00132.47           H
ATOM   2864  HA2 GLY A 228       3.624  26.327 659.789  1.00132.47           H
ATOM   2865  C   GLY A 228       4.564  27.261 661.437  1.00132.47           C
ATOM   2866  O   GLY A 228       4.477  28.464 661.195  1.00132.47           O
ATOM   2867  N   ALA A 229       4.658  26.789 662.694  1.00224.17           N
ATOM   2868  H   ALA A 229       4.755  25.820 662.907  1.00224.17           H
ATOM   2869  CA  ALA A 229       4.579  27.697 663.801  0.34224.17           C
ATOM   2870  HA  ALA A 229       4.825  28.681 663.431  1.00224.17           H
ATOM   2871  CB  ALA A 229       3.197  27.703 664.471  1.00224.17           C
ATOM   2872  HB1 ALA A 229       3.197  28.375 665.355  1.00224.17           H
ATOM   2873  HB2 ALA A 229       2.920  26.678 664.798  1.00224.17           H
ATOM   2874  HB3 ALA A 229       2.429  28.063 663.753  1.00224.17           H
ATOM   2875  C   ALA A 229       5.587  27.298 664.826  1.00224.17           C
ATOM   2876  O   ALA A 229       6.412  26.414 664.597  1.00224.17           O
ATOM   2877  N   ASP A 230       5.564  28.004 665.976  1.00276.60           N
ATOM   2878  H   ASP A 230       4.895  28.726 666.138  1.00276.60           H
ATOM   2879  CA  ASP A 230       6.497  27.758 667.035  0.75276.60           C
ATOM   2880  HA  ASP A 230       5.770  28.204 667.699  1.00276.60           H
ATOM   2881  CB  ASP A 230       7.329  28.918 667.611  1.00276.60           C
ATOM   2882  HB3 ASP A 230       7.958  29.352 666.805  1.00276.60           H
ATOM   2883  HB2 ASP A 230       7.981  28.573 668.441  1.00276.60           H
ATOM   2884  CG  ASP A 230       6.352  29.973 668.109  1.00276.60           C
ATOM   2885  OD1 ASP A 230       5.350  30.227 667.389  1.00276.60           O
ATOM   2886  OD2 ASP A 230       6.589  30.535 669.212  1.00276.60           O
ATOM   2887  C   ASP A 230       6.329  26.483 667.789  1.00276.60           C
ATOM   2888  O   ASP A 230       6.575  26.424 668.993  1.00276.60           O
ATOM   2889  N   GLY A 231       5.899  25.424 667.072  1.00115.95           N
ATOM   2890  H   GLY A 231       5.673  25.492 666.106  1.00115.95           H
ATOM   2891  CA  GLY A 231       5.756  24.120 667.646  0.38115.95           C
ATOM   2892  HA3 GLY A 231       6.739  23.775 667.932  1.00115.95           H
ATOM   2893  HA2 GLY A 231       5.250  23.496 666.925  1.00115.95           H
ATOM   2894  C   GLY A 231       4.902  24.256 668.875  1.00115.95           C
ATOM   2895  O   GLY A 231       3.936  25.017 668.881  1.00115.95           O
ATOM   2896  N   GLN A 232       5.239  23.515 669.958  1.00272.24           N
ATOM   2897  H   GLN A 232       6.019  22.894 669.973  1.00272.24           H
ATOM   2898  CA  GLN A 232       4.447  23.606 671.157  0.15272.24           C
ATOM   2899  HA  GLN A 232       4.115  24.629 671.264  1.00272.24           H
ATOM   2900  CB  GLN A 232       3.258  22.640 671.144  1.00272.24           C
ATOM   2901  HB3 GLN A 232       3.648  21.614 670.975  1.00272.24           H
ATOM   2902  HB2 GLN A 232       2.746  22.660 672.130  1.00272.24           H
ATOM   2903  CG  GLN A 232       2.248  22.970 670.049  1.00272.24           C
ATOM   2904  HG3 GLN A 232       2.774  23.172 669.093  1.00272.24           H
ATOM   2905  HG2 GLN A 232       1.647  23.861 670.331  1.00272.24           H
ATOM   2906  CD  GLN A 232       1.351  21.757 669.878  1.00272.24           C
ATOM   2907  OE1 GLN A 232       0.467  21.488 670.689  1.00272.24           O
ATOM   2908  NE2 GLN A 232       1.609  20.994 668.783  1.00272.24           N
ATOM   2909 HE22 GLN A 232       2.356  21.247 668.167  1.00272.24           H
ATOM   2910 HE21 GLN A 232       1.065  20.175 668.602  1.00272.24           H
ATOM   2911  C   GLN A 232       5.268  23.222 672.357  1.00272.24           C
ATOM   2912  O   GLN A 232       5.958  22.206 672.354  1.00272.24           O
HETATM 2913  N   HYP A 233       5.225  24.050 673.371  1.00354.25           N
HETATM 2914  CD  HYP A 233       4.551  25.320 673.326  1.00354.25           C
HETATM 2915  HD1 HYP A 233       4.852  26.391 673.285  1.00354.25           H
HETATM 2916  HD2 HYP A 233       3.735  25.786 672.729  1.00354.25           H
HETATM 2917  CA  HYP A 233       5.784  23.857 674.667  0.68354.25           C
HETATM 2918  HA  HYP A 233       6.307  24.802 674.750  1.00354.25           H
HETATM 2919  CB  HYP A 233       4.553  24.010 675.536  1.00354.25           C
HETATM 2920  HB1 HYP A 233       4.067  23.786 675.651  1.00354.25           H
HETATM 2921  HB2 HYP A 233       4.380  24.184 676.025  1.00354.25           H
HETATM 2922  CG  HYP A 233       3.906  25.205 674.748  1.00354.25           C
HETATM 2923  HG  HYP A 233       4.095  26.147 675.305  1.00354.25           H
HETATM 2924  OE  HYP A 233       2.500  24.967 674.636  1.00354.25           O
HETATM 2925  HE  HYP A 233       2.089  25.691 674.159  1.00354.25           H
HETATM 2926  C   HYP A 233       6.557  22.637 674.992  1.00354.25           C
HETATM 2927  O   HYP A 233       7.718  22.514 674.607  1.00354.25           O
ATOM   2928  N   GLY A 234       5.897  21.742 675.749  1.00107.32           N
ATOM   2929  H   GLY A 234       4.941  21.862 676.004  1.00107.32           H
ATOM   2930  CA  GLY A 234       6.566  20.629 676.332  0.38107.32           C
ATOM   2931  HA3 GLY A 234       7.617  20.868 676.391  1.00107.32           H
ATOM   2932  HA2 GLY A 234       6.333  19.755 675.741  1.00107.32           H
ATOM   2933  C   GLY A 234       6.018  20.459 677.710  1.00107.32           C
ATOM   2934  O   GLY A 234       5.276  21.305 678.206  1.00107.32           O
ATOM   2935  N   ALA A 235       6.379  19.342 678.367  1.00327.40           N
ATOM   2936  H   ALA A 235       6.967  18.644 677.963  1.00327.40           H
ATOM   2937  CA  ALA A 235       5.933  19.115 679.707  0.51327.40           C
ATOM   2938  HA  ALA A 235       6.653  18.311 679.740  1.00327.40           H
ATOM   2939  CB  ALA A 235       4.995  17.939 680.060  1.00327.40           C
ATOM   2940  HB1 ALA A 235       3.941  18.287 680.096  1.00327.40           H
ATOM   2941  HB2 ALA A 235       5.072  17.140 679.292  1.00327.40           H
ATOM   2942  HB3 ALA A 235       5.260  17.506 681.049  1.00327.40           H
ATOM   2943  C   ALA A 235       6.686  19.816 680.792  1.00327.40           C
ATOM   2944  O   ALA A 235       7.866  20.120 680.641  1.00327.40           O
ATOM   2945  N   LYS A 236       6.005  20.063 681.929  1.00269.66           N
ATOM   2946  H   LYS A 236       5.049  19.797 682.019  1.00269.66           H
ATOM   2947  CA  LYS A 236       6.561  20.743 683.070  0.79269.66           C
ATOM   2948  HA  LYS A 236       6.705  21.783 682.813  1.00269.66           H
ATOM   2949  CB  LYS A 236       5.624  20.586 684.268  1.00269.66           C
ATOM   2950  HB3 LYS A 236       5.369  19.509 684.364  1.00269.66           H
ATOM   2951  HB2 LYS A 236       6.120  20.915 685.202  1.00269.66           H
ATOM   2952  CG  LYS A 236       4.336  21.391 684.098  1.00269.66           C
ATOM   2953  HG3 LYS A 236       4.020  21.392 683.032  1.00269.66           H
ATOM   2954  HG2 LYS A 236       4.545  22.440 684.400  1.00269.66           H
ATOM   2955  CD  LYS A 236       3.195  20.819 684.931  1.00269.66           C
ATOM   2956  HD3 LYS A 236       3.611  20.443 685.889  1.00269.66           H
ATOM   2957  HD2 LYS A 236       2.449  21.612 685.153  1.00269.66           H
ATOM   2958  CE  LYS A 236       2.502  19.678 684.182  1.00269.66           C
ATOM   2959  HE3 LYS A 236       3.251  18.934 683.835  1.00269.66           H
ATOM   2960  HE2 LYS A 236       1.943  20.070 683.305  1.00269.66           H
ATOM   2961  NZ  LYS A 236       1.543  18.975 685.059  1.00269.66           N
ATOM   2962  HZ1 LYS A 236       1.905  18.975 686.034  1.00269.66           H
ATOM   2963  HZ2 LYS A 236       1.437  17.995 684.728  1.00269.66           H
ATOM   2964  HZ3 LYS A 236       0.620  19.453 685.029  1.00269.66           H
ATOM   2965  C   LYS A 236       7.882  20.127 683.377  1.00269.66           C
ATOM   2966  O   LYS A 236       8.057  18.913 683.283  1.00269.66           O
ATOM   2967  N   GLY A 237       8.866  20.981 683.720  1.00131.68           N
ATOM   2968  H   GLY A 237       8.726  21.964 683.803  1.00131.68           H
ATOM   2969  CA  GLY A 237      10.177  20.482 683.989  0.79131.68           C
ATOM   2970  HA3 GLY A 237      10.800  20.723 683.141  1.00131.68           H
ATOM   2971  HA2 GLY A 237      10.081  19.424 684.184  1.00131.68           H
ATOM   2972  C   GLY A 237      10.722  21.133 685.190  1.00131.68           C
ATOM   2973  O   GLY A 237      10.811  22.357 685.240  1.00131.68           O
ATOM   2974  N   ALA A 238      11.114  20.278 686.157  1.00281.56           N
ATOM   2975  H   ALA A 238      11.055  19.293 686.016  1.00281.56           H
ATOM   2976  CA  ALA A 238      11.553  20.669 687.460  0.79281.56           C
ATOM   2977  HA  ALA A 238      12.339  19.991 687.759  1.00281.56           H
ATOM   2978  CB  ALA A 238      11.984  22.135 687.672  1.00281.56           C
ATOM   2979  HB1 ALA A 238      12.856  22.378 687.027  1.00281.56           H
ATOM   2980  HB2 ALA A 238      12.269  22.304 688.732  1.00281.56           H
ATOM   2981  HB3 ALA A 238      11.150  22.822 687.413  1.00281.56           H
ATOM   2982  C   ALA A 238      10.347  20.410 688.262  1.00281.56           C
ATOM   2983  O   ALA A 238       9.688  19.387 688.080  1.00281.56           O
ATOM   2984  N   ASN A 239      10.070  21.329 689.191  1.00388.02           N
ATOM   2985  H   ASN A 239      10.649  22.128 689.329  1.00388.02           H
ATOM   2986  CA  ASN A 239       8.946  21.240 690.053  0.79388.02           C
ATOM   2987  HA  ASN A 239       9.576  20.538 690.580  1.00388.02           H
ATOM   2988  CB  ASN A 239       8.124  19.937 690.239  1.00388.02           C
ATOM   2989  HB3 ASN A 239       8.717  19.211 690.836  1.00388.02           H
ATOM   2990  HB2 ASN A 239       7.918  19.483 689.246  1.00388.02           H
ATOM   2991  CG  ASN A 239       6.807  20.187 690.952  1.00388.02           C
ATOM   2992  OD1 ASN A 239       6.451  21.319 691.275  1.00388.02           O
ATOM   2993  ND2 ASN A 239       6.065  19.075 691.208  1.00388.02           N
ATOM   2994 HD22 ASN A 239       6.413  18.174 690.948  1.00388.02           H
ATOM   2995 HD21 ASN A 239       5.178  19.151 691.664  1.00388.02           H
ATOM   2996  C   ASN A 239       9.134  22.158 691.199  1.00388.02           C
ATOM   2997  O   ASN A 239       9.630  23.267 691.028  1.00388.02           O
ATOM   2998  N   GLY A 240       8.762  21.736 692.414  1.00120.49           N
ATOM   2999  H   GLY A 240       8.339  20.854 692.605  1.00120.49           H
ATOM   3000  CA  GLY A 240       9.084  22.586 693.515  0.79120.49           C
ATOM   3001  HA3 GLY A 240       8.266  23.274 693.660  1.00120.49           H
ATOM   3002  HA2 GLY A 240      10.037  23.049 693.304  1.00120.49           H
ATOM   3003  C   GLY A 240       9.221  21.710 694.712  1.00120.49           C
ATOM   3004  O   GLY A 240       8.398  20.825 694.942  1.00120.49           O
ATOM   3005  N   ALA A 241      10.268  21.946 695.526  1.00258.01           N
ATOM   3006  H   ALA A 241      10.954  22.650 695.356  1.00258.01           H
ATOM   3007  CA  ALA A 241      10.412  21.155 696.708  0.79258.01           C
ATOM   3008  HA  ALA A 241       9.443  20.741 696.945  1.00258.01           H
ATOM   3009  CB  ALA A 241      11.471  20.043 696.619  1.00258.01           C
ATOM   3010  HB1 ALA A 241      12.487  20.480 696.509  1.00258.01           H
ATOM   3011  HB2 ALA A 241      11.272  19.374 695.755  1.00258.01           H
ATOM   3012  HB3 ALA A 241      11.453  19.433 697.548  1.00258.01           H
ATOM   3013  C   ALA A 241      10.853  22.043 697.808  1.00258.01           C
ATOM   3014  O   ALA A 241      11.487  23.075 697.593  1.00258.01           O
HETATM 3015  N   HYP A 242      10.506  21.656 698.998  1.00363.71           N
HETATM 3016  CD  HYP A 242       9.833  20.426 699.306  1.00363.71           C
HETATM 3017  HD1 HYP A 242       8.823  20.123 699.665  1.00363.71           H
HETATM 3018  HD2 HYP A 242       9.677  19.439 698.814  1.00363.71           H
HETATM 3019  CA  HYP A 242      10.914  22.318 700.167  0.79363.71           C
HETATM 3020  HA  HYP A 242      11.292  23.216 699.693  1.00363.71           H
HETATM 3021  CB  HYP A 242      11.807  21.248 700.746  1.00363.71           C
HETATM 3022  HB1 HYP A 242      12.016  21.055 701.213  1.00363.71           H
HETATM 3023  HB2 HYP A 242      12.234  20.926 700.633  1.00363.71           H
HETATM 3024  CG  HYP A 242      10.744  20.098 700.546  1.00363.71           C
HETATM 3025  HG  HYP A 242      10.076  20.125 701.434  1.00363.71           H
HETATM 3026  OE  HYP A 242      11.346  18.804 700.447  1.00363.71           O
HETATM 3027  HE  HYP A 242      11.983  18.800 699.729  1.00363.71           H
HETATM 3028  C   HYP A 242       9.879  22.737 701.149  1.00363.71           C
HETATM 3029  O   HYP A 242       8.773  22.213 701.081  1.00363.71           O
ATOM   3030  N   GLY A 243      10.188  23.689 702.077  1.00 51.04           N
ATOM   3031  H   GLY A 243       9.521  23.927 702.777  1.00 51.04           H
ATOM   3032  CA  GLY A 243      11.346  24.565 702.058  0.79 51.04           C
ATOM   3033  HA3 GLY A 243      11.004  25.554 702.325  1.00 51.04           H
ATOM   3034  HA2 GLY A 243      11.783  24.498 701.073  1.00 51.04           H
ATOM   3035  C   GLY A 243      12.370  24.105 703.085  1.00 51.04           C
ATOM   3036  O   GLY A 243      12.827  22.963 703.050  1.00 51.04           O
ATOM   3037  N   ILE A 244      12.753  25.011 704.028  1.00227.28           N
ATOM   3038  H   ILE A 244      12.349  25.913 704.052  1.00227.28           H
ATOM   3039  CA  ILE A 244      13.797  24.804 705.013  0.82227.28           C
ATOM   3040  HA  ILE A 244      14.314  23.887 704.771  1.00227.28           H
ATOM   3041  CB  ILE A 244      14.763  25.954 705.151  1.00227.28           C
ATOM   3042  HB  ILE A 244      14.204  26.361 704.281  1.00227.28           H
ATOM   3043  CG1 ILE A 244      14.185  27.219 705.802  1.00227.28           C
ATOM   3044 HG13 ILE A 244      13.492  26.917 706.616  1.00227.28           H
ATOM   3045 HG12 ILE A 244      13.602  27.784 705.044  1.00227.28           H
ATOM   3046  CG2 ILE A 244      15.890  25.961 704.105  1.00227.28           C
ATOM   3047 HG21 ILE A 244      16.763  26.537 704.481  1.00227.28           H
ATOM   3048 HG22 ILE A 244      16.220  24.927 703.871  1.00227.28           H
ATOM   3049 HG23 ILE A 244      15.536  26.440 703.166  1.00227.28           H
ATOM   3050  CD1 ILE A 244      15.267  28.130 706.383  1.00227.28           C
ATOM   3051 HD11 ILE A 244      15.972  28.457 705.589  1.00227.28           H
ATOM   3052 HD12 ILE A 244      14.810  29.029 706.849  1.00227.28           H
ATOM   3053 HD13 ILE A 244      15.842  27.587 707.164  1.00227.28           H
ATOM   3054  C   ILE A 244      13.168  24.693 706.385  1.00227.28           C
ATOM   3055  O   ILE A 244      12.027  25.090 706.599  1.00227.28           O
ATOM   3056  N   ALA A 245      13.910  24.099 707.348  1.00164.58           N
ATOM   3057  H   ALA A 245      14.837  23.784 707.157  1.00164.58           H
ATOM   3058  CA  ALA A 245      13.433  23.817 708.685  0.79164.58           C
ATOM   3059  HA  ALA A 245      14.462  23.933 708.992  1.00164.58           H
ATOM   3060  CB  ALA A 245      13.648  22.395 709.239  1.00164.58           C
ATOM   3061  HB1 ALA A 245      14.681  22.048 709.022  1.00164.58           H
ATOM   3062  HB2 ALA A 245      13.479  22.364 710.336  1.00164.58           H
ATOM   3063  HB3 ALA A 245      12.935  21.696 708.751  1.00164.58           H
ATOM   3064  C   ALA A 245      13.081  24.870 709.688  1.00164.58           C
ATOM   3065  O   ALA A 245      12.069  24.741 710.369  1.00164.58           O
ATOM   3066  N   GLY A 246      13.872  25.937 709.869  1.00115.16           N
ATOM   3067  H   GLY A 246      14.720  26.119 709.376  1.00115.16           H
ATOM   3068  CA  GLY A 246      13.444  26.845 710.899  0.79115.16           C
ATOM   3069  HA3 GLY A 246      12.695  26.340 711.490  1.00115.16           H
ATOM   3070  HA2 GLY A 246      13.109  27.752 710.419  1.00115.16           H
ATOM   3071  C   GLY A 246      14.623  27.150 711.756  1.00115.16           C
ATOM   3072  O   GLY A 246      15.771  27.025 711.332  1.00115.16           O
ATOM   3073  N   ALA A 247      14.350  27.563 713.007  1.00238.15           N
ATOM   3074  H   ALA A 247      13.419  27.649 713.354  1.00238.15           H
ATOM   3075  CA  ALA A 247      15.407  27.939 713.892  0.79238.15           C
ATOM   3076  HA  ALA A 247      16.274  27.341 713.649  1.00238.15           H
ATOM   3077  CB  ALA A 247      15.734  29.442 713.813  1.00238.15           C
ATOM   3078  HB1 ALA A 247      16.038  29.718 712.781  1.00238.15           H
ATOM   3079  HB2 ALA A 247      16.564  29.696 714.506  1.00238.15           H
ATOM   3080  HB3 ALA A 247      14.843  30.045 714.092  1.00238.15           H
ATOM   3081  C   ALA A 247      14.968  27.644 715.296  1.00238.15           C
ATOM   3082  O   ALA A 247      13.853  27.182 715.531  1.00238.15           O
HETATM 3083  N   HYP A 248      15.851  27.874 716.236  1.00356.23           N
HETATM 3084  CD  HYP A 248      17.233  28.180 716.010  1.00356.23           C
HETATM 3085  HD1 HYP A 248      17.982  28.851 716.487  1.00356.23           H
HETATM 3086  HD2 HYP A 248      17.917  28.454 715.174  1.00356.23           H
HETATM 3087  CA  HYP A 248      15.631  27.716 717.631  0.79356.23           C
HETATM 3088  HA  HYP A 248      14.759  27.079 717.531  1.00356.23           H
HETATM 3089  CB  HYP A 248      16.931  27.047 718.147  1.00356.23           C
HETATM 3090  HB1 HYP A 248      17.136  26.576 718.333  1.00356.23           H
HETATM 3091  HB2 HYP A 248      17.402  27.151 718.405  1.00356.23           H
HETATM 3092  CG  HYP A 248      17.668  26.918 716.758  1.00356.23           C
HETATM 3093  HG  HYP A 248      18.770  26.894 716.894  1.00356.23           H
HETATM 3094  OE  HYP A 248      17.219  25.752 716.061  1.00356.23           O
HETATM 3095  HE  HYP A 248      17.329  24.980 716.619  1.00356.23           H
HETATM 3096  C   HYP A 248      15.209  29.040 718.177  1.00356.23           C
HETATM 3097  O   HYP A 248      16.035  29.951 718.184  1.00356.23           O
ATOM   3098  N   GLY A 249      13.925  29.220 718.578  1.00121.65           N
ATOM   3099  H   GLY A 249      13.457  30.072 718.369  1.00121.65           H
ATOM   3100  CA  GLY A 249      13.422  28.644 719.797  0.79121.65           C
ATOM   3101  HA3 GLY A 249      14.000  27.761 720.031  1.00121.65           H
ATOM   3102  HA2 GLY A 249      12.357  28.497 719.702  1.00121.65           H
ATOM   3103  C   GLY A 249      13.709  29.720 720.790  1.00121.65           C
ATOM   3104  O   GLY A 249      14.709  30.425 720.665  1.00121.65           O
ATOM   3105  N   PHE A 250      12.850  29.885 721.807  1.00 68.34           N
ATOM   3106  H   PHE A 250      12.039  29.320 721.938  1.00 68.34           H
ATOM   3107  CA  PHE A 250      13.084  30.930 722.759  0.79 68.34           C
ATOM   3108  HA  PHE A 250      14.064  31.342 722.571  1.00 68.34           H
ATOM   3109  CB  PHE A 250      12.012  32.034 722.724  1.00 68.34           C
ATOM   3110  HB3 PHE A 250      10.984  31.613 722.761  1.00 68.34           H
ATOM   3111  HB2 PHE A 250      12.159  32.761 723.551  1.00 68.34           H
ATOM   3112  CG  PHE A 250      12.187  32.765 721.436  1.00 68.34           C
ATOM   3113  CD1 PHE A 250      11.855  32.165 720.244  1.00 68.34           C
ATOM   3114  HD1 PHE A 250      11.474  31.155 720.243  1.00 68.34           H
ATOM   3115  CD2 PHE A 250      12.674  34.053 721.421  1.00 68.34           C
ATOM   3116  HD2 PHE A 250      12.935  34.539 722.350  1.00 68.34           H
ATOM   3117  CE1 PHE A 250      12.015  32.834 719.054  1.00 68.34           C
ATOM   3118  HE1 PHE A 250      11.762  32.348 718.123  1.00 68.34           H
ATOM   3119  CE2 PHE A 250      12.835  34.727 720.234  1.00 68.34           C
ATOM   3120  HE2 PHE A 250      13.217  35.737 720.233  1.00 68.34           H
ATOM   3121  CZ  PHE A 250      12.507  34.117 719.047  1.00 68.34           C
ATOM   3122  HZ  PHE A 250      12.637  34.643 718.113  1.00 68.34           H
ATOM   3123  C   PHE A 250      13.078  30.273 724.094  1.00 68.34           C
ATOM   3124  O   PHE A 250      12.873  29.065 724.198  1.00 68.34           O
HETATM 3125  N   HYP A 251      13.325  31.022 725.126  1.00284.62           N
HETATM 3126  CD  HYP A 251      13.703  32.407 725.109  1.00284.62           C
HETATM 3127  HD1 HYP A 251      13.772  33.264 724.401  1.00284.62           H
HETATM 3128  HD2 HYP A 251      13.462  33.295 725.736  1.00284.62           H
HETATM 3129  CA  HYP A 251      13.361  30.541 726.450  0.79284.62           C
HETATM 3130  HA  HYP A 251      13.475  29.494 726.196  1.00284.62           H
HETATM 3131  CB  HYP A 251      14.588  31.245 727.083  1.00284.62           C
HETATM 3132  HB1 HYP A 251      14.731  31.645 727.428  1.00284.62           H
HETATM 3133  HB2 HYP A 251      15.107  31.167 727.237  1.00284.62           H
HETATM 3134  CG  HYP A 251      15.019  32.101 725.830  1.00284.62           C
HETATM 3135  HG  HYP A 251      15.633  31.462 725.161  1.00284.62           H
HETATM 3136  OE  HYP A 251      15.737  33.290 726.173  1.00284.62           O
HETATM 3137  HE  HYP A 251      16.544  33.054 726.637  1.00284.62           H
HETATM 3138  C   HYP A 251      12.023  30.797 727.038  1.00284.62           C
HETATM 3139  O   HYP A 251      11.634  31.958 727.160  1.00284.62           O
ATOM   3140  N   GLY A 252      11.299  29.728 727.401  1.00 51.63           N
ATOM   3141  H   GLY A 252      11.640  28.798 727.356  1.00 51.63           H
ATOM   3142  CA  GLY A 252       9.901  29.851 727.621  0.79 51.63           C
ATOM   3143  HA3 GLY A 252       9.501  30.517 726.871  1.00 51.63           H
ATOM   3144  HA2 GLY A 252       9.473  28.859 727.628  1.00 51.63           H
ATOM   3145  C   GLY A 252       9.749  30.466 728.965  1.00 51.63           C
ATOM   3146  O   GLY A 252      10.617  31.204 729.427  1.00 51.63           O
ATOM   3147  N   ALA A 253       8.622  30.173 729.629  1.00181.24           N
ATOM   3148  H   ALA A 253       7.925  29.560 729.267  1.00181.24           H
ATOM   3149  CA  ALA A 253       8.356  30.778 730.894  0.79181.24           C
ATOM   3150  HA  ALA A 253       8.455  31.845 730.766  1.00181.24           H
ATOM   3151  CB  ALA A 253       6.963  30.444 731.454  1.00181.24           C
ATOM   3152  HB1 ALA A 253       6.175  30.888 730.809  1.00181.24           H
ATOM   3153  HB2 ALA A 253       6.852  30.856 732.480  1.00181.24           H
ATOM   3154  HB3 ALA A 253       6.809  29.346 731.492  1.00181.24           H
ATOM   3155  C   ALA A 253       9.375  30.323 731.885  1.00181.24           C
ATOM   3156  O   ALA A 253      10.163  29.415 731.632  1.00181.24           O
ATOM   3157  N   ARG A 254       9.420  31.029 733.031  1.00198.60           N
ATOM   3158  H   ARG A 254       8.796  31.787 733.203  1.00198.60           H
ATOM   3159  CA  ARG A 254      10.318  30.708 734.100  0.79198.60           C
ATOM   3160  HA  ARG A 254      11.086  30.060 733.703  1.00198.60           H
ATOM   3161  CB  ARG A 254      10.950  31.947 734.759  1.00198.60           C
ATOM   3162  HB3 ARG A 254      11.486  31.616 735.674  1.00198.60           H
ATOM   3163  HB2 ARG A 254      11.692  32.405 734.072  1.00198.60           H
ATOM   3164  CG  ARG A 254       9.931  33.016 735.158  1.00198.60           C
ATOM   3165  HG3 ARG A 254      10.097  33.304 736.218  1.00198.60           H
ATOM   3166  HG2 ARG A 254       8.903  32.601 735.065  1.00198.60           H
ATOM   3167  CD  ARG A 254      10.061  34.272 734.287  1.00198.60           C
ATOM   3168  HD3 ARG A 254      11.091  34.684 734.349  1.00198.60           H
ATOM   3169  HD2 ARG A 254       9.328  35.054 734.581  1.00198.60           H
ATOM   3170  NE  ARG A 254       9.797  33.900 732.867  1.00198.60           N
ATOM   3171  HE  ARG A 254       9.453  32.988 732.645  1.00198.60           H
ATOM   3172  CZ  ARG A 254      10.011  34.808 731.869  1.00198.60           C
ATOM   3173  NH1 ARG A 254      10.521  36.042 732.158  1.00198.60           N
ATOM   3174 HH11 ARG A 254      10.758  36.278 733.100  1.00198.60           H
ATOM   3175 HH12 ARG A 254      10.670  36.705 731.424  1.00198.60           H
ATOM   3176  NH2 ARG A 254       9.715  34.484 730.577  1.00198.60           N
ATOM   3177 HH21 ARG A 254       9.860  35.153 729.847  1.00198.60           H
ATOM   3178 HH22 ARG A 254       9.336  33.584 730.362  1.00198.60           H
ATOM   3179  C   ARG A 254       9.552  29.953 735.143  1.00198.60           C
ATOM   3180  O   ARG A 254       8.323  29.992 735.184  1.00198.60           O
ATOM   3181  N   GLY A 255      10.287  29.223 736.008  1.00 34.51           N
ATOM   3182  H   GLY A 255      11.284  29.209 735.972  1.00 34.51           H
ATOM   3183  CA  GLY A 255       9.682  28.372 736.993  0.93 34.51           C
ATOM   3184  HA3 GLY A 255      10.431  27.656 737.299  1.00 34.51           H
ATOM   3185  HA2 GLY A 255       8.810  27.924 736.539  1.00 34.51           H
ATOM   3186  C   GLY A 255       9.250  29.151 738.198  1.00 34.51           C
ATOM   3187  O   GLY A 255       9.517  30.339 738.373  1.00 34.51           O
ATOM   3188  N   PRO A 256       8.560  28.406 739.025  1.00201.59           N
ATOM   3189  CA  PRO A 256       8.044  28.951 740.249  1.00201.59           C
ATOM   3190  HA  PRO A 256       8.114  27.958 740.667  1.00201.59           H
ATOM   3191  CD  PRO A 256       7.501  27.624 738.397  1.00201.59           C
ATOM   3192  HD3 PRO A 256       7.915  26.684 737.976  1.00201.59           H
ATOM   3193  HD2 PRO A 256       7.065  28.241 737.582  1.00201.59           H
ATOM   3194  CB  PRO A 256       6.553  28.646 740.370  1.00201.59           C
ATOM   3195  HB3 PRO A 256       5.955  29.478 739.942  1.00201.59           H
ATOM   3196  HB2 PRO A 256       6.240  28.452 741.419  1.00201.59           H
ATOM   3197  CG  PRO A 256       6.435  27.391 739.490  1.00201.59           C
ATOM   3198  HG3 PRO A 256       5.412  27.234 739.085  1.00201.59           H
ATOM   3199  HG2 PRO A 256       6.734  26.505 740.090  1.00201.59           H
ATOM   3200  C   PRO A 256       8.896  29.369 741.407  1.00201.59           C
ATOM   3201  O   PRO A 256      10.094  29.091 741.390  1.00201.59           O
ATOM   3202  N   SER A 257       8.322  30.054 742.415  1.00133.84           N
ATOM   3203  H   SER A 257       7.350  30.282 742.426  1.00133.84           H
ATOM   3204  CA  SER A 257       9.097  30.483 743.549  0.87133.84           C
ATOM   3205  HA  SER A 257      10.097  30.696 743.200  1.00133.84           H
ATOM   3206  CB  SER A 257       8.499  31.689 744.293  1.00133.84           C
ATOM   3207  HB3 SER A 257       9.209  32.031 745.076  1.00133.84           H
ATOM   3208  HB2 SER A 257       7.539  31.405 744.775  1.00133.84           H
ATOM   3209  OG  SER A 257       8.263  32.759 743.392  1.00133.84           O
ATOM   3210  HG  SER A 257       7.531  32.477 742.838  1.00133.84           H
ATOM   3211  C   SER A 257       9.134  29.354 744.531  1.00133.84           C
ATOM   3212  O   SER A 257       8.814  28.217 744.188  1.00133.84           O
ATOM   3213  N   GLY A 258       9.544  29.636 745.790  1.00 67.21           N
ATOM   3214  H   GLY A 258       9.804  30.550 746.094  1.00 67.21           H
ATOM   3215  CA  GLY A 258       9.644  28.565 746.740  0.86 67.21           C
ATOM   3216  HA3 GLY A 258       8.996  27.774 746.391  1.00 67.21           H
ATOM   3217  HA2 GLY A 258      10.683  28.283 746.803  1.00 67.21           H
ATOM   3218  C   GLY A 258       9.174  28.993 748.099  1.00 67.21           C
ATOM   3219  O   GLY A 258       8.858  30.143 748.401  1.00 67.21           O
ATOM   3220  N   PRO A 259       9.189  27.963 748.898  1.00144.97           N
ATOM   3221  CA  PRO A 259       8.807  27.938 750.293  0.96144.97           C
ATOM   3222  HA  PRO A 259       7.808  28.338 750.411  1.00144.97           H
ATOM   3223  CD  PRO A 259      10.032  26.828 748.558  1.00144.97           C
ATOM   3224  HD3 PRO A 259      10.983  27.194 748.115  1.00144.97           H
ATOM   3225  HD2 PRO A 259       9.484  26.200 747.825  1.00144.97           H
ATOM   3226  CB  PRO A 259       9.012  26.483 750.704  1.00144.97           C
ATOM   3227  HB3 PRO A 259       9.168  26.367 751.798  1.00144.97           H
ATOM   3228  HB2 PRO A 259       8.145  25.870 750.377  1.00144.97           H
ATOM   3229  CG  PRO A 259      10.249  26.084 749.880  1.00144.97           C
ATOM   3230  HG3 PRO A 259      11.154  26.499 750.373  1.00144.97           H
ATOM   3231  HG2 PRO A 259      10.369  24.988 749.749  1.00144.97           H
ATOM   3232  C   PRO A 259       9.784  28.751 751.082  1.00144.97           C
ATOM   3233  O   PRO A 259      10.762  29.245 750.522  1.00144.97           O
ATOM   3234  N   GLN A 260       9.512  28.891 752.396  1.00233.45           N
ATOM   3235  H   GLN A 260       8.694  28.491 752.800  1.00233.45           H
ATOM   3236  CA  GLN A 260      10.365  29.590 753.313  0.92233.45           C
ATOM   3237  HA  GLN A 260      10.605  30.553 752.888  1.00233.45           H
ATOM   3238  CB  GLN A 260       9.722  29.729 754.708  1.00233.45           C
ATOM   3239  HB3 GLN A 260      10.410  30.291 755.374  1.00233.45           H
ATOM   3240  HB2 GLN A 260       9.572  28.716 755.139  1.00233.45           H
ATOM   3241  CG  GLN A 260       8.365  30.444 754.665  1.00233.45           C
ATOM   3242  HG3 GLN A 260       7.658  29.873 754.025  1.00233.45           H
ATOM   3243  HG2 GLN A 260       8.476  31.469 754.251  1.00233.45           H
ATOM   3244  CD  GLN A 260       7.805  30.527 756.079  1.00233.45           C
ATOM   3245  OE1 GLN A 260       7.552  31.614 756.596  1.00233.45           O
ATOM   3246  NE2 GLN A 260       7.592  29.347 756.723  1.00233.45           N
ATOM   3247 HE22 GLN A 260       7.801  28.482 756.267  1.00233.45           H
ATOM   3248 HE21 GLN A 260       7.219  29.344 757.651  1.00233.45           H
ATOM   3249  C   GLN A 260      11.611  28.761 753.447  1.00233.45           C
ATOM   3250  O   GLN A 260      11.605  27.573 753.127  1.00233.45           O
ATOM   3251  N   GLY A 261      12.722  29.372 753.909  1.00 55.47           N
ATOM   3252  H   GLY A 261      12.734  30.336 754.162  1.00 55.47           H
ATOM   3253  CA  GLY A 261      13.978  28.673 753.994  0.79 55.47           C
ATOM   3254  HA3 GLY A 261      14.761  29.413 754.050  1.00 55.47           H
ATOM   3255  HA2 GLY A 261      14.042  28.028 753.128  1.00 55.47           H
ATOM   3256  C   GLY A 261      14.016  27.823 755.230  1.00 55.47           C
ATOM   3257  O   GLY A 261      13.080  27.763 756.026  1.00 55.47           O
ATOM   3258  N   PRO A 262      15.151  27.180 755.371  1.00108.84           N
ATOM   3259  CA  PRO A 262      15.463  26.288 756.464  0.88108.84           C
ATOM   3260  HA  PRO A 262      14.728  25.495 756.502  1.00108.84           H
ATOM   3261  CD  PRO A 262      16.352  27.645 754.699  1.00108.84           C
ATOM   3262  HD3 PRO A 262      16.359  27.216 753.674  1.00108.84           H
ATOM   3263  HD2 PRO A 262      16.347  28.754 754.652  1.00108.84           H
ATOM   3264  CB  PRO A 262      16.900  25.852 756.209  1.00108.84           C
ATOM   3265  HB3 PRO A 262      16.905  25.003 755.494  1.00108.84           H
ATOM   3266  HB2 PRO A 262      17.425  25.557 757.143  1.00108.84           H
ATOM   3267  CG  PRO A 262      17.512  27.094 755.541  1.00108.84           C
ATOM   3268  HG3 PRO A 262      18.415  26.861 754.939  1.00108.84           H
ATOM   3269  HG2 PRO A 262      17.767  27.834 756.329  1.00108.84           H
ATOM   3270  C   PRO A 262      15.391  27.091 757.723  1.00108.84           C
ATOM   3271  O   PRO A 262      15.355  28.318 757.639  1.00108.84           O
ATOM   3272  N   GLY A 263      15.339  26.427 758.901  1.00 67.52           N
ATOM   3273  H   GLY A 263      15.346  25.433 758.976  1.00 67.52           H
ATOM   3274  CA  GLY A 263      15.231  27.185 760.113  0.79 67.52           C
ATOM   3275  HA3 GLY A 263      15.499  28.204 759.875  1.00 67.52           H
ATOM   3276  HA2 GLY A 263      14.217  27.075 760.470  1.00 67.52           H
ATOM   3277  C   GLY A 263      16.165  26.674 761.154  1.00 67.52           C
ATOM   3278  O   GLY A 263      16.348  25.467 761.309  1.00 67.52           O
ATOM   3279  N   GLY A 264      16.776  27.611 761.913  1.00170.71           N
ATOM   3280  H   GLY A 264      16.648  28.590 761.774  1.00170.71           H
ATOM   3281  CA  GLY A 264      17.671  27.212 762.957  0.86170.71           C
ATOM   3282  HA3 GLY A 264      18.513  26.719 762.493  1.00170.71           H
ATOM   3283  HA2 GLY A 264      17.112  26.590 763.640  1.00170.71           H
ATOM   3284  C   GLY A 264      18.162  28.436 763.692  1.00170.71           C
ATOM   3285  O   GLY A 264      17.822  29.525 763.234  1.00170.71           O
ATOM   3286  N   PRO A 265      18.934  28.422 764.789  1.00271.16           N
ATOM   3287  CA  PRO A 265      19.300  27.258 765.601  1.00271.16           C
ATOM   3288  HA  PRO A 265      18.818  26.374 765.212  1.00271.16           H
ATOM   3289  CD  PRO A 265      20.054  29.350 764.713  1.00271.16           C
ATOM   3290  HD3 PRO A 265      20.383  29.401 763.654  1.00271.16           H
ATOM   3291  HD2 PRO A 265      19.726  30.354 765.058  1.00271.16           H
ATOM   3292  CB  PRO A 265      20.826  27.260 765.601  1.00271.16           C
ATOM   3293  HB3 PRO A 265      21.194  26.816 764.651  1.00271.16           H
ATOM   3294  HB2 PRO A 265      21.259  26.713 766.464  1.00271.16           H
ATOM   3295  CG  PRO A 265      21.152  28.759 765.604  1.00271.16           C
ATOM   3296  HG3 PRO A 265      21.026  29.153 766.635  1.00271.16           H
ATOM   3297  HG2 PRO A 265      22.176  28.991 765.240  1.00271.16           H
ATOM   3298  C   PRO A 265      18.810  27.524 767.025  1.00271.16           C
ATOM   3299  O   PRO A 265      18.234  28.587 767.251  1.00271.16           O
HETATM 3300  N   HYP A 266      19.010  26.597 767.958  1.00337.54           N
HETATM 3301  CD  HYP A 266      19.442  25.270 767.632  1.00337.54           C
HETATM 3302  HD1 HYP A 266      18.987  24.253 767.612  1.00337.54           H
HETATM 3303  HD2 HYP A 266      19.976  24.774 766.790  1.00337.54           H
HETATM 3304  CA  HYP A 266      18.863  26.705 769.392  0.82337.54           C
HETATM 3305  HA  HYP A 266      18.261  25.816 769.537  1.00337.54           H
HETATM 3306  CB  HYP A 266      20.265  26.336 769.833  1.00337.54           C
HETATM 3307  HB1 HYP A 266      20.550  26.091 770.230  1.00337.54           H
HETATM 3308  HB2 HYP A 266      20.788  26.496 769.811  1.00337.54           H
HETATM 3309  CG  HYP A 266      20.494  25.175 768.787  1.00337.54           C
HETATM 3310  HG  HYP A 266      20.384  24.190 769.291  1.00337.54           H
HETATM 3311  OE  HYP A 266      21.807  25.309 768.237  1.00337.54           O
HETATM 3312  HE  HYP A 266      22.460  25.218 768.935  1.00337.54           H
HETATM 3313  C   HYP A 266      18.290  27.983 769.928  1.00337.54           C
HETATM 3314  O   HYP A 266      17.175  28.336 769.548  1.00337.54           O
ATOM   3315  N   GLY A 267      19.028  28.690 770.817  1.00 74.04           N
ATOM   3316  H   GLY A 267      19.916  28.385 771.155  1.00 74.04           H
ATOM   3317  CA  GLY A 267      18.583  29.992 771.234  0.79 74.04           C
ATOM   3318  HA3 GLY A 267      19.026  30.715 770.566  1.00 74.04           H
ATOM   3319  HA2 GLY A 267      17.503  29.983 771.226  1.00 74.04           H
ATOM   3320  C   GLY A 267      19.052  30.273 772.636  1.00 74.04           C
ATOM   3321  O   GLY A 267      19.920  29.599 773.190  1.00 74.04           O
ATOM   3322  N   PRO A 268      18.466  31.310 773.187  1.00228.84           N
ATOM   3323  CA  PRO A 268      18.768  31.763 774.529  0.79228.84           C
ATOM   3324  HA  PRO A 268      19.840  31.716 774.653  1.00228.84           H
ATOM   3325  CD  PRO A 268      18.032  32.410 772.341  1.00228.84           C
ATOM   3326  HD3 PRO A 268      16.941  32.287 772.167  1.00228.84           H
ATOM   3327  HD2 PRO A 268      18.582  32.386 771.376  1.00228.84           H
ATOM   3328  CB  PRO A 268      18.217  33.185 774.607  1.00228.84           C
ATOM   3329  HB3 PRO A 268      18.783  33.821 775.320  1.00228.84           H
ATOM   3330  HB2 PRO A 268      17.149  33.145 774.911  1.00228.84           H
ATOM   3331  CG  PRO A 268      18.305  33.680 773.157  1.00228.84           C
ATOM   3332  HG3 PRO A 268      17.599  34.507 772.933  1.00228.84           H
ATOM   3333  HG2 PRO A 268      19.345  34.013 772.956  1.00228.84           H
ATOM   3334  C   PRO A 268      18.114  30.857 775.520  1.00228.84           C
ATOM   3335  O   PRO A 268      17.394  29.947 775.113  1.00228.84           O
ATOM   3336  N   LYS A 269      18.363  31.078 776.829  1.00276.95           N
ATOM   3337  H   LYS A 269      18.940  31.822 777.158  1.00276.95           H
ATOM   3338  CA  LYS A 269      17.816  30.193 777.813  0.79276.95           C
ATOM   3339  HA  LYS A 269      17.100  29.555 777.318  1.00276.95           H
ATOM   3340  CB  LYS A 269      18.879  29.352 778.535  1.00276.95           C
ATOM   3341  HB3 LYS A 269      18.351  28.680 779.242  1.00276.95           H
ATOM   3342  HB2 LYS A 269      19.428  28.732 777.796  1.00276.95           H
ATOM   3343  CG  LYS A 269      19.887  30.191 779.328  1.00276.95           C
ATOM   3344  HG3 LYS A 269      20.595  29.507 779.842  1.00276.95           H
ATOM   3345  HG2 LYS A 269      19.348  30.778 780.102  1.00276.95           H
ATOM   3346  CD  LYS A 269      20.685  31.149 778.441  1.00276.95           C
ATOM   3347  HD3 LYS A 269      21.161  30.565 777.624  1.00276.95           H
ATOM   3348  HD2 LYS A 269      19.980  31.876 777.984  1.00276.95           H
ATOM   3349  CE  LYS A 269      21.768  31.929 779.191  1.00276.95           C
ATOM   3350  HE3 LYS A 269      22.499  31.245 779.674  1.00276.95           H
ATOM   3351  HE2 LYS A 269      21.311  32.583 779.964  1.00276.95           H
ATOM   3352  NZ  LYS A 269      22.512  32.791 778.245  1.00276.95           N
ATOM   3353  HZ1 LYS A 269      23.314  32.260 777.850  1.00276.95           H
ATOM   3354  HZ2 LYS A 269      21.878  33.083 777.474  1.00276.95           H
ATOM   3355  HZ3 LYS A 269      22.865  33.634 778.742  1.00276.95           H
ATOM   3356  C   LYS A 269      17.130  30.959 778.903  1.00276.95           C
ATOM   3357  O   LYS A 269      16.746  32.117 778.743  1.00276.95           O
ATOM   3358  N   GLY A 270      16.961  30.272 780.058  1.00 76.61           N
ATOM   3359  H   GLY A 270      17.299  29.339 780.154  1.00 76.61           H
ATOM   3360  CA  GLY A 270      16.263  30.785 781.205  0.79 76.61           C
ATOM   3361  HA3 GLY A 270      15.869  29.939 781.748  1.00 76.61           H
ATOM   3362  HA2 GLY A 270      15.506  31.466 780.843  1.00 76.61           H
ATOM   3363  C   GLY A 270      17.198  31.533 782.092  1.00 76.61           C
ATOM   3364  O   GLY A 270      18.287  31.942 781.693  1.00 76.61           O
ATOM   3365  N   ASN A 271      16.745  31.729 783.345  1.00224.29           N
ATOM   3366  H   ASN A 271      15.860  31.375 783.638  1.00224.29           H
ATOM   3367  CA  ASN A 271      17.467  32.475 784.330  0.83224.29           C
ATOM   3368  HA  ASN A 271      18.485  32.596 783.991  1.00224.29           H
ATOM   3369  CB  ASN A 271      16.805  33.831 784.637  1.00224.29           C
ATOM   3370  HB3 ASN A 271      17.373  34.368 785.426  1.00224.29           H
ATOM   3371  HB2 ASN A 271      16.764  34.461 783.723  1.00224.29           H
ATOM   3372  CG  ASN A 271      15.388  33.548 785.131  1.00224.29           C
ATOM   3373  OD1 ASN A 271      14.876  32.440 784.979  1.00224.29           O
ATOM   3374  ND2 ASN A 271      14.724  34.575 785.725  1.00224.29           N
ATOM   3375 HD22 ASN A 271      13.791  34.438 786.058  1.00224.29           H
ATOM   3376 HD21 ASN A 271      15.163  35.469 785.821  1.00224.29           H
ATOM   3377  C   ASN A 271      17.442  31.693 785.603  1.00224.29           C
ATOM   3378  O   ASN A 271      17.062  30.523 785.623  1.00224.29           O
ATOM   3379  N   SER A 272      17.876  32.336 786.706  1.00163.85           N
ATOM   3380  H   SER A 272      18.188  33.283 786.685  1.00163.85           H
ATOM   3381  CA  SER A 272      17.891  31.686 787.983  0.79163.85           C
ATOM   3382  HA  SER A 272      18.307  30.700 787.842  1.00163.85           H
ATOM   3383  CB  SER A 272      18.699  32.471 789.031  1.00163.85           C
ATOM   3384  HB3 SER A 272      19.751  32.569 788.686  1.00163.85           H
ATOM   3385  HB2 SER A 272      18.272  33.488 789.166  1.00163.85           H
ATOM   3386  OG  SER A 272      18.691  31.797 790.280  1.00163.85           O
ATOM   3387  HG  SER A 272      19.265  32.308 790.855  1.00163.85           H
ATOM   3388  C   SER A 272      16.465  31.558 788.421  1.00163.85           C
ATOM   3389  O   SER A 272      15.620  32.382 788.074  1.00163.85           O
ATOM   3390  N   GLY A 273      16.162  30.497 789.195  1.00 69.43           N
ATOM   3391  H   GLY A 273      16.846  29.833 789.488  1.00 69.43           H
ATOM   3392  CA  GLY A 273      14.801  30.220 789.554  0.79 69.43           C
ATOM   3393  HA3 GLY A 273      14.669  29.150 789.475  1.00 69.43           H
ATOM   3394  HA2 GLY A 273      14.171  30.784 788.883  1.00 69.43           H
ATOM   3395  C   GLY A 273      14.503  30.629 790.955  1.00 69.43           C
ATOM   3396  O   GLY A 273      14.971  31.647 791.463  1.00 69.43           O
ATOM   3397  N   GLU A 274      13.663  29.787 791.585  1.00242.24           N
ATOM   3398  H   GLU A 274      13.335  28.971 791.115  1.00242.24           H
ATOM   3399  CA  GLU A 274      13.155  29.940 792.914  1.00242.24           C
ATOM   3400  HA  GLU A 274      12.776  30.946 793.013  1.00242.24           H
ATOM   3401  CB  GLU A 274      12.039  28.908 793.172  1.00242.24           C
ATOM   3402  HB3 GLU A 274      12.407  27.900 792.883  1.00242.24           H
ATOM   3403  HB2 GLU A 274      11.184  29.160 792.508  1.00242.24           H
ATOM   3404  CG  GLU A 274      11.518  28.831 794.605  1.00242.24           C
ATOM   3405  HG3 GLU A 274      12.312  28.422 795.265  1.00242.24           H
ATOM   3406  HG2 GLU A 274      11.205  29.831 794.974  1.00242.24           H
ATOM   3407  CD  GLU A 274      10.328  27.883 794.598  1.00242.24           C
ATOM   3408  OE1 GLU A 274       9.779  27.607 795.697  1.00242.24           O
ATOM   3409  OE2 GLU A 274       9.952  27.423 793.486  1.00242.24           O
ATOM   3410  C   GLU A 274      14.271  29.747 793.878  1.00242.24           C
ATOM   3411  O   GLU A 274      15.313  29.176 793.568  1.00242.24           O
HETATM 3412  N   HYP A 275      14.072  30.310 795.032  1.00303.41           N
HETATM 3413  CD  HYP A 275      13.031  31.257 795.302  1.00303.41           C
HETATM 3414  HD1 HYP A 275      12.363  31.473 796.167  1.00303.41           H
HETATM 3415  HD2 HYP A 275      12.104  31.655 794.829  1.00303.41           H
HETATM 3416  CA  HYP A 275      14.936  30.212 796.149  0.86303.41           C
HETATM 3417  HA  HYP A 275      15.801  29.865 795.597  1.00303.41           H
HETATM 3418  CB  HYP A 275      14.985  31.662 796.701  1.00303.41           C
HETATM 3419  HB1 HYP A 275      15.304  32.103 796.743  1.00303.41           H
HETATM 3420  HB2 HYP A 275      14.788  31.984 797.096  1.00303.41           H
HETATM 3421  CG  HYP A 275      14.054  32.345 795.629  1.00303.41           C
HETATM 3422  HG  HYP A 275      13.550  33.236 796.060  1.00303.41           H
HETATM 3423  OE  HYP A 275      14.811  32.711 794.471  1.00303.41           O
HETATM 3424  HE  HYP A 275      15.227  31.929 794.100  1.00303.41           H
HETATM 3425  C   HYP A 275      14.415  29.132 797.039  1.00303.41           C
HETATM 3426  O   HYP A 275      13.248  28.768 796.908  1.00303.41           O
ATOM   3427  N   GLY A 276      15.257  28.591 797.936  1.00 47.16           N
ATOM   3428  H   GLY A 276      16.175  28.946 798.097  1.00 47.16           H
ATOM   3429  CA  GLY A 276      14.949  27.313 798.507  0.86 47.16           C
ATOM   3430  HA3 GLY A 276      14.595  26.676 797.709  1.00 47.16           H
ATOM   3431  HA2 GLY A 276      15.837  26.955 799.005  1.00 47.16           H
ATOM   3432  C   GLY A 276      13.856  27.495 799.511  1.00 47.16           C
ATOM   3433  O   GLY A 276      13.504  28.617 799.871  1.00 47.16           O
ATOM   3434  N   ALA A 277      13.290  26.366 799.986  1.00301.20           N
ATOM   3435  H   ALA A 277      13.588  25.461 799.692  1.00301.20           H
ATOM   3436  CA  ALA A 277      12.215  26.406 800.934  1.00301.20           C
ATOM   3437  HA  ALA A 277      12.174  25.340 800.760  1.00301.20           H
ATOM   3438  CB  ALA A 277      10.749  26.219 800.492  1.00301.20           C
ATOM   3439  HB1 ALA A 277      10.134  27.085 800.815  1.00301.20           H
ATOM   3440  HB2 ALA A 277      10.692  26.133 799.386  1.00301.20           H
ATOM   3441  HB3 ALA A 277      10.327  25.293 800.940  1.00301.20           H
ATOM   3442  C   ALA A 277      12.575  26.125 802.360  1.00301.20           C
ATOM   3443  O   ALA A 277      13.277  25.163 802.664  1.00301.20           O
HETATM 3444  N   HYP A 278      12.090  27.014 803.191  1.00330.77           N
HETATM 3445  CD  HYP A 278      11.280  28.095 802.700  1.00330.77           C
HETATM 3446  HD1 HYP A 278      11.398  29.194 802.563  1.00330.77           H
HETATM 3447  HD2 HYP A 278      10.666  28.301 801.794  1.00330.77           H
HETATM 3448  CA  HYP A 278      12.136  27.092 804.618  0.96330.77           C
HETATM 3449  HA  HYP A 278      12.388  28.145 804.634  1.00330.77           H
HETATM 3450  CB  HYP A 278      10.669  27.013 804.952  1.00330.77           C
HETATM 3451  HB1 HYP A 278      10.293  27.171 805.315  1.00330.77           H
HETATM 3452  HB2 HYP A 278      10.227  26.696 804.906  1.00330.77           H
HETATM 3453  CG  HYP A 278      10.208  28.024 803.840  1.00330.77           C
HETATM 3454  HG  HYP A 278      10.148  29.034 804.299  1.00330.77           H
HETATM 3455  OE  HYP A 278       8.934  27.645 803.314  1.00330.77           O
HETATM 3456  HE  HYP A 278       8.995  26.768 802.929  1.00330.77           H
HETATM 3457  C   HYP A 278      13.068  26.310 805.506  1.00330.77           C
HETATM 3458  O   HYP A 278      13.506  25.214 805.166  1.00330.77           O
ATOM   3459  N   GLY A 279      13.359  26.886 806.692  1.00 47.27           N
ATOM   3460  H   GLY A 279      12.961  27.759 806.963  1.00 47.27           H
ATOM   3461  CA  GLY A 279      14.338  26.341 807.586  0.79 47.27           C
ATOM   3462  HA3 GLY A 279      14.731  27.158 808.173  1.00 47.27           H
ATOM   3463  HA2 GLY A 279      15.081  25.840 806.982  1.00 47.27           H
ATOM   3464  C   GLY A 279      13.712  25.341 808.501  1.00 47.27           C
ATOM   3465  O   GLY A 279      12.491  25.227 808.599  1.00 47.27           O
ATOM   3466  N   SER A 280      14.585  24.597 809.209  1.00298.45           N
ATOM   3467  H   SER A 280      15.570  24.702 809.097  1.00298.45           H
ATOM   3468  CA  SER A 280      14.180  23.636 810.188  0.79298.45           C
ATOM   3469  HA  SER A 280      15.103  23.132 809.945  1.00298.45           H
ATOM   3470  CB  SER A 280      13.719  22.209 809.819  1.00298.45           C
ATOM   3471  HB3 SER A 280      12.857  22.252 809.120  1.00298.45           H
ATOM   3472  HB2 SER A 280      14.553  21.663 809.328  1.00298.45           H
ATOM   3473  OG  SER A 280      13.338  21.495 810.986  1.00298.45           O
ATOM   3474  HG  SER A 280      14.124  21.443 811.535  1.00298.45           H
ATOM   3475  C   SER A 280      14.751  23.906 811.530  1.00298.45           C
ATOM   3476  O   SER A 280      15.791  24.552 811.605  1.00298.45           O
ATOM   3477  N   LYS A 281      14.114  23.384 812.600  1.00337.53           N
ATOM   3478  H   LYS A 281      13.316  22.796 812.492  1.00337.53           H
ATOM   3479  CA  LYS A 281      14.471  23.692 813.960  0.79337.53           C
ATOM   3480  HA  LYS A 281      14.739  22.647 814.030  1.00337.53           H
ATOM   3481  CB  LYS A 281      13.560  23.204 815.106  1.00337.53           C
ATOM   3482  HB3 LYS A 281      13.558  22.093 815.101  1.00337.53           H
ATOM   3483  HB2 LYS A 281      13.957  23.546 816.086  1.00337.53           H
ATOM   3484  CG  LYS A 281      12.116  23.685 814.937  1.00337.53           C
ATOM   3485  HG3 LYS A 281      11.787  23.457 813.900  1.00337.53           H
ATOM   3486  HG2 LYS A 281      12.083  24.786 815.078  1.00337.53           H
ATOM   3487  CD  LYS A 281      11.132  23.014 815.898  1.00337.53           C
ATOM   3488  HD3 LYS A 281      11.453  23.197 816.943  1.00337.53           H
ATOM   3489  HD2 LYS A 281      10.133  23.479 815.758  1.00337.53           H
ATOM   3490  CE  LYS A 281      10.989  21.507 815.671  1.00337.53           C
ATOM   3491  HE3 LYS A 281      10.595  21.310 814.651  1.00337.53           H
ATOM   3492  HE2 LYS A 281      11.960  20.982 815.802  1.00337.53           H
ATOM   3493  NZ  LYS A 281      10.029  20.939 816.644  1.00337.53           N
ATOM   3494  HZ1 LYS A 281      10.515  20.753 817.544  1.00337.53           H
ATOM   3495  HZ2 LYS A 281       9.638  20.051 816.271  1.00337.53           H
ATOM   3496  HZ3 LYS A 281       9.257  21.619 816.801  1.00337.53           H
ATOM   3497  C   LYS A 281      15.909  23.991 814.243  1.00337.53           C
ATOM   3498  O   LYS A 281      16.795  23.192 813.944  1.00337.53           O
ATOM   3499  N   GLY A 282      16.169  25.182 814.816  1.00 66.72           N
ATOM   3500  H   GLY A 282      15.458  25.822 815.085  1.00 66.72           H
ATOM   3501  CA  GLY A 282      17.508  25.631 815.031  0.79 66.72           C
ATOM   3502  HA3 GLY A 282      17.461  26.666 815.337  1.00 66.72           H
ATOM   3503  HA2 GLY A 282      18.069  25.447 814.128  1.00 66.72           H
ATOM   3504  C   GLY A 282      18.071  24.813 816.143  1.00 66.72           C
ATOM   3505  O   GLY A 282      17.391  23.970 816.725  1.00 66.72           O
ATOM   3506  N   ASP A 283      19.357  25.053 816.450  1.00256.06           N
ATOM   3507  H   ASP A 283      19.891  25.758 815.990  1.00256.06           H
ATOM   3508  CA  ASP A 283      20.042  24.283 817.438  0.91256.06           C
ATOM   3509  HA  ASP A 283      20.812  25.038 817.381  1.00256.06           H
ATOM   3510  CB  ASP A 283      21.244  23.393 817.063  1.00256.06           C
ATOM   3511  HB3 ASP A 283      21.814  23.101 817.971  1.00256.06           H
ATOM   3512  HB2 ASP A 283      21.915  23.949 816.373  1.00256.06           H
ATOM   3513  CG  ASP A 283      20.716  22.150 816.361  1.00256.06           C
ATOM   3514  OD1 ASP A 283      19.789  22.291 815.519  1.00256.06           O
ATOM   3515  OD2 ASP A 283      21.220  21.039 816.674  1.00256.06           O
ATOM   3516  C   ASP A 283      19.874  24.628 818.872  1.00256.06           C
ATOM   3517  O   ASP A 283      19.161  25.560 819.242  1.00256.06           O
ATOM   3518  N   THR A 284      20.529  23.806 819.712  1.00234.09           N
ATOM   3519  H   THR A 284      21.063  23.038 819.367  1.00234.09           H
ATOM   3520  CA  THR A 284      20.548  23.966 821.130  0.79234.09           C
ATOM   3521  HA  THR A 284      20.376  22.900 821.161  1.00234.09           H
ATOM   3522  CB  THR A 284      19.277  23.834 821.936  1.00234.09           C
ATOM   3523  HB  THR A 284      18.521  24.552 821.554  1.00234.09           H
ATOM   3524  OG1 THR A 284      19.516  24.113 823.307  1.00234.09           O
ATOM   3525  HG1 THR A 284      20.074  23.401 823.628  1.00234.09           H
ATOM   3526  CG2 THR A 284      18.740  22.398 821.770  1.00234.09           C
ATOM   3527 HG21 THR A 284      19.472  21.658 822.158  1.00234.09           H
ATOM   3528 HG22 THR A 284      18.551  22.176 820.698  1.00234.09           H
ATOM   3529 HG23 THR A 284      17.786  22.274 822.326  1.00234.09           H
ATOM   3530  C   THR A 284      21.882  23.686 821.746  1.00234.09           C
ATOM   3531  O   THR A 284      22.677  22.947 821.169  1.00234.09           O
ATOM   3532  N   GLY A 285      22.187  24.256 822.927  1.00 88.62           N
ATOM   3533  H   GLY A 285      21.577  24.863 823.431  1.00 88.62           H
ATOM   3534  CA  GLY A 285      23.488  23.987 823.475  0.93 88.62           C
ATOM   3535  HA3 GLY A 285      23.674  22.929 823.357  1.00 88.62           H
ATOM   3536  HA2 GLY A 285      24.195  24.624 822.966  1.00 88.62           H
ATOM   3537  C   GLY A 285      23.486  24.319 824.928  1.00 88.62           C
ATOM   3538  O   GLY A 285      22.460  24.682 825.496  1.00 88.62           O
ATOM   3539  N   ALA A 286      24.653  24.158 825.581  1.00246.10           N
ATOM   3540  H   ALA A 286      25.479  23.821 825.138  1.00246.10           H
ATOM   3541  CA  ALA A 286      24.760  24.529 826.959  1.00246.10           C
ATOM   3542  HA  ALA A 286      25.806  24.503 827.226  1.00246.10           H
ATOM   3543  CB  ALA A 286      24.156  25.908 827.275  1.00246.10           C
ATOM   3544  HB1 ALA A 286      24.705  26.709 826.736  1.00246.10           H
ATOM   3545  HB2 ALA A 286      23.089  25.942 826.968  1.00246.10           H
ATOM   3546  HB3 ALA A 286      24.212  26.110 828.366  1.00246.10           H
ATOM   3547  C   ALA A 286      24.023  23.533 827.777  1.00246.10           C
ATOM   3548  O   ALA A 286      23.344  22.642 827.270  1.00246.10           O
ATOM   3549  N   LYS A 287      24.191  23.678 829.098  1.00327.64           N
ATOM   3550  H   LYS A 287      24.768  24.401 829.471  1.00327.64           H
ATOM   3551  CA  LYS A 287      23.530  22.866 830.065  0.95327.64           C
ATOM   3552  HA  LYS A 287      22.675  22.395 829.603  1.00327.64           H
ATOM   3553  CB  LYS A 287      24.464  21.870 830.773  1.00327.64           C
ATOM   3554  HB3 LYS A 287      25.140  21.405 830.024  1.00327.64           H
ATOM   3555  HB2 LYS A 287      25.091  22.436 831.495  1.00327.64           H
ATOM   3556  CG  LYS A 287      23.744  20.733 831.506  1.00327.64           C
ATOM   3557  HG3 LYS A 287      22.877  21.130 832.076  1.00327.64           H
ATOM   3558  HG2 LYS A 287      24.463  20.295 832.230  1.00327.64           H
ATOM   3559  CD  LYS A 287      23.309  19.597 830.570  1.00327.64           C
ATOM   3560  HD3 LYS A 287      24.215  19.263 830.021  1.00327.64           H
ATOM   3561  HD2 LYS A 287      22.944  18.742 831.177  1.00327.64           H
ATOM   3562  CE  LYS A 287      22.234  19.952 829.539  1.00327.64           C
ATOM   3563  HE3 LYS A 287      22.456  20.907 829.015  1.00327.64           H
ATOM   3564  HE2 LYS A 287      22.168  19.133 828.791  1.00327.64           H
ATOM   3565  NZ  LYS A 287      20.904  20.058 830.178  1.00327.64           N
ATOM   3566  HZ1 LYS A 287      20.664  21.058 830.333  1.00327.64           H
ATOM   3567  HZ2 LYS A 287      20.195  19.623 829.554  1.00327.64           H
ATOM   3568  HZ3 LYS A 287      20.916  19.555 831.088  1.00327.64           H
ATOM   3569  C   LYS A 287      23.113  23.862 831.091  1.00327.64           C
ATOM   3570  O   LYS A 287      22.512  24.885 830.763  1.00327.64           O
ATOM   3571  N   GLY A 288      23.433  23.603 832.371  1.00 79.95           N
ATOM   3572  H   GLY A 288      23.904  22.777 832.671  1.00 79.95           H
ATOM   3573  CA  GLY A 288      23.074  24.565 833.366  1.00 79.95           C
ATOM   3574  HA3 GLY A 288      22.985  25.524 832.875  1.00 79.95           H
ATOM   3575  HA2 GLY A 288      22.168  24.222 833.843  1.00 79.95           H
ATOM   3576  C   GLY A 288      24.169  24.642 834.387  1.00 79.95           C
ATOM   3577  O   GLY A 288      25.253  24.085 834.219  1.00 79.95           O
ATOM   3578  N   GLU A 289      23.879  25.370 835.483  1.00251.85           N
ATOM   3579  H   GLU A 289      22.985  25.800 835.583  1.00251.85           H
ATOM   3580  CA  GLU A 289      24.775  25.582 836.585  0.89251.85           C
ATOM   3581  HA  GLU A 289      25.747  25.187 836.328  1.00251.85           H
ATOM   3582  CB  GLU A 289      24.846  27.062 837.012  1.00251.85           C
ATOM   3583  HB3 GLU A 289      25.348  27.666 836.227  1.00251.85           H
ATOM   3584  HB2 GLU A 289      25.452  27.136 837.940  1.00251.85           H
ATOM   3585  CG  GLU A 289      23.465  27.659 837.297  1.00251.85           C
ATOM   3586  HG3 GLU A 289      22.865  26.968 837.929  1.00251.85           H
ATOM   3587  HG2 GLU A 289      23.566  28.635 837.817  1.00251.85           H
ATOM   3588  CD  GLU A 289      22.768  27.883 835.962  1.00251.85           C
ATOM   3589  OE1 GLU A 289      23.316  28.666 835.140  1.00251.85           O
ATOM   3590  OE2 GLU A 289      21.686  27.276 835.743  1.00251.85           O
ATOM   3591  C   GLU A 289      24.197  24.806 837.732  1.00251.85           C
ATOM   3592  O   GLU A 289      23.274  24.022 837.517  1.00251.85           O
HETATM 3593  N   HYP A 290      24.691  24.941 838.941  1.00312.32           N
HETATM 3594  CD  HYP A 290      25.918  25.584 839.319  1.00312.32           C
HETATM 3595  HD1 HYP A 290      26.248  26.212 840.177  1.00312.32           H
HETATM 3596  HD2 HYP A 290      26.703  26.244 838.883  1.00312.32           H
HETATM 3597  CA  HYP A 290      24.140  24.289 840.070  1.00312.32           C
HETATM 3598  HA  HYP A 290      23.612  23.544 839.486  1.00312.32           H
HETATM 3599  CB  HYP A 290      25.348  23.789 840.891  1.00312.32           C
HETATM 3600  HB1 HYP A 290      25.656  23.903 841.328  1.00312.32           H
HETATM 3601  HB2 HYP A 290      25.623  23.338 841.035  1.00312.32           H
HETATM 3602  CG  HYP A 290      26.476  24.278 839.908  1.00312.32           C
HETATM 3603  HG  HYP A 290      26.569  23.534 839.087  1.00312.32           H
HETATM 3604  OE  HYP A 290      27.737  24.458 840.556  1.00312.32           O
HETATM 3605  HE  HYP A 290      28.019  23.626 840.944  1.00312.32           H
HETATM 3606  C   HYP A 290      23.083  25.108 840.737  1.00312.32           C
HETATM 3607  O   HYP A 290      23.238  26.320 840.875  1.00312.32           O
ATOM   3608  N   GLY A 291      21.985  24.429 841.125  1.00 36.91           N
ATOM   3609  H   GLY A 291      21.942  23.442 841.031  1.00 36.91           H
ATOM   3610  CA  GLY A 291      20.718  25.049 841.377  0.79 36.91           C
ATOM   3611  HA3 GLY A 291      19.948  24.350 841.085  1.00 36.91           H
ATOM   3612  HA2 GLY A 291      20.700  25.984 840.839  1.00 36.91           H
ATOM   3613  C   GLY A 291      20.596  25.325 842.832  1.00 36.91           C
ATOM   3614  O   GLY A 291      21.480  25.898 843.467  1.00 36.91           O
ATOM   3615  N   PRO A 292      19.471  24.933 843.353  1.00203.65           N
ATOM   3616  CA  PRO A 292      19.190  25.126 844.746  0.79203.65           C
ATOM   3617  HA  PRO A 292      19.336  26.173 844.955  1.00203.65           H
ATOM   3618  CD  PRO A 292      18.268  24.775 842.555  1.00203.65           C
ATOM   3619  HD3 PRO A 292      18.282  25.489 841.703  1.00203.65           H
ATOM   3620  HD2 PRO A 292      18.244  23.729 842.179  1.00203.65           H
ATOM   3621  CB  PRO A 292      17.734  24.691 844.906  1.00203.65           C
ATOM   3622  HB3 PRO A 292      17.694  23.591 845.056  1.00203.65           H
ATOM   3623  HB2 PRO A 292      17.221  25.204 845.748  1.00203.65           H
ATOM   3624  CG  PRO A 292      17.117  25.030 843.534  1.00203.65           C
ATOM   3625  HG3 PRO A 292      16.873  26.114 843.508  1.00203.65           H
ATOM   3626  HG2 PRO A 292      16.205  24.440 843.299  1.00203.65           H
ATOM   3627  C   PRO A 292      20.172  24.339 845.531  1.00203.65           C
ATOM   3628  O   PRO A 292      20.497  23.218 845.149  1.00203.65           O
ATOM   3629  N   VAL A 293      20.678  24.942 846.619  1.00204.80           N
ATOM   3630  H   VAL A 293      20.413  25.862 846.897  1.00204.80           H
ATOM   3631  CA  VAL A 293      21.573  24.243 847.477  0.84204.80           C
ATOM   3632  HA  VAL A 293      22.075  23.487 846.893  1.00204.80           H
ATOM   3633  CB  VAL A 293      22.558  25.108 848.221  1.00204.80           C
ATOM   3634  HB  VAL A 293      21.966  25.979 847.866  1.00204.80           H
ATOM   3635  CG1 VAL A 293      23.599  25.773 847.311  1.00204.80           C
ATOM   3636 HG11 VAL A 293      24.449  26.154 847.916  1.00204.80           H
ATOM   3637 HG12 VAL A 293      23.146  26.623 846.757  1.00204.80           H
ATOM   3638 HG13 VAL A 293      23.992  25.037 846.577  1.00204.80           H
ATOM   3639  CG2 VAL A 293      22.031  25.646 849.560  1.00204.80           C
ATOM   3640 HG21 VAL A 293      22.703  26.444 849.943  1.00204.80           H
ATOM   3641 HG22 VAL A 293      21.012  26.070 849.436  1.00204.80           H
ATOM   3642 HG23 VAL A 293      21.987  24.831 850.314  1.00204.80           H
ATOM   3643  C   VAL A 293      20.674  23.596 848.463  1.00204.80           C
ATOM   3644  O   VAL A 293      19.464  23.815 848.449  1.00204.80           O
ATOM   3645  N   GLY A 294      21.238  22.765 849.344  1.00 44.65           N
ATOM   3646  H   GLY A 294      22.217  22.581 849.377  1.00 44.65           H
ATOM   3647  CA  GLY A 294      20.404  22.037 850.239  0.79 44.65           C
ATOM   3648  HA3 GLY A 294      19.706  21.485 849.644  1.00 44.65           H
ATOM   3649  HA2 GLY A 294      21.053  21.413 850.837  1.00 44.65           H
ATOM   3650  C   GLY A 294      19.692  22.990 851.150  1.00 44.65           C
ATOM   3651  O   GLY A 294      19.867  24.205 851.073  1.00 44.65           O
ATOM   3652  N   VAL A 295      18.857  22.424 852.046  1.00239.41           N
ATOM   3653  H   VAL A 295      18.744  21.434 852.092  1.00239.41           H
ATOM   3654  CA  VAL A 295      18.054  23.175 852.971  0.79239.41           C
ATOM   3655  HA  VAL A 295      18.205  24.224 852.762  1.00239.41           H
ATOM   3656  CB  VAL A 295      16.590  22.815 852.840  1.00239.41           C
ATOM   3657  HB  VAL A 295      16.462  23.068 853.914  1.00239.41           H
ATOM   3658  CG1 VAL A 295      16.218  21.415 853.350  1.00239.41           C
ATOM   3659 HG11 VAL A 295      16.408  21.327 854.440  1.00239.41           H
ATOM   3660 HG12 VAL A 295      15.142  21.216 853.156  1.00239.41           H
ATOM   3661 HG13 VAL A 295      16.815  20.645 852.817  1.00239.41           H
ATOM   3662  CG2 VAL A 295      15.657  24.028 852.711  1.00239.41           C
ATOM   3663 HG21 VAL A 295      15.918  24.613 851.802  1.00239.41           H
ATOM   3664 HG22 VAL A 295      14.602  23.693 852.616  1.00239.41           H
ATOM   3665 HG23 VAL A 295      15.745  24.691 853.597  1.00239.41           H
ATOM   3666  C   VAL A 295      18.596  22.853 854.329  1.00239.41           C
ATOM   3667  O   VAL A 295      19.756  22.463 854.454  1.00239.41           O
ATOM   3668  N   GLN A 296      17.794  23.028 855.391  1.00251.34           N
ATOM   3669  H   GLN A 296      16.843  23.316 855.306  1.00251.34           H
ATOM   3670  CA  GLN A 296      18.298  22.856 856.726  0.79251.34           C
ATOM   3671  HA  GLN A 296      19.367  23.008 856.703  1.00251.34           H
ATOM   3672  CB  GLN A 296      17.616  23.829 857.691  1.00251.34           C
ATOM   3673  HB3 GLN A 296      18.028  23.702 858.716  1.00251.34           H
ATOM   3674  HB2 GLN A 296      16.532  23.585 857.716  1.00251.34           H
ATOM   3675  CG  GLN A 296      17.768  25.283 857.253  1.00251.34           C
ATOM   3676  HG3 GLN A 296      18.784  25.668 857.485  1.00251.34           H
ATOM   3677  HG2 GLN A 296      17.589  25.367 856.159  1.00251.34           H
ATOM   3678  CD  GLN A 296      16.704  26.082 857.986  1.00251.34           C
ATOM   3679  OE1 GLN A 296      16.537  25.962 859.198  1.00251.34           O
ATOM   3680  NE2 GLN A 296      15.936  26.896 857.213  1.00251.34           N
ATOM   3681 HE22 GLN A 296      16.109  26.958 856.230  1.00251.34           H
ATOM   3682 HE21 GLN A 296      15.183  27.412 857.621  1.00251.34           H
ATOM   3683  C   GLN A 296      17.991  21.483 857.242  1.00251.34           C
ATOM   3684  O   GLN A 296      17.269  20.709 856.615  1.00251.34           O
ATOM   3685  N   GLY A 297      18.576  21.155 858.418  1.00 76.55           N
ATOM   3686  H   GLY A 297      19.168  21.790 858.907  1.00 76.55           H
ATOM   3687  CA  GLY A 297      18.378  19.873 859.039  0.86 76.55           C
ATOM   3688  HA3 GLY A 297      17.989  19.210 858.281  1.00 76.55           H
ATOM   3689  HA2 GLY A 297      19.327  19.565 859.451  1.00 76.55           H
ATOM   3690  C   GLY A 297      17.363  19.975 860.164  1.00 76.55           C
ATOM   3691  O   GLY A 297      16.681  20.978 860.368  1.00 76.55           O
ATOM   3692  N   PRO A 298      17.315  18.875 860.889  1.00308.23           N
ATOM   3693  CA  PRO A 298      16.335  18.521 861.912  1.00308.23           C
ATOM   3694  HA  PRO A 298      15.401  18.460 861.373  1.00308.23           H
ATOM   3695  CD  PRO A 298      18.161  17.756 860.519  1.00308.23           C
ATOM   3696  HD3 PRO A 298      18.247  17.703 859.413  1.00308.23           H
ATOM   3697  HD2 PRO A 298      19.161  17.923 860.974  1.00308.23           H
ATOM   3698  CB  PRO A 298      16.751  17.113 862.354  1.00308.23           C
ATOM   3699  HB3 PRO A 298      17.476  17.194 863.192  1.00308.23           H
ATOM   3700  HB2 PRO A 298      15.883  16.496 862.669  1.00308.23           H
ATOM   3701  CG  PRO A 298      17.476  16.532 861.128  1.00308.23           C
ATOM   3702  HG3 PRO A 298      16.721  16.159 860.403  1.00308.23           H
ATOM   3703  HG2 PRO A 298      18.188  15.717 861.377  1.00308.23           H
ATOM   3704  C   PRO A 298      16.027  19.386 863.105  1.00308.23           C
ATOM   3705  O   PRO A 298      14.919  19.917 863.161  1.00308.23           O
HETATM 3706  N   HYP A 299      16.928  19.560 864.019  1.00342.60           N
HETATM 3707  CD  HYP A 299      18.277  19.127 863.869  1.00342.60           C
HETATM 3708  HD1 HYP A 299      18.936  18.345 864.311  1.00342.60           H
HETATM 3709  HD2 HYP A 299      18.953  18.858 863.025  1.00342.60           H
HETATM 3710  CA  HYP A 299      16.799  20.295 865.227  1.00342.60           C
HETATM 3711  HA  HYP A 299      15.724  20.393 865.311  1.00342.60           H
HETATM 3712  CB  HYP A 299      17.740  21.426 864.907  1.00342.60           C
HETATM 3713  HB1 HYP A 299      17.842  21.822 864.545  1.00342.60           H
HETATM 3714  HB2 HYP A 299      18.074  21.796 865.131  1.00342.60           H
HETATM 3715  CG  HYP A 299      18.888  20.472 864.372  1.00342.60           C
HETATM 3716  HG  HYP A 299      19.607  20.251 865.190  1.00342.60           H
HETATM 3717  OE  HYP A 299      19.560  21.060 863.264  1.00342.60           O
HETATM 3718  HE  HYP A 299      20.217  20.446 862.925  1.00342.60           H
HETATM 3719  C   HYP A 299      17.434  19.456 866.283  1.00342.60           C
HETATM 3720  O   HYP A 299      17.203  18.249 866.324  1.00342.60           O
ATOM   3721  N   GLY A 300      18.302  20.092 867.094  1.00 38.00           N
ATOM   3722  H   GLY A 300      18.344  21.086 867.151  1.00 38.00           H
ATOM   3723  CA  GLY A 300      19.445  19.396 867.602  1.00 38.00           C
ATOM   3724  HA3 GLY A 300      20.253  20.108 867.673  1.00 38.00           H
ATOM   3725  HA2 GLY A 300      19.641  18.562 866.943  1.00 38.00           H
ATOM   3726  C   GLY A 300      19.134  18.869 868.972  1.00 38.00           C
ATOM   3727  O   GLY A 300      18.013  18.971 869.467  1.00 38.00           O
ATOM   3728  N   PRO A 301      20.139  18.291 869.585  1.00203.04           N
ATOM   3729  CA  PRO A 301      19.967  17.752 870.913  0.79203.04           C
ATOM   3730  HA  PRO A 301      19.004  17.262 870.918  1.00203.04           H
ATOM   3731  CD  PRO A 301      21.093  17.516 868.811  1.00203.04           C
ATOM   3732  HD3 PRO A 301      20.660  17.276 867.816  1.00203.04           H
ATOM   3733  HD2 PRO A 301      22.013  18.127 868.692  1.00203.04           H
ATOM   3734  CB  PRO A 301      21.111  16.754 871.092  1.00203.04           C
ATOM   3735  HB3 PRO A 301      22.010  17.286 871.471  1.00203.04           H
ATOM   3736  HB2 PRO A 301      20.848  15.924 871.783  1.00203.04           H
ATOM   3737  CG  PRO A 301      21.378  16.270 869.658  1.00203.04           C
ATOM   3738  HG3 PRO A 301      20.625  15.494 869.400  1.00203.04           H
ATOM   3739  HG2 PRO A 301      22.400  15.859 869.510  1.00203.04           H
ATOM   3740  C   PRO A 301      19.960  18.831 871.952  1.00203.04           C
ATOM   3741  O   PRO A 301      20.541  19.890 871.720  1.00203.04           O
ATOM   3742  N   ALA A 302      19.273  18.588 873.090  1.00 74.88           N
ATOM   3743  H   ALA A 302      18.818  17.717 873.261  1.00 74.88           H
ATOM   3744  CA  ALA A 302      19.121  19.595 874.102  0.84 74.88           C
ATOM   3745  HA  ALA A 302      18.751  20.480 873.607  1.00 74.88           H
ATOM   3746  CB  ALA A 302      18.130  19.168 875.199  1.00 74.88           C
ATOM   3747  HB1 ALA A 302      17.933  20.015 875.891  1.00 74.88           H
ATOM   3748  HB2 ALA A 302      17.166  18.840 874.754  1.00 74.88           H
ATOM   3749  HB3 ALA A 302      18.552  18.325 875.790  1.00 74.88           H
ATOM   3750  C   ALA A 302      20.379  19.947 874.839  1.00 74.88           C
ATOM   3751  O   ALA A 302      20.786  21.099 874.831  1.00 74.88           O
ATOM   3752  N   GLY A 303      21.092  18.997 875.470  1.00 98.17           N
ATOM   3753  H   GLY A 303      20.864  18.027 875.498  1.00 98.17           H
ATOM   3754  CA  GLY A 303      22.192  19.483 876.266  0.79 98.17           C
ATOM   3755  HA3 GLY A 303      21.826  20.308 876.860  1.00 98.17           H
ATOM   3756  HA2 GLY A 303      22.993  19.741 875.589  1.00 98.17           H
ATOM   3757  C   GLY A 303      22.654  18.395 877.173  1.00 98.17           C
ATOM   3758  O   GLY A 303      22.130  17.282 877.157  1.00 98.17           O
ATOM   3759  N   GLU A 304      23.671  18.715 877.997  1.00248.75           N
ATOM   3760  H   GLU A 304      24.089  19.620 878.003  1.00248.75           H
ATOM   3761  CA  GLU A 304      24.226  17.751 878.895  0.82248.75           C
ATOM   3762  HA  GLU A 304      23.757  16.800 878.687  1.00248.75           H
ATOM   3763  CB  GLU A 304      25.752  17.645 878.736  1.00248.75           C
ATOM   3764  HB3 GLU A 304      25.967  17.325 877.693  1.00248.75           H
ATOM   3765  HB2 GLU A 304      26.152  16.871 879.426  1.00248.75           H
ATOM   3766  CG  GLU A 304      26.474  18.970 878.987  1.00248.75           C
ATOM   3767  HG3 GLU A 304      26.014  19.783 878.385  1.00248.75           H
ATOM   3768  HG2 GLU A 304      26.417  19.237 880.063  1.00248.75           H
ATOM   3769  CD  GLU A 304      27.928  18.797 878.569  1.00248.75           C
ATOM   3770  OE1 GLU A 304      28.750  19.695 878.894  1.00248.75           O
ATOM   3771  OE2 GLU A 304      28.233  17.768 877.910  1.00248.75           O
ATOM   3772  C   GLU A 304      23.893  18.166 880.290  1.00248.75           C
ATOM   3773  O   GLU A 304      24.189  19.278 880.713  1.00248.75           O
ATOM   3774  N   GLU A 305      23.314  17.231 881.059  1.00322.33           N
ATOM   3775  H   GLU A 305      23.144  16.313 880.709  1.00322.33           H
ATOM   3776  CA  GLU A 305      22.817  17.482 882.380  0.79322.33           C
ATOM   3777  HA  GLU A 305      23.428  16.651 882.701  1.00322.33           H
ATOM   3778  CB  GLU A 305      21.716  16.561 882.939  1.00322.33           C
ATOM   3779  HB3 GLU A 305      20.750  16.822 882.458  1.00322.33           H
ATOM   3780  HB2 GLU A 305      21.618  16.716 884.035  1.00322.33           H
ATOM   3781  CG  GLU A 305      22.033  15.088 882.657  1.00322.33           C
ATOM   3782  HG3 GLU A 305      22.184  14.950 881.565  1.00322.33           H
ATOM   3783  HG2 GLU A 305      22.956  14.773 883.189  1.00322.33           H
ATOM   3784  CD  GLU A 305      20.857  14.230 883.102  1.00322.33           C
ATOM   3785  OE1 GLU A 305      20.593  14.168 884.333  1.00322.33           O
ATOM   3786  OE2 GLU A 305      20.205  13.624 882.210  1.00322.33           O
ATOM   3787  C   GLU A 305      23.623  18.350 883.298  1.00322.33           C
ATOM   3788  O   GLU A 305      24.825  18.533 883.115  1.00322.33           O
ATOM   3789  N   GLY A 306      22.939  18.927 884.311  1.00 71.46           N
ATOM   3790  H   GLY A 306      21.968  18.745 884.448  1.00 71.46           H
ATOM   3791  CA  GLY A 306      23.518  19.890 885.210  0.79 71.46           C
ATOM   3792  HA3 GLY A 306      22.709  20.310 885.788  1.00 71.46           H
ATOM   3793  HA2 GLY A 306      24.040  20.615 884.603  1.00 71.46           H
ATOM   3794  C   GLY A 306      24.497  19.259 886.149  1.00 71.46           C
ATOM   3795  O   GLY A 306      24.605  18.039 886.262  1.00 71.46           O
ATOM   3796  N   LYS A 307      25.245  20.145 886.842  1.00241.88           N
ATOM   3797  H   LYS A 307      25.124  21.125 886.705  1.00241.88           H
ATOM   3798  CA  LYS A 307      26.251  19.796 887.806  0.92241.88           C
ATOM   3799  HA  LYS A 307      26.662  18.837 887.529  1.00241.88           H
ATOM   3800  CB  LYS A 307      27.364  20.868 887.911  1.00241.88           C
ATOM   3801  HB3 LYS A 307      27.832  20.996 886.911  1.00241.88           H
ATOM   3802  HB2 LYS A 307      26.909  21.839 888.202  1.00241.88           H
ATOM   3803  CG  LYS A 307      28.465  20.520 888.919  1.00241.88           C
ATOM   3804  HG3 LYS A 307      28.008  20.444 889.929  1.00241.88           H
ATOM   3805  HG2 LYS A 307      28.883  19.526 888.653  1.00241.88           H
ATOM   3806  CD  LYS A 307      29.623  21.525 888.976  1.00241.88           C
ATOM   3807  HD3 LYS A 307      30.323  21.186 889.770  1.00241.88           H
ATOM   3808  HD2 LYS A 307      30.172  21.530 888.010  1.00241.88           H
ATOM   3809  CE  LYS A 307      29.178  22.953 889.307  1.00241.88           C
ATOM   3810  HE3 LYS A 307      28.635  23.402 888.448  1.00241.88           H
ATOM   3811  HE2 LYS A 307      28.523  22.964 890.204  1.00241.88           H
ATOM   3812  NZ  LYS A 307      30.354  23.803 889.607  1.00241.88           N
ATOM   3813  HZ1 LYS A 307      30.794  23.478 890.492  1.00241.88           H
ATOM   3814  HZ2 LYS A 307      31.046  23.737 888.833  1.00241.88           H
ATOM   3815  HZ3 LYS A 307      30.051  24.792 889.717  1.00241.88           H
ATOM   3816  C   LYS A 307      25.581  19.695 889.146  1.00241.88           C
ATOM   3817  O   LYS A 307      24.397  19.999 889.287  1.00241.88           O
ATOM   3818  N   ARG A 308      26.340  19.236 890.164  1.00999.99           N
ATOM   3819  H   ARG A 308      27.296  18.991 890.027  1.00999.99           H
ATOM   3820  CA  ARG A 308      25.851  19.087 891.508  0.89999.99           C
ATOM   3821  HA  ARG A 308      24.937  18.513 891.475  1.00999.99           H
ATOM   3822  CB  ARG A 308      26.891  18.451 892.436  1.00999.99           C
ATOM   3823  HB3 ARG A 308      26.468  18.335 893.456  1.00999.99           H
ATOM   3824  HB2 ARG A 308      27.763  19.137 892.498  1.00999.99           H
ATOM   3825  CG  ARG A 308      27.394  17.100 891.927  1.00999.99           C
ATOM   3826  HG3 ARG A 308      28.247  16.784 892.563  1.00999.99           H
ATOM   3827  HG2 ARG A 308      27.767  17.225 890.887  1.00999.99           H
ATOM   3828  CD  ARG A 308      26.346  15.987 891.942  1.00999.99           C
ATOM   3829  HD3 ARG A 308      25.924  15.839 892.959  1.00999.99           H
ATOM   3830  HD2 ARG A 308      25.527  16.181 891.216  1.00999.99           H
ATOM   3831  NE  ARG A 308      27.047  14.735 891.544  1.00999.99           N
ATOM   3832  HE  ARG A 308      27.762  14.766 890.845  1.00999.99           H
ATOM   3833  CZ  ARG A 308      26.752  13.555 892.163  1.00999.99           C
ATOM   3834  NH1 ARG A 308      25.734  13.493 893.070  1.00999.99           N
ATOM   3835 HH11 ARG A 308      28.249  12.493 891.238  1.00999.99           H
ATOM   3836 HH12 ARG A 308      27.291  11.580 892.356  1.00999.99           H
ATOM   3837  NH2 ARG A 308      27.487  12.440 891.884  1.00999.99           N
ATOM   3838 HH21 ARG A 308      25.190  14.309 893.269  1.00999.99           H
ATOM   3839 HH22 ARG A 308      25.521  12.628 893.524  1.00999.99           H
ATOM   3840  C   ARG A 308      25.576  20.465 892.020  1.00999.99           C
ATOM   3841  O   ARG A 308      26.172  21.428 891.539  1.00999.99           O
ATOM   3842  N   GLY A 309      24.651  20.625 892.992  1.00112.27           N
ATOM   3843  H   GLY A 309      24.111  19.899 893.400  1.00112.27           H
ATOM   3844  CA  GLY A 309      24.410  21.966 893.422  0.79112.27           C
ATOM   3845  HA3 GLY A 309      25.349  22.493 893.336  1.00112.27           H
ATOM   3846  HA2 GLY A 309      23.636  22.364 892.782  1.00112.27           H
ATOM   3847  C   GLY A 309      23.949  22.061 894.836  1.00112.27           C
ATOM   3848  O   GLY A 309      23.082  21.320 895.295  1.00112.27           O
ATOM   3849  N   ALA A 310      24.551  23.041 895.540  1.00248.62           N
ATOM   3850  H   ALA A 310      25.282  23.586 895.137  1.00248.62           H
ATOM   3851  CA  ALA A 310      24.143  23.450 896.849  0.84248.62           C
ATOM   3852  HA  ALA A 310      24.769  24.288 897.119  1.00248.62           H
ATOM   3853  CB  ALA A 310      22.671  23.897 896.902  1.00248.62           C
ATOM   3854  HB1 ALA A 310      22.018  23.141 896.415  1.00248.62           H
ATOM   3855  HB2 ALA A 310      22.543  24.867 896.373  1.00248.62           H
ATOM   3856  HB3 ALA A 310      22.341  24.025 897.955  1.00248.62           H
ATOM   3857  C   ALA A 310      24.332  22.402 897.885  1.00248.62           C
ATOM   3858  O   ALA A 310      24.535  21.218 897.621  1.00248.62           O
ATOM   3859  N   ARG A 311      24.279  22.917 899.125  1.00999.99           N
ATOM   3860  H   ARG A 311      24.140  23.898 899.237  1.00999.99           H
ATOM   3861  CA  ARG A 311      24.355  22.211 900.362  0.89999.99           C
ATOM   3862  HA  ARG A 311      24.660  23.146 900.809  1.00999.99           H
ATOM   3863  CB  ARG A 311      25.693  21.833 901.008  1.00999.99           C
ATOM   3864  HB3 ARG A 311      25.488  21.526 902.056  1.00999.99           H
ATOM   3865  HB2 ARG A 311      26.163  20.977 900.477  1.00999.99           H
ATOM   3866  CG  ARG A 311      26.642  23.031 901.042  1.00999.99           C
ATOM   3867  HG3 ARG A 311      26.062  23.950 901.276  1.00999.99           H
ATOM   3868  HG2 ARG A 311      27.093  23.155 900.034  1.00999.99           H
ATOM   3869  CD  ARG A 311      27.739  22.885 902.088  1.00999.99           C
ATOM   3870  HD3 ARG A 311      28.444  23.743 902.067  1.00999.99           H
ATOM   3871  HD2 ARG A 311      28.292  21.927 901.981  1.00999.99           H
ATOM   3872  NE  ARG A 311      27.033  22.888 903.397  1.00999.99           N
ATOM   3873  HE  ARG A 311      26.821  22.026 903.857  1.00999.99           H
ATOM   3874  CZ  ARG A 311      26.632  24.074 903.940  1.00999.99           C
ATOM   3875  NH1 ARG A 311      26.941  25.250 903.319  1.00999.99           N
ATOM   3876 HH11 ARG A 311      25.654  23.220 905.533  1.00999.99           H
ATOM   3877 HH12 ARG A 311      25.597  24.951 905.485  1.00999.99           H
ATOM   3878  NH2 ARG A 311      25.906  24.083 905.095  1.00999.99           N
ATOM   3879 HH21 ARG A 311      27.465  25.244 902.467  1.00999.99           H
ATOM   3880 HH22 ARG A 311      26.643  26.119 903.714  1.00999.99           H
ATOM   3881  C   ARG A 311      23.084  22.305 901.149  1.00999.99           C
ATOM   3882  O   ARG A 311      22.253  23.169 900.870  1.00999.99           O
ATOM   3883  N   GLY A 312      22.869  21.421 902.139  1.00 56.61           N
ATOM   3884  H   GLY A 312      23.526  20.719 902.401  1.00 56.61           H
ATOM   3885  CA  GLY A 312      21.600  21.433 902.814  0.79 56.61           C
ATOM   3886  HA3 GLY A 312      21.417  20.429 903.166  1.00 56.61           H
ATOM   3887  HA2 GLY A 312      20.868  21.788 902.103  1.00 56.61           H
ATOM   3888  C   GLY A 312      21.608  22.368 904.000  1.00 56.61           C
ATOM   3889  O   GLY A 312      22.579  23.079 904.256  1.00 56.61           O
ATOM   3890  N   GLU A 313      20.482  22.348 904.757  1.00366.82           N
ATOM   3891  H   GLU A 313      19.730  21.740 904.515  1.00366.82           H
ATOM   3892  CA  GLU A 313      20.201  23.212 905.881  0.79366.82           C
ATOM   3893  HA  GLU A 313      19.377  22.554 906.117  1.00366.82           H
ATOM   3894  CB  GLU A 313      19.016  24.202 905.733  1.00366.82           C
ATOM   3895  HB3 GLU A 313      19.173  24.759 904.784  1.00366.82           H
ATOM   3896  HB2 GLU A 313      19.018  24.944 906.558  1.00366.82           H
ATOM   3897  CG  GLU A 313      17.637  23.538 905.644  1.00366.82           C
ATOM   3898  HG3 GLU A 313      17.687  22.629 905.008  1.00366.82           H
ATOM   3899  HG2 GLU A 313      16.905  24.247 905.200  1.00366.82           H
ATOM   3900  CD  GLU A 313      17.171  23.186 907.051  1.00366.82           C
ATOM   3901  OE1 GLU A 313      17.125  21.972 907.385  1.00366.82           O
ATOM   3902  OE2 GLU A 313      16.848  24.136 907.812  1.00366.82           O
ATOM   3903  C   GLU A 313      20.809  22.828 907.227  1.00366.82           C
ATOM   3904  O   GLU A 313      21.491  21.805 907.271  1.00366.82           O
HETATM 3905  N   HYP A 314      20.626  23.534 908.347  1.00367.98           N
HETATM 3906  CD  HYP A 314      19.618  24.561 908.562  1.00367.98           C
HETATM 3907  HD1 HYP A 314      19.638  25.674 908.592  1.00367.98           H
HETATM 3908  HD2 HYP A 314      18.614  24.851 908.180  1.00367.98           H
HETATM 3909  CA  HYP A 314      21.352  23.295 909.561  0.79367.98           C
HETATM 3910  HA  HYP A 314      22.303  22.948 909.173  1.00367.98           H
HETATM 3911  CB  HYP A 314      21.130  24.467 910.483  1.00367.98           C
HETATM 3912  HB1 HYP A 314      21.193  25.009 910.527  1.00367.98           H
HETATM 3913  HB2 HYP A 314      21.081  24.609 911.009  1.00367.98           H
HETATM 3914  CG  HYP A 314      19.620  24.512 910.110  1.00367.98           C
HETATM 3915  HG  HYP A 314      19.175  23.542 910.423  1.00367.98           H
HETATM 3916  OE  HYP A 314      18.891  25.590 910.702  1.00367.98           O
HETATM 3917  HE  HYP A 314      17.968  25.526 910.449  1.00367.98           H
HETATM 3918  C   HYP A 314      20.764  22.095 910.248  1.00367.98           C
HETATM 3919  O   HYP A 314      21.411  21.582 911.160  1.00367.98           O
ATOM   3920  N   GLY A 315      19.559  21.618 909.861  1.00 60.20           N
ATOM   3921  H   GLY A 315      19.015  22.024 909.130  1.00 60.20           H
ATOM   3922  CA  GLY A 315      19.041  20.440 910.508  0.79 60.20           C
ATOM   3923  HA3 GLY A 315      18.075  20.223 910.081  1.00 60.20           H
ATOM   3924  HA2 GLY A 315      19.774  19.655 910.393  1.00 60.20           H
ATOM   3925  C   GLY A 315      18.883  20.753 911.968  1.00 60.20           C
ATOM   3926  O   GLY A 315      19.685  20.339 912.804  1.00 60.20           O
ATOM   3927  N   PRO A 316      17.860  21.498 912.279  1.00232.16           N
ATOM   3928  CA  PRO A 316      17.569  21.901 913.636  0.82232.16           C
ATOM   3929  HA  PRO A 316      18.484  22.320 914.032  1.00232.16           H
ATOM   3930  CD  PRO A 316      17.252  22.377 911.293  1.00232.16           C
ATOM   3931  HD3 PRO A 316      16.425  21.820 910.802  1.00232.16           H
ATOM   3932  HD2 PRO A 316      18.009  22.683 910.540  1.00232.16           H
ATOM   3933  CB  PRO A 316      16.461  22.949 913.489  1.00232.16           C
ATOM   3934  HB3 PRO A 316      16.471  23.705 914.303  1.00232.16           H
ATOM   3935  HB2 PRO A 316      15.481  22.429 913.478  1.00232.16           H
ATOM   3936  CG  PRO A 316      16.703  23.559 912.098  1.00232.16           C
ATOM   3937  HG3 PRO A 316      15.784  23.996 911.651  1.00232.16           H
ATOM   3938  HG2 PRO A 316      17.486  24.342 912.176  1.00232.16           H
ATOM   3939  C   PRO A 316      17.137  20.814 914.517  1.00232.16           C
ATOM   3940  O   PRO A 316      16.665  19.781 914.047  1.00232.16           O
ATOM   3941  N   THR A 317      17.341  21.086 915.810  1.00188.04           N
ATOM   3942  H   THR A 317      17.761  21.949 916.079  1.00188.04           H
ATOM   3943  CA  THR A 317      17.025  20.233 916.895  0.79188.04           C
ATOM   3944  HA  THR A 317      18.062  19.938 916.842  1.00188.04           H
ATOM   3945  CB  THR A 317      16.936  18.729 916.813  1.00188.04           C
ATOM   3946  HB  THR A 317      17.895  18.324 916.425  1.00188.04           H
ATOM   3947  OG1 THR A 317      15.885  18.319 915.951  1.00188.04           O
ATOM   3948  HG1 THR A 317      15.886  17.359 915.974  1.00188.04           H
ATOM   3949  CG2 THR A 317      16.687  18.190 918.232  1.00188.04           C
ATOM   3950 HG21 THR A 317      16.723  17.079 918.235  1.00188.04           H
ATOM   3951 HG22 THR A 317      15.689  18.514 918.599  1.00188.04           H
ATOM   3952 HG23 THR A 317      17.462  18.570 918.932  1.00188.04           H
ATOM   3953  C   THR A 317      17.310  20.833 918.233  1.00188.04           C
ATOM   3954  O   THR A 317      16.620  21.741 918.694  1.00188.04           O
ATOM   3955  N   GLY A 318      18.378  20.316 918.876  1.00103.80           N
ATOM   3956  H   GLY A 318      18.926  19.587 918.474  1.00103.80           H
ATOM   3957  CA  GLY A 318      18.808  20.766 920.167  0.93103.80           C
ATOM   3958  HA3 GLY A 318      18.146  21.560 920.483  1.00103.80           H
ATOM   3959  HA2 GLY A 318      19.848  21.045 920.095  1.00103.80           H
ATOM   3960  C   GLY A 318      18.667  19.598 921.097  1.00103.80           C
ATOM   3961  O   GLY A 318      17.608  18.975 921.158  1.00103.80           O
ATOM   3962  N   LEU A 319      19.739  19.270 921.858  1.00140.41           N
ATOM   3963  H   LEU A 319      20.597  19.776 921.852  1.00140.41           H
ATOM   3964  CA  LEU A 319      19.678  18.070 922.648  1.00140.41           C
ATOM   3965  HA  LEU A 319      18.661  17.914 922.976  1.00140.41           H
ATOM   3966  CB  LEU A 319      20.195  16.904 921.783  1.00140.41           C
ATOM   3967  HB3 LEU A 319      20.204  15.962 922.371  1.00140.41           H
ATOM   3968  HB2 LEU A 319      21.242  17.143 921.500  1.00140.41           H
ATOM   3969  CG  LEU A 319      19.393  16.691 920.478  1.00140.41           C
ATOM   3970  HG  LEU A 319      19.249  17.682 919.995  1.00140.41           H
ATOM   3971  CD1 LEU A 319      20.179  15.799 919.504  1.00140.41           C
ATOM   3972 HD11 LEU A 319      19.684  15.790 918.509  1.00140.41           H
ATOM   3973 HD12 LEU A 319      21.210  16.194 919.375  1.00140.41           H
ATOM   3974 HD13 LEU A 319      20.241  14.757 919.882  1.00140.41           H
ATOM   3975  CD2 LEU A 319      18.012  16.069 920.751  1.00140.41           C
ATOM   3976 HD21 LEU A 319      17.399  16.720 921.410  1.00140.41           H
ATOM   3977 HD22 LEU A 319      18.136  15.079 921.241  1.00140.41           H
ATOM   3978 HD23 LEU A 319      17.469  15.915 919.794  1.00140.41           H
ATOM   3979  C   LEU A 319      20.618  18.154 923.839  1.00140.41           C
ATOM   3980  O   LEU A 319      21.661  17.504 923.815  1.00140.41           O
HETATM 3981  N   HYP A 320      20.316  18.910 924.870  1.00340.85           N
HETATM 3982  CD  HYP A 320      19.164  19.768 924.898  1.00340.85           C
HETATM 3983  HD1 HYP A 320      18.185  19.828 924.372  1.00340.85           H
HETATM 3984  HD2 HYP A 320      18.968  20.864 924.861  1.00340.85           H
HETATM 3985  CA  HYP A 320      21.013  19.015 926.127  1.00340.85           C
HETATM 3986  HA  HYP A 320      21.082  20.096 926.163  1.00340.85           H
HETATM 3987  CB  HYP A 320      19.907  18.678 927.116  1.00340.85           C
HETATM 3988  HB1 HYP A 320      19.704  18.807 927.608  1.00340.85           H
HETATM 3989  HB2 HYP A 320      19.593  18.270 927.301  1.00340.85           H
HETATM 3990  CG  HYP A 320      18.719  19.324 926.326  1.00340.85           C
HETATM 3991  HG  HYP A 320      18.057  18.455 926.124  1.00340.85           H
HETATM 3992  OE  HYP A 320      17.948  20.290 927.045  1.00340.85           O
HETATM 3993  HE  HYP A 320      18.533  20.949 927.427  1.00340.85           H
HETATM 3994  C   HYP A 320      22.259  18.261 926.457  1.00340.85           C
HETATM 3995  O   HYP A 320      23.210  18.250 925.676  1.00340.85           O
ATOM   3996  N   GLY A 321      22.248  17.641 927.662  1.00 71.46           N
ATOM   3997  H   GLY A 321      21.444  17.656 928.251  1.00 71.46           H
ATOM   3998  CA  GLY A 321      23.388  16.951 928.190  0.79 71.46           C
ATOM   3999  HA3 GLY A 321      24.224  17.635 928.169  1.00 71.46           H
ATOM   4000  HA2 GLY A 321      23.528  16.053 927.607  1.00 71.46           H
ATOM   4001  C   GLY A 321      23.099  16.567 929.622  1.00 71.46           C
ATOM   4002  O   GLY A 321      22.139  17.012 930.247  1.00 71.46           O
ATOM   4003  N   PRO A 322      23.972  15.726 930.121  1.00218.45           N
ATOM   4004  CA  PRO A 322      23.877  15.233 931.479  0.79218.45           C
ATOM   4005  HA  PRO A 322      24.955  15.295 931.524  1.00218.45           H
ATOM   4006  CD  PRO A 322      24.306  14.614 929.241  1.00218.45           C
ATOM   4007  HD3 PRO A 322      24.978  14.958 928.426  1.00218.45           H
ATOM   4008  HD2 PRO A 322      23.353  14.233 928.813  1.00218.45           H
ATOM   4009  CB  PRO A 322      24.190  13.732 931.477  1.00218.45           C
ATOM   4010  HB3 PRO A 322      23.246  13.150 931.497  1.00218.45           H
ATOM   4011  HB2 PRO A 322      24.831  13.442 932.336  1.00218.45           H
ATOM   4012  CG  PRO A 322      24.931  13.541 930.146  1.00218.45           C
ATOM   4013  HG3 PRO A 322      24.833  12.512 929.739  1.00218.45           H
ATOM   4014  HG2 PRO A 322      26.005  13.785 930.285  1.00218.45           H
ATOM   4015  C   PRO A 322      23.914  16.086 932.732  1.00218.45           C
ATOM   4016  O   PRO A 322      24.583  17.122 932.707  1.00218.45           O
ATOM   4017  N   PRO A 323      23.241  15.706 933.803  1.00196.79           N
ATOM   4018  CA  PRO A 323      23.119  16.506 935.007  0.93196.79           C
ATOM   4019  HA  PRO A 323      22.590  17.409 934.743  1.00196.79           H
ATOM   4020  CD  PRO A 323      23.005  14.296 934.091  1.00196.79           C
ATOM   4021  HD3 PRO A 323      22.080  13.987 933.559  1.00196.79           H
ATOM   4022  HD2 PRO A 323      23.868  13.694 933.736  1.00196.79           H
ATOM   4023  CB  PRO A 323      22.335  15.618 935.972  1.00196.79           C
ATOM   4024  HB3 PRO A 323      21.253  15.689 935.730  1.00196.79           H
ATOM   4025  HB2 PRO A 323      22.498  15.885 937.038  1.00196.79           H
ATOM   4026  CG  PRO A 323      22.825  14.210 935.611  1.00196.79           C
ATOM   4027  HG3 PRO A 323      22.121  13.408 935.919  1.00196.79           H
ATOM   4028  HG2 PRO A 323      23.817  14.039 936.083  1.00196.79           H
ATOM   4029  C   PRO A 323      24.401  16.933 935.684  1.00196.79           C
ATOM   4030  O   PRO A 323      24.487  18.108 936.037  1.00196.79           O
ATOM   4031  N   GLY A 324      25.397  16.048 935.909  1.00121.73           N
ATOM   4032  H   GLY A 324      25.361  15.092 935.630  1.00121.73           H
ATOM   4033  CA  GLY A 324      26.570  16.492 936.628  0.79121.73           C
ATOM   4034  HA3 GLY A 324      26.420  17.526 936.901  1.00121.73           H
ATOM   4035  HA2 GLY A 324      27.430  16.315 935.999  1.00121.73           H
ATOM   4036  C   GLY A 324      26.695  15.665 937.878  1.00121.73           C
ATOM   4037  O   GLY A 324      26.130  14.576 937.971  1.00121.73           O
ATOM   4038  N   GLU A 325      27.442  16.179 938.882  1.00290.45           N
ATOM   4039  H   GLU A 325      27.891  17.066 938.817  1.00290.45           H
ATOM   4040  CA  GLU A 325      27.678  15.429 940.085  0.95290.45           C
ATOM   4041  HA  GLU A 325      28.592  15.998 940.172  1.00290.45           H
ATOM   4042  CB  GLU A 325      28.723  14.296 940.094  1.00290.45           C
ATOM   4043  HB3 GLU A 325      29.722  14.722 939.861  1.00290.45           H
ATOM   4044  HB2 GLU A 325      28.765  13.829 941.102  1.00290.45           H
ATOM   4045  CG  GLU A 325      28.381  13.223 939.057  1.00290.45           C
ATOM   4046  HG3 GLU A 325      27.433  12.704 939.316  1.00290.45           H
ATOM   4047  HG2 GLU A 325      28.264  13.710 938.065  1.00290.45           H
ATOM   4048  CD  GLU A 325      29.524  12.222 938.982  1.00290.45           C
ATOM   4049  OE1 GLU A 325      30.306  12.302 937.997  1.00290.45           O
ATOM   4050  OE2 GLU A 325      29.634  11.370 939.903  1.00290.45           O
ATOM   4051  C   GLU A 325      27.245  16.048 941.378  1.00290.45           C
ATOM   4052  O   GLU A 325      26.584  17.085 941.397  1.00290.45           O
ATOM   4053  N   ARG A 326      27.607  15.397 942.503  1.00999.99           N
ATOM   4054  H   ARG A 326      28.160  14.568 942.475  1.00999.99           H
ATOM   4055  CA  ARG A 326      27.182  15.827 943.807  1.00999.99           C
ATOM   4056  HA  ARG A 326      26.558  16.700 943.684  1.00999.99           H
ATOM   4057  CB  ARG A 326      26.419  14.686 944.504  1.00999.99           C
ATOM   4058  HB3 ARG A 326      27.110  13.838 944.702  1.00999.99           H
ATOM   4059  HB2 ARG A 326      25.636  14.328 943.802  1.00999.99           H
ATOM   4060  CG  ARG A 326      25.705  15.087 945.786  1.00999.99           C
ATOM   4061  HG3 ARG A 326      25.083  15.978 945.563  1.00999.99           H
ATOM   4062  HG2 ARG A 326      26.446  15.364 946.567  1.00999.99           H
ATOM   4063  CD  ARG A 326      24.786  13.980 946.311  1.00999.99           C
ATOM   4064  HD3 ARG A 326      25.350  13.158 946.802  1.00999.99           H
ATOM   4065  HD2 ARG A 326      24.156  13.570 945.493  1.00999.99           H
ATOM   4066  NE  ARG A 326      23.877  14.611 947.306  1.00999.99           N
ATOM   4067  HE  ARG A 326      23.933  15.595 947.465  1.00999.99           H
ATOM   4068  CZ  ARG A 326      22.927  13.884 947.962  1.00999.99           C
ATOM   4069  NH1 ARG A 326      22.813  12.539 947.760  1.00999.99           N
ATOM   4070 HH11 ARG A 326      22.165  15.513 948.952  1.00999.99           H
ATOM   4071 HH12 ARG A 326      21.370  14.014 949.301  1.00999.99           H
ATOM   4072  NH2 ARG A 326      22.081  14.525 948.819  1.00999.99           N
ATOM   4073 HH21 ARG A 326      22.102  12.022 948.236  1.00999.99           H
ATOM   4074 HH22 ARG A 326      23.436  12.071 947.133  1.00999.99           H
ATOM   4075  C   ARG A 326      28.405  16.175 944.604  1.00999.99           C
ATOM   4076  O   ARG A 326      29.513  15.761 944.268  1.00999.99           O
ATOM   4077  N   GLY A 327      28.230  16.975 945.678  1.00 31.43           N
ATOM   4078  H   GLY A 327      27.333  17.308 945.957  1.00 31.43           H
ATOM   4079  CA  GLY A 327      29.352  17.431 946.452  0.93 31.43           C
ATOM   4080  HA3 GLY A 327      29.162  18.457 946.722  1.00 31.43           H
ATOM   4081  HA2 GLY A 327      30.233  17.299 945.841  1.00 31.43           H
ATOM   4082  C   GLY A 327      29.514  16.618 947.706  1.00 31.43           C
ATOM   4083  O   GLY A 327      29.159  15.442 947.758  1.00 31.43           O
ATOM   4084  N   GLY A 328      30.076  17.264 948.756  1.00 41.76           N
ATOM   4085  H   GLY A 328      30.338  18.224 948.696  1.00 41.76           H
ATOM   4086  CA  GLY A 328      30.406  16.614 949.999  1.00 41.76           C
ATOM   4087  HA3 GLY A 328      30.474  15.554 949.803  1.00 41.76           H
ATOM   4088  HA2 GLY A 328      31.328  17.054 950.350  1.00 41.76           H
ATOM   4089  C   GLY A 328      29.344  16.852 951.030  1.00 41.76           C
ATOM   4090  O   GLY A 328      28.146  16.808 950.755  1.00 41.76           O
HETATM 4091  N   HYP A 329      29.806  17.107 952.234  1.00279.72           N
HETATM 4092  CD  HYP A 329      31.196  17.130 952.578  1.00279.72           C
HETATM 4093  HD1 HYP A 329      31.834  17.762 953.238  1.00279.72           H
HETATM 4094  HD2 HYP A 329      32.197  17.108 952.088  1.00279.72           H
HETATM 4095  CA  HYP A 329      29.027  17.308 953.408  0.96279.72           C
HETATM 4096  HA  HYP A 329      28.122  16.846 953.031  1.00279.72           H
HETATM 4097  CB  HYP A 329      29.804  16.538 954.506  1.00279.72           C
HETATM 4098  HB1 HYP A 329      30.134  16.607 954.937  1.00279.72           H
HETATM 4099  HB2 HYP A 329      29.799  16.081 954.807  1.00279.72           H
HETATM 4100  CG  HYP A 329      30.999  16.022 953.615  1.00279.72           C
HETATM 4101  HG  HYP A 329      30.671  15.106 953.080  1.00279.72           H
HETATM 4102  OE  HYP A 329      32.192  15.762 954.359  1.00279.72           O
HETATM 4103  HE  HYP A 329      32.880  15.456 953.764  1.00279.72           H
HETATM 4104  C   HYP A 329      28.814  18.768 953.597  1.00279.72           C
HETATM 4105  O   HYP A 329      29.627  19.558 953.120  1.00279.72           O
ATOM   4106  N   GLY A 330      27.717  19.147 954.272  1.00 40.22           N
ATOM   4107  H   GLY A 330      27.069  18.497 954.661  1.00 40.22           H
ATOM   4108  CA  GLY A 330      27.394  20.532 954.395  0.79 40.22           C
ATOM   4109  HA3 GLY A 330      26.322  20.623 954.491  1.00 40.22           H
ATOM   4110  HA2 GLY A 330      27.825  21.052 953.553  1.00 40.22           H
ATOM   4111  C   GLY A 330      28.054  20.993 955.653  1.00 40.22           C
ATOM   4112  O   GLY A 330      29.142  20.524 955.983  1.00 40.22           O
ATOM   4113  N   SER A 331      27.432  21.929 956.403  1.00146.92           N
ATOM   4114  H   SER A 331      26.545  22.333 956.194  1.00146.92           H
ATOM   4115  CA  SER A 331      28.140  22.375 957.564  0.83146.92           C
ATOM   4116  HA  SER A 331      29.147  22.001 957.447  1.00146.92           H
ATOM   4117  CB  SER A 331      28.227  23.910 957.747  1.00146.92           C
ATOM   4118  HB3 SER A 331      28.928  24.142 958.578  1.00146.92           H
ATOM   4119  HB2 SER A 331      28.618  24.377 956.818  1.00146.92           H
ATOM   4120  OG  SER A 331      26.971  24.490 958.057  1.00146.92           O
ATOM   4121  HG  SER A 331      26.700  24.101 958.892  1.00146.92           H
ATOM   4122  C   SER A 331      27.577  21.766 958.797  1.00146.92           C
ATOM   4123  O   SER A 331      26.396  21.431 958.869  1.00146.92           O
ATOM   4124  N   ARG A 332      28.457  21.590 959.805  1.00999.99           N
ATOM   4125  H   ARG A 332      29.416  21.854 959.737  1.00999.99           H
ATOM   4126  CA  ARG A 332      28.035  20.996 961.034  0.96999.99           C
ATOM   4127  HA  ARG A 332      27.482  20.100 960.795  1.00999.99           H
ATOM   4128  CB  ARG A 332      29.158  20.697 962.053  1.00999.99           C
ATOM   4129  HB3 ARG A 332      29.891  19.978 961.628  1.00999.99           H
ATOM   4130  HB2 ARG A 332      28.673  20.207 962.924  1.00999.99           H
ATOM   4131  CG  ARG A 332      29.903  21.922 962.610  1.00999.99           C
ATOM   4132  HG3 ARG A 332      30.108  21.686 963.676  1.00999.99           H
ATOM   4133  HG2 ARG A 332      29.254  22.824 962.585  1.00999.99           H
ATOM   4134  CD  ARG A 332      31.280  22.214 961.998  1.00999.99           C
ATOM   4135  HD3 ARG A 332      31.878  21.286 961.872  1.00999.99           H
ATOM   4136  HD2 ARG A 332      31.837  22.922 962.649  1.00999.99           H
ATOM   4137  NE  ARG A 332      31.133  22.868 960.669  1.00999.99           N
ATOM   4138  HE  ARG A 332      30.256  22.859 960.190  1.00999.99           H
ATOM   4139  CZ  ARG A 332      32.219  23.487 960.117  1.00999.99           C
ATOM   4140  NH1 ARG A 332      33.406  23.501 960.792  1.00999.99           N
ATOM   4141 HH11 ARG A 332      32.933  24.541 958.504  1.00999.99           H
ATOM   4142 HH12 ARG A 332      31.264  24.091 958.397  1.00999.99           H
ATOM   4143  NH2 ARG A 332      32.129  24.095 958.898  1.00999.99           N
ATOM   4144 HH21 ARG A 332      34.203  23.955 960.394  1.00999.99           H
ATOM   4145 HH22 ARG A 332      33.478  23.065 961.690  1.00999.99           H
ATOM   4146  C   ARG A 332      27.132  21.987 961.683  1.00999.99           C
ATOM   4147  O   ARG A 332      27.288  23.194 961.506  1.00999.99           O
ATOM   4148  N   GLY A 333      26.140  21.492 962.443  1.00 23.02           N
ATOM   4149  H   GLY A 333      26.004  20.515 962.588  1.00 23.02           H
ATOM   4150  CA  GLY A 333      25.211  22.380 963.070  0.79 23.02           C
ATOM   4151  HA3 GLY A 333      24.282  21.847 963.200  1.00 23.02           H
ATOM   4152  HA2 GLY A 333      25.139  23.262 962.450  1.00 23.02           H
ATOM   4153  C   GLY A 333      25.746  22.769 964.403  1.00 23.02           C
ATOM   4154  O   GLY A 333      26.876  22.441 964.762  1.00 23.02           O
ATOM   4155  N   PHE A 334      24.916  23.500 965.169  1.00 67.39           N
ATOM   4156  H   PHE A 334      24.006  23.772 964.865  1.00 67.39           H
ATOM   4157  CA  PHE A 334      25.285  23.870 966.498  0.83 67.39           C
ATOM   4158  HA  PHE A 334      26.286  24.274 966.473  1.00 67.39           H
ATOM   4159  CB  PHE A 334      24.317  24.850 967.178  1.00 67.39           C
ATOM   4160  HB3 PHE A 334      23.257  24.606 966.947  1.00 67.39           H
ATOM   4161  HB2 PHE A 334      24.474  24.865 968.277  1.00 67.39           H
ATOM   4162  CG  PHE A 334      24.631  26.205 966.658  1.00 67.39           C
ATOM   4163  CD1 PHE A 334      24.117  26.674 965.471  1.00 67.39           C
ATOM   4164  HD1 PHE A 334      23.458  26.052 964.883  1.00 67.39           H
ATOM   4165  CD2 PHE A 334      25.473  27.006 967.392  1.00 67.39           C
ATOM   4166  HD2 PHE A 334      25.880  26.636 968.322  1.00 67.39           H
ATOM   4167  CE1 PHE A 334      24.443  27.937 965.031  1.00 67.39           C
ATOM   4168  HE1 PHE A 334      24.039  28.304 964.099  1.00 67.39           H
ATOM   4169  CE2 PHE A 334      25.800  28.265 966.956  1.00 67.39           C
ATOM   4170  HE2 PHE A 334      26.464  28.882 967.544  1.00 67.39           H
ATOM   4171  CZ  PHE A 334      25.284  28.732 965.773  1.00 67.39           C
ATOM   4172  HZ  PHE A 334      25.543  29.722 965.426  1.00 67.39           H
ATOM   4173  C   PHE A 334      25.294  22.611 967.280  1.00 67.39           C
ATOM   4174  O   PHE A 334      24.640  21.641 966.904  1.00 67.39           O
HETATM 4175  N   HYP A 335      26.055  22.587 968.336  1.00296.54           N
HETATM 4176  CD  HYP A 335      26.956  23.621 968.745  1.00296.54           C
HETATM 4177  HD1 HYP A 335      27.273  24.048 969.723  1.00296.54           H
HETATM 4178  HD2 HYP A 335      27.198  24.681 968.505  1.00296.54           H
HETATM 4179  CA  HYP A 335      26.222  21.460 969.168  0.93296.54           C
HETATM 4180  HA  HYP A 335      25.835  20.746 968.451  1.00296.54           H
HETATM 4181  CB  HYP A 335      27.749  21.399 969.416  1.00296.54           C
HETATM 4182  HB1 HYP A 335      28.134  21.498 969.790  1.00296.54           H
HETATM 4183  HB2 HYP A 335      28.204  21.131 969.276  1.00296.54           H
HETATM 4184  CG  HYP A 335      28.157  22.680 968.592  1.00296.54           C
HETATM 4185  HG  HYP A 335      29.072  23.138 969.025  1.00296.54           H
HETATM 4186  OE  HYP A 335      28.367  22.337 967.220  1.00296.54           O
HETATM 4187  HE  HYP A 335      28.589  23.127 966.723  1.00296.54           H
HETATM 4188  C   HYP A 335      25.356  21.458 970.377  1.00296.54           C
HETATM 4189  O   HYP A 335      24.134  21.468 970.241  1.00296.54           O
ATOM   4190  N   GLY A 336      25.971  21.394 971.568  1.00 70.82           N
ATOM   4191  H   GLY A 336      26.957  21.500 971.677  1.00 70.82           H
ATOM   4192  CA  GLY A 336      25.265  20.805 972.660  1.00 70.82           C
ATOM   4193  HA3 GLY A 336      25.973  20.199 973.206  1.00 70.82           H
ATOM   4194  HA2 GLY A 336      24.434  20.252 972.249  1.00 70.82           H
ATOM   4195  C   GLY A 336      24.741  21.864 973.568  1.00 70.82           C
ATOM   4196  O   GLY A 336      24.542  23.011 973.170  1.00 70.82           O
ATOM   4197  N   ALA A 337      24.507  21.478 974.842  1.00245.13           N
ATOM   4198  H   ALA A 337      24.684  20.554 975.170  1.00245.13           H
ATOM   4199  CA  ALA A 337      23.949  22.401 975.780  1.00245.13           C
ATOM   4200  HA  ALA A 337      24.452  23.346 975.641  1.00245.13           H
ATOM   4201  CB  ALA A 337      22.430  22.586 975.620  1.00245.13           C
ATOM   4202  HB1 ALA A 337      22.208  23.044 974.632  1.00245.13           H
ATOM   4203  HB2 ALA A 337      21.908  21.609 975.684  1.00245.13           H
ATOM   4204  HB3 ALA A 337      22.037  23.257 976.414  1.00245.13           H
ATOM   4205  C   ALA A 337      24.207  21.925 977.176  1.00245.13           C
ATOM   4206  O   ALA A 337      24.970  20.990 977.401  1.00245.13           O
ATOM   4207  N   ASP A 338      23.575  22.599 978.160  1.00261.17           N
ATOM   4208  H   ASP A 338      22.958  23.357 977.962  1.00261.17           H
ATOM   4209  CA  ASP A 338      23.802  22.327 979.553  0.97261.17           C
ATOM   4210  HA  ASP A 338      24.865  22.409 979.726  1.00261.17           H
ATOM   4211  CB  ASP A 338      23.042  23.275 980.499  1.00261.17           C
ATOM   4212  HB3 ASP A 338      23.288  23.021 981.553  1.00261.17           H
ATOM   4213  HB2 ASP A 338      23.314  24.335 980.309  1.00261.17           H
ATOM   4214  CG  ASP A 338      21.549  23.070 980.277  1.00261.17           C
ATOM   4215  OD1 ASP A 338      20.757  23.480 981.168  1.00261.17           O
ATOM   4216  OD2 ASP A 338      21.180  22.495 979.218  1.00261.17           O
ATOM   4217  C   ASP A 338      23.358  20.949 979.920  1.00261.17           C
ATOM   4218  O   ASP A 338      22.540  20.330 979.241  1.00261.17           O
ATOM   4219  N   GLY A 339      23.944  20.440 981.027  1.00 45.05           N
ATOM   4220  H   GLY A 339      24.622  20.958 981.542  1.00 45.05           H
ATOM   4221  CA  GLY A 339      23.588  19.166 981.579  1.00 45.05           C
ATOM   4222  HA3 GLY A 339      24.421  18.805 982.163  1.00 45.05           H
ATOM   4223  HA2 GLY A 339      23.278  18.522 980.768  1.00 45.05           H
ATOM   4224  C   GLY A 339      22.427  19.444 982.472  1.00 45.05           C
ATOM   4225  O   GLY A 339      22.014  20.594 982.610  1.00 45.05           O
ATOM   4226  N   VAL A 340      21.848  18.405 983.101  1.00136.36           N
ATOM   4227  H   VAL A 340      22.145  17.458 983.014  1.00136.36           H
ATOM   4228  CA  VAL A 340      20.758  18.692 983.981  1.00136.36           C
ATOM   4229  HA  VAL A 340      20.727  19.764 984.116  1.00136.36           H
ATOM   4230  CB  VAL A 340      19.427  18.202 983.492  1.00136.36           C
ATOM   4231  HB  VAL A 340      19.181  18.729 982.545  1.00136.36           H
ATOM   4232  CG1 VAL A 340      19.514  16.689 983.227  1.00136.36           C
ATOM   4233 HG11 VAL A 340      19.667  16.135 984.178  1.00136.36           H
ATOM   4234 HG12 VAL A 340      20.361  16.466 982.543  1.00136.36           H
ATOM   4235 HG13 VAL A 340      18.575  16.329 982.755  1.00136.36           H
ATOM   4236  CG2 VAL A 340      18.377  18.559 984.561  1.00136.36           C
ATOM   4237 HG21 VAL A 340      18.540  17.951 985.477  1.00136.36           H
ATOM   4238 HG22 VAL A 340      18.452  19.633 984.835  1.00136.36           H
ATOM   4239 HG23 VAL A 340      17.352  18.359 984.182  1.00136.36           H
ATOM   4240  C   VAL A 340      21.020  18.050 985.304  1.00136.36           C
ATOM   4241  O   VAL A 340      21.398  16.883 985.388  1.00136.36           O
ATOM   4242  N   ALA A 341      20.828  18.838 986.379  1.00235.48           N
ATOM   4243  H   ALA A 341      20.552  19.792 986.288  1.00235.48           H
ATOM   4244  CA  ALA A 341      20.957  18.356 987.722  1.00235.48           C
ATOM   4245  HA  ALA A 341      20.614  19.148 988.372  1.00235.48           H
ATOM   4246  CB  ALA A 341      20.154  17.075 988.003  1.00235.48           C
ATOM   4247  HB1 ALA A 341      19.077  17.242 987.787  1.00235.48           H
ATOM   4248  HB2 ALA A 341      20.521  16.241 987.368  1.00235.48           H
ATOM   4249  HB3 ALA A 341      20.261  16.784 989.070  1.00235.48           H
ATOM   4250  C   ALA A 341      22.387  18.074 988.041  1.00235.48           C
ATOM   4251  O   ALA A 341      23.227  17.902 987.160  1.00235.48           O
ATOM   4252  N   GLY A 342      22.676  18.044 989.358  1.00 87.40           N
ATOM   4253  H   GLY A 342      21.979  18.215 990.049  1.00 87.40           H
ATOM   4254  CA  GLY A 342      23.976  17.727 989.865  1.00 87.40           C
ATOM   4255  HA3 GLY A 342      24.454  17.058 989.161  1.00 87.40           H
ATOM   4256  HA2 GLY A 342      24.506  18.644 990.061  1.00 87.40           H
ATOM   4257  C   GLY A 342      23.715  16.995 991.137  1.00 87.40           C
ATOM   4258  O   GLY A 342      22.735  17.277 991.825  1.00 87.40           O
ATOM   4259  N   PRO A 343      24.564  16.073 991.489  1.00234.14           N
ATOM   4260  CA  PRO A 343      24.346  15.346 992.706  1.00234.14           C
ATOM   4261  HA  PRO A 343      23.327  14.980 992.688  1.00234.14           H
ATOM   4262  CD  PRO A 343      25.366  15.336 990.530  1.00234.14           C
ATOM   4263  HD3 PRO A 343      26.350  15.847 990.458  1.00234.14           H
ATOM   4264  HD2 PRO A 343      24.863  15.320 989.540  1.00234.14           H
ATOM   4265  CB  PRO A 343      25.356  14.199 992.660  1.00234.14           C
ATOM   4266  HB3 PRO A 343      25.010  13.300 993.215  1.00234.14           H
ATOM   4267  HB2 PRO A 343      26.321  14.548 993.074  1.00234.14           H
ATOM   4268  CG  PRO A 343      25.526  13.940 991.149  1.00234.14           C
ATOM   4269  HG3 PRO A 343      26.494  13.458 990.892  1.00234.14           H
ATOM   4270  HG2 PRO A 343      24.688  13.301 990.798  1.00234.14           H
ATOM   4271  C   PRO A 343      24.491  16.284 993.850  1.00234.14           C
ATOM   4272  O   PRO A 343      25.521  16.944 993.949  1.00234.14           O
ATOM   4273  N   LYS A 344      23.479  16.298 994.739  1.00244.86           N
ATOM   4274  H   LYS A 344      22.693  15.696 994.624  1.00244.86           H
ATOM   4275  CA  LYS A 344      23.384  17.198 995.852  1.00244.86           C
ATOM   4276  HA  LYS A 344      23.589  18.196 995.492  1.00244.86           H
ATOM   4277  CB  LYS A 344      22.011  17.131 996.521  1.00244.86           C
ATOM   4278  HB3 LYS A 344      22.014  17.770 997.431  1.00244.86           H
ATOM   4279  HB2 LYS A 344      21.221  17.500 995.830  1.00244.86           H
ATOM   4280  CG  LYS A 344      21.737  15.681 996.894  1.00244.86           C
ATOM   4281  HG3 LYS A 344      21.561  15.107 995.959  1.00244.86           H
ATOM   4282  HG2 LYS A 344      22.655  15.282 997.375  1.00244.86           H
ATOM   4283  CD  LYS A 344      20.575  15.448 997.849  1.00244.86           C
ATOM   4284  HD3 LYS A 344      19.622  15.773 997.378  1.00244.86           H
ATOM   4285  HD2 LYS A 344      20.739  16.047 998.770  1.00244.86           H
ATOM   4286  CE  LYS A 344      20.506  13.968 998.216  1.00244.86           C
ATOM   4287  HE3 LYS A 344      19.698  13.755 998.947  1.00244.86           H
ATOM   4288  HE2 LYS A 344      21.484  13.652 998.639  1.00244.86           H
ATOM   4289  NZ  LYS A 344      20.264  13.160 997.000  1.00244.86           N
ATOM   4290  HZ1 LYS A 344      20.893  13.486 996.238  1.00244.86           H
ATOM   4291  HZ2 LYS A 344      19.274  13.270 996.700  1.00244.86           H
ATOM   4292  HZ3 LYS A 344      20.458  12.159 997.203  1.00244.86           H
ATOM   4293  C   LYS A 344      24.396  16.833 996.891  1.00244.86           C
ATOM   4294  O   LYS A 344      24.941  15.730 996.895  1.00244.86           O
ATOM   4295  N   GLY A 345      24.677  17.796 997.795  1.00 62.10           N
ATOM   4296  H   GLY A 345      24.224  18.684 997.770  1.00 62.10           H
ATOM   4297  CA  GLY A 345      25.650  17.616 998.836  1.00 62.10           C
ATOM   4298  HA3 GLY A 345      26.468  17.049 998.417  1.00 62.10           H
ATOM   4299  HA2 GLY A 345      25.927  18.597 999.193  1.00 62.10           H
ATOM   4300  C   GLY A 345      25.047  16.830 999.974  1.00 62.10           C
ATOM   4301  O   GLY A 345      23.835  16.6521000.091  1.00 62.10           O
ATOM   4302  N   PRO A 346      25.946  16.3541000.804  1.00317.80           N
ATOM   4303  CA  PRO A 346      25.680  15.5431001.981  0.82317.80           C
ATOM   4304  HA  PRO A 346      25.263  14.6241001.597  1.00317.80           H
ATOM   4305  CD  PRO A 346      27.338  16.2991000.394  1.00317.80           C
ATOM   4306  HD3 PRO A 346      27.785  17.3001000.574  1.00317.80           H
ATOM   4307  HD2 PRO A 346      27.400  16.042 999.315  1.00317.80           H
ATOM   4308  CB  PRO A 346      27.072  15.2501002.547  1.00317.80           C
ATOM   4309  HB3 PRO A 346      27.380  16.0891003.206  1.00317.80           H
ATOM   4310  HB2 PRO A 346      27.111  14.2961003.114  1.00317.80           H
ATOM   4311  CG  PRO A 346      27.973  15.2401001.299  1.00317.80           C
ATOM   4312  HG3 PRO A 346      27.878  14.2531000.797  1.00317.80           H
ATOM   4313  HG2 PRO A 346      29.041  15.4441001.522  1.00317.80           H
ATOM   4314  C   PRO A 346      24.727  15.9741003.067  1.00317.80           C
ATOM   4315  O   PRO A 346      23.583  15.5231003.018  1.00317.80           O
ATOM   4316  N   ALA A 347      25.146  16.8351004.031  1.00280.46           N
ATOM   4317  H   ALA A 347      26.070  17.2091004.045  1.00280.46           H
ATOM   4318  CA  ALA A 347      24.292  17.1931005.148  0.96280.46           C
ATOM   4319  HA  ALA A 347      23.672  18.0161004.825  1.00280.46           H
ATOM   4320  CB  ALA A 347      23.412  16.0521005.693  1.00280.46           C
ATOM   4321  HB1 ALA A 347      22.763  16.4281006.513  1.00280.46           H
ATOM   4322  HB2 ALA A 347      22.759  15.6571004.885  1.00280.46           H
ATOM   4323  HB3 ALA A 347      24.035  15.2201006.086  1.00280.46           H
ATOM   4324  C   ALA A 347      25.162  17.6541006.280  1.00280.46           C
ATOM   4325  O   ALA A 347      26.352  17.9041006.098  1.00280.46           O
ATOM   4326  N   GLY A 348      24.572  17.7871007.491  1.00 99.63           N
ATOM   4327  H   GLY A 348      23.611  17.5761007.650  1.00 99.63           H
ATOM   4328  CA  GLY A 348      25.311  18.3191008.605  0.93 99.63           C
ATOM   4329  HA3 GLY A 348      24.765  19.1801008.958  1.00 99.63           H
ATOM   4330  HA2 GLY A 348      26.307  18.5411008.254  1.00 99.63           H
ATOM   4331  C   GLY A 348      25.405  17.3341009.729  1.00 99.63           C
ATOM   4332  O   GLY A 348      24.890  16.2191009.668  1.00 99.63           O
ATOM   4333  N   GLU A 349      26.099  17.7791010.799  1.00294.30           N
ATOM   4334  H   GLU A 349      26.494  18.6951010.803  1.00294.30           H
ATOM   4335  CA  GLU A 349      26.350  17.0161011.986  0.79294.30           C
ATOM   4336  HA  GLU A 349      27.125  17.7491012.150  1.00294.30           H
ATOM   4337  CB  GLU A 349      27.637  16.1671012.152  1.00294.30           C
ATOM   4338  HB3 GLU A 349      28.508  16.8561012.151  1.00294.30           H
ATOM   4339  HB2 GLU A 349      27.610  15.6541013.137  1.00294.30           H
ATOM   4340  CG  GLU A 349      27.861  15.1041011.068  1.00294.30           C
ATOM   4341  HG3 GLU A 349      27.776  15.5551010.056  1.00294.30           H
ATOM   4342  HG2 GLU A 349      28.879  14.6731011.183  1.00294.30           H
ATOM   4343  CD  GLU A 349      26.845  13.9821011.229  1.00294.30           C
ATOM   4344  OE1 GLU A 349      26.018  14.0541012.176  1.00294.30           O
ATOM   4345  OE2 GLU A 349      26.894  13.0271010.407  1.00294.30           O
ATOM   4346  C   GLU A 349      25.708  17.5361013.235  1.00294.30           C
ATOM   4347  O   GLU A 349      24.767  18.3271013.182  1.00294.30           O
ATOM   4348  N   ARG A 350      26.211  17.0831014.402  1.00999.99           N
ATOM   4349  H   ARG A 350      26.977  16.4441014.432  1.00999.99           H
ATOM   4350  CA  ARG A 350      25.678  17.4731015.680  0.79999.99           C
ATOM   4351  HA  ARG A 350      24.706  17.9161015.523  1.00999.99           H
ATOM   4352  CB  ARG A 350      25.613  16.3061016.680  1.00999.99           C
ATOM   4353  HB3 ARG A 350      26.626  15.8571016.751  1.00999.99           H
ATOM   4354  HB2 ARG A 350      24.914  15.5281016.305  1.00999.99           H
ATOM   4355  CG  ARG A 350      25.194  16.7271018.092  1.00999.99           C
ATOM   4356  HG3 ARG A 350      25.829  17.5801018.412  1.00999.99           H
ATOM   4357  HG2 ARG A 350      24.136  17.0681018.079  1.00999.99           H
ATOM   4358  CD  ARG A 350      25.354  15.6011019.119  1.00999.99           C
ATOM   4359  HD3 ARG A 350      26.406  15.2451019.159  1.00999.99           H
ATOM   4360  HD2 ARG A 350      25.025  15.9161020.133  1.00999.99           H
ATOM   4361  NE  ARG A 350      24.497  14.4671018.676  1.00999.99           N
ATOM   4362  HE  ARG A 350      23.511  14.4991018.835  1.00999.99           H
ATOM   4363  CZ  ARG A 350      25.046  13.4141018.002  1.00999.99           C
ATOM   4364  NH1 ARG A 350      26.400  13.3111017.860  1.00999.99           N
ATOM   4365 HH11 ARG A 350      23.241  12.5401017.554  1.00999.99           H
ATOM   4366 HH12 ARG A 350      24.630  11.6861016.969  1.00999.99           H
ATOM   4367  NH2 ARG A 350      24.233  12.4561017.469  1.00999.99           N
ATOM   4368 HH21 ARG A 350      27.002  13.9921018.277  1.00999.99           H
ATOM   4369 HH22 ARG A 350      26.792  12.5331017.367  1.00999.99           H
ATOM   4370  C   ARG A 350      26.589  18.4731016.323  1.00999.99           C
ATOM   4371  O   ARG A 350      27.772  18.5631015.998  1.00999.99           O
ATOM   4372  N   GLY A 351      26.026  19.2641017.263  1.00 42.68           N
ATOM   4373  H   GLY A 351      25.061  19.1921017.503  1.00 42.68           H
ATOM   4374  CA  GLY A 351      26.779  20.2511017.987  0.86 42.68           C
ATOM   4375  HA3 GLY A 351      27.684  20.4471017.432  1.00 42.68           H
ATOM   4376  HA2 GLY A 351      26.142  21.1121018.125  1.00 42.68           H
ATOM   4377  C   GLY A 351      27.141  19.6851019.330  1.00 42.68           C
ATOM   4378  O   GLY A 351      27.217  18.4691019.503  1.00 42.68           O
ATOM   4379  N   SER A 352      27.373  20.5761020.322  1.00246.80           N
ATOM   4380  H   SER A 352      27.297  21.5601020.184  1.00246.80           H
ATOM   4381  CA  SER A 352      27.793  20.1511021.628  0.79246.80           C
ATOM   4382  HA  SER A 352      28.299  21.1041021.660  1.00246.80           H
ATOM   4383  CB  SER A 352      29.262  19.7311021.867  1.00246.80           C
ATOM   4384  HB3 SER A 352      29.557  18.9351021.150  1.00246.80           H
ATOM   4385  HB2 SER A 352      29.379  19.3441022.903  1.00246.80           H
ATOM   4386  OG  SER A 352      30.122  20.8481021.697  1.00246.80           O
ATOM   4387  HG  SER A 352      30.014  21.1271020.786  1.00246.80           H
ATOM   4388  C   SER A 352      27.002  20.6311022.815  1.00246.80           C
ATOM   4389  O   SER A 352      26.417  21.7131022.790  1.00246.80           O
HETATM 4390  N   HYP A 353      26.942  19.8211023.847  1.00344.67           N
HETATM 4391  CD  HYP A 353      27.534  18.5091023.896  1.00344.67           C
HETATM 4392  HD1 HYP A 353      28.349  17.9681023.364  1.00344.67           H
HETATM 4393  HD2 HYP A 353      27.172  17.4561023.886  1.00344.67           H
HETATM 4394  CA  HYP A 353      26.340  20.0821025.105  0.79344.67           C
HETATM 4395  HA  HYP A 353      25.787  19.1511025.158  1.00344.67           H
HETATM 4396  CB  HYP A 353      27.489  19.8941026.065  1.00344.67           C
HETATM 4397  HB1 HYP A 353      27.618  19.7191026.567  1.00344.67           H
HETATM 4398  HB2 HYP A 353      27.973  20.1001026.215  1.00344.67           H
HETATM 4399  CG  HYP A 353      28.139  18.6651025.335  1.00344.67           C
HETATM 4400  HG  HYP A 353      27.943  17.7391025.918  1.00344.67           H
HETATM 4401  OE  HYP A 353      29.544  18.9161025.252  1.00344.67           O
HETATM 4402  HE  HYP A 353      29.694  19.7441024.790  1.00344.67           H
HETATM 4403  C   HYP A 353      25.513  21.2881025.371  1.00344.67           C
HETATM 4404  O   HYP A 353      24.408  21.3961024.843  1.00344.67           O
ATOM   4405  N   GLY A 354      26.026  22.1701026.256  1.00 83.85           N
ATOM   4406  H   GLY A 354      26.936  22.0641026.648  1.00 83.85           H
ATOM   4407  CA  GLY A 354      25.233  23.2451026.769  1.00 83.85           C
ATOM   4408  HA3 GLY A 354      24.235  22.8721026.891  1.00 83.85           H
ATOM   4409  HA2 GLY A 354      25.316  24.0741026.082  1.00 83.85           H
ATOM   4410  C   GLY A 354      25.777  23.6471028.097  1.00 83.85           C
ATOM   4411  O   GLY A 354      26.610  22.9921028.723  1.00 83.85           O
ATOM   4412  N   PRO A 355      25.253  24.7651028.487  1.00327.34           N
ATOM   4413  CA  PRO A 355      25.623  25.3441029.741  0.73327.34           C
ATOM   4414  HA  PRO A 355      24.626  25.7501029.753  1.00327.34           H
ATOM   4415  CD  PRO A 355      25.281  25.8161027.473  1.00327.34           C
ATOM   4416  HD3 PRO A 355      25.726  25.4181026.536  1.00327.34           H
ATOM   4417  HD2 PRO A 355      24.238  26.1501027.290  1.00327.34           H
ATOM   4418  CB  PRO A 355      25.900  26.8361029.582  1.00327.34           C
ATOM   4419  HB3 PRO A 355      26.771  27.1831030.178  1.00327.34           H
ATOM   4420  HB2 PRO A 355      24.992  27.4091029.870  1.00327.34           H
ATOM   4421  CG  PRO A 355      26.138  26.9551028.069  1.00327.34           C
ATOM   4422  HG3 PRO A 355      27.210  26.7581027.857  1.00327.34           H
ATOM   4423  HG2 PRO A 355      25.860  27.9541027.669  1.00327.34           H
ATOM   4424  C   PRO A 355      25.234  24.7041031.030  1.00327.34           C
ATOM   4425  O   PRO A 355      24.768  23.5671031.018  1.00327.34           O
ATOM   4426  N   ALA A 356      25.453  25.3961032.153  1.00280.90           N
ATOM   4427  H   ALA A 356      25.866  26.3031032.145  1.00280.90           H
ATOM   4428  CA  ALA A 356      25.039  24.9031033.428  0.68280.90           C
ATOM   4429  HA  ALA A 356      25.412  25.8421033.808  1.00280.90           H
ATOM   4430  CB  ALA A 356      26.085  24.4281034.450  1.00280.90           C
ATOM   4431  HB1 ALA A 356      25.594  24.2041035.421  1.00280.90           H
ATOM   4432  HB2 ALA A 356      26.858  25.2101034.606  1.00280.90           H
ATOM   4433  HB3 ALA A 356      26.580  23.5031034.083  1.00280.90           H
ATOM   4434  C   ALA A 356      23.690  25.3251033.937  1.00280.90           C
ATOM   4435  O   ALA A 356      22.944  26.0221033.250  1.00280.90           O
ATOM   4436  N   GLY A 357      23.347  24.8921035.174  1.00 84.68           N
ATOM   4437  H   GLY A 357      23.957  24.3221035.717  1.00 84.68           H
ATOM   4438  CA  GLY A 357      22.083  25.2341035.778  0.62 84.68           C
ATOM   4439  HA3 GLY A 357      21.582  24.3111036.032  1.00 84.68           H
ATOM   4440  HA2 GLY A 357      21.545  25.8511035.073  1.00 84.68           H
ATOM   4441  C   GLY A 357      22.327  26.0301037.037  1.00 84.68           C
ATOM   4442  O   GLY A 357      23.407  26.0511037.625  1.00 84.68           O
ATOM   4443  N   PRO A 358      21.247  26.6531037.430  1.00232.02           N
ATOM   4444  CA  PRO A 358      21.144  27.6621038.475  0.27232.02           C
ATOM   4445  HA  PRO A 358      21.710  28.5121038.125  1.00232.02           H
ATOM   4446  CD  PRO A 358      19.949  26.1231037.046  1.00232.02           C
ATOM   4447  HD3 PRO A 358      19.698  26.5331036.043  1.00232.02           H
ATOM   4448  HD2 PRO A 358      19.989  25.0141037.005  1.00232.02           H
ATOM   4449  CB  PRO A 358      19.644  27.9661038.541  1.00232.02           C
ATOM   4450  HB3 PRO A 358      19.320  28.2911039.552  1.00232.02           H
ATOM   4451  HB2 PRO A 358      19.397  28.7541037.798  1.00232.02           H
ATOM   4452  CG  PRO A 358      18.979  26.6511038.103  1.00232.02           C
ATOM   4453  HG3 PRO A 358      18.965  25.9411038.957  1.00232.02           H
ATOM   4454  HG2 PRO A 358      17.946  26.7851037.714  1.00232.02           H
ATOM   4455  C   PRO A 358      21.632  27.4061039.875  1.00232.02           C
ATOM   4456  O   PRO A 358      22.368  28.2551040.374  1.00232.02           O
ATOM   4457  N   LYS A 359      21.274  26.2981040.550  1.00261.65           N
ATOM   4458  H   LYS A 359      20.708  25.5661040.180  1.00261.65           H
ATOM   4459  CA  LYS A 359      21.583  26.2811041.959  0.54261.65           C
ATOM   4460  HA  LYS A 359      22.515  26.8081042.105  1.00261.65           H
ATOM   4461  CB  LYS A 359      20.431  26.9221042.752  1.00261.65           C
ATOM   4462  HB3 LYS A 359      19.556  26.2371042.738  1.00261.65           H
ATOM   4463  HB2 LYS A 359      20.138  27.8531042.222  1.00261.65           H
ATOM   4464  CG  LYS A 359      20.727  27.3321044.194  1.00261.65           C
ATOM   4465  HG3 LYS A 359      21.587  28.0341044.212  1.00261.65           H
ATOM   4466  HG2 LYS A 359      20.989  26.4331044.793  1.00261.65           H
ATOM   4467  CD  LYS A 359      19.503  28.0161044.797  1.00261.65           C
ATOM   4468  HD3 LYS A 359      19.238  28.8811044.153  1.00261.65           H
ATOM   4469  HD2 LYS A 359      18.652  27.3011044.782  1.00261.65           H
ATOM   4470  CE  LYS A 359      19.699  28.5131046.224  1.00261.65           C
ATOM   4471  HE3 LYS A 359      19.826  27.6681046.935  1.00261.65           H
ATOM   4472  HE2 LYS A 359      20.581  29.1851046.279  1.00261.65           H
ATOM   4473  NZ  LYS A 359      18.509  29.2911046.631  1.00261.65           N
ATOM   4474  HZ1 LYS A 359      18.313  30.0111045.906  1.00261.65           H
ATOM   4475  HZ2 LYS A 359      18.688  29.7571047.543  1.00261.65           H
ATOM   4476  HZ3 LYS A 359      17.690  28.6561046.716  1.00261.65           H
ATOM   4477  C   LYS A 359      21.716  24.8591042.384  1.00261.65           C
ATOM   4478  O   LYS A 359      22.329  24.0341041.708  1.00261.65           O
ATOM   4479  N   GLY A 360      21.131  24.5651043.557  1.00 99.49           N
ATOM   4480  H   GLY A 360      20.608  25.2311044.073  1.00 99.49           H
ATOM   4481  CA  GLY A 360      21.148  23.2761044.155  0.28 99.49           C
ATOM   4482  HA3 GLY A 360      22.167  23.0301044.412  1.00 99.49           H
ATOM   4483  HA2 GLY A 360      20.654  22.5831043.489  1.00 99.49           H
ATOM   4484  C   GLY A 360      20.331  23.4571045.398  1.00 99.49           C
ATOM   4485  O   GLY A 360      19.616  24.4481045.527  1.00 99.49           O
ATOM   4486  N   SER A 361      20.399  22.5071046.347  1.00272.58           N
ATOM   4487  H   SER A 361      20.982  21.7011046.271  1.00272.58           H
ATOM   4488  CA  SER A 361      19.598  22.6241047.532  0.82272.58           C
ATOM   4489  HA  SER A 361      19.901  21.6211047.795  1.00272.58           H
ATOM   4490  CB  SER A 361      18.225  21.9141047.533  1.00272.58           C
ATOM   4491  HB3 SER A 361      18.354  20.8661047.188  1.00272.58           H
ATOM   4492  HB2 SER A 361      17.749  21.8981048.532  1.00272.58           H
ATOM   4493  OG  SER A 361      17.355  22.5741046.625  1.00272.58           O
ATOM   4494  HG  SER A 361      17.814  22.5861045.782  1.00272.58           H
ATOM   4495  C   SER A 361      20.328  23.0971048.777  1.00272.58           C
ATOM   4496  O   SER A 361      21.494  23.4651048.648  1.00272.58           O
HETATM 4497  N   HYP A 362      19.773  23.1231049.980  1.00301.58           N
HETATM 4498  CD  HYP A 362      18.409  22.8301050.311  1.00301.58           C
HETATM 4499  HD1 HYP A 362      17.496  22.4001049.840  1.00301.58           H
HETATM 4500  HD2 HYP A 362      17.897  22.3071051.151  1.00301.58           H
HETATM 4501  CA  HYP A 362      20.438  23.5591051.164  0.85301.58           C
HETATM 4502  HA  HYP A 362      21.243  24.0911050.671  1.00301.58           H
HETATM 4503  CB  HYP A 362      19.372  24.4221051.893  1.00301.58           C
HETATM 4504  HB1 HYP A 362      19.029  24.4231052.319  1.00301.58           H
HETATM 4505  HB2 HYP A 362      19.224  24.9381052.000  1.00301.58           H
HETATM 4506  CG  HYP A 362      18.186  24.2291050.874  1.00301.58           C
HETATM 4507  HG  HYP A 362      18.305  24.9551050.042  1.00301.58           H
HETATM 4508  OE  HYP A 362      16.891  24.3601051.466  1.00301.58           O
HETATM 4509  HE  HYP A 362      16.785  25.2461051.818  1.00301.58           H
HETATM 4510  C   HYP A 362      20.933  22.3291051.854  1.00301.58           C
HETATM 4511  O   HYP A 362      20.506  21.2341051.491  1.00301.58           O
ATOM   4512  N   GLY A 363      21.837  22.4811052.834  1.00 47.38           N
ATOM   4513  H   GLY A 363      22.124  23.3741053.151  1.00 47.38           H
ATOM   4514  CA  GLY A 363      22.500  21.3631053.429  0.38 47.38           C
ATOM   4515  HA3 GLY A 363      23.509  21.6591053.671  1.00 47.38           H
ATOM   4516  HA2 GLY A 363      22.421  20.5331052.742  1.00 47.38           H
ATOM   4517  C   GLY A 363      21.762  21.0291054.686  1.00 47.38           C
ATOM   4518  O   GLY A 363      20.557  21.2551054.784  1.00 47.38           O
ATOM   4519  N   GLU A 364      22.473  20.4741055.690  1.00218.69           N
ATOM   4520  H   GLU A 364      23.452  20.2921055.635  1.00218.69           H
ATOM   4521  CA  GLU A 364      21.790  20.0691056.883  0.41218.69           C
ATOM   4522  HA  GLU A 364      20.745  19.9791056.626  1.00218.69           H
ATOM   4523  CB  GLU A 364      22.279  18.7441057.496  1.00218.69           C
ATOM   4524  HB3 GLU A 364      23.325  18.8491057.857  1.00218.69           H
ATOM   4525  HB2 GLU A 364      21.635  18.5201058.373  1.00218.69           H
ATOM   4526  CG  GLU A 364      22.185  17.5571056.535  1.00218.69           C
ATOM   4527  HG3 GLU A 364      23.042  17.5861055.828  1.00218.69           H
ATOM   4528  HG2 GLU A 364      21.236  17.5801055.960  1.00218.69           H
ATOM   4529  CD  GLU A 364      22.245  16.2811057.365  1.00218.69           C
ATOM   4530  OE1 GLU A 364      22.084  16.3831058.611  1.00218.69           O
ATOM   4531  OE2 GLU A 364      22.434  15.1891056.766  1.00218.69           O
ATOM   4532  C   GLU A 364      21.933  21.1031057.963  1.00218.69           C
ATOM   4533  O   GLU A 364      22.735  22.0291057.868  1.00218.69           O
ATOM   4534  N   ALA A 365      21.099  20.9491059.018  1.00218.12           N
ATOM   4535  H   ALA A 365      20.463  20.1821059.056  1.00218.12           H
ATOM   4536  CA  ALA A 365      21.035  21.8411060.147  0.85218.12           C
ATOM   4537  HA  ALA A 365      21.262  22.8351059.791  1.00218.12           H
ATOM   4538  CB  ALA A 365      19.663  21.8211060.838  1.00218.12           C
ATOM   4539  HB1 ALA A 365      19.426  20.7901061.182  1.00218.12           H
ATOM   4540  HB2 ALA A 365      18.870  22.1491060.132  1.00218.12           H
ATOM   4541  HB3 ALA A 365      19.660  22.4971061.719  1.00218.12           H
ATOM   4542  C   ALA A 365      22.042  21.4591061.197  1.00218.12           C
ATOM   4543  O   ALA A 365      22.600  20.3631061.181  1.00218.12           O
ATOM   4544  N   GLY A 366      22.293  22.4001062.141  1.00 50.33           N
ATOM   4545  H   GLY A 366      21.843  23.2891062.119  1.00 50.33           H
ATOM   4546  CA  GLY A 366      23.198  22.1941063.243  0.42 50.33           C
ATOM   4547  HA3 GLY A 366      23.993  21.5481062.898  1.00 50.33           H
ATOM   4548  HA2 GLY A 366      23.526  23.1621063.592  1.00 50.33           H
ATOM   4549  C   GLY A 366      22.444  21.5001064.332  1.00 50.33           C
ATOM   4550  O   GLY A 366      21.234  21.3021064.231  1.00 50.33           O
ATOM   4551  N   ARG A 367      23.149  21.1151065.418  1.00999.99           N
ATOM   4552  H   ARG A 367      24.131  21.2611065.509  1.00999.99           H
ATOM   4553  CA  ARG A 367      22.490  20.4201066.488  0.63999.99           C
ATOM   4554  HA  ARG A 367      21.424  20.4881066.325  1.00999.99           H
ATOM   4555  CB  ARG A 367      22.936  18.9581066.671  1.00999.99           C
ATOM   4556  HB3 ARG A 367      22.328  18.5031067.482  1.00999.99           H
ATOM   4557  HB2 ARG A 367      22.757  18.3841065.737  1.00999.99           H
ATOM   4558  CG  ARG A 367      24.412  18.8701067.065  1.00999.99           C
ATOM   4559  HG3 ARG A 367      25.037  19.2511066.230  1.00999.99           H
ATOM   4560  HG2 ARG A 367      24.571  19.5281067.946  1.00999.99           H
ATOM   4561  CD  ARG A 367      24.874  17.4641067.452  1.00999.99           C
ATOM   4562  HD3 ARG A 367      24.711  16.7441066.623  1.00999.99           H
ATOM   4563  HD2 ARG A 367      24.367  17.1011068.372  1.00999.99           H
ATOM   4564  NE  ARG A 367      26.340  17.5341067.716  1.00999.99           N
ATOM   4565  HE  ARG A 367      26.983  17.2041067.025  1.00999.99           H
ATOM   4566  CZ  ARG A 367      26.813  18.0331068.896  1.00999.99           C
ATOM   4567  NH1 ARG A 367      25.954  18.5081069.845  1.00999.99           N
ATOM   4568 HH11 ARG A 367      28.513  18.4441069.979  1.00999.99           H
ATOM   4569 HH12 ARG A 367      28.792  17.7291068.426  1.00999.99           H
ATOM   4570  NH2 ARG A 367      28.159  18.0711069.121  1.00999.99           N
ATOM   4571 HH21 ARG A 367      26.314  18.8901070.697  1.00999.99           H
ATOM   4572 HH22 ARG A 367      24.967  18.4911069.684  1.00999.99           H
ATOM   4573  C   ARG A 367      22.851  21.0631067.776  1.00999.99           C
ATOM   4574  O   ARG A 367      23.662  21.9861067.822  1.00999.99           O
HETATM 4575  N   HYP A 368      22.094  20.6411068.767  1.00318.24           N
HETATM 4576  CD  HYP A 368      20.874  19.9101068.544  1.00318.24           C
HETATM 4577  HD1 HYP A 368      20.441  19.2741067.738  1.00318.24           H
HETATM 4578  HD2 HYP A 368      19.783  20.1241068.614  1.00318.24           H
HETATM 4579  CA  HYP A 368      22.276  20.8101070.169  0.85318.24           C
HETATM 4580  HA  HYP A 368      21.284  21.1841070.394  1.00318.24           H
HETATM 4581  CB  HYP A 368      22.266  19.3701070.631  1.00318.24           C
HETATM 4582  HB1 HYP A 368      22.131  19.0441071.049  1.00318.24           H
HETATM 4583  HB2 HYP A 368      22.533  18.8951070.588  1.00318.24           H
HETATM 4584  CG  HYP A 368      21.081  18.8941069.716  1.00318.24           C
HETATM 4585  HG  HYP A 368      20.149  18.8651070.320  1.00318.24           H
HETATM 4586  OE  HYP A 368      21.383  17.5941069.202  1.00318.24           O
HETATM 4587  HE  HYP A 368      21.500  16.9811069.932  1.00318.24           H
HETATM 4588  C   HYP A 368      23.415  21.6111070.710  1.00318.24           C
HETATM 4589  O   HYP A 368      24.507  21.6111070.148  1.00318.24           O
ATOM   4590  N   GLY A 369      23.197  22.2661071.856  1.00 48.53           N
ATOM   4591  H   GLY A 369      22.355  22.1721072.374  1.00 48.53           H
ATOM   4592  CA  GLY A 369      24.271  22.9751072.467  0.15 48.53           C
ATOM   4593  HA3 GLY A 369      25.067  23.0651071.743  1.00 48.53           H
ATOM   4594  HA2 GLY A 369      23.882  23.9111072.841  1.00 48.53           H
ATOM   4595  C   GLY A 369      24.730  22.1301073.606  1.00 48.53           C
ATOM   4596  O   GLY A 369      24.131  21.1001073.912  1.00 48.53           O
ATOM   4597  N   GLU A 370      25.804  22.5671074.283  1.00251.29           N
ATOM   4598  H   GLU A 370      26.286  23.4071074.046  1.00251.29           H
ATOM   4599  CA  GLU A 370      26.334  21.8061075.372  0.57251.29           C
ATOM   4600  HA  GLU A 370      25.878  20.8281075.354  1.00251.29           H
ATOM   4601  CB  GLU A 370      27.866  21.6931075.333  1.00251.29           C
ATOM   4602  HB3 GLU A 370      28.227  21.3181076.315  1.00251.29           H
ATOM   4603  HB2 GLU A 370      28.302  22.7011075.166  1.00251.29           H
ATOM   4604  CG  GLU A 370      28.348  20.7311074.246  1.00251.29           C
ATOM   4605  HG3 GLU A 370      29.458  20.6931074.221  1.00251.29           H
ATOM   4606  HG2 GLU A 370      27.954  19.7141074.458  1.00251.29           H
ATOM   4607  CD  GLU A 370      27.815  21.2111072.904  1.00251.29           C
ATOM   4608  OE1 GLU A 370      26.812  20.6151072.427  1.00251.29           O
ATOM   4609  OE2 GLU A 370      28.395  22.1771072.340  1.00251.29           O
ATOM   4610  C   GLU A 370      25.971  22.4851076.649  1.00251.29           C
ATOM   4611  O   GLU A 370      25.606  23.6591076.675  1.00251.29           O
ATOM   4612  N   ALA A 371      26.048  21.7151077.750  1.00214.97           N
ATOM   4613  H   ALA A 371      26.331  20.7591077.706  1.00214.97           H
ATOM   4614  CA  ALA A 371      25.752  22.2221079.054  0.85214.97           C
ATOM   4615  HA  ALA A 371      24.794  22.7191079.017  1.00214.97           H
ATOM   4616  CB  ALA A 371      25.769  21.1231080.132  1.00214.97           C
ATOM   4617  HB1 ALA A 371      24.963  20.3831079.938  1.00214.97           H
ATOM   4618  HB2 ALA A 371      26.743  20.5891080.117  1.00214.97           H
ATOM   4619  HB3 ALA A 371      25.617  21.5561081.144  1.00214.97           H
ATOM   4620  C   ALA A 371      26.818  23.2091079.378  1.00214.97           C
ATOM   4621  O   ALA A 371      27.940  23.1061078.885  1.00214.97           O
ATOM   4622  N   GLY A 372      26.493  24.2091080.218  1.00 75.42           N
ATOM   4623  H   GLY A 372      25.593  24.3151080.634  1.00 75.42           H
ATOM   4624  CA  GLY A 372      27.476  25.2131080.477  0.62 75.42           C
ATOM   4625  HA3 GLY A 372      27.326  26.0051079.758  1.00 75.42           H
ATOM   4626  HA2 GLY A 372      28.444  24.7371080.418  1.00 75.42           H
ATOM   4627  C   GLY A 372      27.292  25.7621081.847  1.00 75.42           C
ATOM   4628  O   GLY A 372      26.971  25.0551082.801  1.00 75.42           O
ATOM   4629  N   LEU A 373      27.498  27.0851081.934  1.00317.29           N
ATOM   4630  H   LEU A 373      27.729  27.6171081.124  1.00317.29           H
ATOM   4631  CA  LEU A 373      27.536  27.8151083.158  0.46317.29           C
ATOM   4632  HA  LEU A 373      26.795  28.4571082.705  1.00317.29           H
ATOM   4633  CB  LEU A 373      28.293  29.1521083.194  1.00317.29           C
ATOM   4634  HB3 LEU A 373      27.946  29.7871082.350  1.00317.29           H
ATOM   4635  HB2 LEU A 373      28.055  29.6781084.143  1.00317.29           H
ATOM   4636  CG  LEU A 373      29.818  28.9631083.084  1.00317.29           C
ATOM   4637  HG  LEU A 373      29.737  29.6271082.198  1.00317.29           H
ATOM   4638  CD1 LEU A 373      30.298  27.9881081.999  1.00317.29           C
ATOM   4639 HD11 LEU A 373      29.768  28.1781081.042  1.00317.29           H
ATOM   4640 HD12 LEU A 373      30.092  26.9421082.314  1.00317.29           H
ATOM   4641 HD13 LEU A 373      31.391  28.0961081.833  1.00317.29           H
ATOM   4642  CD2 LEU A 373      30.673  30.1411083.570  1.00317.29           C
ATOM   4643 HD21 LEU A 373      30.585  30.9891082.856  1.00317.29           H
ATOM   4644 HD22 LEU A 373      30.331  30.4841084.569  1.00317.29           H
ATOM   4645 HD23 LEU A 373      31.741  29.8451083.639  1.00317.29           H
ATOM   4646  C   LEU A 373      26.542  27.5441084.222  1.00317.29           C
ATOM   4647  O   LEU A 373      25.331  27.6701084.057  1.00317.29           O
HETATM 4648  N   HYP A 374      27.159  27.0461085.265  1.00325.94           N
HETATM 4649  CD  HYP A 374      28.547  26.6501085.178  1.00325.94           C
HETATM 4650  HD1 HYP A 374      29.102  25.6861085.130  1.00325.94           H
HETATM 4651  HD2 HYP A 374      29.433  26.9001084.551  1.00325.94           H
HETATM 4652  CA  HYP A 374      26.688  26.8131086.586  0.85325.94           C
HETATM 4653  HA  HYP A 374      27.037  25.7931086.688  1.00325.94           H
HETATM 4654  CB  HYP A 374      27.685  27.6511087.359  1.00325.94           C
HETATM 4655  HB1 HYP A 374      27.883  28.1591087.411  1.00325.94           H
HETATM 4656  HB2 HYP A 374      27.935  27.7001087.843  1.00325.94           H
HETATM 4657  CG  HYP A 374      28.947  27.1081086.619  1.00325.94           C
HETATM 4658  HG  HYP A 374      29.253  26.1871087.161  1.00325.94           H
HETATM 4659  OE  HYP A 374      30.030  28.0411086.623  1.00325.94           O
HETATM 4660  HE  HYP A 374      29.741  28.8711086.239  1.00325.94           H
HETATM 4661  C   HYP A 374      25.288  27.0631087.083  1.00325.94           C
HETATM 4662  O   HYP A 374      24.464  27.6791086.412  1.00325.94           O
ATOM   4663  N   GLY A 375      25.042  26.6141088.330  1.00 83.99           N
ATOM   4664  H   GLY A 375      25.700  26.0361088.807  1.00 83.99           H
ATOM   4665  CA  GLY A 375      23.984  27.1251089.155  0.46 83.99           C
ATOM   4666  HA3 GLY A 375      23.198  26.3851089.205  1.00 83.99           H
ATOM   4667  HA2 GLY A 375      23.689  28.0921088.772  1.00 83.99           H
ATOM   4668  C   GLY A 375      24.624  27.2841090.496  1.00 83.99           C
ATOM   4669  O   GLY A 375      25.849  27.2351090.592  1.00 83.99           O
ATOM   4670  N   ALA A 376      23.851  27.4921091.582  1.00274.70           N
ATOM   4671  H   ALA A 376      22.855  27.5341091.584  1.00274.70           H
ATOM   4672  CA  ALA A 376      24.564  27.6461092.816  0.25274.70           C
ATOM   4673  HA  ALA A 376      25.435  27.0101092.751  1.00274.70           H
ATOM   4674  CB  ALA A 376      25.004  29.0921093.091  1.00274.70           C
ATOM   4675  HB1 ALA A 376      24.120  29.7551093.202  1.00274.70           H
ATOM   4676  HB2 ALA A 376      25.606  29.1361094.024  1.00274.70           H
ATOM   4677  HB3 ALA A 376      25.629  29.4661092.251  1.00274.70           H
ATOM   4678  C   ALA A 376      23.749  27.2091093.985  1.00274.70           C
ATOM   4679  O   ALA A 376      22.522  27.1301093.942  1.00274.70           O
ATOM   4680  N   LYS A 377      24.484  26.9001095.070  1.00404.99           N
ATOM   4681  H   LYS A 377      25.480  26.9371095.034  1.00404.99           H
ATOM   4682  CA  LYS A 377      23.947  26.5551096.347  0.68404.99           C
ATOM   4683  HA  LYS A 377      24.832  27.0541096.711  1.00404.99           H
ATOM   4684  CB  LYS A 377      24.639  25.5251097.270  1.00404.99           C
ATOM   4685  HB3 LYS A 377      24.129  25.5191098.258  1.00404.99           H
ATOM   4686  HB2 LYS A 377      24.551  24.5101096.828  1.00404.99           H
ATOM   4687  CG  LYS A 377      26.129  25.8471097.486  1.00404.99           C
ATOM   4688  HG3 LYS A 377      26.579  25.0541098.123  1.00404.99           H
ATOM   4689  HG2 LYS A 377      26.645  25.8331096.503  1.00404.99           H
ATOM   4690  CD  LYS A 377      26.384  27.2021098.160  1.00404.99           C
ATOM   4691  HD3 LYS A 377      25.915  27.2081099.167  1.00404.99           H
ATOM   4692  HD2 LYS A 377      25.902  27.9921097.546  1.00404.99           H
ATOM   4693  CE  LYS A 377      27.871  27.5511098.298  1.00404.99           C
ATOM   4694  HE3 LYS A 377      28.374  27.5491097.306  1.00404.99           H
ATOM   4695  HE2 LYS A 377      27.992  28.5511098.767  1.00404.99           H
ATOM   4696  NZ  LYS A 377      28.564  26.5691099.160  1.00404.99           N
ATOM   4697  HZ1 LYS A 377      28.530  25.6301098.715  1.00404.99           H
ATOM   4698  HZ2 LYS A 377      29.555  26.8591099.281  1.00404.99           H
ATOM   4699  HZ3 LYS A 377      28.098  26.5321100.089  1.00404.99           H
ATOM   4700  C   LYS A 377      23.177  27.6581096.999  1.00404.99           C
ATOM   4701  O   LYS A 377      23.256  28.8071096.569  1.00404.99           O
ATOM   4702  N   GLY A 378      22.396  27.3451098.052  1.00 95.28           N
ATOM   4703  H   GLY A 378      22.292  26.4191098.406  1.00 95.28           H
ATOM   4704  CA  GLY A 378      21.731  28.4021098.759  0.73 95.28           C
ATOM   4705  HA3 GLY A 378      21.575  28.0671099.772  1.00 95.28           H
ATOM   4706  HA2 GLY A 378      22.363  29.2751098.682  1.00 95.28           H
ATOM   4707  C   GLY A 378      20.405  28.7341098.145  1.00 95.28           C
ATOM   4708  O   GLY A 378      19.973  29.8851098.191  1.00 95.28           O
ATOM   4709  N   LEU A 379      19.712  27.7461097.553  1.00218.41           N
ATOM   4710  H   LEU A 379      20.042  26.8081097.482  1.00218.41           H
ATOM   4711  CA  LEU A 379      18.410  28.0311097.021  0.16218.41           C
ATOM   4712  HA  LEU A 379      18.486  28.9491096.457  1.00218.41           H
ATOM   4713  CB  LEU A 379      17.881  26.9021096.109  1.00218.41           C
ATOM   4714  HB3 LEU A 379      16.846  27.1561095.795  1.00218.41           H
ATOM   4715  HB2 LEU A 379      18.511  26.8711095.195  1.00218.41           H
ATOM   4716  CG  LEU A 379      17.876  25.4861096.729  1.00218.41           C
ATOM   4717  HG  LEU A 379      18.971  25.5161096.543  1.00218.41           H
ATOM   4718  CD1 LEU A 379      17.851  24.3201095.727  1.00218.41           C
ATOM   4719 HD11 LEU A 379      17.836  23.3461096.261  1.00218.41           H
ATOM   4720 HD12 LEU A 379      16.960  24.3841095.066  1.00218.41           H
ATOM   4721 HD13 LEU A 379      18.763  24.3541095.092  1.00218.41           H
ATOM   4722  CD2 LEU A 379      18.352  25.2941098.175  1.00218.41           C
ATOM   4723 HD21 LEU A 379      17.575  24.7601098.762  1.00218.41           H
ATOM   4724 HD22 LEU A 379      18.551  26.2721098.655  1.00218.41           H
ATOM   4725 HD23 LEU A 379      19.286  24.6931098.199  1.00218.41           H
ATOM   4726  C   LEU A 379      17.513  28.2731098.205  1.00218.41           C
ATOM   4727  O   LEU A 379      17.853  27.9251099.335  1.00218.41           O
ATOM   4728  N   THR A 380      16.355  28.9281097.986  1.00131.55           N
ATOM   4729  H   THR A 380      16.055  29.2011097.075  1.00131.55           H
ATOM   4730  CA  THR A 380      15.516  29.3201099.088  0.85131.55           C
ATOM   4731  HA  THR A 380      16.138  29.8951099.758  1.00131.55           H
ATOM   4732  CB  THR A 380      14.357  30.1731098.640  1.00131.55           C
ATOM   4733  HB  THR A 380      14.756  31.0441098.077  1.00131.55           H
ATOM   4734  OG1 THR A 380      13.640  30.6621099.763  1.00131.55           O
ATOM   4735  HG1 THR A 380      12.985  31.2701099.411  1.00131.55           H
ATOM   4736  CG2 THR A 380      13.434  29.3581097.719  1.00131.55           C
ATOM   4737 HG21 THR A 380      12.945  28.5361098.282  1.00131.55           H
ATOM   4738 HG22 THR A 380      14.014  28.9221096.878  1.00131.55           H
ATOM   4739 HG23 THR A 380      12.644  30.0161097.295  1.00131.55           H
ATOM   4740  C   THR A 380      15.035  28.1001099.818  1.00131.55           C
ATOM   4741  O   THR A 380      14.766  27.0661099.211  1.00131.55           O
ATOM   4742  N   GLY A 381      14.924  28.2001101.167  1.00 76.58           N
ATOM   4743  H   GLY A 381      15.130  29.0391101.664  1.00 76.58           H
ATOM   4744  CA  GLY A 381      14.590  27.0421101.956  0.67 76.58           C
ATOM   4745  HA3 GLY A 381      15.501  26.7181102.437  1.00 76.58           H
ATOM   4746  HA2 GLY A 381      14.164  26.3081101.289  1.00 76.58           H
ATOM   4747  C   GLY A 381      13.591  27.3701103.017  1.00 76.58           C
ATOM   4748  O   GLY A 381      13.100  28.4941103.114  1.00 76.58           O
ATOM   4749  N   SER A 382      13.276  26.3471103.844  1.00303.92           N
ATOM   4750  H   SER A 382      13.712  25.4531103.764  1.00303.92           H
ATOM   4751  CA  SER A 382      12.280  26.4671104.867  0.25303.92           C
ATOM   4752  HA  SER A 382      11.926  25.5321104.460  1.00303.92           H
ATOM   4753  CB  SER A 382      10.817  26.7871104.485  1.00303.92           C
ATOM   4754  HB3 SER A 382      10.179  26.7631105.395  1.00303.92           H
ATOM   4755  HB2 SER A 382      10.444  26.0281103.765  1.00303.92           H
ATOM   4756  OG  SER A 382      10.722  28.0751103.896  1.00303.92           O
ATOM   4757  HG  SER A 382      11.033  28.6921104.562  1.00303.92           H
ATOM   4758  C   SER A 382      12.486  25.7101106.152  1.00303.92           C
ATOM   4759  O   SER A 382      13.155  24.6781106.193  1.00303.92           O
HETATM 4760  N   HYP A 383      11.939  26.2531107.213  1.00343.00           N
HETATM 4761  CD  HYP A 383      11.466  27.6261107.221  1.00343.00           C
HETATM 4762  HD1 HYP A 383      11.886  28.5841107.603  1.00343.00           H
HETATM 4763  HD2 HYP A 383      11.064  28.3841106.512  1.00343.00           H
HETATM 4764  CA  HYP A 383      11.789  25.6341108.498  0.70343.00           C
HETATM 4765  HA  HYP A 383      10.806  25.2381108.272  1.00343.00           H
HETATM 4766  CB  HYP A 383      11.372  26.7081109.485  1.00343.00           C
HETATM 4767  HB1 HYP A 383      11.040  26.8081109.908  1.00343.00           H
HETATM 4768  HB2 HYP A 383      11.549  27.1531109.748  1.00343.00           H
HETATM 4769  CG  HYP A 383      10.539  27.5011108.442  1.00343.00           C
HETATM 4770  HG  HYP A 383       9.669  26.8771108.145  1.00343.00           H
HETATM 4771  OE  HYP A 383      10.091  28.7701108.922  1.00343.00           O
HETATM 4772  HE  HYP A 383      10.847  29.2781109.227  1.00343.00           H
HETATM 4773  C   HYP A 383      12.753  24.6371109.033  1.00343.00           C
HETATM 4774  O   HYP A 383      12.619  23.4471108.751  1.00343.00           O
ATOM   4775  N   GLY A 384      13.699  25.1141109.863  1.00 35.50           N
ATOM   4776  H   GLY A 384      13.871  26.0881109.977  1.00 35.50           H
ATOM   4777  CA  GLY A 384      14.207  24.2631110.893  0.79 35.50           C
ATOM   4778  HA3 GLY A 384      15.044  24.7641111.357  1.00 35.50           H
ATOM   4779  HA2 GLY A 384      14.434  23.3021110.456  1.00 35.50           H
ATOM   4780  C   GLY A 384      13.102  24.1151111.892  1.00 35.50           C
ATOM   4781  O   GLY A 384      12.280  25.0131112.063  1.00 35.50           O
ATOM   4782  N   SER A 385      13.058  22.9571112.575  1.00150.32           N
ATOM   4783  H   SER A 385      13.728  22.2321112.432  1.00150.32           H
ATOM   4784  CA  SER A 385      12.051  22.6991113.563  0.61150.32           C
ATOM   4785  HA  SER A 385      11.203  23.3331113.350  1.00150.32           H
ATOM   4786  CB  SER A 385      11.644  21.2151113.591  1.00150.32           C
ATOM   4787  HB3 SER A 385      10.884  21.0461114.384  1.00150.32           H
ATOM   4788  HB2 SER A 385      12.529  20.5761113.792  1.00150.32           H
ATOM   4789  OG  SER A 385      11.086  20.8491112.337  1.00150.32           O
ATOM   4790  HG  SER A 385      10.897  19.9091112.395  1.00150.32           H
ATOM   4791  C   SER A 385      12.651  23.0851114.891  1.00150.32           C
ATOM   4792  O   SER A 385      13.711  23.7091114.901  1.00150.32           O
HETATM 4793  N   HYP A 386      12.047  22.7861116.023  1.00306.44           N
HETATM 4794  CD  HYP A 386      10.730  22.2341116.188  1.00306.44           C
HETATM 4795  HD1 HYP A 386       9.917  21.7751115.581  1.00306.44           H
HETATM 4796  HD2 HYP A 386      10.273  21.4861116.875  1.00306.44           H
HETATM 4797  CA  HYP A 386      12.582  23.0941117.302  0.62306.44           C
HETATM 4798  HA  HYP A 386      13.306  23.8221116.962  1.00306.44           H
HETATM 4799  CB  HYP A 386      11.370  23.6391118.099  1.00306.44           C
HETATM 4800  HB1 HYP A 386      11.137  24.0991118.281  1.00306.44           H
HETATM 4801  HB2 HYP A 386      11.020  23.5131118.500  1.00306.44           H
HETATM 4802  CG  HYP A 386      10.255  23.4431117.001  1.00306.44           C
HETATM 4803  HG  HYP A 386       9.285  23.2111117.492  1.00306.44           H
HETATM 4804  OE  HYP A 386      10.139  24.6111116.187  1.00306.44           O
HETATM 4805  HE  HYP A 386       9.397  24.5071115.587  1.00306.44           H
HETATM 4806  C   HYP A 386      13.255  21.8781117.867  1.00306.44           C
HETATM 4807  O   HYP A 386      12.975  20.7981117.349  1.00306.44           O
ATOM   4808  N   GLY A 387      14.136  21.9581118.901  1.00 97.35           N
ATOM   4809  H   GLY A 387      14.523  21.1161119.267  1.00 97.35           H
ATOM   4810  CA  GLY A 387      14.668  23.1391119.540  0.82 97.35           C
ATOM   4811  HA3 GLY A 387      15.569  23.4301119.017  1.00 97.35           H
ATOM   4812  HA2 GLY A 387      13.891  23.8861119.576  1.00 97.35           H
ATOM   4813  C   GLY A 387      15.013  22.6801120.942  1.00 97.35           C
ATOM   4814  O   GLY A 387      14.332  21.8071121.476  1.00 97.35           O
ATOM   4815  N   PRO A 388      16.041  23.2141121.564  1.00147.19           N
ATOM   4816  CA  PRO A 388      16.428  22.8061122.908  0.63147.19           C
ATOM   4817  HA  PRO A 388      16.146  21.7691123.022  1.00147.19           H
ATOM   4818  CD  PRO A 388      17.175  23.7221120.815  1.00147.19           C
ATOM   4819  HD3 PRO A 388      17.529  22.9161120.137  1.00147.19           H
ATOM   4820  HD2 PRO A 388      16.873  24.6161120.228  1.00147.19           H
ATOM   4821  CB  PRO A 388      17.935  22.9991122.971  1.00147.19           C
ATOM   4822  HB3 PRO A 388      18.277  23.3021123.983  1.00147.19           H
ATOM   4823  HB2 PRO A 388      18.426  22.0441122.684  1.00147.19           H
ATOM   4824  CG  PRO A 388      18.219  24.0431121.892  1.00147.19           C
ATOM   4825  HG3 PRO A 388      18.025  25.0561122.304  1.00147.19           H
ATOM   4826  HG2 PRO A 388      19.259  23.9731121.531  1.00147.19           H
ATOM   4827  C   PRO A 388      15.761  23.5871123.994  1.00147.19           C
ATOM   4828  O   PRO A 388      14.961  24.4791123.717  1.00147.19           O
ATOM   4829  N   ASP A 389      16.121  23.2281125.248  1.00180.37           N
ATOM   4830  H   ASP A 389      16.775  22.4911125.388  1.00180.37           H
ATOM   4831  CA  ASP A 389      15.611  23.8091126.457  0.55180.37           C
ATOM   4832  HA  ASP A 389      14.599  24.1261126.262  1.00180.37           H
ATOM   4833  CB  ASP A 389      15.652  22.8111127.631  1.00180.37           C
ATOM   4834  HB3 ASP A 389      16.703  22.6371127.944  1.00180.37           H
ATOM   4835  HB2 ASP A 389      15.207  21.8431127.317  1.00180.37           H
ATOM   4836  CG  ASP A 389      14.846  23.3641128.796  1.00180.37           C
ATOM   4837  OD1 ASP A 389      14.802  22.6801129.854  1.00180.37           O
ATOM   4838  OD2 ASP A 389      14.252  24.4651128.645  1.00180.37           O
ATOM   4839  C   ASP A 389      16.460  24.9821126.825  1.00180.37           C
ATOM   4840  O   ASP A 389      16.585  25.9131126.037  1.00180.37           O
ATOM   4841  N   GLY A 390      17.037  24.9771128.053  1.00 95.85           N
ATOM   4842  H   GLY A 390      16.923  24.2211128.693  1.00 95.85           H
ATOM   4843  CA  GLY A 390      17.881  26.0631128.484  0.83 95.85           C
ATOM   4844  HA3 GLY A 390      18.695  26.1291127.777  1.00 95.85           H
ATOM   4845  HA2 GLY A 390      17.288  26.9601128.545  1.00 95.85           H
ATOM   4846  C   GLY A 390      18.446  25.7251129.830  1.00 95.85           C
ATOM   4847  O   GLY A 390      18.399  24.5781130.273  1.00 95.85           O
ATOM   4848  N   LYS A 391      19.006  26.7481130.508  1.00288.74           N
ATOM   4849  H   LYS A 391      19.021  27.6731130.135  1.00288.74           H
ATOM   4850  CA  LYS A 391      19.680  26.5741131.766  0.67288.74           C
ATOM   4851  HA  LYS A 391      20.224  25.6421131.712  1.00288.74           H
ATOM   4852  CB  LYS A 391      20.632  27.7301132.122  1.00288.74           C
ATOM   4853  HB3 LYS A 391      21.237  27.4321133.005  1.00288.74           H
ATOM   4854  HB2 LYS A 391      21.323  27.9301131.275  1.00288.74           H
ATOM   4855  CG  LYS A 391      19.858  28.9991132.486  1.00288.74           C
ATOM   4856  HG3 LYS A 391      19.276  29.3301131.600  1.00288.74           H
ATOM   4857  HG2 LYS A 391      19.139  28.7431133.294  1.00288.74           H
ATOM   4858  CD  LYS A 391      20.725  30.1631132.979  1.00288.74           C
ATOM   4859  HD3 LYS A 391      20.046  31.0221133.164  1.00288.74           H
ATOM   4860  HD2 LYS A 391      21.443  30.4561132.184  1.00288.74           H
ATOM   4861  CE  LYS A 391      21.489  29.8881134.279  1.00288.74           C
ATOM   4862  HE3 LYS A 391      21.967  30.8261134.632  1.00288.74           H
ATOM   4863  HE2 LYS A 391      20.819  29.4961135.073  1.00288.74           H
ATOM   4864  NZ  LYS A 391      22.571  28.9031134.056  1.00288.74           N
ATOM   4865  HZ1 LYS A 391      23.209  28.9021134.878  1.00288.74           H
ATOM   4866  HZ2 LYS A 391      22.165  27.9541133.931  1.00288.74           H
ATOM   4867  HZ3 LYS A 391      23.107  29.1681133.205  1.00288.74           H
ATOM   4868  C   LYS A 391      18.709  26.5211132.903  1.00288.74           C
ATOM   4869  O   LYS A 391      17.531  26.8441132.760  1.00288.74           O
ATOM   4870  N   THR A 392      19.218  26.0761134.075  1.00 71.40           N
ATOM   4871  H   THR A 392      20.169  25.7871134.153  1.00 71.40           H
ATOM   4872  CA  THR A 392      18.457  26.0371135.293  0.47 71.40           C
ATOM   4873  HA  THR A 392      17.429  25.8291135.038  1.00 71.40           H
ATOM   4874  CB  THR A 392      18.982  25.0301136.271  1.00 71.40           C
ATOM   4875  HB  THR A 392      20.053  25.2371136.481  1.00 71.40           H
ATOM   4876  OG1 THR A 392      18.880  23.7241135.720  1.00 71.40           O
ATOM   4877  HG1 THR A 392      19.360  23.7471134.889  1.00 71.40           H
ATOM   4878  CG2 THR A 392      18.175  25.1301137.573  1.00 71.40           C
ATOM   4879 HG21 THR A 392      17.094  24.9651137.376  1.00 71.40           H
ATOM   4880 HG22 THR A 392      18.307  26.1371138.023  1.00 71.40           H
ATOM   4881 HG23 THR A 392      18.526  24.3671138.301  1.00 71.40           H
ATOM   4882  C   THR A 392      18.552  27.3971135.901  1.00 71.40           C
ATOM   4883  O   THR A 392      19.616  28.0141135.905  1.00 71.40           O
ATOM   4884  N   GLY A 393      17.418  27.9081136.415  1.00 31.48           N
ATOM   4885  H   GLY A 393      16.552  27.4131136.414  1.00 31.48           H
ATOM   4886  CA  GLY A 393      17.410  29.2311136.965  0.82 31.48           C
ATOM   4887  HA3 GLY A 393      18.024  29.8481136.326  1.00 31.48           H
ATOM   4888  HA2 GLY A 393      16.379  29.5471137.034  1.00 31.48           H
ATOM   4889  C   GLY A 393      18.011  29.2071138.344  1.00 31.48           C
ATOM   4890  O   GLY A 393      17.817  28.2841139.133  1.00 31.48           O
ATOM   4891  N   PRO A 394      18.756  30.2501138.606  1.00139.69           N
ATOM   4892  CA  PRO A 394      19.417  30.4341139.880  0.49139.69           C
ATOM   4893  HA  PRO A 394      19.805  29.4711140.177  1.00139.69           H
ATOM   4894  CD  PRO A 394      19.578  30.7721137.530  1.00139.69           C
ATOM   4895  HD3 PRO A 394      20.303  29.9831137.238  1.00139.69           H
ATOM   4896  HD2 PRO A 394      18.938  31.0521136.666  1.00139.69           H
ATOM   4897  CB  PRO A 394      20.540  31.4451139.607  1.00139.69           C
ATOM   4898  HB3 PRO A 394      20.536  32.2781140.342  1.00139.69           H
ATOM   4899  HB2 PRO A 394      21.520  30.9231139.645  1.00139.69           H
ATOM   4900  CG  PRO A 394      20.285  31.9561138.180  1.00139.69           C
ATOM   4901  HG3 PRO A 394      21.208  32.2681137.647  1.00139.69           H
ATOM   4902  HG2 PRO A 394      19.570  32.8061138.217  1.00139.69           H
ATOM   4903  C   PRO A 394      18.510  30.9321140.976  1.00139.69           C
ATOM   4904  O   PRO A 394      17.420  31.4361140.710  1.00139.69           O
HETATM 4905  N   HYP A 395      18.984  30.7241142.186  1.00328.51           N
HETATM 4906  CD  HYP A 395      20.177  29.9191142.377  1.00328.51           C
HETATM 4907  HD1 HYP A 395      20.359  28.8661142.688  1.00328.51           H
HETATM 4908  HD2 HYP A 395      21.105  29.6411141.828  1.00328.51           H
HETATM 4909  CA  HYP A 395      18.445  31.1821143.439  0.50328.51           C
HETATM 4910  HA  HYP A 395      19.049  32.0811143.447  1.00328.51           H
HETATM 4911  CB  HYP A 395      19.143  30.3851144.528  1.00328.51           C
HETATM 4912  HB1 HYP A 395      19.204  29.8811144.730  1.00328.51           H
HETATM 4913  HB2 HYP A 395      19.346  30.4201145.034  1.00328.51           H
HETATM 4914  CG  HYP A 395      20.519  30.4101143.800  1.00328.51           C
HETATM 4915  HG  HYP A 395      21.232  29.7151144.294  1.00328.51           H
HETATM 4916  OE  HYP A 395      21.030  31.7451143.794  1.00328.51           O
HETATM 4917  HE  HYP A 395      21.917  31.7481143.426  1.00328.51           H
HETATM 4918  C   HYP A 395      16.995  31.4491143.632  1.00328.51           C
HETATM 4919  O   HYP A 395      16.168  30.9591142.865  1.00328.51           O
ATOM   4920  N   GLY A 396      16.685  32.2341144.685  1.00 61.31           N
ATOM   4921  H   GLY A 396      17.383  32.6361145.273  1.00 61.31           H
ATOM   4922  CA  GLY A 396      15.328  32.4751145.058  0.49 61.31           C
ATOM   4923  HA3 GLY A 396      14.882  31.5221145.298  1.00 61.31           H
ATOM   4924  HA2 GLY A 396      14.849  33.0031144.245  1.00 61.31           H
ATOM   4925  C   GLY A 396      15.331  33.3401146.284  1.00 61.31           C
ATOM   4926  O   GLY A 396      16.365  33.8081146.756  1.00 61.31           O
ATOM   4927  N   PRO A 397      14.143  33.5601146.776  1.00235.27           N
ATOM   4928  CA  PRO A 397      13.935  34.3741147.955  0.82235.27           C
ATOM   4929  HA  PRO A 397      14.618  35.2121147.891  1.00235.27           H
ATOM   4930  CD  PRO A 397      13.015  33.6341145.862  1.00235.27           C
ATOM   4931  HD3 PRO A 397      13.378  33.7791144.822  1.00235.27           H
ATOM   4932  HD2 PRO A 397      12.456  32.6771145.938  1.00235.27           H
ATOM   4933  CB  PRO A 397      12.467  34.8041147.879  1.00235.27           C
ATOM   4934  HB3 PRO A 397      12.293  35.7961148.348  1.00235.27           H
ATOM   4935  HB2 PRO A 397      11.835  34.0401148.379  1.00235.27           H
ATOM   4936  CG  PRO A 397      12.161  34.7951146.375  1.00235.27           C
ATOM   4937  HG3 PRO A 397      11.081  34.6871146.140  1.00235.27           H
ATOM   4938  HG2 PRO A 397      12.547  35.7361145.926  1.00235.27           H
ATOM   4939  C   PRO A 397      14.227  33.5881149.196  1.00235.27           C
ATOM   4940  O   PRO A 397      14.669  32.4501149.094  1.00235.27           O
ATOM   4941  N   ALA A 398      14.034  34.1941150.384  1.00183.03           N
ATOM   4942  H   ALA A 398      13.698  35.1311150.446  1.00183.03           H
ATOM   4943  CA  ALA A 398      14.286  33.5351151.640  0.36183.03           C
ATOM   4944  HA  ALA A 398      15.065  32.8061151.475  1.00183.03           H
ATOM   4945  CB  ALA A 398      14.695  34.5151152.753  1.00183.03           C
ATOM   4946  HB1 ALA A 398      15.638  35.0361152.479  1.00183.03           H
ATOM   4947  HB2 ALA A 398      13.902  35.2791152.903  1.00183.03           H
ATOM   4948  HB3 ALA A 398      14.852  33.9751153.711  1.00183.03           H
ATOM   4949  C   ALA A 398      13.048  32.8291152.113  1.00183.03           C
ATOM   4950  O   ALA A 398      12.002  32.8841151.471  1.00183.03           O
ATOM   4951  N   GLY A 399      13.167  32.1371153.273  1.00 79.04           N
ATOM   4952  H   GLY A 399      14.023  32.1321153.783  1.00 79.04           H
ATOM   4953  CA  GLY A 399      12.105  31.3481153.846  0.63 79.04           C
ATOM   4954  HA3 GLY A 399      11.532  30.9331153.031  1.00 79.04           H
ATOM   4955  HA2 GLY A 399      12.566  30.6081154.484  1.00 79.04           H
ATOM   4956  C   GLY A 399      11.208  32.2161154.683  1.00 79.04           C
ATOM   4957  O   GLY A 399      11.235  33.4421154.585  1.00 79.04           O
ATOM   4958  N   GLN A 400      10.377  31.5701155.537  1.00239.09           N
ATOM   4959  H   GLN A 400      10.383  30.5771155.625  1.00239.09           H
ATOM   4960  CA  GLN A 400       9.395  32.2631156.331  0.73239.09           C
ATOM   4961  HA  GLN A 400       9.355  33.2791155.967  1.00239.09           H
ATOM   4962  CB  GLN A 400       7.994  31.6231156.214  1.00239.09           C
ATOM   4963  HB3 GLN A 400       7.634  31.7731155.172  1.00239.09           H
ATOM   4964  HB2 GLN A 400       8.066  30.5301156.398  1.00239.09           H
ATOM   4965  CG  GLN A 400       6.955  32.2181157.167  1.00239.09           C
ATOM   4966  HG3 GLN A 400       7.243  31.9731158.213  1.00239.09           H
ATOM   4967  HG2 GLN A 400       6.903  33.3221157.055  1.00239.09           H
ATOM   4968  CD  GLN A 400       5.597  31.6051156.862  1.00239.09           C
ATOM   4969  OE1 GLN A 400       4.601  31.9201157.511  1.00239.09           O
ATOM   4970  NE2 GLN A 400       5.550  30.7081155.841  1.00239.09           N
ATOM   4971 HE22 GLN A 400       4.678  30.2911155.583  1.00239.09           H
ATOM   4972 HE21 GLN A 400       6.385  30.4711155.344  1.00239.09           H
ATOM   4973  C   GLN A 400       9.808  32.3051157.782  1.00239.09           C
ATOM   4974  O   GLN A 400      10.679  31.5631158.233  1.00239.09           O
ATOM   4975  N   ASP A 401       9.151  33.2231158.531  1.00257.53           N
ATOM   4976  H   ASP A 401       8.439  33.7771158.106  1.00257.53           H
ATOM   4977  CA  ASP A 401       9.408  33.5811159.904  0.46257.53           C
ATOM   4978  HA  ASP A 401      10.463  33.7981159.979  1.00257.53           H
ATOM   4979  CB  ASP A 401       8.587  34.8371160.278  1.00257.53           C
ATOM   4980  HB3 ASP A 401       8.774  35.6301159.522  1.00257.53           H
ATOM   4981  HB2 ASP A 401       7.503  34.5961160.269  1.00257.53           H
ATOM   4982  CG  ASP A 401       8.975  35.3911161.643  1.00257.53           C
ATOM   4983  OD1 ASP A 401       8.126  36.1121162.233  1.00257.53           O
ATOM   4984  OD2 ASP A 401      10.119  35.1361162.102  1.00257.53           O
ATOM   4985  C   ASP A 401       9.068  32.4711160.864  1.00257.53           C
ATOM   4986  O   ASP A 401       8.278  31.5791160.559  1.00257.53           O
ATOM   4987  N   GLY A 402       9.701  32.5211162.064  1.00 47.13           N
ATOM   4988  H   GLY A 402      10.357  33.2421162.270  1.00 47.13           H
ATOM   4989  CA  GLY A 402       9.548  31.5401163.112  0.15 47.13           C
ATOM   4990  HA3 GLY A 402      10.449  31.5761163.707  1.00 47.13           H
ATOM   4991  HA2 GLY A 402       9.366  30.5851162.643  1.00 47.13           H
ATOM   4992  C   GLY A 402       8.381  31.8921163.993  1.00 47.13           C
ATOM   4993  O   GLY A 402       7.684  32.8771163.754  1.00 47.13           O
ATOM   4994  N   ARG A 403       8.155  31.0821165.059  1.00999.99           N
ATOM   4995  H   ARG A 403       8.729  30.2911165.259  1.00999.99           H
ATOM   4996  CA  ARG A 403       7.012  31.2821165.916  0.54999.99           C
ATOM   4997  HA  ARG A 403       6.561  32.2251165.644  1.00999.99           H
ATOM   4998  CB  ARG A 403       5.991  30.1371165.797  1.00999.99           C
ATOM   4999  HB3 ARG A 403       5.688  30.0031164.736  1.00999.99           H
ATOM   5000  HB2 ARG A 403       6.482  29.1991166.133  1.00999.99           H
ATOM   5001  CG  ARG A 403       4.752  30.3661166.662  1.00999.99           C
ATOM   5002  HG3 ARG A 403       4.167  31.2051166.227  1.00999.99           H
ATOM   5003  HG2 ARG A 403       5.083  30.6631167.679  1.00999.99           H
ATOM   5004  CD  ARG A 403       3.850  29.1371166.793  1.00999.99           C
ATOM   5005  HD3 ARG A 403       3.440  28.8091165.813  1.00999.99           H
ATOM   5006  HD2 ARG A 403       4.392  28.2961167.279  1.00999.99           H
ATOM   5007  NE  ARG A 403       2.714  29.5251167.675  1.00999.99           N
ATOM   5008  HE  ARG A 403       2.700  30.4361168.088  1.00999.99           H
ATOM   5009  CZ  ARG A 403       1.698  28.6501167.931  1.00999.99           C
ATOM   5010  NH1 ARG A 403       1.699  27.4081167.366  1.00999.99           N
ATOM   5011 HH11 ARG A 403       0.690  29.9311169.183  1.00999.99           H
ATOM   5012 HH12 ARG A 403      -0.068  28.3901168.953  1.00999.99           H
ATOM   5013  NH2 ARG A 403       0.681  29.0241168.760  1.00999.99           N
ATOM   5014 HH21 ARG A 403       2.446  27.1341166.760  1.00999.99           H
ATOM   5015 HH22 ARG A 403       0.951  26.7721167.558  1.00999.99           H
ATOM   5016  C   ARG A 403       7.408  31.3111167.370  1.00999.99           C
ATOM   5017  O   ARG A 403       8.292  30.5881167.827  1.00999.99           O
HETATM 5018  N   HYP A 404       6.749  32.1941168.079  1.00331.24           N
HETATM 5019  CD  HYP A 404       5.884  33.1731167.448  1.00331.24           C
HETATM 5020  HD1 HYP A 404       5.990  34.2501167.186  1.00331.24           H
HETATM 5021  HD2 HYP A 404       5.264  33.2831166.530  1.00331.24           H
HETATM 5022  CA  HYP A 404       6.782  32.3631169.506  0.82331.24           C
HETATM 5023  HA  HYP A 404       5.910  31.7311169.629  1.00331.24           H
HETATM 5024  CB  HYP A 404       6.158  33.7081169.810  1.00331.24           C
HETATM 5025  HB1 HYP A 404       5.839  33.9731170.167  1.00331.24           H
HETATM 5026  HB2 HYP A 404       6.223  34.2471169.740  1.00331.24           H
HETATM 5027  CG  HYP A 404       5.067  33.5361168.707  1.00331.24           C
HETATM 5028  HG  HYP A 404       4.503  34.4811168.557  1.00331.24           H
HETATM 5029  OE  HYP A 404       4.187  32.4701169.075  1.00331.24           O
HETATM 5030  HE  HYP A 404       3.503  32.3711168.409  1.00331.24           H
HETATM 5031  C   HYP A 404       7.912  31.8421170.335  1.00331.24           C
HETATM 5032  O   HYP A 404       9.066  31.9161169.917  1.00331.24           O
ATOM   5033  N   GLY A 405       7.562  31.3021171.525  1.00 62.94           N
ATOM   5034  H   GLY A 405       6.607  31.2341171.801  1.00 62.94           H
ATOM   5035  CA  GLY A 405       8.513  30.8021172.477  0.44 62.94           C
ATOM   5036  HA3 GLY A 405       9.226  31.5841172.683  1.00 62.94           H
ATOM   5037  HA2 GLY A 405       8.937  29.8931172.071  1.00 62.94           H
ATOM   5038  C   GLY A 405       7.747  30.4791173.721  1.00 62.94           C
ATOM   5039  O   GLY A 405       6.554  30.7651173.823  1.00 62.94           O
ATOM   5040  N   PRO A 406       8.408  29.8671174.665  1.00207.10           N
ATOM   5041  CA  PRO A 406       7.739  29.5231175.894  0.19207.10           C
ATOM   5042  HA  PRO A 406       6.756  29.1631175.635  1.00207.10           H
ATOM   5043  CD  PRO A 406       9.432  28.8931174.321  1.00207.10           C
ATOM   5044  HD3 PRO A 406       9.298  28.5531173.272  1.00207.10           H
ATOM   5045  HD2 PRO A 406      10.422  29.3831174.441  1.00207.10           H
ATOM   5046  CB  PRO A 406       8.622  28.4561176.542  1.00207.10           C
ATOM   5047  HB3 PRO A 406       9.414  28.9571177.138  1.00207.10           H
ATOM   5048  HB2 PRO A 406       8.044  27.7661177.193  1.00207.10           H
ATOM   5049  CG  PRO A 406       9.266  27.7571175.338  1.00207.10           C
ATOM   5050  HG3 PRO A 406      10.220  27.2461175.589  1.00207.10           H
ATOM   5051  HG2 PRO A 406       8.544  27.0171174.932  1.00207.10           H
ATOM   5052  C   PRO A 406       7.620  30.7431176.747  1.00207.10           C
ATOM   5053  O   PRO A 406       8.252  31.7611176.471  1.00207.10           O
ATOM   5054  N   PRO A 407       6.768  30.6341177.722  1.00130.57           N
ATOM   5055  CA  PRO A 407       6.499  31.6831178.671  0.85130.57           C
[truncated: 2,696,040 more chars]
