# Supplementary material for: Devising Bone Molecular Models at the Nanoscale: From Usual Mineralized Collagen Fibrils to the First Bone Fibers Including Hydroxyapatite in the Extra-Fibrillar Volume
Source: Materials (Basel). 2022 Mar 19;15(6):2274. doi: 10.3390/ma15062274 (PMC8955169; doi:10.3390/ma15062274)
Supplement: Supplementary file 1 [file materials-15-02274-s001.zip › Supplementary_Materials/0-COL1_Modeller/2_models_allh/COL1.B99990035.pdb]

EXPDTA    THEORETICAL MODEL, MODELLER 9.25 2021/08/20 11:43:47
REMARK   6 MODELLER OBJECTIVE FUNCTION:    901749.5000
REMARK   6 MODELLER BEST TEMPLATE % SEQ ID:  91.481
REMARK   6 SEQUENCE: COL1
REMARK   6 ALIGNMENT: ../1_alignment/ALI_RATlength.ali
REMARK   6 SCRIPT: 2_model_RATlength_allH.py
REMARK   6 DOPE score: -90677.25000
REMARK   6 GA341 score: 1.00000
REMARK   6 TEMPLATE: 3hr2_noLYZ 1:A - 1054:A MODELS 1:A - 1054:A AT 91.5%
REMARK   6 TEMPLATE: 3hr2_noLYZ 1:B - 1026:B MODELS 1055:B - 2080:B AT 91.5%
REMARK   6 TEMPLATE: 3hr2_noLYZ 1:C - 1054:C MODELS 2081:C - 3134:C AT 91.5%
ATOM      1  N   GLN A   1      -6.464  21.486   9.921  1.00101.08           N
ATOM      2  H   GLN A   1      -7.278  22.122  10.041  1.00101.08           H
ATOM      3  CA  GLN A   1      -6.909  20.076  10.010  1.00101.08           C
ATOM      4  HA  GLN A   1      -7.586  19.897   9.187  1.00101.08           H
ATOM      5  CB  GLN A   1      -5.681  19.153   9.923  1.00101.08           C
ATOM      6  HB3 GLN A   1      -5.986  18.096  10.081  1.00101.08           H
ATOM      7  HB2 GLN A   1      -4.969  19.436  10.727  1.00101.08           H
ATOM      8  CG  GLN A   1      -4.962  19.262   8.572  1.00101.08           C
ATOM      9  HG3 GLN A   1      -3.968  18.768   8.621  1.00101.08           H
ATOM     10  HG2 GLN A   1      -4.821  20.330   8.299  1.00101.08           H
ATOM     11  CD  GLN A   1      -5.805  18.569   7.508  1.00101.08           C
ATOM     12  OE1 GLN A   1      -6.967  18.236   7.735  1.00101.08           O
ATOM     13  NE2 GLN A   1      -5.199  18.337   6.312  1.00101.08           N
ATOM     14 HE22 GLN A   1      -5.697  17.874   5.578  1.00101.08           H
ATOM     15 HE21 GLN A   1      -4.250  18.618   6.169  1.00101.08           H
ATOM     16  C   GLN A   1      -7.639  19.868  11.301  1.00101.08           C
ATOM     17  O   GLN A   1      -8.288  20.785  11.801  1.00101.08           O
ATOM     18  H2  GLN A   1      -6.026  21.651   8.992  1.00101.08           H
ATOM     19  H3  GLN A   1      -5.766  21.672  10.670  1.00101.08           H
ATOM     20  N   LEU A   2      -7.576  18.650  11.874  1.00151.94           N
ATOM     21  H   LEU A   2      -7.047  17.892  11.499  1.00151.94           H
ATOM     22  CA  LEU A   2      -8.286  18.421  13.102  1.00151.94           C
ATOM     23  HA  LEU A   2      -8.834  19.318  13.347  1.00151.94           H
ATOM     24  CB  LEU A   2      -9.206  17.184  13.092  1.00151.94           C
ATOM     25  HB3 LEU A   2      -9.615  17.040  14.115  1.00151.94           H
ATOM     26  HB2 LEU A   2      -8.587  16.293  12.852  1.00151.94           H
ATOM     27  CG  LEU A   2     -10.392  17.228  12.101  1.00151.94           C
ATOM     28  HG  LEU A   2     -10.905  17.809  12.897  1.00151.94           H
ATOM     29  CD1 LEU A   2     -11.501  16.189  12.321  1.00151.94           C
ATOM     30 HD11 LEU A   2     -12.460  16.698  12.557  1.00151.94           H
ATOM     31 HD12 LEU A   2     -11.644  15.568  11.411  1.00151.94           H
ATOM     32 HD13 LEU A   2     -11.240  15.522  13.170  1.00151.94           H
ATOM     33  CD2 LEU A   2     -10.635  18.487  11.255  1.00151.94           C
ATOM     34 HD21 LEU A   2     -10.377  19.406  11.822  1.00151.94           H
ATOM     35 HD22 LEU A   2     -11.707  18.539  10.964  1.00151.94           H
ATOM     36 HD23 LEU A   2     -10.024  18.452  10.328  1.00151.94           H
ATOM     37  C   LEU A   2      -7.278  18.147  14.171  1.00151.94           C
ATOM     38  O   LEU A   2      -6.231  17.557  13.906  1.00151.94           O
ATOM     39  N   SER A   3      -7.558  18.573  15.422  1.00205.59           N
ATOM     40  H   SER A   3      -8.383  19.075  15.672  1.00205.59           H
ATOM     41  CA  SER A   3      -6.614  18.270  16.454  1.00205.59           C
ATOM     42  HA  SER A   3      -7.500  18.211  17.070  1.00205.59           H
ATOM     43  CB  SER A   3      -6.294  19.197  17.651  1.00205.59           C
ATOM     44  HB3 SER A   3      -6.643  20.226  17.418  1.00205.59           H
ATOM     45  HB2 SER A   3      -5.201  19.226  17.849  1.00205.59           H
ATOM     46  OG  SER A   3      -6.978  18.760  18.818  1.00205.59           O
ATOM     47  HG  SER A   3      -7.893  18.624  18.567  1.00205.59           H
ATOM     48  C   SER A   3      -6.404  16.809  16.639  1.00205.59           C
ATOM     49  O   SER A   3      -7.361  16.036  16.648  1.00205.59           O
ATOM     50  N   TYR A   4      -5.140  16.379  16.786  1.00122.52           N
ATOM     51  H   TYR A   4      -4.349  16.984  16.811  1.00122.52           H
ATOM     52  CA  TYR A   4      -4.905  14.975  16.906  1.00122.52           C
ATOM     53  HA  TYR A   4      -5.840  14.498  17.164  1.00122.52           H
ATOM     54  CB  TYR A   4      -4.274  14.366  15.645  1.00122.52           C
ATOM     55  HB3 TYR A   4      -4.868  14.676  14.760  1.00122.52           H
ATOM     56  HB2 TYR A   4      -3.227  14.717  15.530  1.00122.52           H
ATOM     57  CG  TYR A   4      -4.266  12.867  15.655  1.00122.52           C
ATOM     58  CD1 TYR A   4      -3.245  12.136  16.226  1.00122.52           C
ATOM     59  HD1 TYR A   4      -2.421  12.642  16.707  1.00122.52           H
ATOM     60  CD2 TYR A   4      -5.309  12.188  15.065  1.00122.52           C
ATOM     61  HD2 TYR A   4      -6.119  12.744  14.617  1.00122.52           H
ATOM     62  CE1 TYR A   4      -3.268  10.758  16.194  1.00122.52           C
ATOM     63  HE1 TYR A   4      -2.463  10.194  16.641  1.00122.52           H
ATOM     64  CE2 TYR A   4      -5.336  10.815  15.031  1.00122.52           C
ATOM     65  HE2 TYR A   4      -6.158  10.301  14.553  1.00122.52           H
ATOM     66  CZ  TYR A   4      -4.313  10.095  15.594  1.00122.52           C
ATOM     67  OH  TYR A   4      -4.341   8.684  15.553  1.00122.52           O
ATOM     68  HH  TYR A   4      -3.501   8.358  15.883  1.00122.52           H
ATOM     69  C   TYR A   4      -3.929  14.807  18.016  1.00122.52           C
ATOM     70  O   TYR A   4      -3.232  15.746  18.398  1.00122.52           O
ATOM     71  N   GLY A   5      -3.880  13.595  18.585  1.00 65.00           N
ATOM     72  H   GLY A   5      -4.462  12.835  18.306  1.00 65.00           H
ATOM     73  CA  GLY A   5      -2.943  13.336  19.626  1.00 65.00           C
ATOM     74  HA3 GLY A   5      -1.952  13.343  19.196  1.00 65.00           H
ATOM     75  HA2 GLY A   5      -3.106  14.051  20.419  1.00 65.00           H
ATOM     76  C   GLY A   5      -3.257  11.971  20.117  1.00 65.00           C
ATOM     77  O   GLY A   5      -4.340  11.446  19.861  1.00 65.00           O
ATOM     78  N   TYR A   6      -2.322  11.354  20.855  1.00185.50           N
ATOM     79  H   TYR A   6      -1.432  11.742  21.081  1.00185.50           H
ATOM     80  CA  TYR A   6      -2.625  10.046  21.327  1.00185.50           C
ATOM     81  HA  TYR A   6      -3.430   9.645  20.729  1.00185.50           H
ATOM     82  CB  TYR A   6      -1.403   9.102  21.360  1.00185.50           C
ATOM     83  HB3 TYR A   6      -0.835   9.166  20.409  1.00185.50           H
ATOM     84  HB2 TYR A   6      -0.733   9.356  22.210  1.00185.50           H
ATOM     85  CG  TYR A   6      -1.844   7.681  21.521  1.00185.50           C
ATOM     86  CD1 TYR A   6      -2.548   7.082  20.502  1.00185.50           C
ATOM     87  HD1 TYR A   6      -2.787   7.650  19.615  1.00185.50           H
ATOM     88  CD2 TYR A   6      -1.537   6.935  22.638  1.00185.50           C
ATOM     89  HD2 TYR A   6      -0.968   7.376  23.443  1.00185.50           H
ATOM     90  CE1 TYR A   6      -2.961   5.775  20.598  1.00185.50           C
ATOM     91  HE1 TYR A   6      -3.519   5.327  19.790  1.00185.50           H
ATOM     92  CE2 TYR A   6      -1.948   5.623  22.738  1.00185.50           C
ATOM     93  HE2 TYR A   6      -1.699   5.046  23.616  1.00185.50           H
ATOM     94  CZ  TYR A   6      -2.663   5.040  21.719  1.00185.50           C
ATOM     95  OH  TYR A   6      -3.085   3.696  21.815  1.00185.50           O
ATOM     96  HH  TYR A   6      -2.769   3.342  22.650  1.00185.50           H
ATOM     97  C   TYR A   6      -3.080  10.268  22.737  1.00185.50           C
ATOM     98  O   TYR A   6      -2.259  10.454  23.634  1.00185.50           O
ATOM     99  N   ASP A   7      -4.410  10.278  22.975  1.00182.63           N
ATOM    100  H   ASP A   7      -5.104  10.126  22.275  1.00182.63           H
ATOM    101  CA  ASP A   7      -4.858  10.511  24.316  1.00182.63           C
ATOM    102  HA  ASP A   7      -4.258  11.302  24.744  1.00182.63           H
ATOM    103  CB  ASP A   7      -6.365  10.793  24.496  1.00182.63           C
ATOM    104  HB3 ASP A   7      -6.971   9.987  24.032  1.00182.63           H
ATOM    105  HB2 ASP A   7      -6.597  10.830  25.583  1.00182.63           H
ATOM    106  CG  ASP A   7      -6.728  12.140  23.889  1.00182.63           C
ATOM    107  OD1 ASP A   7      -6.106  13.163  24.282  1.00182.63           O
ATOM    108  OD2 ASP A   7      -7.641  12.161  23.021  1.00182.63           O
ATOM    109  C   ASP A   7      -4.602   9.244  25.045  1.00182.63           C
ATOM    110  O   ASP A   7      -5.301   8.252  24.846  1.00182.63           O
ATOM    111  N   GLU A   8      -3.580   9.234  25.914  1.00301.33           N
ATOM    112  H   GLU A   8      -2.999  10.021  26.109  1.00301.33           H
ATOM    113  CA  GLU A   8      -3.283   8.003  26.568  1.00301.33           C
ATOM    114  HA  GLU A   8      -3.684   7.228  25.936  1.00301.33           H
ATOM    115  CB  GLU A   8      -1.774   7.779  26.773  1.00301.33           C
ATOM    116  HB3 GLU A   8      -1.251   8.037  25.828  1.00301.33           H
ATOM    117  HB2 GLU A   8      -1.400   8.458  27.569  1.00301.33           H
ATOM    118  CG  GLU A   8      -1.429   6.326  27.107  1.00301.33           C
ATOM    119  HG3 GLU A   8      -2.007   5.981  27.990  1.00301.33           H
ATOM    120  HG2 GLU A   8      -0.343   6.234  27.322  1.00301.33           H
ATOM    121  CD  GLU A   8      -1.759   5.463  25.889  1.00301.33           C
ATOM    122  OE1 GLU A   8      -0.873   4.666  25.479  1.00301.33           O
ATOM    123  OE2 GLU A   8      -2.894   5.576  25.353  1.00301.33           O
ATOM    124  C   GLU A   8      -4.014   7.973  27.875  1.00301.33           C
ATOM    125  O   GLU A   8      -4.543   8.979  28.348  1.00301.33           O
ATOM    126  N   LYS A   9      -4.043   6.773  28.478  1.00398.09           N
ATOM    127  H   LYS A   9      -3.566   5.998  28.071  1.00398.09           H
ATOM    128  CA  LYS A   9      -4.822   6.443  29.634  1.00398.09           C
ATOM    129  HA  LYS A   9      -3.923   5.967  29.995  1.00398.09           H
ATOM    130  CB  LYS A   9      -5.363   5.010  29.780  1.00398.09           C
ATOM    131  HB3 LYS A   9      -4.517   4.300  29.659  1.00398.09           H
ATOM    132  HB2 LYS A   9      -5.779   4.882  30.803  1.00398.09           H
ATOM    133  CG  LYS A   9      -6.444   4.664  28.751  1.00398.09           C
ATOM    134  HG3 LYS A   9      -6.035   4.822  27.730  1.00398.09           H
ATOM    135  HG2 LYS A   9      -6.702   3.589  28.862  1.00398.09           H
ATOM    136  CD  LYS A   9      -7.730   5.479  28.904  1.00398.09           C
ATOM    137  HD3 LYS A   9      -7.505   6.565  28.830  1.00398.09           H
ATOM    138  HD2 LYS A   9      -8.145   5.277  29.914  1.00398.09           H
ATOM    139  CE  LYS A   9      -8.791   5.112  27.863  1.00398.09           C
ATOM    140  HE3 LYS A   9      -8.517   5.479  26.851  1.00398.09           H
ATOM    141  HE2 LYS A   9      -9.776   5.538  28.153  1.00398.09           H
ATOM    142  NZ  LYS A   9      -8.935   3.640  27.781  1.00398.09           N
ATOM    143  HZ1 LYS A   9      -8.337   3.281  27.009  1.00398.09           H
ATOM    144  HZ2 LYS A   9      -8.635   3.210  28.679  1.00398.09           H
ATOM    145  HZ3 LYS A   9      -9.927   3.392  27.590  1.00398.09           H
ATOM    146  C   LYS A   9      -4.810   7.259  30.886  1.00398.09           C
ATOM    147  O   LYS A   9      -3.938   8.096  31.114  1.00398.09           O
ATOM    148  N   SER A  10      -5.854   7.006  31.719  1.00226.17           N
ATOM    149  H   SER A  10      -6.534   6.314  31.490  1.00226.17           H
ATOM    150  CA  SER A  10      -6.073   7.689  32.965  0.83226.17           C
ATOM    151  HA  SER A  10      -5.138   8.141  33.263  1.00226.17           H
ATOM    152  CB  SER A  10      -7.176   8.750  32.834  1.00226.17           C
ATOM    153  HB3 SER A  10      -7.280   9.325  33.778  1.00226.17           H
ATOM    154  HB2 SER A  10      -8.143   8.260  32.593  1.00226.17           H
ATOM    155  OG  SER A  10      -6.844   9.647  31.783  1.00226.17           O
ATOM    156  HG  SER A  10      -6.751   9.104  30.995  1.00226.17           H
ATOM    157  C   SER A  10      -6.503   6.683  33.996  1.00226.17           C
ATOM    158  O   SER A  10      -6.943   5.592  33.639  1.00226.17           O
ATOM    159  N   GLY A  11      -6.362   6.995  35.312  1.00126.31           N
ATOM    160  H   GLY A  11      -5.997   7.861  35.647  1.00126.31           H
ATOM    161  CA  GLY A  11      -6.855   6.046  36.279  0.89126.31           C
ATOM    162  HA3 GLY A  11      -6.623   5.065  35.891  1.00126.31           H
ATOM    163  HA2 GLY A  11      -7.914   6.226  36.386  1.00126.31           H
ATOM    164  C   GLY A  11      -6.212   6.181  37.615  1.00126.31           C
ATOM    165  O   GLY A  11      -5.079   6.643  37.716  1.00126.31           O
ATOM    166  N   GLY A  12      -6.917   5.732  38.689  1.00131.58           N
ATOM    167  H   GLY A  12      -7.835   5.346  38.635  1.00131.58           H
ATOM    168  CA  GLY A  12      -6.295   5.829  39.979  0.86131.58           C
ATOM    169  HA3 GLY A  12      -6.190   6.881  40.197  1.00131.58           H
ATOM    170  HA2 GLY A  12      -5.354   5.305  39.910  1.00131.58           H
ATOM    171  C   GLY A  12      -7.094   5.205  41.082  1.00131.58           C
ATOM    172  O   GLY A  12      -8.305   5.007  40.986  1.00131.58           O
ATOM    173  N   ILE A  13      -6.360   4.871  42.172  1.00210.01           N
ATOM    174  H   ILE A  13      -5.376   5.026  42.188  1.00210.01           H
ATOM    175  CA  ILE A  13      -6.907   4.363  43.399  0.79210.01           C
ATOM    176  HA  ILE A  13      -7.732   4.996  43.690  1.00210.01           H
ATOM    177  CB  ILE A  13      -7.321   2.901  43.379  1.00210.01           C
ATOM    178  HB  ILE A  13      -8.165   3.262  44.006  1.00210.01           H
ATOM    179  CG1 ILE A  13      -8.442   2.489  42.416  1.00210.01           C
ATOM    180 HG13 ILE A  13      -9.414   2.851  42.817  1.00210.01           H
ATOM    181 HG12 ILE A  13      -8.273   2.963  41.427  1.00210.01           H
ATOM    182  CG2 ILE A  13      -7.012   2.103  44.666  1.00210.01           C
ATOM    183 HG21 ILE A  13      -7.953   1.688  45.087  1.00210.01           H
ATOM    184 HG22 ILE A  13      -6.536   2.721  45.455  1.00210.01           H
ATOM    185 HG23 ILE A  13      -6.336   1.252  44.435  1.00210.01           H
ATOM    186  CD1 ILE A  13      -8.513   0.970  42.245  1.00210.01           C
ATOM    187 HD11 ILE A  13      -7.561   0.587  41.817  1.00210.01           H
ATOM    188 HD12 ILE A  13      -8.678   0.476  43.227  1.00210.01           H
ATOM    189 HD13 ILE A  13      -9.346   0.690  41.566  1.00210.01           H
ATOM    190  C   ILE A  13      -5.836   4.437  44.433  1.00210.01           C
ATOM    191  O   ILE A  13      -4.702   4.023  44.198  1.00210.01           O
ATOM    192  N   SER A  14      -6.180   4.973  45.617  1.00185.02           N
ATOM    193  H   SER A  14      -7.083   5.354  45.792  1.00185.02           H
ATOM    194  CA  SER A  14      -5.269   4.960  46.721  0.87185.02           C
ATOM    195  HA  SER A  14      -4.387   4.406  46.433  1.00185.02           H
ATOM    196  CB  SER A  14      -4.915   6.349  47.277  1.00185.02           C
ATOM    197  HB3 SER A  14      -4.392   6.952  46.504  1.00185.02           H
ATOM    198  HB2 SER A  14      -5.840   6.879  47.588  1.00185.02           H
ATOM    199  OG  SER A  14      -4.063   6.215  48.405  1.00185.02           O
ATOM    200  HG  SER A  14      -4.566   5.721  49.057  1.00185.02           H
ATOM    201  C   SER A  14      -5.993   4.239  47.800  1.00185.02           C
ATOM    202  O   SER A  14      -7.222   4.203  47.805  1.00185.02           O
ATOM    203  N   VAL A  15      -5.251   3.581  48.706  1.00 82.72           N
ATOM    204  H   VAL A  15      -4.255   3.553  48.689  1.00 82.72           H
ATOM    205  CA  VAL A  15      -5.909   3.029  49.848  0.86 82.72           C
ATOM    206  HA  VAL A  15      -6.976   3.112  49.702  1.00 82.72           H
ATOM    207  CB  VAL A  15      -5.496   1.624  50.182  1.00 82.72           C
ATOM    208  HB  VAL A  15      -4.405   1.593  50.387  1.00 82.72           H
ATOM    209  CG1 VAL A  15      -6.260   1.182  51.442  1.00 82.72           C
ATOM    210 HG11 VAL A  15      -7.355   1.206  51.258  1.00 82.72           H
ATOM    211 HG12 VAL A  15      -6.029   1.859  52.292  1.00 82.72           H
ATOM    212 HG13 VAL A  15      -5.974   0.146  51.722  1.00 82.72           H
ATOM    213  CG2 VAL A  15      -5.798   0.736  48.960  1.00 82.72           C
ATOM    214 HG21 VAL A  15      -6.871   0.812  48.680  1.00 82.72           H
ATOM    215 HG22 VAL A  15      -5.183   1.048  48.089  1.00 82.72           H
ATOM    216 HG23 VAL A  15      -5.570  -0.327  49.189  1.00 82.72           H
ATOM    217  C   VAL A  15      -5.469   3.961  50.907  1.00 82.72           C
ATOM    218  O   VAL A  15      -4.310   3.979  51.320  1.00 82.72           O
ATOM    219  N   PRO A  16      -6.390   4.758  51.336  1.00205.04           N
ATOM    220  CA  PRO A  16      -6.076   5.728  52.329  0.82205.04           C
ATOM    221  HA  PRO A  16      -5.200   6.268  52.001  1.00205.04           H
ATOM    222  CD  PRO A  16      -7.548   5.121  50.541  1.00205.04           C
ATOM    223  HD3 PRO A  16      -8.348   4.373  50.729  1.00205.04           H
ATOM    224  HD2 PRO A  16      -7.266   5.138  49.472  1.00205.04           H
ATOM    225  CB  PRO A  16      -7.337   6.586  52.442  1.00205.04           C
ATOM    226  HB3 PRO A  16      -7.124   7.626  52.771  1.00205.04           H
ATOM    227  HB2 PRO A  16      -8.042   6.107  53.154  1.00205.04           H
ATOM    228  CG  PRO A  16      -7.942   6.518  51.028  1.00205.04           C
ATOM    229  HG3 PRO A  16      -7.447   7.268  50.375  1.00205.04           H
ATOM    230  HG2 PRO A  16      -9.041   6.678  51.018  1.00205.04           H
ATOM    231  C   PRO A  16      -5.771   4.957  53.568  1.00205.04           C
ATOM    232  O   PRO A  16      -6.313   3.865  53.731  1.00205.04           O
ATOM    233  N   GLY A  17      -4.900   5.480  54.450  1.00 57.50           N
ATOM    234  H   GLY A  17      -4.445   6.360  54.329  1.00 57.50           H
ATOM    235  CA  GLY A  17      -4.588   4.729  55.630  1.00 57.50           C
ATOM    236  HA3 GLY A  17      -3.585   4.350  55.525  1.00 57.50           H
ATOM    237  HA2 GLY A  17      -5.350   3.973  55.750  1.00 57.50           H
ATOM    238  C   GLY A  17      -4.641   5.661  56.783  1.00 57.50           C
ATOM    239  O   GLY A  17      -4.153   6.789  56.744  1.00 57.50           O
ATOM    240  N   PRO A  18      -5.257   5.176  57.815  1.00134.89           N
ATOM    241  CA  PRO A  18      -5.423   5.905  59.031  1.00134.89           C
ATOM    242  HA  PRO A  18      -5.648   6.938  58.796  1.00134.89           H
ATOM    243  CD  PRO A  18      -5.975   3.915  57.803  1.00134.89           C
ATOM    244  HD3 PRO A  18      -6.839   4.012  57.111  1.00134.89           H
ATOM    245  HD2 PRO A  18      -5.295   3.104  57.466  1.00134.89           H
ATOM    246  CB  PRO A  18      -6.542   5.169  59.771  1.00134.89           C
ATOM    247  HB3 PRO A  18      -6.462   5.260  60.875  1.00134.89           H
ATOM    248  HB2 PRO A  18      -7.516   5.583  59.435  1.00134.89           H
ATOM    249  CG  PRO A  18      -6.426   3.724  59.259  1.00134.89           C
ATOM    250  HG3 PRO A  18      -5.627   3.198  59.825  1.00134.89           H
ATOM    251  HG2 PRO A  18      -7.379   3.160  59.348  1.00134.89           H
ATOM    252  C   PRO A  18      -4.117   5.836  59.762  1.00134.89           C
ATOM    253  O   PRO A  18      -3.282   4.991  59.439  1.00134.89           O
ATOM    254  N   MET A  19      -3.927   6.739  60.742  1.00392.19           N
ATOM    255  H   MET A  19      -4.631   7.409  60.964  1.00392.19           H
ATOM    256  CA  MET A  19      -2.737   6.834  61.537  0.94392.19           C
ATOM    257  HA  MET A  19      -3.346   7.461  62.172  1.00392.19           H
ATOM    258  CB  MET A  19      -1.921   8.140  61.595  1.00392.19           C
ATOM    259  HB3 MET A  19      -1.537   8.385  60.582  1.00392.19           H
ATOM    260  HB2 MET A  19      -1.052   8.011  62.277  1.00392.19           H
ATOM    261  CG  MET A  19      -2.789   9.292  62.098  1.00392.19           C
ATOM    262  HG3 MET A  19      -3.653   9.376  61.405  1.00392.19           H
ATOM    263  HG2 MET A  19      -2.207  10.235  62.031  1.00392.19           H
ATOM    264  SD  MET A  19      -3.381   9.040  63.798  1.00392.19           S
ATOM    265  CE  MET A  19      -4.593  10.389  63.718  1.00392.19           C
ATOM    266  HE1 MET A  19      -4.126  11.363  63.975  1.00392.19           H
ATOM    267  HE2 MET A  19      -5.433  10.212  64.424  1.00392.19           H
ATOM    268  HE3 MET A  19      -5.019  10.472  62.696  1.00392.19           H
ATOM    269  C   MET A  19      -2.602   5.915  62.721  1.00392.19           C
ATOM    270  O   MET A  19      -3.477   5.095  62.992  1.00392.19           O
ATOM    271  N   GLY A  20      -1.467   6.039  63.453  1.00 52.34           N
ATOM    272  H   GLY A  20      -0.764   6.707  63.219  1.00 52.34           H
ATOM    273  CA  GLY A  20      -1.184   5.222  64.607  1.00 52.34           C
ATOM    274  HA3 GLY A  20      -0.111   5.216  64.738  1.00 52.34           H
ATOM    275  HA2 GLY A  20      -1.610   4.247  64.429  1.00 52.34           H
ATOM    276  C   GLY A  20      -1.814   5.815  65.837  1.00 52.34           C
ATOM    277  O   GLY A  20      -2.383   6.905  65.818  1.00 52.34           O
ATOM    278  N   PRO A  21      -1.701   5.077  66.918  1.00291.31           N
ATOM    279  CA  PRO A  21      -2.265   5.555  68.150  1.00291.31           C
ATOM    280  HA  PRO A  21      -1.591   4.885  68.664  1.00291.31           H
ATOM    281  CD  PRO A  21      -2.079   3.678  66.767  1.00291.31           C
ATOM    282  HD3 PRO A  21      -2.151   3.418  65.690  1.00291.31           H
ATOM    283  HD2 PRO A  21      -1.301   3.058  67.262  1.00291.31           H
ATOM    284  CB  PRO A  21      -3.269   4.538  68.698  1.00291.31           C
ATOM    285  HB3 PRO A  21      -4.245   5.004  68.955  1.00291.31           H
ATOM    286  HB2 PRO A  21      -2.852   4.023  69.589  1.00291.31           H
ATOM    287  CG  PRO A  21      -3.422   3.557  67.516  1.00291.31           C
ATOM    288  HG3 PRO A  21      -4.235   3.906  66.844  1.00291.31           H
ATOM    289  HG2 PRO A  21      -3.639   2.517  67.845  1.00291.31           H
ATOM    290  C   PRO A  21      -1.614   6.637  68.965  1.00291.31           C
ATOM    291  O   PRO A  21      -0.461   6.958  68.684  1.00291.31           O
ATOM    292  N   SER A  22      -2.305   7.219  69.969  1.00151.99           N
ATOM    293  H   SER A  22      -3.237   6.959  70.215  1.00151.99           H
ATOM    294  CA  SER A  22      -1.695   8.279  70.733  1.00151.99           C
ATOM    295  HA  SER A  22      -1.166   8.907  70.033  1.00151.99           H
ATOM    296  CB  SER A  22      -2.704   9.118  71.537  1.00151.99           C
ATOM    297  HB3 SER A  22      -3.260   8.478  72.256  1.00151.99           H
ATOM    298  HB2 SER A  22      -3.431   9.598  70.847  1.00151.99           H
ATOM    299  OG  SER A  22      -2.022  10.134  72.257  1.00151.99           O
ATOM    300  HG  SER A  22      -1.547  10.649  71.600  1.00151.99           H
ATOM    301  C   SER A  22      -0.706   7.697  71.697  1.00151.99           C
ATOM    302  O   SER A  22      -0.824   6.546  72.117  1.00151.99           O
ATOM    303  N   GLY A  23       0.311   8.511  72.059  1.00 58.16           N
ATOM    304  H   GLY A  23       0.379   9.446  71.721  1.00 58.16           H
ATOM    305  CA  GLY A  23       1.381   8.069  72.910  1.00 58.16           C
ATOM    306  HA3 GLY A  23       2.272   8.602  72.615  1.00 58.16           H
ATOM    307  HA2 GLY A  23       1.452   6.997  72.793  1.00 58.16           H
ATOM    308  C   GLY A  23       1.095   8.361  74.350  1.00 58.16           C
ATOM    309  O   GLY A  23       0.156   9.052  74.741  1.00 58.16           O
ATOM    310  N   PRO A  24       1.957   7.750  75.116  1.00112.87           N
ATOM    311  CA  PRO A  24       1.978   7.824  76.556  1.00112.87           C
ATOM    312  HA  PRO A  24       0.969   7.924  76.925  1.00112.87           H
ATOM    313  CD  PRO A  24       2.632   6.560  74.625  1.00112.87           C
ATOM    314  HD3 PRO A  24       3.210   6.803  73.709  1.00112.87           H
ATOM    315  HD2 PRO A  24       1.858   5.794  74.403  1.00112.87           H
ATOM    316  CB  PRO A  24       2.680   6.539  77.010  1.00112.87           C
ATOM    317  HB3 PRO A  24       3.296   6.685  77.923  1.00112.87           H
ATOM    318  HB2 PRO A  24       1.918   5.755  77.203  1.00112.87           H
ATOM    319  CG  PRO A  24       3.514   6.112  75.794  1.00112.87           C
ATOM    320  HG3 PRO A  24       4.459   6.698  75.774  1.00112.87           H
ATOM    321  HG2 PRO A  24       3.747   5.025  75.776  1.00112.87           H
ATOM    322  C   PRO A  24       2.781   9.027  76.938  1.00112.87           C
ATOM    323  O   PRO A  24       3.272   9.731  76.056  1.00112.87           O
ATOM    324  N   ARG A  25       2.918   9.266  78.258  1.00999.99           N
ATOM    325  H   ARG A  25       2.499   8.672  78.941  1.00999.99           H
ATOM    326  CA  ARG A  25       3.701  10.348  78.777  1.00999.99           C
ATOM    327  HA  ARG A  25       3.760   9.799  79.705  1.00999.99           H
ATOM    328  CB  ARG A  25       3.103  11.401  79.728  1.00999.99           C
ATOM    329  HB3 ARG A  25       2.383  12.038  79.175  1.00999.99           H
ATOM    330  HB2 ARG A  25       3.931  12.045  80.092  1.00999.99           H
ATOM    331  CG  ARG A  25       2.400  10.812  80.953  1.00999.99           C
ATOM    332  HG3 ARG A  25       3.060  10.069  81.450  1.00999.99           H
ATOM    333  HG2 ARG A  25       2.211  11.642  81.667  1.00999.99           H
ATOM    334  CD  ARG A  25       1.049  10.169  80.618  1.00999.99           C
ATOM    335  HD3 ARG A  25       0.397  10.878  80.063  1.00999.99           H
ATOM    336  HD2 ARG A  25       1.165   9.232  80.033  1.00999.99           H
ATOM    337  NE  ARG A  25       0.371   9.846  81.905  1.00999.99           N
ATOM    338  HE  ARG A  25      -0.289  10.489  82.292  1.00999.99           H
ATOM    339  CZ  ARG A  25       0.655   8.686  82.564  1.00999.99           C
ATOM    340  NH1 ARG A  25       1.531   7.787  82.025  1.00999.99           N
ATOM    341 HH11 ARG A  25      -0.558   9.097  84.172  1.00999.99           H
ATOM    342 HH12 ARG A  25       0.281   7.583  84.258  1.00999.99           H
ATOM    343  NH2 ARG A  25       0.069   8.429  83.769  1.00999.99           N
ATOM    344 HH21 ARG A  25       1.953   7.970  81.137  1.00999.99           H
ATOM    345 HH22 ARG A  25       1.746   6.944  82.518  1.00999.99           H
ATOM    346  C   ARG A  25       5.187  10.208  78.629  1.00999.99           C
ATOM    347  O   ARG A  25       5.683   9.159  78.219  1.00999.99           O
ATOM    348  N   GLY A  26       5.936  11.282  78.951  1.00 34.62           N
ATOM    349  H   GLY A  26       5.532  12.120  79.309  1.00 34.62           H
ATOM    350  CA  GLY A  26       7.360  11.306  78.747  0.93 34.62           C
ATOM    351  HA3 GLY A  26       7.675  12.337  78.820  1.00 34.62           H
ATOM    352  HA2 GLY A  26       7.558  10.853  77.787  1.00 34.62           H
ATOM    353  C   GLY A  26       8.058  10.518  79.808  1.00 34.62           C
ATOM    354  O   GLY A  26       7.433   9.871  80.646  1.00 34.62           O
ATOM    355  N   LEU A  27       9.407  10.570  79.772  1.00197.53           N
ATOM    356  H   LEU A  27       9.898  11.112  79.094  1.00197.53           H
ATOM    357  CA  LEU A  27      10.220   9.829  80.688  0.94197.53           C
ATOM    358  HA  LEU A  27      11.049  10.460  80.401  1.00197.53           H
ATOM    359  CB  LEU A  27      11.204   8.756  80.171  1.00197.53           C
ATOM    360  HB3 LEU A  27      11.676   8.273  81.054  1.00197.53           H
ATOM    361  HB2 LEU A  27      12.007   9.246  79.582  1.00197.53           H
ATOM    362  CG  LEU A  27      10.538   7.657  79.322  1.00197.53           C
ATOM    363  HG  LEU A  27      10.131   8.130  78.403  1.00197.53           H
ATOM    364  CD1 LEU A  27      11.584   6.617  78.894  1.00197.53           C
ATOM    365 HD11 LEU A  27      12.043   6.146  79.789  1.00197.53           H
ATOM    366 HD12 LEU A  27      12.388   7.100  78.299  1.00197.53           H
ATOM    367 HD13 LEU A  27      11.109   5.825  78.277  1.00197.53           H
ATOM    368  CD2 LEU A  27       9.368   6.992  80.066  1.00197.53           C
ATOM    369 HD21 LEU A  27       9.709   6.576  81.038  1.00197.53           H
ATOM    370 HD22 LEU A  27       8.954   6.162  79.454  1.00197.53           H
ATOM    371 HD23 LEU A  27       8.558   7.728  80.255  1.00197.53           H
ATOM    372  C   LEU A  27      10.300  10.414  82.074  1.00197.53           C
ATOM    373  O   LEU A  27       9.254  10.780  82.601  1.00197.53           O
HETATM  374  N   HYP A  28      11.411  10.483  82.768  1.00293.20           N
HETATM  375  CD  HYP A  28      12.714   9.957  82.348  1.00293.20           C
HETATM  376  HD1 HYP A  28      13.271   9.019  82.572  1.00293.20           H
HETATM  377  HD2 HYP A  28      13.285   9.756  81.414  1.00293.20           H
HETATM  378  CA  HYP A  28      11.442  11.056  84.072  0.79293.20           C
HETATM  379  HA  HYP A  28      10.437  10.859  84.426  1.00293.20           H
HETATM  380  CB  HYP A  28      12.744  10.608  84.691  1.00293.20           C
HETATM  381  HB1 HYP A  28      12.640  11.021  84.939  1.00293.20           H
HETATM  382  HB2 HYP A  28      12.450  10.220  84.771  1.00293.20           H
HETATM  383  CG  HYP A  28      13.627  10.632  83.407  1.00293.20           C
HETATM  384  HG  HYP A  28      14.523   9.995  83.567  1.00293.20           H
HETATM  385  OE  HYP A  28      14.029  11.956  83.040  1.00293.20           O
HETATM  386  HE  HYP A  28      13.267  12.466  82.759  1.00293.20           H
HETATM  387  C   HYP A  28      11.537  12.539  83.990  1.00293.20           C
HETATM  388  O   HYP A  28      11.239  13.119  82.948  1.00293.20           O
ATOM    389  N   GLY A  29      12.005  13.148  85.098  1.00 49.37           N
ATOM    390  H   GLY A  29      12.239  12.639  85.922  1.00 49.37           H
ATOM    391  CA  GLY A  29      12.260  14.555  85.139  0.79 49.37           C
ATOM    392  HA3 GLY A  29      11.304  15.062  85.169  1.00 49.37           H
ATOM    393  HA2 GLY A  29      12.883  14.806  84.300  1.00 49.37           H
ATOM    394  C   GLY A  29      13.001  14.822  86.411  1.00 49.37           C
ATOM    395  O   GLY A  29      13.681  13.949  86.949  1.00 49.37           O
ATOM    396  N   PRO A  30      12.894  16.029  86.892  1.00214.01           N
ATOM    397  CA  PRO A  30      13.571  16.395  88.108  0.79214.01           C
ATOM    398  HA  PRO A  30      14.586  16.051  88.016  1.00214.01           H
ATOM    399  CD  PRO A  30      12.694  17.169  86.010  1.00214.01           C
ATOM    400  HD3 PRO A  30      11.602  17.367  85.949  1.00214.01           H
ATOM    401  HD2 PRO A  30      13.101  16.937  85.003  1.00214.01           H
ATOM    402  CB  PRO A  30      13.463  17.916  88.171  1.00214.01           C
ATOM    403  HB3 PRO A  30      12.499  18.193  88.647  1.00214.01           H
ATOM    404  HB2 PRO A  30      14.303  18.379  88.733  1.00214.01           H
ATOM    405  CG  PRO A  30      13.428  18.331  86.689  1.00214.01           C
ATOM    406  HG3 PRO A  30      12.929  19.311  86.524  1.00214.01           H
ATOM    407  HG2 PRO A  30      14.468  18.373  86.300  1.00214.01           H
ATOM    408  C   PRO A  30      12.945  15.738  89.292  1.00214.01           C
ATOM    409  O   PRO A  30      11.733  15.526  89.293  1.00214.01           O
HETATM  410  N   HYP A  31      13.747  15.366  90.253  1.00278.95           N
HETATM  411  CD  HYP A  31      15.201  15.264  90.102  1.00278.95           C
HETATM  412  HD1 HYP A  31      16.028  15.727  89.520  1.00278.95           H
HETATM  413  HD2 HYP A  31      15.890  14.412  89.901  1.00278.95           H
HETATM  414  CA  HYP A  31      13.294  14.926  91.522  0.79278.95           C
HETATM  415  HA  HYP A  31      12.318  14.499  91.319  1.00278.95           H
HETATM  416  CB  HYP A  31      14.467  14.299  92.235  1.00278.95           C
HETATM  417  HB1 HYP A  31      14.284  13.920  91.980  1.00278.95           H
HETATM  418  HB2 HYP A  31      14.192  14.473  92.605  1.00278.95           H
HETATM  419  CG  HYP A  31      15.607  15.154  91.603  1.00278.95           C
HETATM  420  HG  HYP A  31      16.567  14.600  91.688  1.00278.95           H
HETATM  421  OE  HYP A  31      15.722  16.430  92.239  1.00278.95           O
HETATM  422  HE  HYP A  31      14.973  16.981  92.008  1.00278.95           H
HETATM  423  C   HYP A  31      12.988  16.237  92.179  1.00278.95           C
HETATM  424  O   HYP A  31      13.137  17.280  91.543  1.00278.95           O
ATOM    425  N   GLY A  32      12.565  16.223  93.452  1.00 74.23           N
ATOM    426  H   GLY A  32      12.415  15.382  93.965  1.00 74.23           H
ATOM    427  CA  GLY A  32      12.411  17.454  94.165  0.79 74.23           C
ATOM    428  HA3 GLY A  32      12.921  18.230  93.613  1.00 74.23           H
ATOM    429  HA2 GLY A  32      11.358  17.623  94.334  1.00 74.23           H
ATOM    430  C   GLY A  32      13.107  17.226  95.471  1.00 74.23           C
ATOM    431  O   GLY A  32      13.829  16.240  95.610  1.00 74.23           O
ATOM    432  N   ALA A  33      12.931  18.109  96.478  1.00263.63           N
ATOM    433  H   ALA A  33      12.362  18.927  96.432  1.00263.63           H
ATOM    434  CA  ALA A  33      13.695  17.854  97.665  0.79263.63           C
ATOM    435  HA  ALA A  33      14.119  16.868  97.543  1.00263.63           H
ATOM    436  CB  ALA A  33      14.825  18.873  97.898  1.00263.63           C
ATOM    437  HB1 ALA A  33      15.497  18.514  98.707  1.00263.63           H
ATOM    438  HB2 ALA A  33      14.410  19.860  98.195  1.00263.63           H
ATOM    439  HB3 ALA A  33      15.427  19.003  96.973  1.00263.63           H
ATOM    440  C   ALA A  33      12.852  17.878  98.915  1.00263.63           C
ATOM    441  O   ALA A  33      11.805  18.518  98.983  1.00263.63           O
HETATM  442  N   HYP A  34      13.318  17.054  99.843  1.00289.90           N
HETATM  443  CD  HYP A  34      14.367  16.117  99.518  1.00289.90           C
HETATM  444  HD1 HYP A  34      15.163  16.038  98.743  1.00289.90           H
HETATM  445  HD2 HYP A  34      14.454  15.017  99.367  1.00289.90           H
HETATM  446  CA  HYP A  34      12.953  16.900 101.233  0.79289.90           C
HETATM  447  HA  HYP A  34      12.799  15.827 101.217  1.00289.90           H
HETATM  448  CB  HYP A  34      14.306  17.056 101.880  1.00289.90           C
HETATM  449  HB1 HYP A  34      14.152  17.520 101.814  1.00289.90           H
HETATM  450  HB2 HYP A  34      14.053  16.779 102.199  1.00289.90           H
HETATM  451  CG  HYP A  34      15.218  16.397 100.798  1.00289.90           C
HETATM  452  HG  HYP A  34      15.929  17.198 100.502  1.00289.90           H
HETATM  453  OE  HYP A  34      15.974  15.262 101.223  1.00289.90           O
HETATM  454  HE  HYP A  34      16.571  15.522 101.929  1.00289.90           H
HETATM  455  C   HYP A  34      11.850  17.729 101.845  1.00289.90           C
HETATM  456  O   HYP A  34      11.689  18.890 101.471  1.00289.90           O
ATOM    457  N   GLY A  35      11.094  17.174 102.817  1.00 33.82           N
ATOM    458  H   GLY A  35      11.240  16.243 103.145  1.00 33.82           H
ATOM    459  CA  GLY A  35      10.008  17.906 103.416  0.79 33.82           C
ATOM    460  HA3 GLY A  35       9.144  17.258 103.419  1.00 33.82           H
ATOM    461  HA2 GLY A  35       9.878  18.816 102.849  1.00 33.82           H
ATOM    462  C   GLY A  35      10.351  18.259 104.832  1.00 33.82           C
ATOM    463  O   GLY A  35      11.456  18.674 105.175  1.00 33.82           O
ATOM    464  N   PRO A  36       9.336  18.084 105.639  1.00228.67           N
ATOM    465  CA  PRO A  36       9.400  18.344 107.058  0.79228.67           C
ATOM    466  HA  PRO A  36       9.822  19.331 107.179  1.00228.67           H
ATOM    467  CD  PRO A  36       7.998  18.317 105.118  1.00228.67           C
ATOM    468  HD3 PRO A  36       7.610  17.358 104.717  1.00228.67           H
ATOM    469  HD2 PRO A  36       8.045  19.079 104.310  1.00228.67           H
ATOM    470  CB  PRO A  36       7.949  18.266 107.527  1.00228.67           C
ATOM    471  HB3 PRO A  36       7.767  18.844 108.457  1.00228.67           H
ATOM    472  HB2 PRO A  36       7.676  17.201 107.688  1.00228.67           H
ATOM    473  CG  PRO A  36       7.171  18.803 106.317  1.00228.67           C
ATOM    474  HG3 PRO A  36       7.199  19.914 106.342  1.00228.67           H
ATOM    475  HG2 PRO A  36       6.114  18.462 106.286  1.00228.67           H
ATOM    476  C   PRO A  36      10.303  17.356 107.708  1.00228.67           C
ATOM    477  O   PRO A  36      10.837  16.514 106.993  1.00228.67           O
ATOM    478  N   GLN A  37      10.567  17.470 109.030  1.00212.40           N
ATOM    479  H   GLN A  37      10.172  18.165 109.627  1.00212.40           H
ATOM    480  CA  GLN A  37      11.475  16.515 109.594  0.79212.40           C
ATOM    481  HA  GLN A  37      11.384  15.610 109.011  1.00212.40           H
ATOM    482  CB  GLN A  37      12.927  17.029 109.542  1.00212.40           C
ATOM    483  HB3 GLN A  37      13.015  17.932 110.183  1.00212.40           H
ATOM    484  HB2 GLN A  37      13.154  17.329 108.496  1.00212.40           H
ATOM    485  CG  GLN A  37      13.992  16.016 109.966  1.00212.40           C
ATOM    486  HG3 GLN A  37      13.826  15.677 111.011  1.00212.40           H
ATOM    487  HG2 GLN A  37      13.981  15.135 109.288  1.00212.40           H
ATOM    488  CD  GLN A  37      15.335  16.729 109.854  1.00212.40           C
ATOM    489  OE1 GLN A  37      15.387  17.923 109.563  1.00212.40           O
ATOM    490  NE2 GLN A  37      16.453  15.992 110.094  1.00212.40           N
ATOM    491 HE22 GLN A  37      16.376  15.022 110.322  1.00212.40           H
ATOM    492 HE21 GLN A  37      17.354  16.424 110.046  1.00212.40           H
ATOM    493  C   GLN A  37      11.143  16.212 111.022  1.00212.40           C
ATOM    494  O   GLN A  37      11.076  17.103 111.867  1.00212.40           O
ATOM    495  N   GLY A  38      10.919  14.912 111.309  1.00116.26           N
ATOM    496  H   GLY A  38      10.932  14.212 110.599  1.00116.26           H
ATOM    497  CA  GLY A  38      10.743  14.427 112.650  0.79116.26           C
ATOM    498  HA3 GLY A  38      10.703  13.349 112.594  1.00116.26           H
ATOM    499  HA2 GLY A  38      11.566  14.804 113.238  1.00116.26           H
ATOM    500  C   GLY A  38       9.465  14.921 113.235  1.00116.26           C
ATOM    501  O   GLY A  38       8.662  15.590 112.587  1.00116.26           O
ATOM    502  N   PHE A  39       9.279  14.562 114.519  1.00138.26           N
ATOM    503  H   PHE A  39       9.956  14.007 114.995  1.00138.26           H
ATOM    504  CA  PHE A  39       8.167  14.973 115.320  0.82138.26           C
ATOM    505  HA  PHE A  39       7.811  15.925 114.952  1.00138.26           H
ATOM    506  CB  PHE A  39       7.044  13.927 115.404  1.00138.26           C
ATOM    507  HB3 PHE A  39       6.684  13.649 114.390  1.00138.26           H
ATOM    508  HB2 PHE A  39       7.376  13.017 115.949  1.00138.26           H
ATOM    509  CG  PHE A  39       5.902  14.534 116.141  1.00138.26           C
ATOM    510  CD1 PHE A  39       5.091  15.445 115.503  1.00138.26           C
ATOM    511  HD1 PHE A  39       5.296  15.716 114.478  1.00138.26           H
ATOM    512  CD2 PHE A  39       5.633  14.195 117.446  1.00138.26           C
ATOM    513  HD2 PHE A  39       6.260  13.478 117.955  1.00138.26           H
ATOM    514  CE1 PHE A  39       4.029  16.017 116.159  1.00138.26           C
ATOM    515  HE1 PHE A  39       3.403  16.734 115.648  1.00138.26           H
ATOM    516  CE2 PHE A  39       4.570  14.765 118.107  1.00138.26           C
ATOM    517  HE2 PHE A  39       4.362  14.494 119.132  1.00138.26           H
ATOM    518  CZ  PHE A  39       3.767  15.677 117.465  1.00138.26           C
ATOM    519  HZ  PHE A  39       2.931  16.123 117.984  1.00138.26           H
ATOM    520  C   PHE A  39       8.778  15.128 116.661  1.00138.26           C
ATOM    521  O   PHE A  39       9.883  14.641 116.898  1.00138.26           O
ATOM    522  N   GLN A  40       8.108  15.828 117.581  1.00377.23           N
ATOM    523  H   GLN A  40       7.211  16.239 117.435  1.00377.23           H
ATOM    524  CA  GLN A  40       8.721  15.967 118.858  0.79377.23           C
ATOM    525  HA  GLN A  40       7.729  16.079 119.272  1.00377.23           H
ATOM    526  CB  GLN A  40       8.881  17.342 119.534  1.00377.23           C
ATOM    527  HB3 GLN A  40       7.971  17.942 119.316  1.00377.23           H
ATOM    528  HB2 GLN A  40       8.957  17.214 120.634  1.00377.23           H
ATOM    529  CG  GLN A  40      10.097  18.114 119.015  1.00377.23           C
ATOM    530  HG3 GLN A  40      10.115  19.138 119.447  1.00377.23           H
ATOM    531  HG2 GLN A  40      11.029  17.584 119.305  1.00377.23           H
ATOM    532  CD  GLN A  40      10.021  18.197 117.495  1.00377.23           C
ATOM    533  OE1 GLN A  40      10.771  17.521 116.793  1.00377.23           O
ATOM    534  NE2 GLN A  40       9.097  19.043 116.965  1.00377.23           N
ATOM    535 HE22 GLN A  40       8.508  19.583 117.566  1.00377.23           H
ATOM    536 HE21 GLN A  40       9.012  19.128 115.972  1.00377.23           H
ATOM    537  C   GLN A  40       8.877  14.693 119.631  1.00377.23           C
ATOM    538  O   GLN A  40       7.973  13.858 119.656  1.00377.23           O
ATOM    539  N   GLY A  41      10.047  14.506 120.277  1.00 56.22           N
ATOM    540  H   GLY A  41      10.775  15.187 120.263  1.00 56.22           H
ATOM    541  CA  GLY A  41      10.336  13.274 120.959  0.79 56.22           C
ATOM    542  HA3 GLY A  41      11.389  13.280 121.199  1.00 56.22           H
ATOM    543  HA2 GLY A  41      10.039  12.467 120.305  1.00 56.22           H
ATOM    544  C   GLY A  41       9.553  13.172 122.232  1.00 56.22           C
ATOM    545  O   GLY A  41       9.170  14.156 122.863  1.00 56.22           O
ATOM    546  N   PRO A  42       9.316  11.933 122.580  1.00219.47           N
ATOM    547  CA  PRO A  42       8.578  11.604 123.780  0.83219.47           C
ATOM    548  HA  PRO A  42       7.755  12.300 123.832  1.00219.47           H
ATOM    549  CD  PRO A  42       9.102  10.951 121.527  1.00219.47           C
ATOM    550  HD3 PRO A  42       8.828  11.469 120.583  1.00219.47           H
ATOM    551  HD2 PRO A  42      10.047  10.383 121.390  1.00219.47           H
ATOM    552  CB  PRO A  42       8.104  10.166 123.564  1.00219.47           C
ATOM    553  HB3 PRO A  42       7.155   9.944 124.095  1.00219.47           H
ATOM    554  HB2 PRO A  42       8.897   9.471 123.914  1.00219.47           H
ATOM    555  CG  PRO A  42       7.983  10.041 122.038  1.00219.47           C
ATOM    556  HG3 PRO A  42       8.080   8.994 121.677  1.00219.47           H
ATOM    557  HG2 PRO A  42       7.004  10.454 121.715  1.00219.47           H
ATOM    558  C   PRO A  42       9.373  11.700 125.055  1.00219.47           C
ATOM    559  O   PRO A  42      10.584  11.485 125.027  1.00219.47           O
HETATM  560  N   HYP A  43       8.698  12.061 126.127  1.00283.82           N
HETATM  561  CD  HYP A  43       7.378  12.675 125.998  1.00283.82           C
HETATM  562  HD1 HYP A  43       7.015  13.727 126.026  1.00283.82           H
HETATM  563  HD2 HYP A  43       6.507  12.666 125.305  1.00283.82           H
HETATM  564  CA  HYP A  43       9.143  12.008 127.497  0.86283.82           C
HETATM  565  HA  HYP A  43       8.697  11.032 127.646  1.00283.82           H
HETATM  566  CB  HYP A  43       8.152  12.827 128.287  1.00283.82           C
HETATM  567  HB1 HYP A  43       8.465  13.170 128.123  1.00283.82           H
HETATM  568  HB2 HYP A  43       8.325  12.509 128.623  1.00283.82           H
HETATM  569  CG  HYP A  43       6.890  12.478 127.453  1.00283.82           C
HETATM  570  HG  HYP A  43       6.054  13.172 127.687  1.00283.82           H
HETATM  571  OE  HYP A  43       6.513  11.120 127.697  1.00283.82           O
HETATM  572  HE  HYP A  43       5.711  10.918 127.209  1.00283.82           H
HETATM  573  C   HYP A  43      10.583  12.009 127.857  1.00283.82           C
HETATM  574  O   HYP A  43      11.410  12.584 127.154  1.00283.82           O
ATOM    575  N   GLY A  44      10.886  11.340 128.979  1.00 86.45           N
ATOM    576  H   GLY A  44      10.194  10.873 129.526  1.00 86.45           H
ATOM    577  CA  GLY A  44      12.227  11.233 129.440  0.79 86.45           C
ATOM    578  HA3 GLY A  44      12.613  12.232 129.575  1.00 86.45           H
ATOM    579  HA2 GLY A  44      12.776  10.614 128.745  1.00 86.45           H
ATOM    580  C   GLY A  44      12.134  10.541 130.768  1.00 86.45           C
ATOM    581  O   GLY A  44      11.065  10.508 131.375  1.00 86.45           O
ATOM    582  N   GLU A  45      13.251   9.975 131.273  1.00238.56           N
ATOM    583  H   GLU A  45      14.136   9.992 130.814  1.00238.56           H
ATOM    584  CA  GLU A  45      13.160   9.250 132.499  1.00238.56           C
ATOM    585  HA  GLU A  45      12.107   9.175 132.716  1.00238.56           H
ATOM    586  CB  GLU A  45      13.719   7.819 132.358  1.00238.56           C
ATOM    587  HB3 GLU A  45      13.575   7.269 133.313  1.00238.56           H
ATOM    588  HB2 GLU A  45      13.136   7.296 131.569  1.00238.56           H
ATOM    589  CG  GLU A  45      15.196   7.757 131.966  1.00238.56           C
ATOM    590  HG3 GLU A  45      15.375   8.325 131.029  1.00238.56           H
ATOM    591  HG2 GLU A  45      15.825   8.180 132.777  1.00238.56           H
ATOM    592  CD  GLU A  45      15.552   6.291 131.745  1.00238.56           C
ATOM    593  OE1 GLU A  45      15.066   5.712 130.737  1.00238.56           O
ATOM    594  OE2 GLU A  45      16.312   5.731 132.579  1.00238.56           O
ATOM    595  C   GLU A  45      13.860   9.940 133.640  1.00238.56           C
ATOM    596  O   GLU A  45      15.073  10.142 133.647  1.00238.56           O
HETATM  597  N   HYP A  46      13.053  10.301 134.612  1.00282.51           N
HETATM  598  CD  HYP A  46      11.631  10.056 134.580  1.00282.51           C
HETATM  599  HD1 HYP A  46      10.706  10.664 134.458  1.00282.51           H
HETATM  600  HD2 HYP A  46      10.946   9.358 134.045  1.00282.51           H
HETATM  601  CA  HYP A  46      13.388  10.923 135.851  1.00282.51           C
HETATM  602  HA  HYP A  46      12.655  11.700 135.743  1.00282.51           H
HETATM  603  CB  HYP A  46      12.771   9.984 136.846  1.00282.51           C
HETATM  604  HB1 HYP A  46      12.768  10.420 137.077  1.00282.51           H
HETATM  605  HB2 HYP A  46      13.211   9.783 136.753  1.00282.51           H
HETATM  606  CG  HYP A  46      11.524   9.499 136.045  1.00282.51           C
HETATM  607  HG  HYP A  46      10.583   9.848 136.521  1.00282.51           H
HETATM  608  OE  HYP A  46      11.589   8.071 136.032  1.00282.51           O
HETATM  609  HE  HYP A  46      12.443   7.793 135.691  1.00282.51           H
HETATM  610  C   HYP A  46      14.765  11.390 136.122  1.00282.51           C
HETATM  611  O   HYP A  46      15.145  12.477 135.687  1.00282.51           O
ATOM    612  N   GLY A  47      15.507  10.574 136.884  1.00 95.04           N
ATOM    613  H   GLY A  47      15.195   9.664 137.145  1.00 95.04           H
ATOM    614  CA  GLY A  47      16.598  11.096 137.635  1.00 95.04           C
ATOM    615  HA3 GLY A  47      16.304  12.053 138.023  1.00 95.04           H
ATOM    616  HA2 GLY A  47      17.465  11.106 136.992  1.00 95.04           H
ATOM    617  C   GLY A  47      16.811  10.127 138.745  1.00 95.04           C
ATOM    618  O   GLY A  47      16.891   8.920 138.524  1.00 95.04           O
ATOM    619  N   GLU A  48      16.919  10.642 139.980  1.00326.44           N
ATOM    620  H   GLU A  48      16.854  11.613 140.153  1.00326.44           H
ATOM    621  CA  GLU A  48      17.187   9.786 141.090  1.00326.44           C
ATOM    622  HA  GLU A  48      16.791   8.808 140.857  1.00326.44           H
ATOM    623  CB  GLU A  48      18.698   9.712 141.379  1.00326.44           C
ATOM    624  HB3 GLU A  48      19.230   9.349 140.474  1.00326.44           H
ATOM    625  HB2 GLU A  48      19.049  10.744 141.589  1.00326.44           H
ATOM    626  CG  GLU A  48      19.091   8.833 142.570  1.00326.44           C
ATOM    627  HG3 GLU A  48      20.159   9.025 142.808  1.00326.44           H
ATOM    628  HG2 GLU A  48      18.475   9.074 143.462  1.00326.44           H
ATOM    629  CD  GLU A  48      18.940   7.366 142.193  1.00326.44           C
ATOM    630  OE1 GLU A  48      19.301   7.011 141.039  1.00326.44           O
ATOM    631  OE2 GLU A  48      18.472   6.577 143.057  1.00326.44           O
ATOM    632  C   GLU A  48      16.539  10.301 142.345  1.00326.44           C
ATOM    633  O   GLU A  48      16.305  11.494 142.521  1.00326.44           O
HETATM  634  N   HYP A  49      16.212   9.355 143.193  1.00279.55           N
HETATM  635  CD  HYP A  49      16.118   7.962 142.811  1.00279.55           C
HETATM  636  HD1 HYP A  49      16.381   6.998 143.302  1.00279.55           H
HETATM  637  HD2 HYP A  49      16.386   7.296 141.960  1.00279.55           H
HETATM  638  CA  HYP A  49      15.750   9.507 144.540  1.00279.55           C
HETATM  639  HA  HYP A  49      16.672   9.156 144.988  1.00279.55           H
HETATM  640  CB  HYP A  49      14.586   8.506 144.599  1.00279.55           C
HETATM  641  HB1 HYP A  49      14.879   8.350 144.964  1.00279.55           H
HETATM  642  HB2 HYP A  49      14.363   8.941 144.658  1.00279.55           H
HETATM  643  CG  HYP A  49      14.633   7.850 143.182  1.00279.55           C
HETATM  644  HG  HYP A  49      14.039   8.471 142.479  1.00279.55           H
HETATM  645  OE  HYP A  49      14.174   6.495 143.159  1.00279.55           O
HETATM  646  HE  HYP A  49      14.251   6.144 142.270  1.00279.55           H
HETATM  647  C   HYP A  49      15.456  10.868 145.038  1.00279.55           C
HETATM  648  O   HYP A  49      14.307  11.301 144.994  1.00279.55           O
ATOM    649  N   GLY A  50      16.498  11.553 145.526  1.00131.87           N
ATOM    650  H   GLY A  50      17.441  11.272 145.367  1.00131.87           H
ATOM    651  CA  GLY A  50      16.293  12.394 146.656  1.00131.87           C
ATOM    652  HA3 GLY A  50      15.245  12.359 146.907  1.00131.87           H
ATOM    653  HA2 GLY A  50      16.692  13.373 146.434  1.00131.87           H
ATOM    654  C   GLY A  50      17.063  11.767 147.745  1.00131.87           C
ATOM    655  O   GLY A  50      16.993  10.559 147.969  1.00131.87           O
ATOM    656  N   ALA A  51      17.831  12.599 148.452  1.00199.03           N
ATOM    657  H   ALA A  51      17.892  13.577 148.269  1.00199.03           H
ATOM    658  CA  ALA A  51      18.592  12.089 149.534  1.00199.03           C
ATOM    659  HA  ALA A  51      19.068  11.174 149.214  1.00199.03           H
ATOM    660  CB  ALA A  51      19.617  13.095 150.086  1.00199.03           C
ATOM    661  HB1 ALA A  51      20.352  13.363 149.297  1.00199.03           H
ATOM    662  HB2 ALA A  51      19.105  14.022 150.421  1.00199.03           H
ATOM    663  HB3 ALA A  51      20.165  12.662 150.950  1.00199.03           H
ATOM    664  C   ALA A  51      17.598  11.791 150.601  1.00199.03           C
ATOM    665  O   ALA A  51      16.441  12.202 150.523  1.00199.03           O
ATOM    666  N   SER A  52      18.027  11.039 151.624  1.00114.29           N
ATOM    667  H   SER A  52      18.962  10.701 151.687  1.00114.29           H
ATOM    668  CA  SER A  52      17.137  10.654 152.672  1.00114.29           C
ATOM    669  HA  SER A  52      16.259  10.218 152.219  1.00114.29           H
ATOM    670  CB  SER A  52      17.776   9.677 153.674  1.00114.29           C
ATOM    671  HB3 SER A  52      18.105   8.754 153.151  1.00114.29           H
ATOM    672  HB2 SER A  52      17.038   9.405 154.459  1.00114.29           H
ATOM    673  OG  SER A  52      18.900  10.277 154.301  1.00114.29           O
ATOM    674  HG  SER A  52      18.635  10.458 155.206  1.00114.29           H
ATOM    675  C   SER A  52      16.748  11.873 153.443  1.00114.29           C
ATOM    676  O   SER A  52      16.936  12.999 152.986  1.00114.29           O
ATOM    677  N   GLY A  53      16.156  11.667 154.639  1.00 50.56           N
ATOM    678  H   GLY A  53      16.017  10.759 155.029  1.00 50.56           H
ATOM    679  CA  GLY A  53      15.673  12.782 155.398  1.00 50.56           C
ATOM    680  HA3 GLY A  53      15.935  13.679 154.857  1.00 50.56           H
ATOM    681  HA2 GLY A  53      14.611  12.643 155.534  1.00 50.56           H
ATOM    682  C   GLY A  53      16.328  12.823 156.742  1.00 50.56           C
ATOM    683  O   GLY A  53      17.029  11.915 157.186  1.00 50.56           O
ATOM    684  N   PRO A  54      16.051  13.933 157.371  1.00208.80           N
ATOM    685  CA  PRO A  54      16.573  14.188 158.684  0.79208.80           C
ATOM    686  HA  PRO A  54      15.671  14.746 158.890  1.00208.80           H
ATOM    687  CD  PRO A  54      16.162  15.146 156.572  1.00208.80           C
ATOM    688  HD3 PRO A  54      15.235  15.289 155.977  1.00208.80           H
ATOM    689  HD2 PRO A  54      17.035  15.029 155.895  1.00208.80           H
ATOM    690  CB  PRO A  54      17.170  15.595 158.727  1.00208.80           C
ATOM    691  HB3 PRO A  54      18.258  15.558 158.507  1.00208.80           H
ATOM    692  HB2 PRO A  54      16.994  16.104 159.698  1.00208.80           H
ATOM    693  CG  PRO A  54      16.411  16.287 157.579  1.00208.80           C
ATOM    694  HG3 PRO A  54      15.426  16.636 157.955  1.00208.80           H
ATOM    695  HG2 PRO A  54      16.964  17.144 157.137  1.00208.80           H
ATOM    696  C   PRO A  54      16.212  13.397 159.901  1.00208.80           C
ATOM    697  O   PRO A  54      15.163  12.756 159.900  1.00208.80           O
ATOM    698  N   MET A  55      17.068  13.414 160.945  1.00388.10           N
ATOM    699  H   MET A  55      17.920  13.931 160.931  1.00388.10           H
ATOM    700  CA  MET A  55      16.784  12.678 162.145  0.97388.10           C
ATOM    701  HA  MET A  55      17.382  13.427 162.645  1.00388.10           H
ATOM    702  CB  MET A  55      17.825  11.779 162.851  1.00388.10           C
ATOM    703  HB3 MET A  55      17.323  11.313 163.726  1.00388.10           H
ATOM    704  HB2 MET A  55      18.143  10.964 162.167  1.00388.10           H
ATOM    705  CG  MET A  55      19.061  12.514 163.382  1.00388.10           C
ATOM    706  HG3 MET A  55      18.724  13.344 164.038  1.00388.10           H
ATOM    707  HG2 MET A  55      19.615  11.793 164.020  1.00388.10           H
ATOM    708  SD  MET A  55      20.178  13.149 162.096  1.00388.10           S
ATOM    709  CE  MET A  55      21.449  13.677 163.283  1.00388.10           C
ATOM    710  HE1 MET A  55      22.301  14.169 162.768  1.00388.10           H
ATOM    711  HE2 MET A  55      21.850  12.808 163.850  1.00388.10           H
ATOM    712  HE3 MET A  55      21.030  14.397 164.018  1.00388.10           H
ATOM    713  C   MET A  55      15.607  13.128 162.951  1.00388.10           C
ATOM    714  O   MET A  55      15.081  14.223 162.755  1.00388.10           O
ATOM    715  N   GLY A  56      15.162  12.257 163.881  1.00 56.34           N
ATOM    716  H   GLY A  56      15.615  11.384 164.044  1.00 56.34           H
ATOM    717  CA  GLY A  56      13.992  12.512 164.675  0.86 56.34           C
ATOM    718  HA3 GLY A  56      13.376  13.206 164.121  1.00 56.34           H
ATOM    719  HA2 GLY A  56      13.521  11.561 164.872  1.00 56.34           H
ATOM    720  C   GLY A  56      14.365  13.142 165.979  1.00 56.34           C
ATOM    721  O   GLY A  56      15.434  13.720 166.166  1.00 56.34           O
ATOM    722  N   PRO A  57      13.406  13.043 166.865  1.00196.83           N
ATOM    723  CA  PRO A  57      13.525  13.566 168.202  0.79196.83           C
ATOM    724  HA  PRO A  57      14.039  14.515 168.142  1.00196.83           H
ATOM    725  CD  PRO A  57      12.021  12.964 166.436  1.00196.83           C
ATOM    726  HD3 PRO A  57      11.923  13.315 165.387  1.00196.83           H
ATOM    727  HD2 PRO A  57      11.711  11.899 166.516  1.00196.83           H
ATOM    728  CB  PRO A  57      12.092  13.677 168.723  1.00196.83           C
ATOM    729  HB3 PRO A  57      11.961  14.535 169.418  1.00196.83           H
ATOM    730  HB2 PRO A  57      11.819  12.734 169.242  1.00196.83           H
ATOM    731  CG  PRO A  57      11.248  13.815 167.447  1.00196.83           C
ATOM    732  HG3 PRO A  57      11.272  14.872 167.107  1.00196.83           H
ATOM    733  HG2 PRO A  57      10.195  13.488 167.581  1.00196.83           H
ATOM    734  C   PRO A  57      14.329  12.597 168.994  1.00196.83           C
ATOM    735  O   PRO A  57      14.621  11.510 168.494  1.00196.83           O
ATOM    736  N   ARG A  58      14.706  12.977 170.225  1.00999.99           N
ATOM    737  H   ARG A  58      14.457  13.861 170.616  1.00999.99           H
ATOM    738  CA  ARG A  58      15.517  12.122 171.032  0.79999.99           C
ATOM    739  HA  ARG A  58      15.593  11.162 170.542  1.00999.99           H
ATOM    740  CB  ARG A  58      16.895  12.783 171.215  1.00999.99           C
ATOM    741  HB3 ARG A  58      17.568  12.123 171.802  1.00999.99           H
ATOM    742  HB2 ARG A  58      16.763  13.737 171.767  1.00999.99           H
ATOM    743  CG  ARG A  58      17.517  13.100 169.842  1.00999.99           C
ATOM    744  HG3 ARG A  58      17.711  12.144 169.310  1.00999.99           H
ATOM    745  HG2 ARG A  58      16.771  13.672 169.251  1.00999.99           H
ATOM    746  CD  ARG A  58      18.816  13.916 169.880  1.00999.99           C
ATOM    747  HD3 ARG A  58      19.624  13.389 170.429  1.00999.99           H
ATOM    748  HD2 ARG A  58      19.156  14.150 168.847  1.00999.99           H
ATOM    749  NE  ARG A  58      18.542  15.209 170.574  1.00999.99           N
ATOM    750  HE  ARG A  58      18.233  15.200 171.525  1.00999.99           H
ATOM    751  CZ  ARG A  58      18.705  16.407 169.934  1.00999.99           C
ATOM    752  NH1 ARG A  58      19.138  16.464 168.641  1.00999.99           N
ATOM    753 HH11 ARG A  58      18.111  17.534 171.548  1.00999.99           H
ATOM    754 HH12 ARG A  58      18.552  18.447 170.143  1.00999.99           H
ATOM    755  NH2 ARG A  58      18.435  17.566 170.603  1.00999.99           N
ATOM    756 HH21 ARG A  58      19.337  15.623 168.138  1.00999.99           H
ATOM    757 HH22 ARG A  58      19.261  17.352 168.197  1.00999.99           H
ATOM    758  C   ARG A  58      14.810  11.978 172.349  1.00999.99           C
ATOM    759  O   ARG A  58      14.449  12.976 172.970  1.00999.99           O
ATOM    760  N   GLY A  59      14.566  10.728 172.805  1.00177.13           N
ATOM    761  H   GLY A  59      14.839   9.903 172.315  1.00177.13           H
ATOM    762  CA  GLY A  59      13.913  10.560 174.076  0.93177.13           C
ATOM    763  HA3 GLY A  59      13.486  11.513 174.351  1.00177.13           H
ATOM    764  HA2 GLY A  59      14.655  10.193 174.771  1.00177.13           H
ATOM    765  C   GLY A  59      12.818   9.547 173.961  1.00177.13           C
ATOM    766  O   GLY A  59      12.881   8.724 173.049  1.00177.13           O
ATOM    767  N   PRO A  60      11.797   9.514 174.811  1.00321.31           N
ATOM    768  CA  PRO A  60      11.617  10.387 175.968  1.00321.31           C
ATOM    769  HA  PRO A  60      11.936  11.374 175.666  1.00321.31           H
ATOM    770  CD  PRO A  60      10.511   9.138 174.243  1.00321.31           C
ATOM    771  HD3 PRO A  60      10.532   9.284 173.141  1.00321.31           H
ATOM    772  HD2 PRO A  60      10.330   8.069 174.484  1.00321.31           H
ATOM    773  CB  PRO A  60      10.124  10.321 176.286  1.00321.31           C
ATOM    774  HB3 PRO A  60       9.749  11.250 176.767  1.00321.31           H
ATOM    775  HB2 PRO A  60       9.937   9.455 176.957  1.00321.31           H
ATOM    776  CG  PRO A  60       9.477  10.035 174.929  1.00321.31           C
ATOM    777  HG3 PRO A  60       8.473   9.567 175.011  1.00321.31           H
ATOM    778  HG2 PRO A  60       9.400  10.988 174.363  1.00321.31           H
ATOM    779  C   PRO A  60      12.436   9.946 177.158  1.00321.31           C
ATOM    780  O   PRO A  60      12.955   8.831 177.157  1.00321.31           O
ATOM    781  N   PRO A  61      12.551  10.813 178.144  1.00192.99           N
ATOM    782  CA  PRO A  61      13.295  10.592 179.371  1.00192.99           C
ATOM    783  HA  PRO A  61      14.332  10.443 179.109  1.00192.99           H
ATOM    784  CD  PRO A  61      11.592  11.897 178.294  1.00192.99           C
ATOM    785  HD3 PRO A  61      11.943  12.752 177.678  1.00192.99           H
ATOM    786  HD2 PRO A  61      10.589  11.565 177.952  1.00192.99           H
ATOM    787  CB  PRO A  61      13.045  11.848 180.202  1.00192.99           C
ATOM    788  HB3 PRO A  61      13.136  11.660 181.293  1.00192.99           H
ATOM    789  HB2 PRO A  61      13.758  12.643 179.896  1.00192.99           H
ATOM    790  CG  PRO A  61      11.624  12.255 179.785  1.00192.99           C
ATOM    791  HG3 PRO A  61      10.897  11.609 180.322  1.00192.99           H
ATOM    792  HG2 PRO A  61      11.387  13.322 179.984  1.00192.99           H
ATOM    793  C   PRO A  61      12.861   9.408 180.195  1.00192.99           C
ATOM    794  O   PRO A  61      13.739   8.716 180.709  1.00192.99           O
ATOM    795  N   GLY A  62      11.547   9.153 180.373  1.00111.63           N
ATOM    796  H   GLY A  62      10.825   9.699 179.959  1.00111.63           H
ATOM    797  CA  GLY A  62      11.144   8.058 181.220  1.00111.63           C
ATOM    798  HA3 GLY A  62      10.186   7.703 180.864  1.00111.63           H
ATOM    799  HA2 GLY A  62      11.931   7.321 181.189  1.00111.63           H
ATOM    800  C   GLY A  62      10.997   8.547 182.633  1.00111.63           C
ATOM    801  O   GLY A  62      11.129   9.731 182.944  1.00111.63           O
ATOM    802  N   PRO A  63      10.709   7.589 183.479  1.00221.12           N
ATOM    803  CA  PRO A  63      10.496   7.822 184.893  1.00221.12           C
ATOM    804  HA  PRO A  63       9.820   8.663 184.981  1.00221.12           H
ATOM    805  CD  PRO A  63       9.953   6.442 183.006  1.00221.12           C
ATOM    806  HD3 PRO A  63      10.682   5.656 182.718  1.00221.12           H
ATOM    807  HD2 PRO A  63       9.337   6.734 182.127  1.00221.12           H
ATOM    808  CB  PRO A  63       9.893   6.518 185.409  1.00221.12           C
ATOM    809  HB3 PRO A  63      10.717   5.804 185.630  1.00221.12           H
ATOM    810  HB2 PRO A  63       9.274   6.664 186.319  1.00221.12           H
ATOM    811  CG  PRO A  63       9.101   5.999 184.201  1.00221.12           C
ATOM    812  HG3 PRO A  63       8.134   6.544 184.159  1.00221.12           H
ATOM    813  HG2 PRO A  63       8.914   4.905 184.226  1.00221.12           H
ATOM    814  C   PRO A  63      11.779   8.170 185.578  1.00221.12           C
ATOM    815  O   PRO A  63      12.861   7.962 185.028  1.00221.12           O
HETATM  816  N   HYP A  64      11.633   8.716 186.756  1.00285.27           N
HETATM  817  CD  HYP A  64      10.318   8.991 187.321  1.00285.27           C
HETATM  818  HD1 HYP A  64       9.277   8.601 187.262  1.00285.27           H
HETATM  819  HD2 HYP A  64       9.694   9.910 187.399  1.00285.27           H
HETATM  820  CA  HYP A  64      12.695   9.139 187.605  0.96285.27           C
HETATM  821  HA  HYP A  64      13.458   9.447 186.899  1.00285.27           H
HETATM  822  CB  HYP A  64      12.081   9.926 188.736  1.00285.27           C
HETATM  823  HB1 HYP A  64      12.141  10.270 188.388  1.00285.27           H
HETATM  824  HB2 HYP A  64      12.490   9.741 188.939  1.00285.27           H
HETATM  825  CG  HYP A  64      10.725   9.161 188.809  1.00285.27           C
HETATM  826  HG  HYP A  64       9.966   9.776 189.337  1.00285.27           H
HETATM  827  OE  HYP A  64      10.885   7.895 189.454  1.00285.27           O
HETATM  828  HE  HYP A  64      10.057   7.411 189.417  1.00285.27           H
HETATM  829  C   HYP A  64      13.290   7.882 188.159  1.00285.27           C
HETATM  830  O   HYP A  64      12.708   6.827 187.911  1.00285.27           O
ATOM    831  N   GLY A  65      14.430   7.911 188.902  1.00102.78           N
ATOM    832  H   GLY A  65      14.830   7.048 189.200  1.00102.78           H
ATOM    833  CA  GLY A  65      15.136   9.060 189.416  0.79102.78           C
ATOM    834  HA3 GLY A  65      14.415   9.796 189.739  1.00102.78           H
ATOM    835  HA2 GLY A  65      15.844   9.389 188.669  1.00102.78           H
ATOM    836  C   GLY A  65      15.868   8.504 190.596  1.00102.78           C
ATOM    837  O   GLY A  65      15.805   7.303 190.856  1.00102.78           O
ATOM    838  N   LYS A  66      16.585   9.353 191.347  1.00384.22           N
ATOM    839  H   LYS A  66      16.649  10.330 191.155  1.00384.22           H
ATOM    840  CA  LYS A  66      17.301   8.872 192.488  0.92384.22           C
ATOM    841  HA  LYS A  66      17.787   9.837 192.485  1.00384.22           H
ATOM    842  CB  LYS A  66      18.792   8.508 192.400  1.00384.22           C
ATOM    843  HB3 LYS A  66      19.333   9.391 192.011  1.00384.22           H
ATOM    844  HB2 LYS A  66      19.173   8.271 193.417  1.00384.22           H
ATOM    845  CG  LYS A  66      19.098   7.343 191.461  1.00384.22           C
ATOM    846  HG3 LYS A  66      20.197   7.180 191.472  1.00384.22           H
ATOM    847  HG2 LYS A  66      18.797   7.608 190.424  1.00384.22           H
ATOM    848  CD  LYS A  66      18.409   6.046 191.875  1.00384.22           C
ATOM    849  HD3 LYS A  66      17.322   6.122 191.655  1.00384.22           H
ATOM    850  HD2 LYS A  66      18.830   5.212 191.273  1.00384.22           H
ATOM    851  CE  LYS A  66      18.584   5.751 193.363  1.00384.22           C
ATOM    852  HE3 LYS A  66      18.017   6.494 193.964  1.00384.22           H
ATOM    853  HE2 LYS A  66      19.655   5.778 193.657  1.00384.22           H
ATOM    854  NZ  LYS A  66      18.059   4.407 193.683  1.00384.22           N
ATOM    855  HZ1 LYS A  66      17.122   4.286 193.248  1.00384.22           H
ATOM    856  HZ2 LYS A  66      17.980   4.303 194.715  1.00384.22           H
ATOM    857  HZ3 LYS A  66      18.711   3.689 193.310  1.00384.22           H
ATOM    858  C   LYS A  66      16.712   9.262 193.793  1.00384.22           C
ATOM    859  O   LYS A  66      15.597   9.776 193.865  1.00384.22           O
ATOM    860  N   ASN A  67      17.462   9.003 194.867  1.00279.69           N
ATOM    861  H   ASN A  67      18.358   8.572 194.796  1.00279.69           H
ATOM    862  CA  ASN A  67      17.050   9.375 196.181  0.88279.69           C
ATOM    863  HA  ASN A  67      16.171  10.000 196.116  1.00279.69           H
ATOM    864  CB  ASN A  67      16.818   8.135 197.069  1.00279.69           C
ATOM    865  HB3 ASN A  67      17.644   7.410 196.910  1.00279.69           H
ATOM    866  HB2 ASN A  67      15.860   7.644 196.795  1.00279.69           H
ATOM    867  CG  ASN A  67      16.801   8.521 198.542  1.00279.69           C
ATOM    868  OD1 ASN A  67      17.530   7.938 199.343  1.00279.69           O
ATOM    869  ND2 ASN A  67      15.969   9.521 198.929  1.00279.69           N
ATOM    870 HD22 ASN A  67      15.933   9.788 199.892  1.00279.69           H
ATOM    871 HD21 ASN A  67      15.390   9.985 198.259  1.00279.69           H
ATOM    872  C   ASN A  67      18.187  10.149 196.764  1.00279.69           C
ATOM    873  O   ASN A  67      19.349   9.881 196.465  1.00279.69           O
ATOM    874  N   GLY A  68      17.877  11.152 197.605  1.00 69.47           N
ATOM    875  H   GLY A  68      16.937  11.385 197.847  1.00 69.47           H
ATOM    876  CA  GLY A  68      18.913  11.949 198.193  0.79 69.47           C
ATOM    877  HA3 GLY A  68      18.578  12.975 198.185  1.00 69.47           H
ATOM    878  HA2 GLY A  68      19.823  11.766 197.642  1.00 69.47           H
ATOM    879  C   GLY A  68      19.088  11.505 199.605  1.00 69.47           C
ATOM    880  O   GLY A  68      19.034  10.314 199.910  1.00 69.47           O
ATOM    881  N   ASP A  69      19.310  12.478 200.511  1.00261.76           N
ATOM    882  H   ASP A  69      19.343  13.445 200.268  1.00261.76           H
ATOM    883  CA  ASP A  69      19.505  12.153 201.889  0.88261.76           C
ATOM    884  HA  ASP A  69      19.128  13.138 202.121  1.00261.76           H
ATOM    885  CB  ASP A  69      20.694  12.694 202.704  1.00261.76           C
ATOM    886  HB3 ASP A  69      20.531  12.519 203.789  1.00261.76           H
ATOM    887  HB2 ASP A  69      20.824  13.782 202.524  1.00261.76           H
ATOM    888  CG  ASP A  69      21.938  11.945 202.245  1.00261.76           C
ATOM    889  OD1 ASP A  69      21.796  10.764 201.830  1.00261.76           O
ATOM    890  OD2 ASP A  69      23.044  12.545 202.298  1.00261.76           O
ATOM    891  C   ASP A  69      18.327  11.564 202.588  1.00261.76           C
ATOM    892  O   ASP A  69      17.186  11.745 202.167  1.00261.76           O
ATOM    893  N   ASP A  70      18.583  10.821 203.681  1.00232.23           N
ATOM    894  H   ASP A  70      19.502  10.680 204.042  1.00232.23           H
ATOM    895  CA  ASP A  70      17.515  10.111 204.317  0.79232.23           C
ATOM    896  HA  ASP A  70      16.594  10.377 203.820  1.00232.23           H
ATOM    897  CB  ASP A  70      17.788   8.593 204.224  1.00232.23           C
ATOM    898  HB3 ASP A  70      18.696   8.351 204.817  1.00232.23           H
ATOM    899  HB2 ASP A  70      17.973   8.311 203.166  1.00232.23           H
ATOM    900  CG  ASP A  70      16.618   7.772 204.743  1.00232.23           C
ATOM    901  OD1 ASP A  70      16.182   6.849 204.004  1.00232.23           O
ATOM    902  OD2 ASP A  70      16.149   8.042 205.879  1.00232.23           O
ATOM    903  C   ASP A  70      17.434  10.463 205.781  1.00232.23           C
ATOM    904  O   ASP A  70      17.922   9.715 206.627  1.00232.23           O
ATOM    905  N   GLY A  71      16.816  11.612 206.121  1.00144.39           N
ATOM    906  H   GLY A  71      16.451  12.240 205.439  1.00144.39           H
ATOM    907  CA  GLY A  71      16.531  11.933 207.499  0.86144.39           C
ATOM    908  HA3 GLY A  71      16.148  11.032 207.955  1.00144.39           H
ATOM    909  HA2 GLY A  71      15.819  12.744 207.488  1.00144.39           H
ATOM    910  C   GLY A  71      17.741  12.376 208.265  1.00144.39           C
ATOM    911  O   GLY A  71      18.818  12.586 207.710  1.00144.39           O
ATOM    912  N   GLU A  72      17.549  12.529 209.600  1.00295.40           N
ATOM    913  H   GLU A  72      16.669  12.326 210.024  1.00295.40           H
ATOM    914  CA  GLU A  72      18.575  12.995 210.496  0.97295.40           C
ATOM    915  HA  GLU A  72      19.456  12.391 210.334  1.00295.40           H
ATOM    916  CB  GLU A  72      18.875  14.486 210.276  1.00295.40           C
ATOM    917  HB3 GLU A  72      19.199  14.618 209.221  1.00295.40           H
ATOM    918  HB2 GLU A  72      17.941  15.069 210.425  1.00295.40           H
ATOM    919  CG  GLU A  72      19.967  15.055 211.178  1.00295.40           C
ATOM    920  HG3 GLU A  72      20.913  14.489 211.039  1.00295.40           H
ATOM    921  HG2 GLU A  72      19.660  15.003 212.245  1.00295.40           H
ATOM    922  CD  GLU A  72      20.169  16.505 210.766  1.00295.40           C
ATOM    923  OE1 GLU A  72      19.378  16.988 209.912  1.00295.40           O
ATOM    924  OE2 GLU A  72      21.114  17.149 211.295  1.00295.40           O
ATOM    925  C   GLU A  72      18.074  12.783 211.903  1.00295.40           C
ATOM    926  O   GLU A  72      16.977  12.266 212.107  1.00295.40           O
ATOM    927  N   ALA A  73      18.885  13.172 212.913  1.00217.88           N
ATOM    928  H   ALA A  73      19.774  13.587 212.737  1.00217.88           H
ATOM    929  CA  ALA A  73      18.548  12.991 214.303  0.89217.88           C
ATOM    930  HA  ALA A  73      18.281  11.953 214.440  1.00217.88           H
ATOM    931  CB  ALA A  73      19.684  13.380 215.263  1.00217.88           C
ATOM    932  HB1 ALA A  73      19.376  13.206 216.317  1.00217.88           H
ATOM    933  HB2 ALA A  73      20.593  12.776 215.055  1.00217.88           H
ATOM    934  HB3 ALA A  73      19.935  14.455 215.142  1.00217.88           H
ATOM    935  C   ALA A  73      17.373  13.851 214.646  1.00217.88           C
ATOM    936  O   ALA A  73      17.081  14.833 213.965  1.00217.88           O
ATOM    937  N   GLY A  74      16.644  13.464 215.714  1.00 74.40           N
ATOM    938  H   GLY A  74      16.883  12.666 216.262  1.00 74.40           H
ATOM    939  CA  GLY A  74      15.486  14.201 216.137  0.79 74.40           C
ATOM    940  HA3 GLY A  74      14.724  13.480 216.394  1.00 74.40           H
ATOM    941  HA2 GLY A  74      15.214  14.874 215.338  1.00 74.40           H
ATOM    942  C   GLY A  74      15.826  14.997 217.359  1.00 74.40           C
ATOM    943  O   GLY A  74      16.980  15.350 217.597  1.00 74.40           O
ATOM    944  N   LYS A  75      14.788  15.291 218.172  1.00254.66           N
ATOM    945  H   LYS A  75      13.862  14.980 217.971  1.00254.66           H
ATOM    946  CA  LYS A  75      14.933  16.082 219.361  0.79254.66           C
ATOM    947  HA  LYS A  75      15.669  16.843 219.148  1.00254.66           H
ATOM    948  CB  LYS A  75      13.616  16.750 219.792  1.00254.66           C
ATOM    949  HB3 LYS A  75      12.801  15.996 219.832  1.00254.66           H
ATOM    950  HB2 LYS A  75      13.749  17.176 220.809  1.00254.66           H
ATOM    951  CG  LYS A  75      13.232  17.899 218.855  1.00254.66           C
ATOM    952  HG3 LYS A  75      12.314  18.389 219.243  1.00254.66           H
ATOM    953  HG2 LYS A  75      14.053  18.648 218.852  1.00254.66           H
ATOM    954  CD  LYS A  75      12.974  17.449 217.416  1.00254.66           C
ATOM    955  HD3 LYS A  75      13.912  17.025 216.996  1.00254.66           H
ATOM    956  HD2 LYS A  75      12.693  18.336 216.809  1.00254.66           H
ATOM    957  CE  LYS A  75      11.869  16.399 217.313  1.00254.66           C
ATOM    958  HE3 LYS A  75      12.170  15.476 217.853  1.00254.66           H
ATOM    959  HE2 LYS A  75      10.916  16.783 217.735  1.00254.66           H
ATOM    960  NZ  LYS A  75      11.632  16.042 215.897  1.00254.66           N
ATOM    961  HZ1 LYS A  75      11.238  16.863 215.395  1.00254.66           H
ATOM    962  HZ2 LYS A  75      12.531  15.764 215.455  1.00254.66           H
ATOM    963  HZ3 LYS A  75      10.960  15.251 215.848  1.00254.66           H
ATOM    964  C   LYS A  75      15.458  15.232 220.473  1.00254.66           C
ATOM    965  O   LYS A  75      15.367  14.005 220.457  1.00254.66           O
ATOM    966  N   PRO A  76      16.007  15.907 221.453  1.00140.08           N
ATOM    967  CA  PRO A  76      16.620  15.295 222.603  0.79140.08           C
ATOM    968  HA  PRO A  76      17.474  14.759 222.231  1.00140.08           H
ATOM    969  CD  PRO A  76      15.875  17.347 221.589  1.00140.08           C
ATOM    970  HD3 PRO A  76      16.691  17.819 221.001  1.00140.08           H
ATOM    971  HD2 PRO A  76      14.887  17.685 221.215  1.00140.08           H
ATOM    972  CB  PRO A  76      16.989  16.465 223.523  1.00140.08           C
ATOM    973  HB3 PRO A  76      18.039  16.765 223.316  1.00140.08           H
ATOM    974  HB2 PRO A  76      16.881  16.213 224.600  1.00140.08           H
ATOM    975  CG  PRO A  76      16.054  17.606 223.088  1.00140.08           C
ATOM    976  HG3 PRO A  76      16.476  18.614 223.293  1.00140.08           H
ATOM    977  HG2 PRO A  76      15.071  17.499 223.594  1.00140.08           H
ATOM    978  C   PRO A  76      15.722  14.299 223.231  1.00140.08           C
ATOM    979  O   PRO A  76      14.519  14.529 223.343  1.00140.08           O
ATOM    980  N   GLY A  77      16.327  13.163 223.630  1.00 33.92           N
ATOM    981  H   GLY A  77      17.301  13.000 223.512  1.00 33.92           H
ATOM    982  CA  GLY A  77      15.603  12.121 224.268  0.79 33.92           C
ATOM    983  HA3 GLY A  77      14.744  11.875 223.662  1.00 33.92           H
ATOM    984  HA2 GLY A  77      16.283  11.307 224.473  1.00 33.92           H
ATOM    985  C   GLY A  77      15.167  12.748 225.537  1.00 33.92           C
ATOM    986  O   GLY A  77      15.680  13.792 225.936  1.00 33.92           O
ATOM    987  N   ARG A  78      14.199  12.122 226.207  1.00155.77           N
ATOM    988  H   ARG A  78      13.795  11.262 225.906  1.00155.77           H
ATOM    989  CA  ARG A  78      13.680  12.700 227.399  0.96155.77           C
ATOM    990  HA  ARG A  78      13.384  13.716 227.181  1.00155.77           H
ATOM    991  CB  ARG A  78      12.523  11.873 227.989  1.00155.77           C
ATOM    992  HB3 ARG A  78      12.948  10.914 228.352  1.00155.77           H
ATOM    993  HB2 ARG A  78      12.073  12.404 228.855  1.00155.77           H
ATOM    994  CG  ARG A  78      11.441  11.535 226.955  1.00155.77           C
ATOM    995  HG3 ARG A  78      10.855  10.666 227.323  1.00155.77           H
ATOM    996  HG2 ARG A  78      11.953  11.235 226.016  1.00155.77           H
ATOM    997  CD  ARG A  78      10.464  12.673 226.656  1.00155.77           C
ATOM    998  HD3 ARG A  78       9.830  12.448 225.772  1.00155.77           H
ATOM    999  HD2 ARG A  78       9.821  12.885 227.537  1.00155.77           H
ATOM   1000  NE  ARG A  78      11.266  13.892 226.374  1.00155.77           N
ATOM   1001  HE  ARG A  78      11.965  13.882 225.659  1.00155.77           H
ATOM   1002  CZ  ARG A  78      11.088  15.002 227.147  1.00155.77           C
ATOM   1003  NH1 ARG A  78      10.060  15.049 228.045  1.00155.77           N
ATOM   1004 HH11 ARG A  78       9.930  15.860 228.615  1.00155.77           H
ATOM   1005 HH12 ARG A  78       9.412  14.290 228.102  1.00155.77           H
ATOM   1006  NH2 ARG A  78      11.945  16.057 227.027  1.00155.77           N
ATOM   1007 HH21 ARG A  78      11.838  16.857 227.617  1.00155.77           H
ATOM   1008 HH22 ARG A  78      12.708  16.007 226.383  1.00155.77           H
ATOM   1009  C   ARG A  78      14.794  12.687 228.395  1.00155.77           C
ATOM   1010  O   ARG A  78      15.839  12.080 228.167  1.00155.77           O
HETATM 1011  N   HYP A  79      14.608  13.375 229.484  1.00227.55           N
HETATM 1012  CD  HYP A  79      13.499  14.266 229.718  1.00227.55           C
HETATM 1013  HD1 HYP A  79      12.517  14.535 229.268  1.00227.55           H
HETATM 1014  HD2 HYP A  79      12.862  14.512 230.597  1.00227.55           H
HETATM 1015  CA  HYP A  79      15.535  13.440 230.559  0.88227.55           C
HETATM 1016  HA  HYP A  79      16.389  13.086 229.994  1.00227.55           H
HETATM 1017  CB  HYP A  79      15.490  14.941 230.893  1.00227.55           C
HETATM 1018  HB1 HYP A  79      15.956  14.872 230.748  1.00227.55           H
HETATM 1019  HB2 HYP A  79      15.352  14.733 231.318  1.00227.55           H
HETATM 1020  CG  HYP A  79      14.418  15.482 229.894  1.00227.55           C
HETATM 1021  HG  HYP A  79      14.917  15.705 228.927  1.00227.55           H
HETATM 1022  OE  HYP A  79      13.710  16.632 230.364  1.00227.55           O
HETATM 1023  HE  HYP A  79      13.242  16.410 231.173  1.00227.55           H
HETATM 1024  C   HYP A  79      15.099  12.409 231.560  1.00227.55           C
HETATM 1025  O   HYP A  79      13.956  11.964 231.483  1.00227.55           O
ATOM   1026  N   GLY A  80      15.990  11.990 232.480  1.00 47.50           N
ATOM   1027  H   GLY A  80      16.889  12.409 232.578  1.00 47.50           H
ATOM   1028  CA  GLY A  80      15.794  10.754 233.184  0.86 47.50           C
ATOM   1029  HA3 GLY A  80      15.519  10.005 232.457  1.00 47.50           H
ATOM   1030  HA2 GLY A  80      16.709  10.538 233.716  1.00 47.50           H
ATOM   1031  C   GLY A  80      14.689  10.906 234.170  1.00 47.50           C
ATOM   1032  O   GLY A  80      14.258  12.013 234.491  1.00 47.50           O
ATOM   1033  N   GLU A  81      14.211   9.752 234.673  1.00207.78           N
ATOM   1034  H   GLU A  81      14.559   8.865 234.378  1.00207.78           H
ATOM   1035  CA  GLU A  81      13.205   9.719 235.690  0.97207.78           C
ATOM   1036  HA  GLU A  81      12.389  10.365 235.401  1.00207.78           H
ATOM   1037  CB  GLU A  81      12.724   8.308 236.070  1.00207.78           C
ATOM   1038  HB3 GLU A  81      12.219   8.367 237.058  1.00207.78           H
ATOM   1039  HB2 GLU A  81      13.612   7.650 236.181  1.00207.78           H
ATOM   1040  CG  GLU A  81      11.744   7.664 235.088  1.00207.78           C
ATOM   1041  HG3 GLU A  81      11.531   6.628 235.430  1.00207.78           H
ATOM   1042  HG2 GLU A  81      10.791   8.233 235.056  1.00207.78           H
ATOM   1043  CD  GLU A  81      12.370   7.618 233.704  1.00207.78           C
ATOM   1044  OE1 GLU A  81      12.474   8.703 233.071  1.00207.78           O
ATOM   1045  OE2 GLU A  81      12.744   6.501 233.257  1.00207.78           O
ATOM   1046  C   GLU A  81      13.871  10.259 236.902  1.00207.78           C
ATOM   1047  O   GLU A  81      15.046  10.613 236.879  1.00207.78           O
ATOM   1048  N   ARG A  82      13.098  10.414 237.982  1.00999.99           N
ATOM   1049  H   ARG A  82      12.129  10.181 237.992  1.00999.99           H
ATOM   1050  CA  ARG A  82      13.664  10.876 239.207  0.89999.99           C
ATOM   1051  HA  ARG A  82      14.477  11.545 238.963  1.00999.99           H
ATOM   1052  CB  ARG A  82      12.623  11.585 240.092  1.00999.99           C
ATOM   1053  HB3 ARG A  82      12.284  12.512 239.582  1.00999.99           H
ATOM   1054  HB2 ARG A  82      13.100  11.870 241.054  1.00999.99           H
ATOM   1055  CG  ARG A  82      11.405  10.703 240.375  1.00999.99           C
ATOM   1056  HG3 ARG A  82      10.884  10.477 239.419  1.00999.99           H
ATOM   1057  HG2 ARG A  82      11.770   9.745 240.802  1.00999.99           H
ATOM   1058  CD  ARG A  82      10.407  11.306 241.368  1.00999.99           C
ATOM   1059  HD3 ARG A  82      10.926  11.640 242.292  1.00999.99           H
ATOM   1060  HD2 ARG A  82       9.622  10.565 241.629  1.00999.99           H
ATOM   1061  NE  ARG A  82       9.721  12.490 240.772  1.00999.99           N
ATOM   1062  HE  ARG A  82      10.238  13.176 240.260  1.00999.99           H
ATOM   1063  CZ  ARG A  82       8.383  12.652 240.995  1.00999.99           C
ATOM   1064  NH1 ARG A  82       7.684  11.654 241.611  1.00999.99           N
ATOM   1065 HH11 ARG A  82       8.250  14.545 240.195  1.00999.99           H
ATOM   1066 HH12 ARG A  82       6.764  13.904 240.811  1.00999.99           H
ATOM   1067  NH2 ARG A  82       7.740  13.797 240.620  1.00999.99           N
ATOM   1068 HH21 ARG A  82       8.146  10.803 241.862  1.00999.99           H
ATOM   1069 HH22 ARG A  82       6.705  11.760 241.786  1.00999.99           H
ATOM   1070  C   ARG A  82      14.213   9.686 239.943  1.00999.99           C
ATOM   1071  O   ARG A  82      13.866   8.547 239.633  1.00999.99           O
ATOM   1072  N   GLY A  83      15.113   9.919 240.928  1.00 47.65           N
ATOM   1073  H   GLY A  83      15.403  10.836 241.188  1.00 47.65           H
ATOM   1074  CA  GLY A  83      15.703   8.822 241.654  0.79 47.65           C
ATOM   1075  HA3 GLY A  83      16.714   8.695 241.307  1.00 47.65           H
ATOM   1076  HA2 GLY A  83      15.066   7.959 241.499  1.00 47.65           H
ATOM   1077  C   GLY A  83      15.710   9.154 243.121  1.00 47.65           C
ATOM   1078  O   GLY A  83      15.571  10.307 243.524  1.00 47.65           O
ATOM   1079  N   PRO A  84      15.879   8.123 243.918  1.00223.93           N
ATOM   1080  CA  PRO A  84      15.911   8.263 245.360  0.83223.93           C
ATOM   1081  HA  PRO A  84      15.046   8.859 245.617  1.00223.93           H
ATOM   1082  CD  PRO A  84      15.359   6.825 243.519  1.00223.93           C
ATOM   1083  HD3 PRO A  84      14.505   6.961 242.820  1.00223.93           H
ATOM   1084  HD2 PRO A  84      16.176   6.264 243.018  1.00223.93           H
ATOM   1085  CB  PRO A  84      15.782   6.836 245.890  1.00223.93           C
ATOM   1086  HB3 PRO A  84      15.337   6.795 246.906  1.00223.93           H
ATOM   1087  HB2 PRO A  84      16.792   6.371 245.910  1.00223.93           H
ATOM   1088  CG  PRO A  84      14.932   6.134 244.822  1.00223.93           C
ATOM   1089  HG3 PRO A  84      13.862   6.357 245.021  1.00223.93           H
ATOM   1090  HG2 PRO A  84      15.084   5.034 244.798  1.00223.93           H
ATOM   1091  C   PRO A  84      17.122   8.934 245.932  1.00223.93           C
ATOM   1092  O   PRO A  84      18.223   8.833 245.392  1.00223.93           O
HETATM 1093  N   HYP A  85      16.850   9.655 246.992  1.00270.47           N
HETATM 1094  CD  HYP A  85      15.491   9.867 247.441  1.00270.47           C
HETATM 1095  HD1 HYP A  85      14.511   9.350 247.324  1.00270.47           H
HETATM 1096  HD2 HYP A  85      14.764  10.711 247.444  1.00270.47           H
HETATM 1097  CA  HYP A  85      17.757  10.323 247.866  0.89270.47           C
HETATM 1098  HA  HYP A  85      17.293  11.302 247.842  1.00270.47           H
HETATM 1099  CB  HYP A  85      17.310   9.768 249.191  1.00270.47           C
HETATM 1100  HB1 HYP A  85      17.606   9.416 249.014  1.00270.47           H
HETATM 1101  HB2 HYP A  85      17.520  10.199 249.308  1.00270.47           H
HETATM 1102  CG  HYP A  85      15.774   9.662 248.970  1.00270.47           C
HETATM 1103  HG  HYP A  85      15.255  10.454 249.551  1.00270.47           H
HETATM 1104  OE  HYP A  85      15.357   8.365 249.405  1.00270.47           O
HETATM 1105  HE  HYP A  85      15.895   7.694 248.979  1.00270.47           H
HETATM 1106  C   HYP A  85      19.236  10.274 247.699  1.00270.47           C
HETATM 1107  O   HYP A  85      19.770  10.842 246.747  1.00270.47           O
ATOM   1108  N   GLY A  86      19.903   9.615 248.673  1.00 65.25           N
ATOM   1109  H   GLY A  86      19.428   9.095 249.376  1.00 65.25           H
ATOM   1110  CA  GLY A  86      21.300   9.835 248.901  0.86 65.25           C
ATOM   1111  HA3 GLY A  86      21.835   9.487 248.035  1.00 65.25           H
ATOM   1112  HA2 GLY A  86      21.433  10.887 249.121  1.00 65.25           H
ATOM   1113  C   GLY A  86      21.712   9.029 250.092  1.00 65.25           C
ATOM   1114  O   GLY A  86      21.004   8.146 250.574  1.00 65.25           O
ATOM   1115  N   PRO A  87      22.891   9.345 250.539  1.00227.72           N
ATOM   1116  CA  PRO A  87      23.476   8.685 251.680  1.00227.72           C
ATOM   1117  HA  PRO A  87      23.319   7.628 251.548  1.00227.72           H
ATOM   1118  CD  PRO A  87      23.901   9.815 249.602  1.00227.72           C
ATOM   1119  HD3 PRO A  87      23.664   9.443 248.583  1.00227.72           H
ATOM   1120  HD2 PRO A  87      23.886  10.926 249.617  1.00227.72           H
ATOM   1121  CB  PRO A  87      24.949   9.087 251.641  1.00227.72           C
ATOM   1122  HB3 PRO A  87      25.611   8.333 252.120  1.00227.72           H
ATOM   1123  HB2 PRO A  87      25.072  10.069 252.145  1.00227.72           H
ATOM   1124  CG  PRO A  87      25.225   9.266 250.138  1.00227.72           C
ATOM   1125  HG3 PRO A  87      25.394   8.266 249.685  1.00227.72           H
ATOM   1126  HG2 PRO A  87      26.093   9.926 249.921  1.00227.72           H
ATOM   1127  C   PRO A  87      22.795   9.125 252.933  1.00227.72           C
ATOM   1128  O   PRO A  87      22.100  10.140 252.920  1.00227.72           O
ATOM   1129  N   GLN A  88      22.966   8.343 254.011  1.00360.67           N
ATOM   1130  H   GLN A  88      23.520   7.512 253.989  1.00360.67           H
ATOM   1131  CA  GLN A  88      22.387   8.689 255.268  1.00360.67           C
ATOM   1132  HA  GLN A  88      23.141   8.020 255.654  1.00360.67           H
ATOM   1133  CB  GLN A  88      21.591   7.687 256.130  1.00360.67           C
ATOM   1134  HB3 GLN A  88      21.054   8.269 256.909  1.00360.67           H
ATOM   1135  HB2 GLN A  88      22.286   6.986 256.642  1.00360.67           H
ATOM   1136  CG  GLN A  88      20.550   6.889 255.345  1.00360.67           C
ATOM   1137  HG3 GLN A  88      19.836   6.407 256.046  1.00360.67           H
ATOM   1138  HG2 GLN A  88      19.991   7.545 254.644  1.00360.67           H
ATOM   1139  CD  GLN A  88      21.294   5.800 254.582  1.00360.67           C
ATOM   1140  OE1 GLN A  88      21.818   6.026 253.492  1.00360.67           O
ATOM   1141  NE2 GLN A  88      21.351   4.583 255.187  1.00360.67           N
ATOM   1142 HE22 GLN A  88      21.843   3.827 254.755  1.00360.67           H
ATOM   1143 HE21 GLN A  88      20.914   4.448 256.076  1.00360.67           H
ATOM   1144  C   GLN A  88      23.088   9.793 255.977  1.00360.67           C
ATOM   1145  O   GLN A  88      24.200  10.172 255.609  1.00360.67           O
ATOM   1146  N   GLY A  89      22.446  10.349 257.017  1.00 60.66           N
ATOM   1147  H   GLY A  89      21.544  10.054 257.320  1.00 60.66           H
ATOM   1148  CA  GLY A  89      23.064  11.408 257.750  0.86 60.66           C
ATOM   1149  HA3 GLY A  89      23.640  11.997 257.051  1.00 60.66           H
ATOM   1150  HA2 GLY A  89      22.290  11.951 258.271  1.00 60.66           H
ATOM   1151  C   GLY A  89      23.991  10.788 258.742  1.00 60.66           C
ATOM   1152  O   GLY A  89      24.151   9.570 258.793  1.00 60.66           O
ATOM   1153  N   ALA A  90      24.624  11.640 259.568  1.00177.24           N
ATOM   1154  H   ALA A  90      24.493  12.627 259.518  1.00177.24           H
ATOM   1155  CA  ALA A  90      25.555  11.176 260.550  0.79177.24           C
ATOM   1156  HA  ALA A  90      26.230  10.486 260.066  1.00177.24           H
ATOM   1157  CB  ALA A  90      26.336  12.300 261.254  1.00177.24           C
ATOM   1158  HB1 ALA A  90      27.012  11.870 262.025  1.00177.24           H
ATOM   1159  HB2 ALA A  90      25.631  12.998 261.754  1.00177.24           H
ATOM   1160  HB3 ALA A  90      26.949  12.871 260.525  1.00177.24           H
ATOM   1161  C   ALA A  90      24.793  10.457 261.619  1.00177.24           C
ATOM   1162  O   ALA A  90      23.566  10.507 261.672  1.00177.24           O
ATOM   1163  N   ARG A  91      25.535   9.742 262.489  1.00141.00           N
ATOM   1164  H   ARG A  91      26.529   9.707 262.425  1.00141.00           H
ATOM   1165  CA  ARG A  91      24.955   8.983 263.559  0.85141.00           C
ATOM   1166  HA  ARG A  91      24.129   8.419 263.149  1.00141.00           H
ATOM   1167  CB  ARG A  91      25.958   8.046 264.259  1.00141.00           C
ATOM   1168  HB3 ARG A  91      26.739   8.660 264.755  1.00141.00           H
ATOM   1169  HB2 ARG A  91      25.425   7.464 265.041  1.00141.00           H
ATOM   1170  CG  ARG A  91      26.641   7.070 263.293  1.00141.00           C
ATOM   1171  HG3 ARG A  91      27.391   6.477 263.859  1.00141.00           H
ATOM   1172  HG2 ARG A  91      27.177   7.654 262.514  1.00141.00           H
ATOM   1173  CD  ARG A  91      25.675   6.098 262.613  1.00141.00           C
ATOM   1174  HD3 ARG A  91      24.918   6.642 262.009  1.00141.00           H
ATOM   1175  HD2 ARG A  91      25.168   5.444 263.353  1.00141.00           H
ATOM   1176  NE  ARG A  91      26.458   5.230 261.687  1.00141.00           N
ATOM   1177  HE  ARG A  91      27.326   5.550 261.308  1.00141.00           H
ATOM   1178  CZ  ARG A  91      25.968   4.005 261.338  1.00141.00           C
ATOM   1179  NH1 ARG A  91      24.810   3.558 261.905  1.00141.00           N
ATOM   1180 HH11 ARG A  91      24.440   2.663 261.656  1.00141.00           H
ATOM   1181 HH12 ARG A  91      24.338   4.123 262.583  1.00141.00           H
ATOM   1182  NH2 ARG A  91      26.627   3.233 260.425  1.00141.00           N
ATOM   1183 HH21 ARG A  91      27.466   3.569 259.997  1.00141.00           H
ATOM   1184 HH22 ARG A  91      26.256   2.341 260.164  1.00141.00           H
ATOM   1185  C   ARG A  91      24.437   9.952 264.577  1.00141.00           C
ATOM   1186  O   ARG A  91      24.636  11.160 264.456  1.00141.00           O
ATOM   1187  N   GLY A  92      23.723   9.436 265.598  1.00 30.75           N
ATOM   1188  H   GLY A  92      23.574   8.456 265.706  1.00 30.75           H
ATOM   1189  CA  GLY A  92      23.099  10.285 266.574  0.79 30.75           C
ATOM   1190  HA3 GLY A  92      22.290   9.725 267.019  1.00 30.75           H
ATOM   1191  HA2 GLY A  92      22.778  11.179 266.058  1.00 30.75           H
ATOM   1192  C   GLY A  92      24.062  10.676 267.650  1.00 30.75           C
ATOM   1193  O   GLY A  92      25.242  10.330 267.632  1.00 30.75           O
ATOM   1194  N   LEU A  93      23.521  11.444 268.617  1.00212.69           N
ATOM   1195  H   LEU A  93      22.553  11.679 268.585  1.00212.69           H
ATOM   1196  CA  LEU A  93      24.216  11.974 269.754  0.79212.69           C
ATOM   1197  HA  LEU A  93      23.251  12.354 270.054  1.00212.69           H
ATOM   1198  CB  LEU A  93      24.473  13.493 269.874  1.00212.69           C
ATOM   1199  HB3 LEU A  93      24.831  13.712 270.903  1.00212.69           H
ATOM   1200  HB2 LEU A  93      25.279  13.773 269.162  1.00212.69           H
ATOM   1201  CG  LEU A  93      23.227  14.354 269.589  1.00212.69           C
ATOM   1202  HG  LEU A  93      22.444  14.100 270.336  1.00212.69           H
ATOM   1203  CD1 LEU A  93      23.559  15.847 269.737  1.00212.69           C
ATOM   1204 HD11 LEU A  93      23.976  16.047 270.747  1.00212.69           H
ATOM   1205 HD12 LEU A  93      22.642  16.460 269.606  1.00212.69           H
ATOM   1206 HD13 LEU A  93      24.306  16.157 268.976  1.00212.69           H
ATOM   1207  CD2 LEU A  93      22.666  14.054 268.188  1.00212.69           C
ATOM   1208 HD21 LEU A  93      22.289  13.010 268.138  1.00212.69           H
ATOM   1209 HD22 LEU A  93      23.462  14.178 267.423  1.00212.69           H
ATOM   1210 HD23 LEU A  93      21.831  14.745 267.946  1.00212.69           H
ATOM   1211  C   LEU A  93      24.169  11.126 270.991  1.00212.69           C
ATOM   1212  O   LEU A  93      23.331  10.229 271.065  1.00212.69           O
HETATM 1213  N   HYP A  94      25.013  11.328 271.977  1.00277.71           N
HETATM 1214  CD  HYP A  94      26.101  12.300 271.993  1.00277.71           C
HETATM 1215  HD1 HYP A  94      27.201  12.225 271.831  1.00277.71           H
HETATM 1216  HD2 HYP A  94      26.363  13.282 271.540  1.00277.71           H
HETATM 1217  CA  HYP A  94      24.954  10.570 273.178  0.79277.71           C
HETATM 1218  HA  HYP A  94      24.596   9.608 272.833  1.00277.71           H
HETATM 1219  CB  HYP A  94      26.192  10.870 273.981  1.00277.71           C
HETATM 1220  HB1 HYP A  94      25.865  10.741 274.327  1.00277.71           H
HETATM 1221  HB2 HYP A  94      26.347  10.514 273.678  1.00277.71           H
HETATM 1222  CG  HYP A  94      26.339  12.348 273.528  1.00277.71           C
HETATM 1223  HG  HYP A  94      25.506  12.922 273.985  1.00277.71           H
HETATM 1224  OE  HYP A  94      27.588  12.958 273.864  1.00277.71           O
HETATM 1225  HE  HYP A  94      27.701  12.952 274.817  1.00277.71           H
HETATM 1226  C   HYP A  94      23.753  11.097 273.887  1.00277.71           C
HETATM 1227  O   HYP A  94      23.490  12.296 273.821  1.00277.71           O
ATOM   1228  N   GLY A  95      22.998  10.197 274.548  1.00 24.35           N
ATOM   1229  H   GLY A  95      23.270   9.243 274.649  1.00 24.35           H
ATOM   1230  CA  GLY A  95      21.669  10.524 274.973  0.79 24.35           C
ATOM   1231  HA3 GLY A  95      21.129   9.601 275.118  1.00 24.35           H
ATOM   1232  HA2 GLY A  95      21.243  11.193 274.240  1.00 24.35           H
ATOM   1233  C   GLY A  95      21.788  11.234 276.277  1.00 24.35           C
ATOM   1234  O   GLY A  95      22.887  11.549 276.730  1.00 24.35           O
ATOM   1235  N   THR A  96      20.640  11.524 276.914  1.00178.40           N
ATOM   1236  H   THR A  96      19.739  11.313 276.543  1.00178.40           H
ATOM   1237  CA  THR A  96      20.695  12.135 278.199  0.79178.40           C
ATOM   1238  HA  THR A  96      21.568  12.770 278.169  1.00178.40           H
ATOM   1239  CB  THR A  96      19.522  13.016 278.593  1.00178.40           C
ATOM   1240  HB  THR A  96      19.281  13.707 277.756  1.00178.40           H
ATOM   1241  OG1 THR A  96      19.918  13.806 279.704  1.00178.40           O
ATOM   1242  HG1 THR A  96      19.603  14.694 279.522  1.00178.40           H
ATOM   1243  CG2 THR A  96      18.267  12.214 278.973  1.00178.40           C
ATOM   1244 HG21 THR A  96      17.887  11.652 278.093  1.00178.40           H
ATOM   1245 HG22 THR A  96      17.464  12.897 279.324  1.00178.40           H
ATOM   1246 HG23 THR A  96      18.493  11.490 279.785  1.00178.40           H
ATOM   1247  C   THR A  96      20.938  11.077 279.225  1.00178.40           C
ATOM   1248  O   THR A  96      21.388   9.982 278.894  1.00178.40           O
ATOM   1249  N   ALA A  97      20.674  11.381 280.509  1.00217.06           N
ATOM   1250  H   ALA A  97      20.283  12.251 280.799  1.00217.06           H
ATOM   1251  CA  ALA A  97      21.045  10.450 281.534  0.79217.06           C
ATOM   1252  HA  ALA A  97      21.491   9.593 281.050  1.00217.06           H
ATOM   1253  CB  ALA A  97      22.028  11.055 282.551  1.00217.06           C
ATOM   1254  HB1 ALA A  97      23.010  11.249 282.069  1.00217.06           H
ATOM   1255  HB2 ALA A  97      21.633  12.016 282.944  1.00217.06           H
ATOM   1256  HB3 ALA A  97      22.181  10.360 283.403  1.00217.06           H
ATOM   1257  C   ALA A  97      19.848  10.002 282.305  1.00217.06           C
ATOM   1258  O   ALA A  97      18.759  10.563 282.193  1.00217.06           O
ATOM   1259  N   GLY A  98      20.050   8.923 283.092  1.00 55.62           N
ATOM   1260  H   GLY A  98      20.947   8.494 283.170  1.00 55.62           H
ATOM   1261  CA  GLY A  98      19.006   8.336 283.881  0.79 55.62           C
ATOM   1262  HA3 GLY A  98      18.071   8.523 283.375  1.00 55.62           H
ATOM   1263  HA2 GLY A  98      19.247   7.291 284.003  1.00 55.62           H
ATOM   1264  C   GLY A  98      18.974   8.984 285.228  1.00 55.62           C
ATOM   1265  O   GLY A  98      19.825   9.805 285.568  1.00 55.62           O
ATOM   1266  N   LEU A  99      17.965   8.596 286.035  1.00186.28           N
ATOM   1267  H   LEU A  99      17.271   7.947 285.732  1.00186.28           H
ATOM   1268  CA  LEU A  99      17.824   9.088 287.374  0.79186.28           C
ATOM   1269  HA  LEU A  99      18.058  10.142 287.371  1.00186.28           H
ATOM   1270  CB  LEU A  99      16.432   8.842 287.996  1.00186.28           C
ATOM   1271  HB3 LEU A  99      16.198   7.758 287.940  1.00186.28           H
ATOM   1272  HB2 LEU A  99      16.462   9.130 289.069  1.00186.28           H
ATOM   1273  CG  LEU A  99      15.293   9.635 287.314  1.00186.28           C
ATOM   1274  HG  LEU A  99      14.638   8.790 287.617  1.00186.28           H
ATOM   1275  CD1 LEU A  99      14.896   9.220 285.890  1.00186.28           C
ATOM   1276 HD11 LEU A  99      14.445   8.204 285.896  1.00186.28           H
ATOM   1277 HD12 LEU A  99      15.787   9.209 285.227  1.00186.28           H
ATOM   1278 HD13 LEU A  99      14.153   9.933 285.472  1.00186.28           H
ATOM   1279  CD2 LEU A  99      14.345  10.413 288.240  1.00186.28           C
ATOM   1280 HD21 LEU A  99      13.294  10.318 287.892  1.00186.28           H
ATOM   1281 HD22 LEU A  99      14.617  11.490 288.255  1.00186.28           H
ATOM   1282 HD23 LEU A  99      14.411  10.017 289.275  1.00186.28           H
ATOM   1283  C   LEU A  99      18.833   8.361 288.206  1.00186.28           C
ATOM   1284  O   LEU A  99      19.390   7.350 287.781  1.00186.28           O
HETATM 1285  N   HYP A 100      19.097   8.868 289.380  1.00232.41           N
HETATM 1286  CD  HYP A 100      18.559  10.108 289.878  1.00232.41           C
HETATM 1287  HD1 HYP A 100      18.211  10.475 290.870  1.00232.41           H
HETATM 1288  HD2 HYP A 100      17.771  10.852 289.622  1.00232.41           H
HETATM 1289  CA  HYP A 100      20.068   8.349 290.284  0.79232.41           C
HETATM 1290  HA  HYP A 100      20.593   7.779 289.526  1.00232.41           H
HETATM 1291  CB  HYP A 100      20.752   9.645 290.754  1.00232.41           C
HETATM 1292  HB1 HYP A 100      21.119   9.398 290.537  1.00232.41           H
HETATM 1293  HB2 HYP A 100      20.572   9.461 291.174  1.00232.41           H
HETATM 1294  CG  HYP A 100      19.955  10.744 289.970  1.00232.41           C
HETATM 1295  HG  HYP A 100      19.921  11.700 290.534  1.00232.41           H
HETATM 1296  OE  HYP A 100      20.524  10.932 288.670  1.00232.41           O
HETATM 1297  HE  HYP A 100      19.988  11.549 288.167  1.00232.41           H
HETATM 1298  C   HYP A 100      19.526   7.403 291.271  1.00232.41           C
HETATM 1299  O   HYP A 100      18.310   7.301 291.424  1.00232.41           O
ATOM   1300  N   GLY A 101      20.439   6.679 291.931  1.00 59.19           N
ATOM   1301  H   GLY A 101      21.417   6.868 291.885  1.00 59.19           H
ATOM   1302  CA  GLY A 101      20.059   5.421 292.468  0.86 59.19           C
ATOM   1303  HA3 GLY A 101      20.957   4.859 292.676  1.00 59.19           H
ATOM   1304  HA2 GLY A 101      19.370   4.958 291.777  1.00 59.19           H
ATOM   1305  C   GLY A 101      19.362   5.737 293.733  1.00 59.19           C
ATOM   1306  O   GLY A 101      18.888   6.852 293.948  1.00 59.19           O
ATOM   1307  N   MET A 102      19.280   4.733 294.604  1.00290.84           N
ATOM   1308  H   MET A 102      19.650   3.832 294.416  1.00290.84           H
ATOM   1309  CA  MET A 102      18.583   4.893 295.826  0.97290.84           C
ATOM   1310  HA  MET A 102      17.655   5.394 295.597  1.00290.84           H
ATOM   1311  CB  MET A 102      18.298   3.546 296.518  1.00290.84           C
ATOM   1312  HB3 MET A 102      17.898   2.835 295.763  1.00290.84           H
ATOM   1313  HB2 MET A 102      19.246   3.124 296.914  1.00290.84           H
ATOM   1314  CG  MET A 102      17.278   3.649 297.652  1.00290.84           C
ATOM   1315  HG3 MET A 102      16.324   3.985 297.192  1.00290.84           H
ATOM   1316  HG2 MET A 102      17.605   4.437 298.363  1.00290.84           H
ATOM   1317  SD  MET A 102      17.011   2.075 298.523  1.00290.84           S
ATOM   1318  CE  MET A 102      15.222   2.022 298.222  1.00290.84           C
ATOM   1319  HE1 MET A 102      14.780   1.083 298.620  1.00290.84           H
ATOM   1320  HE2 MET A 102      14.998   2.074 297.136  1.00290.84           H
ATOM   1321  HE3 MET A 102      14.713   2.876 298.718  1.00290.84           H
ATOM   1322  C   MET A 102      19.386   5.741 296.750  1.00290.84           C
ATOM   1323  O   MET A 102      20.540   6.067 296.476  1.00290.84           O
ATOM   1324  N   LYS A 103      18.766   6.140 297.876  1.00259.04           N
ATOM   1325  H   LYS A 103      17.827   5.886 298.092  1.00259.04           H
ATOM   1326  CA  LYS A 103      19.455   6.940 298.840  0.79259.04           C
ATOM   1327  HA  LYS A 103      20.353   7.307 298.367  1.00259.04           H
ATOM   1328  CB  LYS A 103      18.633   8.118 299.375  1.00259.04           C
ATOM   1329  HB3 LYS A 103      19.213   8.609 300.185  1.00259.04           H
ATOM   1330  HB2 LYS A 103      18.479   8.856 298.559  1.00259.04           H
ATOM   1331  CG  LYS A 103      17.271   7.713 299.922  1.00259.04           C
ATOM   1332  HG3 LYS A 103      16.622   7.390 299.079  1.00259.04           H
ATOM   1333  HG2 LYS A 103      17.397   6.852 300.613  1.00259.04           H
ATOM   1334  CD  LYS A 103      16.600   8.850 300.688  1.00259.04           C
ATOM   1335  HD3 LYS A 103      16.552   9.753 300.043  1.00259.04           H
ATOM   1336  HD2 LYS A 103      17.226   9.089 301.575  1.00259.04           H
ATOM   1337  CE  LYS A 103      15.191   8.478 301.135  1.00259.04           C
ATOM   1338  HE3 LYS A 103      14.530   8.382 300.248  1.00259.04           H
ATOM   1339  HE2 LYS A 103      14.768   9.232 301.834  1.00259.04           H
ATOM   1340  NZ  LYS A 103      15.220   7.166 301.815  1.00259.04           N
ATOM   1341  HZ1 LYS A 103      15.463   7.292 302.818  1.00259.04           H
ATOM   1342  HZ2 LYS A 103      14.286   6.716 301.735  1.00259.04           H
ATOM   1343  HZ3 LYS A 103      15.934   6.565 301.356  1.00259.04           H
ATOM   1344  C   LYS A 103      19.853   6.046 299.971  1.00259.04           C
ATOM   1345  O   LYS A 103      19.743   4.824 299.885  1.00259.04           O
ATOM   1346  N   GLY A 104      20.349   6.654 301.063  1.00 50.38           N
ATOM   1347  H   GLY A 104      20.407   7.647 301.135  1.00 50.38           H
ATOM   1348  CA  GLY A 104      20.921   5.909 302.146  0.93 50.38           C
ATOM   1349  HA3 GLY A 104      21.419   6.618 302.790  1.00 50.38           H
ATOM   1350  HA2 GLY A 104      21.582   5.173 301.714  1.00 50.38           H
ATOM   1351  C   GLY A 104      19.871   5.206 302.935  1.00 50.38           C
ATOM   1352  O   GLY A 104      18.673   5.441 302.789  1.00 50.38           O
ATOM   1353  N   HIS A 105      20.355   4.304 303.811  1.00119.94           N
ATOM   1354  H   HIS A 105      21.335   4.143 303.898  1.00119.94           H
ATOM   1355  CA  HIS A 105      19.528   3.517 304.671  1.00119.94           C
ATOM   1356  HA  HIS A 105      18.503   3.820 304.517  1.00119.94           H
ATOM   1357  ND1 HIS A 105      17.470   1.233 305.346  1.00119.94           N
ATOM   1358  HD1 HIS A 105      16.901   1.916 304.888  1.00119.94           H
ATOM   1359  CG  HIS A 105      18.840   1.129 305.257  1.00119.94           C
ATOM   1360  CB  HIS A 105      19.705   2.011 304.410  1.00119.94           C
ATOM   1361  HB3 HIS A 105      19.456   1.810 303.346  1.00119.94           H
ATOM   1362  HB2 HIS A 105      20.768   1.732 304.572  1.00119.94           H
ATOM   1363  NE2 HIS A 105      18.061  -0.492 306.619  1.00119.94           N
ATOM   1364  CD2 HIS A 105      19.184   0.071 306.041  1.00119.94           C
ATOM   1365  HD2 HIS A 105      20.160  -0.361 306.226  1.00119.94           H
ATOM   1366  CE1 HIS A 105      17.056   0.240 306.173  1.00119.94           C
ATOM   1367  HE1 HIS A 105      16.007   0.084 306.424  1.00119.94           H
ATOM   1368  C   HIS A 105      19.953   3.872 306.062  1.00119.94           C
ATOM   1369  O   HIS A 105      20.820   4.722 306.248  1.00119.94           O
ATOM   1370  N   ARG A 106      19.355   3.247 307.089  1.00212.74           N
ATOM   1371  H   ARG A 106      18.660   2.541 306.971  1.00212.74           H
ATOM   1372  CA  ARG A 106      19.662   3.653 308.430  0.92212.74           C
ATOM   1373  HA  ARG A 106      19.545   2.603 308.658  1.00212.74           H
ATOM   1374  CB  ARG A 106      18.579   3.697 309.515  1.00212.74           C
ATOM   1375  HB3 ARG A 106      18.383   2.670 309.891  1.00212.74           H
ATOM   1376  HB2 ARG A 106      18.943   4.317 310.362  1.00212.74           H
ATOM   1377  CG  ARG A 106      17.295   4.303 308.965  1.00212.74           C
ATOM   1378  HG3 ARG A 106      16.951   3.648 308.136  1.00212.74           H
ATOM   1379  HG2 ARG A 106      17.498   5.313 308.547  1.00212.74           H
ATOM   1380  CD  ARG A 106      16.175   4.391 309.993  1.00212.74           C
ATOM   1381  HD3 ARG A 106      16.071   3.438 310.553  1.00212.74           H
ATOM   1382  HD2 ARG A 106      16.322   5.238 310.697  1.00212.74           H
ATOM   1383  NE  ARG A 106      14.920   4.607 309.228  1.00212.74           N
ATOM   1384  HE  ARG A 106      14.846   5.358 308.572  1.00212.74           H
ATOM   1385  CZ  ARG A 106      13.892   3.726 309.395  1.00212.74           C
ATOM   1386  NH1 ARG A 106      14.005   2.742 310.335  1.00212.74           N
ATOM   1387 HH11 ARG A 106      13.262   2.087 310.467  1.00212.74           H
ATOM   1388 HH12 ARG A 106      14.831   2.681 310.896  1.00212.74           H
ATOM   1389  NH2 ARG A 106      12.773   3.811 308.619  1.00212.74           N
ATOM   1390 HH21 ARG A 106      12.711   4.508 307.905  1.00212.74           H
ATOM   1391 HH22 ARG A 106      12.037   3.145 308.734  1.00212.74           H
ATOM   1392  C   ARG A 106      21.069   3.542 308.880  1.00212.74           C
ATOM   1393  O   ARG A 106      21.856   2.753 308.360  1.00212.74           O
ATOM   1394  N   GLY A 107      21.408   4.373 309.880  1.00 29.92           N
ATOM   1395  H   GLY A 107      20.765   5.023 310.277  1.00 29.92           H
ATOM   1396  CA  GLY A 107      22.714   4.343 310.450  1.00 29.92           C
ATOM   1397  HA3 GLY A 107      22.883   5.276 310.966  1.00 29.92           H
ATOM   1398  HA2 GLY A 107      23.419   4.111 309.665  1.00 29.92           H
ATOM   1399  C   GLY A 107      22.670   3.226 311.428  1.00 29.92           C
ATOM   1400  O   GLY A 107      21.847   2.318 311.318  1.00 29.92           O
ATOM   1401  N   PHE A 108      23.574   3.266 312.412  1.00114.67           N
ATOM   1402  H   PHE A 108      24.242   4.000 312.500  1.00114.67           H
ATOM   1403  CA  PHE A 108      23.617   2.237 313.397  0.81114.67           C
ATOM   1404  HA  PHE A 108      22.896   1.482 313.120  1.00114.67           H
ATOM   1405  CB  PHE A 108      25.035   1.646 313.519  1.00114.67           C
ATOM   1406  HB3 PHE A 108      25.393   1.328 312.517  1.00114.67           H
ATOM   1407  HB2 PHE A 108      25.738   2.394 313.941  1.00114.67           H
ATOM   1408  CG  PHE A 108      25.051   0.439 314.393  1.00114.67           C
ATOM   1409  CD1 PHE A 108      24.661  -0.784 313.893  1.00114.67           C
ATOM   1410  HD1 PHE A 108      24.341  -0.867 312.864  1.00114.67           H
ATOM   1411  CD2 PHE A 108      25.457   0.526 315.703  1.00114.67           C
ATOM   1412  HD2 PHE A 108      25.768   1.480 316.102  1.00114.67           H
ATOM   1413  CE1 PHE A 108      24.678  -1.904 314.691  1.00114.67           C
ATOM   1414  HE1 PHE A 108      24.372  -2.859 314.289  1.00114.67           H
ATOM   1415  CE2 PHE A 108      25.475  -0.590 316.504  1.00114.67           C
ATOM   1416  HE2 PHE A 108      25.801  -0.510 317.530  1.00114.67           H
ATOM   1417  CZ  PHE A 108      25.085  -1.807 316.000  1.00114.67           C
ATOM   1418  HZ  PHE A 108      25.103  -2.685 316.628  1.00114.67           H
ATOM   1419  C   PHE A 108      23.179   2.923 314.653  1.00114.67           C
ATOM   1420  O   PHE A 108      22.744   4.069 314.592  1.00114.67           O
ATOM   1421  N   SER A 109      23.192   2.233 315.807  1.00153.72           N
ATOM   1422  H   SER A 109      23.477   1.281 315.865  1.00153.72           H
ATOM   1423  CA  SER A 109      22.758   2.851 317.032  0.79153.72           C
ATOM   1424  HA  SER A 109      22.039   3.616 316.778  1.00153.72           H
ATOM   1425  CB  SER A 109      22.135   1.819 317.990  1.00153.72           C
ATOM   1426  HB3 SER A 109      22.868   1.012 318.206  1.00153.72           H
ATOM   1427  HB2 SER A 109      21.237   1.366 317.519  1.00153.72           H
ATOM   1428  OG  SER A 109      21.746   2.430 319.211  1.00153.72           O
ATOM   1429  HG  SER A 109      21.412   1.719 319.762  1.00153.72           H
ATOM   1430  C   SER A 109      23.930   3.484 317.733  1.00153.72           C
ATOM   1431  O   SER A 109      25.084   3.173 317.440  1.00153.72           O
ATOM   1432  N   GLY A 110      23.644   4.411 318.681  1.00 45.67           N
ATOM   1433  H   GLY A 110      22.706   4.659 318.909  1.00 45.67           H
ATOM   1434  CA  GLY A 110      24.675   5.107 319.413  0.93 45.67           C
ATOM   1435  HA3 GLY A 110      24.335   6.119 319.570  1.00 45.67           H
ATOM   1436  HA2 GLY A 110      25.585   5.031 318.836  1.00 45.67           H
ATOM   1437  C   GLY A 110      24.893   4.451 320.752  1.00 45.67           C
ATOM   1438  O   GLY A 110      24.158   3.545 321.142  1.00 45.67           O
ATOM   1439  N   LEU A 111      25.933   4.915 321.491  1.00350.91           N
ATOM   1440  H   LEU A 111      26.528   5.643 321.157  1.00350.91           H
ATOM   1441  CA  LEU A 111      26.239   4.414 322.808  0.85350.91           C
ATOM   1442  HA  LEU A 111      27.262   4.339 322.472  1.00350.91           H
ATOM   1443  CB  LEU A 111      26.494   2.916 323.102  1.00350.91           C
ATOM   1444  HB3 LEU A 111      26.893   2.827 324.135  1.00350.91           H
ATOM   1445  HB2 LEU A 111      25.524   2.376 323.067  1.00350.91           H
ATOM   1446  CG  LEU A 111      27.486   2.218 322.143  1.00350.91           C
ATOM   1447  HG  LEU A 111      27.755   3.249 321.826  1.00350.91           H
ATOM   1448  CD1 LEU A 111      27.026   2.032 320.690  1.00350.91           C
ATOM   1449 HD11 LEU A 111      27.876   1.713 320.051  1.00350.91           H
ATOM   1450 HD12 LEU A 111      26.612   2.981 320.289  1.00350.91           H
ATOM   1451 HD13 LEU A 111      26.237   1.250 320.641  1.00350.91           H
ATOM   1452  CD2 LEU A 111      28.974   2.189 322.531  1.00350.91           C
ATOM   1453 HD21 LEU A 111      29.585   2.716 321.767  1.00350.91           H
ATOM   1454 HD22 LEU A 111      29.133   2.679 323.515  1.00350.91           H
ATOM   1455 HD23 LEU A 111      29.330   1.138 322.600  1.00350.91           H
ATOM   1456  C   LEU A 111      26.682   5.423 323.843  1.00350.91           C
ATOM   1457  O   LEU A 111      27.385   6.377 323.515  1.00350.91           O
ATOM   1458  N   ASP A 112      26.268   5.247 325.126  1.00218.01           N
ATOM   1459  H   ASP A 112      25.690   4.483 325.401  1.00218.01           H
ATOM   1460  CA  ASP A 112      26.666   6.161 326.174  0.79218.01           C
ATOM   1461  HA  ASP A 112      27.585   6.632 325.858  1.00218.01           H
ATOM   1462  CB  ASP A 112      25.599   7.229 326.489  1.00218.01           C
ATOM   1463  HB3 ASP A 112      24.703   6.755 326.945  1.00218.01           H
ATOM   1464  HB2 ASP A 112      25.295   7.746 325.553  1.00218.01           H
ATOM   1465  CG  ASP A 112      26.180   8.261 327.450  1.00218.01           C
ATOM   1466  OD1 ASP A 112      26.593   7.877 328.576  1.00218.01           O
ATOM   1467  OD2 ASP A 112      26.223   9.459 327.059  1.00218.01           O
ATOM   1468  C   ASP A 112      26.918   5.385 327.426  1.00218.01           C
ATOM   1469  O   ASP A 112      26.185   4.449 327.742  1.00218.01           O
ATOM   1470  N   GLY A 113      27.984   5.748 328.171  1.00107.72           N
ATOM   1471  H   GLY A 113      28.600   6.491 327.923  1.00107.72           H
ATOM   1472  CA  GLY A 113      28.242   5.062 329.401  0.79107.72           C
ATOM   1473  HA3 GLY A 113      29.183   4.542 329.302  1.00107.72           H
ATOM   1474  HA2 GLY A 113      27.395   4.422 329.602  1.00107.72           H
ATOM   1475  C   GLY A 113      28.350   6.080 330.489  1.00107.72           C
ATOM   1476  O   GLY A 113      29.413   6.657 330.715  1.00107.72           O
ATOM   1477  N   ALA A 114      27.233   6.311 331.205  1.00268.06           N
ATOM   1478  H   ALA A 114      26.365   5.863 331.006  1.00268.06           H
ATOM   1479  CA  ALA A 114      27.248   7.186 332.338  0.79268.06           C
ATOM   1480  HA  ALA A 114      28.258   7.536 332.490  1.00268.06           H
ATOM   1481  CB  ALA A 114      26.247   8.354 332.273  1.00268.06           C
ATOM   1482  HB1 ALA A 114      25.219   7.976 332.084  1.00268.06           H
ATOM   1483  HB2 ALA A 114      26.246   8.909 333.236  1.00268.06           H
ATOM   1484  HB3 ALA A 114      26.523   9.060 331.460  1.00268.06           H
ATOM   1485  C   ALA A 114      26.843   6.317 333.460  1.00268.06           C
ATOM   1486  O   ALA A 114      26.028   5.410 333.297  1.00268.06           O
ATOM   1487  N   LYS A 115      27.433   6.546 334.635  1.00303.40           N
ATOM   1488  H   LYS A 115      28.090   7.279 334.795  1.00303.40           H
ATOM   1489  CA  LYS A 115      27.081   5.719 335.733  0.79303.40           C
ATOM   1490  HA  LYS A 115      26.346   5.004 335.393  1.00303.40           H
ATOM   1491  CB  LYS A 115      28.294   5.013 336.353  1.00303.40           C
ATOM   1492  HB3 LYS A 115      28.724   4.341 335.579  1.00303.40           H
ATOM   1493  HB2 LYS A 115      29.066   5.763 336.624  1.00303.40           H
ATOM   1494  CG  LYS A 115      27.960   4.168 337.579  1.00303.40           C
ATOM   1495  HG3 LYS A 115      27.116   3.483 337.349  1.00303.40           H
ATOM   1496  HG2 LYS A 115      27.643   4.851 338.396  1.00303.40           H
ATOM   1497  CD  LYS A 115      29.170   3.359 338.048  1.00303.40           C
ATOM   1498  HD3 LYS A 115      29.435   2.591 337.289  1.00303.40           H
ATOM   1499  HD2 LYS A 115      30.019   4.069 338.135  1.00303.40           H
ATOM   1500  CE  LYS A 115      28.970   2.698 339.412  1.00303.40           C
ATOM   1501  HE3 LYS A 115      29.952   2.492 339.887  1.00303.40           H
ATOM   1502  HE2 LYS A 115      28.371   3.359 340.075  1.00303.40           H
ATOM   1503  NZ  LYS A 115      28.267   1.404 339.278  1.00303.40           N
ATOM   1504  HZ1 LYS A 115      28.007   1.058 340.224  1.00303.40           H
ATOM   1505  HZ2 LYS A 115      28.904   0.718 338.824  1.00303.40           H
ATOM   1506  HZ3 LYS A 115      27.411   1.519 338.699  1.00303.40           H
ATOM   1507  C   LYS A 115      26.464   6.617 336.747  1.00303.40           C
ATOM   1508  O   LYS A 115      26.818   7.790 336.855  1.00303.40           O
ATOM   1509  N   GLY A 116      25.502   6.082 337.513  1.00 70.05           N
ATOM   1510  H   GLY A 116      25.206   5.133 337.432  1.00 70.05           H
ATOM   1511  CA  GLY A 116      24.824   6.899 338.467  0.79 70.05           C
ATOM   1512  HA3 GLY A 116      23.965   6.346 338.818  1.00 70.05           H
ATOM   1513  HA2 GLY A 116      24.588   7.839 337.990  1.00 70.05           H
ATOM   1514  C   GLY A 116      25.756   7.145 339.623  1.00 70.05           C
ATOM   1515  O   GLY A 116      26.805   6.512 339.734  1.00 70.05           O
ATOM   1516  N   ASP A 117      25.379   8.090 340.516  1.00227.62           N
ATOM   1517  H   ASP A 117      24.515   8.579 340.423  1.00227.62           H
ATOM   1518  CA  ASP A 117      26.207   8.499 341.623  0.79227.62           C
ATOM   1519  HA  ASP A 117      27.233   8.328 341.330  1.00227.62           H
ATOM   1520  CB  ASP A 117      25.991   9.987 341.973  1.00227.62           C
ATOM   1521  HB3 ASP A 117      26.073  10.591 341.044  1.00227.62           H
ATOM   1522  HB2 ASP A 117      24.982  10.141 342.411  1.00227.62           H
ATOM   1523  CG  ASP A 117      27.064  10.460 342.946  1.00227.62           C
ATOM   1524  OD1 ASP A 117      28.253  10.100 342.738  1.00227.62           O
ATOM   1525  OD2 ASP A 117      26.704  11.171 343.922  1.00227.62           O
ATOM   1526  C   ASP A 117      25.901   7.685 342.861  1.00227.62           C
ATOM   1527  O   ASP A 117      24.989   6.864 342.870  1.00227.62           O
ATOM   1528  N   ALA A 118      26.696   7.900 343.940  1.00201.52           N
ATOM   1529  H   ALA A 118      27.435   8.568 343.898  1.00201.52           H
ATOM   1530  CA  ALA A 118      26.557   7.241 345.218  0.79201.52           C
ATOM   1531  HA  ALA A 118      26.115   6.273 345.035  1.00201.52           H
ATOM   1532  CB  ALA A 118      27.895   7.081 345.963  1.00201.52           C
ATOM   1533  HB1 ALA A 118      28.360   8.073 346.143  1.00201.52           H
ATOM   1534  HB2 ALA A 118      28.595   6.465 345.358  1.00201.52           H
ATOM   1535  HB3 ALA A 118      27.739   6.578 346.941  1.00201.52           H
ATOM   1536  C   ALA A 118      25.635   8.042 346.089  1.00201.52           C
ATOM   1537  O   ALA A 118      25.148   9.098 345.690  1.00201.52           O
ATOM   1538  N   GLY A 119      25.350   7.525 347.306  1.00 65.73           N
ATOM   1539  H   GLY A 119      25.761   6.678 347.634  1.00 65.73           H
ATOM   1540  CA  GLY A 119      24.440   8.185 348.205  1.00 65.73           C
ATOM   1541  HA3 GLY A 119      23.937   7.416 348.773  1.00 65.73           H
ATOM   1542  HA2 GLY A 119      23.787   8.803 347.608  1.00 65.73           H
ATOM   1543  C   GLY A 119      25.206   9.055 349.148  1.00 65.73           C
ATOM   1544  O   GLY A 119      26.333   8.770 349.548  1.00 65.73           O
ATOM   1545  N   PRO A 120      24.574  10.141 349.491  1.00222.48           N
ATOM   1546  CA  PRO A 120      25.190  10.976 350.470  0.50222.48           C
ATOM   1547  HA  PRO A 120      24.224  11.417 350.666  1.00222.48           H
ATOM   1548  CD  PRO A 120      24.169  10.988 348.374  1.00222.48           C
ATOM   1549  HD3 PRO A 120      23.121  10.755 348.093  1.00222.48           H
ATOM   1550  HD2 PRO A 120      24.850  10.777 347.522  1.00222.48           H
ATOM   1551  CB  PRO A 120      25.455  12.363 349.910  1.00222.48           C
ATOM   1552  HB3 PRO A 120      26.457  12.390 349.431  1.00222.48           H
ATOM   1553  HB2 PRO A 120      25.379  13.158 350.683  1.00222.48           H
ATOM   1554  CG  PRO A 120      24.338  12.449 348.858  1.00222.48           C
ATOM   1555  HG3 PRO A 120      24.571  13.162 348.039  1.00222.48           H
ATOM   1556  HG2 PRO A 120      23.402  12.763 349.367  1.00222.48           H
ATOM   1557  C   PRO A 120      25.182  10.603 351.917  1.00222.48           C
ATOM   1558  O   PRO A 120      24.519   9.628 352.265  1.00222.48           O
ATOM   1559  N   ALA A 121      25.913  11.332 352.780  1.00299.28           N
ATOM   1560  H   ALA A 121      26.453  12.127 352.515  1.00299.28           H
ATOM   1561  CA  ALA A 121      25.890  10.980 354.167  0.32299.28           C
ATOM   1562  HA  ALA A 121      26.076  12.030 354.340  1.00299.28           H
ATOM   1563  CB  ALA A 121      27.172  10.910 355.023  1.00299.28           C
ATOM   1564  HB1 ALA A 121      27.183  11.727 355.775  1.00299.28           H
ATOM   1565  HB2 ALA A 121      27.231   9.936 355.555  1.00299.28           H
ATOM   1566  HB3 ALA A 121      28.069  11.014 354.375  1.00299.28           H
ATOM   1567  C   ALA A 121      24.568  11.106 354.860  1.00299.28           C
ATOM   1568  O   ALA A 121      23.832  12.067 354.637  1.00299.28           O
ATOM   1569  N   GLY A 122      24.220  10.117 355.713  1.00 71.38           N
ATOM   1570  H   GLY A 122      24.812   9.336 355.901  1.00 71.38           H
ATOM   1571  CA  GLY A 122      22.964  10.159 356.412  0.62 71.38           C
ATOM   1572  HA3 GLY A 122      22.702   9.146 356.680  1.00 71.38           H
ATOM   1573  HA2 GLY A 122      22.250  10.657 355.774  1.00 71.38           H
ATOM   1574  C   GLY A 122      23.160  10.970 357.664  1.00 71.38           C
ATOM   1575  O   GLY A 122      24.180  10.861 358.343  1.00 71.38           O
ATOM   1576  N   PRO A 123      22.175  11.765 357.995  1.00223.75           N
ATOM   1577  CA  PRO A 123      22.236  12.642 359.144  0.55223.75           C
ATOM   1578  HA  PRO A 123      22.973  13.405 358.942  1.00223.75           H
ATOM   1579  CD  PRO A 123      20.799  11.427 357.657  1.00223.75           C
ATOM   1580  HD3 PRO A 123      20.563  11.890 356.675  1.00223.75           H
ATOM   1581  HD2 PRO A 123      20.684  10.324 357.601  1.00223.75           H
ATOM   1582  CB  PRO A 123      20.825  13.216 359.261  1.00223.75           C
ATOM   1583  HB3 PRO A 123      20.713  14.070 358.559  1.00223.75           H
ATOM   1584  HB2 PRO A 123      20.580  13.548 360.292  1.00223.75           H
ATOM   1585  CG  PRO A 123      19.949  12.053 358.774  1.00223.75           C
ATOM   1586  HG3 PRO A 123      18.940  12.375 358.436  1.00223.75           H
ATOM   1587  HG2 PRO A 123      19.845  11.318 359.602  1.00223.75           H
ATOM   1588  C   PRO A 123      22.609  12.020 360.451  1.00223.75           C
ATOM   1589  O   PRO A 123      23.694  12.302 360.957  1.00223.75           O
ATOM   1590  N   LYS A 124      21.725  11.179 361.010  1.00303.72           N
ATOM   1591  H   LYS A 124      20.859  10.955 360.571  1.00303.72           H
ATOM   1592  CA  LYS A 124      21.951  10.587 362.297  0.73303.72           C
ATOM   1593  HA  LYS A 124      22.997  10.332 362.380  1.00303.72           H
ATOM   1594  CB  LYS A 124      21.470  11.470 363.454  1.00303.72           C
ATOM   1595  HB3 LYS A 124      21.941  12.472 363.360  1.00303.72           H
ATOM   1596  HB2 LYS A 124      20.369  11.598 363.390  1.00303.72           H
ATOM   1597  CG  LYS A 124      21.855  10.883 364.804  1.00303.72           C
ATOM   1598  HG3 LYS A 124      21.406   9.871 364.894  1.00303.72           H
ATOM   1599  HG2 LYS A 124      22.960  10.780 364.840  1.00303.72           H
ATOM   1600  CD  LYS A 124      21.401  11.727 365.990  1.00303.72           C
ATOM   1601  HD3 LYS A 124      20.293  11.795 365.956  1.00303.72           H
ATOM   1602  HD2 LYS A 124      21.818  12.755 365.918  1.00303.72           H
ATOM   1603  CE  LYS A 124      21.816  11.088 367.313  1.00303.72           C
ATOM   1604  HE3 LYS A 124      22.896  11.259 367.508  1.00303.72           H
ATOM   1605  HE2 LYS A 124      21.613   9.997 367.288  1.00303.72           H
ATOM   1606  NZ  LYS A 124      21.039  11.659 368.431  1.00303.72           N
ATOM   1607  HZ1 LYS A 124      21.182  12.688 368.477  1.00303.72           H
ATOM   1608  HZ2 LYS A 124      21.350  11.220 369.321  1.00303.72           H
ATOM   1609  HZ3 LYS A 124      20.031  11.454 368.277  1.00303.72           H
ATOM   1610  C   LYS A 124      21.112   9.363 362.263  1.00303.72           C
ATOM   1611  O   LYS A 124      20.081   9.329 361.594  1.00303.72           O
ATOM   1612  N   GLY A 125      21.541   8.312 362.967  1.00 80.79           N
ATOM   1613  H   GLY A 125      22.364   8.326 363.523  1.00 80.79           H
ATOM   1614  CA  GLY A 125      20.763   7.121 362.990  0.62 80.79           C
ATOM   1615  HA3 GLY A 125      20.112   7.124 362.128  1.00 80.79           H
ATOM   1616  HA2 GLY A 125      21.433   6.277 363.063  1.00 80.79           H
ATOM   1617  C   GLY A 125      19.959   7.240 364.227  1.00 80.79           C
ATOM   1618  O   GLY A 125      19.466   8.320 364.547  1.00 80.79           O
ATOM   1619  N   GLU A 126      19.795   6.137 364.969  1.00236.61           N
ATOM   1620  H   GLU A 126      20.171   5.239 364.751  1.00236.61           H
ATOM   1621  CA  GLU A 126      19.047   6.299 366.167  0.22236.61           C
ATOM   1622  HA  GLU A 126      18.145   6.831 365.900  1.00236.61           H
ATOM   1623  CB  GLU A 126      18.675   4.993 366.883  1.00236.61           C
ATOM   1624  HB3 GLU A 126      18.060   5.244 367.773  1.00236.61           H
ATOM   1625  HB2 GLU A 126      18.051   4.382 366.196  1.00236.61           H
ATOM   1626  CG  GLU A 126      19.862   4.152 367.335  1.00236.61           C
ATOM   1627  HG3 GLU A 126      20.490   3.852 366.469  1.00236.61           H
ATOM   1628  HG2 GLU A 126      20.478   4.724 368.060  1.00236.61           H
ATOM   1629  CD  GLU A 126      19.273   2.922 368.010  1.00236.61           C
ATOM   1630  OE1 GLU A 126      18.393   3.103 368.894  1.00236.61           O
ATOM   1631  OE2 GLU A 126      19.679   1.788 367.642  1.00236.61           O
ATOM   1632  C   GLU A 126      19.865   7.176 367.044  1.00236.61           C
ATOM   1633  O   GLU A 126      21.085   7.274 366.920  1.00236.61           O
HETATM 1634  N   HYP A 127      19.175   7.838 367.917  1.00251.86           N
HETATM 1635  CD  HYP A 127      17.749   7.722 368.076  1.00251.86           C
HETATM 1636  HD1 HYP A 127      17.048   7.717 368.941  1.00251.86           H
HETATM 1637  HD2 HYP A 127      16.910   7.074 367.734  1.00251.86           H
HETATM 1638  CA  HYP A 127      19.701   8.851 368.757  0.50251.86           C
HETATM 1639  HA  HYP A 127      20.579   9.024 368.145  1.00251.86           H
HETATM 1640  CB  HYP A 127      18.584   9.907 368.660  1.00251.86           C
HETATM 1641  HB1 HYP A 127      18.974  10.140 368.469  1.00251.86           H
HETATM 1642  HB2 HYP A 127      18.593   9.806 369.142  1.00251.86           H
HETATM 1643  CG  HYP A 127      17.534   9.201 367.731  1.00251.86           C
HETATM 1644  HG  HYP A 127      17.831   9.362 366.672  1.00251.86           H
HETATM 1645  OE  HYP A 127      16.180   9.615 367.931  1.00251.86           O
HETATM 1646  HE  HYP A 127      15.900   9.380 368.818  1.00251.86           H
HETATM 1647  C   HYP A 127      20.158   8.381 370.093  1.00251.86           C
HETATM 1648  O   HYP A 127      19.524   7.507 370.682  1.00251.86           O
ATOM   1649  N   GLY A 128      21.283   8.953 370.567  1.00 37.91           N
ATOM   1650  H   GLY A 128      21.749   9.690 370.085  1.00 37.91           H
ATOM   1651  CA  GLY A 128      21.950   8.425 371.715  0.85 37.91           C
ATOM   1652  HA3 GLY A 128      22.147   7.379 371.533  1.00 37.91           H
ATOM   1653  HA2 GLY A 128      22.827   9.028 371.900  1.00 37.91           H
ATOM   1654  C   GLY A 128      21.018   8.554 372.847  1.00 37.91           C
ATOM   1655  O   GLY A 128      20.371   9.583 373.036  1.00 37.91           O
ATOM   1656  N   SER A 129      20.929   7.481 373.637  1.00153.24           N
ATOM   1657  H   SER A 129      21.443   6.639 373.492  1.00153.24           H
ATOM   1658  CA  SER A 129      20.083   7.550 374.770  0.29153.24           C
ATOM   1659  HA  SER A 129      19.704   8.558 374.845  1.00153.24           H
ATOM   1660  CB  SER A 129      18.938   6.523 374.762  1.00153.24           C
ATOM   1661  HB3 SER A 129      19.345   5.491 374.711  1.00153.24           H
ATOM   1662  HB2 SER A 129      18.281   6.696 373.883  1.00153.24           H
ATOM   1663  OG  SER A 129      18.158   6.654 375.942  1.00153.24           O
ATOM   1664  HG  SER A 129      18.755   6.480 376.674  1.00153.24           H
ATOM   1665  C   SER A 129      20.939   7.254 375.939  1.00153.24           C
ATOM   1666  O   SER A 129      21.776   6.355 375.873  1.00153.24           O
HETATM 1667  N   HYP A 130      20.793   7.967 377.018  1.00287.20           N
HETATM 1668  CD  HYP A 130      19.818   8.997 377.260  1.00287.20           C
HETATM 1669  HD1 HYP A 130      19.813  10.101 377.404  1.00287.20           H
HETATM 1670  HD2 HYP A 130      18.843   9.305 376.818  1.00287.20           H
HETATM 1671  CA  HYP A 130      21.507   7.658 378.184  0.85287.20           C
HETATM 1672  HA  HYP A 130      22.212   6.967 377.738  1.00287.20           H
HETATM 1673  CB  HYP A 130      20.339   7.235 379.021  1.00287.20           C
HETATM 1674  HB1 HYP A 130      20.701   7.304 379.349  1.00287.20           H
HETATM 1675  HB2 HYP A 130      20.393   6.860 378.705  1.00287.20           H
HETATM 1676  CG  HYP A 130      19.351   8.399 378.646  1.00287.20           C
HETATM 1677  HG  HYP A 130      19.398   9.189 379.426  1.00287.20           H
HETATM 1678  OE  HYP A 130      18.025   7.874 378.544  1.00287.20           O
HETATM 1679  HE  HYP A 130      17.411   8.588 378.361  1.00287.20           H
HETATM 1680  C   HYP A 130      22.273   8.667 378.939  1.00287.20           C
HETATM 1681  O   HYP A 130      22.042   9.863 378.775  1.00287.20           O
ATOM   1682  N   GLY A 131      23.228   8.175 379.770  1.00 53.88           N
ATOM   1683  H   GLY A 131      23.827   8.776 380.294  1.00 53.88           H
ATOM   1684  CA  GLY A 131      23.381   6.755 380.025  0.85 53.88           C
ATOM   1685  HA3 GLY A 131      24.425   6.504 379.908  1.00 53.88           H
ATOM   1686  HA2 GLY A 131      22.711   6.225 379.365  1.00 53.88           H
ATOM   1687  C   GLY A 131      22.965   6.524 381.458  1.00 53.88           C
ATOM   1688  O   GLY A 131      22.075   7.208 381.959  1.00 53.88           O
ATOM   1689  N   GLU A 132      23.594   5.547 382.165  1.00266.30           N
ATOM   1690  H   GLU A 132      24.314   4.974 381.781  1.00266.30           H
ATOM   1691  CA  GLU A 132      23.245   5.332 383.551  0.15266.30           C
ATOM   1692  HA  GLU A 132      22.499   6.070 383.807  1.00266.30           H
ATOM   1693  CB  GLU A 132      22.728   3.928 383.904  1.00266.30           C
ATOM   1694  HB3 GLU A 132      21.817   3.712 383.307  1.00266.30           H
ATOM   1695  HB2 GLU A 132      23.499   3.166 383.659  1.00266.30           H
ATOM   1696  CG  GLU A 132      22.384   3.850 385.396  1.00266.30           C
ATOM   1697  HG3 GLU A 132      21.691   4.681 385.649  1.00266.30           H
ATOM   1698  HG2 GLU A 132      23.302   3.950 386.015  1.00266.30           H
ATOM   1699  CD  GLU A 132      21.698   2.527 385.699  1.00266.30           C
ATOM   1700  OE1 GLU A 132      22.018   1.927 386.760  1.00266.30           O
ATOM   1701  OE2 GLU A 132      20.829   2.111 384.888  1.00266.30           O
ATOM   1702  C   GLU A 132      24.452   5.556 384.401  1.00266.30           C
ATOM   1703  O   GLU A 132      25.563   5.149 384.066  1.00266.30           O
ATOM   1704  N   ASN A 133      24.229   6.243 385.537  1.00374.17           N
ATOM   1705  H   ASN A 133      23.325   6.597 385.763  1.00374.17           H
ATOM   1706  CA  ASN A 133      25.235   6.442 386.534  0.85374.17           C
ATOM   1707  HA  ASN A 133      25.746   5.603 386.084  1.00374.17           H
ATOM   1708  CB  ASN A 133      25.294   5.512 387.763  1.00374.17           C
ATOM   1709  HB3 ASN A 133      25.159   4.455 387.447  1.00374.17           H
ATOM   1710  HB2 ASN A 133      26.270   5.612 388.284  1.00374.17           H
ATOM   1711  CG  ASN A 133      24.160   5.906 388.693  1.00374.17           C
ATOM   1712  OD1 ASN A 133      24.345   6.691 389.621  1.00374.17           O
ATOM   1713  ND2 ASN A 133      22.945   5.360 388.422  1.00374.17           N
ATOM   1714 HD22 ASN A 133      22.154   5.596 388.987  1.00374.17           H
ATOM   1715 HD21 ASN A 133      22.840   4.734 387.650  1.00374.17           H
ATOM   1716  C   ASN A 133      26.440   7.262 386.244  1.00374.17           C
ATOM   1717  O   ASN A 133      27.075   7.151 385.197  1.00374.17           O
ATOM   1718  N   GLY A 134      26.751   8.133 387.220  1.00100.48           N
ATOM   1719  H   GLY A 134      26.181   8.215 388.034  1.00100.48           H
ATOM   1720  CA  GLY A 134      27.930   8.939 387.225  0.62100.48           C
ATOM   1721  HA3 GLY A 134      28.477   8.753 386.313  1.00100.48           H
ATOM   1722  HA2 GLY A 134      27.637   9.965 387.393  1.00100.48           H
ATOM   1723  C   GLY A 134      28.701   8.438 388.392  1.00100.48           C
ATOM   1724  O   GLY A 134      29.124   7.284 388.418  1.00100.48           O
ATOM   1725  N   ALA A 135      28.906   9.302 389.404  1.00306.33           N
ATOM   1726  H   ALA A 135      28.580  10.243 389.415  1.00306.33           H
ATOM   1727  CA  ALA A 135      29.647   8.831 390.526  0.15306.33           C
ATOM   1728  HA  ALA A 135      29.790   9.878 390.747  1.00306.33           H
ATOM   1729  CB  ALA A 135      31.187   8.881 390.549  1.00306.33           C
ATOM   1730  HB1 ALA A 135      31.593   7.936 390.973  1.00306.33           H
ATOM   1731  HB2 ALA A 135      31.584   9.005 389.519  1.00306.33           H
ATOM   1732  HB3 ALA A 135      31.541   9.730 391.172  1.00306.33           H
ATOM   1733  C   ALA A 135      28.955   8.660 391.834  1.00306.33           C
ATOM   1734  O   ALA A 135      28.244   9.523 392.346  1.00306.33           O
HETATM 1735  N   HYP A 136      29.168   7.464 392.310  1.00255.93           N
HETATM 1736  CD  HYP A 136      29.689   6.394 391.490  1.00255.93           C
HETATM 1737  HD1 HYP A 136      30.161   6.245 390.492  1.00255.93           H
HETATM 1738  HD2 HYP A 136      30.398   5.551 391.657  1.00255.93           H
HETATM 1739  CA  HYP A 136      28.794   6.947 393.584  0.84255.93           C
HETATM 1740  HA  HYP A 136      29.804   6.930 393.978  1.00255.93           H
HETATM 1741  CB  HYP A 136      28.217   5.572 393.211  1.00255.93           C
HETATM 1742  HB1 HYP A 136      27.827   5.811 393.395  1.00255.93           H
HETATM 1743  HB2 HYP A 136      28.579   5.454 393.524  1.00255.93           H
HETATM 1744  CG  HYP A 136      28.435   5.529 391.665  1.00255.93           C
HETATM 1745  HG  HYP A 136      27.582   6.041 391.171  1.00255.93           H
HETATM 1746  OE  HYP A 136      28.596   4.211 391.134  1.00255.93           O
HETATM 1747  HE  HYP A 136      27.811   3.692 391.324  1.00255.93           H
HETATM 1748  C   HYP A 136      27.935   7.803 394.456  1.00255.93           C
HETATM 1749  O   HYP A 136      26.763   7.993 394.134  1.00255.93           O
ATOM   1750  N   GLY A 137      28.493   8.311 395.577  1.00 83.06           N
ATOM   1751  H   GLY A 137      29.463   8.223 395.788  1.00 83.06           H
ATOM   1752  CA  GLY A 137      27.645   8.824 396.614  0.85 83.06           C
ATOM   1753  HA3 GLY A 137      27.003   9.573 396.173  1.00 83.06           H
ATOM   1754  HA2 GLY A 137      27.122   7.983 397.044  1.00 83.06           H
ATOM   1755  C   GLY A 137      28.495   9.465 397.676  1.00 83.06           C
ATOM   1756  O   GLY A 137      29.709   9.599 397.526  1.00 83.06           O
ATOM   1757  N   GLN A 138      27.845   9.887 398.787  1.00243.44           N
ATOM   1758  H   GLN A 138      26.863   9.754 398.896  1.00243.44           H
ATOM   1759  CA  GLN A 138      28.508  10.557 399.876  0.30243.44           C
ATOM   1760  HA  GLN A 138      29.544  10.252 399.878  1.00243.44           H
ATOM   1761  CB  GLN A 138      28.389  12.089 399.765  1.00243.44           C
ATOM   1762  HB3 GLN A 138      28.922  12.412 398.844  1.00243.44           H
ATOM   1763  HB2 GLN A 138      27.319  12.365 399.655  1.00243.44           H
ATOM   1764  CG  GLN A 138      28.979  12.852 400.951  1.00243.44           C
ATOM   1765  HG3 GLN A 138      28.398  12.624 401.870  1.00243.44           H
ATOM   1766  HG2 GLN A 138      30.041  12.570 401.111  1.00243.44           H
ATOM   1767  CD  GLN A 138      28.881  14.341 400.645  1.00243.44           C
ATOM   1768  OE1 GLN A 138      27.795  14.877 400.434  1.00243.44           O
ATOM   1769  NE2 GLN A 138      30.055  15.028 400.611  1.00243.44           N
ATOM   1770 HE22 GLN A 138      30.056  16.005 400.401  1.00243.44           H
ATOM   1771 HE21 GLN A 138      30.917  14.552 400.783  1.00243.44           H
ATOM   1772  C   GLN A 138      27.857  10.114 401.167  1.00243.44           C
ATOM   1773  O   GLN A 138      26.842   9.419 401.147  1.00243.44           O
ATOM   1774  N   MET A 139      28.443  10.495 402.330  1.00270.94           N
ATOM   1775  H   MET A 139      29.262  11.063 402.344  1.00270.94           H
ATOM   1776  CA  MET A 139      27.947  10.079 403.622  0.45270.94           C
ATOM   1777  HA  MET A 139      27.617   9.056 403.518  1.00270.94           H
ATOM   1778  CB  MET A 139      28.971  10.184 404.771  1.00270.94           C
ATOM   1779  HB3 MET A 139      29.888   9.612 404.511  1.00270.94           H
ATOM   1780  HB2 MET A 139      28.524   9.727 405.679  1.00270.94           H
ATOM   1781  CG  MET A 139      29.346  11.631 405.101  1.00270.94           C
ATOM   1782  HG3 MET A 139      29.987  12.029 404.286  1.00270.94           H
ATOM   1783  HG2 MET A 139      28.399  12.211 405.092  1.00270.94           H
ATOM   1784  SD  MET A 139      30.157  11.850 406.719  1.00270.94           S
ATOM   1785  CE  MET A 139      31.670  10.899 406.399  1.00270.94           C
ATOM   1786  HE1 MET A 139      32.177  11.250 405.476  1.00270.94           H
ATOM   1787  HE2 MET A 139      32.385  11.007 407.243  1.00270.94           H
ATOM   1788  HE3 MET A 139      31.445   9.817 406.284  1.00270.94           H
ATOM   1789  C   MET A 139      26.779  10.923 404.040  1.00270.94           C
ATOM   1790  O   MET A 139      26.478  11.943 403.422  1.00270.94           O
ATOM   1791  N   GLY A 140      26.087  10.493 405.123  1.00 71.86           N
ATOM   1792  H   GLY A 140      26.329   9.661 405.617  1.00 71.86           H
ATOM   1793  CA  GLY A 140      24.924  11.197 405.592  0.83 71.86           C
ATOM   1794  HA3 GLY A 140      24.068  10.560 405.423  1.00 71.86           H
ATOM   1795  HA2 GLY A 140      24.885  12.137 405.061  1.00 71.86           H
ATOM   1796  C   GLY A 140      25.037  11.480 407.053  1.00 71.86           C
ATOM   1797  O   GLY A 140      25.961  11.064 407.750  1.00 71.86           O
ATOM   1798  N   PRO A 141      24.048  12.211 407.491  1.00192.42           N
ATOM   1799  CA  PRO A 141      23.990  12.574 408.872  0.27192.42           C
ATOM   1800  HA  PRO A 141      22.913  12.590 408.785  1.00192.42           H
ATOM   1801  CD  PRO A 141      23.700  13.383 406.696  1.00192.42           C
ATOM   1802  HD3 PRO A 141      24.640  13.804 406.282  1.00192.42           H
ATOM   1803  HD2 PRO A 141      23.014  13.091 405.873  1.00192.42           H
ATOM   1804  CB  PRO A 141      23.749  14.069 409.020  1.00192.42           C
ATOM   1805  HB3 PRO A 141      24.718  14.607 409.097  1.00192.42           H
ATOM   1806  HB2 PRO A 141      23.107  14.310 409.894  1.00192.42           H
ATOM   1807  CG  PRO A 141      23.053  14.381 407.684  1.00192.42           C
ATOM   1808  HG3 PRO A 141      21.976  14.125 407.779  1.00192.42           H
ATOM   1809  HG2 PRO A 141      23.154  15.444 407.376  1.00192.42           H
ATOM   1810  C   PRO A 141      23.760  11.568 409.943  1.00192.42           C
ATOM   1811  O   PRO A 141      23.375  10.444 409.628  1.00192.42           O
ATOM   1812  N   ARG A 142      23.998  11.936 411.211  1.00196.67           N
ATOM   1813  H   ARG A 142      24.315  12.845 411.469  1.00196.67           H
ATOM   1814  CA  ARG A 142      23.817  10.980 412.256  0.68196.67           C
ATOM   1815  HA  ARG A 142      23.616  10.024 411.796  1.00196.67           H
ATOM   1816  CB  ARG A 142      25.034  10.875 413.203  1.00196.67           C
ATOM   1817  HB3 ARG A 142      24.812  10.115 413.983  1.00196.67           H
ATOM   1818  HB2 ARG A 142      25.916  10.524 412.626  1.00196.67           H
ATOM   1819  CG  ARG A 142      25.414  12.182 413.912  1.00196.67           C
ATOM   1820  HG3 ARG A 142      24.559  12.528 414.533  1.00196.67           H
ATOM   1821  HG2 ARG A 142      26.271  11.977 414.589  1.00196.67           H
ATOM   1822  CD  ARG A 142      25.816  13.310 412.957  1.00196.67           C
ATOM   1823  HD3 ARG A 142      26.193  14.194 413.515  1.00196.67           H
ATOM   1824  HD2 ARG A 142      24.967  13.613 412.308  1.00196.67           H
ATOM   1825  NE  ARG A 142      26.914  12.815 412.079  1.00196.67           N
ATOM   1826  HE  ARG A 142      27.549  12.115 412.408  1.00196.67           H
ATOM   1827  CZ  ARG A 142      27.039  13.315 410.815  1.00196.67           C
ATOM   1828  NH1 ARG A 142      26.188  14.292 410.386  1.00196.67           N
ATOM   1829 HH11 ARG A 142      26.274  14.658 409.460  1.00196.67           H
ATOM   1830 HH12 ARG A 142      25.485  14.648 411.001  1.00196.67           H
ATOM   1831  NH2 ARG A 142      28.004  12.839 409.975  1.00196.67           N
ATOM   1832 HH21 ARG A 142      28.088  13.209 409.050  1.00196.67           H
ATOM   1833 HH22 ARG A 142      28.616  12.109 410.279  1.00196.67           H
ATOM   1834  C   ARG A 142      22.635  11.390 413.086  1.00196.67           C
ATOM   1835  O   ARG A 142      21.970  12.382 412.791  1.00196.67           O
ATOM   1836  N   GLY A 143      22.330  10.599 414.141  1.00 45.01           N
ATOM   1837  H   GLY A 143      22.885   9.808 414.387  1.00 45.01           H
ATOM   1838  CA  GLY A 143      21.196  10.870 414.985  0.84 45.01           C
ATOM   1839  HA3 GLY A 143      20.719   9.929 415.209  1.00 45.01           H
ATOM   1840  HA2 GLY A 143      20.571  11.585 414.471  1.00 45.01           H
ATOM   1841  C   GLY A 143      21.706  11.492 416.256  1.00 45.01           C
ATOM   1842  O   GLY A 143      22.818  11.204 416.696  1.00 45.01           O
ATOM   1843  N   LEU A 144      20.881  12.358 416.889  1.00228.92           N
ATOM   1844  H   LEU A 144      19.966  12.568 416.555  1.00228.92           H
ATOM   1845  CA  LEU A 144      21.354  13.140 418.002  0.55228.92           C
ATOM   1846  HA  LEU A 144      22.207  13.698 417.645  1.00228.92           H
ATOM   1847  CB  LEU A 144      20.294  14.121 418.539  1.00228.92           C
ATOM   1848  HB3 LEU A 144      20.726  14.682 419.395  1.00228.92           H
ATOM   1849  HB2 LEU A 144      19.432  13.533 418.920  1.00228.92           H
ATOM   1850  CG  LEU A 144      19.775  15.140 417.501  1.00228.92           C
ATOM   1851  HG  LEU A 144      20.710  15.682 417.758  1.00228.92           H
ATOM   1852  CD1 LEU A 144      19.036  16.370 418.051  1.00228.92           C
ATOM   1853 HD11 LEU A 144      19.718  17.248 418.070  1.00228.92           H
ATOM   1854 HD12 LEU A 144      18.162  16.617 417.410  1.00228.92           H
ATOM   1855 HD13 LEU A 144      18.678  16.180 419.085  1.00228.92           H
ATOM   1856  CD2 LEU A 144      20.371  15.131 416.086  1.00228.92           C
ATOM   1857 HD21 LEU A 144      20.860  16.103 415.866  1.00228.92           H
ATOM   1858 HD22 LEU A 144      21.121  14.319 415.979  1.00228.92           H
ATOM   1859 HD23 LEU A 144      19.564  14.968 415.339  1.00228.92           H
ATOM   1860  C   LEU A 144      21.784  12.347 419.212  1.00228.92           C
ATOM   1861  O   LEU A 144      22.968  12.322 419.546  1.00228.92           O
HETATM 1862  N   HYP A 145      20.878  11.673 419.864  1.00301.77           N
HETATM 1863  CD  HYP A 145      19.552  11.384 419.357  1.00301.77           C
HETATM 1864  HD1 HYP A 145      19.059  11.336 418.359  1.00301.77           H
HETATM 1865  HD2 HYP A 145      18.512  11.717 419.578  1.00301.77           H
HETATM 1866  CA  HYP A 145      21.064  11.050 421.140  0.62301.77           C
HETATM 1867  HA  HYP A 145      22.048  11.404 421.420  1.00301.77           H
HETATM 1868  CB  HYP A 145      20.630   9.644 420.898  1.00301.77           C
HETATM 1869  HB1 HYP A 145      20.528   9.718 421.375  1.00301.77           H
HETATM 1870  HB2 HYP A 145      21.105   9.644 420.767  1.00301.77           H
HETATM 1871  CG  HYP A 145      19.544   9.875 419.794  1.00301.77           C
HETATM 1872  HG  HYP A 145      19.922   9.314 418.912  1.00301.77           H
HETATM 1873  OE  HYP A 145      18.235   9.388 420.102  1.00301.77           O
HETATM 1874  HE  HYP A 145      17.647   9.559 419.363  1.00301.77           H
HETATM 1875  C   HYP A 145      20.086  11.904 421.942  1.00301.77           C
HETATM 1876  O   HYP A 145      19.878  13.035 421.503  1.00301.77           O
ATOM   1877  N   GLY A 146      19.456  11.515 423.087  1.00 97.66           N
ATOM   1878  H   GLY A 146      18.864  12.175 423.543  1.00 97.66           H
ATOM   1879  CA  GLY A 146      19.475  10.251 423.764  0.85 97.66           C
ATOM   1880  HA3 GLY A 146      20.501  10.006 423.994  1.00 97.66           H
ATOM   1881  HA2 GLY A 146      18.960   9.534 423.141  1.00 97.66           H
ATOM   1882  C   GLY A 146      18.700  10.443 425.053  1.00 97.66           C
ATOM   1883  O   GLY A 146      18.010  11.448 425.216  1.00 97.66           O
ATOM   1884  N   GLU A 147      18.787   9.477 426.003  1.00297.80           N
ATOM   1885  H   GLU A 147      19.346   8.662 425.871  1.00297.80           H
ATOM   1886  CA  GLU A 147      18.087   9.563 427.268  0.43297.80           C
ATOM   1887  HA  GLU A 147      18.359   8.530 427.426  1.00297.80           H
ATOM   1888  CB  GLU A 147      16.682   8.948 427.464  1.00297.80           C
ATOM   1889  HB3 GLU A 147      16.666   7.935 427.008  1.00297.80           H
ATOM   1890  HB2 GLU A 147      16.473   8.841 428.550  1.00297.80           H
ATOM   1891  CG  GLU A 147      15.571   9.787 426.821  1.00297.80           C
ATOM   1892  HG3 GLU A 147      15.756   9.907 425.732  1.00297.80           H
ATOM   1893  HG2 GLU A 147      15.530  10.792 427.293  1.00297.80           H
ATOM   1894  CD  GLU A 147      14.239   9.078 427.034  1.00297.80           C
ATOM   1895  OE1 GLU A 147      13.202   9.617 426.564  1.00297.80           O
ATOM   1896  OE2 GLU A 147      14.241   7.989 427.668  1.00297.80           O
ATOM   1897  C   GLU A 147      18.916   9.932 428.465  1.00297.80           C
ATOM   1898  O   GLU A 147      20.136   9.774 428.455  1.00297.80           O
ATOM   1899  N   ARG A 148      18.267  10.450 429.533  1.00999.99           N
ATOM   1900  H   ARG A 148      17.277  10.565 429.549  1.00999.99           H
ATOM   1901  CA  ARG A 148      18.978  10.914 430.698  0.81999.99           C
ATOM   1902  HA  ARG A 148      19.929  11.289 430.349  1.00999.99           H
ATOM   1903  CB  ARG A 148      18.244  12.029 431.458  1.00999.99           C
ATOM   1904  HB3 ARG A 148      18.883  12.364 432.303  1.00999.99           H
ATOM   1905  HB2 ARG A 148      17.288  11.645 431.874  1.00999.99           H
ATOM   1906  CG  ARG A 148      17.953  13.233 430.556  1.00999.99           C
ATOM   1907  HG3 ARG A 148      17.195  12.933 429.801  1.00999.99           H
ATOM   1908  HG2 ARG A 148      18.882  13.522 430.019  1.00999.99           H
ATOM   1909  CD  ARG A 148      17.442  14.447 431.329  1.00999.99           C
ATOM   1910  HD3 ARG A 148      18.224  14.848 432.009  1.00999.99           H
ATOM   1911  HD2 ARG A 148      17.085  15.250 430.649  1.00999.99           H
ATOM   1912  NE  ARG A 148      16.303  13.986 432.165  1.00999.99           N
ATOM   1913  HE  ARG A 148      15.605  13.384 431.778  1.00999.99           H
ATOM   1914  CZ  ARG A 148      16.249  14.351 433.478  1.00999.99           C
ATOM   1915  NH1 ARG A 148      17.171  15.228 433.973  1.00999.99           N
ATOM   1916 HH11 ARG A 148      14.637  13.160 433.931  1.00999.99           H
ATOM   1917 HH12 ARG A 148      15.259  14.083 435.259  1.00999.99           H
ATOM   1918  NH2 ARG A 148      15.288  13.827 434.293  1.00999.99           N
ATOM   1919 HH21 ARG A 148      17.151  15.483 434.940  1.00999.99           H
ATOM   1920 HH22 ARG A 148      17.858  15.626 433.365  1.00999.99           H
ATOM   1921  C   ARG A 148      19.237   9.772 431.637  1.00999.99           C
ATOM   1922  O   ARG A 148      18.767   8.654 431.430  1.00999.99           O
ATOM   1923  N   GLY A 149      20.033  10.047 432.695  1.00 36.71           N
ATOM   1924  H   GLY A 149      20.387  10.965 432.855  1.00 36.71           H
ATOM   1925  CA  GLY A 149      20.481   9.041 433.621  0.81 36.71           C
ATOM   1926  HA3 GLY A 149      20.573   8.119 433.074  1.00 36.71           H
ATOM   1927  HA2 GLY A 149      21.413   9.391 434.039  1.00 36.71           H
ATOM   1928  C   GLY A 149      19.503   8.831 434.744  1.00 36.71           C
ATOM   1929  O   GLY A 149      18.359   9.279 434.697  1.00 36.71           O
ATOM   1930  N   ARG A 150      19.980   8.124 435.799  1.00 99.63           N
ATOM   1931  H   ARG A 150      20.923   7.801 435.815  1.00 99.63           H
ATOM   1932  CA  ARG A 150      19.179   7.707 436.922  0.73 99.63           C
ATOM   1933  HA  ARG A 150      18.157   8.000 436.733  1.00 99.63           H
ATOM   1934  CB  ARG A 150      19.283   6.187 437.130  1.00 99.63           C
ATOM   1935  HB3 ARG A 150      18.661   5.871 437.994  1.00 99.63           H
ATOM   1936  HB2 ARG A 150      20.343   5.935 437.350  1.00 99.63           H
ATOM   1937  CG  ARG A 150      18.857   5.415 435.874  1.00 99.63           C
ATOM   1938  HG3 ARG A 150      19.432   5.805 435.008  1.00 99.63           H
ATOM   1939  HG2 ARG A 150      19.106   4.340 435.997  1.00 99.63           H
ATOM   1940  CD  ARG A 150      17.362   5.542 435.578  1.00 99.63           C
ATOM   1941  HD3 ARG A 150      16.756   5.076 436.383  1.00 99.63           H
ATOM   1942  HD2 ARG A 150      17.066   6.605 435.454  1.00 99.63           H
ATOM   1943  NE  ARG A 150      17.058   4.829 434.303  1.00 99.63           N
ATOM   1944  HE  ARG A 150      16.781   3.869 434.320  1.00 99.63           H
ATOM   1945  CZ  ARG A 150      17.117   5.500 433.115  1.00 99.63           C
ATOM   1946  NH1 ARG A 150      17.568   6.788 433.079  1.00 99.63           N
ATOM   1947 HH11 ARG A 150      17.874   7.234 433.920  1.00 99.63           H
ATOM   1948 HH12 ARG A 150      17.612   7.278 432.209  1.00 99.63           H
ATOM   1949  NH2 ARG A 150      16.714   4.889 431.963  1.00 99.63           N
ATOM   1950 HH21 ARG A 150      16.356   3.955 431.992  1.00 99.63           H
ATOM   1951 HH22 ARG A 150      16.731   5.390 431.098  1.00 99.63           H
ATOM   1952  C   ARG A 150      19.680   8.391 438.163  1.00 99.63           C
ATOM   1953  O   ARG A 150      20.801   8.892 438.194  1.00 99.63           O
HETATM 1954  N   HYP A 151      18.891   8.385 439.214  1.00226.54           N
HETATM 1955  CD  HYP A 151      17.593   7.758 439.275  1.00226.54           C
HETATM 1956  HD1 HYP A 151      16.955   7.064 438.681  1.00226.54           H
HETATM 1957  HD2 HYP A 151      17.034   7.181 440.047  1.00226.54           H
HETATM 1958  CA  HYP A 151      19.159   9.088 440.428  0.45226.54           C
HETATM 1959  HA  HYP A 151      19.872   9.771 439.982  1.00226.54           H
HETATM 1960  CB  HYP A 151      17.768   9.662 440.751  1.00226.54           C
HETATM 1961  HB1 HYP A 151      17.864   9.387 441.148  1.00226.54           H
HETATM 1962  HB2 HYP A 151      18.041  10.066 440.682  1.00226.54           H
HETATM 1963  CG  HYP A 151      16.885   9.084 439.593  1.00226.54           C
HETATM 1964  HG  HYP A 151      16.963   9.755 438.710  1.00226.54           H
HETATM 1965  OE  HYP A 151      15.512   8.891 439.946  1.00226.54           O
HETATM 1966  HE  HYP A 151      15.453   8.263 440.669  1.00226.54           H
HETATM 1967  C   HYP A 151      19.867   8.285 441.462  1.00226.54           C
HETATM 1968  O   HYP A 151      19.860   7.057 441.393  1.00226.54           O
ATOM   1969  N   GLY A 152      20.514   8.992 442.408  1.00 57.55           N
ATOM   1970  H   GLY A 152      20.391   9.975 442.508  1.00 57.55           H
ATOM   1971  CA  GLY A 152      21.652   8.439 443.077  0.29 57.55           C
ATOM   1972  HA3 GLY A 152      22.098   7.716 442.410  1.00 57.55           H
ATOM   1973  HA2 GLY A 152      22.301   9.257 443.349  1.00 57.55           H
ATOM   1974  C   GLY A 152      21.200   7.733 444.317  1.00 57.55           C
ATOM   1975  O   GLY A 152      20.008   7.546 444.554  1.00 57.55           O
ATOM   1976  N   ALA A 153      22.186   7.337 445.150  1.00223.86           N
ATOM   1977  H   ALA A 153      23.145   7.515 444.944  1.00223.86           H
ATOM   1978  CA  ALA A 153      21.939   6.575 446.342  0.59223.86           C
ATOM   1979  HA  ALA A 153      21.286   5.759 446.064  1.00223.86           H
ATOM   1980  CB  ALA A 153      23.224   6.027 446.981  1.00223.86           C
ATOM   1981  HB1 ALA A 153      23.794   5.431 446.236  1.00223.86           H
ATOM   1982  HB2 ALA A 153      22.979   5.373 447.845  1.00223.86           H
ATOM   1983  HB3 ALA A 153      23.866   6.860 447.336  1.00223.86           H
ATOM   1984  C   ALA A 153      21.236   7.426 447.377  1.00223.86           C
ATOM   1985  O   ALA A 153      21.388   8.645 447.440  1.00223.86           O
ATOM   1986  N   PRO A 154      20.428   6.747 448.165  1.00313.47           N
ATOM   1987  CA  PRO A 154      19.639   7.337 449.236  0.35313.47           C
ATOM   1988  HA  PRO A 154      19.117   8.164 448.773  1.00313.47           H
ATOM   1989  CD  PRO A 154      19.807   5.542 447.644  1.00313.47           C
ATOM   1990  HD3 PRO A 154      20.458   4.681 447.905  1.00313.47           H
ATOM   1991  HD2 PRO A 154      19.704   5.626 446.541  1.00313.47           H
ATOM   1992  CB  PRO A 154      18.665   6.233 449.645  1.00313.47           C
ATOM   1993  HB3 PRO A 154      17.724   6.634 450.079  1.00313.47           H
ATOM   1994  HB2 PRO A 154      19.163   5.574 450.387  1.00313.47           H
ATOM   1995  CG  PRO A 154      18.449   5.444 448.348  1.00313.47           C
ATOM   1996  HG3 PRO A 154      18.123   4.397 448.526  1.00313.47           H
ATOM   1997  HG2 PRO A 154      17.687   5.974 447.737  1.00313.47           H
ATOM   1998  C   PRO A 154      20.321   7.893 450.459  1.00313.47           C
ATOM   1999  O   PRO A 154      19.733   8.784 451.071  1.00313.47           O
ATOM   2000  N   GLY A 155      21.507   7.412 450.885  1.00116.00           N
ATOM   2001  H   GLY A 155      22.016   6.690 450.424  1.00116.00           H
ATOM   2002  CA  GLY A 155      22.076   7.983 452.083  0.24116.00           C
ATOM   2003  HA3 GLY A 155      23.147   8.016 451.951  1.00116.00           H
ATOM   2004  HA2 GLY A 155      21.621   8.954 452.221  1.00116.00           H
ATOM   2005  C   GLY A 155      21.762   7.127 453.280  1.00116.00           C
ATOM   2006  O   GLY A 155      21.127   6.076 453.207  1.00116.00           O
ATOM   2007  N   PRO A 156      22.237   7.635 454.392  1.00210.86           N
ATOM   2008  CA  PRO A 156      22.106   7.044 455.709  0.46210.86           C
ATOM   2009  HA  PRO A 156      22.442   6.023 455.635  1.00210.86           H
ATOM   2010  CD  PRO A 156      23.303   8.620 454.333  1.00210.86           C
ATOM   2011  HD3 PRO A 156      22.833   9.624 454.247  1.00210.86           H
ATOM   2012  HD2 PRO A 156      23.948   8.421 453.451  1.00210.86           H
ATOM   2013  CB  PRO A 156      22.982   7.914 456.608  1.00210.86           C
ATOM   2014  HB3 PRO A 156      22.371   8.765 456.978  1.00210.86           H
ATOM   2015  HB2 PRO A 156      23.403   7.359 457.473  1.00210.86           H
ATOM   2016  CG  PRO A 156      24.053   8.476 455.660  1.00210.86           C
ATOM   2017  HG3 PRO A 156      24.485   9.437 456.013  1.00210.86           H
ATOM   2018  HG2 PRO A 156      24.861   7.725 455.538  1.00210.86           H
ATOM   2019  C   PRO A 156      20.690   7.060 456.207  1.00210.86           C
ATOM   2020  O   PRO A 156      19.888   7.859 455.728  1.00210.86           O
ATOM   2021  N   ALA A 157      20.375   6.149 457.156  1.00 45.90           N
ATOM   2022  H   ALA A 157      21.047   5.496 457.496  1.00 45.90           H
ATOM   2023  CA  ALA A 157      19.077   6.072 457.765  0.18 45.90           C
ATOM   2024  HA  ALA A 157      18.341   6.019 456.976  1.00 45.90           H
ATOM   2025  CB  ALA A 157      18.925   4.878 458.723  1.00 45.90           C
ATOM   2026  HB1 ALA A 157      19.716   4.904 459.502  1.00 45.90           H
ATOM   2027  HB2 ALA A 157      19.001   3.918 458.169  1.00 45.90           H
ATOM   2028  HB3 ALA A 157      17.934   4.915 459.225  1.00 45.90           H
ATOM   2029  C   ALA A 157      18.840   7.304 458.576  1.00 45.90           C
ATOM   2030  O   ALA A 157      17.743   7.853 458.565  1.00 45.90           O
ATOM   2031  N   GLY A 158      19.866   7.776 459.310  1.00115.23           N
ATOM   2032  H   GLY A 158      20.762   7.340 459.336  1.00115.23           H
ATOM   2033  CA  GLY A 158      19.680   8.947 460.120  0.24115.23           C
ATOM   2034  HA3 GLY A 158      18.729   9.382 459.851  1.00115.23           H
ATOM   2035  HA2 GLY A 158      20.530   9.594 459.962  1.00115.23           H
ATOM   2036  C   GLY A 158      19.640   8.527 461.561  1.00115.23           C
ATOM   2037  O   GLY A 158      19.371   7.371 461.885  1.00115.23           O
ATOM   2038  N   ALA A 159      19.913   9.496 462.460  1.00300.44           N
ATOM   2039  H   ALA A 159      20.113  10.427 462.165  1.00300.44           H
ATOM   2040  CA  ALA A 159      19.996   9.277 463.879  0.76300.44           C
ATOM   2041  HA  ALA A 159      19.918  10.351 463.965  1.00300.44           H
ATOM   2042  CB  ALA A 159      21.302   9.562 464.647  1.00300.44           C
ATOM   2043  HB1 ALA A 159      21.972  10.204 464.037  1.00300.44           H
ATOM   2044  HB2 ALA A 159      21.087  10.082 465.605  1.00300.44           H
ATOM   2045  HB3 ALA A 159      21.830   8.610 464.871  1.00300.44           H
ATOM   2046  C   ALA A 159      18.730   9.146 464.676  1.00300.44           C
ATOM   2047  O   ALA A 159      17.632   9.377 464.172  1.00300.44           O
ATOM   2048  N   ARG A 160      18.881   8.756 465.965  1.00999.99           N
ATOM   2049  H   ARG A 160      19.784   8.588 466.354  1.00999.99           H
ATOM   2050  CA  ARG A 160      17.770   8.488 466.839  0.60999.99           C
ATOM   2051  HA  ARG A 160      18.381   8.941 467.606  1.00999.99           H
ATOM   2052  CB  ARG A 160      17.830   7.323 467.842  1.00999.99           C
ATOM   2053  HB3 ARG A 160      16.966   7.400 468.536  1.00999.99           H
ATOM   2054  HB2 ARG A 160      18.764   7.403 468.440  1.00999.99           H
ATOM   2055  CG  ARG A 160      17.795   5.958 467.157  1.00999.99           C
ATOM   2056  HG3 ARG A 160      16.877   5.892 466.534  1.00999.99           H
ATOM   2057  HG2 ARG A 160      18.678   5.866 466.489  1.00999.99           H
ATOM   2058  CD  ARG A 160      17.797   4.800 468.153  1.00999.99           C
ATOM   2059  HD3 ARG A 160      18.702   4.822 468.797  1.00999.99           H
ATOM   2060  HD2 ARG A 160      16.883   4.813 468.786  1.00999.99           H
ATOM   2061  NE  ARG A 160      17.810   3.529 467.378  1.00999.99           N
ATOM   2062  HE  ARG A 160      17.736   3.548 466.381  1.00999.99           H
ATOM   2063  CZ  ARG A 160      17.945   2.340 468.033  1.00999.99           C
ATOM   2064  NH1 ARG A 160      18.015   2.318 469.396  1.00999.99           N
ATOM   2065 HH11 ARG A 160      17.967   1.192 466.328  1.00999.99           H
ATOM   2066 HH12 ARG A 160      18.115   0.304 467.808  1.00999.99           H
ATOM   2067  NH2 ARG A 160      18.011   1.174 467.327  1.00999.99           N
ATOM   2068 HH21 ARG A 160      17.954   3.171 469.913  1.00999.99           H
ATOM   2069 HH22 ARG A 160      18.114   1.447 469.877  1.00999.99           H
ATOM   2070  C   ARG A 160      16.751   9.540 467.117  1.00999.99           C
ATOM   2071  O   ARG A 160      15.565   9.325 466.876  1.00999.99           O
ATOM   2072  N   GLY A 161      17.166  10.727 467.583  1.00 96.17           N
ATOM   2073  H   GLY A 161      18.123  10.955 467.747  1.00 96.17           H
ATOM   2074  CA  GLY A 161      16.172  11.685 467.968  0.60 96.17           C
ATOM   2075  HA3 GLY A 161      15.847  12.210 467.082  1.00 96.17           H
ATOM   2076  HA2 GLY A 161      15.393  11.162 468.503  1.00 96.17           H
ATOM   2077  C   GLY A 161      16.857  12.630 468.885  1.00 96.17           C
ATOM   2078  O   GLY A 161      17.976  13.067 468.621  1.00 96.17           O
ATOM   2079  N   ASN A 162      16.194  12.977 470.000  1.00232.28           N
ATOM   2080  H   ASN A 162      15.295  12.623 470.244  1.00232.28           H
ATOM   2081  CA  ASN A 162      16.800  13.917 470.883  0.82232.28           C
ATOM   2082  HA  ASN A 162      17.825  14.044 470.564  1.00232.28           H
ATOM   2083  CB  ASN A 162      16.058  15.264 470.890  1.00232.28           C
ATOM   2084  HB3 ASN A 162      15.744  15.511 469.853  1.00232.28           H
ATOM   2085  HB2 ASN A 162      15.156  15.210 471.537  1.00232.28           H
ATOM   2086  CG  ASN A 162      17.000  16.357 471.369  1.00232.28           C
ATOM   2087  OD1 ASN A 162      18.182  16.118 471.613  1.00232.28           O
ATOM   2088  ND2 ASN A 162      16.464  17.602 471.482  1.00232.28           N
ATOM   2089 HD22 ASN A 162      15.492  17.745 471.291  1.00232.28           H
ATOM   2090 HD21 ASN A 162      17.042  18.376 471.738  1.00232.28           H
ATOM   2091  C   ASN A 162      16.765  13.332 472.257  1.00232.28           C
ATOM   2092  O   ASN A 162      16.161  12.285 472.482  1.00232.28           O
ATOM   2093  N   ASP A 163      17.441  13.994 473.213  1.00238.34           N
ATOM   2094  H   ASP A 163      17.944  14.836 473.032  1.00238.34           H
ATOM   2095  CA  ASP A 163      17.454  13.521 474.562  0.60238.34           C
ATOM   2096  HA  ASP A 163      17.500  14.563 474.842  1.00238.34           H
ATOM   2097  CB  ASP A 163      18.728  13.551 475.441  1.00238.34           C
ATOM   2098  HB3 ASP A 163      19.253  14.524 475.327  1.00238.34           H
ATOM   2099  HB2 ASP A 163      18.460  13.412 476.510  1.00238.34           H
ATOM   2100  CG  ASP A 163      19.653  12.425 475.006  1.00238.34           C
ATOM   2101  OD1 ASP A 163      19.128  11.383 474.534  1.00238.34           O
ATOM   2102  OD2 ASP A 163      20.895  12.589 475.141  1.00238.34           O
ATOM   2103  C   ASP A 163      16.127  13.457 475.239  1.00238.34           C
ATOM   2104  O   ASP A 163      15.090  13.379 474.583  1.00238.34           O
ATOM   2105  N   GLY A 164      16.122  13.469 476.587  1.00 75.53           N
ATOM   2106  H   GLY A 164      16.948  13.550 477.141  1.00 75.53           H
ATOM   2107  CA  GLY A 164      14.873  13.388 477.283  0.42 75.53           C
ATOM   2108  HA3 GLY A 164      14.082  13.490 476.556  1.00 75.53           H
ATOM   2109  HA2 GLY A 164      14.861  12.458 477.833  1.00 75.53           H
ATOM   2110  C   GLY A 164      14.804  14.529 478.249  1.00 75.53           C
ATOM   2111  O   GLY A 164      15.823  15.039 478.711  1.00 75.53           O
ATOM   2112  N   ALA A 165      13.567  14.947 478.581  1.00181.08           N
ATOM   2113  H   ALA A 165      12.747  14.526 478.202  1.00181.08           H
ATOM   2114  CA  ALA A 165      13.350  16.036 479.488  0.58181.08           C
ATOM   2115  HA  ALA A 165      14.074  16.804 479.256  1.00181.08           H
ATOM   2116  CB  ALA A 165      11.920  16.607 479.425  1.00181.08           C
ATOM   2117  HB1 ALA A 165      11.826  17.502 480.077  1.00181.08           H
ATOM   2118  HB2 ALA A 165      11.183  15.846 479.760  1.00181.08           H
ATOM   2119  HB3 ALA A 165      11.670  16.903 478.384  1.00181.08           H
ATOM   2120  C   ALA A 165      13.581  15.532 480.873  1.00181.08           C
ATOM   2121  O   ALA A 165      13.731  14.331 481.092  1.00181.08           O
ATOM   2122  N   THR A 166      13.639  16.456 481.850  1.00142.71           N
ATOM   2123  H   THR A 166      13.511  17.431 481.679  1.00142.71           H
ATOM   2124  CA  THR A 166      13.872  16.064 483.208  0.73142.71           C
ATOM   2125  HA  THR A 166      14.775  15.473 483.229  1.00142.71           H
ATOM   2126  CB  THR A 166      13.993  17.252 484.126  1.00142.71           C
ATOM   2127  HB  THR A 166      14.804  17.917 483.759  1.00142.71           H
ATOM   2128  OG1 THR A 166      14.333  16.828 485.436  1.00142.71           O
ATOM   2129  HG1 THR A 166      15.225  16.479 485.377  1.00142.71           H
ATOM   2130  CG2 THR A 166      12.665  18.031 484.133  1.00142.71           C
ATOM   2131 HG21 THR A 166      12.736  18.908 484.812  1.00142.71           H
ATOM   2132 HG22 THR A 166      11.828  17.386 484.477  1.00142.71           H
ATOM   2133 HG23 THR A 166      12.433  18.400 483.111  1.00142.71           H
ATOM   2134  C   THR A 166      12.716  15.222 483.626  1.00142.71           C
ATOM   2135  O   THR A 166      11.578  15.456 483.222  1.00142.71           O
ATOM   2136  N   GLY A 167      13.002  14.196 484.446  1.00 50.27           N
ATOM   2137  H   GLY A 167      13.928  14.013 484.769  1.00 50.27           H
ATOM   2138  CA  GLY A 167      11.985  13.281 484.866  0.21 50.27           C
ATOM   2139  HA3 GLY A 167      11.299  13.145 484.043  1.00 50.27           H
ATOM   2140  HA2 GLY A 167      12.479  12.379 485.197  1.00 50.27           H
ATOM   2141  C   GLY A 167      11.271  13.900 486.019  1.00 50.27           C
ATOM   2142  O   GLY A 167      11.412  15.088 486.302  1.00 50.27           O
ATOM   2143  N   ALA A 168      10.444  13.081 486.688  1.00295.10           N
ATOM   2144  H   ALA A 168      10.332  12.128 486.419  1.00295.10           H
ATOM   2145  CA  ALA A 168       9.698  13.487 487.840  0.61295.10           C
ATOM   2146  HA  ALA A 168       9.429  12.446 487.937  1.00295.10           H
ATOM   2147  CB  ALA A 168       8.161  13.581 487.808  1.00295.10           C
ATOM   2148  HB1 ALA A 168       7.741  12.739 487.218  1.00295.10           H
ATOM   2149  HB2 ALA A 168       7.748  13.536 488.838  1.00295.10           H
ATOM   2150  HB3 ALA A 168       7.846  14.537 487.336  1.00295.10           H
ATOM   2151  C   ALA A 168      10.396  13.376 489.155  1.00295.10           C
ATOM   2152  O   ALA A 168      11.582  13.055 489.214  1.00295.10           O
ATOM   2153  N   ALA A 169       9.666  13.644 490.253  1.00234.10           N
ATOM   2154  H   ALA A 169       8.711  13.924 490.210  1.00234.10           H
ATOM   2155  CA  ALA A 169      10.238  13.490 491.557  0.60234.10           C
ATOM   2156  HA  ALA A 169      11.272  13.203 491.431  1.00234.10           H
ATOM   2157  CB  ALA A 169      10.110  14.748 492.429  1.00234.10           C
ATOM   2158  HB1 ALA A 169       9.054  14.885 492.744  1.00234.10           H
ATOM   2159  HB2 ALA A 169      10.745  14.658 493.335  1.00234.10           H
ATOM   2160  HB3 ALA A 169      10.429  15.646 491.857  1.00234.10           H
ATOM   2161  C   ALA A 169       9.473  12.392 492.239  1.00234.10           C
ATOM   2162  O   ALA A 169       8.361  12.062 491.828  1.00234.10           O
ATOM   2163  N   GLY A 170      10.065  11.762 493.277  1.00 65.62           N
ATOM   2164  H   GLY A 170      10.962  12.020 493.626  1.00 65.62           H
ATOM   2165  CA  GLY A 170       9.393  10.675 493.944  0.83 65.62           C
ATOM   2166  HA3 GLY A 170      10.127   9.896 494.098  1.00 65.62           H
ATOM   2167  HA2 GLY A 170       8.561  10.383 493.326  1.00 65.62           H
ATOM   2168  C   GLY A 170       8.883  11.122 495.269  1.00 65.62           C
ATOM   2169  O   GLY A 170       8.692  12.304 495.541  1.00 65.62           O
ATOM   2170  N   PRO A 171       8.669  10.133 496.096  1.00114.02           N
ATOM   2171  CA  PRO A 171       8.174  10.307 497.433  0.28114.02           C
ATOM   2172  HA  PRO A 171       7.236  10.838 497.411  1.00114.02           H
ATOM   2173  CD  PRO A 171       9.159   8.788 495.851  1.00114.02           C
ATOM   2174  HD3 PRO A 171       8.408   8.264 495.221  1.00114.02           H
ATOM   2175  HD2 PRO A 171      10.138   8.827 495.329  1.00114.02           H
ATOM   2176  CB  PRO A 171       8.135   8.897 498.022  1.00114.02           C
ATOM   2177  HB3 PRO A 171       8.296   8.888 499.122  1.00114.02           H
ATOM   2178  HB2 PRO A 171       7.152   8.437 497.786  1.00114.02           H
ATOM   2179  CG  PRO A 171       9.232   8.149 497.244  1.00114.02           C
ATOM   2180  HG3 PRO A 171      10.220   8.376 497.695  1.00114.02           H
ATOM   2181  HG2 PRO A 171       9.074   7.049 497.221  1.00114.02           H
ATOM   2182  C   PRO A 171       9.212  11.156 498.074  1.00114.02           C
ATOM   2183  O   PRO A 171      10.341  11.221 497.590  1.00114.02           O
HETATM 2184  N   HYP A 172       8.827  11.814 499.117  1.00229.58           N
HETATM 2185  CD  HYP A 172       7.486  11.798 499.647  1.00229.58           C
HETATM 2186  HD1 HYP A 172       6.531  11.240 499.518  1.00229.58           H
HETATM 2187  HD2 HYP A 172       7.046  11.790 500.670  1.00229.58           H
HETATM 2188  CA  HYP A 172       9.638  12.716 499.842  0.54229.58           C
HETATM 2189  HA  HYP A 172      10.394  12.853 499.077  1.00229.58           H
HETATM 2190  CB  HYP A 172       8.637  13.868 500.057  1.00229.58           C
HETATM 2191  HB1 HYP A 172       8.769  13.753 500.518  1.00229.58           H
HETATM 2192  HB2 HYP A 172       8.980  14.070 499.767  1.00229.58           H
HETATM 2193  CG  HYP A 172       7.309  13.306 499.441  1.00229.58           C
HETATM 2194  HG  HYP A 172       6.421  13.672 499.999  1.00229.58           H
HETATM 2195  OE  HYP A 172       7.216  13.631 498.051  1.00229.58           O
HETATM 2196  HE  HYP A 172       7.933  13.207 497.574  1.00229.58           H
HETATM 2197  C   HYP A 172      10.144  11.957 501.038  1.00229.58           C
HETATM 2198  O   HYP A 172       9.716  10.819 501.224  1.00229.58           O
ATOM   2199  N   GLY A 173      11.053  12.538 501.850  1.00 36.18           N
ATOM   2200  H   GLY A 173      11.330  13.490 501.757  1.00 36.18           H
ATOM   2201  CA  GLY A 173      11.876  11.709 502.691  0.84 36.18           C
ATOM   2202  HA3 GLY A 173      11.947  10.749 502.206  1.00 36.18           H
ATOM   2203  HA2 GLY A 173      12.829  12.209 502.809  1.00 36.18           H
ATOM   2204  C   GLY A 173      11.266  11.502 504.048  1.00 36.18           C
ATOM   2205  O   GLY A 173      10.178  11.960 504.396  1.00 36.18           O
ATOM   2206  N   PRO A 174      12.058  10.764 504.784  1.00146.58           N
ATOM   2207  CA  PRO A 174      11.764  10.379 506.143  0.42146.58           C
ATOM   2208  HA  PRO A 174      10.749  10.014 506.132  1.00146.58           H
ATOM   2209  CD  PRO A 174      12.701   9.653 504.107  1.00146.58           C
ATOM   2210  HD3 PRO A 174      11.908   8.929 503.818  1.00146.58           H
ATOM   2211  HD2 PRO A 174      13.244  10.014 503.209  1.00146.58           H
ATOM   2212  CB  PRO A 174      12.748   9.250 506.471  1.00146.58           C
ATOM   2213  HB3 PRO A 174      12.175   8.322 506.686  1.00146.58           H
ATOM   2214  HB2 PRO A 174      13.387   9.500 507.344  1.00146.58           H
ATOM   2215  CG  PRO A 174      13.596   9.072 505.197  1.00146.58           C
ATOM   2216  HG3 PRO A 174      13.874   8.013 505.007  1.00146.58           H
ATOM   2217  HG2 PRO A 174      14.510   9.698 505.269  1.00146.58           H
ATOM   2218  C   PRO A 174      11.812  11.494 507.146  1.00146.58           C
ATOM   2219  O   PRO A 174      12.236  12.606 506.838  1.00146.58           O
ATOM   2220  N   THR A 175      11.331  11.143 508.355  1.00150.72           N
ATOM   2221  H   THR A 175      11.034  10.201 508.494  1.00150.72           H
ATOM   2222  CA  THR A 175      11.096  11.966 509.508  0.44150.72           C
ATOM   2223  HA  THR A 175      10.625  12.881 509.182  1.00150.72           H
ATOM   2224  CB  THR A 175      10.213  11.206 510.466  1.00150.72           C
ATOM   2225  HB  THR A 175       9.273  10.902 509.958  1.00150.72           H
ATOM   2226  OG1 THR A 175       9.868  11.963 511.614  1.00150.72           O
ATOM   2227  HG1 THR A 175       9.394  11.364 512.196  1.00150.72           H
ATOM   2228  CG2 THR A 175      10.999   9.960 510.901  1.00150.72           C
ATOM   2229 HG21 THR A 175      10.436   9.399 511.677  1.00150.72           H
ATOM   2230 HG22 THR A 175      11.984  10.258 511.321  1.00150.72           H
ATOM   2231 HG23 THR A 175      11.175   9.292 510.031  1.00150.72           H
ATOM   2232  C   THR A 175      12.365  12.283 510.269  1.00150.72           C
ATOM   2233  O   THR A 175      13.467  11.928 509.853  1.00150.72           O
ATOM   2234  N   GLY A 176      12.201  13.005 511.413  1.00 47.82           N
ATOM   2235  H   GLY A 176      11.291  13.282 511.713  1.00 47.82           H
ATOM   2236  CA  GLY A 176      13.272  13.415 512.289  0.85 47.82           C
ATOM   2237  HA3 GLY A 176      14.198  13.239 511.758  1.00 47.82           H
ATOM   2238  HA2 GLY A 176      13.106  14.449 512.547  1.00 47.82           H
ATOM   2239  C   GLY A 176      13.280  12.591 513.541  1.00 47.82           C
ATOM   2240  O   GLY A 176      12.454  11.706 513.759  1.00 47.82           O
ATOM   2241  N   PRO A 177      14.233  12.930 514.374  1.00131.14           N
ATOM   2242  CA  PRO A 177      14.480  12.305 515.649  0.56131.14           C
ATOM   2243  HA  PRO A 177      14.532  11.233 515.519  1.00131.14           H
ATOM   2244  CD  PRO A 177      14.962  14.183 514.240  1.00131.14           C
ATOM   2245  HD3 PRO A 177      14.256  15.004 514.001  1.00131.14           H
ATOM   2246  HD2 PRO A 177      15.712  14.069 513.429  1.00131.14           H
ATOM   2247  CB  PRO A 177      15.764  12.962 516.149  1.00131.14           C
ATOM   2248  HB3 PRO A 177      15.864  12.921 517.255  1.00131.14           H
ATOM   2249  HB2 PRO A 177      16.638  12.466 515.676  1.00131.14           H
ATOM   2250  CG  PRO A 177      15.642  14.392 515.603  1.00131.14           C
ATOM   2251  HG3 PRO A 177      16.619  14.917 515.530  1.00131.14           H
ATOM   2252  HG2 PRO A 177      14.962  14.967 516.268  1.00131.14           H
ATOM   2253  C   PRO A 177      13.359  12.644 516.582  1.00131.14           C
ATOM   2254  O   PRO A 177      12.502  13.458 516.242  1.00131.14           O
ATOM   2255  N   ALA A 178      13.369  11.997 517.765  1.00182.34           N
ATOM   2256  H   ALA A 178      14.097  11.350 517.976  1.00182.34           H
ATOM   2257  CA  ALA A 178      12.386  12.142 518.803  0.40182.34           C
ATOM   2258  HA  ALA A 178      11.412  12.210 518.341  1.00182.34           H
ATOM   2259  CB  ALA A 178      12.433  10.992 519.824  1.00182.34           C
ATOM   2260  HB1 ALA A 178      13.440  10.956 520.295  1.00182.34           H
ATOM   2261  HB2 ALA A 178      12.240  10.015 519.333  1.00182.34           H
ATOM   2262  HB3 ALA A 178      11.681  11.147 520.627  1.00182.34           H
ATOM   2263  C   ALA A 178      12.657  13.376 519.600  1.00182.34           C
ATOM   2264  O   ALA A 178      13.599  14.120 519.331  1.00182.34           O
ATOM   2265  N   GLY A 179      11.778  13.631 520.594  1.00 61.98           N
ATOM   2266  H   GLY A 179      11.018  13.019 520.800  1.00 61.98           H
ATOM   2267  CA  GLY A 179      11.916  14.778 521.444  0.38 61.98           C
ATOM   2268  HA3 GLY A 179      10.929  15.040 521.792  1.00 61.98           H
ATOM   2269  HA2 GLY A 179      12.398  15.549 520.862  1.00 61.98           H
ATOM   2270  C   GLY A 179      12.772  14.449 522.627  1.00 61.98           C
ATOM   2271  O   GLY A 179      12.954  13.310 523.055  1.00 61.98           O
ATOM   2272  N   PRO A 180      13.282  15.536 523.121  1.00219.99           N
ATOM   2273  CA  PRO A 180      14.136  15.513 524.273  0.85219.99           C
ATOM   2274  HA  PRO A 180      13.931  16.568 524.384  1.00219.99           H
ATOM   2275  CD  PRO A 180      13.921  16.365 522.106  1.00219.99           C
ATOM   2276  HD3 PRO A 180      13.183  17.085 521.693  1.00219.99           H
ATOM   2277  HD2 PRO A 180      14.283  15.690 521.300  1.00219.99           H
ATOM   2278  CB  PRO A 180      15.505  16.074 523.912  1.00219.99           C
ATOM   2279  HB3 PRO A 180      16.154  15.263 523.517  1.00219.99           H
ATOM   2280  HB2 PRO A 180      16.000  16.582 524.769  1.00219.99           H
ATOM   2281  CG  PRO A 180      15.115  17.057 522.796  1.00219.99           C
ATOM   2282  HG3 PRO A 180      15.951  17.292 522.102  1.00219.99           H
ATOM   2283  HG2 PRO A 180      14.750  17.995 523.269  1.00219.99           H
ATOM   2284  C   PRO A 180      13.538  15.406 525.652  1.00219.99           C
ATOM   2285  O   PRO A 180      12.363  15.051 525.708  1.00219.99           O
HETATM 2286  N   HYP A 181      14.205  15.687 526.750  1.00239.11           N
HETATM 2287  CD  HYP A 181      15.604  16.022 526.845  1.00239.11           C
HETATM 2288  HD1 HYP A 181      16.459  16.284 526.182  1.00239.11           H
HETATM 2289  HD2 HYP A 181      16.200  16.740 527.452  1.00239.11           H
HETATM 2290  CA  HYP A 181      13.639  15.595 528.054  0.31239.11           C
HETATM 2291  HA  HYP A 181      12.806  14.960 527.775  1.00239.11           H
HETATM 2292  CB  HYP A 181      14.787  14.917 528.829  1.00239.11           C
HETATM 2293  HB1 HYP A 181      14.718  15.333 529.083  1.00239.11           H
HETATM 2294  HB2 HYP A 181      14.428  14.580 528.844  1.00239.11           H
HETATM 2295  CG  HYP A 181      15.924  14.825 527.757  1.00239.11           C
HETATM 2296  HG  HYP A 181      16.919  14.969 528.230  1.00239.11           H
HETATM 2297  OE  HYP A 181      15.863  13.570 527.075  1.00239.11           O
HETATM 2298  HE  HYP A 181      14.985  13.445 526.708  1.00239.11           H
HETATM 2299  C   HYP A 181      13.127  16.901 528.603  1.00239.11           C
HETATM 2300  O   HYP A 181      12.313  16.879 529.519  1.00239.11           O
ATOM   2301  N   GLY A 182      13.549  18.068 528.093  1.00 98.63           N
ATOM   2302  H   GLY A 182      14.247  18.150 527.387  1.00 98.63           H
ATOM   2303  CA  GLY A 182      12.766  19.234 528.410  0.38 98.63           C
ATOM   2304  HA3 GLY A 182      11.735  18.919 528.477  1.00 98.63           H
ATOM   2305  HA2 GLY A 182      12.957  19.964 527.637  1.00 98.63           H
ATOM   2306  C   GLY A 182      13.187  19.806 529.727  1.00 98.63           C
ATOM   2307  O   GLY A 182      14.042  19.264 530.426  1.00 98.63           O
ATOM   2308  N   PHE A 183      12.550  20.943 530.084  1.00145.95           N
ATOM   2309  H   PHE A 183      11.868  21.357 529.486  1.00145.95           H
ATOM   2310  CA  PHE A 183      12.836  21.676 531.285  0.43145.95           C
ATOM   2311  HA  PHE A 183      13.908  21.640 531.421  1.00145.95           H
ATOM   2312  CB  PHE A 183      12.407  23.157 531.209  1.00145.95           C
ATOM   2313  HB3 PHE A 183      12.526  23.664 532.191  1.00145.95           H
ATOM   2314  HB2 PHE A 183      13.010  23.691 530.444  1.00145.95           H
ATOM   2315  CG  PHE A 183      10.978  23.269 530.798  1.00145.95           C
ATOM   2316  CD1 PHE A 183       9.971  22.758 531.581  1.00145.95           C
ATOM   2317  HD1 PHE A 183      10.216  22.245 532.498  1.00145.95           H
ATOM   2318  CD2 PHE A 183      10.652  23.920 529.627  1.00145.95           C
ATOM   2319  HD2 PHE A 183      11.433  24.337 529.008  1.00145.95           H
ATOM   2320  CE1 PHE A 183       8.658  22.880 531.191  1.00145.95           C
ATOM   2321  HE1 PHE A 183       7.872  22.460 531.801  1.00145.95           H
ATOM   2322  CE2 PHE A 183       9.340  24.046 529.235  1.00145.95           C
ATOM   2323  HE2 PHE A 183       9.095  24.555 528.314  1.00145.95           H
ATOM   2324  CZ  PHE A 183       8.342  23.524 530.019  1.00145.95           C
ATOM   2325  HZ  PHE A 183       7.311  23.615 529.712  1.00145.95           H
ATOM   2326  C   PHE A 183      12.210  21.036 532.479  1.00145.95           C
ATOM   2327  O   PHE A 183      11.252  20.270 532.387  1.00145.95           O
HETATM 2328  N   HYP A 184      12.790  21.350 533.615  1.00289.80           N
HETATM 2329  CD  HYP A 184      13.925  22.270 533.715  1.00289.80           C
HETATM 2330  HD1 HYP A 184      15.024  22.125 533.827  1.00289.80           H
HETATM 2331  HD2 HYP A 184      14.360  23.137 533.167  1.00289.80           H
HETATM 2332  CA  HYP A 184      12.389  20.838 534.882  0.33289.80           C
HETATM 2333  HA  HYP A 184      12.037  19.843 534.636  1.00289.80           H
HETATM 2334  CB  HYP A 184      13.439  21.243 535.882  1.00289.80           C
HETATM 2335  HB1 HYP A 184      13.625  20.826 535.696  1.00289.80           H
HETATM 2336  HB2 HYP A 184      13.033  21.203 536.158  1.00289.80           H
HETATM 2337  CG  HYP A 184      13.848  22.602 535.237  1.00289.80           C
HETATM 2338  HG  HYP A 184      14.845  22.913 535.616  1.00289.80           H
HETATM 2339  OE  HYP A 184      12.868  23.610 535.509  1.00289.80           O
HETATM 2340  HE  HYP A 184      12.467  23.444 536.366  1.00289.80           H
HETATM 2341  C   HYP A 184      11.111  21.566 535.166  1.00289.80           C
HETATM 2342  O   HYP A 184      10.778  22.443 534.370  1.00289.80           O
ATOM   2343  N   GLY A 185      10.361  21.272 536.258  1.00102.31           N
ATOM   2344  H   GLY A 185       9.533  21.799 536.435  1.00102.31           H
ATOM   2345  CA  GLY A 185      10.585  20.223 537.217  0.77102.31           C
ATOM   2346  HA3 GLY A 185      11.650  20.131 537.371  1.00102.31           H
ATOM   2347  HA2 GLY A 185      10.093  19.341 536.852  1.00102.31           H
ATOM   2348  C   GLY A 185       9.936  20.730 538.485  1.00102.31           C
ATOM   2349  O   GLY A 185       9.949  21.929 538.760  1.00102.31           O
ATOM   2350  N   ALA A 186       9.314  19.820 539.260  1.00179.15           N
ATOM   2351  H   ALA A 186       9.474  18.852 539.116  1.00179.15           H
ATOM   2352  CA  ALA A 186       8.521  20.135 540.421  0.81179.15           C
ATOM   2353  HA  ALA A 186       8.819  19.142 540.723  1.00179.15           H
ATOM   2354  CB  ALA A 186       7.134  19.494 540.587  1.00179.15           C
ATOM   2355  HB1 ALA A 186       6.331  20.241 540.408  1.00179.15           H
ATOM   2356  HB2 ALA A 186       7.017  18.661 539.861  1.00179.15           H
ATOM   2357  HB3 ALA A 186       7.023  19.083 541.612  1.00179.15           H
ATOM   2358  C   ALA A 186       9.084  20.609 541.722  1.00179.15           C
ATOM   2359  O   ALA A 186       8.630  21.611 542.271  1.00179.15           O
ATOM   2360  N   VAL A 187      10.097  19.895 542.252  1.00102.48           N
ATOM   2361  H   VAL A 187      10.504  19.111 541.789  1.00102.48           H
ATOM   2362  CA  VAL A 187      10.551  20.163 543.590  0.82102.48           C
ATOM   2363  HA  VAL A 187      11.428  19.558 543.767  1.00102.48           H
ATOM   2364  CB  VAL A 187      10.848  21.609 543.885  1.00102.48           C
ATOM   2365  HB  VAL A 187       9.980  22.234 543.582  1.00102.48           H
ATOM   2366  CG1 VAL A 187      11.047  21.741 545.404  1.00102.48           C
ATOM   2367 HG11 VAL A 187      10.110  21.463 545.934  1.00102.48           H
ATOM   2368 HG12 VAL A 187      11.310  22.786 545.673  1.00102.48           H
ATOM   2369 HG13 VAL A 187      11.861  21.068 545.750  1.00102.48           H
ATOM   2370  CG2 VAL A 187      12.089  22.049 543.090  1.00102.48           C
ATOM   2371 HG21 VAL A 187      11.912  21.961 541.997  1.00102.48           H
ATOM   2372 HG22 VAL A 187      12.967  21.426 543.364  1.00102.48           H
ATOM   2373 HG23 VAL A 187      12.328  23.109 543.325  1.00102.48           H
ATOM   2374  C   VAL A 187       9.469  19.735 544.533  1.00102.48           C
ATOM   2375  O   VAL A 187       8.282  19.819 544.221  1.00102.48           O
ATOM   2376  N   GLY A 188       9.857  19.248 545.728  1.00 77.23           N
ATOM   2377  H   GLY A 188      10.814  19.148 545.990  1.00 77.23           H
ATOM   2378  CA  GLY A 188       8.870  18.858 546.691  0.55 77.23           C
ATOM   2379  HA3 GLY A 188       9.036  17.817 546.930  1.00 77.23           H
ATOM   2380  HA2 GLY A 188       7.896  19.084 546.284  1.00 77.23           H
ATOM   2381  C   GLY A 188       9.116  19.687 547.904  1.00 77.23           C
ATOM   2382  O   GLY A 188      10.262  19.900 548.298  1.00 77.23           O
ATOM   2383  N   ALA A 189       8.036  20.187 548.535  1.00337.22           N
ATOM   2384  H   ALA A 189       7.098  20.024 548.239  1.00337.22           H
ATOM   2385  CA  ALA A 189       8.235  20.991 549.701  0.32337.22           C
ATOM   2386  HA  ALA A 189       7.472  21.637 549.292  1.00337.22           H
ATOM   2387  CB  ALA A 189       9.004  22.325 549.640  1.00337.22           C
ATOM   2388  HB1 ALA A 189       8.554  22.997 548.878  1.00337.22           H
ATOM   2389  HB2 ALA A 189       8.969  22.832 550.627  1.00337.22           H
ATOM   2390  HB3 ALA A 189      10.067  22.145 549.372  1.00337.22           H
ATOM   2391  C   ALA A 189       7.340  20.744 550.855  1.00337.22           C
ATOM   2392  O   ALA A 189       6.131  20.575 550.705  1.00337.22           O
ATOM   2393  N   LYS A 190       7.941  20.721 552.056  1.00319.87           N
ATOM   2394  H   LYS A 190       8.927  20.813 552.168  1.00319.87           H
ATOM   2395  CA  LYS A 190       7.168  20.566 553.242  0.84319.87           C
ATOM   2396  HA  LYS A 190       7.834  20.708 554.080  1.00319.87           H
ATOM   2397  CB  LYS A 190       6.016  21.565 553.329  1.00319.87           C
ATOM   2398  HB3 LYS A 190       5.508  21.623 552.342  1.00319.87           H
ATOM   2399  HB2 LYS A 190       5.278  21.230 554.088  1.00319.87           H
ATOM   2400  CG  LYS A 190       6.556  22.930 553.737  1.00319.87           C
ATOM   2401  HG3 LYS A 190       7.430  23.197 553.106  1.00319.87           H
ATOM   2402  HG2 LYS A 190       6.904  22.831 554.787  1.00319.87           H
ATOM   2403  CD  LYS A 190       5.518  24.040 553.663  1.00319.87           C
ATOM   2404  HD3 LYS A 190       5.874  24.877 554.302  1.00319.87           H
ATOM   2405  HD2 LYS A 190       5.430  24.407 552.618  1.00319.87           H
ATOM   2406  CE  LYS A 190       4.146  23.562 554.133  1.00319.87           C
ATOM   2407  HE3 LYS A 190       3.475  24.420 554.349  1.00319.87           H
ATOM   2408  HE2 LYS A 190       3.685  22.914 553.357  1.00319.87           H
ATOM   2409  NZ  LYS A 190       4.284  22.745 555.359  1.00319.87           N
ATOM   2410  HZ1 LYS A 190       4.873  21.915 555.146  1.00319.87           H
ATOM   2411  HZ2 LYS A 190       4.734  23.306 556.111  1.00319.87           H
ATOM   2412  HZ3 LYS A 190       3.344  22.429 555.674  1.00319.87           H
ATOM   2413  C   LYS A 190       6.637  19.187 553.317  1.00319.87           C
ATOM   2414  O   LYS A 190       6.434  18.504 552.313  1.00319.87           O
ATOM   2415  N   GLY A 191       6.414  18.757 554.568  1.00 91.08           N
ATOM   2416  H   GLY A 191       6.586  19.331 555.364  1.00 91.08           H
ATOM   2417  CA  GLY A 191       5.967  17.435 554.835  0.38 91.08           C
ATOM   2418  HA3 GLY A 191       5.370  17.094 554.002  1.00 91.08           H
ATOM   2419  HA2 GLY A 191       6.850  16.858 555.044  1.00 91.08           H
ATOM   2420  C   GLY A 191       5.137  17.501 556.069  1.00 91.08           C
ATOM   2421  O   GLY A 191       4.668  18.567 556.463  1.00 91.08           O
ATOM   2422  N   GLU A 192       4.925  16.337 556.707  1.00212.10           N
ATOM   2423  H   GLU A 192       5.297  15.469 556.387  1.00212.10           H
ATOM   2424  CA  GLU A 192       4.126  16.298 557.890  0.15212.10           C
ATOM   2425  HA  GLU A 192       3.324  17.012 557.767  1.00212.10           H
ATOM   2426  CB  GLU A 192       3.569  14.893 558.171  1.00212.10           C
ATOM   2427  HB3 GLU A 192       4.405  14.210 558.431  1.00212.10           H
ATOM   2428  HB2 GLU A 192       2.874  14.943 559.037  1.00212.10           H
ATOM   2429  CG  GLU A 192       2.807  14.327 556.968  1.00212.10           C
ATOM   2430  HG3 GLU A 192       3.461  14.333 556.070  1.00212.10           H
ATOM   2431  HG2 GLU A 192       1.901  14.935 556.757  1.00212.10           H
ATOM   2432  CD  GLU A 192       2.409  12.890 557.276  1.00212.10           C
ATOM   2433  OE1 GLU A 192       1.819  12.656 558.364  1.00212.10           O
ATOM   2434  OE2 GLU A 192       2.697  12.006 556.426  1.00212.10           O
ATOM   2435  C   GLU A 192       4.991  16.708 559.043  1.00212.10           C
ATOM   2436  O   GLU A 192       6.196  16.465 559.044  1.00212.10           O
ATOM   2437  N   ALA A 193       4.386  17.364 560.054  1.00209.85           N
ATOM   2438  H   ALA A 193       3.410  17.567 560.047  1.00209.85           H
ATOM   2439  CA  ALA A 193       5.124  17.842 561.190  0.85209.85           C
ATOM   2440  HA  ALA A 193       6.122  18.065 560.843  1.00209.85           H
ATOM   2441  CB  ALA A 193       4.505  19.089 561.835  1.00209.85           C
ATOM   2442  HB1 ALA A 193       4.389  19.889 561.073  1.00209.85           H
ATOM   2443  HB2 ALA A 193       3.509  18.850 562.263  1.00209.85           H
ATOM   2444  HB3 ALA A 193       5.165  19.463 562.645  1.00209.85           H
ATOM   2445  C   ALA A 193       5.209  16.770 562.247  1.00209.85           C
ATOM   2446  O   ALA A 193       4.592  15.712 562.129  1.00209.85           O
ATOM   2447  N   GLY A 194       6.019  17.027 563.305  1.00 73.19           N
ATOM   2448  H   GLY A 194       6.508  17.892 563.384  1.00 73.19           H
ATOM   2449  CA  GLY A 194       6.254  16.082 564.371  0.35 73.19           C
ATOM   2450  HA3 GLY A 194       7.167  16.381 564.866  1.00 73.19           H
ATOM   2451  HA2 GLY A 194       6.304  15.103 563.919  1.00 73.19           H
ATOM   2452  C   GLY A 194       5.134  16.088 565.374  1.00 73.19           C
ATOM   2453  O   GLY A 194       4.435  17.082 565.564  1.00 73.19           O
ATOM   2454  N   PRO A 195       4.973  14.951 566.019  1.00380.04           N
ATOM   2455  CA  PRO A 195       3.937  14.803 567.011  0.32380.04           C
ATOM   2456  HA  PRO A 195       4.684  14.296 567.605  1.00380.04           H
ATOM   2457  CD  PRO A 195       5.105  13.710 565.268  1.00380.04           C
ATOM   2458  HD3 PRO A 195       5.336  13.931 564.204  1.00380.04           H
ATOM   2459  HD2 PRO A 195       5.935  13.127 565.724  1.00380.04           H
ATOM   2460  CB  PRO A 195       3.327  13.409 566.883  1.00380.04           C
ATOM   2461  HB3 PRO A 195       2.221  13.424 566.982  1.00380.04           H
ATOM   2462  HB2 PRO A 195       3.766  12.736 567.650  1.00380.04           H
ATOM   2463  CG  PRO A 195       3.765  12.980 565.469  1.00380.04           C
ATOM   2464  HG3 PRO A 195       3.849  11.878 565.357  1.00380.04           H
ATOM   2465  HG2 PRO A 195       3.036  13.373 564.728  1.00380.04           H
ATOM   2466  C   PRO A 195       3.699  15.627 568.240  1.00380.04           C
ATOM   2467  O   PRO A 195       2.731  16.386 568.269  1.00380.04           O
ATOM   2468  N   GLN A 196       4.586  15.510 569.249  1.00419.23           N
ATOM   2469  H   GLN A 196       5.366  14.890 569.200  1.00419.23           H
ATOM   2470  CA  GLN A 196       4.461  16.265 570.464  0.85419.23           C
ATOM   2471  HA  GLN A 196       4.056  15.390 570.949  1.00419.23           H
ATOM   2472  CB  GLN A 196       3.140  16.892 570.945  1.00419.23           C
ATOM   2473  HB3 GLN A 196       3.345  17.480 571.863  1.00419.23           H
ATOM   2474  HB2 GLN A 196       2.769  17.592 570.165  1.00419.23           H
ATOM   2475  CG  GLN A 196       2.042  15.883 571.270  1.00419.23           C
ATOM   2476  HG3 GLN A 196       2.373  15.205 572.084  1.00419.23           H
ATOM   2477  HG2 GLN A 196       1.789  15.284 570.369  1.00419.23           H
ATOM   2478  CD  GLN A 196       0.823  16.676 571.723  1.00419.23           C
ATOM   2479  OE1 GLN A 196       0.248  17.444 570.954  1.00419.23           O
ATOM   2480  NE2 GLN A 196       0.421  16.496 573.009  1.00419.23           N
ATOM   2481 HE22 GLN A 196      -0.371  16.997 573.359  1.00419.23           H
ATOM   2482 HE21 GLN A 196       0.921  15.870 573.607  1.00419.23           H
ATOM   2483  C   GLN A 196       5.667  16.217 571.338  1.00419.23           C
ATOM   2484  O   GLN A 196       6.317  15.180 571.459  1.00419.23           O
ATOM   2485  N   GLY A 197       6.010  17.358 571.960  1.00 61.88           N
ATOM   2486  H   GLY A 197       5.495  18.207 571.870  1.00 61.88           H
ATOM   2487  CA  GLY A 197       7.188  17.398 572.772  0.37 61.88           C
ATOM   2488  HA3 GLY A 197       7.408  18.432 572.981  1.00 61.88           H
ATOM   2489  HA2 GLY A 197       7.970  16.870 572.243  1.00 61.88           H
ATOM   2490  C   GLY A 197       6.894  16.691 574.058  1.00 61.88           C
ATOM   2491  O   GLY A 197       5.745  16.532 574.467  1.00 61.88           O
ATOM   2492  N   PRO A 198       7.952  16.254 574.683  1.00186.45           N
ATOM   2493  CA  PRO A 198       7.811  15.549 575.933  0.44186.45           C
ATOM   2494  HA  PRO A 198       6.910  14.958 575.842  1.00186.45           H
ATOM   2495  CD  PRO A 198       9.037  15.704 573.886  1.00186.45           C
ATOM   2496  HD3 PRO A 198       8.707  15.566 572.833  1.00186.45           H
ATOM   2497  HD2 PRO A 198       9.887  16.419 573.930  1.00186.45           H
ATOM   2498  CB  PRO A 198       9.053  14.664 576.039  1.00186.45           C
ATOM   2499  HB3 PRO A 198       9.872  15.241 576.518  1.00186.45           H
ATOM   2500  HB2 PRO A 198       8.858  13.737 576.620  1.00186.45           H
ATOM   2501  CG  PRO A 198       9.418  14.391 574.576  1.00186.45           C
ATOM   2502  HG3 PRO A 198       8.750  13.589 574.192  1.00186.45           H
ATOM   2503  HG2 PRO A 198      10.478  14.097 574.427  1.00186.45           H
ATOM   2504  C   PRO A 198       7.666  16.439 577.133  1.00186.45           C
ATOM   2505  O   PRO A 198       7.704  17.663 577.009  1.00186.45           O
ATOM   2506  N   ARG A 199       7.501  15.789 578.307  1.00999.99           N
ATOM   2507  H   ARG A 199       7.491  14.793 578.317  1.00999.99           H
ATOM   2508  CA  ARG A 199       7.276  16.379 579.601  0.72999.99           C
ATOM   2509  HA  ARG A 199       6.480  17.103 579.509  1.00999.99           H
ATOM   2510  CB  ARG A 199       6.954  15.335 580.689  1.00999.99           C
ATOM   2511  HB3 ARG A 199       7.828  14.654 580.777  1.00999.99           H
ATOM   2512  HB2 ARG A 199       6.831  15.856 581.662  1.00999.99           H
ATOM   2513  CG  ARG A 199       5.721  14.458 580.453  1.00999.99           C
ATOM   2514  HG3 ARG A 199       5.818  13.944 579.473  1.00999.99           H
ATOM   2515  HG2 ARG A 199       4.806  15.088 580.432  1.00999.99           H
ATOM   2516  CD  ARG A 199       5.599  13.402 581.559  1.00999.99           C
ATOM   2517  HD3 ARG A 199       6.518  12.778 581.606  1.00999.99           H
ATOM   2518  HD2 ARG A 199       5.424  13.876 582.548  1.00999.99           H
ATOM   2519  NE  ARG A 199       4.453  12.494 581.275  1.00999.99           N
ATOM   2520  HE  ARG A 199       3.745  12.754 580.619  1.00999.99           H
ATOM   2521  CZ  ARG A 199       4.387  11.295 581.925  1.00999.99           C
ATOM   2522  NH1 ARG A 199       5.358  10.964 582.826  1.00999.99           N
ATOM   2523 HH11 ARG A 199       2.651  10.659 581.023  1.00999.99           H
ATOM   2524 HH12 ARG A 199       3.331   9.549 582.166  1.00999.99           H
ATOM   2525  NH2 ARG A 199       3.364  10.424 581.684  1.00999.99           N
ATOM   2526 HH21 ARG A 199       5.312  10.093 583.315  1.00999.99           H
ATOM   2527 HH22 ARG A 199       6.111  11.597 583.003  1.00999.99           H
ATOM   2528  C   ARG A 199       8.517  17.052 580.120  1.00999.99           C
ATOM   2529  O   ARG A 199       9.592  16.964 579.527  1.00999.99           O
ATOM   2530  N   GLY A 200       8.360  17.764 581.265  1.00 51.45           N
ATOM   2531  H   GLY A 200       7.472  17.825 581.716  1.00 51.45           H
ATOM   2532  CA  GLY A 200       9.427  18.483 581.916  0.65 51.45           C
ATOM   2533  HA3 GLY A 200       9.011  19.400 582.307  1.00 51.45           H
ATOM   2534  HA2 GLY A 200      10.208  18.627 581.184  1.00 51.45           H
ATOM   2535  C   GLY A 200       9.974  17.673 583.053  1.00 51.45           C
ATOM   2536  O   GLY A 200      10.008  16.445 583.001  1.00 51.45           O
ATOM   2537  N   SER A 201      10.424  18.371 584.122  1.00146.16           N
ATOM   2538  H   SER A 201      10.377  19.366 584.163  1.00146.16           H
ATOM   2539  CA  SER A 201      11.060  17.719 585.234  0.18146.16           C
ATOM   2540  HA  SER A 201      10.999  16.654 585.065  1.00146.16           H
ATOM   2541  CB  SER A 201      12.521  18.156 585.435  1.00146.16           C
ATOM   2542  HB3 SER A 201      13.001  17.531 586.217  1.00146.16           H
ATOM   2543  HB2 SER A 201      13.087  18.044 584.485  1.00146.16           H
ATOM   2544  OG  SER A 201      12.570  19.515 585.846  1.00146.16           O
ATOM   2545  HG  SER A 201      12.078  20.011 585.189  1.00146.16           H
ATOM   2546  C   SER A 201      10.337  18.068 586.497  1.00146.16           C
ATOM   2547  O   SER A 201       9.180  18.484 586.491  1.00146.16           O
ATOM   2548  N   GLU A 202      11.059  17.889 587.619  1.00310.59           N
ATOM   2549  H   GLU A 202      11.997  17.557 587.563  1.00310.59           H
ATOM   2550  CA  GLU A 202      10.575  18.078 588.955  0.83310.59           C
ATOM   2551  HA  GLU A 202      11.350  18.828 589.009  1.00310.59           H
ATOM   2552  CB  GLU A 202      11.441  17.585 590.129  1.00310.59           C
ATOM   2553  HB3 GLU A 202      12.409  18.130 590.098  1.00310.59           H
ATOM   2554  HB2 GLU A 202      10.940  17.822 591.092  1.00310.59           H
ATOM   2555  CG  GLU A 202      11.728  16.086 590.060  1.00310.59           C
ATOM   2556  HG3 GLU A 202      10.801  15.506 590.248  1.00310.59           H
ATOM   2557  HG2 GLU A 202      12.127  15.825 589.056  1.00310.59           H
ATOM   2558  CD  GLU A 202      12.778  15.765 591.112  1.00310.59           C
ATOM   2559  OE1 GLU A 202      12.831  14.588 591.560  1.00310.59           O
ATOM   2560  OE2 GLU A 202      13.550  16.693 591.474  1.00310.59           O
ATOM   2561  C   GLU A 202       9.618  19.199 589.210  1.00310.59           C
ATOM   2562  O   GLU A 202       9.787  20.305 588.697  1.00310.59           O
ATOM   2563  N   GLY A 203       8.563  18.920 590.005  1.00 59.88           N
ATOM   2564  H   GLY A 203       8.423  18.018 590.407  1.00 59.88           H
ATOM   2565  CA  GLY A 203       7.585  19.921 590.332  0.83 59.88           C
ATOM   2566  HA3 GLY A 203       7.459  20.547 589.460  1.00 59.88           H
ATOM   2567  HA2 GLY A 203       6.689  19.415 590.656  1.00 59.88           H
ATOM   2568  C   GLY A 203       8.126  20.750 591.460  1.00 59.88           C
ATOM   2569  O   GLY A 203       9.040  20.341 592.174  1.00 59.88           O
ATOM   2570  N   PRO A 204       7.577  21.927 591.614  1.00310.09           N
ATOM   2571  CA  PRO A 204       8.000  22.831 592.657  0.69310.09           C
ATOM   2572  HA  PRO A 204       9.068  22.930 592.523  1.00310.09           H
ATOM   2573  CD  PRO A 204       7.011  22.641 590.478  1.00310.09           C
ATOM   2574  HD3 PRO A 204       5.932  22.384 590.412  1.00310.09           H
ATOM   2575  HD2 PRO A 204       7.536  22.345 589.545  1.00310.09           H
ATOM   2576  CB  PRO A 204       7.301  24.149 592.334  1.00310.09           C
ATOM   2577  HB3 PRO A 204       6.279  24.126 592.767  1.00310.09           H
ATOM   2578  HB2 PRO A 204       7.852  25.031 592.726  1.00310.09           H
ATOM   2579  CG  PRO A 204       7.196  24.130 590.803  1.00310.09           C
ATOM   2580  HG3 PRO A 204       6.371  24.767 590.420  1.00310.09           H
ATOM   2581  HG2 PRO A 204       8.161  24.478 590.375  1.00310.09           H
ATOM   2582  C   PRO A 204       7.791  22.472 594.103  1.00310.09           C
ATOM   2583  O   PRO A 204       8.745  22.603 594.867  1.00310.09           O
ATOM   2584  N   GLN A 205       6.589  22.024 594.526  1.00277.12           N
ATOM   2585  H   GLN A 205       5.803  21.897 593.926  1.00277.12           H
ATOM   2586  CA  GLN A 205       6.391  21.856 595.945  0.65277.12           C
ATOM   2587  HA  GLN A 205       7.281  21.411 596.365  1.00277.12           H
ATOM   2588  CB  GLN A 205       6.019  23.163 596.669  1.00277.12           C
ATOM   2589  HB3 GLN A 205       5.712  22.926 597.710  1.00277.12           H
ATOM   2590  HB2 GLN A 205       5.146  23.614 596.151  1.00277.12           H
ATOM   2591  CG  GLN A 205       7.137  24.202 596.720  1.00277.12           C
ATOM   2592  HG3 GLN A 205       7.980  23.825 597.338  1.00277.12           H
ATOM   2593  HG2 GLN A 205       7.506  24.438 595.700  1.00277.12           H
ATOM   2594  CD  GLN A 205       6.552  25.454 597.359  1.00277.12           C
ATOM   2595  OE1 GLN A 205       6.320  25.505 598.566  1.00277.12           O
ATOM   2596  NE2 GLN A 205       6.291  26.491 596.518  1.00277.12           N
ATOM   2597 HE22 GLN A 205       5.888  27.335 596.872  1.00277.12           H
ATOM   2598 HE21 GLN A 205       6.487  26.402 595.541  1.00277.12           H
ATOM   2599  C   GLN A 205       5.226  20.966 596.183  1.00277.12           C
ATOM   2600  O   GLN A 205       4.785  20.220 595.310  1.00277.12           O
ATOM   2601  N   GLY A 206       4.717  21.044 597.429  1.00 81.19           N
ATOM   2602  H   GLY A 206       5.103  21.655 598.116  1.00 81.19           H
ATOM   2603  CA  GLY A 206       3.589  20.273 597.843  0.78 81.19           C
ATOM   2604  HA3 GLY A 206       3.897  19.239 597.900  1.00 81.19           H
ATOM   2605  HA2 GLY A 206       2.783  20.468 597.152  1.00 81.19           H
ATOM   2606  C   GLY A 206       3.200  20.757 599.207  1.00 81.19           C
ATOM   2607  O   GLY A 206       3.524  21.876 599.600  1.00 81.19           O
ATOM   2608  N   VAL A 207       2.487  19.899 599.963  1.00114.94           N
ATOM   2609  H   VAL A 207       2.266  18.981 599.644  1.00114.94           H
ATOM   2610  CA  VAL A 207       1.943  20.259 601.244  0.59114.94           C
ATOM   2611  HA  VAL A 207       1.731  21.317 601.215  1.00114.94           H
ATOM   2612  CB  VAL A 207       0.698  19.479 601.540  1.00114.94           C
ATOM   2613  HB  VAL A 207      -0.022  19.633 600.708  1.00114.94           H
ATOM   2614  CG1 VAL A 207       1.070  17.985 601.603  1.00114.94           C
ATOM   2615 HG11 VAL A 207       1.602  17.680 600.676  1.00114.94           H
ATOM   2616 HG12 VAL A 207       0.156  17.362 601.704  1.00114.94           H
ATOM   2617 HG13 VAL A 207       1.733  17.783 602.472  1.00114.94           H
ATOM   2618  CG2 VAL A 207       0.080  20.013 602.841  1.00114.94           C
ATOM   2619 HG21 VAL A 207      -0.104  21.105 602.752  1.00114.94           H
ATOM   2620 HG22 VAL A 207      -0.887  19.505 603.044  1.00114.94           H
ATOM   2621 HG23 VAL A 207       0.763  19.834 603.698  1.00114.94           H
ATOM   2622  C   VAL A 207       2.916  19.984 602.351  1.00114.94           C
ATOM   2623  O   VAL A 207       3.781  19.116 602.249  1.00114.94           O
ATOM   2624  N   ARG A 208       2.787  20.771 603.442  1.00999.99           N
ATOM   2625  H   ARG A 208       2.097  21.488 603.489  1.00999.99           H
ATOM   2626  CA  ARG A 208       3.571  20.591 604.630  0.80999.99           C
ATOM   2627  HA  ARG A 208       3.042  21.464 604.985  1.00999.99           H
ATOM   2628  CB  ARG A 208       4.709  21.553 605.042  1.00999.99           C
ATOM   2629  HB3 ARG A 208       5.192  21.156 605.960  1.00999.99           H
ATOM   2630  HB2 ARG A 208       5.475  21.592 604.238  1.00999.99           H
ATOM   2631  CG  ARG A 208       4.213  22.976 605.327  1.00999.99           C
ATOM   2632  HG3 ARG A 208       3.853  23.430 604.379  1.00999.99           H
ATOM   2633  HG2 ARG A 208       3.356  22.919 606.032  1.00999.99           H
ATOM   2634  CD  ARG A 208       5.287  23.880 605.942  1.00999.99           C
ATOM   2635  HD3 ARG A 208       5.640  23.468 606.911  1.00999.99           H
ATOM   2636  HD2 ARG A 208       6.150  24.020 605.256  1.00999.99           H
ATOM   2637  NE  ARG A 208       4.678  25.216 606.206  1.00999.99           N
ATOM   2638  HE  ARG A 208       4.289  25.419 607.105  1.00999.99           H
ATOM   2639  CZ  ARG A 208       4.652  26.164 605.225  1.00999.99           C
ATOM   2640  NH1 ARG A 208       5.191  25.891 604.002  1.00999.99           N
ATOM   2641 HH11 ARG A 208       3.693  27.587 606.362  1.00999.99           H
ATOM   2642 HH12 ARG A 208       4.068  28.077 604.744  1.00999.99           H
ATOM   2643  NH2 ARG A 208       4.085  27.384 605.465  1.00999.99           N
ATOM   2644 HH21 ARG A 208       5.157  26.578 603.276  1.00999.99           H
ATOM   2645 HH22 ARG A 208       5.623  25.005 603.834  1.00999.99           H
ATOM   2646  C   ARG A 208       2.891  19.809 605.705  1.00999.99           C
ATOM   2647  O   ARG A 208       1.668  19.845 605.827  1.00999.99           O
ATOM   2648  N   GLY A 209       3.670  19.083 606.527  1.00 53.66           N
ATOM   2649  H   GLY A 209       4.662  19.041 606.438  1.00 53.66           H
ATOM   2650  CA  GLY A 209       3.077  18.275 607.553  0.78 53.66           C
ATOM   2651  HA3 GLY A 209       3.831  17.580 607.894  1.00 53.66           H
ATOM   2652  HA2 GLY A 209       2.194  17.811 607.140  1.00 53.66           H
ATOM   2653  C   GLY A 209       2.684  19.163 608.694  1.00 53.66           C
ATOM   2654  O   GLY A 209       2.813  20.385 608.628  1.00 53.66           O
ATOM   2655  N   GLU A 210       2.182  18.534 609.776  1.00266.96           N
ATOM   2656  H   GLU A 210       2.121  17.540 609.816  1.00266.96           H
ATOM   2657  CA  GLU A 210       1.673  19.229 610.926  0.44266.96           C
ATOM   2658  HA  GLU A 210       1.920  20.278 610.838  1.00266.96           H
ATOM   2659  CB  GLU A 210       0.164  19.001 611.065  1.00266.96           C
ATOM   2660  HB3 GLU A 210      -0.022  17.905 611.079  1.00266.96           H
ATOM   2661  HB2 GLU A 210      -0.343  19.421 610.170  1.00266.96           H
ATOM   2662  CG  GLU A 210      -0.465  19.607 612.313  1.00266.96           C
ATOM   2663  HG3 GLU A 210       0.008  19.181 613.224  1.00266.96           H
ATOM   2664  HG2 GLU A 210      -0.355  20.712 612.319  1.00266.96           H
ATOM   2665  CD  GLU A 210      -1.936  19.225 612.270  1.00266.96           C
ATOM   2666  OE1 GLU A 210      -2.343  18.581 611.266  1.00266.96           O
ATOM   2667  OE2 GLU A 210      -2.671  19.563 613.236  1.00266.96           O
ATOM   2668  C   GLU A 210       2.325  18.649 612.156  1.00266.96           C
ATOM   2669  O   GLU A 210       2.750  17.495 612.157  1.00266.96           O
HETATM 2670  N   HYP A 211       2.450  19.444 613.195  1.00274.98           N
HETATM 2671  CD  HYP A 211       2.289  20.876 613.150  1.00274.98           C
HETATM 2672  HD1 HYP A 211       1.912  21.667 612.463  1.00274.98           H
HETATM 2673  HD2 HYP A 211       1.855  21.637 613.838  1.00274.98           H
HETATM 2674  CA  HYP A 211       2.917  19.054 614.490  0.84274.98           C
HETATM 2675  HA  HYP A 211       3.356  18.110 614.188  1.00274.98           H
HETATM 2676  CB  HYP A 211       3.886  20.193 614.819  1.00274.98           C
HETATM 2677  HB1 HYP A 211       4.181  19.798 614.804  1.00274.98           H
HETATM 2678  HB2 HYP A 211       3.562  20.220 615.190  1.00274.98           H
HETATM 2679  CG  HYP A 211       3.744  21.125 613.577  1.00274.98           C
HETATM 2680  HG  HYP A 211       4.417  20.747 612.778  1.00274.98           H
HETATM 2681  OE  HYP A 211       4.028  22.499 613.852  1.00274.98           O
HETATM 2682  HE  HYP A 211       4.935  22.580 614.156  1.00274.98           H
HETATM 2683  C   HYP A 211       1.697  18.871 615.318  1.00274.98           C
HETATM 2684  O   HYP A 211       0.799  19.703 615.203  1.00274.98           O
ATOM   2685  N   GLY A 212       1.587  17.808 616.139  1.00113.77           N
ATOM   2686  H   GLY A 212       0.738  17.663 616.642  1.00113.77           H
ATOM   2687  CA  GLY A 212       2.613  16.857 616.464  0.75113.77           C
ATOM   2688  HA3 GLY A 212       3.579  17.305 616.289  1.00113.77           H
ATOM   2689  HA2 GLY A 212       2.409  15.934 615.940  1.00113.77           H
ATOM   2690  C   GLY A 212       2.369  16.683 617.943  1.00113.77           C
ATOM   2691  O   GLY A 212       2.214  17.681 618.645  1.00113.77           O
ATOM   2692  N   PRO A 213       2.338  15.482 618.461  1.00141.88           N
ATOM   2693  CA  PRO A 213       1.944  15.246 619.836  0.31141.88           C
ATOM   2694  HA  PRO A 213       0.900  15.498 619.952  1.00141.88           H
ATOM   2695  CD  PRO A 213       3.176  14.413 617.949  1.00141.88           C
ATOM   2696  HD3 PRO A 213       4.093  14.836 617.486  1.00141.88           H
ATOM   2697  HD2 PRO A 213       2.588  13.852 617.191  1.00141.88           H
ATOM   2698  CB  PRO A 213       2.253  13.770 620.076  1.00141.88           C
ATOM   2699  HB3 PRO A 213       2.455  13.546 621.145  1.00141.88           H
ATOM   2700  HB2 PRO A 213       1.402  13.153 619.717  1.00141.88           H
ATOM   2701  CG  PRO A 213       3.470  13.525 619.168  1.00141.88           C
ATOM   2702  HG3 PRO A 213       3.611  12.455 618.904  1.00141.88           H
ATOM   2703  HG2 PRO A 213       4.381  13.906 619.678  1.00141.88           H
ATOM   2704  C   PRO A 213       2.726  16.079 620.812  1.00141.88           C
ATOM   2705  O   PRO A 213       3.952  15.984 620.856  1.00141.88           O
HETATM 2706  N   HYP A 214       2.020  16.889 621.562  1.00270.73           N
HETATM 2707  CD  HYP A 214       0.607  17.115 621.356  1.00270.73           C
HETATM 2708  HD1 HYP A 214      -0.034  17.939 620.968  1.00270.73           H
HETATM 2709  HD2 HYP A 214      -0.237  16.567 620.879  1.00270.73           H
HETATM 2710  CA  HYP A 214       2.489  17.662 622.669  0.77270.73           C
HETATM 2711  HA  HYP A 214       2.116  18.632 622.361  1.00270.73           H
HETATM 2712  CB  HYP A 214       1.503  17.222 623.726  1.00270.73           C
HETATM 2713  HB1 HYP A 214       1.844  16.866 623.729  1.00270.73           H
HETATM 2714  HB2 HYP A 214       1.644  17.670 623.876  1.00270.73           H
HETATM 2715  CG  HYP A 214       0.217  17.031 622.869  1.00270.73           C
HETATM 2716  HG  HYP A 214      -0.087  15.976 623.041  1.00270.73           H
HETATM 2717  OE  HYP A 214      -0.881  17.879 623.218  1.00270.73           O
HETATM 2718  HE  HYP A 214      -1.634  17.679 622.658  1.00270.73           H
HETATM 2719  C   HYP A 214       3.903  17.559 623.108  1.00270.73           C
HETATM 2720  O   HYP A 214       4.802  18.041 622.422  1.00270.73           O
ATOM   2721  N   GLY A 215       4.085  16.938 624.291  1.00 71.56           N
ATOM   2722  H   GLY A 215       3.318  16.578 624.818  1.00 71.56           H
ATOM   2723  CA  GLY A 215       5.374  16.773 624.881  0.73 71.56           C
ATOM   2724  HA3 GLY A 215       5.954  17.656 624.654  1.00 71.56           H
ATOM   2725  HA2 GLY A 215       5.792  15.846 624.518  1.00 71.56           H
ATOM   2726  C   GLY A 215       5.165  16.685 626.363  1.00 71.56           C
ATOM   2727  O   GLY A 215       4.088  16.980 626.881  1.00 71.56           O
ATOM   2728  N   PRO A 216       6.201  16.292 627.049  1.00229.73           N
ATOM   2729  CA  PRO A 216       6.067  16.186 628.474  0.56229.73           C
ATOM   2730  HA  PRO A 216       7.130  16.350 628.568  1.00229.73           H
ATOM   2731  CD  PRO A 216       6.832  15.075 626.556  1.00229.73           C
ATOM   2732  HD3 PRO A 216       6.047  14.466 626.059  1.00229.73           H
ATOM   2733  HD2 PRO A 216       7.628  15.338 625.827  1.00229.73           H
ATOM   2734  CB  PRO A 216       6.439  14.787 628.936  1.00229.73           C
ATOM   2735  HB3 PRO A 216       6.936  14.785 629.929  1.00229.73           H
ATOM   2736  HB2 PRO A 216       5.528  14.151 628.962  1.00229.73           H
ATOM   2737  CG  PRO A 216       7.385  14.352 627.804  1.00229.73           C
ATOM   2738  HG3 PRO A 216       7.438  13.249 627.684  1.00229.73           H
ATOM   2739  HG2 PRO A 216       8.398  14.754 628.017  1.00229.73           H
ATOM   2740  C   PRO A 216       5.899  17.369 629.371  1.00229.73           C
ATOM   2741  O   PRO A 216       6.127  18.493 628.924  1.00229.73           O
ATOM   2742  N   ALA A 217       5.483  17.140 630.631  1.00205.32           N
ATOM   2743  H   ALA A 217       5.318  16.222 630.981  1.00205.32           H
ATOM   2744  CA  ALA A 217       5.250  18.219 631.544  0.75205.32           C
ATOM   2745  HA  ALA A 217       5.610  19.129 631.086  1.00205.32           H
ATOM   2746  CB  ALA A 217       3.786  18.360 631.986  1.00205.32           C
ATOM   2747  HB1 ALA A 217       3.680  19.217 632.685  1.00205.32           H
ATOM   2748  HB2 ALA A 217       3.456  17.436 632.507  1.00205.32           H
ATOM   2749  HB3 ALA A 217       3.126  18.535 631.110  1.00205.32           H
ATOM   2750  C   ALA A 217       6.027  17.942 632.794  1.00205.32           C
ATOM   2751  O   ALA A 217       6.666  16.899 632.923  1.00205.32           O
ATOM   2752  N   GLY A 218       6.014  18.904 633.741  1.00 86.64           N
ATOM   2753  H   GLY A 218       5.498  19.751 633.636  1.00 86.64           H
ATOM   2754  CA  GLY A 218       6.744  18.749 634.969  0.21 86.64           C
ATOM   2755  HA3 GLY A 218       7.072  19.732 635.276  1.00 86.64           H
ATOM   2756  HA2 GLY A 218       7.547  18.052 634.784  1.00 86.64           H
ATOM   2757  C   GLY A 218       5.843  18.192 636.017  1.00 86.64           C
ATOM   2758  O   GLY A 218       4.748  17.708 635.737  1.00 86.64           O
ATOM   2759  N   ALA A 219       6.320  18.258 637.275  1.00254.97           N
ATOM   2760  H   ALA A 219       7.211  18.654 637.483  1.00254.97           H
ATOM   2761  CA  ALA A 219       5.575  17.765 638.392  0.61254.97           C
ATOM   2762  HA  ALA A 219       4.526  17.885 638.168  1.00254.97           H
ATOM   2763  CB  ALA A 219       5.909  16.306 638.753  1.00254.97           C
ATOM   2764  HB1 ALA A 219       5.903  15.674 637.838  1.00254.97           H
ATOM   2765  HB2 ALA A 219       6.914  16.240 639.221  1.00254.97           H
ATOM   2766  HB3 ALA A 219       5.158  15.901 639.465  1.00254.97           H
ATOM   2767  C   ALA A 219       5.958  18.623 639.550  1.00254.97           C
ATOM   2768  O   ALA A 219       6.862  19.452 639.451  1.00254.97           O
ATOM   2769  N   ALA A 220       5.271  18.443 640.688  1.00325.88           N
ATOM   2770  H   ALA A 220       4.535  17.774 640.768  1.00325.88           H
ATOM   2771  CA  ALA A 220       5.526  19.256 641.835  0.72325.88           C
ATOM   2772  HA  ALA A 220       5.512  18.309 642.355  1.00325.88           H
ATOM   2773  CB  ALA A 220       4.440  19.498 642.892  1.00325.88           C
ATOM   2774  HB1 ALA A 220       4.693  18.966 643.835  1.00325.88           H
ATOM   2775  HB2 ALA A 220       3.455  19.133 642.533  1.00325.88           H
ATOM   2776  HB3 ALA A 220       4.372  20.583 643.091  1.00325.88           H
ATOM   2777  C   ALA A 220       6.947  19.428 642.260  1.00325.88           C
ATOM   2778  O   ALA A 220       7.751  18.499 642.181  1.00325.88           O
ATOM   2779  N   GLY A 221       7.289  20.656 642.703  1.00 54.84           N
ATOM   2780  H   GLY A 221       6.633  21.403 642.753  1.00 54.84           H
ATOM   2781  CA  GLY A 221       8.623  20.954 643.145  0.62 54.84           C
ATOM   2782  HA3 GLY A 221       9.253  20.135 642.835  1.00 54.84           H
ATOM   2783  HA2 GLY A 221       8.903  21.913 642.734  1.00 54.84           H
ATOM   2784  C   GLY A 221       8.622  21.030 644.641  1.00 54.84           C
ATOM   2785  O   GLY A 221       7.883  20.329 645.330  1.00 54.84           O
ATOM   2786  N   PRO A 222       9.469  21.896 645.131  1.00210.36           N
ATOM   2787  CA  PRO A 222       9.566  22.063 646.553  0.27210.36           C
ATOM   2788  HA  PRO A 222       9.904  23.072 646.372  1.00210.36           H
ATOM   2789  CD  PRO A 222      10.814  21.866 644.570  1.00210.36           C
ATOM   2790  HD3 PRO A 222      10.863  22.542 643.690  1.00210.36           H
ATOM   2791  HD2 PRO A 222      11.033  20.821 644.266  1.00210.36           H
ATOM   2792  CB  PRO A 222      11.012  21.885 646.987  1.00210.36           C
ATOM   2793  HB3 PRO A 222      11.205  20.813 647.208  1.00210.36           H
ATOM   2794  HB2 PRO A 222      11.274  22.510 647.866  1.00210.36           H
ATOM   2795  CG  PRO A 222      11.750  22.320 645.710  1.00210.36           C
ATOM   2796  HG3 PRO A 222      12.779  21.908 645.629  1.00210.36           H
ATOM   2797  HG2 PRO A 222      11.794  23.431 645.701  1.00210.36           H
ATOM   2798  C   PRO A 222       8.532  22.702 647.420  1.00210.36           C
ATOM   2799  O   PRO A 222       7.714  23.472 646.918  1.00210.36           O
ATOM   2800  N   ALA A 223       8.545  22.370 648.721  1.00177.28           N
ATOM   2801  H   ALA A 223       9.207  21.722 649.094  1.00177.28           H
ATOM   2802  CA  ALA A 223       7.643  22.951 649.670  0.84177.28           C
ATOM   2803  HA  ALA A 223       6.713  23.167 649.164  1.00177.28           H
ATOM   2804  CB  ALA A 223       7.416  22.074 650.915  1.00177.28           C
ATOM   2805  HB1 ALA A 223       7.020  21.078 650.625  1.00177.28           H
ATOM   2806  HB2 ALA A 223       6.693  22.558 651.606  1.00177.28           H
ATOM   2807  HB3 ALA A 223       8.376  21.929 651.456  1.00177.28           H
ATOM   2808  C   ALA A 223       8.271  24.225 650.152  1.00177.28           C
ATOM   2809  O   ALA A 223       9.393  24.555 649.772  1.00177.28           O
ATOM   2810  N   GLY A 224       7.546  24.989 650.998  1.00 71.47           N
ATOM   2811  H   GLY A 224       6.636  24.726 651.309  1.00 71.47           H
ATOM   2812  CA  GLY A 224       8.053  26.244 651.482  0.53 71.47           C
ATOM   2813  HA3 GLY A 224       7.216  26.897 651.650  1.00 71.47           H
ATOM   2814  HA2 GLY A 224       8.754  26.611 650.746  1.00 71.47           H
ATOM   2815  C   GLY A 224       8.779  26.048 652.784  1.00 71.47           C
ATOM   2816  O   GLY A 224       9.152  24.932 653.141  1.00 71.47           O
ATOM   2817  N   ASN A 225       8.983  27.163 653.531  1.00205.03           N
ATOM   2818  H   ASN A 225       8.662  28.060 653.238  1.00205.03           H
ATOM   2819  CA  ASN A 225       9.757  27.141 654.746  0.69205.03           C
ATOM   2820  HA  ASN A 225      10.130  26.137 654.877  1.00205.03           H
ATOM   2821  CB  ASN A 225      10.932  28.142 654.702  1.00205.03           C
ATOM   2822  HB3 ASN A 225      10.561  29.175 654.532  1.00205.03           H
ATOM   2823  HB2 ASN A 225      11.493  28.113 655.661  1.00205.03           H
ATOM   2824  CG  ASN A 225      11.873  27.742 653.569  1.00205.03           C
ATOM   2825  OD1 ASN A 225      12.287  28.580 652.769  1.00205.03           O
ATOM   2826  ND2 ASN A 225      12.228  26.431 653.494  1.00205.03           N
ATOM   2827 HD22 ASN A 225      11.870  25.774 654.158  1.00205.03           H
ATOM   2828 HD21 ASN A 225      12.847  26.121 652.772  1.00205.03           H
ATOM   2829  C   ASN A 225       8.896  27.500 655.930  1.00205.03           C
ATOM   2830  O   ASN A 225       7.758  27.950 655.806  1.00205.03           O
HETATM 2831  N   HYP A 226       9.475  27.255 657.087  1.00271.43           N
HETATM 2832  CD  HYP A 226      10.753  26.582 657.187  1.00271.43           C
HETATM 2833  HD1 HYP A 226      11.656  26.701 657.828  1.00271.43           H
HETATM 2834  HD2 HYP A 226      11.591  26.252 656.532  1.00271.43           H
HETATM 2835  CA  HYP A 226       8.955  27.489 658.405  0.85271.43           C
HETATM 2836  HA  HYP A 226       9.550  28.370 658.615  1.00271.43           H
HETATM 2837  CB  HYP A 226       9.427  26.225 659.144  1.00271.43           C
HETATM 2838  HB1 HYP A 226       9.649  26.585 659.398  1.00271.43           H
HETATM 2839  HB2 HYP A 226       8.937  26.195 659.176  1.00271.43           H
HETATM 2840  CG  HYP A 226      10.186  25.441 658.029  1.00271.43           C
HETATM 2841  HG  HYP A 226       9.449  24.880 657.416  1.00271.43           H
HETATM 2842  OE  HYP A 226      11.202  24.562 658.519  1.00271.43           O
HETATM 2843  HE  HYP A 226      10.803  23.897 659.085  1.00271.43           H
HETATM 2844  C   HYP A 226       7.498  27.750 658.530  1.00271.43           C
HETATM 2845  O   HYP A 226       6.735  26.800 658.702  1.00271.43           O
ATOM   2846  N   GLY A 227       7.091  29.027 658.473  1.00137.71           N
ATOM   2847  H   GLY A 227       7.664  29.754 658.105  1.00137.71           H
ATOM   2848  CA  GLY A 227       6.147  29.446 659.459  0.54137.71           C
ATOM   2849  HA3 GLY A 227       5.673  28.565 659.867  1.00137.71           H
ATOM   2850  HA2 GLY A 227       5.480  30.167 659.012  1.00137.71           H
ATOM   2851  C   GLY A 227       6.978  30.105 660.507  1.00137.71           C
ATOM   2852  O   GLY A 227       8.169  30.334 660.299  1.00137.71           O
ATOM   2853  N   ALA A 228       6.396  30.417 661.676  1.00233.08           N
ATOM   2854  H   ALA A 228       5.440  30.235 661.893  1.00233.08           H
ATOM   2855  CA  ALA A 228       7.168  31.167 662.619  0.34233.08           C
ATOM   2856  HA  ALA A 228       8.119  31.370 662.150  1.00233.08           H
ATOM   2857  CB  ALA A 228       6.497  32.484 663.048  1.00233.08           C
ATOM   2858  HB1 ALA A 228       5.700  32.286 663.796  1.00233.08           H
ATOM   2859  HB2 ALA A 228       7.248  33.165 663.504  1.00233.08           H
ATOM   2860  HB3 ALA A 228       6.045  32.993 662.171  1.00233.08           H
ATOM   2861  C   ALA A 228       7.387  30.383 663.862  1.00233.08           C
ATOM   2862  O   ALA A 228       6.995  29.220 663.953  1.00233.08           O
ATOM   2863  N   ASP A 229       8.082  31.028 664.829  1.00190.76           N
ATOM   2864  H   ASP A 229       8.414  31.960 664.706  1.00190.76           H
ATOM   2865  CA  ASP A 229       8.347  30.435 666.106  0.75190.76           C
ATOM   2866  HA  ASP A 229       9.012  29.595 665.972  1.00190.76           H
ATOM   2867  CB  ASP A 229       8.868  31.431 667.152  1.00190.76           C
ATOM   2868  HB3 ASP A 229       8.152  32.273 667.268  1.00190.76           H
ATOM   2869  HB2 ASP A 229       8.990  30.924 668.133  1.00190.76           H
ATOM   2870  CG  ASP A 229      10.211  31.959 666.674  1.00190.76           C
ATOM   2871  OD1 ASP A 229      10.612  31.603 665.534  1.00190.76           O
ATOM   2872  OD2 ASP A 229      10.852  32.727 667.440  1.00190.76           O
ATOM   2873  C   ASP A 229       7.019  29.969 666.576  1.00190.76           C
ATOM   2874  O   ASP A 229       6.079  30.753 666.694  1.00190.76           O
ATOM   2875  N   GLY A 230       6.897  28.660 666.836  1.00 75.26           N
ATOM   2876  H   GLY A 230       7.640  28.000 666.751  1.00 75.26           H
ATOM   2877  CA  GLY A 230       5.629  28.181 667.267  0.38 75.26           C
ATOM   2878  HA3 GLY A 230       5.640  27.101 667.237  1.00 75.26           H
ATOM   2879  HA2 GLY A 230       4.865  28.656 666.671  1.00 75.26           H
ATOM   2880  C   GLY A 230       5.522  28.653 668.702  1.00 75.26           C
ATOM   2881  O   GLY A 230       6.386  29.385 669.182  1.00 75.26           O
ATOM   2882  N   GLN A 231       4.456  28.252 669.427  1.00327.71           N
ATOM   2883  H   GLN A 231       3.767  27.642 669.043  1.00327.71           H
ATOM   2884  CA  GLN A 231       4.216  28.680 670.786  0.15327.71           C
ATOM   2885  HA  GLN A 231       3.732  27.721 670.895  1.00327.71           H
ATOM   2886  CB  GLN A 231       2.781  29.076 671.235  1.00327.71           C
ATOM   2887  HB3 GLN A 231       2.091  28.236 671.010  1.00327.71           H
ATOM   2888  HB2 GLN A 231       2.784  29.225 672.337  1.00327.71           H
ATOM   2889  CG  GLN A 231       2.214  30.350 670.593  1.00327.71           C
ATOM   2890  HG3 GLN A 231       2.838  31.232 670.854  1.00327.71           H
ATOM   2891  HG2 GLN A 231       2.171  30.246 669.488  1.00327.71           H
ATOM   2892  CD  GLN A 231       0.802  30.547 671.141  1.00327.71           C
ATOM   2893  OE1 GLN A 231       0.261  29.671 671.813  1.00327.71           O
ATOM   2894  NE2 GLN A 231       0.178  31.721 670.847  1.00327.71           N
ATOM   2895 HE22 GLN A 231      -0.755  31.884 671.170  1.00327.71           H
ATOM   2896 HE21 GLN A 231       0.647  32.420 670.308  1.00327.71           H
ATOM   2897  C   GLN A 231       5.175  28.217 671.853  1.00327.71           C
ATOM   2898  O   GLN A 231       5.938  27.281 671.619  1.00327.71           O
HETATM 2899  N   HYP A 232       5.195  28.840 673.021  1.00249.43           N
HETATM 2900  CD  HYP A 232       4.562  30.104 673.329  1.00249.43           C
HETATM 2901  HD1 HYP A 232       3.826  30.815 672.888  1.00249.43           H
HETATM 2902  HD2 HYP A 232       4.030  30.520 674.215  1.00249.43           H
HETATM 2903  CA  HYP A 232       5.991  28.424 674.132  0.68249.43           C
HETATM 2904  HA  HYP A 232       6.657  27.794 673.553  1.00249.43           H
HETATM 2905  CB  HYP A 232       6.570  29.757 674.629  1.00249.43           C
HETATM 2906  HB1 HYP A 232       6.330  29.591 675.025  1.00249.43           H
HETATM 2907  HB2 HYP A 232       6.971  29.507 674.486  1.00249.43           H
HETATM 2908  CG  HYP A 232       5.896  30.792 673.671  1.00249.43           C
HETATM 2909  HG  HYP A 232       6.505  30.877 672.746  1.00249.43           H
HETATM 2910  OE  HYP A 232       5.710  32.081 674.262  1.00249.43           O
HETATM 2911  HE  HYP A 232       5.321  32.678 673.619  1.00249.43           H
HETATM 2912  C   HYP A 232       5.177  27.584 675.048  1.00249.43           C
HETATM 2913  O   HYP A 232       3.950  27.671 675.012  1.00249.43           O
ATOM   2914  N   GLY A 233       5.844  26.738 675.848  1.00 50.57           N
ATOM   2915  H   GLY A 233       6.835  26.760 675.952  1.00 50.57           H
ATOM   2916  CA  GLY A 233       5.184  25.561 676.315  0.38 50.57           C
ATOM   2917  HA3 GLY A 233       5.937  24.803 676.472  1.00 50.57           H
ATOM   2918  HA2 GLY A 233       4.425  25.301 675.593  1.00 50.57           H
ATOM   2919  C   GLY A 233       4.535  25.872 677.611  1.00 50.57           C
ATOM   2920  O   GLY A 233       4.329  27.029 677.976  1.00 50.57           O
ATOM   2921  N   ALA A 234       4.203  24.796 678.338  1.00190.04           N
ATOM   2922  H   ALA A 234       4.377  23.869 678.017  1.00190.04           H
ATOM   2923  CA  ALA A 234       3.559  24.907 679.602  0.51190.04           C
ATOM   2924  HA  ALA A 234       2.755  25.622 679.498  1.00190.04           H
ATOM   2925  CB  ALA A 234       3.020  23.571 680.138  1.00190.04           C
ATOM   2926  HB1 ALA A 234       2.266  23.156 679.435  1.00190.04           H
ATOM   2927  HB2 ALA A 234       3.846  22.836 680.243  1.00190.04           H
ATOM   2928  HB3 ALA A 234       2.539  23.717 681.128  1.00190.04           H
ATOM   2929  C   ALA A 234       4.556  25.434 680.572  1.00190.04           C
ATOM   2930  O   ALA A 234       5.721  25.652 680.243  1.00190.04           O
ATOM   2931  N   LYS A 235       4.087  25.679 681.804  1.00267.54           N
ATOM   2932  H   LYS A 235       3.151  25.463 682.063  1.00267.54           H
ATOM   2933  CA  LYS A 235       4.896  26.278 682.814  0.79267.54           C
ATOM   2934  HA  LYS A 235       5.264  27.211 682.414  1.00267.54           H
ATOM   2935  CB  LYS A 235       4.125  26.530 684.121  1.00267.54           C
ATOM   2936  HB3 LYS A 235       3.943  25.566 684.642  1.00267.54           H
ATOM   2937  HB2 LYS A 235       4.756  27.163 684.781  1.00267.54           H
ATOM   2938  CG  LYS A 235       2.763  27.222 683.940  1.00267.54           C
ATOM   2939  HG3 LYS A 235       2.421  27.602 684.927  1.00267.54           H
ATOM   2940  HG2 LYS A 235       2.871  28.089 683.253  1.00267.54           H
ATOM   2941  CD  LYS A 235       1.680  26.271 683.415  1.00267.54           C
ATOM   2942  HD3 LYS A 235       1.971  25.878 682.420  1.00267.54           H
ATOM   2943  HD2 LYS A 235       0.723  26.823 683.290  1.00267.54           H
ATOM   2944  CE  LYS A 235       1.442  25.097 684.369  1.00267.54           C
ATOM   2945  HE3 LYS A 235       2.407  24.630 684.659  1.00267.54           H
ATOM   2946  HE2 LYS A 235       0.911  25.435 685.285  1.00267.54           H
ATOM   2947  NZ  LYS A 235       0.620  24.051 683.720  1.00267.54           N
ATOM   2948  HZ1 LYS A 235      -0.280  24.455 683.394  1.00267.54           H
ATOM   2949  HZ2 LYS A 235       1.143  23.666 682.907  1.00267.54           H
ATOM   2950  HZ3 LYS A 235       0.435  23.287 684.402  1.00267.54           H
ATOM   2951  C   LYS A 235       6.051  25.363 683.087  1.00267.54           C
ATOM   2952  O   LYS A 235       6.052  24.208 682.662  1.00267.54           O
ATOM   2953  N   GLY A 236       7.079  25.877 683.793  1.00 54.47           N
ATOM   2954  H   GLY A 236       7.058  26.803 684.161  1.00 54.47           H
ATOM   2955  CA  GLY A 236       8.297  25.140 684.002  0.79 54.47           C
ATOM   2956  HA3 GLY A 236       9.105  25.856 684.018  1.00 54.47           H
ATOM   2957  HA2 GLY A 236       8.370  24.413 683.207  1.00 54.47           H
ATOM   2958  C   GLY A 236       8.261  24.417 685.318  1.00 54.47           C
ATOM   2959  O   GLY A 236       7.300  23.717 685.635  1.00 54.47           O
ATOM   2960  N   ALA A 237       9.339  24.582 686.116  1.00 66.03           N
ATOM   2961  H   ALA A 237      10.092  25.176 685.846  1.00 66.03           H
ATOM   2962  CA  ALA A 237       9.524  23.867 687.354  0.79 66.03           C
ATOM   2963  HA  ALA A 237       9.548  22.812 687.119  1.00 66.03           H
ATOM   2964  CB  ALA A 237      10.801  24.278 688.106  1.00 66.03           C
ATOM   2965  HB1 ALA A 237      10.760  25.353 688.384  1.00 66.03           H
ATOM   2966  HB2 ALA A 237      10.908  23.677 689.034  1.00 66.03           H
ATOM   2967  HB3 ALA A 237      11.698  24.109 687.473  1.00 66.03           H
ATOM   2968  C   ALA A 237       8.367  24.145 688.254  1.00 66.03           C
ATOM   2969  O   ALA A 237       7.889  23.239 688.936  1.00 66.03           O
ATOM   2970  N   ASN A 238       7.884  25.403 688.253  1.00328.99           N
ATOM   2971  H   ASN A 238       8.301  26.129 687.711  1.00328.99           H
ATOM   2972  CA  ASN A 238       6.715  25.762 689.004  0.79328.99           C
ATOM   2973  HA  ASN A 238       6.711  24.712 689.241  1.00328.99           H
ATOM   2974  CB  ASN A 238       5.338  25.297 688.505  1.00328.99           C
ATOM   2975  HB3 ASN A 238       5.320  24.186 688.483  1.00328.99           H
ATOM   2976  HB2 ASN A 238       4.552  25.649 689.206  1.00328.99           H
ATOM   2977  CG  ASN A 238       5.029  25.823 687.119  1.00328.99           C
ATOM   2978  OD1 ASN A 238       3.856  25.922 686.766  1.00328.99           O
ATOM   2979  ND2 ASN A 238       6.072  26.145 686.304  1.00328.99           N
ATOM   2980 HD22 ASN A 238       5.898  26.489 685.381  1.00328.99           H
ATOM   2981 HD21 ASN A 238       7.013  26.086 686.634  1.00328.99           H
ATOM   2982  C   ASN A 238       6.753  25.956 690.492  1.00328.99           C
ATOM   2983  O   ASN A 238       5.697  25.937 691.122  1.00328.99           O
ATOM   2984  N   GLY A 239       7.921  26.160 691.125  1.00153.99           N
ATOM   2985  H   GLY A 239       8.813  26.174 690.681  1.00153.99           H
ATOM   2986  CA  GLY A 239       7.859  26.413 692.540  0.79153.99           C
ATOM   2987  HA3 GLY A 239       6.845  26.712 692.766  1.00153.99           H
ATOM   2988  HA2 GLY A 239       8.602  27.160 692.774  1.00153.99           H
ATOM   2989  C   GLY A 239       8.168  25.162 693.292  1.00153.99           C
ATOM   2990  O   GLY A 239       8.163  24.059 692.748  1.00153.99           O
ATOM   2991  N   ALA A 240       8.452  25.344 694.596  1.00261.16           N
ATOM   2992  H   ALA A 240       8.438  26.252 695.008  1.00261.16           H
ATOM   2993  CA  ALA A 240       8.774  24.270 695.487  0.79261.16           C
ATOM   2994  HA  ALA A 240       8.266  23.379 695.148  1.00261.16           H
ATOM   2995  CB  ALA A 240      10.288  24.045 695.619  1.00261.16           C
ATOM   2996  HB1 ALA A 240      10.697  23.687 694.649  1.00261.16           H
ATOM   2997  HB2 ALA A 240      10.508  23.286 696.398  1.00261.16           H
ATOM   2998  HB3 ALA A 240      10.796  24.997 695.884  1.00261.16           H
ATOM   2999  C   ALA A 240       8.221  24.687 696.806  1.00261.16           C
ATOM   3000  O   ALA A 240       7.959  25.870 697.010  1.00261.16           O
HETATM 3001  N   HYP A 241       8.051  23.801 697.739  1.00281.23           N
HETATM 3002  CD  HYP A 241       8.396  22.404 697.686  1.00281.23           C
HETATM 3003  HD1 HYP A 241       8.817  21.673 698.413  1.00281.23           H
HETATM 3004  HD2 HYP A 241       8.965  21.692 697.047  1.00281.23           H
HETATM 3005  CA  HYP A 241       7.376  24.103 698.944  0.79281.23           C
HETATM 3006  HA  HYP A 241       6.884  24.990 698.561  1.00281.23           H
HETATM 3007  CB  HYP A 241       6.492  22.863 699.113  1.00281.23           C
HETATM 3008  HB1 HYP A 241       6.165  23.226 699.048  1.00281.23           H
HETATM 3009  HB2 HYP A 241       6.754  22.866 699.531  1.00281.23           H
HETATM 3010  CG  HYP A 241       6.938  21.964 697.913  1.00281.23           C
HETATM 3011  HG  HYP A 241       6.334  22.239 697.023  1.00281.23           H
HETATM 3012  OE  HYP A 241       6.827  20.563 698.177  1.00281.23           O
HETATM 3013  HE  HYP A 241       7.115  20.068 697.407  1.00281.23           H
HETATM 3014  C   HYP A 241       8.212  24.482 700.117  1.00281.23           C
HETATM 3015  O   HYP A 241       8.287  23.714 701.075  1.00281.23           O
ATOM   3016  N   GLY A 242       8.829  25.675 700.065  1.00101.24           N
ATOM   3017  H   GLY A 242       8.920  26.188 699.216  1.00101.24           H
ATOM   3018  CA  GLY A 242       8.982  26.446 701.260  0.79101.24           C
ATOM   3019  HA3 GLY A 242       9.372  27.401 700.976  1.00101.24           H
ATOM   3020  HA2 GLY A 242       8.032  26.470 701.774  1.00101.24           H
ATOM   3021  C   GLY A 242      10.005  25.802 702.127  1.00101.24           C
ATOM   3022  O   GLY A 242      10.608  24.787 701.783  1.00101.24           O
ATOM   3023  N   ILE A 243      10.188  26.409 703.311  1.00202.49           N
ATOM   3024  H   ILE A 243       9.683  27.232 703.557  1.00202.49           H
ATOM   3025  CA  ILE A 243      11.160  25.991 704.259  0.82202.49           C
ATOM   3026  HA  ILE A 243      11.163  26.999 704.649  1.00202.49           H
ATOM   3027  CB  ILE A 243      12.602  26.391 704.021  1.00202.49           C
ATOM   3028  HB  ILE A 243      12.594  27.463 703.731  1.00202.49           H
ATOM   3029  CG1 ILE A 243      13.089  25.574 702.811  1.00202.49           C
ATOM   3030 HG13 ILE A 243      13.174  24.507 703.108  1.00202.49           H
ATOM   3031 HG12 ILE A 243      12.314  25.644 702.019  1.00202.49           H
ATOM   3032  CG2 ILE A 243      13.468  26.257 705.288  1.00202.49           C
ATOM   3033 HG21 ILE A 243      13.704  25.191 705.490  1.00202.49           H
ATOM   3034 HG22 ILE A 243      14.420  26.816 705.167  1.00202.49           H
ATOM   3035 HG23 ILE A 243      12.927  26.672 706.166  1.00202.49           H
ATOM   3036  CD1 ILE A 243      14.410  26.045 702.211  1.00202.49           C
ATOM   3037 HD11 ILE A 243      14.332  27.107 701.892  1.00202.49           H
ATOM   3038 HD12 ILE A 243      14.655  25.429 701.319  1.00202.49           H
ATOM   3039 HD13 ILE A 243      15.235  25.947 702.948  1.00202.49           H
ATOM   3040  C   ILE A 243      10.589  25.555 705.579  1.00202.49           C
ATOM   3041  O   ILE A 243       9.415  25.798 705.847  1.00202.49           O
ATOM   3042  N   ALA A 244      11.372  24.866 706.429  1.00179.18           N
ATOM   3043  H   ALA A 244      12.327  24.658 706.231  1.00179.18           H
ATOM   3044  CA  ALA A 244      10.854  24.380 707.675  0.79179.18           C
ATOM   3045  HA  ALA A 244       9.950  23.832 707.454  1.00179.18           H
ATOM   3046  CB  ALA A 244      11.828  23.487 708.468  1.00179.18           C
ATOM   3047  HB1 ALA A 244      12.109  22.589 707.878  1.00179.18           H
ATOM   3048  HB2 ALA A 244      12.753  24.047 708.725  1.00179.18           H
ATOM   3049  HB3 ALA A 244      11.346  23.152 709.411  1.00179.18           H
ATOM   3050  C   ALA A 244      10.519  25.527 708.554  1.00179.18           C
ATOM   3051  O   ALA A 244      10.727  26.690 708.212  1.00179.18           O
ATOM   3052  N   GLY A 245       9.931  25.194 709.716  1.00 85.72           N
ATOM   3053  H   GLY A 245       9.795  24.246 709.995  1.00 85.72           H
ATOM   3054  CA  GLY A 245       9.448  26.198 710.604  0.79 85.72           C
ATOM   3055  HA3 GLY A 245       9.206  27.062 710.005  1.00 85.72           H
ATOM   3056  HA2 GLY A 245       8.601  25.772 711.123  1.00 85.72           H
ATOM   3057  C   GLY A 245      10.473  26.590 711.621  1.00 85.72           C
ATOM   3058  O   GLY A 245      11.645  26.219 711.571  1.00 85.72           O
ATOM   3059  N   ALA A 246       9.961  27.379 712.585  1.00189.43           N
ATOM   3060  H   ALA A 246       8.989  27.599 712.551  1.00189.43           H
ATOM   3061  CA  ALA A 246      10.637  28.015 713.678  0.79189.43           C
ATOM   3062  HA  ALA A 246      11.622  28.301 713.340  1.00189.43           H
ATOM   3063  CB  ALA A 246       9.825  29.251 714.115  1.00189.43           C
ATOM   3064  HB1 ALA A 246      10.334  29.774 714.952  1.00189.43           H
ATOM   3065  HB2 ALA A 246       9.713  29.959 713.266  1.00189.43           H
ATOM   3066  HB3 ALA A 246       8.813  28.943 714.454  1.00189.43           H
ATOM   3067  C   ALA A 246      10.762  27.056 714.826  1.00189.43           C
ATOM   3068  O   ALA A 246      10.454  25.875 714.672  1.00189.43           O
HETATM 3069  N   HYP A 247      11.224  27.501 715.980  1.00250.10           N
HETATM 3070  CD  HYP A 247      11.735  28.824 716.274  1.00250.10           C
HETATM 3071  HD1 HYP A 247      11.644  29.522 717.137  1.00250.10           H
HETATM 3072  HD2 HYP A 247      11.798  29.833 715.809  1.00250.10           H
HETATM 3073  CA  HYP A 247      11.356  26.682 717.130  0.79250.10           C
HETATM 3074  HA  HYP A 247      11.328  25.752 716.593  1.00250.10           H
HETATM 3075  CB  HYP A 247      12.706  27.142 717.702  1.00250.10           C
HETATM 3076  HB1 HYP A 247      12.397  27.220 718.079  1.00250.10           H
HETATM 3077  HB2 HYP A 247      12.792  26.674 717.573  1.00250.10           H
HETATM 3078  CG  HYP A 247      13.102  28.312 716.744  1.00250.10           C
HETATM 3079  HG  HYP A 247      13.668  27.904 715.880  1.00250.10           H
HETATM 3080  OE  HYP A 247      13.841  29.357 717.383  1.00250.10           O
HETATM 3081  HE  HYP A 247      14.627  28.992 717.796  1.00250.10           H
HETATM 3082  C   HYP A 247      10.119  26.873 717.927  1.00250.10           C
HETATM 3083  O   HYP A 247       9.339  27.773 717.617  1.00250.10           O
ATOM   3084  N   GLY A 248       9.905  26.022 718.934  1.00 23.81           N
ATOM   3085  H   GLY A 248      10.589  25.368 719.236  1.00 23.81           H
ATOM   3086  CA  GLY A 248       8.609  25.938 719.519  0.79 23.81           C
ATOM   3087  HA3 GLY A 248       8.467  24.923 719.861  1.00 23.81           H
ATOM   3088  HA2 GLY A 248       7.888  26.277 718.790  1.00 23.81           H
ATOM   3089  C   GLY A 248       8.598  26.859 720.697  1.00 23.81           C
ATOM   3090  O   GLY A 248       9.457  27.729 720.835  1.00 23.81           O
ATOM   3091  N   PHE A 249       7.608  26.669 721.587  1.00 71.61           N
ATOM   3092  H   PHE A 249       6.913  25.965 721.464  1.00 71.61           H
ATOM   3093  CA  PHE A 249       7.459  27.496 722.747  0.79 71.61           C
ATOM   3094  HA  PHE A 249       8.062  28.381 722.608  1.00 71.61           H
ATOM   3095  CB  PHE A 249       5.980  27.876 722.979  1.00 71.61           C
ATOM   3096  HB3 PHE A 249       5.347  26.972 723.108  1.00 71.61           H
ATOM   3097  HB2 PHE A 249       5.863  28.550 723.855  1.00 71.61           H
ATOM   3098  CG  PHE A 249       5.506  28.607 721.757  1.00 71.61           C
ATOM   3099  CD1 PHE A 249       5.182  27.908 720.613  1.00 71.61           C
ATOM   3100  HD1 PHE A 249       5.276  26.832 720.599  1.00 71.61           H
ATOM   3101  CD2 PHE A 249       5.375  29.979 721.743  1.00 71.61           C
ATOM   3102  HD2 PHE A 249       5.617  30.552 722.626  1.00 71.61           H
ATOM   3103  CE1 PHE A 249       4.745  28.559 719.481  1.00 71.61           C
ATOM   3104  HE1 PHE A 249       4.501  27.997 718.591  1.00 71.61           H
ATOM   3105  CE2 PHE A 249       4.938  30.634 720.613  1.00 71.61           C
ATOM   3106  HE2 PHE A 249       4.841  31.710 720.614  1.00 71.61           H
ATOM   3107  CZ  PHE A 249       4.623  29.926 719.478  1.00 71.61           C
ATOM   3108  HZ  PHE A 249       4.283  30.438 718.590  1.00 71.61           H
ATOM   3109  C   PHE A 249       7.990  26.700 723.904  1.00 71.61           C
ATOM   3110  O   PHE A 249       8.418  25.568 723.701  1.00 71.61           O
HETATM 3111  N   HYP A 250       8.048  27.225 725.102  1.00282.65           N
HETATM 3112  CD  HYP A 250       7.613  28.582 725.420  1.00282.65           C
HETATM 3113  HD1 HYP A 250       8.150  29.547 725.564  1.00282.65           H
HETATM 3114  HD2 HYP A 250       6.889  29.348 725.059  1.00282.65           H
HETATM 3115  CA  HYP A 250       8.567  26.511 726.229  0.79282.65           C
HETATM 3116  HA  HYP A 250       9.337  25.902 725.771  1.00282.65           H
HETATM 3117  CB  HYP A 250       8.701  27.502 727.360  1.00282.65           C
HETATM 3118  HB1 HYP A 250       8.615  27.077 727.593  1.00282.65           H
HETATM 3119  HB2 HYP A 250       9.134  27.546 727.128  1.00282.65           H
HETATM 3120  CG  HYP A 250       7.535  28.462 726.970  1.00282.65           C
HETATM 3121  HG  HYP A 250       7.724  29.466 727.409  1.00282.65           H
HETATM 3122  OE  HYP A 250       6.280  27.952 727.425  1.00282.65           O
HETATM 3123  HE  HYP A 250       6.203  28.104 728.371  1.00282.65           H
HETATM 3124  C   HYP A 250       7.542  25.487 726.541  1.00282.65           C
HETATM 3125  O   HYP A 250       6.363  25.693 726.259  1.00282.65           O
ATOM   3126  N   GLY A 251       8.005  24.347 727.080  1.00 45.95           N
ATOM   3127  H   GLY A 251       8.961  24.234 727.340  1.00 45.95           H
ATOM   3128  CA  GLY A 251       7.174  23.195 727.206  0.79 45.95           C
ATOM   3129  HA3 GLY A 251       7.784  22.327 727.004  1.00 45.95           H
ATOM   3130  HA2 GLY A 251       6.325  23.320 726.550  1.00 45.95           H
ATOM   3131  C   GLY A 251       6.718  23.155 728.617  1.00 45.95           C
ATOM   3132  O   GLY A 251       6.524  24.188 729.257  1.00 45.95           O
ATOM   3133  N   ALA A 252       6.530  21.932 729.131  1.00176.87           N
ATOM   3134  H   ALA A 252       6.674  21.097 728.606  1.00176.87           H
ATOM   3135  CA  ALA A 252       6.138  21.775 730.492  0.79176.87           C
ATOM   3136  HA  ALA A 252       5.380  22.514 730.706  1.00176.87           H
ATOM   3137  CB  ALA A 252       5.638  20.362 730.836  1.00176.87           C
ATOM   3138  HB1 ALA A 252       5.447  20.276 731.927  1.00176.87           H
ATOM   3139  HB2 ALA A 252       4.690  20.150 730.296  1.00176.87           H
ATOM   3140  HB3 ALA A 252       6.392  19.601 730.543  1.00176.87           H
ATOM   3141  C   ALA A 252       7.346  22.061 731.311  1.00176.87           C
ATOM   3142  O   ALA A 252       8.445  22.216 730.781  1.00176.87           O
ATOM   3143  N   ARG A 253       7.163  22.180 732.637  1.00226.20           N
ATOM   3144  H   ARG A 253       6.280  22.047 733.082  1.00226.20           H
ATOM   3145  CA  ARG A 253       8.278  22.492 733.474  0.79226.20           C
ATOM   3146  HA  ARG A 253       9.094  22.798 732.837  1.00226.20           H
ATOM   3147  CB  ARG A 253       7.969  23.552 734.548  1.00226.20           C
ATOM   3148  HB3 ARG A 253       8.916  23.778 735.081  1.00226.20           H
ATOM   3149  HB2 ARG A 253       7.613  24.486 734.063  1.00226.20           H
ATOM   3150  CG  ARG A 253       6.943  23.086 735.588  1.00226.20           C
ATOM   3151  HG3 ARG A 253       7.203  22.047 735.883  1.00226.20           H
ATOM   3152  HG2 ARG A 253       7.044  23.732 736.486  1.00226.20           H
ATOM   3153  CD  ARG A 253       5.473  23.140 735.154  1.00226.20           C
ATOM   3154  HD3 ARG A 253       5.307  22.666 734.163  1.00226.20           H
ATOM   3155  HD2 ARG A 253       4.829  22.649 735.915  1.00226.20           H
ATOM   3156  NE  ARG A 253       5.057  24.570 735.078  1.00226.20           N
ATOM   3157  HE  ARG A 253       4.785  25.050 735.912  1.00226.20           H
ATOM   3158  CZ  ARG A 253       5.060  25.236 733.887  1.00226.20           C
ATOM   3159  NH1 ARG A 253       5.385  24.581 732.735  1.00226.20           N
ATOM   3160 HH11 ARG A 253       5.369  25.068 731.862  1.00226.20           H
ATOM   3161 HH12 ARG A 253       5.601  23.605 732.761  1.00226.20           H
ATOM   3162  NH2 ARG A 253       4.726  26.559 733.851  1.00226.20           N
ATOM   3163 HH21 ARG A 253       4.483  27.035 734.696  1.00226.20           H
ATOM   3164 HH22 ARG A 253       4.726  27.052 732.981  1.00226.20           H
ATOM   3165  C   ARG A 253       8.640  21.228 734.200  1.00226.20           C
ATOM   3166  O   ARG A 253       7.905  20.243 734.152  1.00226.20           O
ATOM   3167  N   GLY A 254       9.809  21.219 734.875  1.00 27.07           N
ATOM   3168  H   GLY A 254      10.408  22.015 734.916  1.00 27.07           H
ATOM   3169  CA  GLY A 254      10.262  20.038 735.562  0.93 27.07           C
ATOM   3170  HA3 GLY A 254      11.326  20.151 735.716  1.00 27.07           H
ATOM   3171  HA2 GLY A 254       9.992  19.186 734.957  1.00 27.07           H
ATOM   3172  C   GLY A 254       9.594  19.925 736.901  1.00 27.07           C
ATOM   3173  O   GLY A 254       9.021  20.873 737.436  1.00 27.07           O
ATOM   3174  N   PRO A 255       9.689  18.731 737.433  1.00199.88           N
ATOM   3175  CA  PRO A 255       9.086  18.490 738.718  1.00199.88           C
ATOM   3176  HA  PRO A 255       9.795  17.693 738.894  1.00199.88           H
ATOM   3177  CD  PRO A 255       9.308  17.649 736.531  1.00199.88           C
ATOM   3178  HD3 PRO A 255      10.200  17.298 735.969  1.00199.88           H
ATOM   3179  HD2 PRO A 255       8.549  18.048 735.825  1.00199.88           H
ATOM   3180  CB  PRO A 255       8.119  17.314 738.623  1.00199.88           C
ATOM   3181  HB3 PRO A 255       7.096  17.683 738.394  1.00199.88           H
ATOM   3182  HB2 PRO A 255       8.102  16.692 739.543  1.00199.88           H
ATOM   3183  CG  PRO A 255       8.699  16.544 737.419  1.00199.88           C
ATOM   3184  HG3 PRO A 255       7.936  15.939 736.882  1.00199.88           H
ATOM   3185  HG2 PRO A 255       9.518  15.880 737.769  1.00199.88           H
ATOM   3186  C   PRO A 255       9.612  19.110 739.981  1.00199.88           C
ATOM   3187  O   PRO A 255      10.793  19.446 740.022  1.00199.88           O
ATOM   3188  N   SER A 256       8.756  19.285 741.012  1.00110.15           N
ATOM   3189  H   SER A 256       7.806  18.987 740.970  1.00110.15           H
ATOM   3190  CA  SER A 256       9.162  19.953 742.222  0.87110.15           C
ATOM   3191  HA  SER A 256       9.976  20.609 741.953  1.00110.15           H
ATOM   3192  CB  SER A 256       8.028  20.777 742.853  1.00110.15           C
ATOM   3193  HB3 SER A 256       7.705  21.567 742.142  1.00110.15           H
ATOM   3194  HB2 SER A 256       8.384  21.257 743.789  1.00110.15           H
ATOM   3195  OG  SER A 256       6.917  19.944 743.148  1.00110.15           O
ATOM   3196  HG  SER A 256       6.586  19.640 742.300  1.00110.15           H
ATOM   3197  C   SER A 256       9.671  18.969 743.231  1.00110.15           C
ATOM   3198  O   SER A 256       9.905  17.803 742.918  1.00110.15           O
ATOM   3199  N   GLY A 257       9.878  19.443 744.484  1.00 63.61           N
ATOM   3200  H   GLY A 257       9.675  20.384 744.742  1.00 63.61           H
ATOM   3201  CA  GLY A 257      10.468  18.608 745.493  0.86 63.61           C
ATOM   3202  HA3 GLY A 257      10.412  17.589 745.133  1.00 63.61           H
ATOM   3203  HA2 GLY A 257      11.475  18.958 745.651  1.00 63.61           H
ATOM   3204  C   GLY A 257       9.715  18.695 746.789  1.00 63.61           C
ATOM   3205  O   GLY A 257       8.638  19.277 746.916  1.00 63.61           O
ATOM   3206  N   PRO A 258      10.342  18.050 747.742  1.00128.16           N
ATOM   3207  CA  PRO A 258       9.910  17.924 749.119  0.96128.16           C
ATOM   3208  HA  PRO A 258       8.851  17.705 749.115  1.00128.16           H
ATOM   3209  CD  PRO A 258      11.373  17.086 747.400  1.00128.16           C
ATOM   3210  HD3 PRO A 258      12.121  17.552 746.724  1.00128.16           H
ATOM   3211  HD2 PRO A 258      10.880  16.226 746.898  1.00128.16           H
ATOM   3212  CB  PRO A 258      10.746  16.769 749.685  1.00128.16           C
ATOM   3213  HB3 PRO A 258      11.032  16.931 750.746  1.00128.16           H
ATOM   3214  HB2 PRO A 258      10.162  15.828 749.600  1.00128.16           H
ATOM   3215  CG  PRO A 258      11.961  16.670 748.750  1.00128.16           C
ATOM   3216  HG3 PRO A 258      12.417  15.657 748.732  1.00128.16           H
ATOM   3217  HG2 PRO A 258      12.722  17.419 749.056  1.00128.16           H
ATOM   3218  C   PRO A 258      10.130  19.203 749.888  1.00128.16           C
ATOM   3219  O   PRO A 258      10.624  20.177 749.325  1.00128.16           O
ATOM   3220  N   GLN A 259       9.744  19.185 751.187  1.00219.88           N
ATOM   3221  H   GLN A 259       9.393  18.341 751.584  1.00219.88           H
ATOM   3222  CA  GLN A 259       9.678  20.316 752.083  0.92219.88           C
ATOM   3223  HA  GLN A 259      10.065  19.607 752.798  1.00219.88           H
ATOM   3224  CB  GLN A 259       8.534  20.318 753.111  1.00219.88           C
ATOM   3225  HB3 GLN A 259       8.641  19.422 753.758  1.00219.88           H
ATOM   3226  HB2 GLN A 259       8.614  21.221 753.754  1.00219.88           H
ATOM   3227  CG  GLN A 259       7.156  20.285 752.451  1.00219.88           C
ATOM   3228  HG3 GLN A 259       6.982  21.210 751.861  1.00219.88           H
ATOM   3229  HG2 GLN A 259       7.081  19.404 751.778  1.00219.88           H
ATOM   3230  CD  GLN A 259       6.119  20.164 753.556  1.00219.88           C
ATOM   3231  OE1 GLN A 259       6.100  20.952 754.500  1.00219.88           O
ATOM   3232  NE2 GLN A 259       5.242  19.131 753.443  1.00219.88           N
ATOM   3233 HE22 GLN A 259       5.287  18.522 752.650  1.00219.88           H
ATOM   3234 HE21 GLN A 259       4.560  18.974 754.157  1.00219.88           H
ATOM   3235  C   GLN A 259      10.859  21.171 752.470  1.00219.88           C
ATOM   3236  O   GLN A 259      10.805  22.390 752.332  1.00219.88           O
ATOM   3237  N   GLY A 260      11.986  20.628 752.961  1.00106.59           N
ATOM   3238  H   GLY A 260      12.155  19.656 753.103  1.00106.59           H
ATOM   3239  CA  GLY A 260      12.982  21.592 753.350  0.79106.59           C
ATOM   3240  HA3 GLY A 260      12.463  22.436 753.780  1.00106.59           H
ATOM   3241  HA2 GLY A 260      13.565  21.834 752.473  1.00106.59           H
ATOM   3242  C   GLY A 260      13.890  20.992 754.397  1.00106.59           C
ATOM   3243  O   GLY A 260      13.686  19.890 754.902  1.00106.59           O
ATOM   3244  N   PRO A 261      14.914  21.759 754.688  1.00316.27           N
ATOM   3245  CA  PRO A 261      16.017  21.336 755.531  0.88316.27           C
ATOM   3246  HA  PRO A 261      16.236  20.340 755.174  1.00316.27           H
ATOM   3247  CD  PRO A 261      15.343  22.720 753.693  1.00316.27           C
ATOM   3248  HD3 PRO A 261      14.903  22.469 752.704  1.00316.27           H
ATOM   3249  HD2 PRO A 261      14.992  23.722 754.021  1.00316.27           H
ATOM   3250  CB  PRO A 261      17.169  22.279 755.161  1.00316.27           C
ATOM   3251  HB3 PRO A 261      17.131  23.187 755.798  1.00316.27           H
ATOM   3252  HB2 PRO A 261      18.163  21.792 755.264  1.00316.27           H
ATOM   3253  CG  PRO A 261      16.869  22.673 753.709  1.00316.27           C
ATOM   3254  HG3 PRO A 261      17.197  21.855 753.032  1.00316.27           H
ATOM   3255  HG2 PRO A 261      17.345  23.627 753.397  1.00316.27           H
ATOM   3256  C   PRO A 261      15.907  21.209 757.033  1.00316.27           C
ATOM   3257  O   PRO A 261      16.793  20.565 757.593  1.00316.27           O
ATOM   3258  N   GLY A 262      14.921  21.792 757.740  1.00109.83           N
ATOM   3259  H   GLY A 262      14.180  22.323 757.336  1.00109.83           H
ATOM   3260  CA  GLY A 262      14.936  21.630 759.178  0.79109.83           C
ATOM   3261  HA3 GLY A 262      15.554  20.773 759.400  1.00109.83           H
ATOM   3262  HA2 GLY A 262      13.914  21.543 759.515  1.00109.83           H
ATOM   3263  C   GLY A 262      15.558  22.847 759.787  1.00109.83           C
ATOM   3264  O   GLY A 262      16.395  23.505 759.172  1.00109.83           O
ATOM   3265  N   GLY A 263      15.164  23.171 761.040  1.00 70.30           N
ATOM   3266  H   GLY A 263      14.495  22.635 761.552  1.00 70.30           H
ATOM   3267  CA  GLY A 263      15.715  24.321 761.692  0.86 70.30           C
ATOM   3268  HA3 GLY A 263      15.028  25.143 761.542  1.00 70.30           H
ATOM   3269  HA2 GLY A 263      16.704  24.486 761.292  1.00 70.30           H
ATOM   3270  C   GLY A 263      15.817  24.026 763.169  1.00 70.30           C
ATOM   3271  O   GLY A 263      14.828  23.709 763.829  1.00 70.30           O
ATOM   3272  N   PRO A 264      17.016  24.122 763.690  1.00200.57           N
ATOM   3273  CA  PRO A 264      17.257  23.871 765.102  1.00200.57           C
ATOM   3274  HA  PRO A 264      16.660  23.014 765.374  1.00200.57           H
ATOM   3275  CD  PRO A 264      18.142  23.680 762.875  1.00200.57           C
ATOM   3276  HD3 PRO A 264      18.614  24.576 762.420  1.00200.57           H
ATOM   3277  HD2 PRO A 264      17.776  22.994 762.081  1.00200.57           H
ATOM   3278  CB  PRO A 264      18.759  23.598 765.195  1.00200.57           C
ATOM   3279  HB3 PRO A 264      19.029  22.950 766.056  1.00200.57           H
ATOM   3280  HB2 PRO A 264      19.295  24.567 765.279  1.00200.57           H
ATOM   3281  CG  PRO A 264      19.101  22.974 763.837  1.00200.57           C
ATOM   3282  HG3 PRO A 264      18.855  21.891 763.869  1.00200.57           H
ATOM   3283  HG2 PRO A 264      20.169  23.104 763.556  1.00200.57           H
ATOM   3284  C   PRO A 264      16.893  25.028 765.995  1.00200.57           C
ATOM   3285  O   PRO A 264      16.690  26.117 765.465  1.00200.57           O
HETATM 3286  N   HYP A 265      16.767  24.839 767.302  1.00282.88           N
HETATM 3287  CD  HYP A 265      16.944  23.587 767.999  1.00282.88           C
HETATM 3288  HD1 HYP A 265      17.450  22.616 767.798  1.00282.88           H
HETATM 3289  HD2 HYP A 265      16.293  22.854 768.525  1.00282.88           H
HETATM 3290  CA  HYP A 265      16.554  25.888 768.235  0.82282.88           C
HETATM 3291  HA  HYP A 265      16.393  26.671 767.504  1.00282.88           H
HETATM 3292  CB  HYP A 265      17.779  25.742 769.078  1.00282.88           C
HETATM 3293  HB1 HYP A 265      17.471  26.006 769.359  1.00282.88           H
HETATM 3294  HB2 HYP A 265      17.948  25.958 768.668  1.00282.88           H
HETATM 3295  CG  HYP A 265      17.821  24.179 769.172  1.00282.88           C
HETATM 3296  HG  HYP A 265      17.381  23.857 770.138  1.00282.88           H
HETATM 3297  OE  HYP A 265      19.180  23.743 769.077  1.00282.88           O
HETATM 3298  HE  HYP A 265      19.228  22.802 769.261  1.00282.88           H
HETATM 3299  C   HYP A 265      15.294  25.863 769.017  1.00282.88           C
HETATM 3300  O   HYP A 265      14.614  24.840 769.080  1.00282.88           O
ATOM   3301  N   GLY A 266      14.983  27.040 769.601  1.00 86.37           N
ATOM   3302  H   GLY A 266      15.612  27.812 769.591  1.00 86.37           H
ATOM   3303  CA  GLY A 266      13.651  27.338 770.014  0.79 86.37           C
ATOM   3304  HA3 GLY A 266      13.132  26.404 770.140  1.00 86.37           H
ATOM   3305  HA2 GLY A 266      13.215  28.000 769.275  1.00 86.37           H
ATOM   3306  C   GLY A 266      13.710  28.048 771.337  1.00 86.37           C
ATOM   3307  O   GLY A 266      14.773  28.347 771.878  1.00 86.37           O
ATOM   3308  N   PRO A 267      12.532  28.318 771.836  1.00232.16           N
ATOM   3309  CA  PRO A 267      12.367  28.994 773.105  0.79232.16           C
ATOM   3310  HA  PRO A 267      13.056  29.831 773.119  1.00232.16           H
ATOM   3311  CD  PRO A 267      11.462  28.659 770.912  1.00232.16           C
ATOM   3312  HD3 PRO A 267      11.898  29.066 769.974  1.00232.16           H
ATOM   3313  HD2 PRO A 267      10.884  27.736 770.698  1.00232.16           H
ATOM   3314  CB  PRO A 267      10.902  29.430 773.120  1.00232.16           C
ATOM   3315  HB3 PRO A 267      10.720  30.307 773.778  1.00232.16           H
ATOM   3316  HB2 PRO A 267      10.278  28.575 773.457  1.00232.16           H
ATOM   3317  CG  PRO A 267      10.603  29.701 771.641  1.00232.16           C
ATOM   3318  HG3 PRO A 267      10.979  30.715 771.387  1.00232.16           H
ATOM   3319  HG2 PRO A 267       9.521  29.633 771.394  1.00232.16           H
ATOM   3320  C   PRO A 267      12.691  28.063 774.224  1.00232.16           C
ATOM   3321  O   PRO A 267      13.027  26.908 773.966  1.00232.16           O
ATOM   3322  N   LYS A 268      12.619  28.555 775.478  1.00398.08           N
ATOM   3323  H   LYS A 268      12.312  29.483 775.672  1.00398.08           H
ATOM   3324  CA  LYS A 268      13.001  27.758 776.605  0.79398.08           C
ATOM   3325  HA  LYS A 268      13.415  28.690 776.961  1.00398.08           H
ATOM   3326  CB  LYS A 268      14.475  27.393 776.834  1.00398.08           C
ATOM   3327  HB3 LYS A 268      14.895  27.011 775.879  1.00398.08           H
ATOM   3328  HB2 LYS A 268      14.542  26.587 777.595  1.00398.08           H
ATOM   3329  CG  LYS A 268      15.314  28.589 777.286  1.00398.08           C
ATOM   3330  HG3 LYS A 268      15.280  29.387 776.512  1.00398.08           H
ATOM   3331  HG2 LYS A 268      16.367  28.255 777.397  1.00398.08           H
ATOM   3332  CD  LYS A 268      14.836  29.186 778.611  1.00398.08           C
ATOM   3333  HD3 LYS A 268      14.610  28.372 779.332  1.00398.08           H
ATOM   3334  HD2 LYS A 268      13.897  29.747 778.414  1.00398.08           H
ATOM   3335  CE  LYS A 268      15.865  30.121 779.245  1.00398.08           C
ATOM   3336  HE3 LYS A 268      16.439  30.651 778.456  1.00398.08           H
ATOM   3337  HE2 LYS A 268      15.381  30.862 779.917  1.00398.08           H
ATOM   3338  NZ  LYS A 268      16.814  29.334 780.065  1.00398.08           N
ATOM   3339  HZ1 LYS A 268      17.015  28.428 779.597  1.00398.08           H
ATOM   3340  HZ2 LYS A 268      16.384  29.151 780.995  1.00398.08           H
ATOM   3341  HZ3 LYS A 268      17.697  29.867 780.192  1.00398.08           H
ATOM   3342  C   LYS A 268      12.127  27.781 777.829  1.00398.08           C
ATOM   3343  O   LYS A 268      11.037  28.351 777.828  1.00398.08           O
ATOM   3344  N   GLY A 269      12.618  27.136 778.915  1.00 69.01           N
ATOM   3345  H   GLY A 269      13.498  26.668 778.881  1.00 69.01           H
ATOM   3346  CA  GLY A 269      11.927  27.051 780.178  0.79 69.01           C
ATOM   3347  HA3 GLY A 269      12.283  26.160 780.676  1.00 69.01           H
ATOM   3348  HA2 GLY A 269      10.866  27.052 779.980  1.00 69.01           H
ATOM   3349  C   GLY A 269      12.281  28.245 781.012  1.00 69.01           C
ATOM   3350  O   GLY A 269      12.877  29.204 780.529  1.00 69.01           O
ATOM   3351  N   ASN A 270      11.902  28.207 782.308  1.00192.33           N
ATOM   3352  H   ASN A 270      11.428  27.422 782.699  1.00192.33           H
ATOM   3353  CA  ASN A 270      12.170  29.299 783.205  0.83192.33           C
ATOM   3354  HA  ASN A 270      13.069  29.794 782.868  1.00192.33           H
ATOM   3355  CB  ASN A 270      11.009  30.301 783.310  1.00192.33           C
ATOM   3356  HB3 ASN A 270      11.191  31.016 784.141  1.00192.33           H
ATOM   3357  HB2 ASN A 270      10.050  29.769 783.489  1.00192.33           H
ATOM   3358  CG  ASN A 270      10.952  31.068 781.996  1.00192.33           C
ATOM   3359  OD1 ASN A 270      10.235  30.693 781.070  1.00192.33           O
ATOM   3360  ND2 ASN A 270      11.740  32.174 781.909  1.00192.33           N
ATOM   3361 HD22 ASN A 270      12.311  32.444 782.685  1.00192.33           H
ATOM   3362 HD21 ASN A 270      11.747  32.720 781.071  1.00192.33           H
ATOM   3363  C   ASN A 270      12.417  28.715 784.563  1.00192.33           C
ATOM   3364  O   ASN A 270      12.659  27.517 784.698  1.00192.33           O
ATOM   3365  N   SER A 271      12.379  29.565 785.612  1.00128.09           N
ATOM   3366  H   SER A 271      12.185  30.538 785.508  1.00128.09           H
ATOM   3367  CA  SER A 271      12.663  29.103 786.943  0.79128.09           C
ATOM   3368  HA  SER A 271      13.655  28.677 786.929  1.00128.09           H
ATOM   3369  CB  SER A 271      12.570  30.198 788.023  1.00128.09           C
ATOM   3370  HB3 SER A 271      13.268  31.031 787.795  1.00128.09           H
ATOM   3371  HB2 SER A 271      12.835  29.769 789.013  1.00128.09           H
ATOM   3372  OG  SER A 271      11.247  30.709 788.097  1.00128.09           O
ATOM   3373  HG  SER A 271      11.075  31.121 787.247  1.00128.09           H
ATOM   3374  C   SER A 271      11.683  28.040 787.305  1.00128.09           C
ATOM   3375  O   SER A 271      10.536  28.047 786.862  1.00128.09           O
ATOM   3376  N   GLY A 272      12.150  27.072 788.119  1.00 60.51           N
ATOM   3377  H   GLY A 272      13.087  27.069 788.460  1.00 60.51           H
ATOM   3378  CA  GLY A 272      11.321  25.983 788.539  0.79 60.51           C
ATOM   3379  HA3 GLY A 272      11.903  25.077 788.452  1.00 60.51           H
ATOM   3380  HA2 GLY A 272      10.430  26.000 787.930  1.00 60.51           H
ATOM   3381  C   GLY A 272      10.940  26.185 789.960  1.00 60.51           C
ATOM   3382  O   GLY A 272      10.821  27.309 790.447  1.00 60.51           O
ATOM   3383  N   GLU A 273      10.748  25.052 790.657  1.00320.30           N
ATOM   3384  H   GLU A 273      10.867  24.153 790.245  1.00320.30           H
ATOM   3385  CA  GLU A 273      10.333  25.059 792.021  1.00320.30           C
ATOM   3386  HA  GLU A 273      10.875  24.128 792.095  1.00320.30           H
ATOM   3387  CB  GLU A 273       9.234  24.094 792.509  1.00320.30           C
ATOM   3388  HB3 GLU A 273       9.070  24.278 793.592  1.00320.30           H
ATOM   3389  HB2 GLU A 273       9.567  23.042 792.382  1.00320.30           H
ATOM   3390  CG  GLU A 273       7.910  24.305 791.774  1.00320.30           C
ATOM   3391  HG3 GLU A 273       7.082  23.816 792.328  1.00320.30           H
ATOM   3392  HG2 GLU A 273       7.696  25.391 791.679  1.00320.30           H
ATOM   3393  CD  GLU A 273       8.033  23.672 790.395  1.00320.30           C
ATOM   3394  OE1 GLU A 273       7.280  24.093 789.477  1.00320.30           O
ATOM   3395  OE2 GLU A 273       8.875  22.747 790.246  1.00320.30           O
ATOM   3396  C   GLU A 273      11.298  25.610 793.015  1.00320.30           C
ATOM   3397  O   GLU A 273      12.513  25.572 792.831  1.00320.30           O
HETATM 3398  N   HYP A 274      10.751  26.165 794.059  1.00249.81           N
HETATM 3399  CD  HYP A 274       9.357  26.520 794.170  1.00249.81           C
HETATM 3400  HD1 HYP A 274       8.601  26.493 794.987  1.00249.81           H
HETATM 3401  HD2 HYP A 274       8.395  26.349 793.635  1.00249.81           H
HETATM 3402  CA  HYP A 274      11.464  26.637 795.188  0.86249.81           C
HETATM 3403  HA  HYP A 274      12.442  26.659 794.722  1.00249.81           H
HETATM 3404  CB  HYP A 274      10.783  27.995 795.440  1.00249.81           C
HETATM 3405  HB1 HYP A 274      11.245  28.122 795.324  1.00249.81           H
HETATM 3406  HB2 HYP A 274      10.712  27.759 795.867  1.00249.81           H
HETATM 3407  CG  HYP A 274       9.656  28.018 794.352  1.00249.81           C
HETATM 3408  HG  HYP A 274       8.753  28.543 794.731  1.00249.81           H
HETATM 3409  OE  HYP A 274      10.130  28.626 793.147  1.00249.81           O
HETATM 3410  HE  HYP A 274      10.358  29.542 793.320  1.00249.81           H
HETATM 3411  C   HYP A 274      11.361  25.569 796.222  1.00249.81           C
HETATM 3412  O   HYP A 274      10.251  25.115 796.493  1.00249.81           O
ATOM   3413  N   GLY A 275      12.495  25.130 796.794  1.00 50.10           N
ATOM   3414  H   GLY A 275      13.384  25.553 796.638  1.00 50.10           H
ATOM   3415  CA  GLY A 275      12.491  23.846 797.428  0.86 50.10           C
ATOM   3416  HA3 GLY A 275      13.494  23.650 797.777  1.00 50.10           H
ATOM   3417  HA2 GLY A 275      12.113  23.128 796.716  1.00 50.10           H
ATOM   3418  C   GLY A 275      11.561  23.921 798.607  1.00 50.10           C
ATOM   3419  O   GLY A 275      11.326  25.001 799.147  1.00 50.10           O
ATOM   3420  N   ALA A 276      10.994  22.767 799.035  1.00185.18           N
ATOM   3421  H   ALA A 276      11.183  21.883 798.615  1.00185.18           H
ATOM   3422  CA  ALA A 276      10.093  22.777 800.161  1.00185.18           C
ATOM   3423  HA  ALA A 276       9.866  23.808 800.388  1.00185.18           H
ATOM   3424  CB  ALA A 276       8.807  21.975 799.907  1.00185.18           C
ATOM   3425  HB1 ALA A 276       8.302  22.356 798.993  1.00185.18           H
ATOM   3426  HB2 ALA A 276       9.043  20.900 799.756  1.00185.18           H
ATOM   3427  HB3 ALA A 276       8.111  22.073 800.767  1.00185.18           H
ATOM   3428  C   ALA A 276      10.820  22.160 801.318  1.00185.18           C
ATOM   3429  O   ALA A 276      11.104  20.964 801.347  1.00185.18           O
HETATM 3430  N   HYP A 277      11.148  23.002 802.260  1.00277.63           N
HETATM 3431  CD  HYP A 277      10.995  24.428 802.140  1.00277.63           C
HETATM 3432  HD1 HYP A 277      10.725  25.251 802.839  1.00277.63           H
HETATM 3433  HD2 HYP A 277      10.487  25.167 801.481  1.00277.63           H
HETATM 3434  CA  HYP A 277      11.872  22.694 803.448  0.96277.63           C
HETATM 3435  HA  HYP A 277      12.203  21.699 803.176  1.00277.63           H
HETATM 3436  CB  HYP A 277      12.973  23.766 803.359  1.00277.63           C
HETATM 3437  HB1 HYP A 277      13.217  23.346 803.275  1.00277.63           H
HETATM 3438  HB2 HYP A 277      12.790  23.836 803.812  1.00277.63           H
HETATM 3439  CG  HYP A 277      12.512  24.664 802.164  1.00277.63           C
HETATM 3440  HG  HYP A 277      12.737  25.733 802.361  1.00277.63           H
HETATM 3441  OE  HYP A 277      13.131  24.219 800.954  1.00277.63           O
HETATM 3442  HE  HYP A 277      12.879  23.309 800.780  1.00277.63           H
HETATM 3443  C   HYP A 277      11.128  22.782 804.717  1.00277.63           C
HETATM 3444  O   HYP A 277       9.900  22.843 804.724  1.00277.63           O
ATOM   3445  N   GLY A 278      11.913  22.840 805.803  1.00120.17           N
ATOM   3446  H   GLY A 278      12.896  22.683 805.753  1.00120.17           H
ATOM   3447  CA  GLY A 278      11.443  23.411 807.015  0.79120.17           C
ATOM   3448  HA3 GLY A 278      10.492  23.879 806.807  1.00120.17           H
ATOM   3449  HA2 GLY A 278      12.204  24.074 807.397  1.00120.17           H
ATOM   3450  C   GLY A 278      11.233  22.282 807.965  1.00120.17           C
ATOM   3451  O   GLY A 278      10.309  21.483 807.825  1.00120.17           O
ATOM   3452  N   SER A 279      12.117  22.212 808.972  1.00195.50           N
ATOM   3453  H   SER A 279      12.861  22.869 809.058  1.00195.50           H
ATOM   3454  CA  SER A 279      12.038  21.227 810.005  0.79195.50           C
ATOM   3455  HA  SER A 279      11.030  20.842 810.045  1.00195.50           H
ATOM   3456  CB  SER A 279      13.085  20.110 809.861  1.00195.50           C
ATOM   3457  HB3 SER A 279      12.896  19.532 808.931  1.00195.50           H
ATOM   3458  HB2 SER A 279      14.104  20.550 809.808  1.00195.50           H
ATOM   3459  OG  SER A 279      13.018  19.226 810.970  1.00195.50           O
ATOM   3460  HG  SER A 279      12.131  18.861 810.962  1.00195.50           H
ATOM   3461  C   SER A 279      12.342  21.993 811.233  1.00195.50           C
ATOM   3462  O   SER A 279      13.216  22.850 811.154  1.00195.50           O
ATOM   3463  N   LYS A 280      11.685  21.661 812.375  1.00343.07           N
ATOM   3464  H   LYS A 280      11.043  20.899 812.396  1.00343.07           H
ATOM   3465  CA  LYS A 280      11.727  22.466 813.576  0.79343.07           C
ATOM   3466  HA  LYS A 280      11.091  23.318 813.390  1.00343.07           H
ATOM   3467  CB  LYS A 280      11.257  21.765 814.866  1.00343.07           C
ATOM   3468  HB3 LYS A 280      11.133  22.545 815.647  1.00343.07           H
ATOM   3469  HB2 LYS A 280      10.266  21.294 814.688  1.00343.07           H
ATOM   3470  CG  LYS A 280      12.232  20.721 815.416  1.00343.07           C
ATOM   3471  HG3 LYS A 280      11.891  20.408 816.426  1.00343.07           H
ATOM   3472  HG2 LYS A 280      13.227  21.203 815.523  1.00343.07           H
ATOM   3473  CD  LYS A 280      12.374  19.471 814.549  1.00343.07           C
ATOM   3474  HD3 LYS A 280      12.631  19.761 813.507  1.00343.07           H
ATOM   3475  HD2 LYS A 280      13.206  18.859 814.958  1.00343.07           H
ATOM   3476  CE  LYS A 280      11.111  18.610 814.565  1.00343.07           C
ATOM   3477  HE3 LYS A 280      10.883  18.292 815.605  1.00343.07           H
ATOM   3478  HE2 LYS A 280      10.241  19.163 814.150  1.00343.07           H
ATOM   3479  NZ  LYS A 280      11.310  17.390 813.753  1.00343.07           N
ATOM   3480  HZ1 LYS A 280      12.198  16.928 814.038  1.00343.07           H
ATOM   3481  HZ2 LYS A 280      11.359  17.646 812.746  1.00343.07           H
ATOM   3482  HZ3 LYS A 280      10.515  16.738 813.910  1.00343.07           H
ATOM   3483  C   LYS A 280      13.111  22.953 813.831  1.00343.07           C
ATOM   3484  O   LYS A 280      14.095  22.237 813.654  1.00343.07           O
ATOM   3485  N   GLY A 281      13.189  24.237 814.209  1.00 67.36           N
ATOM   3486  H   GLY A 281      12.377  24.758 814.432  1.00 67.36           H
ATOM   3487  CA  GLY A 281      14.436  24.903 814.378  0.79 67.36           C
ATOM   3488  HA3 GLY A 281      14.241  25.959 814.497  1.00 67.36           H
ATOM   3489  HA2 GLY A 281      15.071  24.644 813.544  1.00 67.36           H
ATOM   3490  C   GLY A 281      15.006  24.356 815.629  1.00 67.36           C
ATOM   3491  O   GLY A 281      14.347  23.621 816.362  1.00 67.36           O
ATOM   3492  N   ASP A 282      16.265  24.710 815.905  1.00259.16           N
ATOM   3493  H   ASP A 282      16.802  25.321 815.329  1.00259.16           H
ATOM   3494  CA  ASP A 282      16.904  24.148 817.043  0.91259.16           C
ATOM   3495  HA  ASP A 282      17.648  24.921 816.918  1.00259.16           H
ATOM   3496  CB  ASP A 282      18.167  23.287 816.875  1.00259.16           C
ATOM   3497  HB3 ASP A 282      18.601  23.037 817.866  1.00259.16           H
ATOM   3498  HB2 ASP A 282      18.926  23.820 816.263  1.00259.16           H
ATOM   3499  CG  ASP A 282      17.732  22.013 816.165  1.00259.16           C
ATOM   3500  OD1 ASP A 282      18.322  21.696 815.097  1.00259.16           O
ATOM   3501  OD2 ASP A 282      16.799  21.341 816.680  1.00259.16           O
ATOM   3502  C   ASP A 282      16.597  24.737 818.368  1.00259.16           C
ATOM   3503  O   ASP A 282      15.753  25.622 818.495  1.00259.16           O
ATOM   3504  N   THR A 283      17.271  24.192 819.396  1.00321.09           N
ATOM   3505  H   THR A 283      17.908  23.438 819.259  1.00321.09           H
ATOM   3506  CA  THR A 283      17.177  24.683 820.733  0.79321.09           C
ATOM   3507  HA  THR A 283      17.295  23.650 821.025  1.00321.09           H
ATOM   3508  CB  THR A 283      15.980  24.448 821.630  1.00321.09           C
ATOM   3509  HB  THR A 283      16.769  23.972 822.249  1.00321.09           H
ATOM   3510  OG1 THR A 283      15.813  25.369 822.694  1.00321.09           O
ATOM   3511  HG1 THR A 283      14.955  25.777 822.554  1.00321.09           H
ATOM   3512  CG2 THR A 283      15.406  23.028 821.771  1.00321.09           C
ATOM   3513 HG21 THR A 283      14.459  23.056 822.353  1.00321.09           H
ATOM   3514 HG22 THR A 283      16.126  22.374 822.307  1.00321.09           H
ATOM   3515 HG23 THR A 283      15.197  22.583 820.775  1.00321.09           H
ATOM   3516  C   THR A 283      18.512  24.977 821.324  1.00321.09           C
ATOM   3517  O   THR A 283      19.460  25.258 820.593  1.00321.09           O
ATOM   3518  N   GLY A 284      18.646  24.919 822.660  1.00 76.49           N
ATOM   3519  H   GLY A 284      17.906  24.685 823.286  1.00 76.49           H
ATOM   3520  CA  GLY A 284      19.926  25.246 823.214  0.93 76.49           C
ATOM   3521  HA3 GLY A 284      19.950  26.313 823.379  1.00 76.49           H
ATOM   3522  HA2 GLY A 284      20.677  24.880 822.531  1.00 76.49           H
ATOM   3523  C   GLY A 284      20.073  24.545 824.523  1.00 76.49           C
ATOM   3524  O   GLY A 284      19.240  23.725 824.908  1.00 76.49           O
ATOM   3525  N   ALA A 285      21.166  24.870 825.241  1.00297.53           N
ATOM   3526  H   ALA A 285      21.838  25.532 824.918  1.00297.53           H
ATOM   3527  CA  ALA A 285      21.436  24.254 826.503  1.00297.53           C
ATOM   3528  HA  ALA A 285      21.831  25.215 826.796  1.00297.53           H
ATOM   3529  CB  ALA A 285      22.857  23.838 826.935  1.00297.53           C
ATOM   3530  HB1 ALA A 285      22.927  22.733 827.027  1.00297.53           H
ATOM   3531  HB2 ALA A 285      23.603  24.178 826.186  1.00297.53           H
ATOM   3532  HB3 ALA A 285      23.109  24.292 827.917  1.00297.53           H
ATOM   3533  C   ALA A 285      20.372  24.381 827.538  1.00297.53           C
ATOM   3534  O   ALA A 285      19.708  25.411 827.644  1.00297.53           O
ATOM   3535  N   LYS A 286      20.173  23.304 828.320  1.00256.30           N
ATOM   3536  H   LYS A 286      20.717  22.472 828.238  1.00256.30           H
ATOM   3537  CA  LYS A 286      19.108  23.280 829.273  0.95256.30           C
ATOM   3538  HA  LYS A 286      19.719  22.612 829.863  1.00256.30           H
ATOM   3539  CB  LYS A 286      18.159  22.063 829.307  1.00256.30           C
ATOM   3540  HB3 LYS A 286      17.479  22.149 830.182  1.00256.30           H
ATOM   3541  HB2 LYS A 286      18.754  21.131 829.416  1.00256.30           H
ATOM   3542  CG  LYS A 286      17.314  21.967 828.028  1.00256.30           C
ATOM   3543  HG3 LYS A 286      16.667  21.066 828.085  1.00256.30           H
ATOM   3544  HG2 LYS A 286      16.657  22.862 827.959  1.00256.30           H
ATOM   3545  CD  LYS A 286      18.171  21.891 826.757  1.00256.30           C
ATOM   3546  HD3 LYS A 286      18.750  22.837 826.700  1.00256.30           H
ATOM   3547  HD2 LYS A 286      18.890  21.048 826.830  1.00256.30           H
ATOM   3548  CE  LYS A 286      17.365  21.755 825.458  1.00256.30           C
ATOM   3549  HE3 LYS A 286      16.445  22.377 825.494  1.00256.30           H
ATOM   3550  HE2 LYS A 286      17.983  22.066 824.589  1.00256.30           H
ATOM   3551  NZ  LYS A 286      16.969  20.347 825.226  1.00256.30           N
ATOM   3552  HZ1 LYS A 286      16.326  20.301 824.409  1.00256.30           H
ATOM   3553  HZ2 LYS A 286      16.493  19.965 826.068  1.00256.30           H
ATOM   3554  HZ3 LYS A 286      17.821  19.785 825.023  1.00256.30           H
ATOM   3555  C   LYS A 286      19.128  24.245 830.419  1.00256.30           C
ATOM   3556  O   LYS A 286      18.117  24.894 830.685  1.00256.30           O
ATOM   3557  N   GLY A 287      20.264  24.403 831.131  1.00 92.82           N
ATOM   3558  H   GLY A 287      21.108  23.897 830.969  1.00 92.82           H
ATOM   3559  CA  GLY A 287      20.225  25.347 832.215  1.00 92.82           C
ATOM   3560  HA3 GLY A 287      19.319  25.156 832.771  1.00 92.82           H
ATOM   3561  HA2 GLY A 287      20.284  26.336 831.787  1.00 92.82           H
ATOM   3562  C   GLY A 287      21.397  25.130 833.123  1.00 92.82           C
ATOM   3563  O   GLY A 287      22.318  24.375 832.813  1.00 92.82           O
ATOM   3564  N   GLU A 288      21.381  25.833 834.278  1.00292.46           N
ATOM   3565  H   GLU A 288      20.634  26.452 834.506  1.00292.46           H
ATOM   3566  CA  GLU A 288      22.387  25.664 835.289  0.89292.46           C
ATOM   3567  HA  GLU A 288      22.979  24.805 835.012  1.00292.46           H
ATOM   3568  CB  GLU A 288      23.307  26.881 835.557  1.00292.46           C
ATOM   3569  HB3 GLU A 288      23.858  27.159 834.633  1.00292.46           H
ATOM   3570  HB2 GLU A 288      24.056  26.546 836.306  1.00292.46           H
ATOM   3571  CG  GLU A 288      22.634  28.124 836.148  1.00292.46           C
ATOM   3572  HG3 GLU A 288      23.369  28.663 836.784  1.00292.46           H
ATOM   3573  HG2 GLU A 288      21.764  27.835 836.775  1.00292.46           H
ATOM   3574  CD  GLU A 288      22.208  29.061 835.028  1.00292.46           C
ATOM   3575  OE1 GLU A 288      22.571  30.265 835.119  1.00292.46           O
ATOM   3576  OE2 GLU A 288      21.524  28.602 834.076  1.00292.46           O
ATOM   3577  C   GLU A 288      21.620  25.352 836.541  1.00292.46           C
ATOM   3578  O   GLU A 288      20.393  25.295 836.484  1.00292.46           O
HETATM 3579  N   HYP A 289      22.240  25.137 837.675  1.00263.61           N
HETATM 3580  CD  HYP A 289      23.665  25.127 837.887  1.00263.61           C
HETATM 3581  HD1 HYP A 289      24.341  25.467 838.704  1.00263.61           H
HETATM 3582  HD2 HYP A 289      24.603  25.404 837.354  1.00263.61           H
HETATM 3583  CA  HYP A 289      21.562  24.733 838.859  1.00263.61           C
HETATM 3584  HA  HYP A 289      20.689  24.383 838.321  1.00263.61           H
HETATM 3585  CB  HYP A 289      22.501  23.641 839.392  1.00263.61           C
HETATM 3586  HB1 HYP A 289      22.502  23.971 839.758  1.00263.61           H
HETATM 3587  HB2 HYP A 289      22.081  23.396 839.308  1.00263.61           H
HETATM 3588  CG  HYP A 289      23.650  23.654 838.328  1.00263.61           C
HETATM 3589  HG  HYP A 289      23.334  23.032 837.463  1.00263.61           H
HETATM 3590  OE  HYP A 289      24.916  23.212 838.822  1.00263.61           O
HETATM 3591  HE  HYP A 289      25.203  23.791 839.531  1.00263.61           H
HETATM 3592  C   HYP A 289      21.087  25.818 839.776  1.00263.61           C
HETATM 3593  O   HYP A 289      21.689  26.890 839.813  1.00263.61           O
ATOM   3594  N   GLY A 290      19.970  25.550 840.497  1.00180.67           N
ATOM   3595  H   GLY A 290      19.520  24.661 840.459  1.00180.67           H
ATOM   3596  CA  GLY A 290      19.337  26.535 841.329  0.79180.67           C
ATOM   3597  HA3 GLY A 290      19.035  27.357 840.696  1.00180.67           H
ATOM   3598  HA2 GLY A 290      20.034  26.804 842.109  1.00180.67           H
ATOM   3599  C   GLY A 290      18.117  25.909 841.951  1.00180.67           C
ATOM   3600  O   GLY A 290      17.596  24.973 841.347  1.00180.67           O
ATOM   3601  N   PRO A 291      17.574  26.310 843.099  1.00306.78           N
ATOM   3602  CA  PRO A 291      18.116  27.265 844.047  0.79306.78           C
ATOM   3603  HA  PRO A 291      18.621  28.019 843.461  1.00306.78           H
ATOM   3604  CD  PRO A 291      16.125  26.337 843.152  1.00306.78           C
ATOM   3605  HD3 PRO A 291      15.773  27.066 842.389  1.00306.78           H
ATOM   3606  HD2 PRO A 291      15.731  25.328 842.932  1.00306.78           H
ATOM   3607  CB  PRO A 291      16.923  27.861 844.792  1.00306.78           C
ATOM   3608  HB3 PRO A 291      16.658  28.838 844.336  1.00306.78           H
ATOM   3609  HB2 PRO A 291      17.137  28.006 845.873  1.00306.78           H
ATOM   3610  CG  PRO A 291      15.796  26.862 844.552  1.00306.78           C
ATOM   3611  HG3 PRO A 291      15.888  26.026 845.278  1.00306.78           H
ATOM   3612  HG2 PRO A 291      14.788  27.321 844.636  1.00306.78           H
ATOM   3613  C   PRO A 291      19.100  26.780 845.075  1.00306.78           C
ATOM   3614  O   PRO A 291      19.628  27.655 845.761  1.00306.78           O
ATOM   3615  N   VAL A 292      19.330  25.456 845.231  1.00112.94           N
ATOM   3616  H   VAL A 292      18.922  24.786 844.616  1.00112.94           H
ATOM   3617  CA  VAL A 292      20.078  24.899 846.342  0.84112.94           C
ATOM   3618  HA  VAL A 292      20.507  23.963 846.015  1.00112.94           H
ATOM   3619  CB  VAL A 292      21.139  25.771 846.991  1.00112.94           C
ATOM   3620  HB  VAL A 292      20.676  26.725 847.323  1.00112.94           H
ATOM   3621  CG1 VAL A 292      21.703  25.049 848.225  1.00112.94           C
ATOM   3622 HG11 VAL A 292      20.893  24.844 848.958  1.00112.94           H
ATOM   3623 HG12 VAL A 292      22.473  25.678 848.721  1.00112.94           H
ATOM   3624 HG13 VAL A 292      22.169  24.082 847.935  1.00112.94           H
ATOM   3625  CG2 VAL A 292      22.236  26.088 845.958  1.00112.94           C
ATOM   3626 HG21 VAL A 292      22.666  25.150 845.545  1.00112.94           H
ATOM   3627 HG22 VAL A 292      21.828  26.694 845.121  1.00112.94           H
ATOM   3628 HG23 VAL A 292      23.055  26.665 846.441  1.00112.94           H
ATOM   3629  C   VAL A 292      18.984  24.627 847.322  1.00112.94           C
ATOM   3630  O   VAL A 292      17.881  25.148 847.163  1.00112.94           O
ATOM   3631  N   GLY A 293      19.224  23.803 848.354  1.00 36.33           N
ATOM   3632  H   GLY A 293      20.103  23.359 848.513  1.00 36.33           H
ATOM   3633  CA  GLY A 293      18.144  23.477 849.237  0.79 36.33           C
ATOM   3634  HA3 GLY A 293      17.242  23.455 848.642  1.00 36.33           H
ATOM   3635  HA2 GLY A 293      18.384  22.538 849.711  1.00 36.33           H
ATOM   3636  C   GLY A 293      18.006  24.529 850.282  1.00 36.33           C
ATOM   3637  O   GLY A 293      18.595  25.605 850.199  1.00 36.33           O
ATOM   3638  N   VAL A 294      17.189  24.209 851.304  1.00 89.64           N
ATOM   3639  H   VAL A 294      16.712  23.334 851.342  1.00 89.64           H
ATOM   3640  CA  VAL A 294      16.923  25.118 852.376  0.79 89.64           C
ATOM   3641  HA  VAL A 294      17.534  25.995 852.228  1.00 89.64           H
ATOM   3642  CB  VAL A 294      15.460  25.461 852.465  1.00 89.64           C
ATOM   3643  HB  VAL A 294      14.892  24.578 852.829  1.00 89.64           H
ATOM   3644  CG1 VAL A 294      15.270  26.612 853.466  1.00 89.64           C
ATOM   3645 HG11 VAL A 294      14.212  26.952 853.460  1.00 89.64           H
ATOM   3646 HG12 VAL A 294      15.532  26.296 854.496  1.00 89.64           H
ATOM   3647 HG13 VAL A 294      15.913  27.473 853.180  1.00 89.64           H
ATOM   3648  CG2 VAL A 294      14.963  25.782 851.043  1.00 89.64           C
ATOM   3649 HG21 VAL A 294      15.617  26.536 850.556  1.00 89.64           H
ATOM   3650 HG22 VAL A 294      14.968  24.859 850.423  1.00 89.64           H
ATOM   3651 HG23 VAL A 294      13.925  26.176 851.076  1.00 89.64           H
ATOM   3652  C   VAL A 294      17.356  24.377 853.596  1.00 89.64           C
ATOM   3653  O   VAL A 294      17.925  23.295 853.495  1.00 89.64           O
ATOM   3654  N   GLN A 295      17.142  24.968 854.777  1.00206.14           N
ATOM   3655  H   GLN A 295      16.717  25.865 854.835  1.00206.14           H
ATOM   3656  CA  GLN A 295      17.531  24.409 856.038  0.79206.14           C
ATOM   3657  HA  GLN A 295      18.530  24.009 855.940  1.00206.14           H
ATOM   3658  CB  GLN A 295      17.475  25.514 857.098  1.00206.14           C
ATOM   3659  HB3 GLN A 295      18.276  26.249 856.868  1.00206.14           H
ATOM   3660  HB2 GLN A 295      16.498  26.033 857.001  1.00206.14           H
ATOM   3661  CG  GLN A 295      17.628  25.069 858.545  1.00206.14           C
ATOM   3662  HG3 GLN A 295      18.600  24.561 858.718  1.00206.14           H
ATOM   3663  HG2 GLN A 295      16.796  24.386 858.821  1.00206.14           H
ATOM   3664  CD  GLN A 295      17.536  26.348 859.364  1.00206.14           C
ATOM   3665  OE1 GLN A 295      16.445  26.834 859.658  1.00206.14           O
ATOM   3666  NE2 GLN A 295      18.712  26.932 859.715  1.00206.14           N
ATOM   3667 HE22 GLN A 295      18.710  27.797 860.218  1.00206.14           H
ATOM   3668 HE21 GLN A 295      19.580  26.511 859.450  1.00206.14           H
ATOM   3669  C   GLN A 295      16.598  23.306 856.435  1.00206.14           C
ATOM   3670  O   GLN A 295      15.517  23.149 855.869  1.00206.14           O
ATOM   3671  N   GLY A 296      17.038  22.491 857.422  1.00 59.29           N
ATOM   3672  H   GLY A 296      17.915  22.637 857.871  1.00 59.29           H
ATOM   3673  CA  GLY A 296      16.279  21.361 857.885  0.86 59.29           C
ATOM   3674  HA3 GLY A 296      16.955  20.522 857.955  1.00 59.29           H
ATOM   3675  HA2 GLY A 296      15.466  21.216 857.188  1.00 59.29           H
ATOM   3676  C   GLY A 296      15.703  21.632 859.240  1.00 59.29           C
ATOM   3677  O   GLY A 296      15.266  22.727 859.590  1.00 59.29           O
ATOM   3678  N   PRO A 297      15.722  20.554 859.978  1.00199.82           N
ATOM   3679  CA  PRO A 297      15.219  20.546 861.322  1.00199.82           C
ATOM   3680  HA  PRO A 297      15.979  19.818 861.559  1.00199.82           H
ATOM   3681  CD  PRO A 297      15.333  19.316 859.317  1.00199.82           C
ATOM   3682  HD3 PRO A 297      14.484  19.542 858.637  1.00199.82           H
ATOM   3683  HD2 PRO A 297      16.192  18.920 858.735  1.00199.82           H
ATOM   3684  CB  PRO A 297      14.339  19.314 861.526  1.00199.82           C
ATOM   3685  HB3 PRO A 297      13.277  19.563 861.320  1.00199.82           H
ATOM   3686  HB2 PRO A 297      14.440  18.883 862.545  1.00199.82           H
ATOM   3687  CG  PRO A 297      14.895  18.365 860.449  1.00199.82           C
ATOM   3688  HG3 PRO A 297      14.165  17.594 860.121  1.00199.82           H
ATOM   3689  HG2 PRO A 297      15.803  17.867 860.851  1.00199.82           H
ATOM   3690  C   PRO A 297      15.837  21.348 862.413  1.00199.82           C
ATOM   3691  O   PRO A 297      16.965  21.805 862.235  1.00199.82           O
HETATM 3692  N   HYP A 298      15.155  21.555 863.498  1.00228.05           N
HETATM 3693  CD  HYP A 298      13.761  21.227 863.689  1.00228.05           C
HETATM 3694  HD1 HYP A 298      12.949  20.653 863.188  1.00228.05           H
HETATM 3695  HD2 HYP A 298      13.156  20.832 864.536  1.00228.05           H
HETATM 3696  CA  HYP A 298      15.654  22.260 864.621  1.00228.05           C
HETATM 3697  HA  HYP A 298      16.475  22.738 864.101  1.00228.05           H
HETATM 3698  CB  HYP A 298      14.447  23.146 864.981  1.00228.05           C
HETATM 3699  HB1 HYP A 298      14.793  23.475 864.859  1.00228.05           H
HETATM 3700  HB2 HYP A 298      14.516  22.888 865.396  1.00228.05           H
HETATM 3701  CG  HYP A 298      13.372  22.691 863.935  1.00228.05           C
HETATM 3702  HG  HYP A 298      13.525  23.264 862.996  1.00228.05           H
HETATM 3703  OE  HYP A 298      12.017  22.819 864.376  1.00228.05           O
HETATM 3704  HE  HYP A 298      11.869  22.250 865.135  1.00228.05           H
HETATM 3705  C   HYP A 298      16.156  21.260 865.615  1.00228.05           C
HETATM 3706  O   HYP A 298      15.454  20.286 865.881  1.00228.05           O
ATOM   3707  N   GLY A 299      17.378  21.463 866.147  1.00 44.80           N
ATOM   3708  H   GLY A 299      17.887  22.307 866.004  1.00 44.80           H
ATOM   3709  CA  GLY A 299      18.127  20.353 866.670  1.00 44.80           C
ATOM   3710  HA3 GLY A 299      17.948  19.510 866.016  1.00 44.80           H
ATOM   3711  HA2 GLY A 299      19.159  20.656 866.730  1.00 44.80           H
ATOM   3712  C   GLY A 299      17.628  20.006 868.049  1.00 44.80           C
ATOM   3713  O   GLY A 299      16.848  20.724 868.673  1.00 44.80           O
ATOM   3714  N   PRO A 300      18.108  18.871 868.501  1.00308.61           N
ATOM   3715  CA  PRO A 300      17.762  18.344 869.802  0.79308.61           C
ATOM   3716  HA  PRO A 300      18.824  18.269 869.972  1.00308.61           H
ATOM   3717  CD  PRO A 300      18.172  17.779 867.547  1.00308.61           C
ATOM   3718  HD3 PRO A 300      17.170  17.697 867.071  1.00308.61           H
ATOM   3719  HD2 PRO A 300      18.946  17.986 866.778  1.00308.61           H
ATOM   3720  CB  PRO A 300      17.719  16.819 869.711  1.00308.61           C
ATOM   3721  HB3 PRO A 300      16.663  16.479 869.658  1.00308.61           H
ATOM   3722  HB2 PRO A 300      18.225  16.340 870.576  1.00308.61           H
ATOM   3723  CG  PRO A 300      18.457  16.529 868.394  1.00308.61           C
ATOM   3724  HG3 PRO A 300      19.548  16.480 868.594  1.00308.61           H
ATOM   3725  HG2 PRO A 300      18.120  15.587 867.911  1.00308.61           H
ATOM   3726  C   PRO A 300      17.696  18.945 871.160  1.00308.61           C
ATOM   3727  O   PRO A 300      16.586  19.185 871.636  1.00308.61           O
ATOM   3728  N   ALA A 301      18.846  19.221 871.790  1.00293.71           N
ATOM   3729  H   ALA A 301      19.738  19.066 871.370  1.00293.71           H
ATOM   3730  CA  ALA A 301      18.846  19.660 873.153  0.84293.71           C
ATOM   3731  HA  ALA A 301      18.742  20.735 873.171  1.00293.71           H
ATOM   3732  CB  ALA A 301      17.826  18.954 874.063  1.00293.71           C
ATOM   3733  HB1 ALA A 301      16.818  18.969 873.595  1.00293.71           H
ATOM   3734  HB2 ALA A 301      18.126  17.897 874.225  1.00293.71           H
ATOM   3735  HB3 ALA A 301      17.769  19.459 875.051  1.00293.71           H
ATOM   3736  C   ALA A 301      20.197  19.251 873.633  1.00293.71           C
ATOM   3737  O   ALA A 301      21.028  18.843 872.825  1.00293.71           O
ATOM   3738  N   GLY A 302      20.473  19.311 874.949  1.00102.85           N
ATOM   3739  H   GLY A 302      19.826  19.588 875.656  1.00102.85           H
ATOM   3740  CA  GLY A 302      21.812  18.983 875.334  0.79102.85           C
ATOM   3741  HA3 GLY A 302      22.289  18.550 874.466  1.00102.85           H
ATOM   3742  HA2 GLY A 302      22.282  19.888 875.686  1.00102.85           H
ATOM   3743  C   GLY A 302      21.831  17.968 876.427  1.00102.85           C
ATOM   3744  O   GLY A 302      20.801  17.507 876.914  1.00102.85           O
ATOM   3745  N   GLU A 303      23.069  17.616 876.828  1.00188.76           N
ATOM   3746  H   GLU A 303      23.879  18.012 876.404  1.00188.76           H
ATOM   3747  CA  GLU A 303      23.332  16.637 877.837  0.82188.76           C
ATOM   3748  HA  GLU A 303      22.742  15.761 877.612  1.00188.76           H
ATOM   3749  CB  GLU A 303      24.826  16.276 877.923  1.00188.76           C
ATOM   3750  HB3 GLU A 303      25.408  17.180 878.203  1.00188.76           H
ATOM   3751  HB2 GLU A 303      24.978  15.505 878.708  1.00188.76           H
ATOM   3752  CG  GLU A 303      25.343  15.746 876.582  1.00188.76           C
ATOM   3753  HG3 GLU A 303      24.771  14.849 876.261  1.00188.76           H
ATOM   3754  HG2 GLU A 303      25.222  16.541 875.815  1.00188.76           H
ATOM   3755  CD  GLU A 303      26.820  15.400 876.706  1.00188.76           C
ATOM   3756  OE1 GLU A 303      27.589  16.244 877.237  1.00188.76           O
ATOM   3757  OE2 GLU A 303      27.199  14.281 876.265  1.00188.76           O
ATOM   3758  C   GLU A 303      22.887  17.214 879.144  1.00188.76           C
ATOM   3759  O   GLU A 303      22.568  18.397 879.243  1.00188.76           O
ATOM   3760  N   GLU A 304      22.811  16.363 880.180  1.00197.02           N
ATOM   3761  H   GLU A 304      23.081  15.406 880.103  1.00197.02           H
ATOM   3762  CA  GLU A 304      22.300  16.779 881.454  0.79197.02           C
ATOM   3763  HA  GLU A 304      21.501  17.479 881.261  1.00197.02           H
ATOM   3764  CB  GLU A 304      21.767  15.586 882.263  1.00197.02           C
ATOM   3765  HB3 GLU A 304      22.595  14.879 882.490  1.00197.02           H
ATOM   3766  HB2 GLU A 304      21.345  15.958 883.220  1.00197.02           H
ATOM   3767  CG  GLU A 304      20.668  14.864 881.475  1.00197.02           C
ATOM   3768  HG3 GLU A 304      21.105  14.381 880.574  1.00197.02           H
ATOM   3769  HG2 GLU A 304      19.902  15.600 881.150  1.00197.02           H
ATOM   3770  CD  GLU A 304      20.009  13.808 882.349  1.00197.02           C
ATOM   3771  OE1 GLU A 304      20.667  12.777 882.649  1.00197.02           O
ATOM   3772  OE2 GLU A 304      18.825  14.022 882.723  1.00197.02           O
ATOM   3773  C   GLU A 304      23.376  17.476 882.231  1.00197.02           C
ATOM   3774  O   GLU A 304      24.544  17.482 881.844  1.00197.02           O
ATOM   3775  N   GLY A 305      22.974  18.107 883.356  1.00 69.67           N
ATOM   3776  H   GLY A 305      22.021  18.089 883.648  1.00 69.67           H
ATOM   3777  CA  GLY A 305      23.858  18.892 884.174  0.79 69.67           C
ATOM   3778  HA3 GLY A 305      23.239  19.479 884.837  1.00 69.67           H
ATOM   3779  HA2 GLY A 305      24.477  19.481 883.514  1.00 69.67           H
ATOM   3780  C   GLY A 305      24.730  18.001 884.997  1.00 69.67           C
ATOM   3781  O   GLY A 305      24.677  16.776 884.892  1.00 69.67           O
ATOM   3782  N   LYS A 306      25.579  18.632 885.837  1.00205.85           N
ATOM   3783  H   LYS A 306      25.600  19.627 885.910  1.00205.85           H
ATOM   3784  CA  LYS A 306      26.492  17.921 886.686  0.92205.85           C
ATOM   3785  HA  LYS A 306      26.349  16.864 886.518  1.00205.85           H
ATOM   3786  CB  LYS A 306      27.969  18.315 886.485  1.00205.85           C
ATOM   3787  HB3 LYS A 306      28.583  17.834 887.275  1.00205.85           H
ATOM   3788  HB2 LYS A 306      28.061  19.417 886.598  1.00205.85           H
ATOM   3789  CG  LYS A 306      28.540  17.919 885.118  1.00205.85           C
ATOM   3790  HG3 LYS A 306      28.519  16.813 885.016  1.00205.85           H
ATOM   3791  HG2 LYS A 306      27.900  18.354 884.321  1.00205.85           H
ATOM   3792  CD  LYS A 306      29.971  18.428 884.918  1.00205.85           C
ATOM   3793  HD3 LYS A 306      29.974  19.530 885.054  1.00205.85           H
ATOM   3794  HD2 LYS A 306      30.622  17.980 885.700  1.00205.85           H
ATOM   3795  CE  LYS A 306      30.568  18.107 883.544  1.00205.85           C
ATOM   3796  HE3 LYS A 306      31.553  18.610 883.438  1.00205.85           H
ATOM   3797  HE2 LYS A 306      30.696  17.013 883.393  1.00205.85           H
ATOM   3798  NZ  LYS A 306      29.687  18.616 882.471  1.00205.85           N
ATOM   3799  HZ1 LYS A 306      29.349  19.567 882.722  1.00205.85           H
ATOM   3800  HZ2 LYS A 306      28.875  17.976 882.361  1.00205.85           H
ATOM   3801  HZ3 LYS A 306      30.216  18.659 881.577  1.00205.85           H
ATOM   3802  C   LYS A 306      26.129  18.246 888.107  1.00205.85           C
ATOM   3803  O   LYS A 306      25.103  18.870 888.373  1.00205.85           O
ATOM   3804  N   ARG A 307      26.980  17.807 889.058  1.00227.76           N
ATOM   3805  H   ARG A 307      27.816  17.318 888.820  1.00227.76           H
ATOM   3806  CA  ARG A 307      26.736  17.969 890.467  0.89227.76           C
ATOM   3807  HA  ARG A 307      27.801  18.129 890.549  1.00227.76           H
ATOM   3808  CB  ARG A 307      27.142  16.840 891.441  1.00227.76           C
ATOM   3809  HB3 ARG A 307      28.240  16.686 891.370  1.00227.76           H
ATOM   3810  HB2 ARG A 307      26.895  17.129 892.485  1.00227.76           H
ATOM   3811  CG  ARG A 307      26.433  15.525 891.101  1.00227.76           C
ATOM   3812  HG3 ARG A 307      25.347  15.639 891.299  1.00227.76           H
ATOM   3813  HG2 ARG A 307      26.566  15.337 890.013  1.00227.76           H
ATOM   3814  CD  ARG A 307      26.967  14.288 891.834  1.00227.76           C
ATOM   3815  HD3 ARG A 307      28.016  14.077 891.535  1.00227.76           H
ATOM   3816  HD2 ARG A 307      26.338  13.398 891.619  1.00227.76           H
ATOM   3817  NE  ARG A 307      26.958  14.512 893.307  1.00227.76           N
ATOM   3818  HE  ARG A 307      26.106  14.439 893.825  1.00227.76           H
ATOM   3819  CZ  ARG A 307      28.137  14.760 893.951  1.00227.76           C
ATOM   3820  NH1 ARG A 307      29.283  14.919 893.227  1.00227.76           N
ATOM   3821 HH11 ARG A 307      30.150  15.095 893.693  1.00227.76           H
ATOM   3822 HH12 ARG A 307      29.253  14.876 892.228  1.00227.76           H
ATOM   3823  NH2 ARG A 307      28.180  14.824 895.314  1.00227.76           N
ATOM   3824 HH21 ARG A 307      27.346  14.690 895.849  1.00227.76           H
ATOM   3825 HH22 ARG A 307      29.056  14.952 895.779  1.00227.76           H
ATOM   3826  C   ARG A 307      26.566  19.370 890.971  1.00227.76           C
ATOM   3827  O   ARG A 307      27.183  20.304 890.461  1.00227.76           O
ATOM   3828  N   GLY A 308      25.695  19.549 891.989  1.00 58.71           N
ATOM   3829  H   GLY A 308      25.195  18.793 892.403  1.00 58.71           H
ATOM   3830  CA  GLY A 308      25.403  20.863 892.495  0.79 58.71           C
ATOM   3831  HA3 GLY A 308      25.661  21.568 891.718  1.00 58.71           H
ATOM   3832  HA2 GLY A 308      24.359  20.878 892.768  1.00 58.71           H
ATOM   3833  C   GLY A 308      26.223  21.175 893.710  1.00 58.71           C
ATOM   3834  O   GLY A 308      27.220  20.521 894.009  1.00 58.71           O
ATOM   3835  N   ALA A 309      25.792  22.237 894.425  1.00284.37           N
ATOM   3836  H   ALA A 309      24.985  22.749 894.141  1.00284.37           H
ATOM   3837  CA  ALA A 309      26.431  22.732 895.611  0.84284.37           C
ATOM   3838  HA  ALA A 309      25.525  23.312 895.710  1.00284.37           H
ATOM   3839  CB  ALA A 309      27.003  24.163 895.686  1.00284.37           C
ATOM   3840  HB1 ALA A 309      26.275  24.840 896.184  1.00284.37           H
ATOM   3841  HB2 ALA A 309      27.946  24.168 896.273  1.00284.37           H
ATOM   3842  HB3 ALA A 309      27.212  24.556 894.668  1.00284.37           H
ATOM   3843  C   ALA A 309      26.121  22.081 896.917  1.00284.37           C
ATOM   3844  O   ALA A 309      25.185  21.292 897.042  1.00284.37           O
ATOM   3845  N   ARG A 310      26.949  22.412 897.928  1.00999.99           N
ATOM   3846  H   ARG A 310      27.710  23.041 897.787  1.00999.99           H
ATOM   3847  CA  ARG A 310      26.782  21.948 899.275  0.89999.99           C
ATOM   3848  HA  ARG A 310      26.463  20.918 899.231  1.00999.99           H
ATOM   3849  CB  ARG A 310      28.089  22.067 900.098  1.00999.99           C
ATOM   3850  HB3 ARG A 310      28.830  21.340 899.700  1.00999.99           H
ATOM   3851  HB2 ARG A 310      27.874  21.798 901.154  1.00999.99           H
ATOM   3852  CG  ARG A 310      28.734  23.462 900.060  1.00999.99           C
ATOM   3853  HG3 ARG A 310      29.065  23.658 899.017  1.00999.99           H
ATOM   3854  HG2 ARG A 310      27.982  24.231 900.334  1.00999.99           H
ATOM   3855  CD  ARG A 310      29.954  23.611 900.983  1.00999.99           C
ATOM   3856  HD3 ARG A 310      29.657  23.520 902.049  1.00999.99           H
ATOM   3857  HD2 ARG A 310      30.749  22.870 900.751  1.00999.99           H
ATOM   3858  NE  ARG A 310      30.521  24.978 900.777  1.00999.99           N
ATOM   3859  HE  ARG A 310      30.494  25.392 899.867  1.00999.99           H
ATOM   3860  CZ  ARG A 310      31.065  25.674 901.819  1.00999.99           C
ATOM   3861  NH1 ARG A 310      31.168  25.102 903.054  1.00999.99           N
ATOM   3862 HH11 ARG A 310      31.428  27.381 900.728  1.00999.99           H
ATOM   3863 HH12 ARG A 310      31.886  27.469 902.396  1.00999.99           H
ATOM   3864  NH2 ARG A 310      31.504  26.953 901.629  1.00999.99           N
ATOM   3865 HH21 ARG A 310      30.880  24.155 903.193  1.00999.99           H
ATOM   3866 HH22 ARG A 310      31.554  25.624 903.814  1.00999.99           H
ATOM   3867  C   ARG A 310      25.691  22.766 899.903  1.00999.99           C
ATOM   3868  O   ARG A 310      25.415  23.886 899.477  1.00999.99           O
ATOM   3869  N   GLY A 311      25.027  22.199 900.934  1.00 56.20           N
ATOM   3870  H   GLY A 311      25.274  21.300 901.288  1.00 56.20           H
ATOM   3871  CA  GLY A 311      23.881  22.826 901.538  0.79 56.20           C
ATOM   3872  HA3 GLY A 311      23.372  23.378 900.763  1.00 56.20           H
ATOM   3873  HA2 GLY A 311      23.289  22.040 901.983  1.00 56.20           H
ATOM   3874  C   GLY A 311      24.299  23.783 902.620  1.00 56.20           C
ATOM   3875  O   GLY A 311      25.477  24.101 902.775  1.00 56.20           O
ATOM   3876  N   GLU A 312      23.298  24.261 903.399  1.00357.21           N
ATOM   3877  H   GLU A 312      22.353  23.971 903.264  1.00357.21           H
ATOM   3878  CA  GLU A 312      23.499  25.247 904.428  0.79357.21           C
ATOM   3879  HA  GLU A 312      22.420  25.303 904.451  1.00357.21           H
ATOM   3880  CB  GLU A 312      23.242  26.740 904.098  1.00357.21           C
ATOM   3881  HB3 GLU A 312      23.732  26.976 903.129  1.00357.21           H
ATOM   3882  HB2 GLU A 312      23.704  27.382 904.876  1.00357.21           H
ATOM   3883  CG  GLU A 312      21.760  27.104 903.980  1.00357.21           C
ATOM   3884  HG3 GLU A 312      21.261  26.960 904.962  1.00357.21           H
ATOM   3885  HG2 GLU A 312      21.254  26.475 903.216  1.00357.21           H
ATOM   3886  CD  GLU A 312      21.674  28.572 903.582  1.00357.21           C
ATOM   3887  OE1 GLU A 312      21.003  28.867 902.557  1.00357.21           O
ATOM   3888  OE2 GLU A 312      22.276  29.417 904.297  1.00357.21           O
ATOM   3889  C   GLU A 312      23.432  24.771 905.863  1.00357.21           C
ATOM   3890  O   GLU A 312      22.910  23.690 906.099  1.00357.21           O
HETATM 3891  N   HYP A 313      23.970  25.481 906.838  1.00292.67           N
HETATM 3892  CD  HYP A 313      24.671  26.731 906.654  1.00292.67           C
HETATM 3893  HD1 HYP A 313      24.709  27.528 905.878  1.00292.67           H
HETATM 3894  HD2 HYP A 313      25.727  27.080 906.712  1.00292.67           H
HETATM 3895  CA  HYP A 313      23.933  25.208 908.242  0.79292.67           C
HETATM 3896  HA  HYP A 313      24.994  25.405 908.342  1.00292.67           H
HETATM 3897  CB  HYP A 313      23.317  26.454 908.800  1.00292.67           C
HETATM 3898  HB1 HYP A 313      23.578  26.270 909.176  1.00292.67           H
HETATM 3899  HB2 HYP A 313      22.929  26.191 908.648  1.00292.67           H
HETATM 3900  CG  HYP A 313      23.963  27.503 907.832  1.00292.67           C
HETATM 3901  HG  HYP A 313      24.707  28.123 908.377  1.00292.67           H
HETATM 3902  OE  HYP A 313      22.911  28.316 907.309  1.00292.67           O
HETATM 3903  HE  HYP A 313      22.289  27.764 906.830  1.00292.67           H
HETATM 3904  C   HYP A 313      23.649  23.860 908.863  1.00292.67           C
HETATM 3905  O   HYP A 313      24.543  23.018 908.801  1.00292.67           O
ATOM   3906  N   GLY A 314      22.477  23.607 909.510  1.00 64.47           N
ATOM   3907  H   GLY A 314      22.370  22.785 910.064  1.00 64.47           H
ATOM   3908  CA  GLY A 314      21.245  24.265 909.196  0.79 64.47           C
ATOM   3909  HA3 GLY A 314      20.665  23.576 908.599  1.00 64.47           H
ATOM   3910  HA2 GLY A 314      21.498  25.177 908.676  1.00 64.47           H
ATOM   3911  C   GLY A 314      20.445  24.620 910.434  1.00 64.47           C
ATOM   3912  O   GLY A 314      20.174  25.798 910.655  1.00 64.47           O
ATOM   3913  N   PRO A 315      20.031  23.670 911.245  1.00129.80           N
ATOM   3914  CA  PRO A 315      19.248  23.948 912.439  0.82129.80           C
ATOM   3915  HA  PRO A 315      18.450  24.608 912.133  1.00129.80           H
ATOM   3916  CD  PRO A 315      19.798  22.321 910.764  1.00129.80           C
ATOM   3917  HD3 PRO A 315      18.926  22.345 910.076  1.00129.80           H
ATOM   3918  HD2 PRO A 315      20.701  21.937 910.242  1.00129.80           H
ATOM   3919  CB  PRO A 315      18.707  22.588 912.891  1.00129.80           C
ATOM   3920  HB3 PRO A 315      17.624  22.539 912.649  1.00129.80           H
ATOM   3921  HB2 PRO A 315      18.846  22.429 913.982  1.00129.80           H
ATOM   3922  CG  PRO A 315      19.468  21.551 912.047  1.00129.80           C
ATOM   3923  HG3 PRO A 315      20.418  21.293 912.560  1.00129.80           H
ATOM   3924  HG2 PRO A 315      18.877  20.628 911.867  1.00129.80           H
ATOM   3925  C   PRO A 315      20.018  24.650 913.512  1.00129.80           C
ATOM   3926  O   PRO A 315      21.226  24.840 913.379  1.00129.80           O
ATOM   3927  N   THR A 316      19.288  25.068 914.572  1.00230.19           N
ATOM   3928  H   THR A 316      18.314  24.866 914.634  1.00230.19           H
ATOM   3929  CA  THR A 316      19.823  25.826 915.669  0.79230.19           C
ATOM   3930  HA  THR A 316      20.538  26.524 915.262  1.00230.19           H
ATOM   3931  CB  THR A 316      18.759  26.551 916.456  1.00230.19           C
ATOM   3932  HB  THR A 316      19.034  25.787 917.211  1.00230.19           H
ATOM   3933  OG1 THR A 316      19.233  27.517 917.379  1.00230.19           O
ATOM   3934  HG1 THR A 316      20.116  27.751 917.084  1.00230.19           H
ATOM   3935  CG2 THR A 316      17.416  25.849 916.711  1.00230.19           C
ATOM   3936 HG21 THR A 316      16.723  26.529 917.251  1.00230.19           H
ATOM   3937 HG22 THR A 316      17.572  24.940 917.331  1.00230.19           H
ATOM   3938 HG23 THR A 316      16.943  25.546 915.753  1.00230.19           H
ATOM   3939  C   THR A 316      20.534  24.877 916.604  1.00230.19           C
ATOM   3940  O   THR A 316      20.861  23.758 916.213  1.00230.19           O
ATOM   3941  N   GLY A 317      20.814  25.296 917.868  1.00 60.58           N
ATOM   3942  H   GLY A 317      20.552  26.192 918.220  1.00 60.58           H
ATOM   3943  CA  GLY A 317      21.596  24.447 918.734  0.93 60.58           C
ATOM   3944  HA3 GLY A 317      21.714  23.503 918.222  1.00 60.58           H
ATOM   3945  HA2 GLY A 317      22.530  24.958 918.915  1.00 60.58           H
ATOM   3946  C   GLY A 317      20.934  24.185 920.056  1.00 60.58           C
ATOM   3947  O   GLY A 317      20.060  24.929 920.498  1.00 60.58           O
ATOM   3948  N   LEU A 318      21.377  23.083 920.718  1.00 97.82           N
ATOM   3949  H   LEU A 318      22.090  22.499 920.339  1.00 97.82           H
ATOM   3950  CA  LEU A 318      20.852  22.677 921.997  1.00 97.82           C
ATOM   3951  HA  LEU A 318      20.206  23.467 922.346  1.00 97.82           H
ATOM   3952  CB  LEU A 318      20.081  21.348 921.981  1.00 97.82           C
ATOM   3953  HB3 LEU A 318      20.643  20.608 921.372  1.00 97.82           H
ATOM   3954  HB2 LEU A 318      20.040  20.969 923.025  1.00 97.82           H
ATOM   3955  CG  LEU A 318      18.638  21.455 921.480  1.00 97.82           C
ATOM   3956  HG  LEU A 318      18.640  21.839 920.438  1.00 97.82           H
ATOM   3957  CD1 LEU A 318      17.964  20.073 921.498  1.00 97.82           C
ATOM   3958 HD11 LEU A 318      18.497  19.377 920.814  1.00 97.82           H
ATOM   3959 HD12 LEU A 318      16.905  20.150 921.174  1.00 97.82           H
ATOM   3960 HD13 LEU A 318      17.991  19.648 922.524  1.00 97.82           H
ATOM   3961  CD2 LEU A 318      17.863  22.444 922.369  1.00 97.82           C
ATOM   3962 HD21 LEU A 318      16.810  22.536 922.031  1.00 97.82           H
ATOM   3963 HD22 LEU A 318      17.866  22.083 923.421  1.00 97.82           H
ATOM   3964 HD23 LEU A 318      18.338  23.448 922.344  1.00 97.82           H
ATOM   3965  C   LEU A 318      21.943  22.435 923.021  1.00 97.82           C
ATOM   3966  O   LEU A 318      22.882  21.669 922.811  1.00 97.82           O
HETATM 3967  N   HYP A 319      21.816  23.149 924.115  1.00270.83           N
HETATM 3968  CD  HYP A 319      20.913  24.276 924.176  1.00270.83           C
HETATM 3969  HD1 HYP A 319      21.002  25.386 924.198  1.00270.83           H
HETATM 3970  HD2 HYP A 319      20.001  24.609 923.630  1.00270.83           H
HETATM 3971  CA  HYP A 319      22.497  23.019 925.375  1.00270.83           C
HETATM 3972  HA  HYP A 319      22.825  24.048 925.457  1.00270.83           H
HETATM 3973  CB  HYP A 319      21.303  22.981 926.303  1.00270.83           C
HETATM 3974  HB1 HYP A 319      21.663  23.169 926.583  1.00270.83           H
HETATM 3975  HB2 HYP A 319      21.352  22.513 926.158  1.00270.83           H
HETATM 3976  CG  HYP A 319      20.295  23.914 925.564  1.00270.83           C
HETATM 3977  HG  HYP A 319      20.088  24.833 926.153  1.00270.83           H
HETATM 3978  OE  HYP A 319      19.096  23.159 925.364  1.00270.83           O
HETATM 3979  HE  HYP A 319      18.458  23.690 924.883  1.00270.83           H
HETATM 3980  C   HYP A 319      23.531  21.979 925.714  1.00270.83           C
HETATM 3981  O   HYP A 319      24.555  21.904 925.038  1.00270.83           O
ATOM   3982  N   GLY A 320      23.283  21.202 926.805  1.00 71.14           N
ATOM   3983  H   GLY A 320      22.416  21.241 927.296  1.00 71.14           H
ATOM   3984  CA  GLY A 320      24.302  20.365 927.394  0.79 71.14           C
ATOM   3985  HA3 GLY A 320      25.167  20.987 927.572  1.00 71.14           H
ATOM   3986  HA2 GLY A 320      24.480  19.545 926.714  1.00 71.14           H
ATOM   3987  C   GLY A 320      23.817  19.806 928.714  1.00 71.14           C
ATOM   3988  O   GLY A 320      22.718  20.116 929.172  1.00 71.14           O
ATOM   3989  N   PRO A 321      24.629  18.965 929.325  1.00224.40           N
ATOM   3990  CA  PRO A 321      24.285  18.367 930.605  0.79224.40           C
ATOM   3991  HA  PRO A 321      23.262  18.032 930.527  1.00224.40           H
ATOM   3992  CD  PRO A 321      25.455  18.067 928.527  1.00224.40           C
ATOM   3993  HD3 PRO A 321      26.459  18.528 928.408  1.00224.40           H
ATOM   3994  HD2 PRO A 321      24.982  17.913 927.533  1.00224.40           H
ATOM   3995  CB  PRO A 321      25.272  17.209 930.772  1.00224.40           C
ATOM   3996  HB3 PRO A 321      26.220  17.596 931.205  1.00224.40           H
ATOM   3997  HB2 PRO A 321      24.878  16.394 931.416  1.00224.40           H
ATOM   3998  CG  PRO A 321      25.540  16.760 929.328  1.00224.40           C
ATOM   3999  HG3 PRO A 321      24.714  16.088 929.011  1.00224.40           H
ATOM   4000  HG2 PRO A 321      26.513  16.235 929.209  1.00224.40           H
ATOM   4001  C   PRO A 321      24.397  19.359 931.730  1.00224.40           C
ATOM   4002  O   PRO A 321      25.099  20.361 931.599  1.00224.40           O
ATOM   4003  N   PRO A 322      23.667  19.094 932.785  1.00198.69           N
ATOM   4004  CA  PRO A 322      23.582  19.900 933.989  0.93198.69           C
ATOM   4005  HA  PRO A 322      23.367  20.901 933.649  1.00198.69           H
ATOM   4006  CD  PRO A 322      22.681  18.028 932.750  1.00198.69           C
ATOM   4007  HD3 PRO A 322      21.838  18.357 932.106  1.00198.69           H
ATOM   4008  HD2 PRO A 322      23.141  17.102 932.344  1.00198.69           H
ATOM   4009  CB  PRO A 322      22.388  19.316 934.750  1.00198.69           C
ATOM   4010  HB3 PRO A 322      22.530  19.348 935.851  1.00198.69           H
ATOM   4011  HB2 PRO A 322      21.479  19.893 934.476  1.00198.69           H
ATOM   4012  CG  PRO A 322      22.239  17.885 934.208  1.00198.69           C
ATOM   4013  HG3 PRO A 322      21.208  17.483 934.309  1.00198.69           H
ATOM   4014  HG2 PRO A 322      22.955  17.218 934.735  1.00198.69           H
ATOM   4015  C   PRO A 322      24.782  20.030 934.906  1.00198.69           C
ATOM   4016  O   PRO A 322      24.982  21.137 935.402  1.00198.69           O
ATOM   4017  N   GLY A 323      25.590  18.980 935.192  1.00128.90           N
ATOM   4018  H   GLY A 323      25.475  18.067 934.810  1.00128.90           H
ATOM   4019  CA  GLY A 323      26.677  19.193 936.128  0.79128.90           C
ATOM   4020  HA3 GLY A 323      27.598  18.943 935.622  1.00128.90           H
ATOM   4021  HA2 GLY A 323      26.620  20.219 936.463  1.00128.90           H
ATOM   4022  C   GLY A 323      26.511  18.276 937.318  1.00128.90           C
ATOM   4023  O   GLY A 323      25.711  17.342 937.285  1.00128.90           O
ATOM   4024  N   GLU A 324      27.266  18.545 938.417  1.00287.60           N
ATOM   4025  H   GLU A 324      27.890  19.321 938.450  1.00287.60           H
ATOM   4026  CA  GLU A 324      27.302  17.662 939.563  0.95287.60           C
ATOM   4027  HA  GLU A 324      26.593  16.867 939.385  1.00287.60           H
ATOM   4028  CB  GLU A 324      28.719  17.098 939.778  1.00287.60           C
ATOM   4029  HB3 GLU A 324      29.142  16.809 938.792  1.00287.60           H
ATOM   4030  HB2 GLU A 324      29.357  17.903 940.202  1.00287.60           H
ATOM   4031  CG  GLU A 324      28.787  15.873 940.689  1.00287.60           C
ATOM   4032  HG3 GLU A 324      29.850  15.603 940.864  1.00287.60           H
ATOM   4033  HG2 GLU A 324      28.291  16.059 941.666  1.00287.60           H
ATOM   4034  CD  GLU A 324      28.109  14.730 939.949  1.00287.60           C
ATOM   4035  OE1 GLU A 324      28.129  13.584 940.473  1.00287.60           O
ATOM   4036  OE2 GLU A 324      27.567  14.988 938.841  1.00287.60           O
ATOM   4037  C   GLU A 324      26.932  18.408 940.826  1.00287.60           C
ATOM   4038  O   GLU A 324      26.794  19.629 940.825  1.00287.60           O
ATOM   4039  N   ARG A 325      26.735  17.653 941.935  1.00169.94           N
ATOM   4040  H   ARG A 325      26.833  16.662 941.899  1.00169.94           H
ATOM   4041  CA  ARG A 325      26.417  18.180 943.246  1.00169.94           C
ATOM   4042  HA  ARG A 325      25.845  19.087 943.121  1.00169.94           H
ATOM   4043  CB  ARG A 325      25.654  17.169 944.135  1.00169.94           C
ATOM   4044  HB3 ARG A 325      26.168  16.186 944.070  1.00169.94           H
ATOM   4045  HB2 ARG A 325      25.688  17.504 945.194  1.00169.94           H
ATOM   4046  CG  ARG A 325      24.179  16.981 943.753  1.00169.94           C
ATOM   4047  HG3 ARG A 325      24.101  16.851 942.652  1.00169.94           H
ATOM   4048  HG2 ARG A 325      23.619  17.899 944.033  1.00169.94           H
ATOM   4049  CD  ARG A 325      23.526  15.764 944.428  1.00169.94           C
ATOM   4050  HD3 ARG A 325      24.037  14.824 944.130  1.00169.94           H
ATOM   4051  HD2 ARG A 325      22.446  15.698 944.174  1.00169.94           H
ATOM   4052  NE  ARG A 325      23.641  15.903 945.909  1.00169.94           N
ATOM   4053  HE  ARG A 325      24.519  15.729 946.355  1.00169.94           H
ATOM   4054  CZ  ARG A 325      22.562  16.277 946.659  1.00169.94           C
ATOM   4055  NH1 ARG A 325      21.346  16.468 946.070  1.00169.94           N
ATOM   4056 HH11 ARG A 325      21.233  16.306 945.090  1.00169.94           H
ATOM   4057 HH12 ARG A 325      20.560  16.740 946.625  1.00169.94           H
ATOM   4058  NH2 ARG A 325      22.698  16.446 948.007  1.00169.94           N
ATOM   4059 HH21 ARG A 325      21.910  16.717 948.560  1.00169.94           H
ATOM   4060 HH22 ARG A 325      23.587  16.297 948.441  1.00169.94           H
ATOM   4061  C   ARG A 325      27.709  18.506 943.940  1.00169.94           C
ATOM   4062  O   ARG A 325      28.779  18.071 943.518  1.00169.94           O
ATOM   4063  N   GLY A 326      27.631  19.311 945.025  1.00 32.99           N
ATOM   4064  H   GLY A 326      26.760  19.649 945.372  1.00 32.99           H
ATOM   4065  CA  GLY A 326      28.806  19.741 945.738  0.93 32.99           C
ATOM   4066  HA3 GLY A 326      29.652  19.586 945.084  1.00 32.99           H
ATOM   4067  HA2 GLY A 326      28.650  20.771 946.023  1.00 32.99           H
ATOM   4068  C   GLY A 326      28.994  18.918 946.978  1.00 32.99           C
ATOM   4069  O   GLY A 326      28.645  17.740 947.026  1.00 32.99           O
ATOM   4070  N   GLY A 327      29.582  19.555 948.017  1.00 61.15           N
ATOM   4071  H   GLY A 327      29.851  20.513 947.957  1.00 61.15           H
ATOM   4072  CA  GLY A 327      29.847  18.912 949.276  1.00 61.15           C
ATOM   4073  HA3 GLY A 327      30.896  18.654 949.301  1.00 61.15           H
ATOM   4074  HA2 GLY A 327      29.170  18.077 949.376  1.00 61.15           H
ATOM   4075  C   GLY A 327      29.563  19.920 950.342  1.00 61.15           C
ATOM   4076  O   GLY A 327      29.569  21.117 950.064  1.00 61.15           O
HETATM 4077  N   HYP A 328      29.464  19.430 951.563  1.00266.82           N
HETATM 4078  CD  HYP A 328      30.021  18.144 951.900  1.00266.82           C
HETATM 4079  HD1 HYP A 328      30.765  17.449 951.450  1.00266.82           H
HETATM 4080  HD2 HYP A 328      29.640  17.142 952.202  1.00266.82           H
HETATM 4081  CA  HYP A 328      29.045  20.078 952.772  0.96266.82           C
HETATM 4082  HA  HYP A 328      28.462  19.232 953.115  1.00266.82           H
HETATM 4083  CB  HYP A 328      30.310  20.069 953.573  1.00266.82           C
HETATM 4084  HB1 HYP A 328      29.954  20.098 953.912  1.00266.82           H
HETATM 4085  HB2 HYP A 328      30.364  20.456 953.272  1.00266.82           H
HETATM 4086  CG  HYP A 328      30.859  18.674 953.122  1.00266.82           C
HETATM 4087  HG  HYP A 328      31.860  18.904 952.697  1.00266.82           H
HETATM 4088  OE  HYP A 328      31.032  17.705 954.158  1.00266.82           O
HETATM 4089  HE  HYP A 328      31.674  18.029 954.794  1.00266.82           H
HETATM 4090  C   HYP A 328      28.197  21.286 952.668  1.00266.82           C
HETATM 4091  O   HYP A 328      27.667  21.593 951.606  1.00266.82           O
ATOM   4092  N   GLY A 329      28.032  21.977 953.790  1.00 74.38           N
ATOM   4093  H   GLY A 329      28.496  21.743 954.641  1.00 74.38           H
ATOM   4094  CA  GLY A 329      27.135  23.075 953.835  0.79 74.38           C
ATOM   4095  HA3 GLY A 329      26.123  22.709 953.768  1.00 74.38           H
ATOM   4096  HA2 GLY A 329      27.437  23.790 953.084  1.00 74.38           H
ATOM   4097  C   GLY A 329      27.403  23.630 955.188  1.00 74.38           C
ATOM   4098  O   GLY A 329      28.376  23.250 955.838  1.00 74.38           O
ATOM   4099  N   SER A 330      26.550  24.542 955.662  1.00122.01           N
ATOM   4100  H   SER A 330      25.760  24.876 955.153  1.00122.01           H
ATOM   4101  CA  SER A 330      26.822  25.135 956.929  0.83122.01           C
ATOM   4102  HA  SER A 330      27.877  25.371 956.947  1.00122.01           H
ATOM   4103  CB  SER A 330      26.009  26.422 957.141  1.00122.01           C
ATOM   4104  HB3 SER A 330      26.231  26.866 958.135  1.00122.01           H
ATOM   4105  HB2 SER A 330      26.268  27.161 956.352  1.00122.01           H
ATOM   4106  OG  SER A 330      24.621  26.133 957.058  1.00122.01           O
ATOM   4107  HG  SER A 330      24.483  25.761 956.183  1.00122.01           H
ATOM   4108  C   SER A 330      26.534  24.188 958.054  1.00122.01           C
ATOM   4109  O   SER A 330      25.592  23.399 958.001  1.00122.01           O
ATOM   4110  N   ARG A 331      27.378  24.257 959.111  1.00999.99           N
ATOM   4111  H   ARG A 331      28.155  24.881 959.121  1.00999.99           H
ATOM   4112  CA  ARG A 331      27.199  23.462 960.296  0.96999.99           C
ATOM   4113  HA  ARG A 331      26.839  22.490 959.991  1.00999.99           H
ATOM   4114  CB  ARG A 331      28.472  23.337 961.149  1.00999.99           C
ATOM   4115  HB3 ARG A 331      29.260  22.857 960.530  1.00999.99           H
ATOM   4116  HB2 ARG A 331      28.273  22.680 962.023  1.00999.99           H
ATOM   4117  CG  ARG A 331      29.001  24.684 961.641  1.00999.99           C
ATOM   4118  HG3 ARG A 331      28.302  25.100 962.398  1.00999.99           H
ATOM   4119  HG2 ARG A 331      29.040  25.384 960.779  1.00999.99           H
ATOM   4120  CD  ARG A 331      30.406  24.574 962.233  1.00999.99           C
ATOM   4121  HD3 ARG A 331      30.432  23.883 963.103  1.00999.99           H
ATOM   4122  HD2 ARG A 331      30.806  25.569 962.524  1.00999.99           H
ATOM   4123  NE  ARG A 331      31.278  24.012 961.164  1.00999.99           N
ATOM   4124  HE  ARG A 331      30.911  23.318 960.544  1.00999.99           H
ATOM   4125  CZ  ARG A 331      32.566  24.439 961.013  1.00999.99           C
ATOM   4126  NH1 ARG A 331      33.091  25.369 961.863  1.00999.99           N
ATOM   4127 HH11 ARG A 331      32.937  23.264 959.368  1.00999.99           H
ATOM   4128 HH12 ARG A 331      34.270  24.246 959.879  1.00999.99           H
ATOM   4129  NH2 ARG A 331      33.327  23.935 959.999  1.00999.99           N
ATOM   4130 HH21 ARG A 331      34.036  25.674 961.746  1.00999.99           H
ATOM   4131 HH22 ARG A 331      32.535  25.742 962.606  1.00999.99           H
ATOM   4132  C   ARG A 331      26.142  24.161 961.088  1.00999.99           C
ATOM   4133  O   ARG A 331      25.984  25.377 960.983  1.00999.99           O
ATOM   4134  N   GLY A 332      25.364  23.405 961.883  1.00 18.58           N
ATOM   4135  H   GLY A 332      25.487  22.421 961.987  1.00 18.58           H
ATOM   4136  CA  GLY A 332      24.288  24.011 962.612  0.79 18.58           C
ATOM   4137  HA3 GLY A 332      23.912  24.831 962.018  1.00 18.58           H
ATOM   4138  HA2 GLY A 332      23.561  23.239 962.815  1.00 18.58           H
ATOM   4139  C   GLY A 332      24.803  24.545 963.909  1.00 18.58           C
ATOM   4140  O   GLY A 332      25.965  24.349 964.263  1.00 18.58           O
ATOM   4141  N   PHE A 333      23.919  25.242 964.655  1.00103.34           N
ATOM   4142  H   PHE A 333      22.982  25.410 964.358  1.00103.34           H
ATOM   4143  CA  PHE A 333      24.283  25.766 965.938  0.83103.34           C
ATOM   4144  HA  PHE A 333      25.258  26.223 965.850  1.00103.34           H
ATOM   4145  CB  PHE A 333      23.258  26.751 966.522  1.00103.34           C
ATOM   4146  HB3 PHE A 333      23.092  27.611 965.839  1.00103.34           H
ATOM   4147  HB2 PHE A 333      22.292  26.245 966.738  1.00103.34           H
ATOM   4148  CG  PHE A 333      23.815  27.276 967.798  1.00103.34           C
ATOM   4149  CD1 PHE A 333      24.644  28.375 967.793  1.00103.34           C
ATOM   4150  HD1 PHE A 333      24.884  28.862 966.859  1.00103.34           H
ATOM   4151  CD2 PHE A 333      23.515  26.668 968.994  1.00103.34           C
ATOM   4152  HD2 PHE A 333      22.867  25.804 969.006  1.00103.34           H
ATOM   4153  CE1 PHE A 333      25.163  28.863 968.969  1.00103.34           C
ATOM   4154  HE1 PHE A 333      25.810  29.727 968.955  1.00103.34           H
ATOM   4155  CE2 PHE A 333      24.032  27.152 970.172  1.00103.34           C
ATOM   4156  HE2 PHE A 333      23.790  26.666 971.105  1.00103.34           H
ATOM   4157  CZ  PHE A 333      24.858  28.251 970.160  1.00103.34           C
ATOM   4158  HZ  PHE A 333      25.267  28.630 971.085  1.00103.34           H
ATOM   4159  C   PHE A 333      24.356  24.578 966.834  1.00103.34           C
ATOM   4160  O   PHE A 333      23.567  23.649 966.679  1.00103.34           O
HETATM 4161  N   HYP A 334      25.276  24.562 967.759  1.00249.27           N
HETATM 4162  CD  HYP A 334      26.245  25.604 967.998  1.00249.27           C
HETATM 4163  HD1 HYP A 334      26.706  26.051 968.908  1.00249.27           H
HETATM 4164  HD2 HYP A 334      26.449  26.657 967.699  1.00249.27           H
HETATM 4165  CA  HYP A 334      25.549  23.446 968.594  0.93249.27           C
HETATM 4166  HA  HYP A 334      25.008  22.709 968.012  1.00249.27           H
HETATM 4167  CB  HYP A 334      27.078  23.363 968.459  1.00249.27           C
HETATM 4168  HB1 HYP A 334      27.012  23.370 968.948  1.00249.27           H
HETATM 4169  HB2 HYP A 334      26.920  22.966 968.214  1.00249.27           H
HETATM 4170  CG  HYP A 334      27.433  24.679 967.687  1.00249.27           C
HETATM 4171  HG  HYP A 334      27.443  24.464 966.598  1.00249.27           H
HETATM 4172  OE  HYP A 334      28.676  25.262 968.088  1.00249.27           O
HETATM 4173  HE  HYP A 334      28.644  25.465 969.027  1.00249.27           H
HETATM 4174  C   HYP A 334      25.092  23.509 970.025  1.00249.27           C
HETATM 4175  O   HYP A 334      25.569  24.372 970.760  1.00249.27           O
ATOM   4176  N   GLY A 335      24.197  22.590 970.449  1.00150.87           N
ATOM   4177  H   GLY A 335      23.648  22.066 969.804  1.00150.87           H
ATOM   4178  CA  GLY A 335      24.380  21.942 971.724  1.00150.87           C
ATOM   4179  HA3 GLY A 335      23.694  21.109 971.767  1.00150.87           H
ATOM   4180  HA2 GLY A 335      25.420  21.660 971.790  1.00150.87           H
ATOM   4181  C   GLY A 335      24.072  22.879 972.840  1.00150.87           C
ATOM   4182  O   GLY A 335      23.732  24.045 972.643  1.00150.87           O
ATOM   4183  N   ALA A 336      24.196  22.337 974.065  1.00452.37           N
ATOM   4184  H   ALA A 336      24.495  21.399 974.195  1.00452.37           H
ATOM   4185  CA  ALA A 336      24.022  23.070 975.272  1.00452.37           C
ATOM   4186  HA  ALA A 336      23.057  23.374 974.894  1.00452.37           H
ATOM   4187  CB  ALA A 336      24.219  24.596 975.364  1.00452.37           C
ATOM   4188  HB1 ALA A 336      23.928  25.090 974.413  1.00452.37           H
ATOM   4189  HB2 ALA A 336      25.284  24.832 975.578  1.00452.37           H
ATOM   4190  HB3 ALA A 336      23.595  25.013 976.184  1.00452.37           H
ATOM   4191  C   ALA A 336      23.358  22.358 976.403  1.00452.37           C
ATOM   4192  O   ALA A 336      22.638  21.379 976.211  1.00452.37           O
ATOM   4193  N   ASP A 337      23.596  22.859 977.631  1.00349.93           N
ATOM   4194  H   ASP A 337      24.207  23.633 977.777  1.00349.93           H
ATOM   4195  CA  ASP A 337      22.956  22.335 978.800  0.97349.93           C
ATOM   4196  HA  ASP A 337      23.097  23.063 979.585  1.00349.93           H
ATOM   4197  CB  ASP A 337      21.448  22.099 978.596  1.00349.93           C
ATOM   4198  HB3 ASP A 337      20.955  23.072 978.380  1.00349.93           H
ATOM   4199  HB2 ASP A 337      21.261  21.404 977.750  1.00349.93           H
ATOM   4200  CG  ASP A 337      20.863  21.527 979.880  1.00349.93           C
ATOM   4201  OD1 ASP A 337      21.183  22.062 980.975  1.00349.93           O
ATOM   4202  OD2 ASP A 337      20.103  20.527 979.781  1.00349.93           O
ATOM   4203  C   ASP A 337      23.573  21.053 979.242  1.00349.93           C
ATOM   4204  O   ASP A 337      23.270  19.978 978.727  1.00349.93           O
ATOM   4205  N   GLY A 338      24.480  21.165 980.232  1.00103.17           N
ATOM   4206  H   GLY A 338      24.725  22.050 980.619  1.00103.17           H
ATOM   4207  CA  GLY A 338      25.122  20.030 980.820  1.00103.17           C
ATOM   4208  HA3 GLY A 338      25.891  20.402 981.481  1.00103.17           H
ATOM   4209  HA2 GLY A 338      25.491  19.412 980.015  1.00103.17           H
ATOM   4210  C   GLY A 338      24.131  19.246 981.619  1.00103.17           C
ATOM   4211  O   GLY A 338      24.183  18.017 981.606  1.00103.17           O
ATOM   4212  N   VAL A 339      23.245  19.968 982.352  1.00126.86           N
ATOM   4213  H   VAL A 339      23.254  20.965 982.308  1.00126.86           H
ATOM   4214  CA  VAL A 339      22.244  19.424 983.241  1.00126.86           C
ATOM   4215  HA  VAL A 339      21.388  20.081 983.193  1.00126.86           H
ATOM   4216  CB  VAL A 339      21.806  18.021 982.912  1.00126.86           C
ATOM   4217  HB  VAL A 339      22.700  17.367 982.821  1.00126.86           H
ATOM   4218  CG1 VAL A 339      20.896  17.466 984.018  1.00126.86           C
ATOM   4219 HG11 VAL A 339      21.427  17.464 984.993  1.00126.86           H
ATOM   4220 HG12 VAL A 339      19.974  18.078 984.111  1.00126.86           H
ATOM   4221 HG13 VAL A 339      20.605  16.421 983.773  1.00126.86           H
ATOM   4222  CG2 VAL A 339      21.102  18.107 981.544  1.00126.86           C
ATOM   4223 HG21 VAL A 339      21.806  18.483 980.770  1.00126.86           H
ATOM   4224 HG22 VAL A 339      20.720  17.114 981.226  1.00126.86           H
ATOM   4225 HG23 VAL A 339      20.245  18.813 981.605  1.00126.86           H
ATOM   4226  C   VAL A 339      22.837  19.538 984.616  1.00126.86           C
ATOM   4227  O   VAL A 339      24.042  19.739 984.759  1.00126.86           O
ATOM   4228  N   ALA A 340      22.005  19.419 985.669  1.00294.78           N
ATOM   4229  H   ALA A 340      21.030  19.242 985.561  1.00294.78           H
ATOM   4230  CA  ALA A 340      22.466  19.656 987.011  1.00294.78           C
ATOM   4231  HA  ALA A 340      21.905  18.766 987.255  1.00294.78           H
ATOM   4232  CB  ALA A 340      21.540  20.224 988.105  1.00294.78           C
ATOM   4233  HB1 ALA A 340      21.497  19.526 988.968  1.00294.78           H
ATOM   4234  HB2 ALA A 340      21.924  21.204 988.463  1.00294.78           H
ATOM   4235  HB3 ALA A 340      20.511  20.366 987.711  1.00294.78           H
ATOM   4236  C   ALA A 340      23.715  18.979 987.472  1.00294.78           C
ATOM   4237  O   ALA A 340      24.003  17.841 987.106  1.00294.78           O
ATOM   4238  N   GLY A 341      24.502  19.709 988.295  1.00 53.56           N
ATOM   4239  H   GLY A 341      24.258  20.636 988.571  1.00 53.56           H
ATOM   4240  CA  GLY A 341      25.738  19.202 988.819  1.00 53.56           C
ATOM   4241  HA3 GLY A 341      26.360  20.053 989.066  1.00 53.56           H
ATOM   4242  HA2 GLY A 341      26.161  18.545 988.076  1.00 53.56           H
ATOM   4243  C   GLY A 341      25.462  18.426 990.062  1.00 53.56           C
ATOM   4244  O   GLY A 341      24.351  18.420 990.589  1.00 53.56           O
ATOM   4245  N   PRO A 342      26.483  17.752 990.523  1.00222.25           N
ATOM   4246  CA  PRO A 342      26.337  16.969 991.718  1.00222.25           C
ATOM   4247  HA  PRO A 342      25.413  16.419 991.635  1.00222.25           H
ATOM   4248  CD  PRO A 342      27.453  17.163 989.613  1.00222.25           C
ATOM   4249  HD3 PRO A 342      26.994  17.022 988.611  1.00222.25           H
ATOM   4250  HD2 PRO A 342      28.318  17.856 989.544  1.00222.25           H
ATOM   4251  CB  PRO A 342      27.567  16.069 991.760  1.00222.25           C
ATOM   4252  HB3 PRO A 342      28.413  16.626 992.216  1.00222.25           H
ATOM   4253  HB2 PRO A 342      27.386  15.130 992.326  1.00222.25           H
ATOM   4254  CG  PRO A 342      27.864  15.837 990.269  1.00222.25           C
ATOM   4255  HG3 PRO A 342      27.190  15.036 989.895  1.00222.25           H
ATOM   4256  HG2 PRO A 342      28.921  15.556 990.074  1.00222.25           H
ATOM   4257  C   PRO A 342      26.242  17.921 992.848  1.00222.25           C
ATOM   4258  O   PRO A 342      26.919  18.943 992.809  1.00222.25           O
ATOM   4259  N   LYS A 343      25.429  17.588 993.863  1.00279.17           N
ATOM   4260  H   LYS A 343      24.934  16.723 993.884  1.00279.17           H
ATOM   4261  CA  LYS A 343      25.178  18.480 994.950  1.00279.17           C
ATOM   4262  HA  LYS A 343      25.148  19.479 994.541  1.00279.17           H
ATOM   4263  CB  LYS A 343      23.830  18.133 995.620  1.00279.17           C
ATOM   4264  HB3 LYS A 343      23.928  17.198 996.213  1.00279.17           H
ATOM   4265  HB2 LYS A 343      23.105  17.940 994.801  1.00279.17           H
ATOM   4266  CG  LYS A 343      23.212  19.234 996.484  1.00279.17           C
ATOM   4267  HG3 LYS A 343      23.687  19.250 997.488  1.00279.17           H
ATOM   4268  HG2 LYS A 343      23.400  20.210 995.989  1.00279.17           H
ATOM   4269  CD  LYS A 343      21.688  19.071 996.603  1.00279.17           C
ATOM   4270  HD3 LYS A 343      21.258  19.901 997.202  1.00279.17           H
ATOM   4271  HD2 LYS A 343      21.278  19.147 995.572  1.00279.17           H
ATOM   4272  CE  LYS A 343      21.215  17.731 997.175  1.00279.17           C
ATOM   4273  HE3 LYS A 343      20.125  17.606 997.000  1.00279.17           H
ATOM   4274  HE2 LYS A 343      21.758  16.882 996.707  1.00279.17           H
ATOM   4275  NZ  LYS A 343      21.428  17.678 998.637  1.00279.17           N
ATOM   4276  HZ1 LYS A 343      21.195  16.725 998.983  1.00279.17           H
ATOM   4277  HZ2 LYS A 343      22.420  17.898 998.856  1.00279.17           H
ATOM   4278  HZ3 LYS A 343      20.806  18.374 999.096  1.00279.17           H
ATOM   4279  C   LYS A 343      26.327  18.365 995.897  1.00279.17           C
ATOM   4280  O   LYS A 343      27.085  17.398 995.854  1.00279.17           O
ATOM   4281  N   GLY A 344      26.507  19.378 996.763  1.00 50.21           N
ATOM   4282  H   GLY A 344      25.898  20.165 996.818  1.00 50.21           H
ATOM   4283  CA  GLY A 344      27.646  19.377 997.630  1.00 50.21           C
ATOM   4284  HA3 GLY A 344      28.456  18.896 997.099  1.00 50.21           H
ATOM   4285  HA2 GLY A 344      27.847  20.402 997.902  1.00 50.21           H
ATOM   4286  C   GLY A 344      27.348  18.599 998.870  1.00 50.21           C
ATOM   4287  O   GLY A 344      26.310  17.956 999.018  1.00 50.21           O
ATOM   4288  N   PRO A 345      28.308  18.661 999.756  1.00232.06           N
ATOM   4289  CA  PRO A 345      28.217  17.9791001.020  0.82232.06           C
ATOM   4290  HA  PRO A 345      27.769  17.0121000.835  1.00232.06           H
ATOM   4291  CD  PRO A 345      29.693  18.783 999.322  1.00232.06           C
ATOM   4292  HD3 PRO A 345      29.790  18.484 998.256  1.00232.06           H
ATOM   4293  HD2 PRO A 345      29.995  19.844 999.453  1.00232.06           H
ATOM   4294  CB  PRO A 345      29.646  17.8861001.545  1.00232.06           C
ATOM   4295  HB3 PRO A 345      29.872  18.8001002.135  1.00232.06           H
ATOM   4296  HB2 PRO A 345      29.803  16.9881002.180  1.00232.06           H
ATOM   4297  CG  PRO A 345      30.498  17.8851000.272  1.00232.06           C
ATOM   4298  HG3 PRO A 345      30.527  16.854 999.859  1.00232.06           H
ATOM   4299  HG2 PRO A 345      31.535  18.2441000.450  1.00232.06           H
ATOM   4300  C   PRO A 345      27.362  18.7571001.964  1.00232.06           C
ATOM   4301  O   PRO A 345      26.813  19.7871001.580  1.00232.06           O
ATOM   4302  N   ALA A 346      27.240  18.2541003.210  1.00200.44           N
ATOM   4303  H   ALA A 346      27.701  17.4151003.486  1.00200.44           H
ATOM   4304  CA  ALA A 346      26.453  18.8941004.221  0.96200.44           C
ATOM   4305  HA  ALA A 346      26.030  19.7931003.796  1.00200.44           H
ATOM   4306  CB  ALA A 346      25.357  17.9911004.811  1.00200.44           C
ATOM   4307  HB1 ALA A 346      24.708  17.5891004.003  1.00200.44           H
ATOM   4308  HB2 ALA A 346      25.816  17.1371005.353  1.00200.44           H
ATOM   4309  HB3 ALA A 346      24.727  18.5631005.524  1.00200.44           H
ATOM   4310  C   ALA A 346      27.385  19.2471005.350  1.00200.44           C
ATOM   4311  O   ALA A 346      28.566  18.9041005.318  1.00200.44           O
ATOM   4312  N   GLY A 347      26.875  19.9731006.371  1.00 74.54           N
ATOM   4313  H   GLY A 347      25.917  20.2461006.399  1.00 74.54           H
ATOM   4314  CA  GLY A 347      27.690  20.4191007.474  0.93 74.54           C
ATOM   4315  HA3 GLY A 347      27.188  21.2621007.924  1.00 74.54           H
ATOM   4316  HA2 GLY A 347      28.670  20.6481007.082  1.00 74.54           H
ATOM   4317  C   GLY A 347      27.815  19.3311008.496  1.00 74.54           C
ATOM   4318  O   GLY A 347      27.340  18.2141008.293  1.00 74.54           O
ATOM   4319  N   GLU A 348      28.479  19.6411009.637  1.00223.19           N
ATOM   4320  H   GLU A 348      28.871  20.5411009.809  1.00223.19           H
ATOM   4321  CA  GLU A 348      28.639  18.6561010.669  0.79223.19           C
ATOM   4322  HA  GLU A 348      28.074  17.7891010.360  1.00223.19           H
ATOM   4323  CB  GLU A 348      30.099  18.2411010.973  1.00223.19           C
ATOM   4324  HB3 GLU A 348      30.675  18.1951010.024  1.00223.19           H
ATOM   4325  HB2 GLU A 348      30.572  19.0021011.629  1.00223.19           H
ATOM   4326  CG  GLU A 348      30.181  16.8501011.629  1.00223.19           C
ATOM   4327  HG3 GLU A 348      29.562  16.7771012.544  1.00223.19           H
ATOM   4328  HG2 GLU A 348      29.819  16.0831010.911  1.00223.19           H
ATOM   4329  CD  GLU A 348      31.620  16.5311012.008  1.00223.19           C
ATOM   4330  OE1 GLU A 348      31.810  15.5481012.774  1.00223.19           O
ATOM   4331  OE2 GLU A 348      32.542  17.2551011.550  1.00223.19           O
ATOM   4332  C   GLU A 348      28.043  19.2171011.932  1.00223.19           C
ATOM   4333  O   GLU A 348      27.375  20.2491011.912  1.00223.19           O
ATOM   4334  N   ARG A 349      28.269  18.5191013.064  1.00999.99           N
ATOM   4335  H   ARG A 349      28.844  17.7111013.071  1.00999.99           H
ATOM   4336  CA  ARG A 349      27.663  18.8131014.331  0.79999.99           C
ATOM   4337  HA  ARG A 349      26.649  19.1231014.126  1.00999.99           H
ATOM   4338  CB  ARG A 349      27.656  17.5741015.236  1.00999.99           C
ATOM   4339  HB3 ARG A 349      28.689  17.3451015.574  1.00999.99           H
ATOM   4340  HB2 ARG A 349      27.028  17.7801016.130  1.00999.99           H
ATOM   4341  CG  ARG A 349      27.095  16.3671014.480  1.00999.99           C
ATOM   4342  HG3 ARG A 349      26.932  15.5241015.185  1.00999.99           H
ATOM   4343  HG2 ARG A 349      27.851  16.0511013.728  1.00999.99           H
ATOM   4344  CD  ARG A 349      25.803  16.7081013.735  1.00999.99           C
ATOM   4345  HD3 ARG A 349      25.000  17.0071014.441  1.00999.99           H
ATOM   4346  HD2 ARG A 349      25.977  17.5221012.998  1.00999.99           H
ATOM   4347  NE  ARG A 349      25.336  15.5061012.986  1.00999.99           N
ATOM   4348  HE  ARG A 349      25.619  15.3641012.037  1.00999.99           H
ATOM   4349  CZ  ARG A 349      24.501  14.6141013.593  1.00999.99           C
ATOM   4350  NH1 ARG A 349      24.140  14.8101014.894  1.00999.99           N
ATOM   4351 HH11 ARG A 349      24.274  13.4001011.946  1.00999.99           H
ATOM   4352 HH12 ARG A 349      23.397  12.8971013.352  1.00999.99           H
ATOM   4353  NH2 ARG A 349      24.021  13.5371012.904  1.00999.99           N
ATOM   4354 HH21 ARG A 349      24.489  15.6031015.394  1.00999.99           H
ATOM   4355 HH22 ARG A 349      23.526  14.1641015.346  1.00999.99           H
ATOM   4356  C   ARG A 349      28.377  19.9201015.048  1.00999.99           C
ATOM   4357  O   ARG A 349      29.480  20.3191014.678  1.00999.99           O
ATOM   4358  N   GLY A 350      27.711  20.4621016.095  1.00 49.93           N
ATOM   4359  H   GLY A 350      26.813  20.1271016.370  1.00 49.93           H
ATOM   4360  CA  GLY A 350      28.238  21.5361016.895  0.86 49.93           C
ATOM   4361  HA3 GLY A 350      29.037  21.9991016.336  1.00 49.93           H
ATOM   4362  HA2 GLY A 350      27.418  22.1971017.134  1.00 49.93           H
ATOM   4363  C   GLY A 350      28.797  20.9701018.168  1.00 49.93           C
ATOM   4364  O   GLY A 350      29.262  19.8311018.193  1.00 49.93           O
ATOM   4365  N   SER A 351      28.769  21.7601019.271  1.00203.96           N
ATOM   4366  H   SER A 351      28.383  22.6791019.281  1.00203.96           H
ATOM   4367  CA  SER A 351      29.382  21.2831020.481  0.79203.96           C
ATOM   4368  HA  SER A 351      29.461  20.2111020.389  1.00203.96           H
ATOM   4369  CB  SER A 351      30.779  21.9011020.680  1.00203.96           C
ATOM   4370  HB3 SER A 351      31.427  21.6621019.809  1.00203.96           H
ATOM   4371  HB2 SER A 351      30.692  23.0061020.765  1.00203.96           H
ATOM   4372  OG  SER A 351      31.390  21.4041021.861  1.00203.96           O
ATOM   4373  HG  SER A 351      32.265  21.7981021.888  1.00203.96           H
ATOM   4374  C   SER A 351      28.563  21.6331021.701  1.00203.96           C
ATOM   4375  O   SER A 351      27.845  22.6301021.763  1.00203.96           O
HETATM 4376  N   HYP A 352      28.666  20.7321022.651  1.00303.60           N
HETATM 4377  CD  HYP A 352      29.321  19.4581022.370  1.00303.60           C
HETATM 4378  HD1 HYP A 352      30.108  19.0521021.694  1.00303.60           H
HETATM 4379  HD2 HYP A 352      28.957  18.4321022.137  1.00303.60           H
HETATM 4380  CA  HYP A 352      28.162  20.8031024.001  0.79303.60           C
HETATM 4381  HA  HYP A 352      29.118  21.1861024.338  1.00303.60           H
HETATM 4382  CB  HYP A 352      28.310  19.4141024.569  1.00303.60           C
HETATM 4383  HB1 HYP A 352      28.329  19.6991024.970  1.00303.60           H
HETATM 4384  HB2 HYP A 352      27.878  19.3871024.335  1.00303.60           H
HETATM 4385  CG  HYP A 352      29.618  19.0271023.822  1.00303.60           C
HETATM 4386  HG  HYP A 352      29.809  17.9331023.865  1.00303.60           H
HETATM 4387  OE  HYP A 352      30.723  19.7611024.359  1.00303.60           O
HETATM 4388  HE  HYP A 352      30.859  19.5141025.277  1.00303.60           H
HETATM 4389  C   HYP A 352      27.103  21.7461024.439  1.00303.60           C
HETATM 4390  O   HYP A 352      26.231  22.1161023.661  1.00303.60           O
ATOM   4391  N   GLY A 353      27.188  22.1811025.706  1.00 70.88           N
ATOM   4392  H   GLY A 353      27.892  21.8751026.343  1.00 70.88           H
ATOM   4393  CA  GLY A 353      26.313  23.2181026.139  1.00 70.88           C
ATOM   4394  HA3 GLY A 353      26.401  24.0341025.436  1.00 70.88           H
ATOM   4395  HA2 GLY A 353      25.322  22.7991026.225  1.00 70.88           H
ATOM   4396  C   GLY A 353      26.781  23.6741027.484  1.00 70.88           C
ATOM   4397  O   GLY A 353      27.493  22.9971028.224  1.00 70.88           O
ATOM   4398  N   PRO A 354      26.341  24.8611027.756  1.00257.50           N
ATOM   4399  CA  PRO A 354      26.560  25.5041029.027  0.73257.50           C
ATOM   4400  HA  PRO A 354      27.613  25.4281029.255  1.00257.50           H
ATOM   4401  CD  PRO A 354      26.402  25.8371026.671  1.00257.50           C
ATOM   4402  HD3 PRO A 354      27.247  25.5841025.994  1.00257.50           H
ATOM   4403  HD2 PRO A 354      25.453  25.8271026.106  1.00257.50           H
ATOM   4404  CB  PRO A 354      26.133  26.9521028.781  1.00257.50           C
ATOM   4405  HB3 PRO A 354      25.023  27.0141028.802  1.00257.50           H
ATOM   4406  HB2 PRO A 354      26.565  27.6681029.511  1.00257.50           H
ATOM   4407  CG  PRO A 354      26.597  27.2001027.338  1.00257.50           C
ATOM   4408  HG3 PRO A 354      27.681  27.4451027.339  1.00257.50           H
ATOM   4409  HG2 PRO A 354      26.035  28.0121026.827  1.00257.50           H
ATOM   4410  C   PRO A 354      25.778  24.8031030.093  1.00257.50           C
ATOM   4411  O   PRO A 354      25.453  23.6391029.887  1.00257.50           O
ATOM   4412  N   ALA A 355      25.523  25.4351031.257  1.00323.83           N
ATOM   4413  H   ALA A 355      25.808  26.3731031.440  1.00323.83           H
ATOM   4414  CA  ALA A 355      24.743  24.7711032.267  0.68323.83           C
ATOM   4415  HA  ALA A 355      25.469  25.1661032.961  1.00323.83           H
ATOM   4416  CB  ALA A 355      25.213  23.4731032.941  1.00323.83           C
ATOM   4417  HB1 ALA A 355      25.912  23.6991033.773  1.00323.83           H
ATOM   4418  HB2 ALA A 355      25.731  22.8311032.199  1.00323.83           H
ATOM   4419  HB3 ALA A 355      24.337  22.9191033.342  1.00323.83           H
ATOM   4420  C   ALA A 355      23.689  25.5911032.951  1.00323.83           C
ATOM   4421  O   ALA A 355      23.638  26.8111032.798  1.00323.83           O
ATOM   4422  N   GLY A 356      22.802  24.9181033.717  1.00 75.54           N
ATOM   4423  H   GLY A 356      22.855  23.9311033.849  1.00 75.54           H
ATOM   4424  CA  GLY A 356      21.688  25.5811034.340  0.62 75.54           C
ATOM   4425  HA3 GLY A 356      20.874  24.8721034.380  1.00 75.54           H
ATOM   4426  HA2 GLY A 356      21.469  26.4531033.744  1.00 75.54           H
ATOM   4427  C   GLY A 356      21.990  26.0331035.734  1.00 75.54           C
ATOM   4428  O   GLY A 356      23.105  25.9871036.249  1.00 75.54           O
ATOM   4429  N   PRO A 357      20.901  26.4861036.308  1.00215.36           N
ATOM   4430  CA  PRO A 357      20.932  26.9731037.655  0.27215.36           C
ATOM   4431  HA  PRO A 357      19.931  26.5841037.780  1.00215.36           H
ATOM   4432  CD  PRO A 357      20.146  27.4481035.507  1.00215.36           C
ATOM   4433  HD3 PRO A 357      20.879  28.1141035.003  1.00215.36           H
ATOM   4434  HD2 PRO A 357      19.532  26.9181034.749  1.00215.36           H
ATOM   4435  CB  PRO A 357      20.189  28.3021037.769  1.00215.36           C
ATOM   4436  HB3 PRO A 357      19.570  28.3651038.690  1.00215.36           H
ATOM   4437  HB2 PRO A 357      20.904  29.1521037.735  1.00215.36           H
ATOM   4438  CG  PRO A 357      19.309  28.2721036.509  1.00215.36           C
ATOM   4439  HG3 PRO A 357      18.374  27.7131036.731  1.00215.36           H
ATOM   4440  HG2 PRO A 357      19.051  29.2881036.139  1.00215.36           H
ATOM   4441  C   PRO A 357      21.300  26.1121038.821  1.00215.36           C
ATOM   4442  O   PRO A 357      21.330  24.8901038.678  1.00215.36           O
ATOM   4443  N   LYS A 358      21.588  26.7321039.982  1.00275.32           N
ATOM   4444  H   LYS A 358      21.538  27.7231040.077  1.00275.32           H
ATOM   4445  CA  LYS A 358      22.062  26.0151041.130  0.54275.32           C
ATOM   4446  HA  LYS A 358      22.994  25.5531040.841  1.00275.32           H
ATOM   4447  CB  LYS A 358      22.292  26.9071042.366  1.00275.32           C
ATOM   4448  HB3 LYS A 358      22.702  26.2861043.191  1.00275.32           H
ATOM   4449  HB2 LYS A 358      23.050  27.6791042.110  1.00275.32           H
ATOM   4450  CG  LYS A 358      21.039  27.6261042.875  1.00275.32           C
ATOM   4451  HG3 LYS A 358      21.328  28.2221043.767  1.00275.32           H
ATOM   4452  HG2 LYS A 358      20.273  26.8841043.189  1.00275.32           H
ATOM   4453  CD  LYS A 358      20.438  28.5751041.837  1.00275.32           C
ATOM   4454  HD3 LYS A 358      21.261  29.1821041.405  1.00275.32           H
ATOM   4455  HD2 LYS A 358      19.976  27.9791041.021  1.00275.32           H
ATOM   4456  CE  LYS A 358      19.407  29.5441042.420  1.00275.32           C
ATOM   4457  HE3 LYS A 358      18.506  29.0181042.802  1.00275.32           H
ATOM   4458  HE2 LYS A 358      19.871  30.1281043.243  1.00275.32           H
ATOM   4459  NZ  LYS A 358      18.979  30.5081041.380  1.00275.32           N
ATOM   4460  HZ1 LYS A 358      19.813  30.8191040.842  1.00275.32           H
ATOM   4461  HZ2 LYS A 358      18.301  30.0531040.736  1.00275.32           H
ATOM   4462  HZ3 LYS A 358      18.533  31.3311041.832  1.00275.32           H
ATOM   4463  C   LYS A 358      21.102  24.9421041.525  1.00275.32           C
ATOM   4464  O   LYS A 358      19.916  24.9691041.201  1.00275.32           O
ATOM   4465  N   GLY A 359      21.658  23.9481042.244  1.00 68.96           N
ATOM   4466  H   GLY A 359      22.639  23.9431042.395  1.00 68.96           H
ATOM   4467  CA  GLY A 359      20.948  22.8091042.748  0.28 68.96           C
ATOM   4468  HA3 GLY A 359      21.684  22.0781043.050  1.00 68.96           H
ATOM   4469  HA2 GLY A 359      20.271  22.4701041.979  1.00 68.96           H
ATOM   4470  C   GLY A 359      20.174  23.2591043.951  1.00 68.96           C
ATOM   4471  O   GLY A 359      19.852  24.4401044.070  1.00 68.96           O
ATOM   4472  N   SER A 360      19.829  22.3311044.874  1.00168.47           N
ATOM   4473  H   SER A 360      20.107  21.3741044.825  1.00168.47           H
ATOM   4474  CA  SER A 360      18.969  22.7251045.961  0.82168.47           C
ATOM   4475  HA  SER A 360      18.999  23.8021046.031  1.00168.47           H
ATOM   4476  CB  SER A 360      17.537  22.2291045.701  1.00168.47           C
ATOM   4477  HB3 SER A 360      17.160  22.6591044.748  1.00168.47           H
ATOM   4478  HB2 SER A 360      17.537  21.1211045.610  1.00168.47           H
ATOM   4479  OG  SER A 360      16.670  22.6051046.759  1.00168.47           O
ATOM   4480  HG  SER A 360      17.004  22.1601047.541  1.00168.47           H
ATOM   4481  C   SER A 360      19.434  22.1331047.267  1.00168.47           C
ATOM   4482  O   SER A 360      19.893  20.9941047.304  1.00168.47           O
HETATM 4483  N   HYP A 361      19.360  22.9711048.300  1.00279.47           N
HETATM 4484  CD  HYP A 361      18.966  24.3471048.099  1.00279.47           C
HETATM 4485  HD1 HYP A 361      19.476  25.3361048.106  1.00279.47           H
HETATM 4486  HD2 HYP A 361      18.395  24.9231047.337  1.00279.47           H
HETATM 4487  CA  HYP A 361      19.588  22.7601049.707  0.85279.47           C
HETATM 4488  HA  HYP A 361      20.239  23.6171049.836  1.00279.47           H
HETATM 4489  CB  HYP A 361      18.286  23.2111050.274  1.00279.47           C
HETATM 4490  HB1 HYP A 361      18.182  22.7631050.096  1.00279.47           H
HETATM 4491  HB2 HYP A 361      18.597  23.2321050.657  1.00279.47           H
HETATM 4492  CG  HYP A 361      18.054  24.4671049.380  1.00279.47           C
HETATM 4493  HG  HYP A 361      18.372  25.3661049.950  1.00279.47           H
HETATM 4494  OE  HYP A 361      16.670  24.5501049.038  1.00279.47           O
HETATM 4495  HE  HYP A 361      16.504  25.3811048.589  1.00279.47           H
HETATM 4496  C   HYP A 361      20.161  21.4911050.268  1.00279.47           C
HETATM 4497  O   HYP A 361      19.968  20.3991049.738  1.00279.47           O
ATOM   4498  N   GLY A 362      20.835  21.6451051.413  1.00 64.15           N
ATOM   4499  H   GLY A 362      20.933  22.5411051.816  1.00 64.15           H
ATOM   4500  CA  GLY A 362      21.521  20.5971052.090  0.38 64.15           C
ATOM   4501  HA3 GLY A 362      21.733  19.8141051.375  1.00 64.15           H
ATOM   4502  HA2 GLY A 362      22.405  21.0301052.539  1.00 64.15           H
ATOM   4503  C   GLY A 362      20.634  20.0701053.164  1.00 64.15           C
ATOM   4504  O   GLY A 362      19.514  19.6391052.897  1.00 64.15           O
ATOM   4505  N   GLU A 363      21.135  20.0751054.417  1.00285.95           N
ATOM   4506  H   GLU A 363      22.037  20.4431054.632  1.00285.95           H
ATOM   4507  CA  GLU A 363      20.401  19.4781055.497  0.41285.95           C
ATOM   4508  HA  GLU A 363      19.441  19.1841055.101  1.00285.95           H
ATOM   4509  CB  GLU A 363      21.146  18.2591056.039  1.00285.95           C
ATOM   4510  HB3 GLU A 363      20.590  17.8431056.903  1.00285.95           H
ATOM   4511  HB2 GLU A 363      21.188  17.4871055.239  1.00285.95           H
ATOM   4512  CG  GLU A 363      22.583  18.6071056.426  1.00285.95           C
ATOM   4513  HG3 GLU A 363      22.620  19.5531057.007  1.00285.95           H
ATOM   4514  HG2 GLU A 363      23.192  18.7271055.504  1.00285.95           H
ATOM   4515  CD  GLU A 363      23.131  17.4641057.261  1.00285.95           C
ATOM   4516  OE1 GLU A 363      24.377  17.3971057.431  1.00285.95           O
ATOM   4517  OE2 GLU A 363      22.306  16.6461057.748  1.00285.95           O
ATOM   4518  C   GLU A 363      20.188  20.4661056.607  1.00285.95           C
ATOM   4519  O   GLU A 363      20.776  21.5471056.646  1.00285.95           O
ATOM   4520  N   ALA A 364      19.292  20.0641057.532  1.00223.76           N
ATOM   4521  H   ALA A 364      18.874  19.1641057.436  1.00223.76           H
ATOM   4522  CA  ALA A 364      18.777  20.8261058.643  0.85223.76           C
ATOM   4523  HA  ALA A 364      18.583  21.8251058.282  1.00223.76           H
ATOM   4524  CB  ALA A 364      17.480  20.1921059.167  1.00223.76           C
ATOM   4525  HB1 ALA A 364      17.673  19.1361059.458  1.00223.76           H
ATOM   4526  HB2 ALA A 364      17.098  20.7421060.052  1.00223.76           H
ATOM   4527  HB3 ALA A 364      16.703  20.1971058.373  1.00223.76           H
ATOM   4528  C   ALA A 364      19.722  20.9061059.809  1.00223.76           C
ATOM   4529  O   ALA A 364      20.754  20.2371059.862  1.00223.76           O
ATOM   4530  N   GLY A 365      19.339  21.7831060.772  1.00 53.44           N
ATOM   4531  H   GLY A 365      18.500  22.3081060.656  1.00 53.44           H
ATOM   4532  CA  GLY A 365      20.050  22.0531062.000  0.42 53.44           C
ATOM   4533  HA3 GLY A 365      19.738  23.0291062.341  1.00 53.44           H
ATOM   4534  HA2 GLY A 365      21.108  21.9641061.798  1.00 53.44           H
ATOM   4535  C   GLY A 365      19.646  21.0261063.015  1.00 53.44           C
ATOM   4536  O   GLY A 365      18.962  20.0541062.696  1.00 53.44           O
ATOM   4537  N   ARG A 366      20.076  21.2311064.279  1.00140.08           N
ATOM   4538  H   ARG A 366      20.619  22.0301064.525  1.00140.08           H
ATOM   4539  CA  ARG A 366      19.803  20.2991065.342  0.63140.08           C
ATOM   4540  HA  ARG A 366      18.937  19.7141065.068  1.00140.08           H
ATOM   4541  CB  ARG A 366      21.009  19.3931065.651  1.00140.08           C
ATOM   4542  HB3 ARG A 366      20.844  18.8641066.613  1.00140.08           H
ATOM   4543  HB2 ARG A 366      21.901  20.0451065.766  1.00140.08           H
ATOM   4544  CG  ARG A 366      21.314  18.3501064.569  1.00140.08           C
ATOM   4545  HG3 ARG A 366      21.324  18.8201063.562  1.00140.08           H
ATOM   4546  HG2 ARG A 366      22.329  17.9471064.772  1.00140.08           H
ATOM   4547  CD  ARG A 366      20.355  17.1561064.587  1.00140.08           C
ATOM   4548  HD3 ARG A 366      20.723  16.3461063.920  1.00140.08           H
ATOM   4549  HD2 ARG A 366      20.220  16.7591065.616  1.00140.08           H
ATOM   4550  NE  ARG A 366      19.030  17.5941064.070  1.00140.08           N
ATOM   4551  HE  ARG A 366      18.978  18.1941063.272  1.00140.08           H
ATOM   4552  CZ  ARG A 366      17.885  17.1391064.658  1.00140.08           C
ATOM   4553  NH1 ARG A 366      17.954  16.3551065.773  1.00140.08           N
ATOM   4554 HH11 ARG A 366      17.114  16.0411066.217  1.00140.08           H
ATOM   4555 HH12 ARG A 366      18.844  16.1121066.160  1.00140.08           H
ATOM   4556  NH2 ARG A 366      16.673  17.4691064.127  1.00140.08           N
ATOM   4557 HH21 ARG A 366      16.628  18.0271063.299  1.00140.08           H
ATOM   4558 HH22 ARG A 366      15.833  17.1261064.547  1.00140.08           H
ATOM   4559  C   ARG A 366      19.509  21.0711066.579  1.00140.08           C
ATOM   4560  O   ARG A 366      19.608  22.2941066.577  1.00140.08           O
HETATM 4561  N   HYP A 367      19.181  20.4041067.658  1.00225.12           N
HETATM 4562  CD  HYP A 367      18.994  18.9771067.763  1.00225.12           C
HETATM 4563  HD1 HYP A 367      19.247  18.2081068.528  1.00225.12           H
HETATM 4564  HD2 HYP A 367      19.162  18.0501067.167  1.00225.12           H
HETATM 4565  CA  HYP A 367      18.862  21.0281068.892  0.85225.12           C
HETATM 4566  HA  HYP A 367      18.648  21.9981068.459  1.00225.12           H
HETATM 4567  CB  HYP A 367      17.661  20.2071069.371  1.00225.12           C
HETATM 4568  HB1 HYP A 367      17.983  20.1531069.740  1.00225.12           H
HETATM 4569  HB2 HYP A 367      17.471  20.6571069.302  1.00225.12           H
HETATM 4570  CG  HYP A 367      17.543  19.1151068.258  1.00225.12           C
HETATM 4571  HG  HYP A 367      16.911  19.5091067.433  1.00225.12           H
HETATM 4572  OE  HYP A 367      17.020  17.8751068.741  1.00225.12           O
HETATM 4573  HE  HYP A 367      17.035  17.2241068.037  1.00225.12           H
HETATM 4574  C   HYP A 367      20.091  21.1331069.719  1.00225.12           C
HETATM 4575  O   HYP A 367      21.055  20.4081069.478  1.00225.12           O
ATOM   4576  N   GLY A 368      20.073  22.0801070.666  1.00 50.24           N
ATOM   4577  H   GLY A 368      19.242  22.5711070.877  1.00 50.24           H
ATOM   4578  CA  GLY A 368      21.261  22.5741071.275  0.15 50.24           C
ATOM   4579  HA3 GLY A 368      21.069  23.5911071.585  1.00 50.24           H
ATOM   4580  HA2 GLY A 368      22.073  22.4601070.571  1.00 50.24           H
ATOM   4581  C   GLY A 368      21.522  21.7361072.479  1.00 50.24           C
ATOM   4582  O   GLY A 368      20.886  20.7041072.690  1.00 50.24           O
ATOM   4583  N   GLU A 369      22.487  22.1831073.300  1.00320.84           N
ATOM   4584  H   GLU A 369      22.982  23.0281073.117  1.00320.84           H
ATOM   4585  CA  GLU A 369      22.855  21.4901074.494  0.57320.84           C
ATOM   4586  HA  GLU A 369      23.833  21.9201074.337  1.00320.84           H
ATOM   4587  CB  GLU A 369      23.772  20.2451074.462  1.00320.84           C
ATOM   4588  HB3 GLU A 369      24.675  20.4921073.863  1.00320.84           H
ATOM   4589  HB2 GLU A 369      24.100  20.0061075.496  1.00320.84           H
ATOM   4590  CG  GLU A 369      23.117  19.0011073.850  1.00320.84           C
ATOM   4591  HG3 GLU A 369      22.228  18.6951074.442  1.00320.84           H
ATOM   4592  HG2 GLU A 369      22.805  19.2021072.803  1.00320.84           H
ATOM   4593  CD  GLU A 369      24.145  17.8771073.865  1.00320.84           C
ATOM   4594  OE1 GLU A 369      23.873  16.8171073.240  1.00320.84           O
ATOM   4595  OE2 GLU A 369      25.217  18.0631074.500  1.00320.84           O
ATOM   4596  C   GLU A 369      22.772  22.3101075.744  1.00320.84           C
ATOM   4597  O   GLU A 369      22.744  23.5391075.686  1.00320.84           O
ATOM   4598  N   ALA A 370      22.719  21.6491076.915  1.00313.88           N
ATOM   4599  H   ALA A 370      22.735  20.6531076.966  1.00313.88           H
ATOM   4600  CA  ALA A 370      22.646  22.3481078.166  0.85313.88           C
ATOM   4601  HA  ALA A 370      23.239  21.5261078.543  1.00313.88           H
ATOM   4602  CB  ALA A 370      21.778  21.8291079.329  1.00313.88           C
ATOM   4603  HB1 ALA A 370      22.193  22.1791080.299  1.00313.88           H
ATOM   4604  HB2 ALA A 370      20.732  22.1861079.233  1.00313.88           H
ATOM   4605  HB3 ALA A 370      21.781  20.7171079.330  1.00313.88           H
ATOM   4606  C   ALA A 370      23.801  23.2311078.505  1.00313.88           C
ATOM   4607  O   ALA A 370      24.930  22.9761078.088  1.00313.88           O
ATOM   4608  N   GLY A 371      23.547  24.3111079.273  1.00 89.54           N
ATOM   4609  H   GLY A 371      22.638  24.5471079.605  1.00 89.54           H
ATOM   4610  CA  GLY A 371      24.629  25.1731079.645  0.62 89.54           C
ATOM   4611  HA3 GLY A 371      25.377  24.5701080.138  1.00 89.54           H
ATOM   4612  HA2 GLY A 371      24.974  25.6671078.748  1.00 89.54           H
ATOM   4613  C   GLY A 371      24.113  26.2071080.605  1.00 89.54           C
ATOM   4614  O   GLY A 371      22.926  26.2601080.923  1.00 89.54           O
ATOM   4615  N   LEU A 372      25.046  27.0531081.087  1.00294.62           N
ATOM   4616  H   LEU A 372      25.998  26.9551080.810  1.00294.62           H
ATOM   4617  CA  LEU A 372      24.798  28.1841081.940  0.46294.62           C
ATOM   4618  HA  LEU A 372      23.917  28.4001081.355  1.00294.62           H
ATOM   4619  CB  LEU A 372      25.253  29.5801081.482  1.00294.62           C
ATOM   4620  HB3 LEU A 372      26.357  29.6451081.592  1.00294.62           H
ATOM   4621  HB2 LEU A 372      24.795  30.3591082.129  1.00294.62           H
ATOM   4622  CG  LEU A 372      24.876  29.8491080.017  1.00294.62           C
ATOM   4623  HG  LEU A 372      25.198  28.9681079.422  1.00294.62           H
ATOM   4624  CD1 LEU A 372      23.352  29.9801079.871  1.00294.62           C
ATOM   4625 HD11 LEU A 372      22.844  29.0901080.301  1.00294.62           H
ATOM   4626 HD12 LEU A 372      22.991  30.8851080.404  1.00294.62           H
ATOM   4627 HD13 LEU A 372      23.076  30.0631078.798  1.00294.62           H
ATOM   4628  CD2 LEU A 372      25.630  31.0711079.472  1.00294.62           C
ATOM   4629 HD21 LEU A 372      25.434  31.9651080.101  1.00294.62           H
ATOM   4630 HD22 LEU A 372      26.724  30.8711079.468  1.00294.62           H
ATOM   4631 HD23 LEU A 372      25.310  31.2881078.430  1.00294.62           H
ATOM   4632  C   LEU A 372      23.945  28.0631083.169  1.00294.62           C
ATOM   4633  O   LEU A 372      22.921  28.7311083.293  1.00294.62           O
HETATM 4634  N   HYP A 373      24.373  27.2131084.065  1.00241.20           N
HETATM 4635  CD  HYP A 373      25.436  26.2701083.794  1.00241.20           C
HETATM 4636  HD1 HYP A 373      26.206  26.0571083.018  1.00241.20           H
HETATM 4637  HD2 HYP A 373      26.303  25.8801084.374  1.00241.20           H
HETATM 4638  CA  HYP A 373      23.851  26.9741085.379  0.85241.20           C
HETATM 4639  HA  HYP A 373      24.663  27.4761085.892  1.00241.20           H
HETATM 4640  CB  HYP A 373      23.909  25.4411085.461  1.00241.20           C
HETATM 4641  HB1 HYP A 373      23.425  25.5351085.473  1.00241.20           H
HETATM 4642  HB2 HYP A 373      24.177  25.5781085.851  1.00241.20           H
HETATM 4643  CG  HYP A 373      24.580  25.0381084.113  1.00241.20           C
HETATM 4644  HG  HYP A 373      23.799  24.9051083.334  1.00241.20           H
HETATM 4645  OE  HYP A 373      25.394  23.8691084.233  1.00241.20           O
HETATM 4646  HE  HYP A 373      24.963  23.2381084.813  1.00241.20           H
HETATM 4647  C   HYP A 373      22.552  27.5491085.827  1.00241.20           C
HETATM 4648  O   HYP A 373      21.575  27.5621085.081  1.00241.20           O
ATOM   4649  N   GLY A 374      22.543  27.9901087.098  1.00 87.79           N
ATOM   4650  H   GLY A 374      23.360  27.9481087.667  1.00 87.79           H
ATOM   4651  CA  GLY A 374      21.360  28.4461087.753  0.46 87.79           C
ATOM   4652  HA3 GLY A 374      20.727  27.5891087.934  1.00 87.79           H
ATOM   4653  HA2 GLY A 374      20.919  29.2281087.152  1.00 87.79           H
ATOM   4654  C   GLY A 374      21.822  29.0051089.054  1.00 87.79           C
ATOM   4655  O   GLY A 374      22.965  29.4371089.199  1.00 87.79           O
ATOM   4656  N   ALA A 375      20.913  29.0021090.035  1.00351.64           N
ATOM   4657  H   ALA A 375      20.000  28.6481089.874  1.00351.64           H
ATOM   4658  CA  ALA A 375      21.169  29.5261091.334  0.25351.64           C
ATOM   4659  HA  ALA A 375      20.192  29.9661091.202  1.00351.64           H
ATOM   4660  CB  ALA A 375      21.418  31.0281091.578  1.00351.64           C
ATOM   4661  HB1 ALA A 375      21.919  31.4861090.699  1.00351.64           H
ATOM   4662  HB2 ALA A 375      20.450  31.5501091.742  1.00351.64           H
ATOM   4663  HB3 ALA A 375      22.057  31.1771092.475  1.00351.64           H
ATOM   4664  C   ALA A 375      20.602  28.7361092.462  1.00351.64           C
ATOM   4665  O   ALA A 375      19.751  27.8711092.266  1.00351.64           O
ATOM   4666  N   LYS A 376      21.089  29.0071093.684  1.00368.20           N
ATOM   4667  H   LYS A 376      21.784  29.7031093.833  1.00368.20           H
ATOM   4668  CA  LYS A 376      20.563  28.3491094.842  0.68368.20           C
ATOM   4669  HA  LYS A 376      19.834  27.6191094.525  1.00368.20           H
ATOM   4670  CB  LYS A 376      21.627  27.7471095.784  1.00368.20           C
ATOM   4671  HB3 LYS A 376      21.104  27.1491096.561  1.00368.20           H
ATOM   4672  HB2 LYS A 376      22.304  27.0701095.221  1.00368.20           H
ATOM   4673  CG  LYS A 376      22.433  28.8371096.505  1.00368.20           C
ATOM   4674  HG3 LYS A 376      23.059  28.3821097.303  1.00368.20           H
ATOM   4675  HG2 LYS A 376      21.701  29.5181096.989  1.00368.20           H
ATOM   4676  CD  LYS A 376      23.331  29.6711095.586  1.00368.20           C
ATOM   4677  HD3 LYS A 376      22.799  29.8611094.634  1.00368.20           H
ATOM   4678  HD2 LYS A 376      24.252  29.0911095.358  1.00368.20           H
ATOM   4679  CE  LYS A 376      23.713  31.0331096.176  1.00368.20           C
ATOM   4680  HE3 LYS A 376      24.376  31.5871095.478  1.00368.20           H
ATOM   4681  HE2 LYS A 376      22.799  31.6361096.364  1.00368.20           H
ATOM   4682  NZ  LYS A 376      24.427  30.8851097.462  1.00368.20           N
ATOM   4683  HZ1 LYS A 376      25.337  30.4081097.304  1.00368.20           H
ATOM   4684  HZ2 LYS A 376      23.847  30.3281098.121  1.00368.20           H
ATOM   4685  HZ3 LYS A 376      24.596  31.8291097.866  1.00368.20           H
ATOM   4686  C   LYS A 376      19.919  29.4331095.653  1.00368.20           C
ATOM   4687  O   LYS A 376      20.288  30.6001095.533  1.00368.20           O
ATOM   4688  N   GLY A 377      18.930  29.0811096.498  1.00104.50           N
ATOM   4689  H   GLY A 377      18.593  28.1471096.585  1.00104.50           H
ATOM   4690  CA  GLY A 377      18.385  30.0601097.396  0.73104.50           C
ATOM   4691  HA3 GLY A 377      19.216  30.6611097.737  1.00104.50           H
ATOM   4692  HA2 GLY A 377      17.890  29.5231098.191  1.00104.50           H
ATOM   4693  C   GLY A 377      17.392  30.9731096.745  1.00104.50           C
ATOM   4694  O   GLY A 377      17.375  32.1621097.062  1.00104.50           O
ATOM   4695  N   LEU A 378      16.530  30.4941095.825  1.00188.12           N
ATOM   4696  H   LEU A 378      16.487  29.5501095.507  1.00188.12           H
ATOM   4697  CA  LEU A 378      15.608  31.4611095.302  0.16188.12           C
ATOM   4698  HA  LEU A 378      15.944  32.4301095.641  1.00188.12           H
ATOM   4699  CB  LEU A 378      15.463  31.4761093.774  1.00188.12           C
ATOM   4700  HB3 LEU A 378      15.143  30.4731093.420  1.00188.12           H
ATOM   4701  HB2 LEU A 378      14.668  32.2051093.506  1.00188.12           H
ATOM   4702  CG  LEU A 378      16.753  31.8941093.053  1.00188.12           C
ATOM   4703  HG  LEU A 378      16.442  32.9441093.243  1.00188.12           H
ATOM   4704  CD1 LEU A 378      16.599  32.2961091.583  1.00188.12           C
ATOM   4705 HD11 LEU A 378      17.569  32.6691091.202  1.00188.12           H
ATOM   4706 HD12 LEU A 378      16.267  31.4341090.967  1.00188.12           H
ATOM   4707 HD13 LEU A 378      15.852  33.1111091.483  1.00188.12           H
ATOM   4708  CD2 LEU A 378      17.936  32.3311093.927  1.00188.12           C
ATOM   4709 HD21 LEU A 378      17.570  32.8151094.858  1.00188.12           H
ATOM   4710 HD22 LEU A 378      18.574  33.0531093.376  1.00188.12           H
ATOM   4711 HD23 LEU A 378      18.553  31.4501094.206  1.00188.12           H
ATOM   4712  C   LEU A 378      14.216  31.2341095.823  1.00188.12           C
ATOM   4713  O   LEU A 378      13.435  30.5251095.190  1.00188.12           O
ATOM   4714  N   THR A 379      13.885  31.8441096.989  1.00145.34           N
ATOM   4715  H   THR A 379      14.557  32.3831097.491  1.00145.34           H
ATOM   4716  CA  THR A 379      12.554  31.8521097.558  0.85145.34           C
ATOM   4717  HA  THR A 379      12.039  32.7151097.164  1.00145.34           H
ATOM   4718  CB  THR A 379      11.744  30.6041097.332  1.00145.34           C
ATOM   4719  HB  THR A 379      11.754  30.3471096.250  1.00145.34           H
ATOM   4720  OG1 THR A 379      10.397  30.8261097.719  1.00145.34           O
ATOM   4721  HG1 THR A 379       9.910  30.0491097.435  1.00145.34           H
ATOM   4722  CG2 THR A 379      12.348  29.4511098.150  1.00145.34           C
ATOM   4723 HG21 THR A 379      11.733  28.5341098.028  1.00145.34           H
ATOM   4724 HG22 THR A 379      13.383  29.2321097.811  1.00145.34           H
ATOM   4725 HG23 THR A 379      12.376  29.7181099.228  1.00145.34           H
ATOM   4726  C   THR A 379      12.739  32.0101099.036  1.00145.34           C
ATOM   4727  O   THR A 379      13.866  32.1801099.499  1.00145.34           O
ATOM   4728  N   GLY A 380      11.649  31.9621099.834  1.00 83.60           N
ATOM   4729  H   GLY A 380      10.714  31.8531099.506  1.00 83.60           H
ATOM   4730  CA  GLY A 380      11.869  32.0671101.249  0.67 83.60           C
ATOM   4731  HA3 GLY A 380      12.606  31.3221101.510  1.00 83.60           H
ATOM   4732  HA2 GLY A 380      12.172  33.0821101.458  1.00 83.60           H
ATOM   4733  C   GLY A 380      10.606  31.7691102.001  1.00 83.60           C
ATOM   4734  O   GLY A 380       9.499  32.0111101.523  1.00 83.60           O
ATOM   4735  N   SER A 381      10.777  31.2211103.226  1.00265.64           N
ATOM   4736  H   SER A 381      11.687  31.0201103.578  1.00265.64           H
ATOM   4737  CA  SER A 381       9.697  30.9261104.126  0.25265.64           C
ATOM   4738  HA  SER A 381       9.932  29.8891103.934  1.00265.64           H
ATOM   4739  CB  SER A 381       8.332  30.3751103.658  1.00265.64           C
ATOM   4740  HB3 SER A 381       7.771  31.1571103.102  1.00265.64           H
ATOM   4741  HB2 SER A 381       8.478  29.4941102.999  1.00265.64           H
ATOM   4742  OG  SER A 381       7.567  29.9741104.787  1.00265.64           O
ATOM   4743  HG  SER A 381       7.044  29.2201104.505  1.00265.64           H
ATOM   4744  C   SER A 381      10.087  30.7021105.558  1.00265.64           C
ATOM   4745  O   SER A 381      11.035  29.9721105.843  1.00265.64           O
HETATM 4746  N   HYP A 382       9.392  31.3281106.474  1.00275.79           N
HETATM 4747  CD  HYP A 382       8.277  32.2121106.202  1.00275.79           C
HETATM 4748  HD1 HYP A 382       8.097  33.3111106.245  1.00275.79           H
HETATM 4749  HD2 HYP A 382       7.553  32.3781105.373  1.00275.79           H
HETATM 4750  CA  HYP A 382       9.557  31.2101107.876  0.70275.79           C
HETATM 4751  HA  HYP A 382       9.532  32.2831108.027  1.00275.79           H
HETATM 4752  CB  HYP A 382       8.190  30.7781108.315  1.00275.79           C
HETATM 4753  HB1 HYP A 382       8.387  30.3631108.137  1.00275.79           H
HETATM 4754  HB2 HYP A 382       8.393  30.9631108.724  1.00275.79           H
HETATM 4755  CG  HYP A 382       7.345  31.6991107.370  1.00275.79           C
HETATM 4756  HG  HYP A 382       7.007  32.5821107.956  1.00275.79           H
HETATM 4757  OE  HYP A 382       6.213  30.9881106.862  1.00275.79           O
HETATM 4758  HE  HYP A 382       6.509  30.2161106.376  1.00275.79           H
HETATM 4759  C   HYP A 382      10.796  30.6411108.510  1.00275.79           C
HETATM 4760  O   HYP A 382      11.668  31.4231108.887  1.00275.79           O
ATOM   4761  N   GLY A 383      10.895  29.3071108.681  1.00118.74           N
ATOM   4762  H   GLY A 383      10.279  28.6601108.239  1.00118.74           H
ATOM   4763  CA  GLY A 383      11.573  28.8221109.855  0.79118.74           C
ATOM   4764  HA3 GLY A 383      12.262  29.5801110.195  1.00118.74           H
ATOM   4765  HA2 GLY A 383      12.006  27.8581109.630  1.00118.74           H
ATOM   4766  C   GLY A 383      10.468  28.6681110.828  1.00118.74           C
ATOM   4767  O   GLY A 383       9.368  29.1661110.596  1.00118.74           O
ATOM   4768  N   SER A 384      10.699  27.9601111.938  1.00185.08           N
ATOM   4769  H   SER A 384      11.571  27.5411112.182  1.00185.08           H
ATOM   4770  CA  SER A 384       9.608  27.8581112.846  0.61185.08           C
ATOM   4771  HA  SER A 384       9.173  28.8421112.945  1.00185.08           H
ATOM   4772  CB  SER A 384       8.557  26.8411112.367  1.00185.08           C
ATOM   4773  HB3 SER A 384       8.230  27.1171111.341  1.00185.08           H
ATOM   4774  HB2 SER A 384       8.989  25.8181112.340  1.00185.08           H
ATOM   4775  OG  SER A 384       7.423  26.8521113.219  1.00185.08           O
ATOM   4776  HG  SER A 384       6.737  26.3761112.744  1.00185.08           H
ATOM   4777  C   SER A 384      10.187  27.4361114.156  1.00185.08           C
ATOM   4778  O   SER A 384      11.117  26.6351114.193  1.00185.08           O
HETATM 4779  N   HYP A 385       9.608  27.9661115.205  1.00262.58           N
HETATM 4780  CD  HYP A 385       8.355  28.6781115.096  1.00262.58           C
HETATM 4781  HD1 HYP A 385       7.517  28.7341114.365  1.00262.58           H
HETATM 4782  HD2 HYP A 385       8.020  29.7371115.185  1.00262.58           H
HETATM 4783  CA  HYP A 385       9.955  27.8511116.586  0.62262.58           C
HETATM 4784  HA  HYP A 385       9.827  28.9091116.783  1.00262.58           H
HETATM 4785  CB  HYP A 385       8.722  27.2151117.147  1.00262.58           C
HETATM 4786  HB1 HYP A 385       8.934  27.4311117.537  1.00262.58           H
HETATM 4787  HB2 HYP A 385       8.964  26.8371116.943  1.00262.58           H
HETATM 4788  CG  HYP A 385       7.643  27.9791116.314  1.00262.58           C
HETATM 4789  HG  HYP A 385       7.164  28.7501116.953  1.00262.58           H
HETATM 4790  OE  HYP A 385       6.674  27.0401115.842  1.00262.58           O
HETATM 4791  HE  HYP A 385       7.106  26.3861115.288  1.00262.58           H
HETATM 4792  C   HYP A 385      11.291  27.3741117.082  1.00262.58           C
HETATM 4793  O   HYP A 385      11.829  26.3861116.588  1.00262.58           O
ATOM   4794  N   GLY A 386      11.830  28.0491118.118  1.00 39.50           N
ATOM   4795  H   GLY A 386      11.378  28.8221118.556  1.00 39.50           H
ATOM   4796  CA  GLY A 386      13.159  27.7461118.554  0.82 39.50           C
ATOM   4797  HA3 GLY A 386      13.552  26.9831117.896  1.00 39.50           H
ATOM   4798  HA2 GLY A 386      13.724  28.6661118.546  1.00 39.50           H
ATOM   4799  C   GLY A 386      13.121  27.2051119.959  1.00 39.50           C
ATOM   4800  O   GLY A 386      12.061  27.0181120.555  1.00 39.50           O
ATOM   4801  N   PRO A 387      14.300  26.9351120.474  1.00132.99           N
ATOM   4802  CA  PRO A 387      14.518  26.4051121.808  0.63132.99           C
ATOM   4803  HA  PRO A 387      13.785  25.6271121.976  1.00132.99           H
ATOM   4804  CD  PRO A 387      15.460  26.7561119.618  1.00132.99           C
ATOM   4805  HD3 PRO A 387      15.305  25.8361119.015  1.00132.99           H
ATOM   4806  HD2 PRO A 387      15.584  27.6381118.955  1.00132.99           H
ATOM   4807  CB  PRO A 387      15.953  25.8561121.780  1.00132.99           C
ATOM   4808  HB3 PRO A 387      15.918  24.7681121.556  1.00132.99           H
ATOM   4809  HB2 PRO A 387      16.489  26.0151122.739  1.00132.99           H
ATOM   4810  CG  PRO A 387      16.623  26.5731120.598  1.00132.99           C
ATOM   4811  HG3 PRO A 387      16.977  27.5721120.931  1.00132.99           H
ATOM   4812  HG2 PRO A 387      17.472  26.0041120.161  1.00132.99           H
ATOM   4813  C   PRO A 387      14.351  27.4371122.875  1.00132.99           C
ATOM   4814  O   PRO A 387      14.271  28.6261122.576  1.00132.99           O
ATOM   4815  N   ASP A 388      14.272  26.9571124.134  1.00302.71           N
ATOM   4816  H   ASP A 388      14.340  25.9801124.318  1.00302.71           H
ATOM   4817  CA  ASP A 388      14.119  27.7801125.296  0.55302.71           C
ATOM   4818  HA  ASP A 388      14.395  26.8831125.830  1.00302.71           H
ATOM   4819  CB  ASP A 388      12.931  27.5681126.258  1.00302.71           C
ATOM   4820  HB3 ASP A 388      12.904  28.3721127.023  1.00302.71           H
ATOM   4821  HB2 ASP A 388      11.974  27.5671125.693  1.00302.71           H
ATOM   4822  CG  ASP A 388      13.113  26.2131126.933  1.00302.71           C
ATOM   4823  OD1 ASP A 388      14.205  25.9851127.521  1.00302.71           O
ATOM   4824  OD2 ASP A 388      12.170  25.3821126.856  1.00302.71           O
ATOM   4825  C   ASP A 388      15.373  28.3861125.829  1.00302.71           C
ATOM   4826  O   ASP A 388      16.465  28.1131125.334  1.00302.71           O
ATOM   4827  N   GLY A 389      15.232  29.2101126.884  1.00 77.72           N
ATOM   4828  H   GLY A 389      14.336  29.3741127.282  1.00 77.72           H
ATOM   4829  CA  GLY A 389      16.328  29.9461127.450  0.83 77.72           C
ATOM   4830  HA3 GLY A 389      15.914  30.8481127.877  1.00 77.72           H
ATOM   4831  HA2 GLY A 389      17.042  30.1211126.659  1.00 77.72           H
ATOM   4832  C   GLY A 389      16.993  29.1661128.541  1.00 77.72           C
ATOM   4833  O   GLY A 389      16.978  27.9361128.564  1.00 77.72           O
ATOM   4834  N   LYS A 390      17.606  29.9201129.479  1.00300.23           N
ATOM   4835  H   LYS A 390      17.555  30.9151129.448  1.00300.23           H
ATOM   4836  CA  LYS A 390      18.430  29.3851130.526  0.67300.23           C
ATOM   4837  HA  LYS A 390      18.478  28.3131130.396  1.00300.23           H
ATOM   4838  CB  LYS A 390      19.826  30.0131130.408  1.00300.23           C
ATOM   4839  HB3 LYS A 390      20.210  29.7471129.399  1.00300.23           H
ATOM   4840  HB2 LYS A 390      19.739  31.1191130.451  1.00300.23           H
ATOM   4841  CG  LYS A 390      20.881  29.5601131.407  1.00300.23           C
ATOM   4842  HG3 LYS A 390      20.881  28.4511131.472  1.00300.23           H
ATOM   4843  HG2 LYS A 390      20.645  29.9781132.409  1.00300.23           H
ATOM   4844  CD  LYS A 390      22.260  30.0351130.944  1.00300.23           C
ATOM   4845  HD3 LYS A 390      22.242  31.1451130.897  1.00300.23           H
ATOM   4846  HD2 LYS A 390      23.040  29.7261131.672  1.00300.23           H
ATOM   4847  CE  LYS A 390      22.617  29.5071129.549  1.00300.23           C
ATOM   4848  HE3 LYS A 390      23.542  29.9821129.160  1.00300.23           H
ATOM   4849  HE2 LYS A 390      21.783  29.6981128.840  1.00300.23           H
ATOM   4850  NZ  LYS A 390      22.847  28.0461129.592  1.00300.23           N
ATOM   4851  HZ1 LYS A 390      22.343  27.5891128.806  1.00300.23           H
ATOM   4852  HZ2 LYS A 390      22.501  27.6671130.496  1.00300.23           H
ATOM   4853  HZ3 LYS A 390      23.866  27.8581129.506  1.00300.23           H
ATOM   4854  C   LYS A 390      17.800  29.6901131.852  1.00300.23           C
ATOM   4855  O   LYS A 390      16.846  30.4611131.938  1.00300.23           O
ATOM   4856  N   THR A 391      18.321  29.0601132.928  1.00138.09           N
ATOM   4857  H   THR A 391      19.107  28.4501132.860  1.00138.09           H
ATOM   4858  CA  THR A 391      17.731  29.2001134.231  0.47138.09           C
ATOM   4859  HA  THR A 391      16.670  29.0311134.124  1.00138.09           H
ATOM   4860  CB  THR A 391      18.308  28.2731135.265  1.00138.09           C
ATOM   4861  HB  THR A 391      18.303  27.2281134.889  1.00138.09           H
ATOM   4862  OG1 THR A 391      17.524  28.3261136.448  1.00138.09           O
ATOM   4863  HG1 THR A 391      16.638  28.0611136.190  1.00138.09           H
ATOM   4864  CG2 THR A 391      19.750  28.7131135.585  1.00138.09           C
ATOM   4865 HG21 THR A 391      20.388  28.6611134.676  1.00138.09           H
ATOM   4866 HG22 THR A 391      20.191  28.0561136.366  1.00138.09           H
ATOM   4867 HG23 THR A 391      19.761  29.7581135.964  1.00138.09           H
ATOM   4868  C   THR A 391      17.967  30.5761134.749  1.00138.09           C
ATOM   4869  O   THR A 391      19.022  31.1701134.531  1.00138.09           O
ATOM   4870  N   GLY A 392      16.951  31.1271135.442  1.00 37.99           N
ATOM   4871  H   GLY A 392      16.091  30.6511135.607  1.00 37.99           H
ATOM   4872  CA  GLY A 392      17.114  32.4021136.065  0.82 37.99           C
ATOM   4873  HA3 GLY A 392      16.131  32.8201136.239  1.00 37.99           H
ATOM   4874  HA2 GLY A 392      17.771  33.0011135.453  1.00 37.99           H
ATOM   4875  C   GLY A 392      17.773  32.1091137.384  1.00 37.99           C
ATOM   4876  O   GLY A 392      17.453  31.1041138.019  1.00 37.99           O
ATOM   4877  N   PRO A 393      18.691  32.9271137.825  1.00130.49           N
ATOM   4878  CA  PRO A 393      19.337  32.6551139.088  0.49130.49           C
ATOM   4879  HA  PRO A 393      19.366  31.5841139.215  1.00130.49           H
ATOM   4880  CD  PRO A 393      19.569  33.6351136.909  1.00130.49           C
ATOM   4881  HD3 PRO A 393      18.987  34.3901136.339  1.00130.49           H
ATOM   4882  HD2 PRO A 393      20.024  32.8911136.220  1.00130.49           H
ATOM   4883  CB  PRO A 393      20.739  33.2551138.964  1.00130.49           C
ATOM   4884  HB3 PRO A 393      21.105  33.6961139.916  1.00130.49           H
ATOM   4885  HB2 PRO A 393      21.433  32.4491138.644  1.00130.49           H
ATOM   4886  CG  PRO A 393      20.623  34.2741137.822  1.00130.49           C
ATOM   4887  HG3 PRO A 393      21.590  34.4591137.306  1.00130.49           H
ATOM   4888  HG2 PRO A 393      20.227  35.2281138.230  1.00130.49           H
ATOM   4889  C   PRO A 393      18.550  33.2341140.234  1.00130.49           C
ATOM   4890  O   PRO A 393      17.646  34.0241139.985  1.00130.49           O
HETATM 4891  N   HYP A 394      18.902  32.7831141.434  1.00253.15           N
HETATM 4892  CD  HYP A 394      19.977  31.8221141.559  1.00253.15           C
HETATM 4893  HD1 HYP A 394      20.845  31.4981140.939  1.00253.15           H
HETATM 4894  HD2 HYP A 394      20.076  30.7421141.815  1.00253.15           H
HETATM 4895  CA  HYP A 394      18.433  33.1281142.759  0.50253.15           C
HETATM 4896  HA  HYP A 394      18.298  32.1071143.095  1.00253.15           H
HETATM 4897  CB  HYP A 394      19.729  33.5501143.409  1.00253.15           C
HETATM 4898  HB1 HYP A 394      19.583  33.9541143.167  1.00253.15           H
HETATM 4899  HB2 HYP A 394      19.450  33.4021143.788  1.00253.15           H
HETATM 4900  CG  HYP A 394      20.721  32.5641142.721  1.00253.15           C
HETATM 4901  HG  HYP A 394      21.459  33.2231142.217  1.00253.15           H
HETATM 4902  OE  HYP A 394      21.438  31.6841143.592  1.00253.15           O
HETATM 4903  HE  HYP A 394      20.819  31.1451144.089  1.00253.15           H
HETATM 4904  C   HYP A 394      17.258  34.0111143.050  1.00253.15           C
HETATM 4905  O   HYP A 394      16.843  34.8151142.220  1.00253.15           O
ATOM   4906  N   GLY A 395      16.719  33.9091144.278  1.00 48.14           N
ATOM   4907  H   GLY A 395      17.059  33.2861144.978  1.00 48.14           H
ATOM   4908  CA  GLY A 395      15.561  34.6851144.590  0.49 48.14           C
ATOM   4909  HA3 GLY A 395      15.526  35.5161143.904  1.00 48.14           H
ATOM   4910  HA2 GLY A 395      14.706  34.0231144.541  1.00 48.14           H
ATOM   4911  C   GLY A 395      15.702  35.2041145.988  1.00 48.14           C
ATOM   4912  O   GLY A 395      16.656  34.9171146.710  1.00 48.14           O
ATOM   4913  N   PRO A 396      14.700  35.9491146.360  1.00145.11           N
ATOM   4914  CA  PRO A 396      14.582  36.5811147.650  0.82145.11           C
ATOM   4915  HA  PRO A 396      15.447  37.2051147.809  1.00145.11           H
ATOM   4916  CD  PRO A 396      13.426  35.8861145.664  1.00145.11           C
ATOM   4917  HD3 PRO A 396      13.215  34.8381145.358  1.00145.11           H
ATOM   4918  HD2 PRO A 396      13.489  36.5431144.770  1.00145.11           H
ATOM   4919  CB  PRO A 396      13.251  37.3261147.580  1.00145.11           C
ATOM   4920  HB3 PRO A 396      13.408  38.3001147.068  1.00145.11           H
ATOM   4921  HB2 PRO A 396      12.801  37.4981148.580  1.00145.11           H
ATOM   4922  CG  PRO A 396      12.400  36.4221146.674  1.00145.11           C
ATOM   4923  HG3 PRO A 396      11.555  36.9591146.192  1.00145.11           H
ATOM   4924  HG2 PRO A 396      12.008  35.5751147.278  1.00145.11           H
ATOM   4925  C   PRO A 396      14.528  35.5541148.739  1.00145.11           C
ATOM   4926  O   PRO A 396      14.424  34.3651148.463  1.00145.11           O
ATOM   4927  N   ALA A 397      14.647  35.9921150.002  1.00230.20           N
ATOM   4928  H   ALA A 397      14.754  36.9551150.237  1.00230.20           H
ATOM   4929  CA  ALA A 397      14.573  35.0621151.087  0.36230.20           C
ATOM   4930  HA  ALA A 397      14.640  34.0631150.680  1.00230.20           H
ATOM   4931  CB  ALA A 397      15.656  35.3161152.150  1.00230.20           C
ATOM   4932  HB1 ALA A 397      15.700  34.4831152.882  1.00230.20           H
ATOM   4933  HB2 ALA A 397      15.446  36.2611152.695  1.00230.20           H
ATOM   4934  HB3 ALA A 397      16.649  35.4111151.659  1.00230.20           H
ATOM   4935  C   ALA A 397      13.236  35.2901151.706  1.00230.20           C
ATOM   4936  O   ALA A 397      12.764  36.4241151.764  1.00230.20           O
ATOM   4937  N   GLY A 398      12.567  34.2191152.165  1.00121.19           N
ATOM   4938  H   GLY A 398      12.930  33.2901152.161  1.00121.19           H
ATOM   4939  CA  GLY A 398      11.230  34.4181152.632  0.63121.19           C
ATOM   4940  HA3 GLY A 398      10.627  33.6451152.180  1.00121.19           H
ATOM   4941  HA2 GLY A 398      10.938  35.4181152.349  1.00121.19           H
ATOM   4942  C   GLY A 398      11.115  34.2881154.104  1.00121.19           C
ATOM   4943  O   GLY A 398      12.052  34.4801154.875  1.00121.19           O
ATOM   4944  N   GLN A 399       9.865  33.9741154.474  1.00415.08           N
ATOM   4945  H   GLN A 399       9.143  33.9291153.789  1.00415.08           H
ATOM   4946  CA  GLN A 399       9.463  33.5281155.761  0.73415.08           C
ATOM   4947  HA  GLN A 399      10.428  33.0441155.775  1.00415.08           H
ATOM   4948  CB  GLN A 399       8.991  32.0661155.808  1.00415.08           C
ATOM   4949  HB3 GLN A 399       8.088  31.9411155.174  1.00415.08           H
ATOM   4950  HB2 GLN A 399       8.736  31.7851156.849  1.00415.08           H
ATOM   4951  CG  GLN A 399      10.123  31.1721155.298  1.00415.08           C
ATOM   4952  HG3 GLN A 399      10.402  31.5031154.275  1.00415.08           H
ATOM   4953  HG2 GLN A 399      11.011  31.2681155.957  1.00415.08           H
ATOM   4954  CD  GLN A 399       9.686  29.7191155.232  1.00415.08           C
ATOM   4955  OE1 GLN A 399       8.810  29.2741155.972  1.00415.08           O
ATOM   4956  NE2 GLN A 399      10.327  28.9601154.302  1.00415.08           N
ATOM   4957 HE22 GLN A 399      11.026  29.3751153.719  1.00415.08           H
ATOM   4958 HE21 GLN A 399      10.098  27.9931154.194  1.00415.08           H
ATOM   4959  C   GLN A 399       9.876  34.1161157.091  1.00415.08           C
ATOM   4960  O   GLN A 399      10.745  33.5541157.757  1.00415.08           O
ATOM   4961  N   ASP A 400       9.295  35.2581157.529  1.00284.59           N
ATOM   4962  H   ASP A 400       8.623  35.7661156.997  1.00284.59           H
ATOM   4963  CA  ASP A 400       9.558  35.7281158.873  0.46284.59           C
ATOM   4964  HA  ASP A 400       8.636  36.2811158.767  1.00284.59           H
ATOM   4965  CB  ASP A 400      10.030  37.1631159.184  1.00284.59           C
ATOM   4966  HB3 ASP A 400       9.385  37.9041158.663  1.00284.59           H
ATOM   4967  HB2 ASP A 400       9.976  37.3461160.279  1.00284.59           H
ATOM   4968  CG  ASP A 400      11.468  37.3071158.714  1.00284.59           C
ATOM   4969  OD1 ASP A 400      12.017  36.3111158.172  1.00284.59           O
ATOM   4970  OD2 ASP A 400      12.040  38.4141158.896  1.00284.59           O
ATOM   4971  C   ASP A 400       8.906  34.9581159.984  1.00284.59           C
ATOM   4972  O   ASP A 400       7.718  34.6461159.914  1.00284.59           O
ATOM   4973  N   GLY A 401       9.674  34.6181161.043  1.00 43.28           N
ATOM   4974  H   GLY A 401      10.642  34.8501161.101  1.00 43.28           H
ATOM   4975  CA  GLY A 401       9.117  33.9011162.161  0.15 43.28           C
ATOM   4976  HA3 GLY A 401       9.907  33.3091162.601  1.00 43.28           H
ATOM   4977  HA2 GLY A 401       8.276  33.3291161.797  1.00 43.28           H
ATOM   4978  C   GLY A 401       8.634  34.9021163.163  1.00 43.28           C
ATOM   4979  O   GLY A 401       8.944  36.0881163.066  1.00 43.28           O
ATOM   4980  N   ARG A 402       7.861  34.4411164.170  1.00999.99           N
ATOM   4981  H   ARG A 402       7.591  33.4851164.260  1.00999.99           H
ATOM   4982  CA  ARG A 402       7.377  35.3531165.166  0.54999.99           C
ATOM   4983  HA  ARG A 402       8.074  36.1751165.234  1.00999.99           H
ATOM   4984  CB  ARG A 402       5.948  35.8611164.887  1.00999.99           C
ATOM   4985  HB3 ARG A 402       5.224  35.0281165.015  1.00999.99           H
ATOM   4986  HB2 ARG A 402       5.698  36.6501165.629  1.00999.99           H
ATOM   4987  CG  ARG A 402       5.780  36.4241163.473  1.00999.99           C
ATOM   4988  HG3 ARG A 402       5.267  35.6571162.852  1.00999.99           H
ATOM   4989  HG2 ARG A 402       6.786  36.6001163.037  1.00999.99           H
ATOM   4990  CD  ARG A 402       4.982  37.7271163.410  1.00999.99           C
ATOM   4991  HD3 ARG A 402       3.948  37.6121163.800  1.00999.99           H
ATOM   4992  HD2 ARG A 402       5.506  38.5331163.968  1.00999.99           H
ATOM   4993  NE  ARG A 402       4.903  38.1441161.981  1.00999.99           N
ATOM   4994  HE  ARG A 402       5.579  38.7781161.606  1.00999.99           H
ATOM   4995  CZ  ARG A 402       3.909  37.6581161.181  1.00999.99           C
ATOM   4996  NH1 ARG A 402       2.994  36.7791161.683  1.00999.99           N
ATOM   4997 HH11 ARG A 402       4.503  38.6911159.504  1.00999.99           H
ATOM   4998 HH12 ARG A 402       3.092  37.7071159.294  1.00999.99           H
ATOM   4999  NH2 ARG A 402       3.829  38.0521159.876  1.00999.99           N
ATOM   5000 HH21 ARG A 402       3.054  36.4871162.638  1.00999.99           H
ATOM   5001 HH22 ARG A 402       2.272  36.4171161.094  1.00999.99           H
ATOM   5002  C   ARG A 402       7.318  34.6191166.467  1.00999.99           C
ATOM   5003  O   ARG A 402       7.274  33.3901166.466  1.00999.99           O
HETATM 5004  N   HYP A 403       7.340  35.2941167.592  1.00291.92           N
HETATM 5005  CD  HYP A 403       7.449  36.7221167.733  1.00291.92           C
HETATM 5006  HD1 HYP A 403       8.197  37.4531168.115  1.00291.92           H
HETATM 5007  HD2 HYP A 403       7.289  37.6111167.082  1.00291.92           H
HETATM 5008  CA  HYP A 403       7.088  34.6741168.841  0.82291.92           C
HETATM 5009  HA  HYP A 403       7.145  33.6501168.492  1.00291.92           H
HETATM 5010  CB  HYP A 403       5.802  35.3851169.156  1.00291.92           C
HETATM 5011  HB1 HYP A 403       5.670  35.0581168.812  1.00291.92           H
HETATM 5012  HB2 HYP A 403       5.948  35.2051169.591  1.00291.92           H
HETATM 5013  CG  HYP A 403       6.211  36.8321168.699  1.00291.92           C
HETATM 5014  HG  HYP A 403       5.363  37.1971168.080  1.00291.92           H
HETATM 5015  OE  HYP A 403       6.433  37.7631169.761  1.00291.92           O
HETATM 5016  HE  HYP A 403       7.177  37.4701170.292  1.00291.92           H
HETATM 5017  C   HYP A 403       7.963  34.7761170.024  1.00291.92           C
HETATM 5018  O   HYP A 403       8.894  35.5731170.065  1.00291.92           O
ATOM   5019  N   GLY A 404       7.579  33.9651171.029  1.00 93.90           N
ATOM   5020  H   GLY A 404       6.678  33.5401171.016  1.00 93.90           H
ATOM   5021  CA  GLY A 404       8.497  33.3551171.935  0.44 93.90           C
ATOM   5022  HA3 GLY A 404       8.755  32.3881171.531  1.00 93.90           H
ATOM   5023  HA2 GLY A 404       9.325  34.0291172.081  1.00 93.90           H
ATOM   5024  C   GLY A 404       7.769  33.1611173.224  1.00 93.90           C
ATOM   5025  O   GLY A 404       6.907  33.9561173.599  1.00 93.90           O
ATOM   5026  N   PRO A 405       8.100  32.1021173.906  1.00229.70           N
ATOM   5027  CA  PRO A 405       7.453  31.8421175.164  0.19229.70           C
ATOM   5028  HA  PRO A 405       6.395  32.0131175.017  1.00229.70           H
ATOM   5029  CD  PRO A 405       8.450  30.8721173.217  1.00229.70           C
ATOM   5030  HD3 PRO A 405       9.559  30.8071173.176  1.00229.70           H
ATOM   5031  HD2 PRO A 405       8.028  30.8881172.188  1.00229.70           H
ATOM   5032  CB  PRO A 405       7.771  30.3851175.477  1.00229.70           C
ATOM   5033  HB3 PRO A 405       8.770  30.3281175.962  1.00229.70           H
ATOM   5034  HB2 PRO A 405       7.009  29.9111176.133  1.00229.70           H
ATOM   5035  CG  PRO A 405       7.861  29.7491174.081  1.00229.70           C
ATOM   5036  HG3 PRO A 405       6.830  29.5381173.723  1.00229.70           H
ATOM   5037  HG2 PRO A 405       8.459  28.8151174.059  1.00229.70           H
ATOM   5038  C   PRO A 405       7.965  32.8101176.188  1.00229.70           C
ATOM   5039  O   PRO A 405       9.143  33.1581176.188  1.00229.70           O
ATOM   5040  N   PRO A 406       7.059  33.2361177.017  1.00356.48           N
ATOM   5041  CA  PRO A 406       7.407  34.1691178.057  0.85356.48           C
ATOM   5042  HA  PRO A 406       6.741  33.5961178.680  1.00356.48           H
ATOM   5043  CD  PRO A 406       5.862  33.7171176.340  1.00356.48           C
ATOM   5044  HD3 PRO A 406       5.962  33.5641175.243  1.00356.48           H
ATOM   5045  HD2 PRO A 406       4.988  33.1531176.730  1.00356.48           H
ATOM   5046  CB  PRO A 406       6.319  35.2371178.128  1.00356.48           C
ATOM   5047  HB3 PRO A 406       6.707  36.2271178.428  1.00356.48           H
ATOM   5048  HB2 PRO A 406       5.542  34.9171178.856  1.00356.48           H
ATOM   5049  CG  PRO A 406       5.743  35.2051176.713  1.00356.48           C
ATOM   5050  HG3 PRO A 406       6.430  35.7861176.058  1.00356.48           H
ATOM   5051  HG2 PRO A 406       4.716  35.6211176.634  1.00356.48           H
ATOM   5052  C   PRO A 406       8.360  34.0841179.217  1.00356.48           C
ATOM   5053  O   PRO A 406       8.860  35.1321179.622  1.00356.48           O
ATOM   5054  N   GLY A 407       8.639  32.9071179.815  1.00112.55           N
ATOM   5055  H   GLY A 407       8.259  32.0301179.534  1.00112.55           H
[truncated: 2,670,681 more chars]
