# Supplementary material for: Devising Bone Molecular Models at the Nanoscale: From Usual Mineralized Collagen Fibrils to the First Bone Fibers Including Hydroxyapatite in the Extra-Fibrillar Volume
Source: Materials (Basel). 2022 Mar 19;15(6):2274. doi: 10.3390/ma15062274 (PMC8955169; doi:10.3390/ma15062274)
Supplement: Supplementary file 1 [file materials-15-02274-s001.zip › Supplementary_Materials/0-COL1_Modeller/2_models_allh/COL1.D00000027]

# Conjugate gradients optimization
#  Step   Current energy Av shift Mx shift   Funcs         Gradient
      0    2965672.00000   0.0000   0.0000       1      1.45744e+08
     10      12009.87500   0.0445   4.2350      22          50912.4
     20       5861.13184   0.1088   3.3222      42          37153.8
     30       3085.74927   0.0449   0.5127      62          3262.03
     40       2112.79956   0.0330   0.3822      82          1342.24
     50       1663.48047   0.0259   0.2540     102          701.161
     60       1427.58105   0.0212   0.2268     122          423.893
     70       1285.99292   0.0138   0.1921     142          252.861
     80       1206.60071   0.0135   0.2241     163          238.206
     90       1121.43481   0.0020   0.1183     183           76.447
     99       1072.85828   0.0148   0.2099     201          141.798
# Conjugate gradients optimization
#  Step   Current energy Av shift Mx shift   Funcs         Gradient
      0      10911.86719   0.0000   0.0000       1          14743.3
     10      10622.69727   0.0059   0.1853      21          5805.78
     20      10237.29395   0.0068   0.2205      41          4230.81
     30       9945.32715   0.0154   0.1960      61          9522.95
     40       9587.17480   0.0105   0.1431      81          6909.39
     50       9364.17676   0.0137   0.2235     101          4246.04
     60       9154.47363   0.0121   0.1885     121          4689.79
     70       9003.72070   0.0099   0.1686     142          5374.45
     80       8878.58594   0.0126   0.2266     162          4350.04
     90       8769.98535   0.0061   0.0748     182          2641.91
# Conjugate gradients optimization
#  Step   Current energy Av shift Mx shift   Funcs         Gradient
      0      43470.47266   0.0000   0.0000       1            58086
     10      43327.23438   0.0029   0.1007      21          37791.8
     17      43198.19922   0.0001   0.0061      35            13864
# Conjugate gradients optimization
#  Step   Current energy Av shift Mx shift   Funcs         Gradient
      0      86412.57812   0.0000   0.0000       1          55808.1
      1      86408.41406   0.0001   0.0068       4            51847
# Conjugate gradients optimization
#  Step   Current energy Av shift Mx shift   Funcs         Gradient
      0      86428.14062   0.0000   0.0000       1          52111.7
      1      86422.14062   0.0001   0.0070       4          54901.4
# Conjugate gradients optimization
#  Step   Current energy Av shift Mx shift   Funcs         Gradient
      0      86450.78906   0.0000   0.0000       1          55731.8
      1      86448.71094   0.0001   0.0067       4          53014.7
# Conjugate gradients optimization
#  Step   Current energy Av shift Mx shift   Funcs         Gradient
      0      86448.71094   0.0000   0.0000       1          53014.7
      1      86444.63281   0.0001   0.0067       4          55104.9
# Conjugate gradients optimization
#  Step   Current energy Av shift Mx shift   Funcs         Gradient
      0      86444.63281   0.0000   0.0000       1          55104.9
      1      86443.27344   0.0001   0.0066       4          53765.5
# Conjugate gradients optimization
#  Step   Current energy Av shift Mx shift   Funcs         Gradient
      0      86443.27344   0.0000   0.0000       1          53765.5
      1      86439.14844   0.0001   0.0066       4          53420.2
# Conjugate gradients optimization
#  Step   Current energy Av shift Mx shift   Funcs         Gradient
      0      86439.14844   0.0000   0.0000       1          53420.2
      1      86438.02344   0.0001   0.0065       4          53997.6
# Conjugate gradients optimization
#  Step   Current energy Av shift Mx shift   Funcs         Gradient
      0      86438.02344   0.0000   0.0000       1          53997.6
      1      86434.15625   0.0001   0.0066       4          54453.9
# Conjugate gradients optimization
#  Step   Current energy Av shift Mx shift   Funcs         Gradient
      0      88424.91406   0.0000   0.0000       1          86675.5
      6      88221.99219   0.0002   0.0077      13          67737.4
# Conjugate gradients optimization
#  Step   Current energy Av shift Mx shift   Funcs         Gradient
      0     104547.84375   0.0000   0.0000       1      2.55627e+06
     10      91613.70312   0.0054   0.1609      21      1.12259e+06
     20      88930.01562   0.0040   0.1152      41           408776
     30      87678.33594   0.0029   0.0846      61           253773
     40      86795.82812   0.0027   0.1052      81           265803
     50      86138.61719   0.0043   0.2597     101           642233
     60      85806.68750   0.0014   0.0970     121           163198
     70      85300.65625   0.0018   0.1189     141           182838
     80      84951.78906   0.0008   0.0204     161          99918.9
     90      84570.63281   0.0040   0.1146     181           165274
# Conjugate gradients optimization
#  Step   Current energy Av shift Mx shift   Funcs         Gradient
      0      85840.18750   0.0000   0.0000       1           743810
     10      84836.83594   0.0013   0.0539      21           150544
     20      84557.89062   0.0008   0.0481      41           109900
     30      84330.00781   0.0013   0.0937      61          74490.3
     40      84194.67969   0.0003   0.0188      81          85152.6
     50      84047.96875   0.0011   0.0890     101           106471
     60      83694.08594   0.0029   0.1023     121           171780
     70      83271.48438   0.0020   0.0623     141           143240
     80      82990.36719   0.0009   0.0432     161           120968
     90      82820.75000   0.0006   0.0231     181          97536.4
# Conjugate gradients optimization
#  Step   Current energy Av shift Mx shift   Funcs         Gradient
      0     719450.25000   0.0000   0.0000       1      9.38993e+08
     10     135786.70312   0.0158   0.5193      21      1.08351e+07
     20     114036.32812   0.0108   0.3247      41      2.85401e+06
     30     106077.50000   0.0166   0.2533      62       3.4142e+06
     40     100805.14062   0.0130   0.1817      82           897456
     50      97761.70312   0.0087   0.1478     102           609399
     60      96139.55469   0.0008   0.0200     123           133963
     70      95135.16406   0.0031   0.0640     143           247821
     80      94213.39062   0.0031   0.0718     163           285738
     90      93320.74219   0.0122   0.2323     183           361447
     99      92231.46875   0.0078   0.1303     201           317716
# Molecular dynamics simulation at 150.00 K
#  Step   Current energy Av shift Mx shift   Kinetic energy    Kinetic temp.
      0      92231.46875   0.0000   0.0000      17496.51953        149.91194
     10     101546.03906   0.0156   0.1055      10337.35840         88.57153
     20     104988.89844   0.0187   0.1240      14778.32422        126.62218
     30     105249.53125   0.0202   0.1124      17313.44141        148.34332
     40     104863.95312   0.0202   0.1363      17448.17773        149.49776
     50     104204.03906   0.0210   0.1322      18748.66406        160.64044
# Molecular dynamics simulation at 400.00 K
#  Step   Current energy Av shift Mx shift   Kinetic energy    Kinetic temp.
      0     104204.03906   0.0000   0.0000      17506.81250        150.00014
     10     103122.63281   0.0207   0.1516      18222.91992        156.13582
     20     113799.03125   0.0292   0.1827      36852.73438        315.75797
     30     118930.72656   0.0314   0.2372      42506.76562        364.20227
     40     121287.47656   0.0321   0.1888      44281.10547        379.40500
     50     122674.83594   0.0323   0.1625      44761.78516        383.52350
# Molecular dynamics simulation at 1000.00 K
#  Step   Current energy Av shift Mx shift   Kinetic energy    Kinetic temp.
      0     122674.83594   0.0000   0.0000      46684.73438        399.99951
     10     124368.80469   0.0327   0.1661      45702.71484        391.58548
     20     150476.03125   0.0460   0.2262      91373.82812        782.90021
     30     166081.09375   0.0487   0.2047     102028.93750        874.19427
     40     175427.45312   0.0503   0.2623     108488.75781        929.54266
     50     180468.28125   0.0508   0.2372     110441.37500        946.27289
# Molecular dynamics simulation at 1000.00 K
#  Step   Current energy Av shift Mx shift   Kinetic energy    Kinetic temp.
      0     180468.28125   0.0000   0.0000     116711.32031        999.99438
     10     184128.34375   0.0519   0.2053     114905.85938        984.52502
     20     185283.96875   0.0516   0.2204     113171.14062        969.66174
     30     187137.40625   0.0511   0.2423     111066.11719        951.62573
     40     187647.84375   0.0510   0.2229     110184.06250        944.06818
     50     188143.56250   0.0511   0.2278     110417.42969        946.06769
     60     187574.45312   0.0513   0.2328     110718.51562        948.64746
     70     188348.14062   0.0511   0.2241     110228.39844        944.44806
     80     188125.90625   0.0513   0.2602     110958.71875        950.70551
     90     188466.39062   0.0513   0.2994     110896.97656        950.17651
    100     188550.60938   0.0512   0.2519     110661.91406        948.16248
    110     191289.18750   0.0520   0.3383     113907.53125        975.97125
    120     191440.39062   0.0520   0.2855     114127.64062        977.85718
    130     191637.04688   0.0520   0.2078     113730.10156        974.45099
    140     191210.29688   0.0521   0.2088     114356.22656        979.81573
    150     190625.90625   0.0523   0.2503     115080.25000        986.01923
    160     190472.57812   0.0523   0.2189     115170.21875        986.79010
    170     191003.56250   0.0522   0.2006     114662.73438        982.44189
    180     191190.64062   0.0523   0.2412     114782.74219        983.47015
    190     191163.17188   0.0524   0.2667     115148.78125        986.60638
    200     190921.78125   0.0524   0.1981     115046.16406        985.72717
    210     191339.43750   0.0527   0.2018     116514.47656        998.30780
    220     192108.75000   0.0526   0.1975     116201.56250        995.62671
    230     190950.03125   0.0528   0.2257     116711.29688        999.99420
    240     191070.98438   0.0529   0.2262     117181.10156       1004.01953
    250     192291.29688   0.0527   0.2072     115984.56250        993.76746
    260     191804.56250   0.0527   0.2056     116164.35156        995.30792
    270     191187.43750   0.0529   0.2207     116805.17969       1000.79858
    280     191854.54688   0.0527   0.2887     116598.32812        999.02625
    290     191802.95312   0.0527   0.2344     116628.50781        999.28485
    300     191402.87500   0.0528   0.2045     116678.60938        999.71411
# Molecular dynamics simulation at 800.00 K
#  Step   Current energy Av shift Mx shift   Kinetic energy    Kinetic temp.
      0     191402.87500   0.0000   0.0000     116711.82031        999.99866
     10     191671.90625   0.0529   0.1847     116881.62500       1001.45355
     20     191134.62500   0.0529   0.2182     117009.34375       1002.54791
     30     191697.64062   0.0528   0.1763     116461.82812        997.85669
     40     191680.35938   0.0529   0.2009     116835.96875       1001.06238
     50     192132.79688   0.0529   0.2194     116727.27344       1000.13110
     60     191669.15625   0.0529   0.2310     116800.84375       1000.76141
     70     192017.65625   0.0528   0.3238     116552.34375        998.63226
     80     191965.59375   0.0531   0.3764     117695.48438       1008.42682
     90     192417.46875   0.0530   0.3747     117098.93750       1003.31555
    100     191537.29688   0.0530   0.3436     117817.15625       1009.46930
    110     181319.46875   0.0500   0.2960     104428.45312        894.75354
    120     180177.03125   0.0501   0.3530     105081.00781        900.34473
    130     180101.20312   0.0502   0.2611     105007.10156        899.71149
    140     180257.76562   0.0503   0.2841     105459.22656        903.58533
    150     179735.06250   0.0503   0.3095     105845.50781        906.89502
    160     180343.43750   0.0503   0.3116     105737.00000        905.96533
    170     180025.64062   0.0504   0.2852     105954.72656        907.83081
    180     180533.75000   0.0503   0.3604     105825.46094        906.72327
    190     180307.37500   0.0504   0.2563     105962.19531        907.89478
    200     179363.37500   0.0505   0.4085     106905.92969        915.98083
    210     173958.79688   0.0487   0.3932      99051.20312        848.68073
    220     173687.09375   0.0488   0.2813      99454.35156        852.13495
    230     172725.68750   0.0489   0.3526     100206.68750        858.58105
    240     173844.18750   0.0487   0.3437      99458.85156        852.17352
    250     173869.70312   0.0489   0.4461     100020.53906        856.98608
    260     173202.04688   0.0489   0.4044     100402.22656        860.25641
    270     173994.59375   0.0488   0.2509      99815.22656        855.22693
    280     173560.67188   0.0489   0.2899      99955.78125        856.43121
    290     174232.92188   0.0488   0.3335      99870.14062        855.69745
    300     173650.60938   0.0489   0.3567     100170.25781        858.26892
# Molecular dynamics simulation at 500.00 K
#  Step   Current energy Av shift Mx shift   Kinetic energy    Kinetic temp.
      0     173650.60938   0.0000   0.0000      93370.03906        800.00391
     10     171951.42188   0.0479   0.4827      96177.10156        824.05511
     20     171459.34375   0.0478   0.3029      95712.16406        820.07147
     30     171613.81250   0.0479   0.3419      96028.82031        822.78467
     40     171314.15625   0.0480   0.3487      96597.95312        827.66101
     50     170695.71875   0.0482   0.2808      96892.89844        830.18817
     60     170484.37500   0.0482   0.3554      97184.33594        832.68524
     70     170462.56250   0.0481   0.3679      97160.00781        832.47675
     80     170756.50000   0.0481   0.3149      96965.39844        830.80933
     90     171115.78125   0.0483   0.3432      97243.42969        833.19153
    100     171276.93750   0.0482   0.3155      97084.34375        831.82849
    110     154193.07812   0.0428   0.3254      77107.35938        660.66364
    120     153123.84375   0.0430   0.3280      77524.09375        664.23425
    130     153057.98438   0.0430   0.3296      77261.91406        661.98792
    140     153224.87500   0.0431   0.5885      78328.61719        671.12750
    150     153455.73438   0.0432   0.3441      78173.03906        669.79449
    160     153235.98438   0.0432   0.4212      78208.73438        670.10034
    170     152805.07812   0.0432   0.3994      78665.27344        674.01202
    180     153237.76562   0.0433   0.4446      78744.55469        674.69128
    190     152926.12500   0.0432   0.3575      78538.48438        672.92566
    200     153421.37500   0.0432   0.3594      78683.43750        674.16766
    210     143909.03125   0.0403   0.3059      68263.95312        584.89246
    220     143280.76562   0.0403   0.2730      68386.00000        585.93817
    230     142971.64062   0.0404   0.2845      68521.10938        587.09576
    240     143645.64062   0.0403   0.3448      68511.92188        587.01709
    250     142801.12500   0.0406   0.3204      69225.57812        593.13177
    260     143575.75000   0.0404   0.3910      68950.14062        590.77179
    270     143626.60938   0.0405   0.3632      68877.70312        590.15112
    280     143115.87500   0.0406   0.4277      69431.65625        594.89746
    290     143963.70312   0.0404   0.4028      68575.60938        587.56274
    300     143461.76562   0.0405   0.3035      69357.60938        594.26300
# Molecular dynamics simulation at 300.00 K
#  Step   Current energy Av shift Mx shift   Kinetic energy    Kinetic temp.
      0     143461.76562   0.0000   0.0000      58355.93750        499.99957
     10     138744.54688   0.0388   0.3368      63612.82812        545.04114
     20     138235.20312   0.0389   0.4492      64159.87109        549.72827
     30     138632.43750   0.0388   0.4678      63994.25391        548.30927
     40     138961.10938   0.0389   0.3892      63963.97656        548.04980
     50     138967.26562   0.0388   0.4488      64026.18750        548.58282
     60     139040.98438   0.0388   0.3307      63834.18359        546.93774
     70     139696.62500   0.0388   0.4030      63966.32031        548.06989
     80     138961.14062   0.0391   0.4662      64750.74609        554.79095
     90     139163.26562   0.0390   0.3363      64481.68750        552.48560
    100     139032.98438   0.0390   0.4155      64803.07031        555.23926
    110     126060.28125   0.0341   0.3035      49435.46094        423.56802
    120     125236.82031   0.0343   0.4469      50338.93359        431.30908
    130     124605.35156   0.0342   0.4765      50303.81641        431.00818
    140     125355.75000   0.0343   0.4983      50602.02344        433.56326
    150     125144.92188   0.0344   0.3530      50535.95703        432.99719
    160     125100.42969   0.0344   0.3764      50615.41797        433.67801
    170     125099.97656   0.0345   0.4507      50742.17188        434.76407
    180     125016.34375   0.0346   0.4283      51164.19141        438.37997
    190     125929.21875   0.0344   0.4266      50775.04297        435.04572
    200     125418.96094   0.0346   0.4134      51683.68750        442.83105
    210     118290.90625   0.0315   0.3546      42698.45312        365.84467
    220     117557.21094   0.0317   0.3993      43180.73438        369.97690
    230     117522.14062   0.0316   0.3364      42985.14844        368.30109
    240     117999.19531   0.0317   0.3850      43282.67969        370.85037
    250     117619.74219   0.0317   0.3842      43469.99609        372.45532
    260     118016.35156   0.0316   0.3006      42892.87891        367.51053
    270     117696.76562   0.0317   0.3100      43351.43359        371.43945
    280     117833.26562   0.0318   0.3462      43459.59375        372.36618
    290     117972.14062   0.0317   0.3445      43488.12109        372.61063
    300     117843.62500   0.0317   0.3454      43468.04297        372.43860
# Conjugate gradients optimization
#  Step   Current energy Av shift Mx shift   Funcs         Gradient
      0     117843.62500   0.0000   0.0000       1      6.36659e+07
     10      82265.10938   0.0077   0.1514      21           994882
     20      79568.58594   0.0059   0.1121      41           442446
     30      78394.40625   0.0031   0.0352      61           230065
     40      77885.80469   0.0017   0.0149      81           151258
     48      77674.97656   0.0002   0.0063      97          57820.4
