# Supplementary material for: Devising Bone Molecular Models at the Nanoscale: From Usual Mineralized Collagen Fibrils to the First Bone Fibers Including Hydroxyapatite in the Extra-Fibrillar Volume
Source: Materials (Basel). 2022 Mar 19;15(6):2274. doi: 10.3390/ma15062274 (PMC8955169; doi:10.3390/ma15062274)
Supplement: Supplementary file 1 [file materials-15-02274-s001.zip › Supplementary_Materials/0-COL1_Modeller/2_models_allh/COL1.D00000035]

# Conjugate gradients optimization
#  Step   Current energy Av shift Mx shift   Funcs         Gradient
      0    2968179.50000   0.0000   0.0000       1      1.45368e+08
     10      11924.13574   0.0543   2.7736      21            54462
     20       4651.83887   0.0759   1.5365      41          9668.84
     30       2748.66089   0.0477   0.5907      61          3040.68
     40       1920.79443   0.0268   0.2498      81          1175.94
     50       1565.95312   0.0230   0.4426     101          736.293
     60       1338.64673   0.0175   0.3758     121          480.259
     70       1211.54370   0.0053   0.2587     142          208.605
     80       1141.70447   0.0130   0.2121     162          229.968
     90       1057.99719   0.0109   0.2178     182          257.279
# Conjugate gradients optimization
#  Step   Current energy Av shift Mx shift   Funcs         Gradient
      0      10026.69336   0.0000   0.0000       1          20843.4
     10       9731.01562   0.0009   0.0904      21          2819.53
     20       9424.81055   0.0080   0.1414      41          8990.67
     30       9110.29004   0.0125   0.1810      61          8849.83
     40       8776.70312   0.0111   0.1521      81          7876.81
     50       8536.50977   0.0140   0.1276     101          5414.18
     60       8420.59277   0.0034   0.1243     121          3190.88
     70       8306.96191   0.0042   0.1101     141          2844.47
     80       8235.63379   0.0045   0.1856     161          2754.46
     90       8124.88574   0.0052   0.0902     181          3333.89
# Conjugate gradients optimization
#  Step   Current energy Av shift Mx shift   Funcs         Gradient
      0      40194.82031   0.0000   0.0000       1           174591
     10      39996.04688   0.0013   0.0635      21          38180.3
     20      39828.19141   0.0016   0.0703      41          38856.7
     28      39722.12891   0.0001   0.0043      57          12109.6
# Conjugate gradients optimization
#  Step   Current energy Av shift Mx shift   Funcs         Gradient
      0      79458.39062   0.0000   0.0000       1          48635.6
      1      79453.13281   0.0001   0.0061       4          51588.4
# Conjugate gradients optimization
#  Step   Current energy Av shift Mx shift   Funcs         Gradient
      0      79470.03906   0.0000   0.0000       1          51763.9
      1      79468.78906   0.0001   0.0034       5          37636.5
# Conjugate gradients optimization
#  Step   Current energy Av shift Mx shift   Funcs         Gradient
      0      79480.24219   0.0000   0.0000       1          37908.8
      1      79480.11719   0.0001   0.0068       4          69508.1
# Conjugate gradients optimization
#  Step   Current energy Av shift Mx shift   Funcs         Gradient
      0      79480.11719   0.0000   0.0000       1          69508.1
      1      79477.33594   0.0001   0.0066       4          47585.2
# Conjugate gradients optimization
#  Step   Current energy Av shift Mx shift   Funcs         Gradient
      0      79477.33594   0.0000   0.0000       1          47585.2
      1      79474.58594   0.0001   0.0063       4          49981.5
# Conjugate gradients optimization
#  Step   Current energy Av shift Mx shift   Funcs         Gradient
      0      79474.58594   0.0000   0.0000       1          49981.5
      1      79472.65625   0.0001   0.0064       4          56568.8
# Conjugate gradients optimization
#  Step   Current energy Av shift Mx shift   Funcs         Gradient
      0      79472.65625   0.0000   0.0000       1          56568.8
      1      79469.79688   0.0001   0.0063       4          51804.9
# Conjugate gradients optimization
#  Step   Current energy Av shift Mx shift   Funcs         Gradient
      0      79469.79688   0.0000   0.0000       1          51804.9
      1      79468.06250   0.0001   0.0069       4          53719.2
# Conjugate gradients optimization
#  Step   Current energy Av shift Mx shift   Funcs         Gradient
      0      81429.88281   0.0000   0.0000       1          85558.3
     10      81137.86719   0.0013   0.0575      21           137959
     20      80081.07812   0.0047   0.1650      41           334486
     30      79203.10938   0.0040   0.1296      61           229915
     40      78694.13281   0.0027   0.0421      81           164661
     50      78301.92969   0.0012   0.0431     101           119952
     55      78200.28906   0.0003   0.0073     111          62269.7
# Conjugate gradients optimization
#  Step   Current energy Av shift Mx shift   Funcs         Gradient
      0      82343.93750   0.0000   0.0000       1           612618
     10      80199.46094   0.0027   0.0778      21           429558
     20      79275.89844   0.0025   0.0866      41           264762
# Conjugate gradients optimization
#  Step   Current energy Av shift Mx shift   Funcs         Gradient
      0      81508.56250   0.0000   0.0000       1      1.33568e+06
     10      79548.17188   0.0026   0.0804      21           308240
     20      78634.31250   0.0028   0.1127      41           313939
     30      77910.99219   0.0024   0.0967      61           248029
     39      77475.21875   0.0002   0.0087      79          71437.2
# Conjugate gradients optimization
#  Step   Current energy Av shift Mx shift   Funcs         Gradient
      0     645703.18750   0.0000   0.0000       1      8.31368e+08
     10     133201.59375   0.0105   0.8002      21      1.14411e+07
     20     108299.73438   0.0121   0.3291      41       3.4034e+06
     30      99790.98438   0.0106   0.3352      62      1.53349e+06
     40      94840.78125   0.0131   0.2190      82      1.21407e+06
     50      91499.44531   0.0085   0.1654     102           717024
     60      89039.25781   0.0075   0.1250     122           632364
     70      87474.46094   0.0007   0.0469     142           158406
     80      86517.28906   0.0080   0.0994     162           511038
     90      85387.54688   0.0046   0.0690     182           351240
# Molecular dynamics simulation at 150.00 K
#  Step   Current energy Av shift Mx shift   Kinetic energy    Kinetic temp.
      0      84885.84375   0.0000   0.0000      17433.96484        150.60988
     10      94342.78906   0.0155   0.0751      10094.13672         87.20201
     20      97489.52344   0.0190   0.1232      15037.58105        129.90782
     30      97495.61719   0.0203   0.1216      17334.39062        149.74968
     40      97041.40625   0.0204   0.1220      17524.94336        151.39583
     50      96375.93750   0.0210   0.1358      18581.12891        160.52010
# Molecular dynamics simulation at 400.00 K
#  Step   Current energy Av shift Mx shift   Kinetic energy    Kinetic temp.
      0      96375.93750   0.0000   0.0000      17363.36719        150.00000
     10      95255.13281   0.0207   0.1240      18148.50000        156.78267
     20     105434.35156   0.0294   0.2157      37105.05078        320.54599
     30     110705.60938   0.0314   0.2375      42110.66406        363.78885
     40     112647.89844   0.0322   0.1919      44290.66797        382.62164
     50     113920.71875   0.0324   0.1573      44476.79297        384.22955
# Molecular dynamics simulation at 1000.00 K
#  Step   Current energy Av shift Mx shift   Kinetic energy    Kinetic temp.
      0     113920.71875   0.0000   0.0000      46302.32031        400.00006
     10     115465.64844   0.0327   0.1508      45435.91016        392.51526
     20     140866.68750   0.0461   0.2492      90835.92969        784.72046
     30     156544.70312   0.0488   0.2605     101491.91406        876.77618
     40     165964.35938   0.0503   0.3647     107867.84375        931.85706
     50     170753.15625   0.0507   0.4134     110039.48438        950.61761
# Molecular dynamics simulation at 1000.00 K
#  Step   Current energy Av shift Mx shift   Kinetic energy    Kinetic temp.
      0     170753.15625   0.0000   0.0000     115755.65625        999.99890
     10     175326.93750   0.0516   0.3236     112936.78906        975.64703
     20     176223.90625   0.0515   0.4005     112655.77344        973.21942
     30     177430.65625   0.0512   0.2882     111024.45312        959.12665
     40     178158.53125   0.0511   0.4996     110891.82031        957.98083
     50     179588.92188   0.0512   0.4182     111359.71875        962.02295
     60     179014.50000   0.0513   0.4939     111938.10156        967.01953
     70     180573.78125   0.0512   0.5300     111459.07812        962.88129
     80     180689.01562   0.0514   0.4181     111809.71875        965.91046
     90     181073.01562   0.0514   0.5516     112737.55469        973.92590
    100     181255.73438   0.0515   0.4246     112334.28125        970.44208
    110     182201.84375   0.0520   0.5193     114701.63281        990.89331
    120     182137.20312   0.0522   0.4451     115771.21094       1000.13330
    130     182066.42188   0.0522   0.4613     116227.62500       1004.07617
    140     183562.92188   0.0522   0.4452     116123.39062       1003.17572
    150     183199.00000   0.0523   0.5668     116816.85156       1009.16644
    160     183258.98438   0.0524   0.4900     117217.27344       1012.62561
    170     182513.10938   0.0526   0.4261     117594.19531       1015.88184
    180     182993.18750   0.0527   0.4464     117412.63281       1014.31329
    190     183536.64062   0.0526   0.4874     117315.29688       1013.47247
    200     183486.98438   0.0526   0.4838     117442.54688       1014.57172
    210     184358.26562   0.0524   0.4723     116618.41406       1007.45215
    220     183560.85938   0.0525   0.5154     117295.94531       1013.30530
    230     183356.14062   0.0527   0.4856     117905.52344       1018.57135
    240     182892.01562   0.0526   0.5537     117994.75000       1019.34216
    250     182449.04688   0.0527   0.5025     118925.74219       1027.38489
    260     183580.10938   0.0526   0.4534     117627.32031       1016.16797
    270     183436.14062   0.0528   0.5549     118444.36719       1023.22632
    280     183646.78125   0.0526   0.5118     118044.42188       1019.77124
    290     184201.42188   0.0526   0.4674     117673.21094       1016.56445
    300     183833.35938   0.0530   0.4528     119442.46094       1031.84875
# Molecular dynamics simulation at 800.00 K
#  Step   Current energy Av shift Mx shift   Kinetic energy    Kinetic temp.
      0     183833.35938   0.0000   0.0000     115756.18750       1000.00348
     10     182724.98438   0.0525   0.4671     117396.96094       1014.17792
     20     183131.76562   0.0525   0.5122     117764.77344       1017.35541
     30     182336.84375   0.0526   0.5015     118223.78906       1021.32080
     40     183383.64062   0.0525   0.4615     117815.00781       1017.78937
     50     182461.21875   0.0526   0.6054     118849.81250       1026.72888
     60     183263.78125   0.0527   0.5256     118839.45312       1026.63940
     70     183069.96875   0.0526   0.4606     118041.67188       1019.74750
     80     185345.75000   0.0526   0.5525     118218.08594       1021.27155
     90     184350.56250   0.0527   0.4958     119388.90625       1031.38611
    100     184985.32812   0.0527   0.4592     118755.71094       1025.91602
    110     172682.46875   0.0496   0.5564     105651.99219        912.71460
    120     172182.31250   0.0497   0.5101     106129.43750        916.83917
    130     172285.17188   0.0497   0.4965     106186.73438        917.33417
    140     172639.21875   0.0498   0.5615     106919.57031        923.66504
    150     172479.01562   0.0499   0.6755     107995.61719        932.96088
    160     173383.54688   0.0499   0.4661     107669.81250        930.14630
    170     173893.50000   0.0499   0.5953     108104.92188        933.90515
    180     172556.50000   0.0501   0.4559     108266.46875        935.30072
    190     172899.65625   0.0501   0.4510     108348.52344        936.00958
    200     172905.45312   0.0502   0.6755     109897.32031        949.38947
    210     165663.64062   0.0481   0.5970     100335.56250        866.78662
    220     165604.21875   0.0480   0.4450      99705.06250        861.33978
    230     165501.73438   0.0481   0.6023     100804.62500        870.83881
    240     166036.10938   0.0482   0.5580     100936.41406        871.97729
    250     166178.10938   0.0483   0.5410     102340.97656        884.11115
    260     166012.20312   0.0481   0.4788     100721.58594        870.12140
    270     165295.92188   0.0483   0.4756     101558.60938        877.35236
    280     166268.03125   0.0483   0.5173     101319.45312        875.28632
    290     166802.92188   0.0482   0.6755     101434.78125        876.28259
    300     167067.39062   0.0483   0.4904     101267.11719        874.83417
# Molecular dynamics simulation at 500.00 K
#  Step   Current energy Av shift Mx shift   Kinetic energy    Kinetic temp.
      0     167067.39062   0.0000   0.0000      92604.28125        799.99701
     10     163236.93750   0.0471   0.5551      96991.23438        837.89539
     20     162917.37500   0.0473   0.4449      97138.48438        839.16742
     30     162108.85938   0.0473   0.4558      97752.82812        844.47467
     40     161180.15625   0.0475   0.4626      99390.95312        858.62622
     50     162570.81250   0.0475   0.6059      99163.55469        856.66180
     60     163518.56250   0.0475   0.6476      98935.31250        854.69000
     70     164828.76562   0.0474   0.5394      98811.39062        853.61945
     80     163652.10938   0.0476   0.5430      99779.32031        861.98132
     90     164093.48438   0.0475   0.5653      99960.97656        863.55060
    100     164165.75000   0.0476   0.6606     100664.30469        869.62659
    110     146397.12500   0.0419   0.4858      77499.33594        669.50726
    120     144405.87500   0.0422   0.5452      78956.35938        682.09430
    130     144964.12500   0.0422   0.5647      80095.43750        691.93463
    140     147566.90625   0.0423   0.5374      80096.25000        691.94165
    150     145394.09375   0.0425   0.6132      80306.09375        693.75446
    160     145780.76562   0.0423   0.5082      79380.08594        685.75482
    170     146629.98438   0.0425   0.5423      80566.56250        696.00464
    180     146923.56250   0.0426   0.5544      81190.78906        701.39728
    190     146437.00000   0.0425   0.5345      81820.02344        706.83313
    200     145731.54688   0.0426   0.5713      82118.62500        709.41272
    210     136225.31250   0.0392   0.5356      69914.10938        603.97943
    220     135412.90625   0.0393   0.5656      69335.33594        598.97943
    230     136186.32812   0.0392   0.4756      69576.46094        601.06250
    240     136525.95312   0.0393   0.5495      69958.24219        604.36066
    250     136635.12500   0.0397   0.6052      71589.03906        618.44891
    260     136489.15625   0.0396   0.5091      71670.52344        619.15283
    270     135524.95312   0.0396   0.6058      71983.53125        621.85687
    280     136777.87500   0.0396   0.5830      72206.91406        623.78668
    290     136436.20312   0.0396   0.5478      71908.32031        621.20715
    300     137344.20312   0.0396   0.5555      71689.60938        619.31775
# Molecular dynamics simulation at 300.00 K
#  Step   Current energy Av shift Mx shift   Kinetic energy    Kinetic temp.
      0     137344.20312   0.0000   0.0000      57877.60938        499.99756
     10     130192.57031   0.0376   0.4821      64849.18750        560.22418
     20     131094.98438   0.0378   0.6755      66737.36719        576.53595
     30     131481.87500   0.0378   0.5517      66789.44531        576.98584
     40     132971.32812   0.0379   0.5900      66293.85156        572.70447
     50     132157.20312   0.0379   0.5935      67201.11719        580.54218
     60     130881.22656   0.0380   0.4984      66804.64844        577.11719
     70     132848.09375   0.0379   0.5539      67574.67188        583.76929
     80     132425.14062   0.0380   0.5025      67145.10938        580.05835
     90     131995.10938   0.0379   0.5409      67002.57812        578.82703
    100     133547.12500   0.0381   0.5702      67914.95312        586.70892
    110     118794.60156   0.0329   0.4295      50986.06250        440.46234
    120     116857.90625   0.0332   0.5808      52962.15625        457.53357
    130     118981.10156   0.0331   0.4720      52617.10547        454.55270
    140     117957.42188   0.0332   0.5517      53307.62109        460.51801
    150     118678.32031   0.0333   0.6755      53402.70703        461.33942
    160     118174.90625   0.0333   0.5333      53291.46094        460.37839
    170     118003.25781   0.0334   0.4963      53928.71484        465.88354
    180     118933.68750   0.0335   0.4781      54370.17188        469.69724
    190     120001.28125   0.0334   0.6755      54587.83203        471.57758
    200     121026.56250   0.0335   0.5207      54941.71484        474.63474
    210     111922.95312   0.0302   0.5541      45313.64062        391.45898
    220     109693.28906   0.0304   0.5436      46669.54297        403.17245
    230     110802.23438   0.0305   0.6029      46787.18750        404.18878
    240     111830.55469   0.0304   0.5545      46612.98438        402.68384
    250     112087.65625   0.0305   0.5323      46864.29297        404.85489
    260     110800.25000   0.0305   0.5346      46815.03906        404.42938
    270     111485.75781   0.0305   0.5113      45430.71094        392.47034
    280     113076.50000   0.0307   0.5442      47752.30469        412.52631
    290     112765.77344   0.0306   0.6175      48010.17188        414.75397
    300     113685.96094   0.0306   0.5717      48257.52344        416.89081
# Conjugate gradients optimization
#  Step   Current energy Av shift Mx shift   Funcs         Gradient
      0     113685.96094   0.0000   0.0000       1      7.47292e+07
     10      73472.96875   0.0072   0.2222      21      1.52878e+06
     20      70375.89844   0.0044   0.1112      41           525335
     30      69137.36719   0.0032   0.0787      61           341340
     40      68495.42188   0.0020   0.0339      81           190146
     48      68258.41406   0.0002   0.0077      97            60831
