# Supplementary material for: Devising Bone Molecular Models at the Nanoscale: From Usual Mineralized Collagen Fibrils to the First Bone Fibers Including Hydroxyapatite in the Extra-Fibrillar Volume
Source: Materials (Basel). 2022 Mar 19;15(6):2274. doi: 10.3390/ma15062274 (PMC8955169; doi:10.3390/ma15062274)
Supplement: Supplementary file 1 [file materials-15-02274-s001.zip › Supplementary_Materials/0-COL1_Modeller/2_models_allh/COL1.ini]

EXPDTA    THEORETICAL MODEL, MODELLER 9.25 2021/08/20 11:20:50
REMARK   6 MODELLER BEST TEMPLATE % SEQ ID:  91.481
ATOM      1  N   GLN A   1     -10.618  17.068   0.672  1.00  0.00           N
ATOM      2  H   GLN A   1     -11.470  16.488   0.534  1.00  0.00           H
ATOM      3  CA  GLN A   1     -10.080  16.667   1.238  1.00 10.00           C
ATOM      4  HA  GLN A   1     -10.947  16.770   1.879  1.00  0.00           H
ATOM      5  CB  GLN A   1     -10.312  15.547   0.187  1.00  0.00           C
ATOM      6  HB3 GLN A   1     -11.410  15.353   0.160  1.00  0.00           H
ATOM      7  HB2 GLN A   1     -10.040  15.927  -0.824  1.00  0.00           H
ATOM      8  CG  GLN A   1      -9.578  14.206   0.464  1.00  0.00           C
ATOM      9  HG3 GLN A   1      -8.478  14.362   0.474  1.00  0.00           H
ATOM     10  HG2 GLN A   1      -9.873  13.793   1.450  1.00  0.00           H
ATOM     11  CD  GLN A   1      -9.855  13.152  -0.613  1.00  0.00           C
ATOM     12  OE1 GLN A   1      -9.356  12.030  -0.558  1.00  0.00           O
ATOM     13  NE2 GLN A   1     -10.681  13.513  -1.623  1.00  0.00           N
ATOM     14 HE22 GLN A   1     -10.864  12.827  -2.321  1.00  0.00           H
ATOM     15 HE21 GLN A   1     -11.058  14.433  -1.648  1.00  0.00           H
ATOM     16  C   GLN A   1      -8.848  16.353   2.157  1.00  0.00           C
ATOM     17  O   GLN A   1      -7.951  17.180   2.305  1.00  0.00           O
ATOM     18  H2  GLN A   1     -10.133  17.193  -0.239  1.00  0.00           H
ATOM     19  H3  GLN A   1     -10.890  17.998   1.050  1.00  0.00           H
ATOM     20  N   LEU A   2      -8.039  15.681   2.990  1.00  0.00           N
ATOM     21  H   LEU A   2      -7.961  16.486   3.575  1.00  0.00           H
ATOM     22  CA  LEU A   2      -7.495  14.846   3.329  1.00 10.00           C
ATOM     23  HA  LEU A   2      -7.929  14.038   2.754  1.00  0.00           H
ATOM     24  CB  LEU A   2      -6.049  15.150   2.847  1.00  0.00           C
ATOM     25  HB3 LEU A   2      -6.086  15.254   1.738  1.00  0.00           H
ATOM     26  HB2 LEU A   2      -5.738  16.143   3.240  1.00  0.00           H
ATOM     27  CG  LEU A   2      -4.953  14.109   3.179  1.00  0.00           C
ATOM     28  HG  LEU A   2      -4.845  14.044   4.288  1.00  0.00           H
ATOM     29  CD1 LEU A   2      -3.593  14.567   2.631  1.00  0.00           C
ATOM     30 HD11 LEU A   2      -2.797  13.844   2.910  1.00  0.00           H
ATOM     31 HD12 LEU A   2      -3.623  14.643   1.523  1.00  0.00           H
ATOM     32 HD13 LEU A   2      -3.319  15.561   3.044  1.00  0.00           H
ATOM     33  CD2 LEU A   2      -5.294  12.706   2.652  1.00  0.00           C
ATOM     34 HD21 LEU A   2      -4.475  11.994   2.894  1.00  0.00           H
ATOM     35 HD22 LEU A   2      -6.226  12.314   3.105  1.00  0.00           H
ATOM     36 HD23 LEU A   2      -5.422  12.726   1.548  1.00  0.00           H
ATOM     37  C   LEU A   2      -7.542  14.400   4.940  1.00  0.00           C
ATOM     38  O   LEU A   2      -8.233  13.451   5.306  1.00  0.00           O
ATOM     39  N   SER A   3      -6.965  14.796   6.275  1.00  0.00           N
ATOM     40  H   SER A   3      -6.739  15.720   5.967  1.00  0.00           H
ATOM     41  CA  SER A   3      -6.765  14.644   7.052  1.00 10.00           C
ATOM     42  HA  SER A   3      -6.433  15.625   7.365  1.00  0.00           H
ATOM     43  CB  SER A   3      -8.126  14.316   7.738  1.00  0.00           C
ATOM     44  HB3 SER A   3      -8.785  15.209   7.642  1.00  0.00           H
ATOM     45  HB2 SER A   3      -8.633  13.476   7.211  1.00  0.00           H
ATOM     46  OG  SER A   3      -7.978  14.017   9.132  1.00  0.00           O
ATOM     47  HG  SER A   3      -8.860  14.047   9.524  1.00  0.00           H
ATOM     48  C   SER A   3      -6.034  13.971   7.326  1.00  0.00           C
ATOM     49  O   SER A   3      -6.295  12.773   7.408  1.00  0.00           O
ATOM     50  N   TYR A   4      -4.697  14.123   7.654  1.00  0.00           N
ATOM     51  H   TYR A   4      -4.417  14.984   7.232  1.00  0.00           H
ATOM     52  CA  TYR A   4      -3.458  13.318   8.520  1.00 10.00           C
ATOM     53  HA  TYR A   4      -3.702  12.281   8.323  1.00  0.00           H
ATOM     54  CB  TYR A   4      -2.177  13.740   7.735  1.00  0.00           C
ATOM     55  HB3 TYR A   4      -2.257  13.379   6.686  1.00  0.00           H
ATOM     56  HB2 TYR A   4      -2.087  14.847   7.696  1.00  0.00           H
ATOM     57  CG  TYR A   4      -0.911  13.148   8.311  1.00  0.00           C
ATOM     58  CD1 TYR A   4      -0.438  11.902   7.861  1.00  0.00           C
ATOM     59  HD1 TYR A   4      -0.951  11.389   7.059  1.00  0.00           H
ATOM     60  CD2 TYR A   4      -0.231  13.798   9.356  1.00  0.00           C
ATOM     61  HD2 TYR A   4      -0.592  14.747   9.728  1.00  0.00           H
ATOM     62  CE1 TYR A   4       0.683  11.310   8.462  1.00  0.00           C
ATOM     63  HE1 TYR A   4       1.044  10.350   8.125  1.00  0.00           H
ATOM     64  CE2 TYR A   4       0.888  13.204   9.957  1.00  0.00           C
ATOM     65  HE2 TYR A   4       1.382  13.701  10.778  1.00  0.00           H
ATOM     66  CZ  TYR A   4       1.340  11.959   9.511  1.00  0.00           C
ATOM     67  OH  TYR A   4       2.444  11.343  10.129  1.00  0.00           O
ATOM     68  HH  TYR A   4       2.800  11.964  10.767  1.00  0.00           H
ATOM     69  C   TYR A   4      -3.283  13.465  10.066  1.00  0.00           C
ATOM     70  O   TYR A   4      -4.153  13.066  10.836  1.00  0.00           O
ATOM     71  N   GLY A   5      -2.274  13.988  10.710  1.00  0.00           N
ATOM     72  H   GLY A   5      -1.524  14.463  10.252  1.00  0.00           H
ATOM     73  CA  GLY A   5      -2.184  13.916  12.060  1.00 10.00           C
ATOM     74  HA3 GLY A   5      -3.231  13.648  12.107  1.00  0.00           H
ATOM     75  HA2 GLY A   5      -1.996  14.980  12.100  1.00  0.00           H
ATOM     76  C   GLY A   5      -1.432  13.228  13.321  1.00  0.00           C
ATOM     77  O   GLY A   5      -0.595  12.345  13.151  1.00  0.00           O
ATOM     78  N   TYR A   6      -1.437  13.315  14.419  1.00  0.00           N
ATOM     79  H   TYR A   6      -2.049  13.837  15.010  1.00  0.00           H
ATOM     80  CA  TYR A   6      -0.400  12.557  15.131  1.00 10.00           C
ATOM     81  HA  TYR A   6      -0.504  11.480  15.184  1.00  0.00           H
ATOM     82  CB  TYR A   6       1.106  12.966  15.168  1.00  0.00           C
ATOM     83  HB3 TYR A   6       1.509  12.966  14.132  1.00  0.00           H
ATOM     84  HB2 TYR A   6       1.223  13.997  15.567  1.00  0.00           H
ATOM     85  CG  TYR A   6       1.956  12.010  15.973  1.00  0.00           C
ATOM     86  CD1 TYR A   6       2.560  10.900  15.357  1.00  0.00           C
ATOM     87  HD1 TYR A   6       2.463  10.759  14.289  1.00  0.00           H
ATOM     88  CD2 TYR A   6       2.093  12.176  17.364  1.00  0.00           C
ATOM     89  HD2 TYR A   6       1.618  13.012  17.858  1.00  0.00           H
ATOM     90  CE1 TYR A   6       3.270   9.963  16.122  1.00  0.00           C
ATOM     91  HE1 TYR A   6       3.728   9.105  15.652  1.00  0.00           H
ATOM     92  CE2 TYR A   6       2.800  11.236  18.127  1.00  0.00           C
ATOM     93  HE2 TYR A   6       2.872  11.360  19.197  1.00  0.00           H
ATOM     94  CZ  TYR A   6       3.385  10.129  17.505  1.00  0.00           C
ATOM     95  OH  TYR A   6       4.071   9.168  18.268  1.00  0.00           O
ATOM     96  HH  TYR A   6       4.106   9.488  19.171  1.00  0.00           H
ATOM     97  C   TYR A   6      -1.331  13.249  16.507  1.00  0.00           C
ATOM     98  O   TYR A   6      -1.222  14.437  16.804  1.00  0.00           O
ATOM     99  N   ASP A   7      -1.860  12.792  16.981  1.00  0.00           N
ATOM    100  H   ASP A   7      -2.246  11.876  16.915  1.00  0.00           H
ATOM    101  CA  ASP A   7      -2.338  13.563  18.251  1.00 10.00           C
ATOM    102  HA  ASP A   7      -1.810  14.492  18.433  1.00  0.00           H
ATOM    103  CB  ASP A   7      -3.873  13.788  18.433  1.00  0.00           C
ATOM    104  HB3 ASP A   7      -4.258  14.383  17.581  1.00  0.00           H
ATOM    105  HB2 ASP A   7      -4.410  12.819  18.453  1.00  0.00           H
ATOM    106  CG  ASP A   7      -4.205  14.551  19.708  1.00  0.00           C
ATOM    107  OD1 ASP A   7      -5.414  14.788  19.955  1.00  0.00           O
ATOM    108  OD2 ASP A   7      -3.254  15.063  20.345  1.00  0.00           O
ATOM    109  C   ASP A   7      -1.794  12.613  19.118  1.00  0.00           C
ATOM    110  O   ASP A   7      -1.052  11.724  18.694  1.00  0.00           O
ATOM    111  N   GLU A   8      -2.171  12.719  20.704  1.00  0.00           N
ATOM    112  H   GLU A   8      -2.720  13.240  21.351  1.00  0.00           H
ATOM    113  CA  GLU A   8      -1.349  11.576  21.351  1.00 10.00           C
ATOM    114  HA  GLU A   8      -1.829  10.786  21.915  1.00  0.00           H
ATOM    115  CB  GLU A   8       0.061  11.109  20.901  1.00  0.00           C
ATOM    116  HB3 GLU A   8      -0.003  10.790  19.835  1.00  0.00           H
ATOM    117  HB2 GLU A   8       0.767  11.969  20.920  1.00  0.00           H
ATOM    118  CG  GLU A   8       0.675   9.937  21.718  1.00  0.00           C
ATOM    119  HG3 GLU A   8       0.815  10.252  22.768  1.00  0.00           H
ATOM    120  HG2 GLU A   8       0.017   9.045  21.690  1.00  0.00           H
ATOM    121  CD  GLU A   8       2.066   9.475  21.275  1.00  0.00           C
ATOM    122  OE1 GLU A   8       2.550   8.526  21.946  1.00  0.00           O
ATOM    123  OE2 GLU A   8       2.643  10.047  20.321  1.00  0.00           O
ATOM    124  C   GLU A   8      -1.293  12.497  22.034  1.00  0.00           C
ATOM    125  O   GLU A   8      -0.565  13.449  21.758  1.00  0.00           O
ATOM    126  N   LYS A   9      -1.903  12.871  23.238  1.00  0.00           N
ATOM    127  H   LYS A   9      -2.664  12.623  22.640  1.00  0.00           H
ATOM    128  CA  LYS A   9      -2.288  13.309  24.591  1.00 10.00           C
ATOM    129  HA  LYS A   9      -1.632  14.152  24.771  1.00  0.00           H
ATOM    130  CB  LYS A   9      -3.761  13.791  24.439  1.00  0.00           C
ATOM    131  HB3 LYS A   9      -3.761  14.612  23.686  1.00  0.00           H
ATOM    132  HB2 LYS A   9      -4.368  12.966  24.004  1.00  0.00           H
ATOM    133  CG  LYS A   9      -4.431  14.314  25.727  1.00  0.00           C
ATOM    134  HG3 LYS A   9      -4.430  13.506  26.494  1.00  0.00           H
ATOM    135  HG2 LYS A   9      -3.827  15.158  26.134  1.00  0.00           H
ATOM    136  CD  LYS A   9      -5.884  14.775  25.513  1.00  0.00           C
ATOM    137  HD3 LYS A   9      -5.890  15.570  24.733  1.00  0.00           H
ATOM    138  HD2 LYS A   9      -6.467  13.912  25.114  1.00  0.00           H
ATOM    139  CE  LYS A   9      -6.530  15.291  26.807  1.00  0.00           C
ATOM    140  HE3 LYS A   9      -6.545  14.491  27.580  1.00  0.00           H
ATOM    141  HE2 LYS A   9      -5.961  16.158  27.208  1.00  0.00           H
ATOM    142  NZ  LYS A   9      -7.904  15.716  26.557  1.00  0.00           N
ATOM    143  HZ1 LYS A   9      -8.335  16.063  27.438  1.00  0.00           H
ATOM    144  HZ2 LYS A   9      -7.909  16.477  25.847  1.00  0.00           H
ATOM    145  HZ3 LYS A   9      -8.455  14.911  26.198  1.00  0.00           H
ATOM    146  C   LYS A   9      -2.181  12.640  25.416  1.00  0.00           C
ATOM    147  O   LYS A   9      -1.144  12.003  25.578  1.00  0.00           O
ATOM    148  N   SER A  10      -3.259  12.074  26.896  1.00  0.00           N
ATOM    149  H   SER A  10      -3.910  11.464  26.444  1.00  0.00           H
ATOM    150  CA  SER A  10      -3.422  12.178  28.075  0.83 10.00           C
ATOM    151  HA  SER A  10      -2.903  13.110  27.891  1.00  0.00           H
ATOM    152  CB  SER A  10      -4.890  12.295  27.566  1.00  0.00           C
ATOM    153  HB3 SER A  10      -4.955  13.183  26.897  1.00  0.00           H
ATOM    154  HB2 SER A  10      -5.161  11.404  26.955  1.00  0.00           H
ATOM    155  OG  SER A  10      -5.829  12.472  28.636  1.00  0.00           O
ATOM    156  HG  SER A  10      -6.661  12.756  28.239  1.00  0.00           H
ATOM    157  C   SER A  10      -3.366  11.885  29.789  1.00  0.00           C
ATOM    158  O   SER A  10      -3.441  10.737  30.224  1.00  0.00           O
ATOM    159  N   GLY A  11      -3.252  12.817  30.548  1.00  0.00           N
ATOM    160  H   GLY A  11      -3.355  13.736  30.170  1.00  0.00           H
ATOM    161  CA  GLY A  11      -3.002  12.757  31.847  0.89 10.00           C
ATOM    162  HA3 GLY A  11      -2.243  13.524  31.781  1.00  0.00           H
ATOM    163  HA2 GLY A  11      -2.621  11.747  31.775  1.00  0.00           H
ATOM    164  C   GLY A  11      -3.752  12.911  33.292  1.00  0.00           C
ATOM    165  O   GLY A  11      -4.641  13.744  33.456  1.00  0.00           O
ATOM    166  N   GLY A  12      -3.428  12.132  34.362  1.00  0.00           N
ATOM    167  H   GLY A  12      -2.474  11.836  34.408  1.00  0.00           H
ATOM    168  CA  GLY A  12      -4.184  11.725  35.321  0.86 10.00           C
ATOM    169  HA3 GLY A  12      -3.692  10.769  35.207  1.00  0.00           H
ATOM    170  HA2 GLY A  12      -5.012  11.883  34.643  1.00  0.00           H
ATOM    171  C   GLY A  12      -4.525  11.781  36.226  1.00  0.00           C
ATOM    172  O   GLY A  12      -5.637  11.341  36.509  1.00  0.00           O
ATOM    173  N   ILE A  13      -3.843  12.488  37.935  1.00  0.00           N
ATOM    174  H   ILE A  13      -3.050  12.997  37.608  1.00  0.00           H
ATOM    175  CA  ILE A  13      -3.992  12.535  39.038  0.79 10.00           C
ATOM    176  HA  ILE A  13      -3.370  13.400  39.229  1.00  0.00           H
ATOM    177  CB  ILE A  13      -5.499  12.968  39.048  1.00  0.00           C
ATOM    178  HB  ILE A  13      -5.499  13.992  38.596  1.00  0.00           H
ATOM    179  CG1 ILE A  13      -6.086  13.142  40.472  1.00  0.00           C
ATOM    180 HG13 ILE A  13      -5.978  12.192  41.042  1.00  0.00           H
ATOM    181 HG12 ILE A  13      -5.498  13.919  41.012  1.00  0.00           H
ATOM    182  CG2 ILE A  13      -6.407  12.101  38.147  1.00  0.00           C
ATOM    183 HG21 ILE A  13      -7.421  12.545  38.072  1.00  0.00           H
ATOM    184 HG22 ILE A  13      -5.993  12.030  37.119  1.00  0.00           H
ATOM    185 HG23 ILE A  13      -6.507  11.073  38.556  1.00  0.00           H
ATOM    186  CD1 ILE A  13      -7.564  13.567  40.494  1.00  0.00           C
ATOM    187 HD11 ILE A  13      -7.903  13.729  41.540  1.00  0.00           H
ATOM    188 HD12 ILE A  13      -7.708  14.514  39.931  1.00  0.00           H
ATOM    189 HD13 ILE A  13      -8.210  12.786  40.041  1.00  0.00           H
ATOM    190  C   ILE A  13      -3.734  11.733  39.880  1.00  0.00           C
ATOM    191  O   ILE A  13      -4.288  10.635  39.889  1.00  0.00           O
ATOM    192  N   SER A  14      -2.672  12.162  40.943  1.00  0.00           N
ATOM    193  H   SER A  14      -2.268  13.054  40.742  1.00  0.00           H
ATOM    194  CA  SER A  14      -2.133  11.502  42.212  0.87 10.00           C
ATOM    195  HA  SER A  14      -1.611  10.896  41.483  1.00  0.00           H
ATOM    196  CB  SER A  14      -1.441  12.895  42.317  1.00  0.00           C
ATOM    197  HB3 SER A  14      -0.791  13.027  41.423  1.00  0.00           H
ATOM    198  HB2 SER A  14      -2.201  13.708  42.292  1.00  0.00           H
ATOM    199  OG  SER A  14      -0.620  13.011  43.487  1.00  0.00           O
ATOM    200  HG  SER A  14      -0.064  13.791  43.367  1.00  0.00           H
ATOM    201  C   SER A  14      -2.102  11.025  43.060  1.00  0.00           C
ATOM    202  O   SER A  14      -1.069  11.012  43.725  1.00  0.00           O
ATOM    203  N   VAL A  15      -3.052  10.066  44.136  1.00  0.00           N
ATOM    204  H   VAL A  15      -3.681   9.718  43.446  1.00  0.00           H
ATOM    205  CA  VAL A  15      -3.283   9.641  45.329  0.86 10.00           C
ATOM    206  HA  VAL A  15      -4.238   9.860  45.790  1.00  0.00           H
ATOM    207  CB  VAL A  15      -2.706   8.314  45.927  1.00  0.00           C
ATOM    208  HB  VAL A  15      -1.591   8.396  45.917  1.00  0.00           H
ATOM    209  CG1 VAL A  15      -3.141   8.041  47.383  1.00  0.00           C
ATOM    210 HG11 VAL A  15      -2.731   7.069  47.732  1.00  0.00           H
ATOM    211 HG12 VAL A  15      -2.769   8.824  48.076  1.00  0.00           H
ATOM    212 HG13 VAL A  15      -4.248   7.994  47.460  1.00  0.00           H
ATOM    213  CG2 VAL A  15      -3.063   7.085  45.068  1.00  0.00           C
ATOM    214 HG21 VAL A  15      -2.677   6.154  45.534  1.00  0.00           H
ATOM    215 HG22 VAL A  15      -4.166   6.991  44.960  1.00  0.00           H
ATOM    216 HG23 VAL A  15      -2.619   7.161  44.053  1.00  0.00           H
ATOM    217  C   VAL A  15      -2.890  10.142  45.448  1.00  0.00           C
ATOM    218  O   VAL A  15      -1.933  10.378  44.714  1.00  0.00           O
ATOM    219  N   PRO A  16      -2.359  11.478  46.294  1.00  0.00           N
ATOM    220  CA  PRO A  16      -2.607  11.993  46.978  0.82 10.00           C
ATOM    221  HA  PRO A  16      -1.861  12.779  46.961  1.00  0.00           H
ATOM    222  CD  PRO A  16      -1.112  11.924  45.674  1.00  0.00           C
ATOM    223  HD3 PRO A  16      -0.801  12.577  44.827  1.00  0.00           H
ATOM    224  HD2 PRO A  16      -0.526  10.976  45.670  1.00  0.00           H
ATOM    225  CB  PRO A  16      -3.924  12.449  46.323  1.00  0.00           C
ATOM    226  HB3 PRO A  16      -3.718  13.320  45.661  1.00  0.00           H
ATOM    227  HB2 PRO A  16      -4.695  12.736  47.066  1.00  0.00           H
ATOM    228  CG  PRO A  16      -4.355  11.255  45.464  1.00  0.00           C
ATOM    229  HG3 PRO A  16      -5.030  11.542  44.634  1.00  0.00           H
ATOM    230  HG2 PRO A  16      -4.862  10.503  46.111  1.00  0.00           H
ATOM    231  C   PRO A  16      -2.723  11.744  47.764  1.00  0.00           C
ATOM    232  O   PRO A  16      -3.853  11.471  48.172  1.00  0.00           O
ATOM    233  N   GLY A  17      -2.068  11.422  49.302  1.00  0.00           N
ATOM    234  H   GLY A  17      -1.342  10.917  48.838  1.00  0.00           H
ATOM    235  CA  GLY A  17      -1.981  11.461  50.699  1.00 10.00           C
ATOM    236  HA3 GLY A  17      -1.048  10.931  50.561  1.00  0.00           H
ATOM    237  HA2 GLY A  17      -2.858  10.828  50.680  1.00  0.00           H
ATOM    238  C   GLY A  17      -1.946  11.961  51.673  1.00  0.00           C
ATOM    239  O   GLY A  17      -0.983  12.656  51.991  1.00  0.00           O
ATOM    240  N   PRO A  18      -2.384  12.065  52.380  1.00  0.00           N
ATOM    241  CA  PRO A  18      -2.619  11.983  53.445  1.00 10.00           C
ATOM    242  HA  PRO A  18      -3.192  12.902  53.481  1.00  0.00           H
ATOM    243  CD  PRO A  18      -3.423  12.763  51.624  1.00  0.00           C
ATOM    244  HD3 PRO A  18      -4.416  12.880  51.132  1.00  0.00           H
ATOM    245  HD2 PRO A  18      -2.632  13.278  51.032  1.00  0.00           H
ATOM    246  CB  PRO A  18      -3.508  10.775  53.097  1.00  0.00           C
ATOM    247  HB3 PRO A  18      -4.515  11.141  52.794  1.00  0.00           H
ATOM    248  HB2 PRO A  18      -3.621  10.068  53.944  1.00  0.00           H
ATOM    249  CG  PRO A  18      -2.821  10.133  51.887  1.00  0.00           C
ATOM    250  HG3 PRO A  18      -3.512   9.525  51.270  1.00  0.00           H
ATOM    251  HG2 PRO A  18      -1.980   9.493  52.240  1.00  0.00           H
ATOM    252  C   PRO A  18      -1.913  11.794  54.752  1.00  0.00           C
ATOM    253  O   PRO A  18      -2.400  11.077  55.627  1.00  0.00           O
ATOM    254  N   MET A  19      -0.516  12.402  55.431  1.00  0.00           N
ATOM    255  H   MET A  19      -0.154  13.295  55.171  1.00  0.00           H
ATOM    256  CA  MET A  19       0.061  11.890  56.166  0.94 10.00           C
ATOM    257  HA  MET A  19       0.144  11.197  55.338  1.00  0.00           H
ATOM    258  CB  MET A  19       0.892  13.173  55.883  1.00  0.00           C
ATOM    259  HB3 MET A  19       1.149  13.160  54.798  1.00  0.00           H
ATOM    260  HB2 MET A  19       0.253  14.070  56.042  1.00  0.00           H
ATOM    261  CG  MET A  19       2.206  13.317  56.686  1.00  0.00           C
ATOM    262  HG3 MET A  19       1.994  13.323  57.776  1.00  0.00           H
ATOM    263  HG2 MET A  19       2.869  12.449  56.477  1.00  0.00           H
ATOM    264  SD  MET A  19       3.053  14.866  56.237  1.00  0.00           S
ATOM    265  CE  MET A  19       4.505  14.721  57.326  1.00  0.00           C
ATOM    266  HE1 MET A  19       5.174  15.601  57.214  1.00  0.00           H
ATOM    267  HE2 MET A  19       4.199  14.658  58.392  1.00  0.00           H
ATOM    268  HE3 MET A  19       5.095  13.811  57.085  1.00  0.00           H
ATOM    269  C   MET A  19       0.646  11.007  57.700  1.00  0.00           C
ATOM    270  O   MET A  19      -0.048  10.141  58.228  1.00  0.00           O
ATOM    271  N   GLY A  20       1.085  10.847  58.234  1.00  0.00           N
ATOM    272  H   GLY A  20       2.013  11.188  58.091  1.00  0.00           H
ATOM    273  CA  GLY A  20       0.872  10.144  59.436  1.00 10.00           C
ATOM    274  HA3 GLY A  20       1.927  10.120  59.674  1.00  0.00           H
ATOM    275  HA2 GLY A  20       0.511   9.261  58.926  1.00  0.00           H
ATOM    276  C   GLY A  20      -0.037  10.305  60.968  1.00  0.00           C
ATOM    277  O   GLY A  20       0.478  10.825  61.955  1.00  0.00           O
ATOM    278  N   PRO A  21      -0.846  10.114  61.316  1.00  0.00           N
ATOM    279  CA  PRO A  21      -1.204   9.981  62.677  1.00 10.00           C
ATOM    280  HA  PRO A  21      -2.151  10.506  62.644  1.00  0.00           H
ATOM    281  CD  PRO A  21      -1.967   9.868  60.410  1.00  0.00           C
ATOM    282  HD3 PRO A  21      -2.808   9.373  59.874  1.00  0.00           H
ATOM    283  HD2 PRO A  21      -1.398  10.529  59.715  1.00  0.00           H
ATOM    284  CB  PRO A  21      -1.392   8.462  62.511  1.00  0.00           C
ATOM    285  HB3 PRO A  21      -2.420   8.262  62.133  1.00  0.00           H
ATOM    286  HB2 PRO A  21      -1.243   7.906  63.459  1.00  0.00           H
ATOM    287  CG  PRO A  21      -0.374   8.067  61.436  1.00  0.00           C
ATOM    288  HG3 PRO A  21      -0.642   7.129  60.912  1.00  0.00           H
ATOM    289  HG2 PRO A  21       0.630   7.956  61.905  1.00  0.00           H
ATOM    290  C   PRO A  21      -0.482  10.327  63.995  1.00  0.00           C
ATOM    291  O   PRO A  21       0.187   9.476  64.583  1.00  0.00           O
ATOM    292  N   SER A  22      -0.517  11.591  64.732  1.00  0.00           N
ATOM    293  H   SER A  22      -0.654  12.455  64.247  1.00  0.00           H
ATOM    294  CA  SER A  22      -0.390  11.712  65.951  1.00 10.00           C
ATOM    295  HA  SER A  22      -0.961  12.628  66.028  1.00  0.00           H
ATOM    296  CB  SER A  22      -1.282  10.509  66.383  1.00  0.00           C
ATOM    297  HB3 SER A  22      -2.313  10.689  66.003  1.00  0.00           H
ATOM    298  HB2 SER A  22      -0.919   9.568  65.911  1.00  0.00           H
ATOM    299  OG  SER A  22      -1.350  10.362  67.808  1.00  0.00           O
ATOM    300  HG  SER A  22      -2.079   9.758  67.996  1.00  0.00           H
ATOM    301  C   SER A  22       0.311  11.796  66.475  1.00  0.00           C
ATOM    302  O   SER A  22       0.835  12.896  66.635  1.00  0.00           O
ATOM    303  N   GLY A  23       1.333  11.387  67.357  1.00  0.00           N
ATOM    304  H   GLY A  23       1.697  11.102  66.471  1.00  0.00           H
ATOM    305  CA  GLY A  23       2.242  11.075  68.595  1.00 10.00           C
ATOM    306  HA3 GLY A  23       2.871  11.942  68.448  1.00  0.00           H
ATOM    307  HA2 GLY A  23       2.640  10.161  68.174  1.00  0.00           H
ATOM    308  C   GLY A  23       2.082  10.879  70.000  1.00  0.00           C
ATOM    309  O   GLY A  23       2.542  11.685  70.806  1.00  0.00           O
ATOM    310  N   PRO A  24       1.799  10.479  71.423  1.00  0.00           N
ATOM    311  CA  PRO A  24       1.839   9.840  72.212  1.00 10.00           C
ATOM    312  HA  PRO A  24       0.964   9.291  72.538  1.00  0.00           H
ATOM    313  CD  PRO A  24       1.074  11.711  71.729  1.00  0.00           C
ATOM    314  HD3 PRO A  24       0.498  11.595  70.783  1.00  0.00           H
ATOM    315  HD2 PRO A  24       1.295  12.786  71.921  1.00  0.00           H
ATOM    316  CB  PRO A  24       3.095   8.949  72.201  1.00  0.00           C
ATOM    317  HB3 PRO A  24       2.902   8.058  71.562  1.00  0.00           H
ATOM    318  HB2 PRO A  24       3.388   8.609  73.215  1.00  0.00           H
ATOM    319  CG  PRO A  24       4.172   9.817  71.542  1.00  0.00           C
ATOM    320  HG3 PRO A  24       4.990   9.222  71.091  1.00  0.00           H
ATOM    321  HG2 PRO A  24       4.595  10.515  72.300  1.00  0.00           H
ATOM    322  C   PRO A  24       1.992  10.861  72.956  1.00  0.00           C
ATOM    323  O   PRO A  24       1.262  11.844  72.826  1.00  0.00           O
ATOM    324  N   ARG A  25       3.421  10.872  74.220  1.00  0.00           N
ATOM    325  H   ARG A  25       4.108  10.175  74.027  1.00  0.00           H
ATOM    326  CA  ARG A  25       3.607  11.545  75.148  1.00 10.00           C
ATOM    327  HA  ARG A  25       2.962  12.379  74.897  1.00  0.00           H
ATOM    328  CB  ARG A  25       2.890  10.680  76.223  1.00  0.00           C
ATOM    329  HB3 ARG A  25       1.826  10.592  75.899  1.00  0.00           H
ATOM    330  HB2 ARG A  25       3.302   9.646  76.205  1.00  0.00           H
ATOM    331  CG  ARG A  25       2.905  11.242  77.665  1.00  0.00           C
ATOM    332  HG3 ARG A  25       3.960  11.436  77.958  1.00  0.00           H
ATOM    333  HG2 ARG A  25       2.405  12.237  77.671  1.00  0.00           H
ATOM    334  CD  ARG A  25       2.185  10.351  78.692  1.00  0.00           C
ATOM    335  HD3 ARG A  25       1.120  10.223  78.388  1.00  0.00           H
ATOM    336  HD2 ARG A  25       2.659   9.345  78.764  1.00  0.00           H
ATOM    337  NE  ARG A  25       2.292  11.037  80.025  1.00  0.00           N
ATOM    338  HE  ARG A  25       2.795  11.908  79.982  1.00  0.00           H
ATOM    339  CZ  ARG A  25       1.770  10.533  81.151  1.00  0.00           C
ATOM    340  NH1 ARG A  25       1.924  11.225  82.278  1.00  0.00           N
ATOM    341 HH11 ARG A  25       1.575  10.875  83.136  1.00  0.00           H
ATOM    342 HH12 ARG A  25       2.520  12.029  82.227  1.00  0.00           H
ATOM    343  NH2 ARG A  25       1.089   9.391  81.165  1.00  0.00           N
ATOM    344 HH21 ARG A  25       0.643   9.093  81.997  1.00  0.00           H
ATOM    345 HH22 ARG A  25       0.877   8.985  80.286  1.00  0.00           H
ATOM    346  C   ARG A  25       4.759  12.072  75.603  1.00  0.00           C
ATOM    347  O   ARG A  25       4.912  13.286  75.698  1.00  0.00           O
ATOM    348  N   GLY A  26       5.984  11.953  76.065  1.00  0.00           N
ATOM    349  H   GLY A  26       5.656  11.845  77.003  1.00  0.00           H
ATOM    350  CA  GLY A  26       7.319  11.909  75.907  0.93 10.00           C
ATOM    351  HA3 GLY A  26       7.584  12.830  75.405  1.00  0.00           H
ATOM    352  HA2 GLY A  26       7.521  11.015  75.332  1.00  0.00           H
ATOM    353  C   GLY A  26       7.821  11.858  76.713  1.00  0.00           C
ATOM    354  O   GLY A  26       7.469  12.477  77.714  1.00  0.00           O
ATOM    355  N   LEU A  27       8.873  11.328  77.264  1.00  0.00           N
ATOM    356  H   LEU A  27       8.673  12.118  77.839  1.00  0.00           H
ATOM    357  CA  LEU A  27      10.264  10.403  77.772  0.94 10.00           C
ATOM    358  HA  LEU A  27       9.951   9.379  77.612  1.00  0.00           H
ATOM    359  CB  LEU A  27      11.374  10.804  76.761  1.00  0.00           C
ATOM    360  HB3 LEU A  27      11.004  10.540  75.743  1.00  0.00           H
ATOM    361  HB2 LEU A  27      11.489  11.910  76.769  1.00  0.00           H
ATOM    362  CG  LEU A  27      12.766  10.149  76.933  1.00  0.00           C
ATOM    363  HG  LEU A  27      13.190  10.464  77.916  1.00  0.00           H
ATOM    364  CD1 LEU A  27      13.735  10.657  75.854  1.00  0.00           C
ATOM    365 HD11 LEU A  27      14.747  10.224  76.005  1.00  0.00           H
ATOM    366 HD12 LEU A  27      13.380  10.368  74.842  1.00  0.00           H
ATOM    367 HD13 LEU A  27      13.821  11.763  75.893  1.00  0.00           H
ATOM    368  CD2 LEU A  27      12.702   8.615  76.911  1.00  0.00           C
ATOM    369 HD21 LEU A  27      13.722   8.185  77.019  1.00  0.00           H
ATOM    370 HD22 LEU A  27      12.081   8.219  77.740  1.00  0.00           H
ATOM    371 HD23 LEU A  27      12.273   8.256  75.951  1.00  0.00           H
ATOM    372  C   LEU A  27      10.725  10.517  79.189  1.00  0.00           C
ATOM    373  O   LEU A  27      11.522  11.394  79.518  1.00  0.00           O
HETATM  374  N   HYP A  28      10.508  10.025  79.886  1.00  0.00           N
HETATM  375  CD  HYP A  28      10.103   8.640  79.652  1.00  0.00           C
HETATM  376  HD1 HYP A  28       9.975   7.534  79.635  1.00  0.00           H
HETATM  377  HD2 HYP A  28       9.972   9.063  78.630  1.00  0.00           H
HETATM  378  CA  HYP A  28      10.519  10.453  81.596  0.79 10.00           C
HETATM  379  HA  HYP A  28       9.493  10.149  81.766  1.00  0.00           H
HETATM  380  CB  HYP A  28      11.500   9.287  81.817  1.00  0.00           C
HETATM  381  HB1 HYP A  28      11.451   9.462  82.275  1.00  0.00           H
HETATM  382  HB2 HYP A  28      11.808   9.586  80.626  1.00  0.00           H
HETATM  383  CG  HYP A  28      12.301   9.211  80.513  1.00  0.00           C
HETATM  384  HG  HYP A  28      12.746   8.212  80.337  1.00  0.00           H
HETATM  385  OE  HYP A  28      13.109   9.978  80.534  1.00  0.00           O
HETATM  386  HE  HYP A  28      12.992  10.586  79.800  1.00  0.00           H
HETATM  387  C   HYP A  28      10.903  11.865  82.665  1.00  0.00           C
HETATM  388  O   HYP A  28      11.524  11.701  83.716  1.00  0.00           O
ATOM    389  N   GLY A  29      10.609  12.639  82.439  1.00  0.00           N
ATOM    390  H   GLY A  29      10.010  13.098  81.784  1.00  0.00           H
ATOM    391  CA  GLY A  29      11.344  13.600  83.504  0.79 10.00           C
ATOM    392  HA3 GLY A  29      10.378  13.479  83.975  1.00  0.00           H
ATOM    393  HA2 GLY A  29      11.335  14.240  82.632  1.00  0.00           H
ATOM    394  C   GLY A  29      11.969  14.002  84.176  1.00  0.00           C
ATOM    395  O   GLY A  29      13.159  14.163  83.913  1.00  0.00           O
ATOM    396  N   PRO A  30      11.697  14.651  85.989  1.00  0.00           N
ATOM    397  CA  PRO A  30      11.799  15.175  86.980  0.79 10.00           C
ATOM    398  HA  PRO A  30      12.859  15.400  86.983  1.00  0.00           H
ATOM    399  CD  PRO A  30      10.519  13.786  85.925  1.00  0.00           C
ATOM    400  HD3 PRO A  30      11.294  13.458  85.195  1.00  0.00           H
ATOM    401  HD2 PRO A  30       9.625  13.123  85.870  1.00  0.00           H
ATOM    402  CB  PRO A  30      10.964  16.387  86.528  1.00  0.00           C
ATOM    403  HB3 PRO A  30      11.627  17.107  85.998  1.00  0.00           H
ATOM    404  HB2 PRO A  30      10.470  16.907  87.373  1.00  0.00           H
ATOM    405  CG  PRO A  30       9.956  15.804  85.532  1.00  0.00           C
ATOM    406  HG3 PRO A  30       9.564  16.559  84.822  1.00  0.00           H
ATOM    407  HG2 PRO A  30       9.108  15.348  86.093  1.00  0.00           H
ATOM    408  C   PRO A  30      11.492  14.814  88.015  1.00  0.00           C
ATOM    409  O   PRO A  30      10.712  15.475  88.701  1.00  0.00           O
HETATM  410  N   HYP A  31      11.923  13.673  88.723  1.00  0.00           N
HETATM  411  CD  HYP A  31      13.152  13.527  87.944  1.00  0.00           C
HETATM  412  HD1 HYP A  31      13.834  12.996  87.242  1.00  0.00           H
HETATM  413  HD2 HYP A  31      13.074  14.605  87.671  1.00  0.00           H
HETATM  414  CA  HYP A  31      11.780  12.591  89.830  0.79 10.00           C
HETATM  415  HA  HYP A  31      11.005  11.834  89.850  1.00  0.00           H
HETATM  416  CB  HYP A  31      13.088  12.080  90.463  1.00  0.00           C
HETATM  417  HB1 HYP A  31      12.802  12.028  90.456  1.00  0.00           H
HETATM  418  HB2 HYP A  31      13.571  13.232  90.144  1.00  0.00           H
HETATM  419  CG  HYP A  31      14.031  13.286  90.413  1.00  0.00           C
HETATM  420  HG  HYP A  31      15.101  13.000  90.441  1.00  0.00           H
HETATM  421  OE  HYP A  31      13.807  13.964  91.269  1.00  0.00           O
HETATM  422  HE  HYP A  31      13.551  14.827  90.935  1.00  0.00           H
HETATM  423  C   HYP A  31      11.369  13.600  90.390  1.00  0.00           C
HETATM  424  O   HYP A  31      11.185  14.637  89.752  1.00  0.00           O
ATOM    425  N   GLY A  32      11.033  14.036  91.676  1.00  0.00           N
ATOM    426  H   GLY A  32      11.337  13.171  92.073  1.00  0.00           H
ATOM    427  CA  GLY A  32      10.557  14.939  92.547  0.79 10.00           C
ATOM    428  HA3 GLY A  32       9.517  14.643  92.540  1.00  0.00           H
ATOM    429  HA2 GLY A  32      10.766  15.841  91.987  1.00  0.00           H
ATOM    430  C   GLY A  32      10.978  15.183  94.024  1.00  0.00           C
ATOM    431  O   GLY A  32      10.210  14.929  94.949  1.00  0.00           O
ATOM    432  N   ALA A  33      11.490  15.441  95.093  1.00  0.00           N
ATOM    433  H   ALA A  33      11.935  16.209  94.632  1.00  0.00           H
ATOM    434  CA  ALA A  33      11.718  15.336  96.132  0.79 10.00           C
ATOM    435  HA  ALA A  33      12.668  15.188  95.631  1.00  0.00           H
ATOM    436  CB  ALA A  33      11.279  16.793  95.858  1.00  0.00           C
ATOM    437  HB1 ALA A  33      11.146  16.943  94.766  1.00  0.00           H
ATOM    438  HB2 ALA A  33      10.311  17.019  96.355  1.00  0.00           H
ATOM    439  HB3 ALA A  33      12.038  17.523  96.215  1.00  0.00           H
ATOM    440  C   ALA A  33      12.002  15.088  97.766  1.00  0.00           C
ATOM    441  O   ALA A  33      12.837  15.734  98.397  1.00  0.00           O
HETATM  442  N   HYP A  34      11.616  14.370  98.750  1.00  0.00           N
HETATM  443  CD  HYP A  34      11.984  13.262  97.869  1.00  0.00           C
HETATM  444  HD1 HYP A  34      12.878  12.654  97.602  1.00  0.00           H
HETATM  445  HD2 HYP A  34      11.464  13.615  96.949  1.00  0.00           H
HETATM  446  CA  HYP A  34      11.241  14.033  99.717  0.79 10.00           C
HETATM  447  HA  HYP A  34      11.297  12.956  99.610  1.00  0.00           H
HETATM  448  CB  HYP A  34      12.445  14.588 100.500  1.00  0.00           C
HETATM  449  HB1 HYP A  34      12.107  14.701 100.252  1.00  0.00           H
HETATM  450  HB2 HYP A  34      12.862  16.107 100.178  1.00  0.00           H
HETATM  451  CG  HYP A  34      12.877  15.826  99.707  1.00  0.00           C
HETATM  452  HG  HYP A  34      13.936  16.102  99.880  1.00  0.00           H
HETATM  453  OE  HYP A  34      12.221  16.684  99.981  1.00  0.00           O
HETATM  454  HE  HYP A  34      11.765  17.002  99.199  1.00  0.00           H
HETATM  455  C   HYP A  34      10.146  14.337 100.266  1.00  0.00           C
HETATM  456  O   HYP A  34       9.216  13.530 100.293  1.00  0.00           O
ATOM    457  N   GLY A  35       8.913  14.993 100.995  1.00  0.00           N
ATOM    458  H   GLY A  35       8.479  15.339 100.164  1.00  0.00           H
ATOM    459  CA  GLY A  35       8.402  15.202 101.901  0.79 10.00           C
ATOM    460  HA3 GLY A  35       7.515  14.942 101.339  1.00  0.00           H
ATOM    461  HA2 GLY A  35       8.746  16.215 101.744  1.00  0.00           H
ATOM    462  C   GLY A  35       8.073  15.030 103.446  1.00  0.00           C
ATOM    463  O   GLY A  35       8.523  14.082 104.085  1.00  0.00           O
ATOM    464  N   PRO A  36       7.529  15.482 104.286  1.00  0.00           N
ATOM    465  CA  PRO A  36       7.669  15.306 105.646  0.79 10.00           C
ATOM    466  HA  PRO A  36       8.092  16.303 105.605  1.00  0.00           H
ATOM    467  CD  PRO A  36       6.450  16.408 103.944  1.00  0.00           C
ATOM    468  HD3 PRO A  36       5.578  17.098 103.878  1.00  0.00           H
ATOM    469  HD2 PRO A  36       7.097  16.511 103.042  1.00  0.00           H
ATOM    470  CB  PRO A  36       6.138  15.333 105.487  1.00  0.00           C
ATOM    471  HB3 PRO A  36       5.791  16.391 105.492  1.00  0.00           H
ATOM    472  HB2 PRO A  36       5.613  14.778 106.291  1.00  0.00           H
ATOM    473  CG  PRO A  36       5.888  14.729 104.101  1.00  0.00           C
ATOM    474  HG3 PRO A  36       4.918  15.038 103.664  1.00  0.00           H
ATOM    475  HG2 PRO A  36       5.925  13.617 104.174  1.00  0.00           H
ATOM    476  C   PRO A  36       8.058  14.690 106.853  1.00  0.00           C
ATOM    477  O   PRO A  36       7.231  14.095 107.545  1.00  0.00           O
ATOM    478  N   GLN A  37       9.771  14.881 107.362  1.00  0.00           N
ATOM    479  H   GLN A  37      10.504  15.460 107.011  1.00  0.00           H
ATOM    480  CA  GLN A  37      10.098  14.163 108.322  0.79 10.00           C
ATOM    481  HA  GLN A  37       9.934  13.251 107.760  1.00  0.00           H
ATOM    482  CB  GLN A  37      11.583  14.606 108.213  1.00  0.00           C
ATOM    483  HB3 GLN A  37      11.929  14.327 107.191  1.00  0.00           H
ATOM    484  HB2 GLN A  37      11.642  15.717 108.268  1.00  0.00           H
ATOM    485  CG  GLN A  37      12.548  13.973 109.253  1.00  0.00           C
ATOM    486  HG3 GLN A  37      12.243  14.252 110.285  1.00  0.00           H
ATOM    487  HG2 GLN A  37      12.533  12.866 109.181  1.00  0.00           H
ATOM    488  CD  GLN A  37      13.992  14.457 109.083  1.00  0.00           C
ATOM    489  OE1 GLN A  37      14.893  14.061 109.820  1.00  0.00           O
ATOM    490  NE2 GLN A  37      14.229  15.333 108.080  1.00  0.00           N
ATOM    491 HE22 GLN A  37      15.168  15.644 107.966  1.00  0.00           H
ATOM    492 HE21 GLN A  37      13.477  15.646 107.509  1.00  0.00           H
ATOM    493  C   GLN A  37       9.688  13.886 109.794  1.00  0.00           C
ATOM    494  O   GLN A  37       9.094  14.739 110.449  1.00  0.00           O
ATOM    495  N   GLY A  38       9.752  12.902 110.778  1.00  0.00           N
ATOM    496  H   GLY A  38       8.881  13.359 110.954  1.00  0.00           H
ATOM    497  CA  GLY A  38      10.004  12.064 111.466  0.79 10.00           C
ATOM    498  HA3 GLY A  38      10.995  12.108 111.896  1.00  0.00           H
ATOM    499  HA2 GLY A  38       9.712  11.081 111.123  1.00  0.00           H
ATOM    500  C   GLY A  38       9.479  12.297 112.028  1.00  0.00           C
ATOM    501  O   GLY A  38       8.269  12.182 111.845  1.00  0.00           O
ATOM    502  N   PHE A  39       8.963  12.780 113.156  1.00  0.00           N
ATOM    503  H   PHE A  39       9.534  13.596 113.229  1.00  0.00           H
ATOM    504  CA  PHE A  39       7.770  12.585 114.482  0.82 10.00           C
ATOM    505  HA  PHE A  39       6.770  12.763 114.105  1.00  0.00           H
ATOM    506  CB  PHE A  39       7.854  11.202 115.198  1.00  0.00           C
ATOM    507  HB3 PHE A  39       7.634  10.398 114.462  1.00  0.00           H
ATOM    508  HB2 PHE A  39       8.876  11.016 115.592  1.00  0.00           H
ATOM    509  CG  PHE A  39       6.842  11.058 116.311  1.00  0.00           C
ATOM    510  CD1 PHE A  39       5.564  10.534 116.045  1.00  0.00           C
ATOM    511  HD1 PHE A  39       5.321  10.198 115.046  1.00  0.00           H
ATOM    512  CD2 PHE A  39       7.143  11.484 117.617  1.00  0.00           C
ATOM    513  HD2 PHE A  39       8.117  11.897 117.839  1.00  0.00           H
ATOM    514  CE1 PHE A  39       4.603  10.448 117.060  1.00  0.00           C
ATOM    515  HE1 PHE A  39       3.625  10.040 116.845  1.00  0.00           H
ATOM    516  CE2 PHE A  39       6.183  11.402 118.633  1.00  0.00           C
ATOM    517  HE2 PHE A  39       6.425  11.741 119.630  1.00  0.00           H
ATOM    518  CZ  PHE A  39       4.912  10.885 118.354  1.00  0.00           C
ATOM    519  HZ  PHE A  39       4.173  10.816 119.139  1.00  0.00           H
ATOM    520  C   PHE A  39       8.039  13.504 115.220  1.00  0.00           C
ATOM    521  O   PHE A  39       7.531  14.609 115.049  1.00  0.00           O
ATOM    522  N   GLN A  40       8.773  14.037 116.384  1.00  0.00           N
ATOM    523  H   GLN A  40       8.899  14.846 115.812  1.00  0.00           H
ATOM    524  CA  GLN A  40       9.320  14.125 117.585  0.79 10.00           C
ATOM    525  HA  GLN A  40      10.275  14.534 117.279  1.00  0.00           H
ATOM    526  CB  GLN A  40       8.407  15.247 118.152  1.00  0.00           C
ATOM    527  HB3 GLN A  40       8.528  16.130 117.482  1.00  0.00           H
ATOM    528  HB2 GLN A  40       7.341  14.935 118.064  1.00  0.00           H
ATOM    529  CG  GLN A  40       8.712  15.685 119.610  1.00  0.00           C
ATOM    530  HG3 GLN A  40       8.578  14.831 120.308  1.00  0.00           H
ATOM    531  HG2 GLN A  40       9.759  16.040 119.703  1.00  0.00           H
ATOM    532  CD  GLN A  40       7.772  16.793 120.099  1.00  0.00           C
ATOM    533  OE1 GLN A  40       7.867  17.264 121.230  1.00  0.00           O
ATOM    534  NE2 GLN A  40       6.840  17.233 119.222  1.00  0.00           N
ATOM    535 HE22 GLN A  40       6.232  17.956 119.538  1.00  0.00           H
ATOM    536 HE21 GLN A  40       6.779  16.824 118.318  1.00  0.00           H
ATOM    537  C   GLN A  40       9.615  12.962 118.703  1.00  0.00           C
ATOM    538  O   GLN A  40       8.958  11.924 118.713  1.00  0.00           O
ATOM    539  N   GLY A  41      10.055  12.568 119.445  1.00  0.00           N
ATOM    540  H   GLY A  41       9.824  13.127 120.240  1.00  0.00           H
ATOM    541  CA  GLY A  41      10.915  11.442 119.705  0.79 10.00           C
ATOM    542  HA3 GLY A  41      11.920  11.839 119.740  1.00  0.00           H
ATOM    543  HA2 GLY A  41      10.742  10.740 118.900  1.00  0.00           H
ATOM    544  C   GLY A  41      10.671  10.789 120.900  1.00  0.00           C
ATOM    545  O   GLY A  41      10.109  11.364 121.830  1.00  0.00           O
ATOM    546  N   PRO A  42      10.667   9.434 122.098  1.00  0.00           N
ATOM    547  CA  PRO A  42      10.444   9.148 122.728  0.83 10.00           C
ATOM    548  HA  PRO A  42       9.404   9.449 122.769  1.00  0.00           H
ATOM    549  CD  PRO A  42      11.589   8.560 121.374  1.00  0.00           C
ATOM    550  HD3 PRO A  42      10.887   8.898 120.578  1.00  0.00           H
ATOM    551  HD2 PRO A  42      12.533   9.150 121.338  1.00  0.00           H
ATOM    552  CB  PRO A  42      10.593   7.686 122.267  1.00  0.00           C
ATOM    553  HB3 PRO A  42       9.667   7.379 121.730  1.00  0.00           H
ATOM    554  HB2 PRO A  42      10.768   6.987 123.110  1.00  0.00           H
ATOM    555  CG  PRO A  42      11.762   7.716 121.278  1.00  0.00           C
ATOM    556  HG3 PRO A  42      11.745   6.870 120.563  1.00  0.00           H
ATOM    557  HG2 PRO A  42      12.722   7.702 121.844  1.00  0.00           H
ATOM    558  C   PRO A  42      11.079   9.376 124.080  1.00  0.00           C
ATOM    559  O   PRO A  42      11.530   8.429 124.726  1.00  0.00           O
HETATM  560  N   HYP A  43      11.329  10.184 124.895  1.00  0.00           N
HETATM  561  CD  HYP A  43      11.994  11.409 124.452  1.00  0.00           C
HETATM  562  HD1 HYP A  43      11.249  11.760 123.702  1.00  0.00           H
HETATM  563  HD2 HYP A  43      13.008  11.344 123.993  1.00  0.00           H
HETATM  564  CA  HYP A  43      11.037  10.180 126.394  0.86 10.00           C
HETATM  565  HA  HYP A  43      10.602  11.049 126.873  1.00  0.00           H
HETATM  566  CB  HYP A  43      10.347   8.880 126.846  1.00  0.00           C
HETATM  567  HB1 HYP A  43      10.251   9.057 127.321  1.00  0.00           H
HETATM  568  HB2 HYP A  43      10.725   7.819 126.032  1.00  0.00           H
HETATM  569  CG  HYP A  43      10.903   7.806 125.904  1.00  0.00           C
HETATM  570  HG  HYP A  43      10.237   6.926 125.812  1.00  0.00           H
HETATM  571  OE  HYP A  43      11.903   7.479 126.271  1.00  0.00           O
HETATM  572  HE  HYP A  43      12.564   7.652 125.597  1.00  0.00           H
HETATM  573  C   HYP A  43      12.179  10.159 126.610  1.00  0.00           C
HETATM  574  O   HYP A  43      12.969  10.718 125.848  1.00  0.00           O
ATOM    575  N   GLY A  44      13.720   9.886 127.251  1.00  0.00           N
ATOM    576  H   GLY A  44      13.900   9.001 126.823  1.00  0.00           H
ATOM    577  CA  GLY A  44      14.535  10.279 127.908  0.79 10.00           C
ATOM    578  HA3 GLY A  44      14.254  11.227 128.346  1.00  0.00           H
ATOM    579  HA2 GLY A  44      15.484  10.294 127.388  1.00  0.00           H
ATOM    580  C   GLY A  44      14.612   9.439 128.824  1.00  0.00           C
ATOM    581  O   GLY A  44      13.794   8.526 128.912  1.00  0.00           O
ATOM    582  N   GLU A  45      15.698   9.115 130.238  1.00  0.00           N
ATOM    583  H   GLU A  45      16.142   9.961 129.956  1.00  0.00           H
ATOM    584  CA  GLU A  45      16.091   8.707 131.007  1.00 10.00           C
ATOM    585  HA  GLU A  45      15.274   8.015 131.166  1.00  0.00           H
ATOM    586  CB  GLU A  45      17.203   8.015 130.175  1.00  0.00           C
ATOM    587  HB3 GLU A  45      16.714   7.358 129.420  1.00  0.00           H
ATOM    588  HB2 GLU A  45      17.770   8.777 129.595  1.00  0.00           H
ATOM    589  CG  GLU A  45      18.210   7.148 130.985  1.00  0.00           C
ATOM    590  HG3 GLU A  45      18.762   7.791 131.695  1.00  0.00           H
ATOM    591  HG2 GLU A  45      17.685   6.350 131.546  1.00  0.00           H
ATOM    592  CD  GLU A  45      19.308   6.465 130.165  1.00  0.00           C
ATOM    593  OE1 GLU A  45      20.115   5.768 130.834  1.00  0.00           O
ATOM    594  OE2 GLU A  45      19.364   6.636 128.925  1.00  0.00           O
ATOM    595  C   GLU A  45      16.564   9.106 132.292  1.00  0.00           C
ATOM    596  O   GLU A  45      17.721   8.876 132.642  1.00  0.00           O
HETATM  597  N   HYP A  46      15.836  10.030 133.881  1.00  0.00           N
HETATM  598  CD  HYP A  46      14.656  10.877 133.710  1.00  0.00           C
HETATM  599  HD1 HYP A  46      13.581  10.599 133.632  1.00  0.00           H
HETATM  600  HD2 HYP A  46      14.921  11.631 132.933  1.00  0.00           H
HETATM  601  CA  HYP A  46      16.084  10.000 134.630  1.00 10.00           C
HETATM  602  HA  HYP A  46      15.266  10.357 135.245  1.00  0.00           H
HETATM  603  CB  HYP A  46      16.263   8.476 134.755  1.00  0.00           C
HETATM  604  HB1 HYP A  46      16.197   8.099 134.900  1.00  0.00           H
HETATM  605  HB2 HYP A  46      17.023   8.388 132.863  1.00  0.00           H
HETATM  606  CG  HYP A  46      16.664   8.022 133.348  1.00  0.00           C
HETATM  607  HG  HYP A  46      16.438   6.955 133.157  1.00  0.00           H
HETATM  608  OE  HYP A  46      17.754   8.203 133.202  1.00  0.00           O
HETATM  609  HE  HYP A  46      17.884   8.804 132.465  1.00  0.00           H
HETATM  610  C   HYP A  46      17.151  10.629 134.946  1.00  0.00           C
HETATM  611  O   HYP A  46      17.277  11.823 134.669  1.00  0.00           O
ATOM    612  N   GLY A  47      18.661  10.651 135.593  1.00  0.00           N
ATOM    613  H   GLY A  47      19.032   9.812 135.197  1.00  0.00           H
ATOM    614  CA  GLY A  47      19.298  11.174 136.202  1.00 10.00           C
ATOM    615  HA3 GLY A  47      18.875  12.133 136.469  1.00  0.00           H
ATOM    616  HA2 GLY A  47      20.289  11.230 135.772  1.00  0.00           H
ATOM    617  C   GLY A  47      19.365  10.499 137.210  1.00  0.00           C
ATOM    618  O   GLY A  47      19.470   9.277 137.144  1.00  0.00           O
ATOM    619  N   GLU A  48      19.368  10.587 138.542  1.00  0.00           N
ATOM    620  H   GLU A  48      18.897  11.430 138.785  1.00  0.00           H
ATOM    621  CA  GLU A  48      19.846   9.830 139.681  1.00 10.00           C
ATOM    622  HA  GLU A  48      20.222   8.942 139.189  1.00  0.00           H
ATOM    623  CB  GLU A  48      21.037  10.722 140.122  1.00  0.00           C
ATOM    624  HB3 GLU A  48      21.747  10.801 139.266  1.00  0.00           H
ATOM    625  HB2 GLU A  48      20.680  11.758 140.318  1.00  0.00           H
ATOM    626  CG  GLU A  48      21.832  10.222 141.362  1.00  0.00           C
ATOM    627  HG3 GLU A  48      21.166  10.202 142.244  1.00  0.00           H
ATOM    628  HG2 GLU A  48      22.238   9.205 141.189  1.00  0.00           H
ATOM    629  CD  GLU A  48      23.006  11.101 141.797  1.00  0.00           C
ATOM    630  OE1 GLU A  48      23.640  10.683 142.802  1.00  0.00           O
ATOM    631  OE2 GLU A  48      23.264  12.158 141.175  1.00  0.00           O
ATOM    632  C   GLU A  48      19.004   9.363 140.890  1.00  0.00           C
ATOM    633  O   GLU A  48      17.923   8.797 140.730  1.00  0.00           O
HETATM  634  N   HYP A  49      18.998   9.344 141.715  1.00  0.00           N
HETATM  635  CD  HYP A  49      20.172   8.472 141.732  1.00  0.00           C
HETATM  636  HD1 HYP A  49      20.272   7.378 141.547  1.00  0.00           H
HETATM  637  HD2 HYP A  49      20.687   9.052 140.932  1.00  0.00           H
HETATM  638  CA  HYP A  49      18.457   9.723 143.240  1.00 10.00           C
HETATM  639  HA  HYP A  49      17.476   9.278 143.122  1.00  0.00           H
HETATM  640  CB  HYP A  49      19.470   8.716 143.816  1.00  0.00           C
HETATM  641  HB1 HYP A  49      19.023   8.318 144.240  1.00  0.00           H
HETATM  642  HB2 HYP A  49      20.397   8.539 143.103  1.00  0.00           H
HETATM  643  CG  HYP A  49      20.649   8.760 142.838  1.00  0.00           C
HETATM  644  HG  HYP A  49      21.263   7.839 142.860  1.00  0.00           H
HETATM  645  OE  HYP A  49      21.290   9.640 143.076  1.00  0.00           O
HETATM  646  HE  HYP A  49      21.329  10.223 142.314  1.00  0.00           H
HETATM  647  C   HYP A  49      18.333  11.028 144.155  1.00  0.00           C
HETATM  648  O   HYP A  49      17.660  11.990 143.783  1.00  0.00           O
ATOM    649  N   GLY A  50      18.655  11.451 145.035  1.00  0.00           N
ATOM    650  H   GLY A  50      19.150  10.818 145.629  1.00  0.00           H
ATOM    651  CA  GLY A  50      18.512  12.750 145.523  1.00 10.00           C
ATOM    652  HA3 GLY A  50      17.632  12.914 146.129  1.00  0.00           H
ATOM    653  HA2 GLY A  50      18.710  13.535 144.806  1.00  0.00           H
ATOM    654  C   GLY A  50      19.368  12.680 146.186  1.00  0.00           C
ATOM    655  O   GLY A  50      20.076  13.659 146.407  1.00  0.00           O
ATOM    656  N   ALA A  51      20.575  11.956 147.317  1.00  0.00           N
ATOM    657  H   ALA A  51      20.451  11.046 146.924  1.00  0.00           H
ATOM    658  CA  ALA A  51      21.226  12.014 148.054  1.00 10.00           C
ATOM    659  HA  ALA A  51      21.969  11.227 148.116  1.00  0.00           H
ATOM    660  CB  ALA A  51      21.962  13.356 148.270  1.00  0.00           C
ATOM    661  HB1 ALA A  51      22.718  13.500 147.469  1.00  0.00           H
ATOM    662  HB2 ALA A  51      21.253  14.212 148.229  1.00  0.00           H
ATOM    663  HB3 ALA A  51      22.490  13.381 149.248  1.00  0.00           H
ATOM    664  C   ALA A  51      20.666  11.866 148.681  1.00  0.00           C
ATOM    665  O   ALA A  51      19.638  12.526 148.818  1.00  0.00           O
ATOM    666  N   SER A  52      20.045  11.072 150.064  1.00  0.00           N
ATOM    667  H   SER A  52      20.092  10.163 149.649  1.00  0.00           H
ATOM    668  CA  SER A  52      19.566  11.080 151.327  1.00 10.00           C
ATOM    669  HA  SER A  52      19.255  10.075 151.075  1.00  0.00           H
ATOM    670  CB  SER A  52      21.086  11.080 151.672  1.00  0.00           C
ATOM    671  HB3 SER A  52      21.537  10.153 151.248  1.00  0.00           H
ATOM    672  HB2 SER A  52      21.594  11.943 151.185  1.00  0.00           H
ATOM    673  OG  SER A  52      21.327  11.087 153.085  1.00  0.00           O
ATOM    674  HG  SER A  52      22.257  10.863 153.216  1.00  0.00           H
ATOM    675  C   SER A  52      18.598  11.599 152.698  1.00  0.00           C
ATOM    676  O   SER A  52      17.573  10.991 152.998  1.00  0.00           O
ATOM    677  N   GLY A  53      18.558  12.569 153.700  1.00  0.00           N
ATOM    678  H   GLY A  53      19.456  12.940 153.933  1.00  0.00           H
ATOM    679  CA  GLY A  53      17.854  12.915 154.170  1.00 10.00           C
ATOM    680  HA3 GLY A  53      17.093  12.174 154.374  1.00  0.00           H
ATOM    681  HA2 GLY A  53      17.477  13.832 153.738  1.00  0.00           H
ATOM    682  C   GLY A  53      18.470  13.228 155.354  1.00  0.00           C
ATOM    683  O   GLY A  53      19.600  12.816 155.605  1.00  0.00           O
ATOM    684  N   PRO A  54      18.326  13.931 156.591  1.00  0.00           N
ATOM    685  CA  PRO A  54      18.230  14.566 157.635  0.79 10.00           C
ATOM    686  HA  PRO A  54      19.133  15.080 157.943  1.00  0.00           H
ATOM    687  CD  PRO A  54      17.616  12.653 156.639  1.00  0.00           C
ATOM    688  HD3 PRO A  54      18.341  12.646 155.794  1.00  0.00           H
ATOM    689  HD2 PRO A  54      16.982  11.737 156.617  1.00  0.00           H
ATOM    690  CB  PRO A  54      17.057  15.545 157.444  1.00  0.00           C
ATOM    691  HB3 PRO A  54      17.430  16.463 156.936  1.00  0.00           H
ATOM    692  HB2 PRO A  54      16.579  15.833 158.402  1.00  0.00           H
ATOM    693  CG  PRO A  54      16.094  14.808 156.508  1.00  0.00           C
ATOM    694  HG3 PRO A  54      15.423  15.493 155.952  1.00  0.00           H
ATOM    695  HG2 PRO A  54      15.482  14.091 157.102  1.00  0.00           H
ATOM    696  C   PRO A  54      17.984  13.757 158.397  1.00  0.00           C
ATOM    697  O   PRO A  54      16.894  13.183 158.368  1.00  0.00           O
ATOM    698  N   MET A  55      18.436  12.900 159.716  1.00  0.00           N
ATOM    699  H   MET A  55      19.232  12.357 159.453  1.00  0.00           H
ATOM    700  CA  MET A  55      18.054  12.737 160.975  0.97 10.00           C
ATOM    701  HA  MET A  55      18.194  11.670 160.851  1.00  0.00           H
ATOM    702  CB  MET A  55      19.394  13.416 161.377  1.00  0.00           C
ATOM    703  HB3 MET A  55      20.214  12.789 160.956  1.00  0.00           H
ATOM    704  HB2 MET A  55      19.470  14.407 160.876  1.00  0.00           H
ATOM    705  CG  MET A  55      19.642  13.574 162.895  1.00  0.00           C
ATOM    706  HG3 MET A  55      18.838  14.186 163.356  1.00  0.00           H
ATOM    707  HG2 MET A  55      19.626  12.575 163.382  1.00  0.00           H
ATOM    708  SD  MET A  55      21.247  14.383 163.191  1.00  0.00           S
ATOM    709  CE  MET A  55      21.219  14.410 165.011  1.00  0.00           C
ATOM    710  HE1 MET A  55      22.137  14.890 165.415  1.00  0.00           H
ATOM    711  HE2 MET A  55      20.342  14.980 165.388  1.00  0.00           H
ATOM    712  HE3 MET A  55      21.162  13.381 165.425  1.00  0.00           H
ATOM    713  C   MET A  55      17.045  12.927 161.964  1.00  0.00           C
ATOM    714  O   MET A  55      17.215  13.717 162.889  1.00  0.00           O
ATOM    715  N   GLY A  56      16.472  12.706 162.089  1.00  0.00           N
ATOM    716  H   GLY A  56      16.253  12.495 161.137  1.00  0.00           H
ATOM    717  CA  GLY A  56      15.131  12.311 163.334  0.86 10.00           C
ATOM    718  HA3 GLY A  56      15.577  11.436 163.786  1.00  0.00           H
ATOM    719  HA2 GLY A  56      14.322  12.094 162.650  1.00  0.00           H
ATOM    720  C   GLY A  56      14.619  13.126 164.371  1.00  0.00           C
ATOM    721  O   GLY A  56      14.007  14.161 164.115  1.00  0.00           O
ATOM    722  N   PRO A  57      14.698  12.926 166.039  1.00  0.00           N
ATOM    723  CA  PRO A  57      14.159  13.326 166.895  0.79 10.00           C
ATOM    724  HA  PRO A  57      14.028  14.396 166.788  1.00  0.00           H
ATOM    725  CD  PRO A  57      15.772  12.012 166.424  1.00  0.00           C
ATOM    726  HD3 PRO A  57      16.113  12.484 165.475  1.00  0.00           H
ATOM    727  HD2 PRO A  57      16.416  11.138 166.677  1.00  0.00           H
ATOM    728  CB  PRO A  57      12.816  12.579 166.802  1.00  0.00           C
ATOM    729  HB3 PRO A  57      12.144  13.126 166.103  1.00  0.00           H
ATOM    730  HB2 PRO A  57      12.311  12.480 167.784  1.00  0.00           H
ATOM    731  CG  PRO A  57      13.177  11.220 166.192  1.00  0.00           C
ATOM    732  HG3 PRO A  57      12.321  10.732 165.688  1.00  0.00           H
ATOM    733  HG2 PRO A  57      13.567  10.551 166.993  1.00  0.00           H
ATOM    734  C   PRO A  57      14.723  13.100 167.934  1.00  0.00           C
ATOM    735  O   PRO A  57      14.926  14.006 168.744  1.00  0.00           O
ATOM    736  N   ARG A  58      15.528  11.821 168.868  1.00  0.00           N
ATOM    737  H   ARG A  58      15.828  11.173 168.171  1.00  0.00           H
ATOM    738  CA  ARG A  58      15.762  11.574 169.893  0.79 10.00           C
ATOM    739  HA  ARG A  58      16.838  11.682 169.828  1.00  0.00           H
ATOM    740  CB  ARG A  58      15.180  12.867 170.532  1.00  0.00           C
ATOM    741  HB3 ARG A  58      15.745  13.720 170.087  1.00  0.00           H
ATOM    742  HB2 ARG A  58      14.123  12.998 170.209  1.00  0.00           H
ATOM    743  CG  ARG A  58      15.292  12.971 172.072  1.00  0.00           C
ATOM    744  HG3 ARG A  58      14.826  12.067 172.522  1.00  0.00           H
ATOM    745  HG2 ARG A  58      16.367  12.928 172.360  1.00  0.00           H
ATOM    746  CD  ARG A  58      14.702  14.266 172.656  1.00  0.00           C
ATOM    747  HD3 ARG A  58      15.230  15.144 172.218  1.00  0.00           H
ATOM    748  HD2 ARG A  58      13.614  14.357 172.434  1.00  0.00           H
ATOM    749  NE  ARG A  58      14.892  14.205 174.146  1.00  0.00           N
ATOM    750  HE  ARG A  58      15.349  13.362 174.453  1.00  0.00           H
ATOM    751  CZ  ARG A  58      14.491  15.179 174.975  1.00  0.00           C
ATOM    752  NH1 ARG A  58      14.709  15.021 176.278  1.00  0.00           N
ATOM    753 HH11 ARG A  58      14.405  15.706 176.927  1.00  0.00           H
ATOM    754 HH12 ARG A  58      15.064  14.129 176.565  1.00  0.00           H
ATOM    755  NH2 ARG A  58      13.914  16.291 174.532  1.00  0.00           N
ATOM    756 HH21 ARG A  58      13.709  17.026 175.162  1.00  0.00           H
ATOM    757 HH22 ARG A  58      13.901  16.429 173.550  1.00  0.00           H
ATOM    758  C   ARG A  58      15.492  10.308 170.768  1.00  0.00           C
ATOM    759  O   ARG A  58      16.030   9.233 170.521  1.00  0.00           O
ATOM    760  N   GLY A  59      14.855  10.036 171.704  1.00  0.00           N
ATOM    761  H   GLY A  59      15.108  10.698 172.408  1.00  0.00           H
ATOM    762  CA  GLY A  59      13.905   9.104 172.075  0.93 10.00           C
ATOM    763  HA3 GLY A  59      14.470   8.265 172.456  1.00  0.00           H
ATOM    764  HA2 GLY A  59      13.347   8.891 171.173  1.00  0.00           H
ATOM    765  C   GLY A  59      12.760   9.599 173.316  1.00  0.00           C
ATOM    766  O   GLY A  59      13.118  10.300 174.260  1.00  0.00           O
ATOM    767  N   PRO A  60      11.952   9.354 173.268  1.00  0.00           N
ATOM    768  CA  PRO A  60      11.047  10.229 174.381  1.00 10.00           C
ATOM    769  HA  PRO A  60      11.211  11.293 174.259  1.00  0.00           H
ATOM    770  CD  PRO A  60      11.151   8.380 172.528  1.00  0.00           C
ATOM    771  HD3 PRO A  60      10.886   8.566 171.463  1.00  0.00           H
ATOM    772  HD2 PRO A  60      11.677   7.403 172.634  1.00  0.00           H
ATOM    773  CB  PRO A  60       9.603   9.833 174.021  1.00  0.00           C
ATOM    774  HB3 PRO A  60       9.243  10.487 173.195  1.00  0.00           H
ATOM    775  HB2 PRO A  60       8.908   9.921 174.880  1.00  0.00           H
ATOM    776  CG  PRO A  60       9.720   8.394 173.508  1.00  0.00           C
ATOM    777  HG3 PRO A  60       8.883   8.103 172.843  1.00  0.00           H
ATOM    778  HG2 PRO A  60       9.762   7.697 174.377  1.00  0.00           H
ATOM    779  C   PRO A  60      11.293   9.953 175.368  1.00  0.00           C
ATOM    780  O   PRO A  60      11.001   8.836 175.795  1.00  0.00           O
ATOM    781  N   PRO A  61      11.769  10.131 176.577  1.00  0.00           N
ATOM    782  CA  PRO A  61      12.399   9.352 177.900  1.00 10.00           C
ATOM    783  HA  PRO A  61      13.065   8.654 177.406  1.00  0.00           H
ATOM    784  CD  PRO A  61      11.652  11.575 176.774  1.00  0.00           C
ATOM    785  HD3 PRO A  61      12.258  11.997 175.940  1.00  0.00           H
ATOM    786  HD2 PRO A  61      10.640  12.041 176.794  1.00  0.00           H
ATOM    787  CB  PRO A  61      13.147  10.613 178.370  1.00  0.00           C
ATOM    788  HB3 PRO A  61      14.126  10.672 177.843  1.00  0.00           H
ATOM    789  HB2 PRO A  61      13.327  10.622 179.465  1.00  0.00           H
ATOM    790  CG  PRO A  61      12.259  11.775 177.914  1.00  0.00           C
ATOM    791  HG3 PRO A  61      12.816  12.726 177.802  1.00  0.00           H
ATOM    792  HG2 PRO A  61      11.432  11.915 178.648  1.00  0.00           H
ATOM    793  C   PRO A  61      11.741   8.683 178.994  1.00  0.00           C
ATOM    794  O   PRO A  61      12.400   8.150 179.887  1.00  0.00           O
ATOM    795  N   GLY A  62      10.111   8.495 179.144  1.00  0.00           N
ATOM    796  H   GLY A  62       9.547   8.733 178.354  1.00  0.00           H
ATOM    797  CA  GLY A  62       9.532   8.111 180.078  1.00 10.00           C
ATOM    798  HA3 GLY A  62      10.125   7.216 179.945  1.00  0.00           H
ATOM    799  HA2 GLY A  62       8.664   8.168 179.435  1.00  0.00           H
ATOM    800  C   GLY A  62       9.086   8.144 181.411  1.00  0.00           C
ATOM    801  O   GLY A  62       8.333   9.033 181.802  1.00  0.00           O
ATOM    802  N   PRO A  63       9.581   6.924 182.573  1.00  0.00           N
ATOM    803  CA  PRO A  63       9.308   6.911 183.733  1.00 10.00           C
ATOM    804  HA  PRO A  63       8.226   6.860 183.769  1.00  0.00           H
ATOM    805  CD  PRO A  63      10.434   5.803 182.180  1.00  0.00           C
ATOM    806  HD3 PRO A  63      10.018   4.915 181.654  1.00  0.00           H
ATOM    807  HD2 PRO A  63      11.023   6.434 181.475  1.00  0.00           H
ATOM    808  CB  PRO A  63       9.950   5.552 184.069  1.00  0.00           C
ATOM    809  HB3 PRO A  63       9.223   4.741 183.840  1.00  0.00           H
ATOM    810  HB2 PRO A  63      10.256   5.474 185.132  1.00  0.00           H
ATOM    811  CG  PRO A  63      11.140   5.446 183.109  1.00  0.00           C
ATOM    812  HG3 PRO A  63      11.456   4.400 182.927  1.00  0.00           H
ATOM    813  HG2 PRO A  63      11.998   6.026 183.523  1.00  0.00           H
ATOM    814  C   PRO A  63       9.692   7.791 184.487  1.00  0.00           C
ATOM    815  O   PRO A  63       9.353   8.961 184.304  1.00  0.00           O
HETATM  816  N   HYP A  64      10.663   8.610 185.982  1.00  0.00           N
HETATM  817  CD  HYP A  64      10.159   7.316 186.440  1.00  0.00           C
HETATM  818  HD1 HYP A  64      10.448   7.624 185.409  1.00  0.00           H
HETATM  819  HD2 HYP A  64      10.383   6.236 186.601  1.00  0.00           H
HETATM  820  CA  HYP A  64      11.048   8.974 186.511  0.96 10.00           C
HETATM  821  HA  HYP A  64      11.055   9.764 185.769  1.00  0.00           H
HETATM  822  CB  HYP A  64       9.660   8.820 187.160  1.00  0.00           C
HETATM  823  HB1 HYP A  64       9.935   9.188 187.609  1.00  0.00           H
HETATM  824  HB2 HYP A  64       9.455   7.318 187.041  1.00  0.00           H
HETATM  825  CG  HYP A  64       9.121   7.500 186.598  1.00  0.00           C
HETATM  826  HG  HYP A  64       8.016   7.438 186.628  1.00  0.00           H
HETATM  827  OE  HYP A  64       9.556   6.651 187.175  1.00  0.00           O
HETATM  828  HE  HYP A  64      10.052   6.083 186.582  1.00  0.00           H
HETATM  829  C   HYP A  64      11.687   9.140 187.125  1.00  0.00           C
HETATM  830  O   HYP A  64      11.521  10.011 187.980  1.00  0.00           O
ATOM    831  N   GLY A  65      13.090   8.789 187.606  1.00  0.00           N
ATOM    832  H   GLY A  65      13.305   9.576 187.029  1.00  0.00           H
ATOM    833  CA  GLY A  65      14.289   8.127 188.299  0.79 10.00           C
ATOM    834  HA3 GLY A  65      14.524   9.004 188.886  1.00  0.00           H
ATOM    835  HA2 GLY A  65      14.861   8.037 187.386  1.00  0.00           H
ATOM    836  C   GLY A  65      14.508   7.177 188.960  1.00  0.00           C
ATOM    837  O   GLY A  65      14.237   6.050 188.553  1.00  0.00           O
ATOM    838  N   LYS A  66      14.967   6.837 190.049  1.00  0.00           N
ATOM    839  H   LYS A  66      14.239   6.189 189.830  1.00  0.00           H
ATOM    840  CA  LYS A  66      15.716   6.574 191.454  0.92 10.00           C
ATOM    841  HA  LYS A  66      15.390   5.548 191.579  1.00  0.00           H
ATOM    842  CB  LYS A  66      17.170   6.616 190.899  1.00  0.00           C
ATOM    843  HB3 LYS A  66      17.250   5.816 190.127  1.00  0.00           H
ATOM    844  HB2 LYS A  66      17.326   7.581 190.365  1.00  0.00           H
ATOM    845  CG  LYS A  66      18.291   6.402 191.938  1.00  0.00           C
ATOM    846  HG3 LYS A  66      18.218   7.191 192.721  1.00  0.00           H
ATOM    847  HG2 LYS A  66      18.137   5.420 192.441  1.00  0.00           H
ATOM    848  CD  LYS A  66      19.704   6.455 191.328  1.00  0.00           C
ATOM    849  HD3 LYS A  66      19.772   5.679 190.531  1.00  0.00           H
ATOM    850  HD2 LYS A  66      19.834   7.448 190.839  1.00  0.00           H
ATOM    851  CE  LYS A  66      20.801   6.239 192.379  1.00  0.00           C
ATOM    852  HE3 LYS A  66      20.749   7.026 193.165  1.00  0.00           H
ATOM    853  HE2 LYS A  66      20.686   5.247 192.867  1.00  0.00           H
ATOM    854  NZ  LYS A  66      22.122   6.297 191.758  1.00  0.00           N
ATOM    855  HZ1 LYS A  66      22.860   6.152 192.477  1.00  0.00           H
ATOM    856  HZ2 LYS A  66      22.196   5.557 191.031  1.00  0.00           H
ATOM    857  HZ3 LYS A  66      22.253   7.228 191.312  1.00  0.00           H
ATOM    858  C   LYS A  66      15.652   7.034 192.380  1.00  0.00           C
ATOM    859  O   LYS A  66      15.723   8.256 192.482  1.00  0.00           O
ATOM    860  N   ASN A  67      15.525   7.487 193.924  1.00  0.00           N
ATOM    861  H   ASN A  67      16.488   7.754 193.941  1.00  0.00           H
ATOM    862  CA  ASN A  67      14.919   7.663 195.002  0.88 10.00           C
ATOM    863  HA  ASN A  67      14.653   8.715 195.014  1.00  0.00           H
ATOM    864  CB  ASN A  67      13.647   6.756 194.964  1.00  0.00           C
ATOM    865  HB3 ASN A  67      13.023   7.081 194.103  1.00  0.00           H
ATOM    866  HB2 ASN A  67      13.932   5.699 194.788  1.00  0.00           H
ATOM    867  CG  ASN A  67      12.773   6.843 196.219  1.00  0.00           C
ATOM    868  OD1 ASN A  67      11.734   6.193 196.351  1.00  0.00           O
ATOM    869  ND2 ASN A  67      13.195   7.694 197.181  1.00  0.00           N
ATOM    870 HD22 ASN A  67      12.646   7.757 198.010  1.00  0.00           H
ATOM    871 HD21 ASN A  67      14.040   8.205 197.059  1.00  0.00           H
ATOM    872  C   ASN A  67      15.617   7.454 195.956  1.00  0.00           C
ATOM    873  O   ASN A  67      15.122   7.084 197.017  1.00  0.00           O
ATOM    874  N   GLY A  68      17.427   7.439 196.663  1.00  0.00           N
ATOM    875  H   GLY A  68      17.846   6.563 196.427  1.00  0.00           H
ATOM    876  CA  GLY A  68      18.002   8.067 197.176  0.79 10.00           C
ATOM    877  HA3 GLY A  68      17.301   8.890 197.214  1.00  0.00           H
ATOM    878  HA2 GLY A  68      18.780   8.180 196.433  1.00  0.00           H
ATOM    879  C   GLY A  68      18.423   7.996 198.036  1.00  0.00           C
ATOM    880  O   GLY A  68      19.542   7.501 198.151  1.00  0.00           O
ATOM    881  N   ASP A  69      18.341   8.279 199.790  1.00  0.00           N
ATOM    882  H   ASP A  69      17.952   9.116 199.414  1.00  0.00           H
ATOM    883  CA  ASP A  69      18.374   8.276 200.951  0.88 10.00           C
ATOM    884  HA  ASP A  69      19.397   7.931 201.051  1.00  0.00           H
ATOM    885  CB  ASP A  69      18.329   9.831 201.088  1.00  0.00           C
ATOM    886  HB3 ASP A  69      19.216  10.268 200.586  1.00  0.00           H
ATOM    887  HB2 ASP A  69      17.419  10.240 200.606  1.00  0.00           H
ATOM    888  CG  ASP A  69      18.355  10.291 202.539  1.00  0.00           C
ATOM    889  OD1 ASP A  69      18.323  11.526 202.766  1.00  0.00           O
ATOM    890  OD2 ASP A  69      18.595   9.431 203.419  1.00  0.00           O
ATOM    891  C   ASP A  69      17.824   7.778 201.656  1.00  0.00           C
ATOM    892  O   ASP A  69      18.295   6.805 202.250  1.00  0.00           O
ATOM    893  N   ASP A  70      16.037   7.401 202.887  1.00  0.00           N
ATOM    894  H   ASP A  70      16.019   6.432 202.656  1.00  0.00           H
ATOM    895  CA  ASP A  70      15.488   7.600 203.345  0.79 10.00           C
ATOM    896  HA  ASP A  70      14.966   8.444 202.910  1.00  0.00           H
ATOM    897  CB  ASP A  70      14.495   6.409 203.531  1.00  0.00           C
ATOM    898  HB3 ASP A  70      14.060   6.139 202.548  1.00  0.00           H
ATOM    899  HB2 ASP A  70      15.021   5.521 203.934  1.00  0.00           H
ATOM    900  CG  ASP A  70      13.341   6.750 204.462  1.00  0.00           C
ATOM    901  OD1 ASP A  70      12.480   5.862 204.684  1.00  0.00           O
ATOM    902  OD2 ASP A  70      13.205   7.947 204.809  1.00  0.00           O
ATOM    903  C   ASP A  70      15.794   7.839 203.974  1.00  0.00           C
ATOM    904  O   ASP A  70      17.019   7.876 204.105  1.00  0.00           O
ATOM    905  N   GLY A  71      15.331   8.614 205.967  1.00  0.00           N
ATOM    906  H   GLY A  71      14.398   8.396 206.254  1.00  0.00           H
ATOM    907  CA  GLY A  71      15.961   9.217 206.730  0.86 10.00           C
ATOM    908  HA3 GLY A  71      15.988   9.889 205.883  1.00  0.00           H
ATOM    909  HA2 GLY A  71      16.583   8.339 206.621  1.00  0.00           H
ATOM    910  C   GLY A  71      16.261   9.695 207.495  1.00  0.00           C
ATOM    911  O   GLY A  71      15.767  10.780 207.793  1.00  0.00           O
ATOM    912  N   GLU A  72      17.479   9.419 208.754  1.00  0.00           N
ATOM    913  H   GLU A  72      18.144   9.428 208.012  1.00  0.00           H
ATOM    914  CA  GLU A  72      17.995   9.233 209.913  0.97 10.00           C
ATOM    915  HA  GLU A  72      17.494   8.274 209.951  1.00  0.00           H
ATOM    916  CB  GLU A  72      19.349   9.082 209.171  1.00  0.00           C
ATOM    917  HB3 GLU A  72      19.256   8.241 208.446  1.00  0.00           H
ATOM    918  HB2 GLU A  72      19.548   9.991 208.560  1.00  0.00           H
ATOM    919  CG  GLU A  72      20.585   8.802 210.074  1.00  0.00           C
ATOM    920  HG3 GLU A  72      20.744   9.657 210.757  1.00  0.00           H
ATOM    921  HG2 GLU A  72      20.441   7.880 210.670  1.00  0.00           H
ATOM    922  CD  GLU A  72      21.922   8.653 209.343  1.00  0.00           C
ATOM    923  OE1 GLU A  72      22.912   8.427 210.087  1.00  0.00           O
ATOM    924  OE2 GLU A  72      21.973   8.773 208.097  1.00  0.00           O
ATOM    925  C   GLU A  72      18.178   9.673 211.268  1.00  0.00           C
ATOM    926  O   GLU A  72      18.433  10.849 211.525  1.00  0.00           O
ATOM    927  N   ALA A  73      18.073   8.846 212.168  1.00  0.00           N
ATOM    928  H   ALA A  73      18.184   7.871 211.977  1.00  0.00           H
ATOM    929  CA  ALA A  73      17.758   9.218 213.706  0.89 10.00           C
ATOM    930  HA  ALA A  73      17.011   8.451 213.877  1.00  0.00           H
ATOM    931  CB  ALA A  73      19.101   8.675 214.245  1.00  0.00           C
ATOM    932  HB1 ALA A  73      19.382   7.756 213.688  1.00  0.00           H
ATOM    933  HB2 ALA A  73      19.916   9.419 214.110  1.00  0.00           H
ATOM    934  HB3 ALA A  73      19.034   8.415 215.324  1.00  0.00           H
ATOM    935  C   ALA A  73      17.381  10.238 214.361  1.00  0.00           C
ATOM    936  O   ALA A  73      18.175  11.031 214.864  1.00  0.00           O
ATOM    937  N   GLY A  74      15.966  10.400 214.474  1.00  0.00           N
ATOM    938  H   GLY A  74      15.397   9.911 213.814  1.00  0.00           H
ATOM    939  CA  GLY A  74      15.174  11.283 215.549  0.79 10.00           C
ATOM    940  HA3 GLY A  74      14.166  11.045 215.239  1.00  0.00           H
ATOM    941  HA2 GLY A  74      15.515  12.262 215.239  1.00  0.00           H
ATOM    942  C   GLY A  74      15.198  11.257 216.278  1.00  0.00           C
ATOM    943  O   GLY A  74      15.864  10.401 216.857  1.00  0.00           O
ATOM    944  N   LYS A  75      14.293  12.435 217.753  1.00  0.00           N
ATOM    945  H   LYS A  75      13.567  13.002 217.366  1.00  0.00           H
ATOM    946  CA  LYS A  75      14.480  12.575 219.036  0.79 10.00           C
ATOM    947  HA  LYS A  75      15.496  12.620 218.663  1.00  0.00           H
ATOM    948  CB  LYS A  75      13.692  13.850 218.614  1.00  0.00           C
ATOM    949  HB3 LYS A  75      14.305  14.375 217.846  1.00  0.00           H
ATOM    950  HB2 LYS A  75      12.751  13.542 218.106  1.00  0.00           H
ATOM    951  CG  LYS A  75      13.375  14.848 219.748  1.00  0.00           C
ATOM    952  HG3 LYS A  75      12.770  14.334 220.528  1.00  0.00           H
ATOM    953  HG2 LYS A  75      14.330  15.169 220.226  1.00  0.00           H
ATOM    954  CD  LYS A  75      12.596  16.086 219.268  1.00  0.00           C
ATOM    955  HD3 LYS A  75      13.191  16.591 218.474  1.00  0.00           H
ATOM    956  HD2 LYS A  75      11.645  15.738 218.802  1.00  0.00           H
ATOM    957  CE  LYS A  75      12.293  17.064 220.412  1.00  0.00           C
ATOM    958  HE3 LYS A  75      11.679  16.568 221.197  1.00  0.00           H
ATOM    959  HE2 LYS A  75      13.236  17.424 220.879  1.00  0.00           H
ATOM    960  NZ  LYS A  75      11.554  18.220 219.913  1.00  0.00           N
ATOM    961  HZ1 LYS A  75      11.351  18.878 220.694  1.00  0.00           H
ATOM    962  HZ2 LYS A  75      12.120  18.708 219.189  1.00  0.00           H
ATOM    963  HZ3 LYS A  75      10.659  17.902 219.490  1.00  0.00           H
ATOM    964  C   LYS A  75      14.532  12.489 220.050  1.00  0.00           C
ATOM    965  O   LYS A  75      13.736  13.082 220.773  1.00  0.00           O
ATOM    966  N   PRO A  76      15.617  11.595 221.062  1.00  0.00           N
ATOM    967  CA  PRO A  76      16.063  11.631 222.398  0.79 10.00           C
ATOM    968  HA  PRO A  76      17.045  12.081 222.489  1.00  0.00           H
ATOM    969  CD  PRO A  76      16.248  10.529 220.284  1.00  0.00           C
ATOM    970  HD3 PRO A  76      16.580  11.221 219.476  1.00  0.00           H
ATOM    971  HD2 PRO A  76      15.842   9.587 219.848  1.00  0.00           H
ATOM    972  CB  PRO A  76      14.988  12.465 223.120  1.00  0.00           C
ATOM    973  HB3 PRO A  76      15.230  13.545 223.006  1.00  0.00           H
ATOM    974  HB2 PRO A  76      14.914  12.225 224.200  1.00  0.00           H
ATOM    975  CG  PRO A  76      13.693  12.155 222.362  1.00  0.00           C
ATOM    976  HG3 PRO A  76      12.929  12.949 222.472  1.00  0.00           H
ATOM    977  HG2 PRO A  76      13.278  11.187 222.725  1.00  0.00           H
ATOM    978  C   PRO A  76      16.119  10.216 222.921  1.00  0.00           C
ATOM    979  O   PRO A  76      16.458   9.291 222.184  1.00  0.00           O
ATOM    980  N   GLY A  77      15.982   9.681 223.594  1.00  0.00           N
ATOM    981  H   GLY A  77      16.393  10.054 224.424  1.00  0.00           H
ATOM    982  CA  GLY A  77      15.202   8.211 223.771  0.79 10.00           C
ATOM    983  HA3 GLY A  77      15.725   7.324 224.100  1.00  0.00           H
ATOM    984  HA2 GLY A  77      14.235   8.017 223.326  1.00  0.00           H
ATOM    985  C   GLY A  77      14.963   9.226 225.138  1.00  0.00           C
ATOM    986  O   GLY A  77      15.521  10.317 225.218  1.00  0.00           O
ATOM    987  N   ARG A  78      14.442   9.095 225.902  1.00  0.00           N
ATOM    988  H   ARG A  78      14.346   8.104 225.959  1.00  0.00           H
ATOM    989  CA  ARG A  78      13.805   9.858 226.918  0.96 10.00           C
ATOM    990  HA  ARG A  78      13.325  10.744 226.520  1.00  0.00           H
ATOM    991  CB  ARG A  78      12.760   9.072 227.759  1.00  0.00           C
ATOM    992  HB3 ARG A  78      11.982   8.714 227.042  1.00  0.00           H
ATOM    993  HB2 ARG A  78      13.232   8.157 228.180  1.00  0.00           H
ATOM    994  CG  ARG A  78      12.047   9.874 228.875  1.00  0.00           C
ATOM    995  HG3 ARG A  78      12.820  10.326 229.534  1.00  0.00           H
ATOM    996  HG2 ARG A  78      11.506  10.732 228.414  1.00  0.00           H
ATOM    997  CD  ARG A  78      11.023   9.054 229.678  1.00  0.00           C
ATOM    998  HD3 ARG A  78      10.240   8.661 228.989  1.00  0.00           H
ATOM    999  HD2 ARG A  78      11.505   8.193 230.198  1.00  0.00           H
ATOM   1000  NE  ARG A  78      10.430   9.974 230.708  1.00  0.00           N
ATOM   1001  HE  ARG A  78      10.807  10.907 230.669  1.00  0.00           H
ATOM   1002  CZ  ARG A  78       9.496   9.584 231.587  1.00  0.00           C
ATOM   1003  NH1 ARG A  78       9.040  10.482 232.456  1.00  0.00           N
ATOM   1004 HH11 ARG A  78       8.368  10.228 233.138  1.00  0.00           H
ATOM   1005 HH12 ARG A  78       9.509  11.368 232.467  1.00  0.00           H
ATOM   1006  NH2 ARG A  78       9.003   8.350 231.592  1.00  0.00           N
ATOM   1007 HH21 ARG A  78       8.253   8.121 232.197  1.00  0.00           H
ATOM   1008 HH22 ARG A  78       9.265   7.759 230.841  1.00  0.00           H
ATOM   1009  C   ARG A  78      14.835  10.281 227.657  1.00  0.00           C
ATOM   1010  O   ARG A  78      15.678  11.047 227.201  1.00  0.00           O
HETATM 1011  N   HYP A  79      15.008   9.763 229.273  1.00  0.00           N
HETATM 1012  CD  HYP A  79      13.991   8.820 229.736  1.00  0.00           C
HETATM 1013  HD1 HYP A  79      14.158   8.464 228.693  1.00  0.00           H
HETATM 1014  HD2 HYP A  79      13.029   8.422 230.134  1.00  0.00           H
HETATM 1015  CA  HYP A  79      15.871  10.021 230.155  0.88 10.00           C
HETATM 1016  HA  HYP A  79      16.752   9.839 229.551  1.00  0.00           H
HETATM 1017  CB  HYP A  79      15.467  11.507 230.134  1.00  0.00           C
HETATM 1018  HB1 HYP A  79      15.026  11.441 230.423  1.00  0.00           H
HETATM 1019  HB2 HYP A  79      13.597  11.972 229.537  1.00  0.00           H
HETATM 1020  CG  HYP A  79      13.971  11.490 229.800  1.00  0.00           C
HETATM 1021  HG  HYP A  79      13.618  12.439 229.352  1.00  0.00           H
HETATM 1022  OE  HYP A  79      13.391  11.279 230.727  1.00  0.00           O
HETATM 1023  HE  HYP A  79      12.880  10.474 230.610  1.00  0.00           H
HETATM 1024  C   HYP A  79      16.095   9.589 231.392  1.00  0.00           C
HETATM 1025  O   HYP A  79      16.876  10.189 232.131  1.00  0.00           O
ATOM   1026  N   GLY A  80      15.606   8.698 231.667  1.00  0.00           N
ATOM   1027  H   GLY A  80      14.951   8.556 230.926  1.00  0.00           H
ATOM   1028  CA  GLY A  80      15.595   7.469 232.946  0.86 10.00           C
ATOM   1029  HA3 GLY A  80      16.415   7.613 233.636  1.00  0.00           H
ATOM   1030  HA2 GLY A  80      15.529   6.470 232.536  1.00  0.00           H
ATOM   1031  C   GLY A  80      14.219   7.776 233.735  1.00  0.00           C
ATOM   1032  O   GLY A  80      13.281   8.337 233.172  1.00  0.00           O
ATOM   1033  N   GLU A  81      13.507   7.622 235.121  1.00  0.00           N
ATOM   1034  H   GLU A  81      13.998   8.323 235.631  1.00  0.00           H
ATOM   1035  CA  GLU A  81      12.897   7.200 235.592  0.97 10.00           C
ATOM   1036  HA  GLU A  81      11.896   7.602 235.682  1.00  0.00           H
ATOM   1037  CB  GLU A  81      12.862   5.664 235.809  1.00  0.00           C
ATOM   1038  HB3 GLU A  81      12.798   5.173 234.811  1.00  0.00           H
ATOM   1039  HB2 GLU A  81      13.823   5.324 236.256  1.00  0.00           H
ATOM   1040  CG  GLU A  81      11.687   5.133 236.681  1.00  0.00           C
ATOM   1041  HG3 GLU A  81      11.767   5.550 237.701  1.00  0.00           H
ATOM   1042  HG2 GLU A  81      10.709   5.419 236.245  1.00  0.00           H
ATOM   1043  CD  GLU A  81      11.651   3.618 236.896  1.00  0.00           C
ATOM   1044  OE1 GLU A  81      10.695   3.204 237.602  1.00  0.00           O
ATOM   1045  OE2 GLU A  81      12.542   2.892 236.397  1.00  0.00           O
ATOM   1046  C   GLU A  81      13.544   7.723 236.376  1.00  0.00           C
ATOM   1047  O   GLU A  81      14.021   8.838 236.165  1.00  0.00           O
ATOM   1048  N   ARG A  82      14.258   7.604 237.995  1.00  0.00           N
ATOM   1049  H   ARG A  82      14.927   6.938 237.672  1.00  0.00           H
ATOM   1050  CA  ARG A  82      14.311   7.881 239.063  0.89 10.00           C
ATOM   1051  HA  ARG A  82      15.040   8.679 239.133  1.00  0.00           H
ATOM   1052  CB  ARG A  82      12.921   8.453 239.460  1.00  0.00           C
ATOM   1053  HB3 ARG A  82      12.746   9.341 238.805  1.00  0.00           H
ATOM   1054  HB2 ARG A  82      12.127   7.719 239.198  1.00  0.00           H
ATOM   1055  CG  ARG A  82      12.771   8.909 240.931  1.00  0.00           C
ATOM   1056  HG3 ARG A  82      13.049   8.061 241.594  1.00  0.00           H
ATOM   1057  HG2 ARG A  82      13.517   9.710 241.140  1.00  0.00           H
ATOM   1058  CD  ARG A  82      11.379   9.467 241.275  1.00  0.00           C
ATOM   1059  HD3 ARG A  82      11.161  10.345 240.624  1.00  0.00           H
ATOM   1060  HD2 ARG A  82      10.582   8.702 241.122  1.00  0.00           H
ATOM   1061  NE  ARG A  82      11.406   9.859 242.727  1.00  0.00           N
ATOM   1062  HE  ARG A  82      12.295   9.684 243.167  1.00  0.00           H
ATOM   1063  CZ  ARG A  82      10.350  10.385 243.361  1.00  0.00           C
ATOM   1064  NH1 ARG A  82      10.485  10.696 244.649  1.00  0.00           N
ATOM   1065 HH11 ARG A  82       9.721  11.064 245.161  1.00  0.00           H
ATOM   1066 HH12 ARG A  82      11.340  10.411 245.087  1.00  0.00           H
ATOM   1067  NH2 ARG A  82       9.200  10.626 242.741  1.00  0.00           N
ATOM   1068 HH21 ARG A  82       8.470  11.095 243.218  1.00  0.00           H
ATOM   1069 HH22 ARG A  82       9.190  10.513 241.756  1.00  0.00           H
ATOM   1070  C   ARG A  82      14.793   6.740 240.048  1.00  0.00           C
ATOM   1071  O   ARG A  82      14.278   5.627 240.037  1.00  0.00           O
ATOM   1072  N   GLY A  83      15.220   6.002 240.799  1.00  0.00           N
ATOM   1073  H   GLY A  83      14.383   5.457 240.811  1.00  0.00           H
ATOM   1074  CA  GLY A  83      16.101   5.612 241.504  0.79 10.00           C
ATOM   1075  HA3 GLY A  83      16.942   6.252 241.273  1.00  0.00           H
ATOM   1076  HA2 GLY A  83      16.242   4.576 241.228  1.00  0.00           H
ATOM   1077  C   GLY A  83      15.948   5.648 242.471  1.00  0.00           C
ATOM   1078  O   GLY A  83      15.203   6.494 242.960  1.00  0.00           O
ATOM   1079  N   PRO A  84      16.495   4.715 244.106  1.00  0.00           N
ATOM   1080  CA  PRO A  84      16.471   4.711 245.197  0.83 10.00           C
ATOM   1081  HA  PRO A  84      15.659   5.405 245.380  1.00  0.00           H
ATOM   1082  CD  PRO A  84      17.255   3.594 243.553  1.00  0.00           C
ATOM   1083  HD3 PRO A  84      16.627   4.115 242.795  1.00  0.00           H
ATOM   1084  HD2 PRO A  84      18.216   3.258 243.099  1.00  0.00           H
ATOM   1085  CB  PRO A  84      15.992   3.249 245.264  1.00  0.00           C
ATOM   1086  HB3 PRO A  84      14.883   3.226 245.166  1.00  0.00           H
ATOM   1087  HB2 PRO A  84      16.280   2.746 246.209  1.00  0.00           H
ATOM   1088  CG  PRO A  84      16.620   2.586 244.034  1.00  0.00           C
ATOM   1089  HG3 PRO A  84      16.072   1.681 243.704  1.00  0.00           H
ATOM   1090  HG2 PRO A  84      17.677   2.317 244.261  1.00  0.00           H
ATOM   1091  C   PRO A  84      17.171   4.881 245.817  1.00  0.00           C
ATOM   1092  O   PRO A  84      17.803   3.948 246.316  1.00  0.00           O
HETATM 1093  N   HYP A  85      17.842   6.043 246.530  1.00  0.00           N
HETATM 1094  CD  HYP A  85      17.156   7.258 246.092  1.00  0.00           C
HETATM 1095  HD1 HYP A  85      16.400   8.058 246.260  1.00  0.00           H
HETATM 1096  HD2 HYP A  85      16.947   6.717 245.141  1.00  0.00           H
HETATM 1097  CA  HYP A  85      19.003   6.336 247.590  0.89 10.00           C
HETATM 1098  HA  HYP A  85      19.362   7.348 247.441  1.00  0.00           H
HETATM 1099  CB  HYP A  85      18.219   6.202 248.909  1.00  0.00           C
HETATM 1100  HB1 HYP A  85      18.690   6.349 248.823  1.00  0.00           H
HETATM 1101  HB2 HYP A  85      17.460   5.191 248.217  1.00  0.00           H
HETATM 1102  CG  HYP A  85      17.143   5.154 248.606  1.00  0.00           C
HETATM 1103  HG  HYP A  85      16.265   5.230 249.277  1.00  0.00           H
HETATM 1104  OE  HYP A  85      17.587   4.136 248.693  1.00  0.00           O
HETATM 1105  HE  HYP A  85      17.509   3.680 247.852  1.00  0.00           H
HETATM 1106  C   HYP A  85      20.215   5.350 247.534  1.00  0.00           C
HETATM 1107  O   HYP A  85      20.128   4.287 246.918  1.00  0.00           O
ATOM   1108  N   GLY A  86      21.357   5.313 248.021  1.00  0.00           N
ATOM   1109  H   GLY A  86      21.525   6.260 247.749  1.00  0.00           H
ATOM   1110  CA  GLY A  86      22.313   4.737 248.626  0.86 10.00           C
ATOM   1111  HA3 GLY A  86      22.880   5.469 248.068  1.00  0.00           H
ATOM   1112  HA2 GLY A  86      21.961   3.903 248.034  1.00  0.00           H
ATOM   1113  C   GLY A  86      22.922   4.363 249.375  1.00  0.00           C
ATOM   1114  O   GLY A  86      23.917   3.696 249.103  1.00  0.00           O
ATOM   1115  N   PRO A  87      23.843   3.805 250.713  1.00  0.00           N
ATOM   1116  CA  PRO A  87      24.454   3.282 251.489  1.00 10.00           C
ATOM   1117  HA  PRO A  87      24.729   2.335 251.040  1.00  0.00           H
ATOM   1118  CD  PRO A  87      23.477   5.166 251.103  1.00  0.00           C
ATOM   1119  HD3 PRO A  87      23.200   4.922 250.052  1.00  0.00           H
ATOM   1120  HD2 PRO A  87      22.817   5.970 251.503  1.00  0.00           H
ATOM   1121  CB  PRO A  87      25.636   4.269 251.499  1.00  0.00           C
ATOM   1122  HB3 PRO A  87      26.345   3.993 250.686  1.00  0.00           H
ATOM   1123  HB2 PRO A  87      26.180   4.277 252.465  1.00  0.00           H
ATOM   1124  CG  PRO A  87      25.002   5.626 251.174  1.00  0.00           C
ATOM   1125  HG3 PRO A  87      25.724   6.348 250.746  1.00  0.00           H
ATOM   1126  HG2 PRO A  87      24.555   6.053 252.101  1.00  0.00           H
ATOM   1127  C   PRO A  87      23.944   3.043 252.823  1.00  0.00           C
ATOM   1128  O   PRO A  87      23.234   2.064 253.054  1.00  0.00           O
ATOM   1129  N   GLN A  88      23.828   3.417 254.049  1.00  0.00           N
ATOM   1130  H   GLN A  88      24.427   2.635 254.214  1.00  0.00           H
ATOM   1131  CA  GLN A  88      23.496   4.052 255.094  1.00 10.00           C
ATOM   1132  HA  GLN A  88      22.570   4.401 254.654  1.00  0.00           H
ATOM   1133  CB  GLN A  88      23.257   2.739 255.889  1.00  0.00           C
ATOM   1134  HB3 GLN A  88      22.475   2.166 255.339  1.00  0.00           H
ATOM   1135  HB2 GLN A  88      24.179   2.114 255.856  1.00  0.00           H
ATOM   1136  CG  GLN A  88      22.795   2.922 257.361  1.00  0.00           C
ATOM   1137  HG3 GLN A  88      23.566   3.471 257.943  1.00  0.00           H
ATOM   1138  HG2 GLN A  88      21.853   3.506 257.407  1.00  0.00           H
ATOM   1139  CD  GLN A  88      22.580   1.585 258.079  1.00  0.00           C
ATOM   1140  OE1 GLN A  88      22.214   1.537 259.251  1.00  0.00           O
ATOM   1141  NE2 GLN A  88      22.805   0.462 257.358  1.00  0.00           N
ATOM   1142 HE22 GLN A  88      22.662  -0.407 257.824  1.00  0.00           H
ATOM   1143 HE21 GLN A  88      23.115   0.533 256.416  1.00  0.00           H
ATOM   1144  C   GLN A  88      23.975   5.057 255.904  1.00  0.00           C
ATOM   1145  O   GLN A  88      23.217   5.915 256.352  1.00  0.00           O
ATOM   1146  N   GLY A  89      24.897   5.858 256.662  1.00  0.00           N
ATOM   1147  H   GLY A  89      25.441   5.144 256.222  1.00  0.00           H
ATOM   1148  CA  GLY A  89      25.412   6.505 257.235  0.86 10.00           C
ATOM   1149  HA3 GLY A  89      24.447   6.871 257.558  1.00  0.00           H
ATOM   1150  HA2 GLY A  89      25.763   6.936 256.307  1.00  0.00           H
ATOM   1151  C   GLY A  89      26.427   6.835 258.318  1.00  0.00           C
ATOM   1152  O   GLY A  89      26.291   7.830 259.027  1.00  0.00           O
ATOM   1153  N   ALA A  90      27.617   6.379 258.898  1.00  0.00           N
ATOM   1154  H   ALA A  90      27.922   6.393 257.946  1.00  0.00           H
ATOM   1155  CA  ALA A  90      28.330   6.065 259.591  0.79 10.00           C
ATOM   1156  HA  ALA A  90      28.981   5.426 259.006  1.00  0.00           H
ATOM   1157  CB  ALA A  90      29.103   7.376 259.865  1.00  0.00           C
ATOM   1158  HB1 ALA A  90      29.342   7.876 258.903  1.00  0.00           H
ATOM   1159  HB2 ALA A  90      28.493   8.079 260.474  1.00  0.00           H
ATOM   1160  HB3 ALA A  90      30.059   7.183 260.399  1.00  0.00           H
ATOM   1161  C   ALA A  90      28.062   5.365 260.801  1.00  0.00           C
ATOM   1162  O   ALA A  90      27.983   4.139 260.852  1.00  0.00           O
ATOM   1163  N   ARG A  91      27.787   5.417 262.280  1.00  0.00           N
ATOM   1164  H   ARG A  91      28.400   6.188 262.125  1.00  0.00           H
ATOM   1165  CA  ARG A  91      27.479   5.271 263.217  0.85 10.00           C
ATOM   1166  HA  ARG A  91      26.835   4.457 262.906  1.00  0.00           H
ATOM   1167  CB  ARG A  91      28.877   4.683 263.560  1.00  0.00           C
ATOM   1168  HB3 ARG A  91      29.019   3.799 262.893  1.00  0.00           H
ATOM   1169  HB2 ARG A  91      29.668   5.411 263.274  1.00  0.00           H
ATOM   1170  CG  ARG A  91      29.075   4.215 265.021  1.00  0.00           C
ATOM   1171  HG3 ARG A  91      28.829   5.061 265.700  1.00  0.00           H
ATOM   1172  HG2 ARG A  91      28.329   3.420 265.252  1.00  0.00           H
ATOM   1173  CD  ARG A  91      30.473   3.641 265.311  1.00  0.00           C
ATOM   1174  HD3 ARG A  91      30.659   2.766 264.647  1.00  0.00           H
ATOM   1175  HD2 ARG A  91      31.271   4.400 265.135  1.00  0.00           H
ATOM   1176  NE  ARG A  91      30.494   3.240 266.760  1.00  0.00           N
ATOM   1177  HE  ARG A  91      29.624   3.419 267.233  1.00  0.00           H
ATOM   1178  CZ  ARG A  91      31.568   2.699 267.353  1.00  0.00           C
ATOM   1179  NH1 ARG A  91      31.477   2.380 268.642  1.00  0.00           N
ATOM   1180 HH11 ARG A  91      32.255   2.002 269.124  1.00  0.00           H
ATOM   1181 HH12 ARG A  91      30.641   2.669 269.113  1.00  0.00           H
ATOM   1182  NH2 ARG A  91      32.692   2.452 266.689  1.00  0.00           N
ATOM   1183 HH21 ARG A  91      33.434   1.972 267.136  1.00  0.00           H
ATOM   1184 HH22 ARG A  91      32.668   2.571 265.705  1.00  0.00           H
ATOM   1185  C   ARG A  91      26.921   5.812 264.229  1.00  0.00           C
ATOM   1186  O   ARG A  91      26.311   6.872 264.132  1.00  0.00           O
ATOM   1187  N   GLY A  92      26.460   6.185 265.253  1.00  0.00           N
ATOM   1188  H   GLY A  92      25.825   5.429 265.405  1.00  0.00           H
ATOM   1189  CA  GLY A  92      26.463   7.251 266.305  0.79 10.00           C
ATOM   1190  HA3 GLY A  92      25.937   6.475 266.844  1.00  0.00           H
ATOM   1191  HA2 GLY A  92      25.867   7.752 265.554  1.00  0.00           H
ATOM   1192  C   GLY A  92      26.774   7.955 266.984  1.00  0.00           C
ATOM   1193  O   GLY A  92      26.035   8.878 267.319  1.00  0.00           O
ATOM   1194  N   LEU A  93      27.663   9.063 268.245  1.00  0.00           N
ATOM   1195  H   LEU A  93      27.646   9.840 267.619  1.00  0.00           H
ATOM   1196  CA  LEU A  93      28.094   9.253 269.121  0.79 10.00           C
ATOM   1197  HA  LEU A  93      29.099   8.954 268.852  1.00  0.00           H
ATOM   1198  CB  LEU A  93      27.951  10.800 269.082  1.00  0.00           C
ATOM   1199  HB3 LEU A  93      28.486  11.157 268.172  1.00  0.00           H
ATOM   1200  HB2 LEU A  93      26.880  11.061 268.932  1.00  0.00           H
ATOM   1201  CG  LEU A  93      28.502  11.598 270.288  1.00  0.00           C
ATOM   1202  HG  LEU A  93      27.926  11.311 271.200  1.00  0.00           H
ATOM   1203  CD1 LEU A  93      28.278  13.104 270.083  1.00  0.00           C
ATOM   1204 HD11 LEU A  93      28.630  13.674 270.969  1.00  0.00           H
ATOM   1205 HD12 LEU A  93      28.835  13.465 269.192  1.00  0.00           H
ATOM   1206 HD13 LEU A  93      27.200  13.324 269.935  1.00  0.00           H
ATOM   1207  CD2 LEU A  93      29.988  11.313 270.554  1.00  0.00           C
ATOM   1208 HD21 LEU A  93      30.349  11.918 271.414  1.00  0.00           H
ATOM   1209 HD22 LEU A  93      30.163  10.245 270.797  1.00  0.00           H
ATOM   1210 HD23 LEU A  93      30.600  11.574 269.664  1.00  0.00           H
ATOM   1211  C   LEU A  93      27.868   8.817 270.180  1.00  0.00           C
ATOM   1212  O   LEU A  93      26.747   8.392 270.455  1.00  0.00           O
HETATM 1213  N   HYP A  94      28.509   8.637 271.236  1.00  0.00           N
HETATM 1214  CD  HYP A  94      29.807   8.905 270.619  1.00  0.00           C
HETATM 1215  HD1 HYP A  94      30.878   8.999 270.328  1.00  0.00           H
HETATM 1216  HD2 HYP A  94      29.151   8.987 269.722  1.00  0.00           H
HETATM 1217  CA  HYP A  94      28.623   8.306 272.809  0.79 10.00           C
HETATM 1218  HA  HYP A  94      29.106   7.336 272.845  1.00  0.00           H
HETATM 1219  CB  HYP A  94      29.604   9.441 273.156  1.00  0.00           C
HETATM 1220  HB1 HYP A  94      29.846   9.291 273.408  1.00  0.00           H
HETATM 1221  HB2 HYP A  94      29.458  10.792 271.786  1.00  0.00           H
HETATM 1222  CG  HYP A  94      29.249  10.564 272.176  1.00  0.00           C
HETATM 1223  HG  HYP A  94      30.086  11.270 272.006  1.00  0.00           H
HETATM 1224  OE  HYP A  94      28.366  11.123 272.563  1.00  0.00           O
HETATM 1225  HE  HYP A  94      27.649  11.068 271.927  1.00  0.00           H
HETATM 1226  C   HYP A  94      27.752   8.300 273.482  1.00  0.00           C
HETATM 1227  O   HYP A  94      27.446   9.311 274.115  1.00  0.00           O
ATOM   1228  N   GLY A  95      26.513   7.971 274.336  1.00  0.00           N
ATOM   1229  H   GLY A  95      26.993   7.226 274.797  1.00  0.00           H
ATOM   1230  CA  GLY A  95      25.347   8.155 274.693  0.79 10.00           C
ATOM   1231  HA3 GLY A  95      24.741   7.262 274.630  1.00  0.00           H
ATOM   1232  HA2 GLY A  95      24.897   9.030 274.244  1.00  0.00           H
ATOM   1233  C   GLY A  95      25.457   8.291 275.359  1.00  0.00           C
ATOM   1234  O   GLY A  95      26.424   7.813 275.948  1.00  0.00           O
ATOM   1235  N   THR A  96      24.284   9.407 276.330  1.00  0.00           N
ATOM   1236  H   THR A  96      23.483   9.661 275.787  1.00  0.00           H
ATOM   1237  CA  THR A  96      24.298  10.020 277.807  0.79 10.00           C
ATOM   1238  HA  THR A  96      25.087  10.665 277.444  1.00  0.00           H
ATOM   1239  CB  THR A  96      22.921  10.644 277.388  1.00  0.00           C
ATOM   1240  HB  THR A  96      23.141  11.346 276.546  1.00  0.00           H
ATOM   1241  OG1 THR A  96      22.342  11.421 278.434  1.00  0.00           O
ATOM   1242  HG1 THR A  96      21.506  11.744 278.081  1.00  0.00           H
ATOM   1243  CG2 THR A  96      21.857   9.654 276.902  1.00  0.00           C
ATOM   1244 HG21 THR A  96      20.962  10.190 276.522  1.00  0.00           H
ATOM   1245 HG22 THR A  96      22.257   9.029 276.076  1.00  0.00           H
ATOM   1246 HG23 THR A  96      21.534   8.978 277.724  1.00  0.00           H
ATOM   1247  C   THR A  96      24.464   9.936 279.264  1.00  0.00           C
ATOM   1248  O   THR A  96      24.979  10.865 279.884  1.00  0.00           O
ATOM   1249  N   ALA A  97      24.329   9.343 280.251  1.00  0.00           N
ATOM   1250  H   ALA A  97      23.375   9.043 280.233  1.00  0.00           H
ATOM   1251  CA  ALA A  97      25.063   8.952 281.385  0.79 10.00           C
ATOM   1252  HA  ALA A  97      25.558   8.001 281.228  1.00  0.00           H
ATOM   1253  CB  ALA A  97      26.159   9.986 281.731  1.00  0.00           C
ATOM   1254  HB1 ALA A  97      26.868  10.076 280.880  1.00  0.00           H
ATOM   1255  HB2 ALA A  97      25.718  10.990 281.915  1.00  0.00           H
ATOM   1256  HB3 ALA A  97      26.738   9.684 282.630  1.00  0.00           H
ATOM   1257  C   ALA A  97      24.449   8.823 282.139  1.00  0.00           C
ATOM   1258  O   ALA A  97      24.121   9.741 282.889  1.00  0.00           O
ATOM   1259  N   GLY A  98      23.251   7.381 283.192  1.00  0.00           N
ATOM   1260  H   GLY A  98      22.827   6.792 282.505  1.00  0.00           H
ATOM   1261  CA  GLY A  98      23.043   7.183 284.074  0.79 10.00           C
ATOM   1262  HA3 GLY A  98      23.771   6.420 284.311  1.00  0.00           H
ATOM   1263  HA2 GLY A  98      22.028   6.819 283.995  1.00  0.00           H
ATOM   1264  C   GLY A  98      23.079   8.167 285.112  1.00  0.00           C
ATOM   1265  O   GLY A  98      23.845   9.126 285.045  1.00  0.00           O
ATOM   1266  N   LEU A  99      22.000   8.150 286.682  1.00  0.00           N
ATOM   1267  H   LEU A  99      21.411   7.345 286.648  1.00  0.00           H
ATOM   1268  CA  LEU A  99      21.892   8.643 287.392  0.79 10.00           C
ATOM   1269  HA  LEU A  99      22.219   9.604 287.017  1.00  0.00           H
ATOM   1270  CB  LEU A  99      20.345   8.608 287.542  1.00  0.00           C
ATOM   1271  HB3 LEU A  99      19.914   9.025 286.603  1.00  0.00           H
ATOM   1272  HB2 LEU A  99      20.010   7.548 287.590  1.00  0.00           H
ATOM   1273  CG  LEU A  99      19.726   9.389 288.726  1.00  0.00           C
ATOM   1274  HG  LEU A  99      20.086   8.936 289.681  1.00  0.00           H
ATOM   1275  CD1 LEU A  99      18.196   9.246 288.722  1.00  0.00           C
ATOM   1276 HD11 LEU A  99      17.754   9.766 289.598  1.00  0.00           H
ATOM   1277 HD12 LEU A  99      17.764   9.688 287.798  1.00  0.00           H
ATOM   1278 HD13 LEU A  99      17.902   8.176 288.769  1.00  0.00           H
ATOM   1279  CD2 LEU A  99      20.121  10.873 288.724  1.00  0.00           C
ATOM   1280 HD21 LEU A  99      19.642  11.401 289.577  1.00  0.00           H
ATOM   1281 HD22 LEU A  99      21.218  11.005 288.821  1.00  0.00           H
ATOM   1282 HD23 LEU A  99      19.791  11.363 287.783  1.00  0.00           H
ATOM   1283  C   LEU A  99      22.696   8.369 288.891  1.00  0.00           C
ATOM   1284  O   LEU A  99      22.864   9.290 289.689  1.00  0.00           O
HETATM 1285  N   HYP A 100      23.101   7.607 289.338  1.00  0.00           N
HETATM 1286  CD  HYP A 100      23.056   6.206 288.920  1.00  0.00           C
HETATM 1287  HD1 HYP A 100      23.333   6.517 287.887  1.00  0.00           H
HETATM 1288  HD2 HYP A 100      22.258   5.429 288.893  1.00  0.00           H
HETATM 1289  CA  HYP A 100      23.907   7.815 290.580  0.79 10.00           C
HETATM 1290  HA  HYP A 100      24.980   7.847 290.433  1.00  0.00           H
HETATM 1291  CB  HYP A 100      23.386   9.108 291.233  1.00  0.00           C
HETATM 1292  HB1 HYP A 100      23.723   8.955 291.233  1.00  0.00           H
HETATM 1293  HB2 HYP A 100      22.058   9.370 290.867  1.00  0.00           H
HETATM 1294  CG  HYP A 100      21.899   9.148 290.865  1.00  0.00           C
HETATM 1295  HG  HYP A 100      21.474  10.171 290.894  1.00  0.00           H
HETATM 1296  OE  HYP A 100      21.330   8.491 291.562  1.00  0.00           O
HETATM 1297  HE  HYP A 100      20.886   7.802 291.063  1.00  0.00           H
HETATM 1298  C   HYP A 100      23.595   6.728 291.309  1.00  0.00           C
HETATM 1299  O   HYP A 100      22.576   6.711 292.000  1.00  0.00           O
ATOM   1300  N   GLY A 101      23.523   5.747 291.839  1.00  0.00           N
ATOM   1301  H   GLY A 101      24.064   6.411 292.353  1.00  0.00           H
ATOM   1302  CA  GLY A 101      23.387   4.529 292.416  0.86 10.00           C
ATOM   1303  HA3 GLY A 101      24.248   3.941 292.127  1.00  0.00           H
ATOM   1304  HA2 GLY A 101      22.440   4.120 292.090  1.00  0.00           H
ATOM   1305  C   GLY A 101      23.374   4.576 293.259  1.00  0.00           C
ATOM   1306  O   GLY A 101      24.369   4.293 293.922  1.00  0.00           O
ATOM   1307  N   MET A 102      22.231   5.014 294.708  1.00  0.00           N
ATOM   1308  H   MET A 102      21.384   5.051 294.181  1.00  0.00           H
ATOM   1309  CA  MET A 102      22.094   5.250 295.909  0.97 10.00           C
ATOM   1310  HA  MET A 102      21.593   6.140 295.549  1.00  0.00           H
ATOM   1311  CB  MET A 102      21.156   4.016 295.791  1.00  0.00           C
ATOM   1312  HB3 MET A 102      20.367   4.278 295.047  1.00  0.00           H
ATOM   1313  HB2 MET A 102      21.722   3.162 295.357  1.00  0.00           H
ATOM   1314  CG  MET A 102      20.457   3.571 297.096  1.00  0.00           C
ATOM   1315  HG3 MET A 102      21.211   3.311 297.869  1.00  0.00           H
ATOM   1316  HG2 MET A 102      19.842   4.408 297.495  1.00  0.00           H
ATOM   1317  SD  MET A 102      19.400   2.120 296.784  1.00  0.00           S
ATOM   1318  CE  MET A 102      18.754   1.873 298.468  1.00  0.00           C
ATOM   1319  HE1 MET A 102      18.070   0.998 298.506  1.00  0.00           H
ATOM   1320  HE2 MET A 102      19.580   1.692 299.189  1.00  0.00           H
ATOM   1321  HE3 MET A 102      18.187   2.764 298.813  1.00  0.00           H
ATOM   1322  C   MET A 102      22.526   5.516 297.393  1.00  0.00           C
ATOM   1323  O   MET A 102      23.389   4.824 297.928  1.00  0.00           O
ATOM   1324  N   LYS A 103      22.276   6.151 298.101  1.00  0.00           N
ATOM   1325  H   LYS A 103      21.296   6.027 298.247  1.00  0.00           H
ATOM   1326  CA  LYS A 103      22.959   7.249 299.017  0.79 10.00           C
ATOM   1327  HA  LYS A 103      23.892   7.605 298.596  1.00  0.00           H
ATOM   1328  CB  LYS A 103      22.047   8.450 299.405  1.00  0.00           C
ATOM   1329  HB3 LYS A 103      21.720   8.933 298.455  1.00  0.00           H
ATOM   1330  HB2 LYS A 103      21.125   8.062 299.892  1.00  0.00           H
ATOM   1331  CG  LYS A 103      22.700   9.527 300.297  1.00  0.00           C
ATOM   1332  HG3 LYS A 103      23.040   9.056 301.247  1.00  0.00           H
ATOM   1333  HG2 LYS A 103      23.604   9.926 299.782  1.00  0.00           H
ATOM   1334  CD  LYS A 103      21.749  10.687 300.645  1.00  0.00           C
ATOM   1335  HD3 LYS A 103      21.393  11.147 299.695  1.00  0.00           H
ATOM   1336  HD2 LYS A 103      20.859  10.262 301.165  1.00  0.00           H
ATOM   1337  CE  LYS A 103      22.420  11.745 301.533  1.00  0.00           C
ATOM   1338  HE3 LYS A 103      22.758  11.292 302.492  1.00  0.00           H
ATOM   1339  HE2 LYS A 103      23.305  12.181 301.019  1.00  0.00           H
ATOM   1340  NZ  LYS A 103      21.484  12.823 301.837  1.00  0.00           N
ATOM   1341  HZ1 LYS A 103      21.945  13.535 302.440  1.00  0.00           H
ATOM   1342  HZ2 LYS A 103      21.170  13.271 300.953  1.00  0.00           H
ATOM   1343  HZ3 LYS A 103      20.658  12.434 302.335  1.00  0.00           H
ATOM   1344  C   LYS A 103      23.299   6.413 300.214  1.00  0.00           C
ATOM   1345  O   LYS A 103      23.903   5.352 300.088  1.00  0.00           O
ATOM   1346  N   GLY A 104      23.270   6.195 301.641  1.00  0.00           N
ATOM   1347  H   GLY A 104      22.540   6.695 302.106  1.00  0.00           H
ATOM   1348  CA  GLY A 104      23.907   5.582 302.285  0.93 10.00           C
ATOM   1349  HA3 GLY A 104      24.430   6.234 302.971  1.00  0.00           H
ATOM   1350  HA2 GLY A 104      24.555   4.981 301.661  1.00  0.00           H
ATOM   1351  C   GLY A 104      23.172   4.786 302.975  1.00  0.00           C
ATOM   1352  O   GLY A 104      22.256   4.159 302.449  1.00  0.00           O
ATOM   1353  N   HIS A 105      22.783   4.100 304.343  1.00  0.00           N
ATOM   1354  H   HIS A 105      23.386   4.410 305.076  1.00  0.00           H
ATOM   1355  CA  HIS A 105      21.972   3.339 304.662  1.00 10.00           C
ATOM   1356  HA  HIS A 105      21.123   3.670 304.077  1.00  0.00           H
ATOM   1357  ND1 HIS A 105      20.615   0.385 303.563  1.00  0.00           N
ATOM   1358  HD1 HIS A 105      20.461   0.682 302.620  1.00  0.00           H
ATOM   1359  CG  HIS A 105      21.625   0.813 304.398  1.00  0.00           C
ATOM   1360  CB  HIS A 105      22.513   1.992 304.112  1.00  0.00           C
ATOM   1361  HB3 HIS A 105      22.639   2.076 303.010  1.00  0.00           H
ATOM   1362  HB2 HIS A 105      23.522   1.796 304.536  1.00  0.00           H
ATOM   1363  NE2 HIS A 105      20.448  -0.807 305.416  1.00  0.00           N
ATOM   1364  CD2 HIS A 105      21.513   0.066 305.528  1.00  0.00           C
ATOM   1365  HD2 HIS A 105      22.097   0.101 306.440  1.00  0.00           H
ATOM   1366  CE1 HIS A 105      19.946  -0.594 304.218  1.00  0.00           C
ATOM   1367  HE1 HIS A 105      19.099  -1.142 303.796  1.00  0.00           H
ATOM   1368  C   HIS A 105      21.523   3.171 306.012  1.00  0.00           C
ATOM   1369  O   HIS A 105      20.750   2.262 306.298  1.00  0.00           O
ATOM   1370  N   ARG A 106      21.846   3.812 306.748  1.00  0.00           N
ATOM   1371  H   ARG A 106      22.406   4.479 306.261  1.00  0.00           H
ATOM   1372  CA  ARG A 106      21.695   4.024 308.432  0.92 10.00           C
ATOM   1373  HA  ARG A 106      21.289   4.983 308.732  1.00  0.00           H
ATOM   1374  CB  ARG A 106      20.976   2.912 309.248  1.00  0.00           C
ATOM   1375  HB3 ARG A 106      19.941   2.838 308.836  1.00  0.00           H
ATOM   1376  HB2 ARG A 106      21.458   1.931 309.044  1.00  0.00           H
ATOM   1377  CG  ARG A 106      20.867   3.155 310.772  1.00  0.00           C
ATOM   1378  HG3 ARG A 106      21.886   3.339 311.176  1.00  0.00           H
ATOM   1379  HG2 ARG A 106      20.300   4.098 310.949  1.00  0.00           H
ATOM   1380  CD  ARG A 106      20.148   2.029 311.535  1.00  0.00           C
ATOM   1381  HD3 ARG A 106      19.115   1.911 311.136  1.00  0.00           H
ATOM   1382  HD2 ARG A 106      20.684   1.057 311.431  1.00  0.00           H
ATOM   1383  NE  ARG A 106      20.129   2.420 312.987  1.00  0.00           N
ATOM   1384  HE  ARG A 106      20.573   3.306 313.163  1.00  0.00           H
ATOM   1385  CZ  ARG A 106      19.576   1.661 313.942  1.00  0.00           C
ATOM   1386  NH1 ARG A 106      19.615   2.104 315.196  1.00  0.00           N
ATOM   1387 HH11 ARG A 106      19.240   1.561 315.935  1.00  0.00           H
ATOM   1388 HH12 ARG A 106      20.157   2.932 315.358  1.00  0.00           H
ATOM   1389  NH2 ARG A 106      18.975   0.507 313.668  1.00  0.00           N
ATOM   1390 HH21 ARG A 106      18.501   0.015 314.384  1.00  0.00           H
ATOM   1391 HH22 ARG A 106      18.844   0.286 312.710  1.00  0.00           H
ATOM   1392  C   ARG A 106      23.114   4.072 308.704  1.00  0.00           C
ATOM   1393  O   ARG A 106      23.933   3.624 307.908  1.00  0.00           O
ATOM   1394  N   GLY A 107      23.453   4.668 309.940  1.00  0.00           N
ATOM   1395  H   GLY A 107      22.880   5.369 310.363  1.00  0.00           H
ATOM   1396  CA  GLY A 107      24.704   4.291 310.711  1.00 10.00           C
ATOM   1397  HA3 GLY A 107      24.889   5.333 310.934  1.00  0.00           H
ATOM   1398  HA2 GLY A 107      25.173   3.941 309.801  1.00  0.00           H
ATOM   1399  C   GLY A 107      25.100   3.678 311.561  1.00  0.00           C
ATOM   1400  O   GLY A 107      26.310   3.574 311.752  1.00  0.00           O
ATOM   1401  N   PHE A 108      24.269   2.833 312.679  1.00  0.00           N
ATOM   1402  H   PHE A 108      23.345   3.208 312.627  1.00  0.00           H
ATOM   1403  CA  PHE A 108      24.423   1.854 313.591  0.81 10.00           C
ATOM   1404  HA  PHE A 108      23.914   1.006 313.150  1.00  0.00           H
ATOM   1405  CB  PHE A 108      25.957   1.591 313.683  1.00  0.00           C
ATOM   1406  HB3 PHE A 108      26.328   1.247 312.693  1.00  0.00           H
ATOM   1407  HB2 PHE A 108      26.509   2.523 313.934  1.00  0.00           H
ATOM   1408  CG  PHE A 108      26.306   0.506 314.676  1.00  0.00           C
ATOM   1409  CD1 PHE A 108      26.379  -0.836 314.263  1.00  0.00           C
ATOM   1410  HD1 PHE A 108      26.223  -1.085 313.222  1.00  0.00           H
ATOM   1411  CD2 PHE A 108      26.519   0.813 316.031  1.00  0.00           C
ATOM   1412  HD2 PHE A 108      26.458   1.838 316.369  1.00  0.00           H
ATOM   1413  CE1 PHE A 108      26.648  -1.853 315.188  1.00  0.00           C
ATOM   1414  HE1 PHE A 108      26.705  -2.881 314.859  1.00  0.00           H
ATOM   1415  CE2 PHE A 108      26.784  -0.202 316.959  1.00  0.00           C
ATOM   1416  HE2 PHE A 108      26.938   0.047 318.000  1.00  0.00           H
ATOM   1417  CZ  PHE A 108      26.848  -1.536 316.537  1.00  0.00           C
ATOM   1418  HZ  PHE A 108      27.059  -2.318 317.251  1.00  0.00           H
ATOM   1419  C   PHE A 108      24.082   1.984 314.328  1.00  0.00           C
ATOM   1420  O   PHE A 108      23.796   1.038 315.058  1.00  0.00           O
ATOM   1421  N   SER A 109      23.541   3.105 315.399  1.00  0.00           N
ATOM   1422  H   SER A 109      23.195   3.911 314.918  1.00  0.00           H
ATOM   1423  CA  SER A 109      23.443   3.202 316.989  0.79 10.00           C
ATOM   1424  HA  SER A 109      22.478   3.630 316.749  1.00  0.00           H
ATOM   1425  CB  SER A 109      23.380   1.654 316.818  1.00  0.00           C
ATOM   1426  HB3 SER A 109      22.481   1.410 316.207  1.00  0.00           H
ATOM   1427  HB2 SER A 109      24.268   1.289 316.255  1.00  0.00           H
ATOM   1428  OG  SER A 109      23.266   0.969 318.073  1.00  0.00           O
ATOM   1429  HG  SER A 109      23.010   0.059 317.877  1.00  0.00           H
ATOM   1430  C   SER A 109      23.741   3.561 318.320  1.00  0.00           C
ATOM   1431  O   SER A 109      23.595   2.747 319.229  1.00  0.00           O
ATOM   1432  N   GLY A 110      24.243   4.852 318.874  1.00  0.00           N
ATOM   1433  H   GLY A 110      23.778   5.695 318.603  1.00  0.00           H
ATOM   1434  CA  GLY A 110      25.306   5.009 319.740  0.93 10.00           C
ATOM   1435  HA3 GLY A 110      25.097   6.044 319.972  1.00  0.00           H
ATOM   1436  HA2 GLY A 110      26.075   4.867 318.992  1.00  0.00           H
ATOM   1437  C   GLY A 110      25.645   4.500 320.688  1.00  0.00           C
ATOM   1438  O   GLY A 110      25.158   4.802 321.775  1.00  0.00           O
ATOM   1439  N   LEU A 111      26.173   3.814 321.563  1.00  0.00           N
ATOM   1440  H   LEU A 111      26.898   3.254 321.168  1.00  0.00           H
ATOM   1441  CA  LEU A 111      25.966   3.607 323.202  0.85 10.00           C
ATOM   1442  HA  LEU A 111      25.011   3.134 323.013  1.00  0.00           H
ATOM   1443  CB  LEU A 111      27.116   2.563 323.157  1.00  0.00           C
ATOM   1444  HB3 LEU A 111      26.805   1.761 322.448  1.00  0.00           H
ATOM   1445  HB2 LEU A 111      28.018   3.036 322.710  1.00  0.00           H
ATOM   1446  CG  LEU A 111      27.511   1.879 324.488  1.00  0.00           C
ATOM   1447  HG  LEU A 111      27.899   2.657 325.188  1.00  0.00           H
ATOM   1448  CD1 LEU A 111      28.658   0.882 324.260  1.00  0.00           C
ATOM   1449 HD11 LEU A 111      28.974   0.426 325.222  1.00  0.00           H
ATOM   1450 HD12 LEU A 111      28.338   0.067 323.576  1.00  0.00           H
ATOM   1451 HD13 LEU A 111      29.537   1.391 323.812  1.00  0.00           H
ATOM   1452  CD2 LEU A 111      26.324   1.178 325.165  1.00  0.00           C
ATOM   1453 HD21 LEU A 111      26.653   0.685 326.106  1.00  0.00           H
ATOM   1454 HD22 LEU A 111      25.519   1.895 325.425  1.00  0.00           H
ATOM   1455 HD23 LEU A 111      25.897   0.400 324.496  1.00  0.00           H
ATOM   1456  C   LEU A 111      25.868   4.352 324.651  1.00  0.00           C
ATOM   1457  O   LEU A 111      25.522   5.530 324.727  1.00  0.00           O
ATOM   1458  N   ASP A 112      26.020   4.148 325.701  1.00  0.00           N
ATOM   1459  H   ASP A 112      26.611   3.347 325.654  1.00  0.00           H
ATOM   1460  CA  ASP A 112      25.753   4.510 326.921  0.79 10.00           C
ATOM   1461  HA  ASP A 112      26.221   5.487 326.891  1.00  0.00           H
ATOM   1462  CB  ASP A 112      24.212   4.660 326.716  1.00  0.00           C
ATOM   1463  HB3 ASP A 112      24.020   5.433 325.944  1.00  0.00           H
ATOM   1464  HB2 ASP A 112      23.769   3.705 326.371  1.00  0.00           H
ATOM   1465  CG  ASP A 112      23.493   5.096 327.984  1.00  0.00           C
ATOM   1466  OD1 ASP A 112      22.247   5.248 327.933  1.00  0.00           O
ATOM   1467  OD2 ASP A 112      24.196   5.459 328.957  1.00  0.00           O
ATOM   1468  C   ASP A 112      25.967   4.164 327.645  1.00  0.00           C
ATOM   1469  O   ASP A 112      25.477   3.089 327.999  1.00  0.00           O
ATOM   1470  N   GLY A 113      26.748   3.958 329.153  1.00  0.00           N
ATOM   1471  H   GLY A 113      25.955   3.351 329.161  1.00  0.00           H
ATOM   1472  CA  GLY A 113      27.491   3.943 330.247  0.79 10.00           C
ATOM   1473  HA3 GLY A 113      28.374   4.437 329.866  1.00  0.00           H
ATOM   1474  HA2 GLY A 113      27.600   2.874 330.375  1.00  0.00           H
ATOM   1475  C   GLY A 113      27.268   4.353 331.169  1.00  0.00           C
ATOM   1476  O   GLY A 113      27.762   3.897 332.198  1.00  0.00           O
ATOM   1477  N   ALA A 114      26.348   5.677 332.479  1.00  0.00           N
ATOM   1478  H   ALA A 114      26.457   4.788 332.923  1.00  0.00           H
ATOM   1479  CA  ALA A 114      26.016   6.214 332.901  0.79 10.00           C
ATOM   1480  HA  ALA A 114      26.759   6.938 333.216  1.00  0.00           H
ATOM   1481  CB  ALA A 114      24.980   6.969 332.037  1.00  0.00           C
ATOM   1482  HB1 ALA A 114      25.480   7.395 331.142  1.00  0.00           H
ATOM   1483  HB2 ALA A 114      24.177   6.284 331.686  1.00  0.00           H
ATOM   1484  HB3 ALA A 114      24.510   7.805 332.599  1.00  0.00           H
ATOM   1485  C   ALA A 114      25.394   5.686 334.142  1.00  0.00           C
ATOM   1486  O   ALA A 114      24.800   6.406 334.942  1.00  0.00           O
ATOM   1487  N   LYS A 115      25.230   4.607 334.764  1.00  0.00           N
ATOM   1488  H   LYS A 115      25.876   4.005 334.297  1.00  0.00           H
ATOM   1489  CA  LYS A 115      24.587   4.075 335.694  0.79 10.00           C
ATOM   1490  HA  LYS A 115      23.654   3.656 335.337  1.00  0.00           H
ATOM   1491  CB  LYS A 115      25.385   3.010 336.503  1.00  0.00           C
ATOM   1492  HB3 LYS A 115      25.701   2.221 335.782  1.00  0.00           H
ATOM   1493  HB2 LYS A 115      26.320   3.474 336.888  1.00  0.00           H
ATOM   1494  CG  LYS A 115      24.618   2.333 337.659  1.00  0.00           C
ATOM   1495  HG3 LYS A 115      24.288   3.113 338.383  1.00  0.00           H
ATOM   1496  HG2 LYS A 115      23.701   1.849 337.251  1.00  0.00           H
ATOM   1497  CD  LYS A 115      25.459   1.292 338.419  1.00  0.00           C
ATOM   1498  HD3 LYS A 115      25.807   0.522 337.693  1.00  0.00           H
ATOM   1499  HD2 LYS A 115      26.364   1.803 338.821  1.00  0.00           H
ATOM   1500  CE  LYS A 115      24.677   0.633 339.563  1.00  0.00           C
ATOM   1501  HE3 LYS A 115      24.348   1.397 340.302  1.00  0.00           H
ATOM   1502  HE2 LYS A 115      23.776   0.112 339.171  1.00  0.00           H
ATOM   1503  NZ  LYS A 115      25.511  -0.346 340.255  1.00  0.00           N
ATOM   1504  HZ1 LYS A 115      24.975  -0.787 341.030  1.00  0.00           H
ATOM   1505  HZ2 LYS A 115      25.815  -1.080 339.584  1.00  0.00           H
ATOM   1506  HZ3 LYS A 115      26.351   0.130 340.645  1.00  0.00           H
ATOM   1507  C   LYS A 115      24.194   5.453 336.678  1.00  0.00           C
ATOM   1508  O   LYS A 115      25.068   6.053 337.297  1.00  0.00           O
ATOM   1509  N   GLY A 116      23.419   6.201 337.108  1.00  0.00           N
ATOM   1510  H   GLY A 116      22.836   6.221 336.297  1.00  0.00           H
ATOM   1511  CA  GLY A 116      23.110   6.794 337.896  0.79 10.00           C
ATOM   1512  HA3 GLY A 116      22.212   6.204 338.015  1.00  0.00           H
ATOM   1513  HA2 GLY A 116      22.997   7.647 337.241  1.00  0.00           H
ATOM   1514  C   GLY A 116      23.472   7.246 339.106  1.00  0.00           C
ATOM   1515  O   GLY A 116      23.746   6.466 340.014  1.00  0.00           O
ATOM   1516  N   ASP A 117      23.680   7.831 339.799  1.00  0.00           N
ATOM   1517  H   ASP A 117      23.266   8.729 339.677  1.00  0.00           H
ATOM   1518  CA  ASP A 117      24.634   7.710 341.273  0.79 10.00           C
ATOM   1519  HA  ASP A 117      25.343   7.127 340.696  1.00  0.00           H
ATOM   1520  CB  ASP A 117      24.864   9.231 341.005  1.00  0.00           C
ATOM   1521  HB3 ASP A 117      25.370   9.358 340.027  1.00  0.00           H
ATOM   1522  HB2 ASP A 117      23.898   9.773 340.971  1.00  0.00           H
ATOM   1523  CG  ASP A 117      25.746   9.884 342.060  1.00  0.00           C
ATOM   1524  OD1 ASP A 117      25.997  11.109 341.943  1.00  0.00           O
ATOM   1525  OD2 ASP A 117      26.326   9.133 342.881  1.00  0.00           O
ATOM   1526  C   ASP A 117      24.804   7.317 342.671  1.00  0.00           C
ATOM   1527  O   ASP A 117      25.499   6.345 342.972  1.00  0.00           O
ATOM   1528  N   ALA A 118      24.678   7.311 344.173  1.00  0.00           N
ATOM   1529  H   ALA A 118      25.418   7.982 344.220  1.00  0.00           H
ATOM   1530  CA  ALA A 118      24.304   7.035 345.037  0.79 10.00           C
ATOM   1531  HA  ALA A 118      23.627   6.297 344.622  1.00  0.00           H
ATOM   1532  CB  ALA A 118      25.596   6.291 345.445  1.00  0.00           C
ATOM   1533  HB1 ALA A 118      26.060   5.829 344.547  1.00  0.00           H
ATOM   1534  HB2 ALA A 118      26.337   6.990 345.890  1.00  0.00           H
ATOM   1535  HB3 ALA A 118      25.389   5.482 346.178  1.00  0.00           H
ATOM   1536  C   ALA A 118      23.785   7.472 345.939  1.00  0.00           C
ATOM   1537  O   ALA A 118      24.329   7.556 347.039  1.00  0.00           O
ATOM   1538  N   GLY A 119      22.637   8.162 346.892  1.00  0.00           N
ATOM   1539  H   GLY A 119      22.163   8.573 346.114  1.00  0.00           H
ATOM   1540  CA  GLY A 119      22.182   8.368 347.903  1.00 10.00           C
ATOM   1541  HA3 GLY A 119      22.169   7.442 348.462  1.00  0.00           H
ATOM   1542  HA2 GLY A 119      21.206   8.811 347.755  1.00  0.00           H
ATOM   1543  C   GLY A 119      23.147   9.491 348.761  1.00  0.00           C
ATOM   1544  O   GLY A 119      23.513  10.539 348.234  1.00  0.00           O
ATOM   1545  N   PRO A 120      23.686   9.933 349.494  1.00  0.00           N
ATOM   1546  CA  PRO A 120      23.722  11.295 349.850  0.50 10.00           C
ATOM   1547  HA  PRO A 120      24.424  11.730 349.149  1.00  0.00           H
ATOM   1548  CD  PRO A 120      24.585   9.112 350.305  1.00  0.00           C
ATOM   1549  HD3 PRO A 120      25.000   8.660 349.376  1.00  0.00           H
ATOM   1550  HD2 PRO A 120      24.554   8.358 351.125  1.00  0.00           H
ATOM   1551  CB  PRO A 120      22.265  11.606 349.459  1.00  0.00           C
ATOM   1552  HB3 PRO A 120      22.223  11.836 348.371  1.00  0.00           H
ATOM   1553  HB2 PRO A 120      21.843  12.461 350.025  1.00  0.00           H
ATOM   1554  CG  PRO A 120      21.512  10.299 349.727  1.00  0.00           C
ATOM   1555  HG3 PRO A 120      20.578  10.210 349.138  1.00  0.00           H
ATOM   1556  HG2 PRO A 120      21.273  10.229 350.813  1.00  0.00           H
ATOM   1557  C   PRO A 120      23.982  11.689 350.967  1.00  0.00           C
ATOM   1558  O   PRO A 120      24.537  12.776 351.132  1.00  0.00           O
ATOM   1559  N   ALA A 121      24.076  11.701 352.152  1.00  0.00           N
ATOM   1560  H   ALA A 121      24.659  12.452 351.844  1.00  0.00           H
ATOM   1561  CA  ALA A 121      24.018  11.500 353.622  0.32 10.00           C
ATOM   1562  HA  ALA A 121      24.287  10.451 353.659  1.00  0.00           H
ATOM   1563  CB  ALA A 121      25.289  12.309 353.969  1.00  0.00           C
ATOM   1564  HB1 ALA A 121      26.078  12.105 353.214  1.00  0.00           H
ATOM   1565  HB2 ALA A 121      25.082  13.402 353.959  1.00  0.00           H
ATOM   1566  HB3 ALA A 121      25.690  12.034 354.968  1.00  0.00           H
ATOM   1567  C   ALA A 121      23.171  11.659 354.445  1.00  0.00           C
ATOM   1568  O   ALA A 121      23.403  12.154 355.546  1.00  0.00           O
ATOM   1569  N   GLY A 122      21.695  11.499 354.804  1.00  0.00           N
ATOM   1570  H   GLY A 122      21.436  12.071 354.026  1.00  0.00           H
ATOM   1571  CA  GLY A 122      20.756  11.071 355.491  0.62 10.00           C
ATOM   1572  HA3 GLY A 122      20.936  10.008 355.579  1.00  0.00           H
ATOM   1573  HA2 GLY A 122      19.861  11.326 354.940  1.00  0.00           H
ATOM   1574  C   GLY A 122      20.643  11.552 356.669  1.00  0.00           C
ATOM   1575  O   GLY A 122      21.392  11.188 357.573  1.00  0.00           O
ATOM   1576  N   PRO A 123      19.667  12.582 357.211  1.00  0.00           N
ATOM   1577  CA  PRO A 123      19.437  13.186 358.408  0.55 10.00           C
ATOM   1578  HA  PRO A 123      20.395  13.690 358.353  1.00  0.00           H
ATOM   1579  CD  PRO A 123      18.724  13.002 356.175  1.00  0.00           C
ATOM   1580  HD3 PRO A 123      18.740  13.772 355.371  1.00  0.00           H
ATOM   1581  HD2 PRO A 123      18.995  12.003 355.764  1.00  0.00           H
ATOM   1582  CB  PRO A 123      18.346  13.955 357.640  1.00  0.00           C
ATOM   1583  HB3 PRO A 123      18.808  14.836 357.139  1.00  0.00           H
ATOM   1584  HB2 PRO A 123      17.525  14.305 358.297  1.00  0.00           H
ATOM   1585  CG  PRO A 123      17.862  12.967 356.574  1.00  0.00           C
ATOM   1586  HG3 PRO A 123      17.395  13.466 355.702  1.00  0.00           H
ATOM   1587  HG2 PRO A 123      17.132  12.261 357.033  1.00  0.00           H
ATOM   1588  C   PRO A 123      19.009  12.959 360.080  1.00  0.00           C
ATOM   1589  O   PRO A 123      17.941  13.391 360.516  1.00  0.00           O
ATOM   1590  N   LYS A 124      19.893  12.371 360.827  1.00  0.00           N
ATOM   1591  H   LYS A 124      20.841  12.264 360.532  1.00  0.00           H
ATOM   1592  CA  LYS A 124      19.621  11.883 361.997  0.73 10.00           C
ATOM   1593  HA  LYS A 124      20.621  11.879 362.414  1.00  0.00           H
ATOM   1594  CB  LYS A 124      18.794  13.064 362.584  1.00  0.00           C
ATOM   1595  HB3 LYS A 124      19.453  13.963 362.575  1.00  0.00           H
ATOM   1596  HB2 LYS A 124      17.947  13.290 361.898  1.00  0.00           H
ATOM   1597  CG  LYS A 124      18.267  12.864 364.021  1.00  0.00           C
ATOM   1598  HG3 LYS A 124      17.613  11.963 364.048  1.00  0.00           H
ATOM   1599  HG2 LYS A 124      19.129  12.669 364.700  1.00  0.00           H
ATOM   1600  CD  LYS A 124      17.457  14.065 364.545  1.00  0.00           C
ATOM   1601  HD3 LYS A 124      18.104  14.971 364.501  1.00  0.00           H
ATOM   1602  HD2 LYS A 124      16.599  14.233 363.853  1.00  0.00           H
ATOM   1603  CE  LYS A 124      16.944  13.843 365.975  1.00  0.00           C
ATOM   1604  HE3 LYS A 124      16.280  12.951 366.017  1.00  0.00           H
ATOM   1605  HE2 LYS A 124      17.793  13.683 366.674  1.00  0.00           H
ATOM   1606  NZ  LYS A 124      16.184  15.004 366.430  1.00  0.00           N
ATOM   1607  HZ1 LYS A 124      15.838  14.846 367.398  1.00  0.00           H
ATOM   1608  HZ2 LYS A 124      16.793  15.846 366.414  1.00  0.00           H
ATOM   1609  HZ3 LYS A 124      15.373  15.156 365.795  1.00  0.00           H
ATOM   1610  C   LYS A 124      19.259  11.119 362.186  1.00  0.00           C
ATOM   1611  O   LYS A 124      19.890  10.257 362.793  1.00  0.00           O
ATOM   1612  N   GLY A 125      17.809   9.856 362.178  1.00  0.00           N
ATOM   1613  H   GLY A 125      17.055  10.506 362.089  1.00  0.00           H
ATOM   1614  CA  GLY A 125      17.513   8.771 362.229  0.62 10.00           C
ATOM   1615  HA3 GLY A 125      18.349   8.145 361.950  1.00  0.00           H
ATOM   1616  HA2 GLY A 125      16.616   8.598 361.650  1.00  0.00           H
ATOM   1617  C   GLY A 125      17.172   8.485 363.760  1.00  0.00           C
ATOM   1618  O   GLY A 125      17.924   8.864 364.655  1.00  0.00           O
ATOM   1619  N   GLU A 126      16.150   7.863 364.388  1.00  0.00           N
ATOM   1620  H   GLU A 126      15.521   7.409 363.763  1.00  0.00           H
ATOM   1621  CA  GLU A 126      15.870   7.757 365.482  0.22 10.00           C
ATOM   1622  HA  GLU A 126      14.842   7.439 365.365  1.00  0.00           H
ATOM   1623  CB  GLU A 126      16.757   6.529 365.820  1.00  0.00           C
ATOM   1624  HB3 GLU A 126      16.458   5.690 365.150  1.00  0.00           H
ATOM   1625  HB2 GLU A 126      17.819   6.753 365.574  1.00  0.00           H
ATOM   1626  CG  GLU A 126      16.677   6.024 367.289  1.00  0.00           C
ATOM   1627  HG3 GLU A 126      17.036   6.815 367.972  1.00  0.00           H
ATOM   1628  HG2 GLU A 126      15.637   5.753 367.560  1.00  0.00           H
ATOM   1629  CD  GLU A 126      17.551   4.813 367.624  1.00  0.00           C
ATOM   1630  OE1 GLU A 126      17.475   4.415 368.816  1.00  0.00           O
ATOM   1631  OE2 GLU A 126      18.283   4.304 366.743  1.00  0.00           O
ATOM   1632  C   GLU A 126      15.895   8.683 366.474  1.00  0.00           C
ATOM   1633  O   GLU A 126      14.908   8.881 367.183  1.00  0.00           O
HETATM 1634  N   HYP A 127      16.123   9.263 366.990  1.00  0.00           N
HETATM 1635  CD  HYP A 127      17.318   8.534 366.569  1.00  0.00           C
HETATM 1636  HD1 HYP A 127      16.945   8.631 365.524  1.00  0.00           H
HETATM 1637  HD2 HYP A 127      17.842   7.559 366.707  1.00  0.00           H
HETATM 1638  CA  HYP A 127      16.469  10.521 368.080  0.50 10.00           C
HETATM 1639  HA  HYP A 127      16.400  11.335 367.368  1.00  0.00           H
HETATM 1640  CB  HYP A 127      15.125  10.272 368.788  1.00  0.00           C
HETATM 1641  HB1 HYP A 127      14.797  10.500 369.112  1.00  0.00           H
HETATM 1642  HB2 HYP A 127      14.509   8.771 368.672  1.00  0.00           H
HETATM 1643  CG  HYP A 127      14.882   8.768 368.629  1.00  0.00           C
HETATM 1644  HG  HYP A 127      13.813   8.492 368.708  1.00  0.00           H
HETATM 1645  OE  HYP A 127      15.465   8.218 369.403  1.00  0.00           O
HETATM 1646  HE  HYP A 127      16.084   7.622 368.976  1.00  0.00           H
HETATM 1647  C   HYP A 127      17.607  10.828 369.095  1.00  0.00           C
HETATM 1648  O   HYP A 127      18.157  11.930 369.101  1.00  0.00           O
ATOM   1649  N   GLY A 128      18.099  10.366 369.788  1.00  0.00           N
ATOM   1650  H   GLY A 128      18.207   9.706 369.046  1.00  0.00           H
ATOM   1651  CA  GLY A 128      18.743   9.998 371.073  0.85 10.00           C
ATOM   1652  HA3 GLY A 128      18.670  10.833 371.756  1.00  0.00           H
ATOM   1653  HA2 GLY A 128      19.755   9.666 370.883  1.00  0.00           H
ATOM   1654  C   GLY A 128      18.163   9.121 371.523  1.00  0.00           C
ATOM   1655  O   GLY A 128      17.923   8.116 370.858  1.00  0.00           O
ATOM   1656  N   SER A 129      17.490   8.816 372.990  1.00  0.00           N
ATOM   1657  H   SER A 129      18.196   9.397 373.395  1.00  0.00           H
ATOM   1658  CA  SER A 129      16.690   8.331 373.818  0.29 10.00           C
ATOM   1659  HA  SER A 129      15.810   8.860 373.478  1.00  0.00           H
ATOM   1660  CB  SER A 129      16.639   6.860 373.306  1.00  0.00           C
ATOM   1661  HB3 SER A 129      16.256   6.871 372.260  1.00  0.00           H
ATOM   1662  HB2 SER A 129      17.664   6.424 373.275  1.00  0.00           H
ATOM   1663  OG  SER A 129      15.767   6.036 374.092  1.00  0.00           O
ATOM   1664  HG  SER A 129      15.617   5.224 373.592  1.00  0.00           H
ATOM   1665  C   SER A 129      16.694   8.389 375.314  1.00  0.00           C
ATOM   1666  O   SER A 129      16.121   7.521 375.968  1.00  0.00           O
HETATM 1667  N   HYP A 130      17.151   9.118 375.831  1.00  0.00           N
HETATM 1668  CD  HYP A 130      16.947  10.153 374.818  1.00  0.00           C
HETATM 1669  HD1 HYP A 130      16.221  10.942 374.516  1.00  0.00           H
HETATM 1670  HD2 HYP A 130      17.029   9.374 374.026  1.00  0.00           H
HETATM 1671  CA  HYP A 130      17.941   9.679 377.168  0.85 10.00           C
HETATM 1672  HA  HYP A 130      18.446  10.627 377.023  1.00  0.00           H
HETATM 1673  CB  HYP A 130      16.878   9.767 378.278  1.00  0.00           C
HETATM 1674  HB1 HYP A 130      17.377  10.023 378.042  1.00  0.00           H
HETATM 1675  HB2 HYP A 130      15.557   8.917 377.862  1.00  0.00           H
HETATM 1676  CG  HYP A 130      15.899   8.632 377.960  1.00  0.00           C
HETATM 1677  HG  HYP A 130      14.892   8.796 378.389  1.00  0.00           H
HETATM 1678  OE  HYP A 130      16.314   7.671 378.344  1.00  0.00           O
HETATM 1679  HE  HYP A 130      16.430   7.057 377.615  1.00  0.00           H
HETATM 1680  C   HYP A 130      19.045   8.533 377.482  1.00  0.00           C
HETATM 1681  O   HYP A 130      20.020   8.386 376.745  1.00  0.00           O
ATOM   1682  N   GLY A 131      19.070   7.604 378.455  1.00  0.00           N
ATOM   1683  H   GLY A 131      18.118   7.377 378.654  1.00  0.00           H
ATOM   1684  CA  GLY A 131      19.865   7.034 379.084  0.85 10.00           C
ATOM   1685  HA3 GLY A 131      20.808   7.522 378.878  1.00  0.00           H
ATOM   1686  HA2 GLY A 131      19.818   6.003 378.760  1.00  0.00           H
ATOM   1687  C   GLY A 131      19.647   7.062 380.538  1.00  0.00           C
ATOM   1688  O   GLY A 131      20.308   7.804 381.260  1.00  0.00           O
ATOM   1689  N   GLU A 132      18.908   6.496 381.363  1.00  0.00           N
ATOM   1690  H   GLU A 132      18.014   6.306 380.967  1.00  0.00           H
ATOM   1691  CA  GLU A 132      19.041   6.083 382.670  0.15 10.00           C
ATOM   1692  HA  GLU A 132      18.005   6.037 382.981  1.00  0.00           H
ATOM   1693  CB  GLU A 132      19.584   4.645 382.460  1.00  0.00           C
ATOM   1694  HB3 GLU A 132      18.839   4.077 381.855  1.00  0.00           H
ATOM   1695  HB2 GLU A 132      20.513   4.678 381.847  1.00  0.00           H
ATOM   1696  CG  GLU A 132      19.866   3.834 383.757  1.00  0.00           C
ATOM   1697  HG3 GLU A 132      20.655   4.340 384.344  1.00  0.00           H
ATOM   1698  HG2 GLU A 132      18.952   3.745 384.377  1.00  0.00           H
ATOM   1699  CD  GLU A 132      20.402   2.415 383.551  1.00  0.00           C
ATOM   1700  OE1 GLU A 132      20.626   1.772 384.610  1.00  0.00           O
ATOM   1701  OE2 GLU A 132      20.602   1.982 382.392  1.00  0.00           O
ATOM   1702  C   GLU A 132      19.856   6.868 383.830  1.00  0.00           C
ATOM   1703  O   GLU A 132      20.487   7.894 383.579  1.00  0.00           O
ATOM   1704  N   ASN A 133      20.189   6.892 385.113  1.00  0.00           N
ATOM   1705  H   ASN A 133      19.628   6.310 385.701  1.00  0.00           H
ATOM   1706  CA  ASN A 133      20.972   7.441 385.635  0.85 10.00           C
ATOM   1707  HA  ASN A 133      20.675   8.146 384.866  1.00  0.00           H
ATOM   1708  CB  ASN A 133      19.825   7.218 386.673  1.00  0.00           C
ATOM   1709  HB3 ASN A 133      18.912   7.719 386.284  1.00  0.00           H
ATOM   1710  HB2 ASN A 133      19.597   6.137 386.769  1.00  0.00           H
ATOM   1711  CG  ASN A 133      20.108   7.803 388.060  1.00  0.00           C
ATOM   1712  OD1 ASN A 133      19.308   7.715 388.993  1.00  0.00           O
ATOM   1713  ND2 ASN A 133      21.290   8.444 388.207  1.00  0.00           N
ATOM   1714 HD22 ASN A 133      21.497   8.822 389.105  1.00  0.00           H
ATOM   1715 HD21 ASN A 133      21.925   8.499 387.443  1.00  0.00           H
ATOM   1716  C   ASN A 133      22.137   7.913 386.209  1.00  0.00           C
ATOM   1717  O   ASN A 133      22.154   8.250 387.390  1.00  0.00           O
ATOM   1718  N   GLY A 134      23.408   8.127 385.763  1.00  0.00           N
ATOM   1719  H   GLY A 134      23.270   8.313 384.791  1.00  0.00           H
ATOM   1720  CA  GLY A 134      24.649   8.162 386.175  0.62 10.00           C
ATOM   1721  HA3 GLY A 134      25.041   8.976 385.580  1.00  0.00           H
ATOM   1722  HA2 GLY A 134      24.999   7.184 385.874  1.00  0.00           H
ATOM   1723  C   GLY A 134      24.972   8.335 387.280  1.00  0.00           C
ATOM   1724  O   GLY A 134      25.451   9.409 387.636  1.00  0.00           O
ATOM   1725  N   ALA A 135      25.269   8.110 388.889  1.00  0.00           N
ATOM   1726  H   ALA A 135      25.318   7.121 389.028  1.00  0.00           H
ATOM   1727  CA  ALA A 135      25.428   8.767 389.859  0.15 10.00           C
ATOM   1728  HA  ALA A 135      26.380   9.283 389.806  1.00  0.00           H
ATOM   1729  CB  ALA A 135      24.326   9.848 389.943  1.00  0.00           C
ATOM   1730  HB1 ALA A 135      24.352  10.479 389.029  1.00  0.00           H
ATOM   1731  HB2 ALA A 135      23.317   9.385 390.009  1.00  0.00           H
ATOM   1732  HB3 ALA A 135      24.470  10.512 390.822  1.00  0.00           H
ATOM   1733  C   ALA A 135      25.463   7.982 391.039  1.00  0.00           C
ATOM   1734  O   ALA A 135      26.504   7.499 391.481  1.00  0.00           O
HETATM 1735  N   HYP A 136      24.666   7.494 392.002  1.00  0.00           N
HETATM 1736  CD  HYP A 136      24.032   8.745 392.418  1.00  0.00           C
HETATM 1737  HD1 HYP A 136      23.790   8.999 391.361  1.00  0.00           H
HETATM 1738  HD2 HYP A 136      24.329   9.661 392.980  1.00  0.00           H
HETATM 1739  CA  HYP A 136      24.233   6.473 392.661  0.84 10.00           C
HETATM 1740  HA  HYP A 136      23.327   6.068 392.225  1.00  0.00           H
HETATM 1741  CB  HYP A 136      25.400   5.472 392.573  1.00  0.00           C
HETATM 1742  HB1 HYP A 136      25.786   5.057 392.444  1.00  0.00           H
HETATM 1743  HB2 HYP A 136      27.089   5.983 392.780  1.00  0.00           H
HETATM 1744  CG  HYP A 136      26.653   6.352 392.524  1.00  0.00           C
HETATM 1745  HG  HYP A 136      27.521   5.843 392.061  1.00  0.00           H
HETATM 1746  OE  HYP A 136      26.919   6.669 393.559  1.00  0.00           O
HETATM 1747  HE  HYP A 136      26.900   7.627 393.615  1.00  0.00           H
HETATM 1748  C   HYP A 136      24.070   6.713 393.495  1.00  0.00           C
HETATM 1749  O   HYP A 136      24.635   6.144 394.430  1.00  0.00           O
ATOM   1750  N   GLY A 137      23.356   7.568 394.936  1.00  0.00           N
ATOM   1751  H   GLY A 137      22.600   6.936 395.100  1.00  0.00           H
ATOM   1752  CA  GLY A 137      23.433   8.550 395.732  0.85 10.00           C
ATOM   1753  HA3 GLY A 137      22.646   8.081 396.306  1.00  0.00           H
ATOM   1754  HA2 GLY A 137      23.081   9.174 394.922  1.00  0.00           H
ATOM   1755  C   GLY A 137      24.196   9.367 396.616  1.00  0.00           C
ATOM   1756  O   GLY A 137      25.189   9.971 396.216  1.00  0.00           O
ATOM   1757  N   GLN A 138      24.462   9.850 397.592  1.00  0.00           N
ATOM   1758  H   GLN A 138      24.278  10.747 397.194  1.00  0.00           H
ATOM   1759  CA  GLN A 138      24.901   9.885 399.030  0.30 10.00           C
ATOM   1760  HA  GLN A 138      25.434   8.944 398.963  1.00  0.00           H
ATOM   1761  CB  GLN A 138      25.871  11.076 398.794  1.00  0.00           C
ATOM   1762  HB3 GLN A 138      26.606  10.745 398.024  1.00  0.00           H
ATOM   1763  HB2 GLN A 138      25.310  11.925 398.343  1.00  0.00           H
ATOM   1764  CG  GLN A 138      26.650  11.562 400.047  1.00  0.00           C
ATOM   1765  HG3 GLN A 138      25.945  11.920 400.827  1.00  0.00           H
ATOM   1766  HG2 GLN A 138      27.249  10.736 400.483  1.00  0.00           H
ATOM   1767  CD  GLN A 138      27.585  12.736 399.737  1.00  0.00           C
ATOM   1768  OE1 GLN A 138      28.281  13.251 400.609  1.00  0.00           O
ATOM   1769  NE2 GLN A 138      27.614  13.172 398.456  1.00  0.00           N
ATOM   1770 HE22 GLN A 138      28.224  13.932 398.254  1.00  0.00           H
ATOM   1771 HE21 GLN A 138      27.029  12.745 397.775  1.00  0.00           H
ATOM   1772  C   GLN A 138      24.204   9.955 400.517  1.00  0.00           C
ATOM   1773  O   GLN A 138      23.339  10.792 400.763  1.00  0.00           O
ATOM   1774  N   MET A 139      24.238   9.376 401.670  1.00  0.00           N
ATOM   1775  H   MET A 139      24.271   8.385 401.563  1.00  0.00           H
ATOM   1776  CA  MET A 139      24.239   9.747 402.796  0.45 10.00           C
ATOM   1777  HA  MET A 139      24.722   8.903 403.273  1.00  0.00           H
ATOM   1778  CB  MET A 139      25.223  10.946 402.690  1.00  0.00           C
ATOM   1779  HB3 MET A 139      26.194  10.537 402.322  1.00  0.00           H
ATOM   1780  HB2 MET A 139      24.865  11.650 401.906  1.00  0.00           H
ATOM   1781  CG  MET A 139      25.494  11.716 404.003  1.00  0.00           C
ATOM   1782  HG3 MET A 139      24.547  12.132 404.408  1.00  0.00           H
ATOM   1783  HG2 MET A 139      25.910  11.021 404.765  1.00  0.00           H
ATOM   1784  SD  MET A 139      26.662  13.082 403.704  1.00  0.00           S
ATOM   1785  CE  MET A 139      26.753  13.751 405.395  1.00  0.00           C
ATOM   1786  HE1 MET A 139      27.430  14.631 405.437  1.00  0.00           H
ATOM   1787  HE2 MET A 139      25.751  14.074 405.750  1.00  0.00           H
ATOM   1788  HE3 MET A 139      27.139  12.990 406.106  1.00  0.00           H
ATOM   1789  C   MET A 139      23.125  10.063 403.539  1.00  0.00           C
ATOM   1790  O   MET A 139      22.075   9.443 403.388  1.00  0.00           O
ATOM   1791  N   GLY A 140      22.462  10.503 404.217  1.00  0.00           N
ATOM   1792  H   GLY A 140      23.156  11.222 404.195  1.00  0.00           H
ATOM   1793  CA  GLY A 140      21.361  10.747 405.058  0.83 10.00           C
ATOM   1794  HA3 GLY A 140      20.981   9.779 405.354  1.00  0.00           H
ATOM   1795  HA2 GLY A 140      20.661  11.344 404.490  1.00  0.00           H
ATOM   1796  C   GLY A 140      21.677  11.428 406.171  1.00  0.00           C
ATOM   1797  O   GLY A 140      22.832  11.448 406.590  1.00  0.00           O
ATOM   1798  N   PRO A 141      21.283  12.472 407.582  1.00  0.00           N
ATOM   1799  CA  PRO A 141      21.092  12.762 408.291  0.27 10.00           C
ATOM   1800  HA  PRO A 141      21.935  13.442 408.327  1.00  0.00           H
ATOM   1801  CD  PRO A 141      21.477  13.516 406.577  1.00  0.00           C
ATOM   1802  HD3 PRO A 141      21.426  14.461 405.991  1.00  0.00           H
ATOM   1803  HD2 PRO A 141      22.286  12.857 406.185  1.00  0.00           H
ATOM   1804  CB  PRO A 141      19.869  13.411 407.616  1.00  0.00           C
ATOM   1805  HB3 PRO A 141      20.173  14.387 407.176  1.00  0.00           H
ATOM   1806  HB2 PRO A 141      19.030  13.579 408.321  1.00  0.00           H
ATOM   1807  CG  PRO A 141      19.500  12.444 406.487  1.00  0.00           C
ATOM   1808  HG3 PRO A 141      18.930  12.930 405.671  1.00  0.00           H
ATOM   1809  HG2 PRO A 141      18.902  11.602 406.906  1.00  0.00           H
ATOM   1810  C   PRO A 141      20.851  12.406 409.356  1.00  0.00           C
ATOM   1811  O   PRO A 141      21.433  12.896 410.325  1.00  0.00           O
ATOM   1812  N   ARG A 142      20.002  11.401 410.068  1.00  0.00           N
ATOM   1813  H   ARG A 142      19.263  11.129 409.456  1.00  0.00           H
ATOM   1814  CA  ARG A 142      20.025  10.795 411.343  0.68 10.00           C
ATOM   1815  HA  ARG A 142      19.722   9.765 411.196  1.00  0.00           H
ATOM   1816  CB  ARG A 142      21.501  10.804 411.833  1.00  0.00           C
ATOM   1817  HB3 ARG A 142      22.086  10.221 411.082  1.00  0.00           H
ATOM   1818  HB2 ARG A 142      21.900  11.842 411.793  1.00  0.00           H
ATOM   1819  CG  ARG A 142      21.756  10.180 413.226  1.00  0.00           C
ATOM   1820  HG3 ARG A 142      21.095  10.683 413.965  1.00  0.00           H
ATOM   1821  HG2 ARG A 142      21.431   9.114 413.210  1.00  0.00           H
ATOM   1822  CD  ARG A 142      23.230  10.213 413.666  1.00  0.00           C
ATOM   1823  HD3 ARG A 142      23.850   9.656 412.926  1.00  0.00           H
ATOM   1824  HD2 ARG A 142      23.612  11.258 413.738  1.00  0.00           H
ATOM   1825  NE  ARG A 142      23.299   9.574 415.026  1.00  0.00           N
ATOM   1826  HE  ARG A 142      22.403   9.265 415.363  1.00  0.00           H
ATOM   1827  CZ  ARG A 142      24.442   9.436 415.711  1.00  0.00           C
ATOM   1828  NH1 ARG A 142      24.389   8.855 416.907  1.00  0.00           N
ATOM   1829 HH11 ARG A 142      25.207   8.756 417.456  1.00  0.00           H
ATOM   1830 HH12 ARG A 142      23.474   8.657 417.264  1.00  0.00           H
ATOM   1831  NH2 ARG A 142      25.612   9.833 415.221  1.00  0.00           N
ATOM   1832 HH21 ARG A 142      26.447   9.637 415.716  1.00  0.00           H
ATOM   1833 HH22 ARG A 142      25.626  10.128 414.275  1.00  0.00           H
ATOM   1834  C   ARG A 142      19.623  11.044 411.777  1.00  0.00           C
ATOM   1835  O   ARG A 142      19.621  12.244 412.031  1.00  0.00           O
ATOM   1836  N   GLY A 143      18.452  10.548 412.785  1.00  0.00           N
ATOM   1837  H   GLY A 143      18.264   9.812 412.136  1.00  0.00           H
ATOM   1838  CA  GLY A 143      17.492  10.572 414.143  0.84 10.00           C
ATOM   1839  HA3 GLY A 143      17.051   9.602 413.960  1.00  0.00           H
ATOM   1840  HA2 GLY A 143      16.885  11.405 413.816  1.00  0.00           H
ATOM   1841  C   GLY A 143      17.728  10.723 415.738  1.00  0.00           C
ATOM   1842  O   GLY A 143      18.607  10.081 416.309  1.00  0.00           O
ATOM   1843  N   LEU A 144      17.353  11.221 416.502  1.00  0.00           N
ATOM   1844  H   LEU A 144      17.075  10.295 416.751  1.00  0.00           H
ATOM   1845  CA  LEU A 144      16.931  12.279 417.485  0.55 10.00           C
ATOM   1846  HA  LEU A 144      17.458  13.217 417.368  1.00  0.00           H
ATOM   1847  CB  LEU A 144      15.405  12.523 417.650  1.00  0.00           C
ATOM   1848  HB3 LEU A 144      15.008  12.812 416.650  1.00  0.00           H
ATOM   1849  HB2 LEU A 144      14.911  11.560 417.910  1.00  0.00           H
ATOM   1850  CG  LEU A 144      14.961  13.609 418.659  1.00  0.00           C
ATOM   1851  HG  LEU A 144      15.283  13.299 419.682  1.00  0.00           H
ATOM   1852  CD1 LEU A 144      13.429  13.715 418.694  1.00  0.00           C
ATOM   1853 HD11 LEU A 144      13.107  14.461 419.452  1.00  0.00           H
ATOM   1854 HD12 LEU A 144      13.036  14.032 417.704  1.00  0.00           H
ATOM   1855 HD13 LEU A 144      12.973  12.736 418.955  1.00  0.00           H
ATOM   1856  CD2 LEU A 144      15.583  14.981 418.359  1.00  0.00           C
ATOM   1857 HD21 LEU A 144      15.225  15.735 419.093  1.00  0.00           H
ATOM   1858 HD22 LEU A 144      16.689  14.951 418.419  1.00  0.00           H
ATOM   1859 HD23 LEU A 144      15.297  15.324 417.341  1.00  0.00           H
ATOM   1860  C   LEU A 144      17.633  11.440 418.891  1.00  0.00           C
ATOM   1861  O   LEU A 144      18.852  11.355 419.025  1.00  0.00           O
HETATM 1862  N   HYP A 145      17.274  10.903 419.796  1.00  0.00           N
HETATM 1863  CD  HYP A 145      15.980  11.110 420.444  1.00  0.00           C
HETATM 1864  HD1 HYP A 145      15.840  11.432 419.387  1.00  0.00           H
HETATM 1865  HD2 HYP A 145      15.225  11.598 421.103  1.00  0.00           H
HETATM 1866  CA  HYP A 145      17.979   9.986 420.370  0.62 10.00           C
HETATM 1867  HA  HYP A 145      18.023   8.953 420.045  1.00  0.00           H
HETATM 1868  CB  HYP A 145      19.307  10.437 421.006  1.00  0.00           C
HETATM 1869  HB1 HYP A 145      18.985  10.643 421.108  1.00  0.00           H
HETATM 1870  HB2 HYP A 145      18.804  11.900 421.744  1.00  0.00           H
HETATM 1871  CG  HYP A 145      19.040  11.873 421.467  1.00  0.00           C
HETATM 1872  HG  HYP A 145      19.965  12.474 421.567  1.00  0.00           H
HETATM 1873  OE  HYP A 145      18.505  11.851 422.445  1.00  0.00           O
HETATM 1874  HE  HYP A 145      17.656  12.290 422.356  1.00  0.00           H
HETATM 1875  C   HYP A 145      16.816  10.156 421.321  1.00  0.00           C
HETATM 1876  O   HYP A 145      15.853  10.858 421.010  1.00  0.00           O
ATOM   1877  N   GLY A 146      16.021   9.925 422.742  1.00  0.00           N
ATOM   1878  H   GLY A 146      16.553  10.674 423.134  1.00  0.00           H
ATOM   1879  CA  GLY A 146      15.509   9.584 423.225  0.85 10.00           C
ATOM   1880  HA3 GLY A 146      15.544   8.576 422.834  1.00  0.00           H
ATOM   1881  HA2 GLY A 146      14.617  10.134 422.957  1.00  0.00           H
ATOM   1882  C   GLY A 146      15.571   9.503 424.731  1.00  0.00           C
ATOM   1883  O   GLY A 146      15.903  10.478 425.401  1.00  0.00           O
ATOM   1884  N   GLU A 147      15.232   8.171 425.828  1.00  0.00           N
ATOM   1885  H   GLU A 147      15.618   7.371 425.377  1.00  0.00           H
ATOM   1886  CA  GLU A 147      14.841   7.991 426.628  0.43 10.00           C
ATOM   1887  HA  GLU A 147      13.798   7.966 426.339  1.00  0.00           H
ATOM   1888  CB  GLU A 147      15.350   6.544 426.859  1.00  0.00           C
ATOM   1889  HB3 GLU A 147      15.008   5.915 426.005  1.00  0.00           H
ATOM   1890  HB2 GLU A 147      16.462   6.525 426.824  1.00  0.00           H
ATOM   1891  CG  GLU A 147      14.877   5.864 428.176  1.00  0.00           C
ATOM   1892  HG3 GLU A 147      15.264   6.430 429.043  1.00  0.00           H
ATOM   1893  HG2 GLU A 147      13.770   5.828 428.228  1.00  0.00           H
ATOM   1894  CD  GLU A 147      15.378   4.436 428.404  1.00  0.00           C
ATOM   1895  OE1 GLU A 147      14.987   3.900 429.474  1.00  0.00           O
ATOM   1896  OE2 GLU A 147      16.135   3.894 427.565  1.00  0.00           O
ATOM   1897  C   GLU A 147      14.940   8.843 427.912  1.00  0.00           C
ATOM   1898  O   GLU A 147      14.120   9.729 428.151  1.00  0.00           O
ATOM   1899  N   ARG A 148      16.058   8.578 428.880  1.00  0.00           N
ATOM   1900  H   ARG A 148      16.869   8.009 428.766  1.00  0.00           H
ATOM   1901  CA  ARG A 148      15.922   9.220 430.077  0.81 10.00           C
ATOM   1902  HA  ARG A 148      16.059  10.273 429.862  1.00  0.00           H
ATOM   1903  CB  ARG A 148      14.451   9.002 430.533  1.00  0.00           C
ATOM   1904  HB3 ARG A 148      13.806   9.447 429.738  1.00  0.00           H
ATOM   1905  HB2 ARG A 148      14.221   7.914 430.541  1.00  0.00           H
ATOM   1906  CG  ARG A 148      14.058   9.648 431.883  1.00  0.00           C
ATOM   1907  HG3 ARG A 148      14.767   9.294 432.664  1.00  0.00           H
ATOM   1908  HG2 ARG A 148      14.212  10.749 431.816  1.00  0.00           H
ATOM   1909  CD  ARG A 148      12.595   9.405 432.291  1.00  0.00           C
ATOM   1910  HD3 ARG A 148      11.919   9.818 431.508  1.00  0.00           H
ATOM   1911  HD2 ARG A 148      12.379   8.317 432.412  1.00  0.00           H
ATOM   1912  NE  ARG A 148      12.384  10.092 433.611  1.00  0.00           N
ATOM   1913  HE  ARG A 148      13.209  10.557 433.952  1.00  0.00           H
ATOM   1914  CZ  ARG A 148      11.212  10.083 434.261  1.00  0.00           C
ATOM   1915  NH1 ARG A 148      11.136  10.725 435.425  1.00  0.00           N
ATOM   1916 HH11 ARG A 148      10.296  10.721 435.949  1.00  0.00           H
ATOM   1917 HH12 ARG A 148      11.998  11.083 435.791  1.00  0.00           H
ATOM   1918  NH2 ARG A 148      10.134   9.481 433.767  1.00  0.00           N
ATOM   1919 HH21 ARG A 148       9.264   9.568 434.232  1.00  0.00           H
ATOM   1920 HH22 ARG A 148      10.197   9.141 432.839  1.00  0.00           H
ATOM   1921  C   ARG A 148      16.760   8.922 430.990  1.00  0.00           C
ATOM   1922  O   ARG A 148      17.905   9.363 430.976  1.00  0.00           O
ATOM   1923  N   GLY A 149      16.888   8.271 432.030  1.00  0.00           N
ATOM   1924  H   GLY A 149      16.256   8.780 432.614  1.00  0.00           H
ATOM   1925  CA  GLY A 149      17.603   7.064 432.704  0.81 10.00           C
ATOM   1926  HA3 GLY A 149      18.257   7.657 433.328  1.00  0.00           H
ATOM   1927  HA2 GLY A 149      18.068   6.689 431.802  1.00  0.00           H
ATOM   1928  C   GLY A 149      17.230   6.122 433.348  1.00  0.00           C
ATOM   1929  O   GLY A 149      16.892   5.076 432.797  1.00  0.00           O
ATOM   1930  N   ARG A 150      17.197   6.370 435.386  1.00  0.00           N
ATOM   1931  H   ARG A 150      17.158   7.267 435.820  1.00  0.00           H
ATOM   1932  CA  ARG A 150      17.225   5.431 436.107  0.73 10.00           C
ATOM   1933  HA  ARG A 150      16.445   4.732 435.829  1.00  0.00           H
ATOM   1934  CB  ARG A 150      18.591   4.691 436.038  1.00  0.00           C
ATOM   1935  HB3 ARG A 150      18.718   4.362 434.979  1.00  0.00           H
ATOM   1936  HB2 ARG A 150      19.415   5.411 436.236  1.00  0.00           H
ATOM   1937  CG  ARG A 150      18.733   3.445 436.945  1.00  0.00           C
ATOM   1938  HG3 ARG A 150      18.500   3.741 437.991  1.00  0.00           H
ATOM   1939  HG2 ARG A 150      17.952   2.702 436.663  1.00  0.00           H
ATOM   1940  CD  ARG A 150      20.100   2.748 436.841  1.00  0.00           C
ATOM   1941  HD3 ARG A 150      20.272   2.423 435.789  1.00  0.00           H
ATOM   1942  HD2 ARG A 150      20.930   3.428 437.145  1.00  0.00           H
ATOM   1943  NE  ARG A 150      20.068   1.571 437.776  1.00  0.00           N
ATOM   1944  HE  ARG A 150      19.193   1.478 438.264  1.00  0.00           H
ATOM   1945  CZ  ARG A 150      21.105   0.737 437.937  1.00  0.00           C
ATOM   1946  NH1 ARG A 150      20.968  -0.274 438.792  1.00  0.00           N
ATOM   1947 HH11 ARG A 150      21.718  -0.898 438.959  1.00  0.00           H
ATOM   1948 HH12 ARG A 150      20.131  -0.279 439.343  1.00  0.00           H
ATOM   1949  NH2 ARG A 150      22.237   0.876 437.255  1.00  0.00           N
ATOM   1950 HH21 ARG A 150      22.949   0.193 437.334  1.00  0.00           H
ATOM   1951 HH22 ARG A 150      22.243   1.553 436.530  1.00  0.00           H
ATOM   1952  C   ARG A 150      16.844   5.990 437.752  1.00  0.00           C
ATOM   1953  O   ARG A 150      15.745   5.788 438.257  1.00  0.00           O
HETATM 1954  N   HYP A 151      17.673   6.693 438.656  1.00  0.00           N
HETATM 1955  CD  HYP A 151      18.861   7.531 438.493  1.00  0.00           C
HETATM 1956  HD1 HYP A 151      18.612   8.453 437.920  1.00  0.00           H
HETATM 1957  HD2 HYP A 151      19.763   7.037 438.064  1.00  0.00           H
HETATM 1958  CA  HYP A 151      17.329   6.616 439.757  0.45 10.00           C
HETATM 1959  HA  HYP A 151      17.346   7.568 440.275  1.00  0.00           H
HETATM 1960  CB  HYP A 151      15.904   6.039 439.678  1.00  0.00           C
HETATM 1961  HB1 HYP A 151      15.997   5.586 439.223  1.00  0.00           H
HETATM 1962  HB2 HYP A 151      16.247   4.970 438.713  1.00  0.00           H
HETATM 1963  CG  HYP A 151      15.925   5.139 438.438  1.00  0.00           C
HETATM 1964  HG  HYP A 151      14.919   4.976 438.005  1.00  0.00           H
HETATM 1965  OE  HYP A 151      16.377   4.156 438.706  1.00  0.00           O
HETATM 1966  HE  HYP A 151      17.160   4.007 438.170  1.00  0.00           H
HETATM 1967  C   HYP A 151      17.881   6.065 440.154  1.00  0.00           C
HETATM 1968  O   HYP A 151      17.991   4.902 439.763  1.00  0.00           O
ATOM   1969  N   GLY A 152      18.929   6.360 441.623  1.00  0.00           N
ATOM   1970  H   GLY A 152      18.348   6.480 442.427  1.00  0.00           H
ATOM   1971  CA  GLY A 152      20.473   6.460 441.882  0.29 10.00           C
ATOM   1972  HA3 GLY A 152      20.751   7.364 442.405  1.00  0.00           H
ATOM   1973  HA2 GLY A 152      21.064   6.258 440.999  1.00  0.00           H
ATOM   1974  C   GLY A 152      20.656   5.220 442.896  1.00  0.00           C
ATOM   1975  O   GLY A 152      19.932   4.230 442.819  1.00  0.00           O
ATOM   1976  N   ALA A 153      21.379   5.222 443.631  1.00  0.00           N
ATOM   1977  H   ALA A 153      22.017   5.990 443.577  1.00  0.00           H
ATOM   1978  CA  ALA A 153      21.627   4.233 444.793  0.59 10.00           C
ATOM   1979  HA  ALA A 153      21.203   3.269 444.536  1.00  0.00           H
ATOM   1980  CB  ALA A 153      23.152   4.033 444.955  1.00  0.00           C
ATOM   1981  HB1 ALA A 153      23.586   3.684 443.994  1.00  0.00           H
ATOM   1982  HB2 ALA A 153      23.652   4.987 445.230  1.00  0.00           H
ATOM   1983  HB3 ALA A 153      23.385   3.274 445.733  1.00  0.00           H
ATOM   1984  C   ALA A 153      21.082   4.585 445.913  1.00  0.00           C
ATOM   1985  O   ALA A 153      20.415   5.612 446.030  1.00  0.00           O
ATOM   1986  N   PRO A 154      20.879   4.186 447.441  1.00  0.00           N
ATOM   1987  CA  PRO A 154      20.358   4.538 448.406  0.35 10.00           C
ATOM   1988  HA  PRO A 154      19.764   5.411 448.160  1.00  0.00           H
ATOM   1989  CD  PRO A 154      21.660   2.964 447.634  1.00  0.00           C
ATOM   1990  HD3 PRO A 154      21.569   3.237 446.558  1.00  0.00           H
ATOM   1991  HD2 PRO A 154      22.568   2.340 447.802  1.00  0.00           H
ATOM   1992  CB  PRO A 154      19.472   3.309 448.682  1.00  0.00           C
ATOM   1993  HB3 PRO A 154      18.528   3.405 448.100  1.00  0.00           H
ATOM   1994  HB2 PRO A 154      19.222   3.193 449.756  1.00  0.00           H
ATOM   1995  CG  PRO A 154      20.281   2.127 448.138  1.00  0.00           C
ATOM   1996  HG3 PRO A 154      19.650   1.253 447.883  1.00  0.00           H
ATOM   1997  HG2 PRO A 154      21.043   1.826 448.893  1.00  0.00           H
ATOM   1998  C   PRO A 154      21.380   4.910 449.759  1.00  0.00           C
ATOM   1999  O   PRO A 154      20.893   5.121 450.870  1.00  0.00           O
ATOM   2000  N   GLY A 155      21.917   5.006 449.950  1.00  0.00           N
ATOM   2001  H   GLY A 155      22.600   4.703 449.286  1.00  0.00           H
ATOM   2002  CA  GLY A 155      22.516   5.666 451.336  0.24 10.00           C
ATOM   2003  HA3 GLY A 155      21.511   6.066 451.347  1.00  0.00           H
ATOM   2004  HA2 GLY A 155      23.169   6.126 450.606  1.00  0.00           H
ATOM   2005  C   GLY A 155      23.187   5.906 452.853  1.00  0.00           C
ATOM   2006  O   GLY A 155      23.659   6.996 453.169  1.00  0.00           O
ATOM   2007  N   PRO A 156      23.297   5.399 453.547  1.00  0.00           N
ATOM   2008  CA  PRO A 156      23.137   5.534 455.104  0.46 10.00           C
ATOM   2009  HA  PRO A 156      24.140   5.425 455.500  1.00  0.00           H
ATOM   2010  CD  PRO A 156      23.787   4.082 453.141  1.00  0.00           C
ATOM   2011  HD3 PRO A 156      24.743   4.321 452.624  1.00  0.00           H
ATOM   2012  HD2 PRO A 156      23.172   3.389 452.522  1.00  0.00           H
ATOM   2013  CB  PRO A 156      22.678   7.004 455.121  1.00  0.00           C
ATOM   2014  HB3 PRO A 156      23.574   7.664 455.109  1.00  0.00           H
ATOM   2015  HB2 PRO A 156      22.061   7.250 456.010  1.00  0.00           H
ATOM   2016  CG  PRO A 156      21.906   7.177 453.809  1.00  0.00           C
ATOM   2017  HG3 PRO A 156      21.862   8.231 453.469  1.00  0.00           H
ATOM   2018  HG2 PRO A 156      20.871   6.785 453.937  1.00  0.00           H
ATOM   2019  C   PRO A 156      22.317   4.758 455.786  1.00  0.00           C
ATOM   2020  O   PRO A 156      21.418   4.142 455.212  1.00  0.00           O
ATOM   2021  N   ALA A 157      21.924   4.258 457.132  1.00  0.00           N
ATOM   2022  H   ALA A 157      22.582   4.084 457.864  1.00  0.00           H
ATOM   2023  CA  ALA A 157      20.570   3.995 457.457  0.18 10.00           C
ATOM   2024  HA  ALA A 157      20.045   4.049 456.510  1.00  0.00           H
ATOM   2025  CB  ALA A 157      20.587   2.510 457.886  1.00  0.00           C
ATOM   2026  HB1 ALA A 157      21.133   1.909 457.128  1.00  0.00           H
ATOM   2027  HB2 ALA A 157      21.105   2.382 458.862  1.00  0.00           H
ATOM   2028  HB3 ALA A 157      19.559   2.097 457.975  1.00  0.00           H
ATOM   2029  C   ALA A 157      20.014   4.583 458.141  1.00  0.00           C
ATOM   2030  O   ALA A 157      18.875   4.284 458.496  1.00  0.00           O
ATOM   2031  N   GLY A 158      20.748   5.712 458.562  1.00  0.00           N
ATOM   2032  H   GLY A 158      21.716   5.707 458.316  1.00  0.00           H
ATOM   2033  CA  GLY A 158      20.178   7.178 459.492  0.24 10.00           C
ATOM   2034  HA3 GLY A 158      19.144   6.974 459.734  1.00  0.00           H
ATOM   2035  HA2 GLY A 158      20.320   8.015 458.822  1.00  0.00           H
ATOM   2036  C   GLY A 158      20.737   7.411 460.478  1.00  0.00           C
ATOM   2037  O   GLY A 158      21.708   8.165 460.488  1.00  0.00           O
ATOM   2038  N   ALA A 159      20.387   6.760 462.316  1.00  0.00           N
ATOM   2039  H   ALA A 159      19.835   5.927 462.302  1.00  0.00           H
ATOM   2040  CA  ALA A 159      20.659   7.106 463.271  0.76 10.00           C
ATOM   2041  HA  ALA A 159      21.715   7.107 463.025  1.00  0.00           H
ATOM   2042  CB  ALA A 159      20.106   8.505 462.916  1.00  0.00           C
ATOM   2043  HB1 ALA A 159      20.231   8.690 461.827  1.00  0.00           H
ATOM   2044  HB2 ALA A 159      19.022   8.579 463.153  1.00  0.00           H
ATOM   2045  HB3 ALA A 159      20.643   9.309 463.464  1.00  0.00           H
ATOM   2046  C   ALA A 159      20.563   6.835 464.821  1.00  0.00           C
ATOM   2047  O   ALA A 159      21.524   6.452 465.486  1.00  0.00           O
ATOM   2048  N   ARG A 160      19.130   7.021 465.838  1.00  0.00           N
ATOM   2049  H   ARG A 160      18.326   7.318 465.330  1.00  0.00           H
ATOM   2050  CA  ARG A 160      19.025   6.891 466.712  0.60 10.00           C
ATOM   2051  HA  ARG A 160      18.757   5.867 466.942  1.00  0.00           H
ATOM   2052  CB  ARG A 160      20.255   7.281 467.580  1.00  0.00           C
ATOM   2053  HB3 ARG A 160      21.104   6.648 467.227  1.00  0.00           H
ATOM   2054  HB2 ARG A 160      20.546   8.333 467.362  1.00  0.00           H
ATOM   2055  CG  ARG A 160      20.103   7.068 469.105  1.00  0.00           C
ATOM   2056  HG3 ARG A 160      19.194   7.608 469.449  1.00  0.00           H
ATOM   2057  HG2 ARG A 160      19.902   5.989 469.301  1.00  0.00           H
ATOM   2058  CD  ARG A 160      21.345   7.468 469.920  1.00  0.00           C
ATOM   2059  HD3 ARG A 160      22.220   6.869 469.579  1.00  0.00           H
ATOM   2060  HD2 ARG A 160      21.583   8.550 469.798  1.00  0.00           H
ATOM   2061  NE  ARG A 160      21.030   7.199 471.366  1.00  0.00           N
ATOM   2062  HE  ARG A 160      20.106   6.825 471.506  1.00  0.00           H
ATOM   2063  CZ  ARG A 160      21.898   7.436 472.359  1.00  0.00           C
ATOM   2064  NH1 ARG A 160      21.515   7.161 473.604  1.00  0.00           N
ATOM   2065 HH11 ARG A 160      22.116   7.345 474.368  1.00  0.00           H
ATOM   2066 HH12 ARG A 160      20.556   6.895 473.725  1.00  0.00           H
ATOM   2067  NH2 ARG A 160      23.120   7.905 472.133  1.00  0.00           N
ATOM   2068 HH21 ARG A 160      23.764   7.986 472.880  1.00  0.00           H
ATOM   2069 HH22 ARG A 160      23.411   7.961 471.187  1.00  0.00           H
ATOM   2070  C   ARG A 160      17.603   7.881 467.080  1.00  0.00           C
ATOM   2071  O   ARG A 160      17.037   7.807 468.166  1.00  0.00           O
ATOM   2072  N   GLY A 161      16.711   8.591 467.131  1.00  0.00           N
ATOM   2073  H   GLY A 161      16.842   8.728 466.150  1.00  0.00           H
ATOM   2074  CA  GLY A 161      16.018   9.059 467.508  0.60 10.00           C
ATOM   2075  HA3 GLY A 161      15.285   8.402 467.955  1.00  0.00           H
ATOM   2076  HA2 GLY A 161      15.603   9.790 466.827  1.00  0.00           H
ATOM   2077  C   GLY A 161      16.593   9.671 468.422  1.00  0.00           C
ATOM   2078  O   GLY A 161      17.691   9.304 468.832  1.00  0.00           O
ATOM   2079  N   ASN A 162      16.522  10.780 469.341  1.00  0.00           N
ATOM   2080  H   ASN A 162      15.937  11.081 468.589  1.00  0.00           H
ATOM   2081  CA  ASN A 162      16.616  11.579 470.260  0.82 10.00           C
ATOM   2082  HA  ASN A 162      17.309  12.196 469.698  1.00  0.00           H
ATOM   2083  CB  ASN A 162      15.138  12.032 470.029  1.00  0.00           C
ATOM   2084  HB3 ASN A 162      15.065  12.441 468.998  1.00  0.00           H
ATOM   2085  HB2 ASN A 162      14.454  11.162 470.091  1.00  0.00           H
ATOM   2086  CG  ASN A 162      14.657  13.126 470.988  1.00  0.00           C
ATOM   2087  OD1 ASN A 162      13.519  13.595 470.941  1.00  0.00           O
ATOM   2088  ND2 ASN A 162      15.563  13.569 471.889  1.00  0.00           N
ATOM   2089 HD22 ASN A 162      15.265  14.272 472.529  1.00  0.00           H
ATOM   2090 HD21 ASN A 162      16.475  13.172 471.915  1.00  0.00           H
ATOM   2091  C   ASN A 162      16.966  11.623 471.486  1.00  0.00           C
ATOM   2092  O   ASN A 162      17.830  12.414 471.856  1.00  0.00           O
ATOM   2093  N   ASP A 163      17.024  11.395 472.608  1.00  0.00           N
ATOM   2094  H   ASP A 163      16.086  11.120 472.801  1.00  0.00           H
ATOM   2095  CA  ASP A 163      17.938  11.350 473.865  0.60 10.00           C
ATOM   2096  HA  ASP A 163      18.540  10.459 473.725  1.00  0.00           H
ATOM   2097  CB  ASP A 163      18.839  12.619 473.729  1.00  0.00           C
ATOM   2098  HB3 ASP A 163      19.431  12.548 472.795  1.00  0.00           H
ATOM   2099  HB2 ASP A 163      18.218  13.535 473.680  1.00  0.00           H
ATOM   2100  CG  ASP A 163      19.823  12.763 474.881  1.00  0.00           C
ATOM   2101  OD1 ASP A 163      20.599  13.751 474.873  1.00  0.00           O
ATOM   2102  OD2 ASP A 163      19.938  11.798 475.674  1.00  0.00           O
ATOM   2103  C   ASP A 163      17.414  11.244 474.911  1.00  0.00           C
ATOM   2104  O   ASP A 163      17.679  12.022 475.830  1.00  0.00           O
ATOM   2105  N   GLY A 164      16.623  10.695 475.714  1.00  0.00           N
ATOM   2106  H   GLY A 164      16.852   9.726 475.621  1.00  0.00           H
ATOM   2107  CA  GLY A 164      15.493  11.023 476.723  0.42 10.00           C
ATOM   2108  HA3 GLY A 164      16.267  11.012 477.479  1.00  0.00           H
ATOM   2109  HA2 GLY A 164      15.092  10.047 476.483  1.00  0.00           H
ATOM   2110  C   GLY A 164      14.612  11.689 477.116  1.00  0.00           C
ATOM   2111  O   GLY A 164      13.555  11.767 476.493  1.00  0.00           O
ATOM   2112  N   ALA A 165      14.780  12.573 478.578  1.00  0.00           N
ATOM   2113  H   ALA A 165      15.249  12.115 479.334  1.00  0.00           H
ATOM   2114  CA  ALA A 165      14.318  13.928 478.857  0.58 10.00           C
ATOM   2115  HA  ALA A 165      15.032  14.740 478.777  1.00  0.00           H
ATOM   2116  CB  ALA A 165      12.990  14.425 478.240  1.00  0.00           C
ATOM   2117  HB1 ALA A 165      13.147  14.673 477.169  1.00  0.00           H
ATOM   2118  HB2 ALA A 165      12.205  13.640 478.298  1.00  0.00           H
ATOM   2119  HB3 ALA A 165      12.617  15.337 478.753  1.00  0.00           H
ATOM   2120  C   ALA A 165      14.155  13.636 480.374  1.00  0.00           C
ATOM   2121  O   ALA A 165      13.209  12.992 480.826  1.00  0.00           O
ATOM   2122  N   THR A 166      14.637  13.772 481.663  1.00  0.00           N
ATOM   2123  H   THR A 166      15.609  13.945 481.505  1.00  0.00           H
ATOM   2124  CA  THR A 166      14.357  13.758 482.689  0.73 10.00           C
ATOM   2125  HA  THR A 166      15.327  13.888 483.149  1.00  0.00           H
ATOM   2126  CB  THR A 166      13.546  15.090 482.865  1.00  0.00           C
ATOM   2127  HB  THR A 166      14.268  15.920 482.667  1.00  0.00           H
ATOM   2128  OG1 THR A 166      13.075  15.260 484.199  1.00  0.00           O
ATOM   2129  HG1 THR A 166      12.587  16.091 484.195  1.00  0.00           H
ATOM   2130  CG2 THR A 166      12.352  15.276 481.924  1.00  0.00           C
ATOM   2131 HG21 THR A 166      11.910  16.288 482.041  1.00  0.00           H
ATOM   2132 HG22 THR A 166      12.671  15.164 480.865  1.00  0.00           H
ATOM   2133 HG23 THR A 166      11.559  14.525 482.130  1.00  0.00           H
ATOM   2134  C   THR A 166      13.809  12.766 483.274  1.00  0.00           C
ATOM   2135  O   THR A 166      14.058  11.618 482.913  1.00  0.00           O
ATOM   2136  N   GLY A 167      13.139  11.838 484.005  1.00  0.00           N
ATOM   2137  H   GLY A 167      13.317  12.580 484.650  1.00  0.00           H
ATOM   2138  CA  GLY A 167      12.563  10.922 484.437  0.21 10.00           C
ATOM   2139  HA3 GLY A 167      13.371  10.340 484.858  1.00  0.00           H
ATOM   2140  HA2 GLY A 167      12.127  10.496 483.543  1.00  0.00           H
ATOM   2141  C   GLY A 167      11.831  10.996 485.137  1.00  0.00           C
ATOM   2142  O   GLY A 167      10.649  11.060 484.808  1.00  0.00           O
ATOM   2143  N   ALA A 168      11.094  11.103 486.696  1.00  0.00           N
ATOM   2144  H   ALA A 168      11.603  10.257 486.851  1.00  0.00           H
ATOM   2145  CA  ALA A 168      10.494  11.455 487.545  0.61 10.00           C
ATOM   2146  HA  ALA A 168      10.071  12.427 487.320  1.00  0.00           H
ATOM   2147  CB  ALA A 168       9.312  10.485 487.776  1.00  0.00           C
ATOM   2148  HB1 ALA A 168       8.701  10.415 486.852  1.00  0.00           H
ATOM   2149  HB2 ALA A 168       9.676   9.464 488.024  1.00  0.00           H
ATOM   2150  HB3 ALA A 168       8.651  10.834 488.599  1.00  0.00           H
ATOM   2151  C   ALA A 168      11.047  11.572 488.398  1.00  0.00           C
ATOM   2152  O   ALA A 168      12.266  11.732 488.379  1.00  0.00           O
ATOM   2153  N   ALA A 169      10.844  11.633 490.138  1.00  0.00           N
ATOM   2154  H   ALA A 169      10.177  12.367 490.268  1.00  0.00           H
ATOM   2155  CA  ALA A 169      11.271  11.051 491.247  0.60 10.00           C
ATOM   2156  HA  ALA A 169      12.105  10.531 490.790  1.00  0.00           H
ATOM   2157  CB  ALA A 169      11.824  12.366 491.843  1.00  0.00           C
ATOM   2158  HB1 ALA A 169      12.248  12.994 491.030  1.00  0.00           H
ATOM   2159  HB2 ALA A 169      11.018  12.949 492.340  1.00  0.00           H
ATOM   2160  HB3 ALA A 169      12.629  12.173 492.584  1.00  0.00           H
ATOM   2161  C   ALA A 169      11.018  10.612 491.770  1.00  0.00           C
ATOM   2162  O   ALA A 169       9.816  10.469 491.988  1.00  0.00           O
ATOM   2163  N   GLY A 170      11.175   9.775 492.743  1.00  0.00           N
ATOM   2164  H   GLY A 170      12.118   9.643 492.440  1.00  0.00           H
ATOM   2165  CA  GLY A 170      10.662   8.787 494.236  0.83 10.00           C
ATOM   2166  HA3 GLY A 170      10.946   7.875 493.729  1.00  0.00           H
ATOM   2167  HA2 GLY A 170       9.632   9.080 494.080  1.00  0.00           H
ATOM   2168  C   GLY A 170      10.873   8.577 495.754  1.00  0.00           C
ATOM   2169  O   GLY A 170      11.984   8.716 496.261  1.00  0.00           O
ATOM   2170  N   PRO A 171       9.926   8.157 497.124  1.00  0.00           N
ATOM   2171  CA  PRO A 171      10.280   8.391 497.982  0.28 10.00           C
ATOM   2172  HA  PRO A 171      10.091   7.447 498.480  1.00  0.00           H
ATOM   2173  CD  PRO A 171       8.647   7.453 497.213  1.00  0.00           C
ATOM   2174  HD3 PRO A 171       8.625   6.370 496.955  1.00  0.00           H
ATOM   2175  HD2 PRO A 171       7.745   7.969 496.809  1.00  0.00           H
ATOM   2176  CB  PRO A 171      11.703   8.448 497.396  1.00  0.00           C
ATOM   2177  HB3 PRO A 171      12.137   7.423 497.396  1.00  0.00           H
ATOM   2178  HB2 PRO A 171      12.374   9.123 497.964  1.00  0.00           H
ATOM   2179  CG  PRO A 171      11.500   8.908 495.948  1.00  0.00           C
ATOM   2180  HG3 PRO A 171      12.336   8.617 495.282  1.00  0.00           H
ATOM   2181  HG2 PRO A 171      11.379  10.015 495.929  1.00  0.00           H
ATOM   2182  C   PRO A 171      10.147   8.992 498.498  1.00  0.00           C
ATOM   2183  O   PRO A 171       9.149   8.984 499.221  1.00  0.00           O
HETATM 2184  N   HYP A 172      10.546  10.767 499.383  1.00  0.00           N
HETATM 2185  CD  HYP A 172       9.205  10.923 499.943  1.00  0.00           C
HETATM 2186  HD1 HYP A 172       8.323  11.336 499.402  1.00  0.00           H
HETATM 2187  HD2 HYP A 172       9.051   9.842 500.170  1.00  0.00           H
HETATM 2188  CA  HYP A 172      11.259  11.654 499.661  0.54 10.00           C
HETATM 2189  HA  HYP A 172      11.710  12.158 498.814  1.00  0.00           H
HETATM 2190  CB  HYP A 172      10.428  12.624 500.521  1.00  0.00           C
HETATM 2191  HB1 HYP A 172      10.871  12.427 500.192  1.00  0.00           H
HETATM 2192  HB2 HYP A 172       9.574  11.560 501.350  1.00  0.00           H
HETATM 2193  CG  HYP A 172       9.442  11.720 501.270  1.00  0.00           C
HETATM 2194  HG  HYP A 172       8.532  12.256 501.602  1.00  0.00           H
HETATM 2195  OE  HYP A 172       9.953  11.274 502.153  1.00  0.00           O
HETATM 2196  HE  HYP A 172       9.946  10.317 502.078  1.00  0.00           H
HETATM 2197  C   HYP A 172      12.297  11.008 500.434  1.00  0.00           C
HETATM 2198  O   HYP A 172      12.626   9.847 500.189  1.00  0.00           O
ATOM   2199  N   GLY A 173      12.794  11.649 501.378  1.00  0.00           N
ATOM   2200  H   GLY A 173      12.482  12.578 501.572  1.00  0.00           H
ATOM   2201  CA  GLY A 173      13.920  11.096 502.330  0.84 10.00           C
ATOM   2202  HA3 GLY A 173      13.698  12.064 502.758  1.00  0.00           H
ATOM   2203  HA2 GLY A 173      14.418  11.138 501.371  1.00  0.00           H
ATOM   2204  C   GLY A 173      14.729  10.432 503.192  1.00  0.00           C
ATOM   2205  O   GLY A 173      15.608   9.679 502.779  1.00  0.00           O
ATOM   2206  N   PRO A 174      14.422  10.717 504.324  1.00  0.00           N
ATOM   2207  CA  PRO A 174      14.865  10.021 505.906  0.42 10.00           C
ATOM   2208  HA  PRO A 174      14.501   9.022 506.113  1.00  0.00           H
ATOM   2209  CD  PRO A 174      13.481  11.830 504.439  1.00  0.00           C
ATOM   2210  HD3 PRO A 174      13.270  11.363 503.451  1.00  0.00           H
ATOM   2211  HD2 PRO A 174      13.241  12.918 504.416  1.00  0.00           H
ATOM   2212  CB  PRO A 174      16.396  10.108 506.051  1.00  0.00           C
ATOM   2213  HB3 PRO A 174      16.857   9.223 505.559  1.00  0.00           H
ATOM   2214  HB2 PRO A 174      16.725  10.144 507.109  1.00  0.00           H
ATOM   2215  CG  PRO A 174      16.780  11.372 505.275  1.00  0.00           C
ATOM   2216  HG3 PRO A 174      17.834  11.366 504.934  1.00  0.00           H
ATOM   2217  HG2 PRO A 174      16.604  12.265 505.919  1.00  0.00           H
ATOM   2218  C   PRO A 174      14.097  11.090 506.896  1.00  0.00           C
ATOM   2219  O   PRO A 174      13.060  11.645 506.530  1.00  0.00           O
ATOM   2220  N   THR A 175      14.363  11.514 507.962  1.00  0.00           N
ATOM   2221  H   THR A 175      15.346  11.408 508.104  1.00  0.00           H
ATOM   2222  CA  THR A 175      13.779  12.022 508.890  0.44 10.00           C
ATOM   2223  HA  THR A 175      13.362  12.900 508.415  1.00  0.00           H
ATOM   2224  CB  THR A 175      12.604  11.035 509.218  1.00  0.00           C
ATOM   2225  HB  THR A 175      11.947  11.024 508.315  1.00  0.00           H
ATOM   2226  OG1 THR A 175      11.805  11.493 510.306  1.00  0.00           O
ATOM   2227  HG1 THR A 175      11.129  10.818 510.431  1.00  0.00           H
ATOM   2228  CG2 THR A 175      13.009   9.588 509.518  1.00  0.00           C
ATOM   2229 HG21 THR A 175      12.113   8.941 509.625  1.00  0.00           H
ATOM   2230 HG22 THR A 175      13.627   9.179 508.690  1.00  0.00           H
ATOM   2231 HG23 THR A 175      13.599   9.523 510.457  1.00  0.00           H
ATOM   2232  C   THR A 175      14.624  12.587 510.341  1.00  0.00           C
ATOM   2233  O   THR A 175      15.191  11.786 511.080  1.00  0.00           O
ATOM   2234  N   GLY A 176      14.935  13.358 510.986  1.00  0.00           N
ATOM   2235  H   GLY A 176      14.276  14.078 510.772  1.00  0.00           H
ATOM   2236  CA  GLY A 176      15.680  13.609 511.751  0.85 10.00           C
ATOM   2237  HA3 GLY A 176      14.881  13.813 512.451  1.00  0.00           H
ATOM   2238  HA2 GLY A 176      15.987  14.465 511.165  1.00  0.00           H
ATOM   2239  C   GLY A 176      16.670  13.212 512.400  1.00  0.00           C
ATOM   2240  O   GLY A 176      17.686  12.827 511.826  1.00  0.00           O
ATOM   2241  N   PRO A 177      17.064  13.022 514.411  1.00  0.00           N
ATOM   2242  CA  PRO A 177      17.151  12.664 515.158  0.56 10.00           C
ATOM   2243  HA  PRO A 177      16.735  11.672 515.026  1.00  0.00           H
ATOM   2244  CD  PRO A 177      17.330  14.460 514.439  1.00  0.00           C
ATOM   2245  HD3 PRO A 177      16.771  14.125 513.536  1.00  0.00           H
ATOM   2246  HD2 PRO A 177      17.299  15.571 514.526  1.00  0.00           H
ATOM   2247  CB  PRO A 177      18.691  12.638 515.155  1.00  0.00           C
ATOM   2248  HB3 PRO A 177      19.037  11.726 514.619  1.00  0.00           H
ATOM   2249  HB2 PRO A 177      19.121  12.641 516.177  1.00  0.00           H
ATOM   2250  CG  PRO A 177      19.091  13.878 514.349  1.00  0.00           C
ATOM   2251  HG3 PRO A 177      20.104  13.799 513.908  1.00  0.00           H
ATOM   2252  HG2 PRO A 177      19.043  14.775 515.009  1.00  0.00           H
ATOM   2253  C   PRO A 177      16.689  13.170 516.232  1.00  0.00           C
ATOM   2254  O   PRO A 177      16.873  14.359 516.491  1.00  0.00           O
ATOM   2255  N   ALA A 178      16.089  13.470 517.482  1.00  0.00           N
ATOM   2256  H   ALA A 178      16.881  13.145 517.998  1.00  0.00           H
ATOM   2257  CA  ALA A 178      15.187  13.880 518.138  0.40 10.00           C
ATOM   2258  HA  ALA A 178      14.382  13.917 517.413  1.00  0.00           H
ATOM   2259  CB  ALA A 178      14.928  12.656 519.047  1.00  0.00           C
ATOM   2260  HB1 ALA A 178      14.939  11.729 518.436  1.00  0.00           H
ATOM   2261  HB2 ALA A 178      15.716  12.563 519.825  1.00  0.00           H
ATOM   2262  HB3 ALA A 178      13.939  12.723 519.550  1.00  0.00           H
ATOM   2263  C   ALA A 178      15.127  14.898 518.760  1.00  0.00           C
ATOM   2264  O   ALA A 178      15.858  15.859 518.527  1.00  0.00           O
ATOM   2265  N   GLY A 179      14.810  15.472 519.407  1.00  0.00           N
ATOM   2266  H   GLY A 179      13.927  15.007 519.365  1.00  0.00           H
ATOM   2267  CA  GLY A 179      14.914  16.792 520.541  0.38 10.00           C
ATOM   2268  HA3 GLY A 179      14.003  16.632 521.102  1.00  0.00           H
ATOM   2269  HA2 GLY A 179      14.877  17.634 519.863  1.00  0.00           H
ATOM   2270  C   GLY A 179      15.681  16.960 521.216  1.00  0.00           C
ATOM   2271  O   GLY A 179      15.652  16.462 522.339  1.00  0.00           O
ATOM   2272  N   PRO A 180      16.745  17.264 521.988  1.00  0.00           N
ATOM   2273  CA  PRO A 180      17.839  17.889 522.794  0.85 10.00           C
ATOM   2274  HA  PRO A 180      18.265  16.902 522.934  1.00  0.00           H
ATOM   2275  CD  PRO A 180      16.832  15.804 521.952  1.00  0.00           C
ATOM   2276  HD3 PRO A 180      17.196  15.053 521.216  1.00  0.00           H
ATOM   2277  HD2 PRO A 180      15.796  15.558 522.282  1.00  0.00           H
ATOM   2278  CB  PRO A 180      18.231  18.488 521.430  1.00  0.00           C
ATOM   2279  HB3 PRO A 180      18.864  17.755 520.881  1.00  0.00           H
ATOM   2280  HB2 PRO A 180      18.785  19.443 521.525  1.00  0.00           H
ATOM   2281  CG  PRO A 180      16.899  18.655 520.691  1.00  0.00           C
ATOM   2282  HG3 PRO A 180      17.017  18.681 519.590  1.00  0.00           H
ATOM   2283  HG2 PRO A 180      16.405  19.594 521.033  1.00  0.00           H
ATOM   2284  C   PRO A 180      18.096  18.425 523.485  1.00  0.00           C
ATOM   2285  O   PRO A 180      19.034  19.212 523.349  1.00  0.00           O
HETATM 2286  N   HYP A 181      17.626  18.787 525.487  1.00  0.00           N
HETATM 2287  CD  HYP A 181      17.522  17.331 525.416  1.00  0.00           C
HETATM 2288  HD1 HYP A 181      18.189  16.447 525.538  1.00  0.00           H
HETATM 2289  HD2 HYP A 181      16.940  17.252 524.468  1.00  0.00           H
HETATM 2290  CA  HYP A 181      17.439  19.131 526.366  0.31 10.00           C
HETATM 2291  HA  HYP A 181      17.171  18.318 527.030  1.00  0.00           H
HETATM 2292  CB  HYP A 181      18.795  19.752 526.750  1.00  0.00           C
HETATM 2293  HB1 HYP A 181      18.646  20.138 526.526  1.00  0.00           H
HETATM 2294  HB2 HYP A 181      19.366  20.413 525.700  1.00  0.00           H
HETATM 2295  CG  HYP A 181      19.387  20.226 525.418  1.00  0.00           C
HETATM 2296  HG  HYP A 181      20.490  20.317 525.444  1.00  0.00           H
HETATM 2297  OE  HYP A 181      18.940  21.211 525.148  1.00  0.00           O
HETATM 2298  HE  HYP A 181      18.485  21.136 524.306  1.00  0.00           H
HETATM 2299  C   HYP A 181      16.632  19.880 526.370  1.00  0.00           C
HETATM 2300  O   HYP A 181      15.467  19.542 526.586  1.00  0.00           O
ATOM   2301  N   GLY A 182      16.783  21.794 525.985  1.00  0.00           N
ATOM   2302  H   GLY A 182      17.408  22.012 525.236  1.00  0.00           H
ATOM   2303  CA  GLY A 182      16.251  22.727 526.500  0.38 10.00           C
ATOM   2304  HA3 GLY A 182      15.319  22.211 526.687  1.00  0.00           H
ATOM   2305  HA2 GLY A 182      16.248  23.341 525.610  1.00  0.00           H
ATOM   2306  C   GLY A 182      16.535  23.626 527.687  1.00  0.00           C
ATOM   2307  O   GLY A 182      17.529  23.450 528.388  1.00  0.00           O
ATOM   2308  N   PHE A 183      16.373  24.354 528.299  1.00  0.00           N
ATOM   2309  H   PHE A 183      17.024  23.831 528.846  1.00  0.00           H
ATOM   2310  CA  PHE A 183      15.886  25.586 528.942  0.43 10.00           C
ATOM   2311  HA  PHE A 183      16.243  26.397 528.318  1.00  0.00           H
ATOM   2312  CB  PHE A 183      14.327  25.538 528.949  1.00  0.00           C
ATOM   2313  HB3 PHE A 183      13.960  25.508 527.900  1.00  0.00           H
ATOM   2314  HB2 PHE A 183      13.957  24.619 529.452  1.00  0.00           H
ATOM   2315  CG  PHE A 183      13.708  26.759 529.589  1.00  0.00           C
ATOM   2316  CD1 PHE A 183      13.395  27.887 528.811  1.00  0.00           C
ATOM   2317  HD1 PHE A 183      13.565  27.864 527.743  1.00  0.00           H
ATOM   2318  CD2 PHE A 183      13.474  26.803 530.975  1.00  0.00           C
ATOM   2319  HD2 PHE A 183      13.716  25.949 531.592  1.00  0.00           H
ATOM   2320  CE1 PHE A 183      12.872  29.042 529.406  1.00  0.00           C
ATOM   2321  HE1 PHE A 183      12.632  29.902 528.798  1.00  0.00           H
ATOM   2322  CE2 PHE A 183      12.954  27.957 531.574  1.00  0.00           C
ATOM   2323  HE2 PHE A 183      12.787  27.981 532.642  1.00  0.00           H
ATOM   2324  CZ  PHE A 183      12.654  29.077 530.789  1.00  0.00           C
ATOM   2325  HZ  PHE A 183      12.246  29.966 531.250  1.00  0.00           H
ATOM   2326  C   PHE A 183      16.402  25.779 530.177  1.00  0.00           C
ATOM   2327  O   PHE A 183      17.449  26.406 530.324  1.00  0.00           O
HETATM 2328  N   HYP A 184      15.896  25.371 531.170  1.00  0.00           N
HETATM 2329  CD  HYP A 184      14.551  24.812 531.044  1.00  0.00           C
HETATM 2330  HD1 HYP A 184      15.038  24.802 530.043  1.00  0.00           H
HETATM 2331  HD2 HYP A 184      13.449  24.679 530.943  1.00  0.00           H
HETATM 2332  CA  HYP A 184      16.480  25.291 532.713  0.33 10.00           C
HETATM 2333  HA  HYP A 184      17.517  24.978 532.683  1.00  0.00           H
HETATM 2334  CB  HYP A 184      16.345  26.762 533.149  1.00  0.00           C
HETATM 2335  HB1 HYP A 184      16.778  26.297 533.396  1.00  0.00           H
HETATM 2336  HB2 HYP A 184      15.107  26.956 532.838  1.00  0.00           H
HETATM 2337  CG  HYP A 184      15.118  27.274 532.386  1.00  0.00           C
HETATM 2338  HG  HYP A 184      15.117  28.374 532.259  1.00  0.00           H
HETATM 2339  OE  HYP A 184      14.195  26.962 532.926  1.00  0.00           O
HETATM 2340  HE  HYP A 184      13.657  26.413 532.351  1.00  0.00           H
HETATM 2341  C   HYP A 184      15.778  24.446 533.545  1.00  0.00           C
HETATM 2342  O   HYP A 184      15.878  23.224 533.422  1.00  0.00           O
ATOM   2343  N   GLY A 185      14.668  24.741 534.769  1.00  0.00           N
ATOM   2344  H   GLY A 185      14.686  25.607 535.267  1.00  0.00           H
ATOM   2345  CA  GLY A 185      13.846  23.989 535.099  0.77 10.00           C
ATOM   2346  HA3 GLY A 185      14.223  23.017 535.387  1.00  0.00           H
ATOM   2347  HA2 GLY A 185      12.982  23.955 534.449  1.00  0.00           H
ATOM   2348  C   GLY A 185      13.378  24.876 536.603  1.00  0.00           C
ATOM   2349  O   GLY A 185      13.965  25.903 536.937  1.00  0.00           O
ATOM   2350  N   ALA A 186      12.586  24.502 537.202  1.00  0.00           N
ATOM   2351  H   ALA A 186      12.117  23.625 537.107  1.00  0.00           H
ATOM   2352  CA  ALA A 186      12.141  25.303 538.233  0.81 10.00           C
ATOM   2353  HA  ALA A 186      12.445  26.327 538.049  1.00  0.00           H
ATOM   2354  CB  ALA A 186      10.595  25.282 538.250  1.00  0.00           C
ATOM   2355  HB1 ALA A 186      10.207  25.609 537.261  1.00  0.00           H
ATOM   2356  HB2 ALA A 186      10.212  24.256 538.444  1.00  0.00           H
ATOM   2357  HB3 ALA A 186      10.185  25.966 539.023  1.00  0.00           H
ATOM   2358  C   ALA A 186      12.761  24.889 539.719  1.00  0.00           C
ATOM   2359  O   ALA A 186      13.758  24.180 539.846  1.00  0.00           O
ATOM   2360  N   VAL A 187      12.631  25.007 541.075  1.00  0.00           N
ATOM   2361  H   VAL A 187      12.612  25.977 540.846  1.00  0.00           H
ATOM   2362  CA  VAL A 187      12.553  24.820 542.010  0.82 10.00           C
ATOM   2363  HA  VAL A 187      13.262  24.005 542.093  1.00  0.00           H
ATOM   2364  CB  VAL A 187      13.177  26.119 542.622  1.00  0.00           C
ATOM   2365  HB  VAL A 187      12.554  26.984 542.286  1.00  0.00           H
ATOM   2366  CG1 VAL A 187      13.203  26.136 544.166  1.00  0.00           C
ATOM   2367 HG11 VAL A 187      13.691  27.064 544.534  1.00  0.00           H
ATOM   2368 HG12 VAL A 187      12.179  26.110 544.593  1.00  0.00           H
ATOM   2369 HG13 VAL A 187      13.774  25.267 544.559  1.00  0.00           H
ATOM   2370  CG2 VAL A 187      14.605  26.379 542.103  1.00  0.00           C
ATOM   2371 HG21 VAL A 187      15.039  27.282 542.582  1.00  0.00           H
ATOM   2372 HG22 VAL A 187      15.265  25.513 542.327  1.00  0.00           H
ATOM   2373 HG23 VAL A 187      14.609  26.547 541.006  1.00  0.00           H
ATOM   2374  C   VAL A 187      11.567  24.497 542.597  1.00  0.00           C
ATOM   2375  O   VAL A 187      10.487  24.414 542.013  1.00  0.00           O
ATOM   2376  N   GLY A 188      11.248  24.018 544.482  1.00  0.00           N
ATOM   2377  H   GLY A 188      11.313  24.869 545.002  1.00  0.00           H
ATOM   2378  CA  GLY A 188      11.035  23.131 545.062  0.55 10.00           C
ATOM   2379  HA3 GLY A 188      11.999  22.652 545.166  1.00  0.00           H
ATOM   2380  HA2 GLY A 188      10.330  22.581 544.453  1.00  0.00           H
ATOM   2381  C   GLY A 188      10.466  23.279 546.378  1.00  0.00           C
ATOM   2382  O   GLY A 188       9.975  22.316 546.964  1.00  0.00           O
ATOM   2383  N   ALA A 189      10.395  24.083 546.937  1.00  0.00           N
ATOM   2384  H   ALA A 189      11.061  24.790 546.699  1.00  0.00           H
ATOM   2385  CA  ALA A 189       9.355  24.465 548.212  0.32 10.00           C
ATOM   2386  HA  ALA A 189       8.893  25.363 547.817  1.00  0.00           H
ATOM   2387  CB  ALA A 189       8.344  23.311 548.023  1.00  0.00           C
ATOM   2388  HB1 ALA A 189       8.135  23.172 546.941  1.00  0.00           H
ATOM   2389  HB2 ALA A 189       8.751  22.354 548.418  1.00  0.00           H
ATOM   2390  HB3 ALA A 189       7.380  23.523 548.534  1.00  0.00           H
ATOM   2391  C   ALA A 189       9.605  24.719 549.632  1.00  0.00           C
ATOM   2392  O   ALA A 189      10.167  25.737 550.033  1.00  0.00           O
ATOM   2393  N   LYS A 190       9.288  24.006 550.283  1.00  0.00           N
ATOM   2394  H   LYS A 190       9.056  23.178 549.775  1.00  0.00           H
ATOM   2395  CA  LYS A 190       9.070  23.903 551.983  0.84 10.00           C
ATOM   2396  HA  LYS A 190       9.515  24.769 552.458  1.00  0.00           H
ATOM   2397  CB  LYS A 190       7.570  23.778 552.380  1.00  0.00           C
ATOM   2398  HB3 LYS A 190       7.049  24.680 551.982  1.00  0.00           H
ATOM   2399  HB2 LYS A 190       7.127  22.904 551.852  1.00  0.00           H
ATOM   2400  CG  LYS A 190       7.282  23.680 553.893  1.00  0.00           C
ATOM   2401  HG3 LYS A 190       7.803  22.787 554.306  1.00  0.00           H
ATOM   2402  HG2 LYS A 190       7.705  24.577 554.401  1.00  0.00           H
ATOM   2403  CD  LYS A 190       5.782  23.559 554.220  1.00  0.00           C
ATOM   2404  HD3 LYS A 190       5.256  24.442 553.791  1.00  0.00           H
ATOM   2405  HD2 LYS A 190       5.387  22.653 553.706  1.00  0.00           H
ATOM   2406  CE  LYS A 190       5.521  23.463 555.730  1.00  0.00           C
ATOM   2407  HE3 LYS A 190       6.028  22.569 556.157  1.00  0.00           H
ATOM   2408  HE2 LYS A 190       5.904  24.368 556.251  1.00  0.00           H
ATOM   2409  NZ  LYS A 190       4.089  23.350 555.994  1.00  0.00           N
ATOM   2410  HZ1 LYS A 190       3.920  23.284 557.018  1.00  0.00           H
ATOM   2411  HZ2 LYS A 190       3.599  24.186 555.616  1.00  0.00           H
ATOM   2412  HZ3 LYS A 190       3.718  22.498 555.528  1.00  0.00           H
ATOM   2413  C   LYS A 190       9.599  23.091 552.279  1.00  0.00           C
ATOM   2414  O   LYS A 190      10.770  22.946 551.941  1.00  0.00           O
ATOM   2415  N   GLY A 191       9.712  21.205 553.370  1.00  0.00           N
ATOM   2416  H   GLY A 191       9.931  21.660 554.232  1.00  0.00           H
ATOM   2417  CA  GLY A 191       9.668  20.441 553.401  0.38 10.00           C
ATOM   2418  HA3 GLY A 191      10.724  20.235 553.509  1.00  0.00           H
ATOM   2419  HA2 GLY A 191       9.282  20.269 552.405  1.00  0.00           H
ATOM   2420  C   GLY A 191       8.908  19.530 554.365  1.00  0.00           C
ATOM   2421  O   GLY A 191       7.694  19.370 554.255  1.00  0.00           O
ATOM   2422  N   GLU A 192       9.293  18.829 555.359  1.00  0.00           N
ATOM   2423  H   GLU A 192      10.073  18.249 555.139  1.00  0.00           H
ATOM   2424  CA  GLU A 192       8.857  18.711 556.662  0.15 10.00           C
ATOM   2425  HA  GLU A 192       7.983  18.085 556.532  1.00  0.00           H
ATOM   2426  CB  GLU A 192      10.011  17.872 557.272  1.00  0.00           C
ATOM   2427  HB3 GLU A 192      10.082  16.915 556.705  1.00  0.00           H
ATOM   2428  HB2 GLU A 192      10.981  18.393 557.113  1.00  0.00           H
ATOM   2429  CG  GLU A 192       9.868  17.526 558.782  1.00  0.00           C
ATOM   2430  HG3 GLU A 192       9.867  18.458 559.375  1.00  0.00           H
ATOM   2431  HG2 GLU A 192       8.930  16.969 558.974  1.00  0.00           H
ATOM   2432  CD  GLU A 192      11.006  16.698 559.384  1.00  0.00           C
ATOM   2433  OE1 GLU A 192      10.876  16.426 560.607  1.00  0.00           O
ATOM   2434  OE2 GLU A 192      11.980  16.358 558.673  1.00  0.00           O
ATOM   2435  C   GLU A 192       8.588  19.484 557.273  1.00  0.00           C
ATOM   2436  O   GLU A 192       7.669  20.244 556.969  1.00  0.00           O
ATOM   2437  N   ALA A 193       8.956  20.077 558.540  1.00  0.00           N
ATOM   2438  H   ALA A 193       9.838  19.981 558.080  1.00  0.00           H
ATOM   2439  CA  ALA A 193       9.009  20.683 559.920  0.85 10.00           C
ATOM   2440  HA  ALA A 193       9.325  21.669 559.600  1.00  0.00           H
ATOM   2441  CB  ALA A 193       7.471  20.722 560.069  1.00  0.00           C
ATOM   2442  HB1 ALA A 193       7.007  20.956 559.087  1.00  0.00           H
ATOM   2443  HB2 ALA A 193       7.077  19.739 560.407  1.00  0.00           H
ATOM   2444  HB3 ALA A 193       7.149  21.500 560.794  1.00  0.00           H
ATOM   2445  C   ALA A 193       9.488  20.504 560.873  1.00  0.00           C
ATOM   2446  O   ALA A 193       9.426  21.304 561.805  1.00  0.00           O
ATOM   2447  N   GLY A 194      10.642  19.384 562.236  1.00  0.00           N
ATOM   2448  H   GLY A 194      11.014  18.592 561.753  1.00  0.00           H
ATOM   2449  CA  GLY A 194      10.839  19.442 563.002  0.35 10.00           C
ATOM   2450  HA3 GLY A 194      10.766  20.516 563.103  1.00  0.00           H
ATOM   2451  HA2 GLY A 194      11.852  19.069 562.938  1.00  0.00           H
ATOM   2452  C   GLY A 194      10.258  18.882 564.080  1.00  0.00           C
ATOM   2453  O   GLY A 194       9.661  19.571 564.903  1.00  0.00           O
ATOM   2454  N   PRO A 195      10.120  17.572 564.602  1.00  0.00           N
ATOM   2455  CA  PRO A 195      10.187  16.986 565.858  0.32 10.00           C
ATOM   2456  HA  PRO A 195       9.373  16.278 565.755  1.00  0.00           H
ATOM   2457  CD  PRO A 195       9.871  16.600 563.538  1.00  0.00           C
ATOM   2458  HD3 PRO A 195      10.010  15.740 562.844  1.00  0.00           H
ATOM   2459  HD2 PRO A 195       9.406  17.461 563.003  1.00  0.00           H
ATOM   2460  CB  PRO A 195      11.545  16.339 565.530  1.00  0.00           C
ATOM   2461  HB3 PRO A 195      11.370  15.377 564.998  1.00  0.00           H
ATOM   2462  HB2 PRO A 195      12.157  16.145 566.434  1.00  0.00           H
ATOM   2463  CG  PRO A 195      12.216  17.328 564.570  1.00  0.00           C
ATOM   2464  HG3 PRO A 195      12.986  16.855 563.931  1.00  0.00           H
ATOM   2465  HG2 PRO A 195      12.679  18.153 565.159  1.00  0.00           H
ATOM   2466  C   PRO A 195      10.163  17.645 567.448  1.00  0.00           C
ATOM   2467  O   PRO A 195      11.214  17.930 568.022  1.00  0.00           O
ATOM   2468  N   GLN A 196       9.692  17.846 568.040  1.00  0.00           N
ATOM   2469  H   GLN A 196       8.725  18.016 567.857  1.00  0.00           H
ATOM   2470  CA  GLN A 196      10.102  18.014 569.517  0.85 10.00           C
ATOM   2471  HA  GLN A 196       9.208  18.568 569.777  1.00  0.00           H
ATOM   2472  CB  GLN A 196       9.915  16.504 569.832  1.00  0.00           C
ATOM   2473  HB3 GLN A 196       8.852  16.256 569.603  1.00  0.00           H
ATOM   2474  HB2 GLN A 196      10.533  15.901 569.129  1.00  0.00           H
ATOM   2475  CG  GLN A 196      10.217  16.084 571.297  1.00  0.00           C
ATOM   2476  HG3 GLN A 196      11.278  16.298 571.550  1.00  0.00           H
ATOM   2477  HG2 GLN A 196       9.577  16.647 572.007  1.00  0.00           H
ATOM   2478  CD  GLN A 196      10.011  14.584 571.531  1.00  0.00           C
ATOM   2479  OE1 GLN A 196      10.203  14.073 572.632  1.00  0.00           O
ATOM   2480  NE2 GLN A 196       9.598  13.851 570.471  1.00  0.00           N
ATOM   2481 HE22 GLN A 196       9.460  12.877 570.624  1.00  0.00           H
ATOM   2482 HE21 GLN A 196       9.464  14.290 569.589  1.00  0.00           H
ATOM   2483  C   GLN A 196      11.185  18.576 570.255  1.00  0.00           C
ATOM   2484  O   GLN A 196      11.822  17.890 571.052  1.00  0.00           O
ATOM   2485  N   GLY A 197      12.052  19.485 570.682  1.00  0.00           N
ATOM   2486  H   GLY A 197      11.307  20.080 570.384  1.00  0.00           H
ATOM   2487  CA  GLY A 197      12.918  19.987 571.089  0.37 10.00           C
ATOM   2488  HA3 GLY A 197      12.632  21.009 570.883  1.00  0.00           H
ATOM   2489  HA2 GLY A 197      13.674  19.594 570.422  1.00  0.00           H
ATOM   2490  C   GLY A 197      13.460  19.930 572.489  1.00  0.00           C
ATOM   2491  O   GLY A 197      12.731  20.137 573.457  1.00  0.00           O
ATOM   2492  N   PRO A 198      14.219  19.812 573.636  1.00  0.00           N
ATOM   2493  CA  PRO A 198      14.340  19.047 574.458  0.44 10.00           C
ATOM   2494  HA  PRO A 198      14.300  18.168 573.825  1.00  0.00           H
ATOM   2495  CD  PRO A 198      15.052  20.997 573.840  1.00  0.00           C
ATOM   2496  HD3 PRO A 198      15.338  20.873 572.771  1.00  0.00           H
ATOM   2497  HD2 PRO A 198      14.467  21.936 573.980  1.00  0.00           H
ATOM   2498  CB  PRO A 198      15.789  19.520 574.679  1.00  0.00           C
ATOM   2499  HB3 PRO A 198      16.456  18.993 573.960  1.00  0.00           H
ATOM   2500  HB2 PRO A 198      16.149  19.331 575.710  1.00  0.00           H
ATOM   2501  CG  PRO A 198      15.758  21.013 574.335  1.00  0.00           C
ATOM   2502  HG3 PRO A 198      16.751  21.410 574.047  1.00  0.00           H
ATOM   2503  HG2 PRO A 198      15.371  21.583 575.210  1.00  0.00           H
ATOM   2504  C   PRO A 198      13.775  18.804 575.518  1.00  0.00           C
ATOM   2505  O   PRO A 198      12.853  17.988 575.562  1.00  0.00           O
ATOM   2506  N   ARG A 199      13.882  19.244 576.668  1.00  0.00           N
ATOM   2507  H   ARG A 199      14.586  19.749 576.174  1.00  0.00           H
ATOM   2508  CA  ARG A 199      13.731  19.558 578.193  0.72 10.00           C
ATOM   2509  HA  ARG A 199      13.394  20.549 577.911  1.00  0.00           H
ATOM   2510  CB  ARG A 199      12.515  18.591 578.126  1.00  0.00           C
ATOM   2511  HB3 ARG A 199      11.803  19.031 577.387  1.00  0.00           H
ATOM   2512  HB2 ARG A 199      12.837  17.617 577.697  1.00  0.00           H
ATOM   2513  CG  ARG A 199      11.751  18.371 579.453  1.00  0.00           C
ATOM   2514  HG3 ARG A 199      12.475  18.036 580.227  1.00  0.00           H
ATOM   2515  HG2 ARG A 199      11.360  19.351 579.813  1.00  0.00           H
ATOM   2516  CD  ARG A 199      10.557  17.408 579.336  1.00  0.00           C
ATOM   2517  HD3 ARG A 199       9.832  17.805 578.589  1.00  0.00           H
ATOM   2518  HD2 ARG A 199      10.882  16.391 579.013  1.00  0.00           H
ATOM   2519  NE  ARG A 199       9.934  17.308 580.701  1.00  0.00           N
ATOM   2520  HE  ARG A 199      10.403  17.870 581.392  1.00  0.00           H
ATOM   2521  CZ  ARG A 199       8.862  16.547 580.961  1.00  0.00           C
ATOM   2522  NH1 ARG A 199       8.392  16.532 582.206  1.00  0.00           N
ATOM   2523 HH11 ARG A 199       7.618  15.964 582.447  1.00  0.00           H
ATOM   2524 HH12 ARG A 199       8.942  17.011 582.894  1.00  0.00           H
ATOM   2525  NH2 ARG A 199       8.252  15.838 580.017  1.00  0.00           N
ATOM   2526 HH21 ARG A 199       7.413  15.356 580.226  1.00  0.00           H
ATOM   2527 HH22 ARG A 199       8.547  15.989 579.082  1.00  0.00           H
ATOM   2528  C   ARG A 199      14.316  19.679 579.649  1.00  0.00           C
ATOM   2529  O   ARG A 199      14.752  18.700 580.246  1.00  0.00           O
ATOM   2530  N   GLY A 200      14.558  20.344 580.529  1.00  0.00           N
ATOM   2531  H   GLY A 200      13.842  19.942 581.098  1.00  0.00           H
ATOM   2532  CA  GLY A 200      15.329  21.384 581.145  0.65 10.00           C
ATOM   2533  HA3 GLY A 200      14.736  22.285 581.226  1.00  0.00           H
ATOM   2534  HA2 GLY A 200      16.267  21.515 580.622  1.00  0.00           H
ATOM   2535  C   GLY A 200      15.562  21.022 582.193  1.00  0.00           C
ATOM   2536  O   GLY A 200      14.967  21.482 583.165  1.00  0.00           O
ATOM   2537  N   SER A 201      16.505  19.960 583.262  1.00  0.00           N
ATOM   2538  H   SER A 201      17.007  19.225 582.808  1.00  0.00           H
ATOM   2539  CA  SER A 201      16.636  19.982 584.435  0.18 10.00           C
ATOM   2540  HA  SER A 201      17.465  19.363 584.118  1.00  0.00           H
ATOM   2541  CB  SER A 201      16.881  21.450 583.972  1.00  0.00           C
ATOM   2542  HB3 SER A 201      17.753  21.453 583.279  1.00  0.00           H
ATOM   2543  HB2 SER A 201      16.005  21.826 583.396  1.00  0.00           H
ATOM   2544  OG  SER A 201      17.175  22.328 585.066  1.00  0.00           O
ATOM   2545  HG  SER A 201      17.528  23.143 584.689  1.00  0.00           H
ATOM   2546  C   SER A 201      16.550  19.882 585.998  1.00  0.00           C
ATOM   2547  O   SER A 201      17.551  19.614 586.658  1.00  0.00           O
ATOM   2548  N   GLU A 202      15.705  19.980 587.136  1.00  0.00           N
ATOM   2549  H   GLU A 202      14.803  20.188 586.768  1.00  0.00           H
ATOM   2550  CA  GLU A 202      15.730  19.911 588.111  0.83 10.00           C
ATOM   2551  HA  GLU A 202      15.851  18.901 588.483  1.00  0.00           H
ATOM   2552  CB  GLU A 202      16.720  20.856 588.843  1.00  0.00           C
ATOM   2553  HB3 GLU A 202      17.746  20.646 588.463  1.00  0.00           H
ATOM   2554  HB2 GLU A 202      16.504  21.913 588.569  1.00  0.00           H
ATOM   2555  CG  GLU A 202      16.747  20.733 590.393  1.00  0.00           C
ATOM   2556  HG3 GLU A 202      15.758  21.007 590.803  1.00  0.00           H
ATOM   2557  HG2 GLU A 202      16.999  19.701 590.706  1.00  0.00           H
ATOM   2558  CD  GLU A 202      17.723  21.665 591.116  1.00  0.00           C
ATOM   2559  OE1 GLU A 202      17.734  21.555 592.370  1.00  0.00           O
ATOM   2560  OE2 GLU A 202      18.423  22.472 590.461  1.00  0.00           O
ATOM   2561  C   GLU A 202      14.260  20.318 588.361  1.00  0.00           C
ATOM   2562  O   GLU A 202      13.333  19.714 587.822  1.00  0.00           O
ATOM   2563  N   GLY A 203      14.131  21.217 589.081  1.00  0.00           N
ATOM   2564  H   GLY A 203      14.779  21.692 589.676  1.00  0.00           H
ATOM   2565  CA  GLY A 203      12.615  21.785 589.103  0.83 10.00           C
ATOM   2566  HA3 GLY A 203      12.000  20.909 588.947  1.00  0.00           H
ATOM   2567  HA2 GLY A 203      12.582  22.501 588.293  1.00  0.00           H
ATOM   2568  C   GLY A 203      12.197  22.386 590.191  1.00  0.00           C
ATOM   2569  O   GLY A 203      11.593  21.764 591.063  1.00  0.00           O
ATOM   2570  N   PRO A 204      12.225  23.386 590.605  1.00  0.00           N
ATOM   2571  CA  PRO A 204      12.234  24.717 591.507  0.69 10.00           C
ATOM   2572  HA  PRO A 204      13.183  25.177 591.256  1.00  0.00           H
ATOM   2573  CD  PRO A 204      12.324  23.672 589.174  1.00  0.00           C
ATOM   2574  HD3 PRO A 204      12.328  24.088 588.141  1.00  0.00           H
ATOM   2575  HD2 PRO A 204      12.466  22.567 589.150  1.00  0.00           H
ATOM   2576  CB  PRO A 204      11.064  25.396 590.772  1.00  0.00           C
ATOM   2577  HB3 PRO A 204      11.457  25.928 589.877  1.00  0.00           H
ATOM   2578  HB2 PRO A 204      10.518  26.119 591.411  1.00  0.00           H
ATOM   2579  CG  PRO A 204      10.175  24.234 590.315  1.00  0.00           C
ATOM   2580  HG3 PRO A 204       9.535  24.494 589.450  1.00  0.00           H
ATOM   2581  HG2 PRO A 204       9.535  23.905 591.166  1.00  0.00           H
ATOM   2582  C   PRO A 204      12.115  24.740 592.468  1.00  0.00           C
ATOM   2583  O   PRO A 204      12.814  25.476 593.166  1.00  0.00           O
ATOM   2584  N   GLN A 205      10.765  23.516 593.449  1.00  0.00           N
ATOM   2585  H   GLN A 205      10.145  22.854 593.033  1.00  0.00           H
ATOM   2586  CA  GLN A 205      10.682  23.590 594.795  0.65 10.00           C
ATOM   2587  HA  GLN A 205      11.607  23.174 595.174  1.00  0.00           H
ATOM   2588  CB  GLN A 205      10.566  25.091 595.179  1.00  0.00           C
ATOM   2589  HB3 GLN A 205      11.476  25.597 594.781  1.00  0.00           H
ATOM   2590  HB2 GLN A 205       9.700  25.543 594.643  1.00  0.00           H
ATOM   2591  CG  GLN A 205      10.459  25.386 596.701  1.00  0.00           C
ATOM   2592  HG3 GLN A 205       9.547  24.913 597.124  1.00  0.00           H
ATOM   2593  HG2 GLN A 205      11.337  24.978 597.243  1.00  0.00           H
ATOM   2594  CD  GLN A 205      10.347  26.884 597.001  1.00  0.00           C
ATOM   2595  OE1 GLN A 205      10.254  27.304 598.153  1.00  0.00           O
ATOM   2596  NE2 GLN A 205      10.366  27.723 595.940  1.00  0.00           N
ATOM   2597 HE22 GLN A 205      10.298  28.697 596.135  1.00  0.00           H
ATOM   2598 HE21 GLN A 205      10.428  27.354 595.018  1.00  0.00           H
ATOM   2599  C   GLN A 205       9.632  22.837 595.329  1.00  0.00           C
ATOM   2600  O   GLN A 205       9.017  22.036 594.628  1.00  0.00           O
ATOM   2601  N   GLY A 206       8.570  22.170 596.135  1.00  0.00           N
ATOM   2602  H   GLY A 206       9.039  21.570 596.781  1.00  0.00           H
ATOM   2603  CA  GLY A 206       7.451  22.170 596.198  0.78 10.00           C
ATOM   2604  HA3 GLY A 206       7.109  21.383 595.540  1.00  0.00           H
ATOM   2605  HA2 GLY A 206       7.124  23.161 595.913  1.00  0.00           H
ATOM   2606  C   GLY A 206       7.058  21.959 597.225  1.00  0.00           C
ATOM   2607  O   GLY A 206       6.239  21.062 597.414  1.00  0.00           O
ATOM   2608  N   VAL A 207       6.865  21.972 598.222  1.00  0.00           N
ATOM   2609  H   VAL A 207       7.782  21.582 598.254  1.00  0.00           H
ATOM   2610  CA  VAL A 207       6.123  22.179 599.768  0.59 10.00           C
ATOM   2611  HA  VAL A 207       6.091  23.253 599.902  1.00  0.00           H
ATOM   2612  CB  VAL A 207       4.665  21.627 599.624  1.00  0.00           C
ATOM   2613  HB  VAL A 207       4.739  20.546 599.350  1.00  0.00           H
ATOM   2614  CG1 VAL A 207       3.826  21.724 600.917  1.00  0.00           C
ATOM   2615 HG11 VAL A 207       2.794  21.354 600.736  1.00  0.00           H
ATOM   2616 HG12 VAL A 207       4.260  21.111 601.733  1.00  0.00           H
ATOM   2617 HG13 VAL A 207       3.757  22.778 601.262  1.00  0.00           H
ATOM   2618  CG2 VAL A 207       3.892  22.317 598.482  1.00  0.00           C
ATOM   2619 HG21 VAL A 207       2.850  21.936 598.427  1.00  0.00           H
ATOM   2620 HG22 VAL A 207       3.855  23.416 598.644  1.00  0.00           H
ATOM   2621 HG23 VAL A 207       4.371  22.125 597.500  1.00  0.00           H
ATOM   2622  C   VAL A 207       6.685  21.701 600.752  1.00  0.00           C
ATOM   2623  O   VAL A 207       6.938  20.499 600.808  1.00  0.00           O
ATOM   2624  N   ARG A 208       7.513  21.995 602.594  1.00  0.00           N
ATOM   2625  H   ARG A 208       8.360  21.637 602.210  1.00  0.00           H
ATOM   2626  CA  ARG A 208       7.530  22.202 603.322  0.80 10.00           C
ATOM   2627  HA  ARG A 208       8.604  22.301 603.427  1.00  0.00           H
ATOM   2628  CB  ARG A 208       6.924  23.622 603.137  1.00  0.00           C
ATOM   2629  HB3 ARG A 208       7.614  24.172 602.453  1.00  0.00           H
ATOM   2630  HB2 ARG A 208       5.954  23.546 602.598  1.00  0.00           H
ATOM   2631  CG  ARG A 208       6.762  24.462 604.427  1.00  0.00           C
ATOM   2632  HG3 ARG A 208       6.166  23.875 605.159  1.00  0.00           H
ATOM   2633  HG2 ARG A 208       7.762  24.600 604.897  1.00  0.00           H
ATOM   2634  CD  ARG A 208       6.159  25.858 604.192  1.00  0.00           C
ATOM   2635  HD3 ARG A 208       6.812  26.431 603.494  1.00  0.00           H
ATOM   2636  HD2 ARG A 208       5.136  25.794 603.753  1.00  0.00           H
ATOM   2637  NE  ARG A 208       6.072  26.532 605.533  1.00  0.00           N
ATOM   2638  HE  ARG A 208       6.411  25.959 606.287  1.00  0.00           H
ATOM   2639  CZ  ARG A 208       5.589  27.772 605.698  1.00  0.00           C
ATOM   2640  NH1 ARG A 208       5.557  28.272 606.931  1.00  0.00           N
ATOM   2641 HH11 ARG A 208       5.184  29.174 607.100  1.00  0.00           H
ATOM   2642 HH12 ARG A 208       5.797  27.642 607.673  1.00  0.00           H
ATOM   2643  NH2 ARG A 208       5.173  28.511 604.675  1.00  0.00           N
ATOM   2644 HH21 ARG A 208       4.904  29.452 604.823  1.00  0.00           H
ATOM   2645 HH22 ARG A 208       5.347  28.155 603.766  1.00  0.00           H
ATOM   2646  C   ARG A 208       7.086  21.599 604.446  1.00  0.00           C
ATOM   2647  O   ARG A 208       6.038  21.942 604.984  1.00  0.00           O
ATOM   2648  N   GLY A 209       7.407  20.399 605.594  1.00  0.00           N
ATOM   2649  H   GLY A 209       8.356  20.095 605.656  1.00  0.00           H
ATOM   2650  CA  GLY A 209       6.736  19.930 606.251  0.78 10.00           C
ATOM   2651  HA3 GLY A 209       7.490  19.155 606.279  1.00  0.00           H
ATOM   2652  HA2 GLY A 209       6.092  19.892 605.383  1.00  0.00           H
ATOM   2653  C   GLY A 209       6.233  19.845 606.965  1.00  0.00           C
ATOM   2654  O   GLY A 209       5.378  18.966 607.032  1.00  0.00           O
ATOM   2655  N   GLU A 210       6.459  20.885 608.206  1.00  0.00           N
ATOM   2656  H   GLU A 210       7.133  21.602 608.052  1.00  0.00           H
ATOM   2657  CA  GLU A 210       5.705  20.946 609.775  0.44 10.00           C
ATOM   2658  HA  GLU A 210       5.320  21.937 609.982  1.00  0.00           H
ATOM   2659  CB  GLU A 210       4.564  19.905 609.921  1.00  0.00           C
ATOM   2660  HB3 GLU A 210       3.804  20.109 609.131  1.00  0.00           H
ATOM   2661  HB2 GLU A 210       4.955  18.884 609.712  1.00  0.00           H
ATOM   2662  CG  GLU A 210       3.835  19.892 611.296  1.00  0.00           C
ATOM   2663  HG3 GLU A 210       4.553  19.622 612.091  1.00  0.00           H
ATOM   2664  HG2 GLU A 210       3.396  20.884 611.522  1.00  0.00           H
ATOM   2665  CD  GLU A 210       2.709  18.866 611.441  1.00  0.00           C
ATOM   2666  OE1 GLU A 210       2.129  18.867 612.559  1.00  0.00           O
ATOM   2667  OE2 GLU A 210       2.437  18.093 610.493  1.00  0.00           O
ATOM   2668  C   GLU A 210       6.590  20.741 610.548  1.00  0.00           C
ATOM   2669  O   GLU A 210       7.679  20.312 610.167  1.00  0.00           O
HETATM 2670  N   HYP A 211       6.265  21.054 612.048  1.00  0.00           N
HETATM 2671  CD  HYP A 211       5.079  21.785 612.493  1.00  0.00           C
HETATM 2672  HD1 HYP A 211       5.242  22.665 611.830  1.00  0.00           H
HETATM 2673  HD2 HYP A 211       4.012  21.465 612.459  1.00  0.00           H
HETATM 2674  CA  HYP A 211       7.237  20.543 613.332  0.84 10.00           C
HETATM 2675  HA  HYP A 211       8.232  20.633 612.912  1.00  0.00           H
HETATM 2676  CB  HYP A 211       6.890  21.746 614.229  1.00  0.00           C
HETATM 2677  HB1 HYP A 211       6.908  22.036 614.031  1.00  0.00           H
HETATM 2678  HB2 HYP A 211       5.631  21.936 614.289  1.00  0.00           H
HETATM 2679  CG  HYP A 211       5.453  22.108 613.841  1.00  0.00           C
HETATM 2680  HG  HYP A 211       5.195  23.160 614.073  1.00  0.00           H
HETATM 2681  OE  HYP A 211       4.747  21.428 614.371  1.00  0.00           O
HETATM 2682  HE  HYP A 211       4.230  20.938 613.728  1.00  0.00           H
HETATM 2683  C   HYP A 211       7.110  18.932 614.259  1.00  0.00           C
HETATM 2684  O   HYP A 211       6.101  18.666 614.913  1.00  0.00           O
ATOM   2685  N   GLY A 212       7.635  18.391 614.319  1.00  0.00           N
ATOM   2686  H   GLY A 212       8.432  18.915 614.022  1.00  0.00           H
ATOM   2687  CA  GLY A 212       7.882  17.049 614.662  0.75 10.00           C
ATOM   2688  HA3 GLY A 212       8.959  16.972 614.601  1.00  0.00           H
ATOM   2689  HA2 GLY A 212       7.353  16.492 613.901  1.00  0.00           H
ATOM   2690  C   GLY A 212       7.529  16.615 615.767  1.00  0.00           C
ATOM   2691  O   GLY A 212       6.690  17.211 616.440  1.00  0.00           O
ATOM   2692  N   PRO A 213       7.581  15.725 616.748  1.00  0.00           N
ATOM   2693  CA  PRO A 213       6.859  15.585 618.049  0.31 10.00           C
ATOM   2694  HA  PRO A 213       5.936  15.210 617.623  1.00  0.00           H
ATOM   2695  CD  PRO A 213       8.570  14.670 616.533  1.00  0.00           C
ATOM   2696  HD3 PRO A 213       8.737  13.638 616.147  1.00  0.00           H
ATOM   2697  HD2 PRO A 213       8.989  15.423 615.826  1.00  0.00           H
ATOM   2698  CB  PRO A 213       7.818  14.439 618.422  1.00  0.00           C
ATOM   2699  HB3 PRO A 213       7.432  13.488 617.990  1.00  0.00           H
ATOM   2700  HB2 PRO A 213       7.933  14.316 619.518  1.00  0.00           H
ATOM   2701  CG  PRO A 213       9.136  14.806 617.732  1.00  0.00           C
ATOM   2702  HG3 PRO A 213       9.788  13.929 617.552  1.00  0.00           H
ATOM   2703  HG2 PRO A 213       9.681  15.551 618.356  1.00  0.00           H
ATOM   2704  C   PRO A 213       6.472  16.623 619.474  1.00  0.00           C
ATOM   2705  O   PRO A 213       5.562  17.451 619.415  1.00  0.00           O
HETATM 2706  N   HYP A 214       6.923  16.805 620.625  1.00  0.00           N
HETATM 2707  CD  HYP A 214       7.448  15.617 621.296  1.00  0.00           C
HETATM 2708  HD1 HYP A 214       7.040  15.350 620.294  1.00  0.00           H
HETATM 2709  HD2 HYP A 214       7.921  14.728 621.774  1.00  0.00           H
HETATM 2710  CA  HYP A 214       7.022  17.733 621.246  0.77 10.00           C
HETATM 2711  HA  HYP A 214       7.406  18.677 620.879  1.00  0.00           H
HETATM 2712  CB  HYP A 214       5.961  17.941 622.342  1.00  0.00           C
HETATM 2713  HB1 HYP A 214       6.020  18.310 622.399  1.00  0.00           H
HETATM 2714  HB2 HYP A 214       5.279  16.809 623.207  1.00  0.00           H
HETATM 2715  CG  HYP A 214       5.588  16.522 622.785  1.00  0.00           C
HETATM 2716  HG  HYP A 214       4.584  16.464 623.249  1.00  0.00           H
HETATM 2717  OE  HYP A 214       6.352  16.149 623.505  1.00  0.00           O
HETATM 2718  HE  HYP A 214       6.763  15.356 623.154  1.00  0.00           H
HETATM 2719  C   HYP A 214       7.897  17.091 621.617  1.00  0.00           C
HETATM 2720  O   HYP A 214       8.087  15.966 621.154  1.00  0.00           O
ATOM   2721  N   GLY A 215       9.049  17.420 622.847  1.00  0.00           N
ATOM   2722  H   GLY A 215       8.714  18.323 623.114  1.00  0.00           H
ATOM   2723  CA  GLY A 215      10.020  17.017 623.460  0.73 10.00           C
ATOM   2724  HA3 GLY A 215      10.562  17.794 622.939  1.00  0.00           H
ATOM   2725  HA2 GLY A 215       9.894  16.105 622.892  1.00  0.00           H
ATOM   2726  C   GLY A 215      10.626  16.749 624.460  1.00  0.00           C
ATOM   2727  O   GLY A 215      11.773  17.157 624.631  1.00  0.00           O
ATOM   2728  N   PRO A 216      11.107  16.112 626.050  1.00  0.00           N
ATOM   2729  CA  PRO A 216      11.097  16.226 627.053  0.56 10.00           C
ATOM   2730  HA  PRO A 216      12.011  15.645 627.009  1.00  0.00           H
ATOM   2731  CD  PRO A 216      11.846  14.924 625.624  1.00  0.00           C
ATOM   2732  HD3 PRO A 216      12.853  14.888 625.150  1.00  0.00           H
ATOM   2733  HD2 PRO A 216      11.180  14.147 625.183  1.00  0.00           H
ATOM   2734  CB  PRO A 216      11.322  17.674 626.581  1.00  0.00           C
ATOM   2735  HB3 PRO A 216      12.410  17.835 626.409  1.00  0.00           H
ATOM   2736  HB2 PRO A 216      10.958  18.425 627.311  1.00  0.00           H
ATOM   2737  CG  PRO A 216      10.584  17.757 625.240  1.00  0.00           C
ATOM   2738  HG3 PRO A 216      10.969  18.562 624.584  1.00  0.00           H
ATOM   2739  HG2 PRO A 216       9.498  17.920 625.429  1.00  0.00           H
ATOM   2740  C   PRO A 216      10.665  16.186 628.157  1.00  0.00           C
ATOM   2741  O   PRO A 216      10.576  15.113 628.755  1.00  0.00           O
ATOM   2742  N   ALA A 217       9.839  17.369 629.659  1.00  0.00           N
ATOM   2743  H   ALA A 217      10.444  18.135 629.447  1.00  0.00           H
ATOM   2744  CA  ALA A 217       9.332  17.491 630.252  0.75 10.00           C
ATOM   2745  HA  ALA A 217       8.856  18.455 630.111  1.00  0.00           H
ATOM   2746  CB  ALA A 217       8.223  16.417 630.168  1.00  0.00           C
ATOM   2747  HB1 ALA A 217       7.747  16.450 629.165  1.00  0.00           H
ATOM   2748  HB2 ALA A 217       8.642  15.398 630.315  1.00  0.00           H
ATOM   2749  HB3 ALA A 217       7.430  16.587 630.929  1.00  0.00           H
ATOM   2750  C   ALA A 217      10.028  17.525 631.785  1.00  0.00           C
ATOM   2751  O   ALA A 217      11.226  17.318 631.971  1.00  0.00           O
ATOM   2752  N   GLY A 218       9.621  17.679 632.494  1.00  0.00           N
ATOM   2753  H   GLY A 218       8.659  17.942 632.438  1.00  0.00           H
ATOM   2754  CA  GLY A 218      10.227  17.596 633.965  0.21 10.00           C
ATOM   2755  HA3 GLY A 218      10.310  18.671 634.043  1.00  0.00           H
ATOM   2756  HA2 GLY A 218      11.128  17.105 633.622  1.00  0.00           H
ATOM   2757  C   GLY A 218       9.833  16.956 635.575  1.00  0.00           C
ATOM   2758  O   GLY A 218      10.291  17.478 636.589  1.00  0.00           O
ATOM   2759  N   ALA A 219       9.564  16.575 635.950  1.00  0.00           N
ATOM   2760  H   ALA A 219       9.271  15.811 635.376  1.00  0.00           H
ATOM   2761  CA  ALA A 219       9.216  16.446 637.465  0.61 10.00           C
ATOM   2762  HA  ALA A 219       8.253  15.977 637.296  1.00  0.00           H
ATOM   2763  CB  ALA A 219      10.248  15.312 637.665  1.00  0.00           C
ATOM   2764  HB1 ALA A 219      10.298  14.688 636.748  1.00  0.00           H
ATOM   2765  HB2 ALA A 219      11.263  15.724 637.855  1.00  0.00           H
ATOM   2766  HB3 ALA A 219       9.970  14.652 638.515  1.00  0.00           H
ATOM   2767  C   ALA A 219       9.131  16.935 638.203  1.00  0.00           C
ATOM   2768  O   ALA A 219       8.844  16.443 639.293  1.00  0.00           O
ATOM   2769  N   ALA A 220       9.046  18.082 639.368  1.00  0.00           N
ATOM   2770  H   ALA A 220       8.629  18.869 638.916  1.00  0.00           H
ATOM   2771  CA  ALA A 220       9.384  18.275 640.797  0.72 10.00           C
ATOM   2772  HA  ALA A 220       8.518  18.836 641.130  1.00  0.00           H
ATOM   2773  CB  ALA A 220       9.196  16.817 641.277  1.00  0.00           C
ATOM   2774  HB1 ALA A 220       8.281  16.388 640.817  1.00  0.00           H
ATOM   2775  HB2 ALA A 220      10.059  16.184 640.977  1.00  0.00           H
ATOM   2776  HB3 ALA A 220       9.084  16.762 642.382  1.00  0.00           H
ATOM   2777  C   ALA A 220      10.351  18.790 641.327  1.00  0.00           C
ATOM   2778  O   ALA A 220      11.409  18.188 641.499  1.00  0.00           O
ATOM   2779  N   GLY A 221      10.892  20.235 642.029  1.00  0.00           N
ATOM   2780  H   GLY A 221       9.928  20.409 642.228  1.00  0.00           H
ATOM   2781  CA  GLY A 221      11.548  20.962 642.340  0.62 10.00           C
ATOM   2782  HA3 GLY A 221      11.284  21.617 641.521  1.00  0.00           H
ATOM   2783  HA2 GLY A 221      12.411  20.338 642.149  1.00  0.00           H
ATOM   2784  C   GLY A 221      11.904  21.970 643.758  1.00  0.00           C
ATOM   2785  O   GLY A 221      12.484  23.046 643.637  1.00  0.00           O
ATOM   2786  N   PRO A 222      11.638  21.763 645.043  1.00  0.00           N
ATOM   2787  CA  PRO A 222      12.007  22.519 645.817  0.27 10.00           C
ATOM   2788  HA  PRO A 222      13.071  22.313 645.829  1.00  0.00           H
ATOM   2789  CD  PRO A 222      10.933  20.633 645.648  1.00  0.00           C
ATOM   2790  HD3 PRO A 222      11.569  19.954 645.037  1.00  0.00           H
ATOM   2791  HD2 PRO A 222       9.958  20.148 645.883  1.00  0.00           H
ATOM   2792  CB  PRO A 222      11.676  23.739 644.937  1.00  0.00           C
ATOM   2793  HB3 PRO A 222      12.527  23.929 644.245  1.00  0.00           H
ATOM   2794  HB2 PRO A 222      11.483  24.655 645.531  1.00  0.00           H
ATOM   2795  CG  PRO A 222      10.454  23.301 644.124  1.00  0.00           C
ATOM   2796  HG3 PRO A 222      10.336  23.870 643.181  1.00  0.00           H
ATOM   2797  HG2 PRO A 222       9.537  23.420 644.746  1.00  0.00           H
ATOM   2798  C   PRO A 222      11.559  22.692 647.134  1.00  0.00           C
ATOM   2799  O   PRO A 222      12.244  23.307 647.951  1.00  0.00           O
ATOM   2800  N   ALA A 223      10.191  21.944 647.329  1.00  0.00           N
ATOM   2801  H   ALA A 223       9.719  21.369 646.661  1.00  0.00           H
ATOM   2802  CA  ALA A 223       9.510  22.092 648.631  0.84 10.00           C
ATOM   2803  HA  ALA A 223       8.518  21.750 648.359  1.00  0.00           H
ATOM   2804  CB  ALA A 223      10.209  20.925 649.366  1.00  0.00           C
ATOM   2805  HB1 ALA A 223      10.295  20.053 648.684  1.00  0.00           H
ATOM   2806  HB2 ALA A 223      11.235  21.212 649.685  1.00  0.00           H
ATOM   2807  HB3 ALA A 223       9.637  20.605 650.263  1.00  0.00           H
ATOM   2808  C   ALA A 223       9.264  23.592 649.796  1.00  0.00           C
ATOM   2809  O   ALA A 223       8.832  23.475 650.941  1.00  0.00           O
ATOM   2810  N   GLY A 224       9.262  24.211 650.004  1.00  0.00           N
ATOM   2811  H   GLY A 224      10.125  24.562 649.642  1.00  0.00           H
ATOM   2812  CA  GLY A 224       8.514  25.103 650.716  0.53 10.00           C
ATOM   2813  HA3 GLY A 224       7.643  24.510 650.960  1.00  0.00           H
ATOM   2814  HA2 GLY A 224       8.334  25.877 649.982  1.00  0.00           H
ATOM   2815  C   GLY A 224       9.103  25.912 652.260  1.00  0.00           C
ATOM   2816  O   GLY A 224      10.301  26.103 652.454  1.00  0.00           O
ATOM   2817  N   ASN A 225       9.169  26.167 652.765  1.00  0.00           N
ATOM   2818  H   ASN A 225       9.626  25.302 652.970  1.00  0.00           H
ATOM   2819  CA  ASN A 225       9.141  27.147 653.911  0.69 10.00           C
ATOM   2820  HA  ASN A 225       9.717  27.894 653.375  1.00  0.00           H
ATOM   2821  CB  ASN A 225       7.606  27.392 653.751  1.00  0.00           C
ATOM   2822  HB3 ASN A 225       7.432  27.806 652.733  1.00  0.00           H
ATOM   2823  HB2 ASN A 225       7.053  26.433 653.820  1.00  0.00           H
ATOM   2824  CG  ASN A 225       7.019  28.390 654.754  1.00  0.00           C
ATOM   2825  OD1 ASN A 225       5.825  28.696 654.765  1.00  0.00           O
ATOM   2826  ND2 ASN A 225       7.892  28.939 655.629  1.00  0.00           N
ATOM   2827 HD22 ASN A 225       7.527  29.582 656.297  1.00  0.00           H
ATOM   2828 HD21 ASN A 225       8.851  28.674 655.608  1.00  0.00           H
ATOM   2829  C   ASN A 225       9.475  27.161 654.970  1.00  0.00           C
ATOM   2830  O   ASN A 225      10.572  27.627 655.268  1.00  0.00           O
HETATM 2831  N   HYP A 226       8.579  26.495 656.884  1.00  0.00           N
HETATM 2832  CD  HYP A 226       7.600  25.438 656.636  1.00  0.00           C
HETATM 2833  HD1 HYP A 226       8.326  24.902 655.983  1.00  0.00           H
HETATM 2834  HD2 HYP A 226       6.560  25.295 656.262  1.00  0.00           H
HETATM 2835  CA  HYP A 226       8.667  26.687 657.750  0.85 10.00           C
HETATM 2836  HA  HYP A 226       9.285  26.039 658.361  1.00  0.00           H
HETATM 2837  CB  HYP A 226       9.056  28.167 657.921  1.00  0.00           C
HETATM 2838  HB1 HYP A 226       8.748  27.781 657.900  1.00  0.00           H
HETATM 2839  HB2 HYP A 226       8.666  28.847 656.245  1.00  0.00           H
HETATM 2840  CG  HYP A 226       8.382  28.876 656.742  1.00  0.00           C
HETATM 2841  HG  HYP A 226       8.871  29.834 656.477  1.00  0.00           H
HETATM 2842  OE  HYP A 226       7.311  29.063 656.989  1.00  0.00           O
HETATM 2843  HE  HYP A 226       6.752  28.617 656.348  1.00  0.00           H
HETATM 2844  C   HYP A 226       7.029  26.417 658.132  1.00  0.00           C
HETATM 2845  O   HYP A 226       6.597  25.269 658.250  1.00  0.00           O
ATOM   2846  N   GLY A 227       6.160  27.463 658.257  1.00  0.00           N
ATOM   2847  H   GLY A 227       6.316  28.445 658.159  1.00  0.00           H
ATOM   2848  CA  GLY A 227       4.986  27.127 658.538  0.54 10.00           C
ATOM   2849  HA3 GLY A 227       4.757  26.106 658.811  1.00  0.00           H
ATOM   2850  HA2 GLY A 227       4.143  27.683 658.151  1.00  0.00           H
ATOM   2851  C   GLY A 227       5.347  27.641 659.428  1.00  0.00           C
ATOM   2852  O   GLY A 227       6.548  27.697 659.680  1.00  0.00           O
ATOM   2853  N   ALA A 228       4.873  28.659 661.033  1.00  0.00           N
ATOM   2854  H   ALA A 228       3.964  29.070 661.101  1.00  0.00           H
ATOM   2855  CA  ALA A 228       5.525  28.826 661.886  0.34 10.00           C
ATOM   2856  HA  ALA A 228       5.709  27.759 661.837  1.00  0.00           H
ATOM   2857  CB  ALA A 228       6.399  29.490 660.797  1.00  0.00           C
ATOM   2858  HB1 ALA A 228       6.101  29.111 659.797  1.00  0.00           H
ATOM   2859  HB2 ALA A 228       6.266  30.594 660.797  1.00  0.00           H
ATOM   2860  HB3 ALA A 228       7.477  29.264 660.943  1.00  0.00           H
ATOM   2861  C   ALA A 228       5.842  29.158 662.921  1.00  0.00           C
ATOM   2862  O   ALA A 228       5.676  30.307 663.326  1.00  0.00           O
ATOM   2863  N   ASP A 229       6.504  28.545 664.154  1.00  0.00           N
ATOM   2864  H   ASP A 229       6.485  27.549 664.186  1.00  0.00           H
ATOM   2865  CA  ASP A 229       7.159  29.129 665.291  0.75 10.00           C
ATOM   2866  HA  ASP A 229       8.221  28.965 665.435  1.00  0.00           H
ATOM   2867  CB  ASP A 229       6.727  30.442 666.018  1.00  0.00           C
ATOM   2868  HB3 ASP A 229       6.773  31.288 665.303  1.00  0.00           H
ATOM   2869  HB2 ASP A 229       5.687  30.358 666.392  1.00  0.00           H
ATOM   2870  CG  ASP A 229       7.634  30.787 667.190  1.00  0.00           C
ATOM   2871  OD1 ASP A 229       7.378  31.826 667.848  1.00  0.00           O
ATOM   2872  OD2 ASP A 229       8.692  30.126 667.323  1.00  0.00           O
ATOM   2873  C   ASP A 229       6.296  27.608 665.901  1.00  0.00           C
ATOM   2874  O   ASP A 229       6.447  27.220 667.062  1.00  0.00           O
ATOM   2875  N   GLY A 230       5.816  26.840 666.086  1.00  0.00           N
ATOM   2876  H   GLY A 230       5.257  27.475 666.618  1.00  0.00           H
ATOM   2877  CA  GLY A 230       5.501  25.830 666.101  0.38 10.00           C
ATOM   2878  HA3 GLY A 230       6.262  25.068 666.198  1.00  0.00           H
ATOM   2879  HA2 GLY A 230       4.669  25.549 665.470  1.00  0.00           H
ATOM   2880  C   GLY A 230       5.098  26.052 667.129  1.00  0.00           C
ATOM   2881  O   GLY A 230       5.258  27.156 667.644  1.00  0.00           O
ATOM   2882  N   GLN A 231       4.278  25.835 668.699  1.00  0.00           N
ATOM   2883  H   GLN A 231       4.088  24.877 668.493  1.00  0.00           H
ATOM   2884  CA  GLN A 231       3.948  26.136 669.576  0.15 10.00           C
ATOM   2885  HA  GLN A 231       3.875  27.126 669.143  1.00  0.00           H
ATOM   2886  CB  GLN A 231       2.681  25.303 669.239  1.00  0.00           C
ATOM   2887  HB3 GLN A 231       2.262  25.720 668.294  1.00  0.00           H
ATOM   2888  HB2 GLN A 231       2.979  24.254 669.010  1.00  0.00           H
ATOM   2889  CG  GLN A 231       1.567  25.311 670.322  1.00  0.00           C
ATOM   2890  HG3 GLN A 231       1.947  24.879 671.273  1.00  0.00           H
ATOM   2891  HG2 GLN A 231       1.229  26.347 670.531  1.00  0.00           H
ATOM   2892  CD  GLN A 231       0.352  24.469 669.920  1.00  0.00           C
ATOM   2893  OE1 GLN A 231      -0.627  24.361 670.656  1.00  0.00           O
ATOM   2894  NE2 GLN A 231       0.404  23.859 668.714  1.00  0.00           N
ATOM   2895 HE22 GLN A 231      -0.388  23.315 668.450  1.00  0.00           H
ATOM   2896 HE21 GLN A 231       1.214  23.953 668.146  1.00  0.00           H
ATOM   2897  C   GLN A 231       4.096  26.274 670.811  1.00  0.00           C
ATOM   2898  O   GLN A 231       3.124  26.258 671.563  1.00  0.00           O
HETATM 2899  N   HYP A 232       5.187  26.488 671.910  1.00  0.00           N
HETATM 2900  CD  HYP A 232       6.491  26.379 671.258  1.00  0.00           C
HETATM 2901  HD1 HYP A 232       6.612  27.201 670.517  1.00  0.00           H
HETATM 2902  HD2 HYP A 232       6.826  25.409 670.822  1.00  0.00           H
HETATM 2903  CA  HYP A 232       5.279  26.741 673.157  0.68 10.00           C
HETATM 2904  HA  HYP A 232       5.875  27.646 673.146  1.00  0.00           H
HETATM 2905  CB  HYP A 232       3.778  27.053 673.306  1.00  0.00           C
HETATM 2906  HB1 HYP A 232       3.748  27.405 673.143  1.00  0.00           H
HETATM 2907  HB2 HYP A 232       3.480  26.400 671.954  1.00  0.00           H
HETATM 2908  CG  HYP A 232       3.097  26.148 672.275  1.00  0.00           C
HETATM 2909  HG  HYP A 232       2.102  26.521 671.962  1.00  0.00           H
HETATM 2910  OE  HYP A 232       2.991  25.123 672.699  1.00  0.00           O
HETATM 2911  HE  HYP A 232       3.463  24.496 672.146  1.00  0.00           H
HETATM 2912  C   HYP A 232       5.650  26.064 673.982  1.00  0.00           C
HETATM 2913  O   HYP A 232       6.552  26.433 674.735  1.00  0.00           O
ATOM   2914  N   GLY A 233       5.371  25.075 674.229  1.00  0.00           N
ATOM   2915  H   GLY A 233       4.936  24.952 673.339  1.00  0.00           H
ATOM   2916  CA  GLY A 233       5.298  23.644 675.345  0.38 10.00           C
ATOM   2917  HA3 GLY A 233       6.331  23.443 675.592  1.00  0.00           H
ATOM   2918  HA2 GLY A 233       4.821  22.867 674.762  1.00  0.00           H
ATOM   2919  C   GLY A 233       4.474  23.806 676.728  1.00  0.00           C
ATOM   2920  O   GLY A 233       3.928  24.868 677.016  1.00  0.00           O
ATOM   2921  N   ALA A 234       4.283  23.191 677.481  1.00  0.00           N
ATOM   2922  H   ALA A 234       4.826  22.359 677.369  1.00  0.00           H
ATOM   2923  CA  ALA A 234       3.449  23.224 678.630  0.51 10.00           C
ATOM   2924  HA  ALA A 234       2.578  23.851 678.477  1.00  0.00           H
ATOM   2925  CB  ALA A 234       2.937  21.815 679.006  1.00  0.00           C
ATOM   2926  HB1 ALA A 234       2.330  21.403 678.172  1.00  0.00           H
ATOM   2927  HB2 ALA A 234       3.784  21.117 679.189  1.00  0.00           H
ATOM   2928  HB3 ALA A 234       2.298  21.840 679.915  1.00  0.00           H
ATOM   2929  C   ALA A 234       4.044  23.699 679.504  1.00  0.00           C
ATOM   2930  O   ALA A 234       4.962  23.113 680.074  1.00  0.00           O
ATOM   2931  N   LYS A 235       4.497  24.882 680.656  1.00  0.00           N
ATOM   2932  H   LYS A 235       5.027  25.604 680.212  1.00  0.00           H
ATOM   2933  CA  LYS A 235       4.321  25.032 681.859  0.79 10.00           C
ATOM   2934  HA  LYS A 235       3.868  25.991 682.078  1.00  0.00           H
ATOM   2935  CB  LYS A 235       3.522  23.887 682.547  1.00  0.00           C
ATOM   2936  HB3 LYS A 235       2.530  23.830 682.042  1.00  0.00           H
ATOM   2937  HB2 LYS A 235       4.031  22.918 682.345  1.00  0.00           H
ATOM   2938  CG  LYS A 235       3.286  24.051 684.063  1.00  0.00           C
ATOM   2939  HG3 LYS A 235       4.270  24.118 684.580  1.00  0.00           H
ATOM   2940  HG2 LYS A 235       2.749  25.010 684.245  1.00  0.00           H
ATOM   2941  CD  LYS A 235       2.491  22.887 684.685  1.00  0.00           C
ATOM   2942  HD3 LYS A 235       1.514  22.807 684.155  1.00  0.00           H
ATOM   2943  HD2 LYS A 235       3.052  21.943 684.495  1.00  0.00           H
ATOM   2944  CE  LYS A 235       2.269  23.072 686.192  1.00  0.00           C
ATOM   2945  HE3 LYS A 235       3.243  23.131 686.726  1.00  0.00           H
ATOM   2946  HE2 LYS A 235       1.701  24.008 686.392  1.00  0.00           H
ATOM   2947  NZ  LYS A 235       1.512  21.949 686.738  1.00  0.00           N
ATOM   2948  HZ1 LYS A 235       1.367  22.080 687.760  1.00  0.00           H
ATOM   2949  HZ2 LYS A 235       0.589  21.888 686.263  1.00  0.00           H
ATOM   2950  HZ3 LYS A 235       2.039  21.067 686.576  1.00  0.00           H
ATOM   2951  C   LYS A 235       5.708  25.082 682.342  1.00  0.00           C
ATOM   2952  O   LYS A 235       6.344  24.049 682.535  1.00  0.00           O
ATOM   2953  N   GLY A 236       6.943  25.324 682.777  1.00  0.00           N
ATOM   2954  H   GLY A 236       7.071  26.313 682.718  1.00  0.00           H
ATOM   2955  CA  GLY A 236       7.853  24.723 683.182  0.79 10.00           C
ATOM   2956  HA3 GLY A 236       8.692  25.208 682.702  1.00  0.00           H
ATOM   2957  HA2 GLY A 236       7.658  23.719 682.829  1.00  0.00           H
ATOM   2958  C   GLY A 236       8.152  24.645 684.721  1.00  0.00           C
ATOM   2959  O   GLY A 236       8.242  25.667 685.398  1.00  0.00           O
ATOM   2960  N   ALA A 237       8.411  23.543 685.843  1.00  0.00           N
ATOM   2961  H   ALA A 237       8.644  22.685 685.386  1.00  0.00           H
ATOM   2962  CA  ALA A 237       8.399  23.511 686.744  0.79 10.00           C
ATOM   2963  HA  ALA A 237       8.280  22.453 686.947  1.00  0.00           H
ATOM   2964  CB  ALA A 237       9.862  23.880 687.083  1.00  0.00           C
ATOM   2965  HB1 ALA A 237      10.552  23.301 686.433  1.00  0.00           H
ATOM   2966  HB2 ALA A 237      10.052  24.961 686.906  1.00  0.00           H
ATOM   2967  HB3 ALA A 237      10.108  23.645 688.141  1.00  0.00           H
ATOM   2968  C   ALA A 237       7.444  24.221 687.643  1.00  0.00           C
ATOM   2969  O   ALA A 237       7.716  24.497 688.811  1.00  0.00           O
ATOM   2970  N   ASN A 238       6.732  24.555 687.728  1.00  0.00           N
ATOM   2971  H   ASN A 238       6.332  23.709 687.376  1.00  0.00           H
ATOM   2972  CA  ASN A 238       5.625  25.732 688.114  0.79 10.00           C
ATOM   2973  HA  ASN A 238       5.791  26.582 687.461  1.00  0.00           H
ATOM   2974  CB  ASN A 238       4.168  25.185 687.973  1.00  0.00           C
ATOM   2975  HB3 ASN A 238       4.020  24.880 686.914  1.00  0.00           H
ATOM   2976  HB2 ASN A 238       4.034  24.281 688.601  1.00  0.00           H
ATOM   2977  CG  ASN A 238       3.076  26.205 688.310  1.00  0.00           C
ATOM   2978  OD1 ASN A 238       1.875  25.935 688.250  1.00  0.00           O
ATOM   2979  ND2 ASN A 238       3.502  27.438 688.666  1.00  0.00           N
ATOM   2980 HD22 ASN A 238       2.807  28.112 688.900  1.00  0.00           H
ATOM   2981 HD21 ASN A 238       4.476  27.634 688.715  1.00  0.00           H
ATOM   2982  C   ASN A 238       5.988  26.200 689.637  1.00  0.00           C
ATOM   2983  O   ASN A 238       5.644  27.307 690.044  1.00  0.00           O
ATOM   2984  N   GLY A 239       6.336  25.842 690.136  1.00  0.00           N
ATOM   2985  H   GLY A 239       6.978  25.108 689.916  1.00  0.00           H
ATOM   2986  CA  GLY A 239       6.133  26.184 691.841  0.79 10.00           C
ATOM   2987  HA3 GLY A 239       5.633  27.114 691.610  1.00  0.00           H
ATOM   2988  HA2 GLY A 239       7.203  26.275 691.969  1.00  0.00           H
ATOM   2989  C   GLY A 239       5.865  25.937 692.437  1.00  0.00           C
ATOM   2990  O   GLY A 239       4.719  26.221 692.779  1.00  0.00           O
ATOM   2991  N   ALA A 240       6.609  24.580 694.142  1.00  0.00           N
ATOM   2992  H   ALA A 240       7.439  24.683 693.595  1.00  0.00           H
ATOM   2993  CA  ALA A 240       6.694  24.057 694.895  0.79 10.00           C
ATOM   2994  HA  ALA A 240       6.499  23.071 694.490  1.00  0.00           H
ATOM   2995  CB  ALA A 240       8.221  24.168 695.111  1.00  0.00           C
ATOM   2996  HB1 ALA A 240       8.744  24.060 694.136  1.00  0.00           H
ATOM   2997  HB2 ALA A 240       8.493  25.158 695.537  1.00  0.00           H
ATOM   2998  HB3 ALA A 240       8.597  23.374 695.792  1.00  0.00           H
ATOM   2999  C   ALA A 240       5.974  24.130 696.172  1.00  0.00           C
ATOM   3000  O   ALA A 240       4.848  23.659 696.323  1.00  0.00           O
HETATM 3001  N   HYP A 241       6.271  24.671 697.441  1.00  0.00           N
HETATM 3002  CD  HYP A 241       7.529  25.384 697.661  1.00  0.00           C
HETATM 3003  HD1 HYP A 241       7.308  25.619 696.595  1.00  0.00           H
HETATM 3004  HD2 HYP A 241       8.624  25.450 697.857  1.00  0.00           H
HETATM 3005  CA  HYP A 241       5.539  24.643 698.470  0.79 10.00           C
HETATM 3006  HA  HYP A 241       4.656  25.271 698.494  1.00  0.00           H
HETATM 3007  CB  HYP A 241       5.208  23.185 698.840  1.00  0.00           C
HETATM 3008  HB1 HYP A 241       4.946  23.073 698.745  1.00  0.00           H
HETATM 3009  HB2 HYP A 241       6.864  22.827 698.476  1.00  0.00           H
HETATM 3010  CG  HYP A 241       6.440  22.391 698.397  1.00  0.00           C
HETATM 3011  HG  HYP A 241       6.221  21.321 698.210  1.00  0.00           H
HETATM 3012  OE  HYP A 241       7.232  22.476 699.176  1.00  0.00           O
HETATM 3013  HE  HYP A 241       8.016  22.878 698.794  1.00  0.00           H
HETATM 3014  C   HYP A 241       6.752  25.321 699.531  1.00  0.00           C
HETATM 3015  O   HYP A 241       7.035  24.764 700.592  1.00  0.00           O
ATOM   3016  N   GLY A 242       7.425  26.228 699.595  1.00  0.00           N
ATOM   3017  H   GLY A 242       7.824  26.368 698.690  1.00  0.00           H
ATOM   3018  CA  GLY A 242       7.748  26.995 700.415  0.79 10.00           C
ATOM   3019  HA3 GLY A 242       6.858  27.263 700.967  1.00  0.00           H
ATOM   3020  HA2 GLY A 242       8.224  27.825 699.910  1.00  0.00           H
ATOM   3021  C   GLY A 242       8.318  26.660 700.972  1.00  0.00           C
ATOM   3022  O   GLY A 242       8.742  25.516 700.828  1.00  0.00           O
ATOM   3023  N   ILE A 243       9.463  26.283 702.276  1.00  0.00           N
ATOM   3024  H   ILE A 243      10.272  26.235 701.693  1.00  0.00           H
ATOM   3025  CA  ILE A 243       9.698  26.064 703.522  0.82 10.00           C
ATOM   3026  HA  ILE A 243       9.531  25.005 703.372  1.00  0.00           H
ATOM   3027  CB  ILE A 243      11.210  26.390 703.266  1.00  0.00           C
ATOM   3028  HB  ILE A 243      11.562  25.573 702.586  1.00  0.00           H
ATOM   3029  CG1 ILE A 243      12.092  26.283 704.536  1.00  0.00           C
ATOM   3030 HG13 ILE A 243      11.702  26.965 705.324  1.00  0.00           H
ATOM   3031 HG12 ILE A 243      12.024  25.245 704.936  1.00  0.00           H
ATOM   3032  CG2 ILE A 243      11.446  27.714 702.505  1.00  0.00           C
ATOM   3033 HG21 ILE A 243      12.513  27.815 702.217  1.00  0.00           H
ATOM   3034 HG22 ILE A 243      10.842  27.749 701.574  1.00  0.00           H
ATOM   3035 HG23 ILE A 243      11.172  28.588 703.134  1.00  0.00           H
ATOM   3036  CD1 ILE A 243      13.578  26.601 704.297  1.00  0.00           C
ATOM   3037 HD11 ILE A 243      14.160  26.449 705.232  1.00  0.00           H
ATOM   3038 HD12 ILE A 243      14.000  25.937 703.513  1.00  0.00           H
ATOM   3039 HD13 ILE A 243      13.713  27.655 703.976  1.00  0.00           H
ATOM   3040  C   ILE A 243       9.373  26.298 704.563  1.00  0.00           C
ATOM   3041  O   ILE A 243       8.619  27.243 704.786  1.00  0.00           O
ATOM   3042  N   ALA A 244       9.441  25.998 705.704  1.00  0.00           N
ATOM   3043  H   ALA A 244      10.390  25.784 705.475  1.00  0.00           H
ATOM   3044  CA  ALA A 244       9.019  25.737 707.263  0.79 10.00           C
ATOM   3045  HA  ALA A 244       8.304  24.923 707.287  1.00  0.00           H
ATOM   3046  CB  ALA A 244      10.283  25.257 708.012  1.00  0.00           C
ATOM   3047  HB1 ALA A 244      10.712  24.374 707.492  1.00  0.00           H
ATOM   3048  HB2 ALA A 244      11.061  26.052 708.034  1.00  0.00           H
ATOM   3049  HB3 ALA A 244      10.051  24.959 709.058  1.00  0.00           H
ATOM   3050  C   ALA A 244       8.614  26.461 707.711  1.00  0.00           C
ATOM   3051  O   ALA A 244       7.600  27.015 707.290  1.00  0.00           O
ATOM   3052  N   GLY A 245       8.987  27.065 708.858  1.00  0.00           N
ATOM   3053  H   GLY A 245       9.713  26.446 709.155  1.00  0.00           H
ATOM   3054  CA  GLY A 245       8.678  28.413 709.903  0.79 10.00           C
ATOM   3055  HA3 GLY A 245       7.615  28.468 710.092  1.00  0.00           H
ATOM   3056  HA2 GLY A 245       9.097  29.305 709.458  1.00  0.00           H
ATOM   3057  C   GLY A 245       9.445  28.156 711.353  1.00  0.00           C
ATOM   3058  O   GLY A 245       8.829  27.722 712.323  1.00  0.00           O
ATOM   3059  N   ALA A 246      10.532  28.131 712.275  1.00  0.00           N
ATOM   3060  H   ALA A 246      11.153  27.469 711.858  1.00  0.00           H
ATOM   3061  CA  ALA A 246      10.801  28.474 713.011  0.79 10.00           C
ATOM   3062  HA  ALA A 246      11.733  27.933 712.897  1.00  0.00           H
ATOM   3063  CB  ALA A 246      10.936  29.790 712.211  1.00  0.00           C
ATOM   3064  HB1 ALA A 246      11.098  29.558 711.137  1.00  0.00           H
ATOM   3065  HB2 ALA A 246      10.012  30.404 712.293  1.00  0.00           H
ATOM   3066  HB3 ALA A 246      11.797  30.398 712.565  1.00  0.00           H
ATOM   3067  C   ALA A 246      10.677  28.695 714.198  1.00  0.00           C
ATOM   3068  O   ALA A 246      10.761  29.827 714.672  1.00  0.00           O
HETATM 3069  N   HYP A 247      10.348  27.701 715.761  1.00  0.00           N
HETATM 3070  CD  HYP A 247       9.221  26.775 715.646  1.00  0.00           C
HETATM 3071  HD1 HYP A 247       9.530  26.114 714.805  1.00  0.00           H
HETATM 3072  HD2 HYP A 247       8.177  27.134 715.497  1.00  0.00           H
HETATM 3073  CA  HYP A 247      10.831  27.653 716.726  0.79 10.00           C
HETATM 3074  HA  HYP A 247      11.058  26.695 717.178  1.00  0.00           H
HETATM 3075  CB  HYP A 247      12.026  28.619 716.818  1.00  0.00           C
HETATM 3076  HB1 HYP A 247      11.744  28.843 716.808  1.00  0.00           H
HETATM 3077  HB2 HYP A 247      11.988  29.330 715.827  1.00  0.00           H
HETATM 3078  CG  HYP A 247      11.635  29.796 715.918  1.00  0.00           C
HETATM 3079  HG  HYP A 247      12.509  30.367 715.548  1.00  0.00           H
HETATM 3080  OE  HYP A 247      10.958  30.479 716.481  1.00  0.00           O
HETATM 3081  HE  HYP A 247      10.116  30.543 716.024  1.00  0.00           H
HETATM 3082  C   HYP A 247       9.479  28.282 717.440  1.00  0.00           C
HETATM 3083  O   HYP A 247       9.486  29.429 717.889  1.00  0.00           O
ATOM   3084  N   GLY A 248       8.373  27.929 717.729  1.00  0.00           N
ATOM   3085  H   GLY A 248       7.838  27.242 717.239  1.00  0.00           H
ATOM   3086  CA  GLY A 248       7.768  28.487 718.799  0.79 10.00           C
ATOM   3087  HA3 GLY A 248       7.357  27.528 719.085  1.00  0.00           H
ATOM   3088  HA2 GLY A 248       7.126  29.072 718.154  1.00  0.00           H
ATOM   3089  C   GLY A 248       8.051  29.405 720.250  1.00  0.00           C
ATOM   3090  O   GLY A 248       9.171  29.834 720.516  1.00  0.00           O
ATOM   3091  N   PHE A 249       7.559  29.955 721.392  1.00  0.00           N
ATOM   3092  H   PHE A 249       6.828  29.303 721.589  1.00  0.00           H
ATOM   3093  CA  PHE A 249       7.630  30.602 721.970  0.79 10.00           C
ATOM   3094  HA  PHE A 249       8.661  30.840 721.736  1.00  0.00           H
ATOM   3095  CB  PHE A 249       6.657  31.571 721.230  1.00  0.00           C
ATOM   3096  HB3 PHE A 249       7.071  31.804 720.225  1.00  0.00           H
ATOM   3097  HB2 PHE A 249       5.664  31.098 721.074  1.00  0.00           H
ATOM   3098  CG  PHE A 249       6.491  32.891 721.946  1.00  0.00           C
ATOM   3099  CD1 PHE A 249       7.345  33.969 721.655  1.00  0.00           C
ATOM   3100  HD1 PHE A 249       8.100  33.861 720.888  1.00  0.00           H
ATOM   3101  CD2 PHE A 249       5.511  33.051 722.941  1.00  0.00           C
ATOM   3102  HD2 PHE A 249       4.849  32.231 723.185  1.00  0.00           H
ATOM   3103  CE1 PHE A 249       7.232  35.178 722.352  1.00  0.00           C
ATOM   3104  HE1 PHE A 249       7.893  36.001 722.118  1.00  0.00           H
ATOM   3105  CE2 PHE A 249       5.397  34.257 723.643  1.00  0.00           C
ATOM   3106  HE2 PHE A 249       4.644  34.364 724.412  1.00  0.00           H
ATOM   3107  CZ  PHE A 249       6.259  35.321 723.349  1.00  0.00           C
ATOM   3108  HZ  PHE A 249       6.167  36.254 723.886  1.00  0.00           H
ATOM   3109  C   PHE A 249       7.519  30.662 723.148  1.00  0.00           C
ATOM   3110  O   PHE A 249       6.697  31.419 723.659  1.00  0.00           O
HETATM 3111  N   HYP A 250       8.143  30.006 724.821  1.00  0.00           N
HETATM 3112  CD  HYP A 250       9.176  31.042 724.805  1.00  0.00           C
HETATM 3113  HD1 HYP A 250      10.201  30.994 724.374  1.00  0.00           H
HETATM 3114  HD2 HYP A 250       8.497  31.616 724.133  1.00  0.00           H
HETATM 3115  CA  HYP A 250       8.180  29.455 725.611  0.79 10.00           C
HETATM 3116  HA  HYP A 250       8.440  28.440 725.333  1.00  0.00           H
HETATM 3117  CB  HYP A 250       9.314  30.134 726.400  1.00  0.00           C
HETATM 3118  HB1 HYP A 250       9.397  30.464 726.724  1.00  0.00           H
HETATM 3119  HB2 HYP A 250       9.100  31.276 725.853  1.00  0.00           H
HETATM 3120  CG  HYP A 250       9.212  31.614 726.017  1.00  0.00           C
HETATM 3121  HG  HYP A 250      10.164  32.163 726.156  1.00  0.00           H
HETATM 3122  OE  HYP A 250       8.413  32.097 726.625  1.00  0.00           O
HETATM 3123  HE  HYP A 250       7.737  32.451 726.043  1.00  0.00           H
HETATM 3124  C   HYP A 250       6.876  29.438 726.399  1.00  0.00           C
HETATM 3125  O   HYP A 250       6.453  30.467 726.928  1.00  0.00           O
ATOM   3126  N   GLY A 251       6.363  28.597 726.538  1.00  0.00           N
ATOM   3127  H   GLY A 251       7.118  27.952 726.652  1.00  0.00           H
ATOM   3128  CA  GLY A 251       4.876  27.959 726.637  0.79 10.00           C
ATOM   3129  HA3 GLY A 251       5.019  26.908 726.426  1.00  0.00           H
ATOM   3130  HA2 GLY A 251       4.301  28.488 725.889  1.00  0.00           H
ATOM   3131  C   GLY A 251       4.000  28.100 728.220  1.00  0.00           C
ATOM   3132  O   GLY A 251       2.823  27.761 728.322  1.00  0.00           O
ATOM   3133  N   ALA A 252       4.242  28.297 728.688  1.00  0.00           N
ATOM   3134  H   ALA A 252       5.142  28.703 728.846  1.00  0.00           H
ATOM   3135  CA  ALA A 252       3.269  28.174 730.031  0.79 10.00           C
ATOM   3136  HA  ALA A 252       2.543  28.976 729.959  1.00  0.00           H
ATOM   3137  CB  ALA A 252       2.499  26.844 729.861  1.00  0.00           C
ATOM   3138  HB1 ALA A 252       2.018  26.817 728.860  1.00  0.00           H
ATOM   3139  HB2 ALA A 252       3.185  25.973 729.934  1.00  0.00           H
ATOM   3140  HB3 ALA A 252       1.702  26.732 730.627  1.00  0.00           H
ATOM   3141  C   ALA A 252       3.932  28.284 731.523  1.00  0.00           C
ATOM   3142  O   ALA A 252       3.493  29.041 732.387  1.00  0.00           O
ATOM   3143  N   ARG A 253       5.084  27.656 732.290  1.00  0.00           N
ATOM   3144  H   ARG A 253       5.582  26.898 731.877  1.00  0.00           H
ATOM   3145  CA  ARG A 253       5.374  27.940 733.160  0.79 10.00           C
ATOM   3146  HA  ARG A 253       6.240  28.555 732.945  1.00  0.00           H
ATOM   3147  CB  ARG A 253       4.224  28.868 733.644  1.00  0.00           C
ATOM   3148  HB3 ARG A 253       4.157  29.700 732.902  1.00  0.00           H
ATOM   3149  HB2 ARG A 253       3.256  28.324 733.584  1.00  0.00           H
ATOM   3150  CG  ARG A 253       4.405  29.495 735.048  1.00  0.00           C
ATOM   3151  HG3 ARG A 253       4.583  28.677 735.780  1.00  0.00           H
ATOM   3152  HG2 ARG A 253       5.335  30.109 735.053  1.00  0.00           H
ATOM   3153  CD  ARG A 253       3.243  30.405 735.482  1.00  0.00           C
ATOM   3154  HD3 ARG A 253       3.131  31.238 734.750  1.00  0.00           H
ATOM   3155  HD2 ARG A 253       2.281  29.843 735.533  1.00  0.00           H
ATOM   3156  NE  ARG A 253       3.577  30.924 736.852  1.00  0.00           N
ATOM   3157  HE  ARG A 253       4.459  30.587 737.199  1.00  0.00           H
ATOM   3158  CZ  ARG A 253       2.774  31.752 737.536  1.00  0.00           C
ATOM   3159  NH1 ARG A 253       3.168  32.151 738.743  1.00  0.00           N
ATOM   3160 HH11 ARG A 253       2.593  32.743 739.291  1.00  0.00           H
ATOM   3161 HH12 ARG A 253       3.994  31.715 739.107  1.00  0.00           H
ATOM   3162  NH2 ARG A 253       1.627  32.198 737.034  1.00  0.00           N
ATOM   3163 HH21 ARG A 253       1.102  32.876 737.530  1.00  0.00           H
ATOM   3164 HH22 ARG A 253       1.443  31.991 736.083  1.00  0.00           H
ATOM   3165  C   ARG A 253       5.868  26.790 734.397  1.00  0.00           C
ATOM   3166  O   ARG A 253       6.764  27.053 735.194  1.00  0.00           O
ATOM   3167  N   GLY A 254       5.318  25.633 734.521  1.00  0.00           N
ATOM   3168  H   GLY A 254       4.853  25.024 733.879  1.00  0.00           H
ATOM   3169  CA  GLY A 254       5.408  25.190 735.771  0.93 10.00           C
ATOM   3170  HA3 GLY A 254       6.129  25.879 736.188  1.00  0.00           H
ATOM   3171  HA2 GLY A 254       5.787  24.188 735.619  1.00  0.00           H
ATOM   3172  C   GLY A 254       4.319  25.111 736.657  1.00  0.00           C
ATOM   3173  O   GLY A 254       3.241  25.633 736.378  1.00  0.00           O
ATOM   3174  N   PRO A 255       3.681  24.677 737.923  1.00  0.00           N
ATOM   3175  CA  PRO A 255       3.526  24.721 739.097  1.00 10.00           C
ATOM   3176  HA  PRO A 255       2.487  25.018 739.179  1.00  0.00           H
ATOM   3177  CD  PRO A 255       2.848  23.661 737.280  1.00  0.00           C
ATOM   3178  HD3 PRO A 255       2.123  22.853 737.034  1.00  0.00           H
ATOM   3179  HD2 PRO A 255       3.119  24.234 736.364  1.00  0.00           H
ATOM   3180  CB  PRO A 255       3.700  23.204 739.300  1.00  0.00           C
ATOM   3181  HB3 PRO A 255       2.723  22.701 739.125  1.00  0.00           H
ATOM   3182  HB2 PRO A 255       4.061  22.946 740.316  1.00  0.00           H
ATOM   3183  CG  PRO A 255       4.685  22.784 738.204  1.00  0.00           C
ATOM   3184  HG3 PRO A 255       4.610  21.710 737.944  1.00  0.00           H
ATOM   3185  HG2 PRO A 255       5.724  23.013 738.538  1.00  0.00           H
ATOM   3186  C   PRO A 255       4.112  25.288 739.803  1.00  0.00           C
ATOM   3187  O   PRO A 255       4.809  26.229 739.422  1.00  0.00           O
ATOM   3188  N   SER A 256       4.427  25.094 741.909  1.00  0.00           N
ATOM   3189  H   SER A 256       3.941  24.270 742.200  1.00  0.00           H
ATOM   3190  CA  SER A 256       4.861  25.533 742.586  0.87 10.00           C
ATOM   3191  HA  SER A 256       5.855  25.643 742.172  1.00  0.00           H
ATOM   3192  CB  SER A 256       4.182  26.933 742.681  1.00  0.00           C
ATOM   3193  HB3 SER A 256       4.321  27.452 741.705  1.00  0.00           H
ATOM   3194  HB2 SER A 256       3.085  26.822 742.839  1.00  0.00           H
ATOM   3195  OG  SER A 256       4.757  27.751 743.709  1.00  0.00           O
ATOM   3196  HG  SER A 256       4.448  28.654 743.559  1.00  0.00           H
ATOM   3197  C   SER A 256       5.017  24.865 744.020  1.00  0.00           C
ATOM   3198  O   SER A 256       4.044  24.367 744.580  1.00  0.00           O
ATOM   3199  N   GLY A 257       5.660  24.681 744.697  1.00  0.00           N
ATOM   3200  H   GLY A 257       6.323  25.429 744.719  1.00  0.00           H
ATOM   3201  CA  GLY A 257       5.892  23.587 745.682  0.86 10.00           C
ATOM   3202  HA3 GLY A 257       6.965  23.708 745.748  1.00  0.00           H
ATOM   3203  HA2 GLY A 257       5.575  22.774 745.043  1.00  0.00           H
ATOM   3204  C   GLY A 257       5.302  23.287 747.238  1.00  0.00           C
ATOM   3205  O   GLY A 257       4.378  23.953 747.701  1.00  0.00           O
ATOM   3206  N   PRO A 258       5.408  22.720 748.039  1.00  0.00           N
ATOM   3207  CA  PRO A 258       5.208  22.501 749.311  0.96 10.00           C
ATOM   3208  HA  PRO A 258       4.188  22.818 749.494  1.00  0.00           H
ATOM   3209  CD  PRO A 258       6.183  21.658 747.397  1.00  0.00           C
ATOM   3210  HD3 PRO A 258       5.446  21.421 746.596  1.00  0.00           H
ATOM   3211  HD2 PRO A 258       7.163  21.946 746.952  1.00  0.00           H
ATOM   3212  CB  PRO A 258       5.324  20.966 749.261  1.00  0.00           C
ATOM   3213  HB3 PRO A 258       4.335  20.537 748.983  1.00  0.00           H
ATOM   3214  HB2 PRO A 258       5.648  20.529 750.227  1.00  0.00           H
ATOM   3215  CG  PRO A 258       6.324  20.696 748.133  1.00  0.00           C
ATOM   3216  HG3 PRO A 258       6.219  19.684 747.695  1.00  0.00           H
ATOM   3217  HG2 PRO A 258       7.360  20.826 748.522  1.00  0.00           H
ATOM   3218  C   PRO A 258       6.210  23.163 750.489  1.00  0.00           C
ATOM   3219  O   PRO A 258       7.426  23.233 750.308  1.00  0.00           O
ATOM   3220  N   GLN A 259       6.266  23.417 751.072  1.00  0.00           N
ATOM   3221  H   GLN A 259       5.296  23.197 751.153  1.00  0.00           H
ATOM   3222  CA  GLN A 259       6.890  24.105 752.351  0.92 10.00           C
ATOM   3223  HA  GLN A 259       6.362  25.013 752.085  1.00  0.00           H
ATOM   3224  CB  GLN A 259       5.976  23.176 753.197  1.00  0.00           C
ATOM   3225  HB3 GLN A 259       4.926  23.394 752.894  1.00  0.00           H
ATOM   3226  HB2 GLN A 259       6.166  22.115 752.915  1.00  0.00           H
ATOM   3227  CG  GLN A 259       6.094  23.343 754.737  1.00  0.00           C
ATOM   3228  HG3 GLN A 259       7.127  23.109 755.074  1.00  0.00           H
ATOM   3229  HG2 GLN A 259       5.865  24.386 755.038  1.00  0.00           H
ATOM   3230  CD  GLN A 259       5.165  22.395 755.502  1.00  0.00           C
ATOM   3231  OE1 GLN A 259       5.124  22.388 756.731  1.00  0.00           O
ATOM   3232  NE2 GLN A 259       4.385  21.574 754.762  1.00  0.00           N
ATOM   3233 HE22 GLN A 259       3.778  20.960 755.259  1.00  0.00           H
ATOM   3234 HE21 GLN A 259       4.450  21.592 753.770  1.00  0.00           H
ATOM   3235  C   GLN A 259       7.885  24.427 752.959  1.00  0.00           C
ATOM   3236  O   GLN A 259       7.870  24.509 754.185  1.00  0.00           O
ATOM   3237  N   GLY A 260       9.249  24.801 752.842  1.00  0.00           N
ATOM   3238  H   GLY A 260       8.734  25.195 752.081  1.00  0.00           H
ATOM   3239  CA  GLY A 260      10.526  25.068 752.857  0.79 10.00           C
ATOM   3240  HA3 GLY A 260      10.439  26.142 752.769  1.00  0.00           H
ATOM   3241  HA2 GLY A 260      10.783  24.566 751.934  1.00  0.00           H
ATOM   3242  C   GLY A 260      11.441  24.814 753.712  1.00  0.00           C
ATOM   3243  O   GLY A 260      11.163  24.612 754.892  1.00  0.00           O
ATOM   3244  N   PRO A 261      12.335  24.696 753.880  1.00  0.00           N
ATOM   3245  CA  PRO A 261      13.480  23.772 754.919  0.88 10.00           C
ATOM   3246  HA  PRO A 261      13.360  22.700 754.811  1.00  0.00           H
ATOM   3247  CD  PRO A 261      13.014  25.622 752.974  1.00  0.00           C
ATOM   3248  HD3 PRO A 261      13.248  25.491 751.893  1.00  0.00           H
ATOM   3249  HD2 PRO A 261      12.425  26.553 753.136  1.00  0.00           H
ATOM   3250  CB  PRO A 261      14.869  24.238 754.445  1.00  0.00           C
ATOM   3251  HB3 PRO A 261      15.174  23.630 753.563  1.00  0.00           H
ATOM   3252  HB2 PRO A 261      15.644  24.145 755.232  1.00  0.00           H
ATOM   3253  CG  PRO A 261      14.654  25.689 754.004  1.00  0.00           C
ATOM   3254  HG3 PRO A 261      15.415  26.037 753.278  1.00  0.00           H
ATOM   3255  HG2 PRO A 261      14.668  26.351 754.901  1.00  0.00           H
ATOM   3256  C   PRO A 261      13.193  24.199 756.519  1.00  0.00           C
ATOM   3257  O   PRO A 261      12.412  25.111 756.791  1.00  0.00           O
ATOM   3258  N   GLY A 262      13.583  23.884 757.636  1.00  0.00           N
ATOM   3259  H   GLY A 262      14.192  23.268 757.138  1.00  0.00           H
ATOM   3260  CA  GLY A 262      13.669  23.858 758.693  0.79 10.00           C
ATOM   3261  HA3 GLY A 262      14.027  22.838 758.739  1.00  0.00           H
ATOM   3262  HA2 GLY A 262      12.610  23.967 758.886  1.00  0.00           H
ATOM   3263  C   GLY A 262      14.329  24.569 759.609  1.00  0.00           C
ATOM   3264  O   GLY A 262      15.506  24.881 759.437  1.00  0.00           O
ATOM   3265  N   GLY A 263      14.455  25.145 760.614  1.00  0.00           N
ATOM   3266  H   GLY A 263      14.090  24.512 761.296  1.00  0.00           H
ATOM   3267  CA  GLY A 263      14.953  26.426 761.137  0.86 10.00           C
ATOM   3268  HA3 GLY A 263      14.103  26.971 761.524  1.00  0.00           H
ATOM   3269  HA2 GLY A 263      15.475  26.929 760.334  1.00  0.00           H
ATOM   3270  C   GLY A 263      15.969  26.210 762.315  1.00  0.00           C
ATOM   3271  O   GLY A 263      17.043  26.806 762.337  1.00  0.00           O
ATOM   3272  N   PRO A 264      16.652  25.893 763.362  1.00  0.00           N
ATOM   3273  CA  PRO A 264      16.989  25.666 764.255  1.00 10.00           C
ATOM   3274  HA  PRO A 264      17.026  24.584 764.308  1.00  0.00           H
ATOM   3275  CD  PRO A 264      17.710  25.935 762.353  1.00  0.00           C
ATOM   3276  HD3 PRO A 264      18.565  25.522 761.771  1.00  0.00           H
ATOM   3277  HD2 PRO A 264      16.842  26.136 761.682  1.00  0.00           H
ATOM   3278  CB  PRO A 264      18.398  26.275 764.134  1.00  0.00           C
ATOM   3279  HB3 PRO A 264      19.073  25.534 763.650  1.00  0.00           H
ATOM   3280  HB2 PRO A 264      18.825  26.565 765.115  1.00  0.00           H
ATOM   3281  CG  PRO A 264      18.215  27.475 763.198  1.00  0.00           C
ATOM   3282  HG3 PRO A 264      19.152  27.771 762.687  1.00  0.00           H
ATOM   3283  HG2 PRO A 264      17.822  28.339 763.782  1.00  0.00           H
ATOM   3284  C   PRO A 264      16.436  26.064 765.162  1.00  0.00           C
ATOM   3285  O   PRO A 264      15.491  26.842 765.026  1.00  0.00           O
HETATM 3286  N   HYP A 265      17.077  25.556 766.496  1.00  0.00           N
HETATM 3287  CD  HYP A 265      18.368  24.991 766.103  1.00  0.00           C
HETATM 3288  HD1 HYP A 265      18.778  24.019 765.748  1.00  0.00           H
HETATM 3289  HD2 HYP A 265      18.439  25.761 765.300  1.00  0.00           H
HETATM 3290  CA  HYP A 265      16.817  25.472 768.091  0.82 10.00           C
HETATM 3291  HA  HYP A 265      16.031  24.729 768.152  1.00  0.00           H
HETATM 3292  CB  HYP A 265      18.197  24.864 768.403  1.00  0.00           C
HETATM 3293  HB1 HYP A 265      17.808  24.864 768.452  1.00  0.00           H
HETATM 3294  HB2 HYP A 265      19.018  25.682 767.344  1.00  0.00           H
HETATM 3295  CG  HYP A 265      19.124  25.456 767.336  1.00  0.00           C
HETATM 3296  HG  HYP A 265      20.025  24.837 767.156  1.00  0.00           H
HETATM 3297  OE  HYP A 265      19.434  26.480 767.647  1.00  0.00           O
HETATM 3298  HE  HYP A 265      19.148  27.115 766.986  1.00  0.00           H
HETATM 3299  C   HYP A 265      16.565  26.348 768.800  1.00  0.00           C
HETATM 3300  O   HYP A 265      17.408  26.774 769.590  1.00  0.00           O
ATOM   3301  N   GLY A 266      15.567  26.953 768.975  1.00  0.00           N
ATOM   3302  H   GLY A 266      14.854  26.460 768.477  1.00  0.00           H
ATOM   3303  CA  GLY A 266      15.054  28.357 769.800  0.79 10.00           C
ATOM   3304  HA3 GLY A 266      14.014  28.172 769.569  1.00  0.00           H
ATOM   3305  HA2 GLY A 266      15.554  29.014 769.102  1.00  0.00           H
ATOM   3306  C   GLY A 266      15.136  29.112 771.427  1.00  0.00           C
ATOM   3307  O   GLY A 266      16.154  29.689 771.803  1.00  0.00           O
ATOM   3308  N   PRO A 267      14.505  29.199 772.196  1.00  0.00           N
ATOM   3309  CA  PRO A 267      14.356  29.774 773.296  0.79 10.00           C
ATOM   3310  HA  PRO A 267      15.106  30.556 773.268  1.00  0.00           H
ATOM   3311  CD  PRO A 267      13.399  28.298 771.874  1.00  0.00           C
ATOM   3312  HD3 PRO A 267      13.980  28.539 770.955  1.00  0.00           H
ATOM   3313  HD2 PRO A 267      12.971  27.271 771.807  1.00  0.00           H
ATOM   3314  CB  PRO A 267      12.952  30.324 772.983  1.00  0.00           C
ATOM   3315  HB3 PRO A 267      13.054  31.284 772.428  1.00  0.00           H
ATOM   3316  HB2 PRO A 267      12.346  30.497 773.895  1.00  0.00           H
ATOM   3317  CG  PRO A 267      12.329  29.272 772.058  1.00  0.00           C
ATOM   3318  HG3 PRO A 267      11.517  29.681 771.425  1.00  0.00           H
ATOM   3319  HG2 PRO A 267      11.933  28.432 772.673  1.00  0.00           H
ATOM   3320  C   PRO A 267      14.409  28.991 774.844  1.00  0.00           C
ATOM   3321  O   PRO A 267      13.804  27.935 775.031  1.00  0.00           O
ATOM   3322  N   LYS A 268      14.585  28.864 775.615  1.00  0.00           N
ATOM   3323  H   LYS A 268      15.127  29.572 776.065  1.00  0.00           H
ATOM   3324  CA  LYS A 268      14.215  27.715 776.473  0.79 10.00           C
ATOM   3325  HA  LYS A 268      13.603  27.232 775.721  1.00  0.00           H
ATOM   3326  CB  LYS A 268      15.644  27.098 776.486  1.00  0.00           C
ATOM   3327  HB3 LYS A 268      15.919  26.886 775.427  1.00  0.00           H
ATOM   3328  HB2 LYS A 268      16.366  27.863 776.849  1.00  0.00           H
ATOM   3329  CG  LYS A 268      15.805  25.796 777.299  1.00  0.00           C
ATOM   3330  HG3 LYS A 268      15.525  25.991 778.359  1.00  0.00           H
ATOM   3331  HG2 LYS A 268      15.098  25.031 776.903  1.00  0.00           H
ATOM   3332  CD  LYS A 268      17.239  25.236 777.273  1.00  0.00           C
ATOM   3333  HD3 LYS A 268      17.529  25.058 776.211  1.00  0.00           H
ATOM   3334  HD2 LYS A 268      17.924  26.016 777.679  1.00  0.00           H
ATOM   3335  CE  LYS A 268      17.375  23.942 778.087  1.00  0.00           C
ATOM   3336  HE3 LYS A 268      17.107  24.121 779.152  1.00  0.00           H
ATOM   3337  HE2 LYS A 268      16.702  23.153 777.683  1.00  0.00           H
ATOM   3338  NZ  LYS A 268      18.748  23.447 778.035  1.00  0.00           N
ATOM   3339  HZ1 LYS A 268      18.833  22.571 778.590  1.00  0.00           H
ATOM   3340  HZ2 LYS A 268      19.011  23.257 777.046  1.00  0.00           H
ATOM   3341  HZ3 LYS A 268      19.389  24.166 778.426  1.00  0.00           H
ATOM   3342  C   LYS A 268      13.646  27.563 777.570  1.00  0.00           C
ATOM   3343  O   LYS A 268      13.069  26.512 777.838  1.00  0.00           O
ATOM   3344  N   GLY A 269      13.352  28.185 778.792  1.00  0.00           N
ATOM   3345  H   GLY A 269      13.114  29.138 778.610  1.00  0.00           H
ATOM   3346  CA  GLY A 269      13.316  27.796 780.147  0.79 10.00           C
ATOM   3347  HA3 GLY A 269      13.105  26.736 780.113  1.00  0.00           H
ATOM   3348  HA2 GLY A 269      12.524  28.393 780.578  1.00  0.00           H
ATOM   3349  C   GLY A 269      14.115  27.927 780.684  1.00  0.00           C
ATOM   3350  O   GLY A 269      15.211  27.534 780.289  1.00  0.00           O
ATOM   3351  N   ASN A 270      14.022  28.806 782.390  1.00  0.00           N
ATOM   3352  H   ASN A 270      13.153  28.536 782.804  1.00  0.00           H
ATOM   3353  CA  ASN A 270      14.761  29.638 783.141  0.83 10.00           C
ATOM   3354  HA  ASN A 270      15.792  29.431 782.875  1.00  0.00           H
ATOM   3355  CB  ASN A 270      14.356  31.096 782.750  1.00  0.00           C
ATOM   3356  HB3 ASN A 270      14.584  31.235 781.671  1.00  0.00           H
ATOM   3357  HB2 ASN A 270      13.264  31.241 782.882  1.00  0.00           H
ATOM   3358  CG  ASN A 270      15.109  32.187 783.518  1.00  0.00           C
ATOM   3359  OD1 ASN A 270      14.910  33.388 783.331  1.00  0.00           O
ATOM   3360  ND2 ASN A 270      16.029  31.759 784.412  1.00  0.00           N
ATOM   3361 HD22 ASN A 270      16.522  32.453 784.930  1.00  0.00           H
ATOM   3362 HD21 ASN A 270      16.171  30.784 784.554  1.00  0.00           H
ATOM   3363  C   ASN A 270      14.581  29.314 784.839  1.00  0.00           C
ATOM   3364  O   ASN A 270      13.777  29.955 785.511  1.00  0.00           O
ATOM   3365  N   SER A 271      14.660  28.834 786.152  1.00  0.00           N
ATOM   3366  H   SER A 271      14.621  27.843 786.020  1.00  0.00           H
ATOM   3367  CA  SER A 271      14.721  29.062 786.924  0.79 10.00           C
ATOM   3368  HA  SER A 271      15.632  28.721 787.398  1.00  0.00           H
ATOM   3369  CB  SER A 271      14.445  30.539 787.336  1.00  0.00           C
ATOM   3370  HB3 SER A 271      15.176  31.190 786.803  1.00  0.00           H
ATOM   3371  HB2 SER A 271      13.428  30.851 787.007  1.00  0.00           H
ATOM   3372  OG  SER A 271      14.604  30.753 788.746  1.00  0.00           O
ATOM   3373  HG  SER A 271      14.639  31.708 788.885  1.00  0.00           H
ATOM   3374  C   SER A 271      13.554  28.101 787.401  1.00  0.00           C
ATOM   3375  O   SER A 271      12.446  28.162 786.871  1.00  0.00           O
ATOM   3376  N   GLY A 272      13.463  27.450 788.019  1.00  0.00           N
ATOM   3377  H   GLY A 272      14.407  27.204 788.236  1.00  0.00           H
ATOM   3378  CA  GLY A 272      12.416  26.693 788.756  0.79 10.00           C
ATOM   3379  HA3 GLY A 272      12.454  25.931 787.989  1.00  0.00           H
ATOM   3380  HA2 GLY A 272      11.717  27.493 788.553  1.00  0.00           H
ATOM   3381  C   GLY A 272      12.159  26.281 789.564  1.00  0.00           C
ATOM   3382  O   GLY A 272      12.373  25.086 789.758  1.00  0.00           O
ATOM   3383  N   GLU A 273      11.682  26.262 790.645  1.00  0.00           N
ATOM   3384  H   GLU A 273      11.215  27.141 790.600  1.00  0.00           H
ATOM   3385  CA  GLU A 273      11.461  25.407 792.184  1.00 10.00           C
ATOM   3386  HA  GLU A 273      10.406  25.399 792.426  1.00  0.00           H
ATOM   3387  CB  GLU A 273      11.972  23.949 792.043  1.00  0.00           C
ATOM   3388  HB3 GLU A 273      11.398  23.457 791.224  1.00  0.00           H
ATOM   3389  HB2 GLU A 273      13.035  23.952 791.711  1.00  0.00           H
ATOM   3390  CG  GLU A 273      11.846  23.064 793.316  1.00  0.00           C
ATOM   3391  HG3 GLU A 273      12.465  23.491 794.125  1.00  0.00           H
ATOM   3392  HG2 GLU A 273      10.793  23.003 793.655  1.00  0.00           H
ATOM   3393  CD  GLU A 273      12.350  21.625 793.177  1.00  0.00           C
ATOM   3394  OE1 GLU A 273      12.242  20.921 794.216  1.00  0.00           O
ATOM   3395  OE2 GLU A 273      12.842  21.233 792.093  1.00  0.00           O
ATOM   3396  C   GLU A 273      12.388  26.368 793.637  1.00  0.00           C
ATOM   3397  O   GLU A 273      12.296  27.590 793.750  1.00  0.00           O
HETATM 3398  N   HYP A 274      13.044  26.274 794.514  1.00  0.00           N
HETATM 3399  CD  HYP A 274      13.789  25.016 794.505  1.00  0.00           C
HETATM 3400  HD1 HYP A 274      13.846  25.228 793.413  1.00  0.00           H
HETATM 3401  HD2 HYP A 274      13.879  23.921 794.695  1.00  0.00           H
HETATM 3402  CA  HYP A 274      13.256  26.826 795.271  0.86 10.00           C
HETATM 3403  HA  HYP A 274      13.939  27.654 795.120  1.00  0.00           H
HETATM 3404  CB  HYP A 274      11.952  27.284 795.951  1.00  0.00           C
HETATM 3405  HB1 HYP A 274      11.996  27.329 796.081  1.00  0.00           H
HETATM 3406  HB2 HYP A 274      11.297  26.182 795.817  1.00  0.00           H
HETATM 3407  CG  HYP A 274      10.973  26.130 795.714  1.00  0.00           C
HETATM 3408  HG  HYP A 274       9.913  26.445 795.767  1.00  0.00           H
HETATM 3409  OE  HYP A 274      11.160  25.330 796.468  1.00  0.00           O
HETATM 3410  HE  HYP A 274      11.396  24.515 796.018  1.00  0.00           H
HETATM 3411  C   HYP A 274      13.902  25.828 796.009  1.00  0.00           C
HETATM 3412  O   HYP A 274      15.067  25.980 796.380  1.00  0.00           O
ATOM   3413  N   GLY A 275      13.561  24.739 796.362  1.00  0.00           N
ATOM   3414  H   GLY A 275      12.829  24.291 795.850  1.00  0.00           H
ATOM   3415  CA  GLY A 275      14.142  23.927 797.555  0.86 10.00           C
ATOM   3416  HA3 GLY A 275      14.719  24.566 798.209  1.00  0.00           H
ATOM   3417  HA2 GLY A 275      14.674  23.052 797.207  1.00  0.00           H
ATOM   3418  C   GLY A 275      12.934  23.463 798.307  1.00  0.00           C
ATOM   3419  O   GLY A 275      12.799  22.281 798.614  1.00  0.00           O
ATOM   3420  N   ALA A 276      12.122  23.476 798.749  1.00  0.00           N
ATOM   3421  H   ALA A 276      11.463  24.131 798.381  1.00  0.00           H
ATOM   3422  CA  ALA A 276      11.588  22.577 800.061  1.00 10.00           C
ATOM   3423  HA  ALA A 276      11.312  21.717 799.461  1.00  0.00           H
ATOM   3424  CB  ALA A 276      13.038  22.348 800.547  1.00  0.00           C
ATOM   3425  HB1 ALA A 276      13.718  22.277 799.672  1.00  0.00           H
ATOM   3426  HB2 ALA A 276      13.384  23.193 801.181  1.00  0.00           H
ATOM   3427  HB3 ALA A 276      13.130  21.407 801.131  1.00  0.00           H
ATOM   3428  C   ALA A 276      10.827  22.605 800.979  1.00  0.00           C
ATOM   3429  O   ALA A 276       9.796  21.935 801.003  1.00  0.00           O
HETATM 3430  N   HYP A 277      11.146  23.862 802.779  1.00  0.00           N
HETATM 3431  CD  HYP A 277      12.170  24.878 802.542  1.00  0.00           C
HETATM 3432  HD1 HYP A 277      11.769  25.494 801.705  1.00  0.00           H
HETATM 3433  HD2 HYP A 277      13.256  24.676 802.392  1.00  0.00           H
HETATM 3434  CA  HYP A 277      10.795  23.909 803.599  0.96 10.00           C
HETATM 3435  HA  HYP A 277      10.367  24.872 803.852  1.00  0.00           H
HETATM 3436  CB  HYP A 277       9.747  22.783 803.682  1.00  0.00           C
HETATM 3437  HB1 HYP A 277       9.981  23.077 803.481  1.00  0.00           H
HETATM 3438  HB2 HYP A 277      10.251  21.823 803.195  1.00  0.00           H
HETATM 3439  CG  HYP A 277      10.302  21.679 802.776  1.00  0.00           C
HETATM 3440  HG  HYP A 277       9.518  20.993 802.401  1.00  0.00           H
HETATM 3441  OE  HYP A 277      11.068  21.095 803.337  1.00  0.00           O
HETATM 3442  HE  HYP A 277      11.911  21.153 802.882  1.00  0.00           H
HETATM 3443  C   HYP A 277      11.955  23.646 804.484  1.00  0.00           C
HETATM 3444  O   HYP A 277      12.561  22.576 804.419  1.00  0.00           O
ATOM   3445  N   GLY A 278      12.355  24.213 805.219  1.00  0.00           N
ATOM   3446  H   GLY A 278      12.197  25.182 805.031  1.00  0.00           H
ATOM   3447  CA  GLY A 278      13.157  23.893 806.564  0.79 10.00           C
ATOM   3448  HA3 GLY A 278      12.922  24.862 806.984  1.00  0.00           H
ATOM   3449  HA2 GLY A 278      14.104  23.852 806.043  1.00  0.00           H
ATOM   3450  C   GLY A 278      13.201  22.973 807.604  1.00  0.00           C
ATOM   3451  O   GLY A 278      12.439  22.009 807.625  1.00  0.00           O
ATOM   3452  N   SER A 279      13.530  22.751 808.277  1.00  0.00           N
ATOM   3453  H   SER A 279      14.349  23.308 808.413  1.00  0.00           H
ATOM   3454  CA  SER A 279      13.230  21.585 809.564  0.79 10.00           C
ATOM   3455  HA  SER A 279      12.213  21.260 809.385  1.00  0.00           H
ATOM   3456  CB  SER A 279      14.200  20.381 809.368  1.00  0.00           C
ATOM   3457  HB3 SER A 279      13.985  19.921 808.376  1.00  0.00           H
ATOM   3458  HB2 SER A 279      15.256  20.733 809.344  1.00  0.00           H
ATOM   3459  OG  SER A 279      14.030  19.372 810.374  1.00  0.00           O
ATOM   3460  HG  SER A 279      14.490  18.582 810.064  1.00  0.00           H
ATOM   3461  C   SER A 279      13.300  22.218 811.247  1.00  0.00           C
ATOM   3462  O   SER A 279      12.822  23.318 811.515  1.00  0.00           O
ATOM   3463  N   LYS A 280      13.418  22.133 811.584  1.00  0.00           N
ATOM   3464  H   LYS A 280      14.166  21.500 811.392  1.00  0.00           H
ATOM   3465  CA  LYS A 280      13.130  22.443 813.259  0.79 10.00           C
ATOM   3466  HA  LYS A 280      12.686  23.384 813.560  1.00  0.00           H
ATOM   3467  CB  LYS A 280      12.863  21.350 814.335  1.00  0.00           C
ATOM   3468  HB3 LYS A 280      11.956  20.789 814.015  1.00  0.00           H
ATOM   3469  HB2 LYS A 280      13.703  20.619 814.325  1.00  0.00           H
ATOM   3470  CG  LYS A 280      12.633  21.866 815.772  1.00  0.00           C
ATOM   3471  HG3 LYS A 280      13.529  22.437 816.102  1.00  0.00           H
ATOM   3472  HG2 LYS A 280      11.771  22.572 815.769  1.00  0.00           H
ATOM   3473  CD  LYS A 280      12.375  20.739 816.789  1.00  0.00           C
ATOM   3474  HD3 LYS A 280      11.489  20.154 816.449  1.00  0.00           H
ATOM   3475  HD2 LYS A 280      13.253  20.052 816.776  1.00  0.00           H
ATOM   3476  CE  LYS A 280      12.148  21.275 818.209  1.00  0.00           C
ATOM   3477  HE3 LYS A 280      13.040  21.841 818.559  1.00  0.00           H
ATOM   3478  HE2 LYS A 280      11.268  21.955 818.234  1.00  0.00           H
ATOM   3479  NZ  LYS A 280      11.908  20.174 819.138  1.00  0.00           N
ATOM   3480  HZ1 LYS A 280      11.757  20.546 820.098  1.00  0.00           H
ATOM   3481  HZ2 LYS A 280      11.066  19.643 818.836  1.00  0.00           H
ATOM   3482  HZ3 LYS A 280      12.731  19.538 819.140  1.00  0.00           H
ATOM   3483  C   LYS A 280      14.631  22.685 813.069  1.00  0.00           C
ATOM   3484  O   LYS A 280      15.325  21.880 812.454  1.00  0.00           O
ATOM   3485  N   GLY A 281      15.440  24.275 813.807  1.00  0.00           N
ATOM   3486  H   GLY A 281      14.661  24.804 814.142  1.00  0.00           H
ATOM   3487  CA  GLY A 281      16.176  24.618 813.919  0.79 10.00           C
ATOM   3488  HA3 GLY A 281      15.962  25.514 814.486  1.00  0.00           H
ATOM   3489  HA2 GLY A 281      16.536  24.803 812.916  1.00  0.00           H
ATOM   3490  C   GLY A 281      16.959  24.044 814.464  1.00  0.00           C
ATOM   3491  O   GLY A 281      17.507  23.075 813.944  1.00  0.00           O
ATOM   3492  N   ASP A 282      17.917  23.919 816.054  1.00  0.00           N
ATOM   3493  H   ASP A 282      17.649  24.824 816.374  1.00  0.00           H
ATOM   3494  CA  ASP A 282      18.518  23.439 816.697  0.91 10.00           C
ATOM   3495  HA  ASP A 282      18.046  22.471 816.575  1.00  0.00           H
ATOM   3496  CB  ASP A 282      19.755  23.542 815.748  1.00  0.00           C
ATOM   3497  HB3 ASP A 282      19.531  23.016 814.799  1.00  0.00           H
ATOM   3498  HB2 ASP A 282      19.980  24.602 815.515  1.00  0.00           H
ATOM   3499  CG  ASP A 282      21.001  22.902 816.341  1.00  0.00           C
ATOM   3500  OD1 ASP A 282      22.058  22.928 815.661  1.00  0.00           O
ATOM   3501  OD2 ASP A 282      20.867  22.223 817.387  1.00  0.00           O
ATOM   3502  C   ASP A 282      18.793  23.555 817.902  1.00  0.00           C
ATOM   3503  O   ASP A 282      19.648  22.837 818.425  1.00  0.00           O
ATOM   3504  N   THR A 283      18.497  24.202 818.920  1.00  0.00           N
ATOM   3505  H   THR A 283      17.880  24.987 818.885  1.00  0.00           H
ATOM   3506  CA  THR A 283      19.088  23.849 820.470  0.79 10.00           C
ATOM   3507  HA  THR A 283      19.263  24.916 820.491  1.00  0.00           H
ATOM   3508  CB  THR A 283      17.555  23.597 820.690  1.00  0.00           C
ATOM   3509  HB  THR A 283      17.053  24.583 820.531  1.00  0.00           H
ATOM   3510  OG1 THR A 283      17.262  23.193 822.025  1.00  0.00           O
ATOM   3511  HG1 THR A 283      16.309  23.056 822.048  1.00  0.00           H
ATOM   3512  CG2 THR A 283      16.901  22.584 819.745  1.00  0.00           C
ATOM   3513 HG21 THR A 283      15.801  22.554 819.896  1.00  0.00           H
ATOM   3514 HG22 THR A 283      17.092  22.861 818.686  1.00  0.00           H
ATOM   3515 HG23 THR A 283      17.303  21.561 819.914  1.00  0.00           H
ATOM   3516  C   THR A 283      19.731  23.399 821.296  1.00  0.00           C
ATOM   3517  O   THR A 283      19.401  22.344 821.834  1.00  0.00           O
ATOM   3518  N   GLY A 284      21.260  24.179 821.878  1.00  0.00           N
ATOM   3519  H   GLY A 284      21.552  24.904 821.255  1.00  0.00           H
ATOM   3520  CA  GLY A 284      22.012  23.988 822.898  0.93 10.00           C
ATOM   3521  HA3 GLY A 284      22.122  25.049 823.078  1.00  0.00           H
ATOM   3522  HA2 GLY A 284      22.802  23.555 822.300  1.00  0.00           H
ATOM   3523  C   GLY A 284      22.004  23.423 823.975  1.00  0.00           C
ATOM   3524  O   GLY A 284      21.065  22.700 824.300  1.00  0.00           O
ATOM   3525  N   ALA A 285      22.968  23.405 825.101  1.00  0.00           N
ATOM   3526  H   ALA A 285      23.767  23.374 824.502  1.00  0.00           H
ATOM   3527  CA  ALA A 285      23.239  23.412 826.442  1.00 10.00           C
ATOM   3528  HA  ALA A 285      23.884  22.542 826.411  1.00  0.00           H
ATOM   3529  CB  ALA A 285      24.146  24.658 826.318  1.00  0.00           C
ATOM   3530  HB1 ALA A 285      24.684  24.632 825.346  1.00  0.00           H
ATOM   3531  HB2 ALA A 285      23.547  25.594 826.352  1.00  0.00           H
ATOM   3532  HB3 ALA A 285      24.905  24.694 827.129  1.00  0.00           H
ATOM   3533  C   ALA A 285      22.489  23.376 827.883  1.00  0.00           C
ATOM   3534  O   ALA A 285      23.092  23.181 828.937  1.00  0.00           O
ATOM   3535  N   LYS A 286      21.756  23.471 828.009  1.00  0.00           N
ATOM   3536  H   LYS A 286      21.181  24.021 827.406  1.00  0.00           H
ATOM   3537  CA  LYS A 286      20.926  22.751 829.372  0.95 10.00           C
ATOM   3538  HA  LYS A 286      19.892  22.711 829.050  1.00  0.00           H
ATOM   3539  CB  LYS A 286      21.512  21.314 829.493  1.00  0.00           C
ATOM   3540  HB3 LYS A 286      21.309  20.795 828.527  1.00  0.00           H
ATOM   3541  HB2 LYS A 286      22.619  21.380 829.585  1.00  0.00           H
ATOM   3542  CG  LYS A 286      20.939  20.450 830.637  1.00  0.00           C
ATOM   3543  HG3 LYS A 286      21.127  20.961 831.608  1.00  0.00           H
ATOM   3544  HG2 LYS A 286      19.835  20.369 830.512  1.00  0.00           H
ATOM   3545  CD  LYS A 286      21.558  19.041 830.704  1.00  0.00           C
ATOM   3546  HD3 LYS A 286      21.388  18.536 829.726  1.00  0.00           H
ATOM   3547  HD2 LYS A 286      22.659  19.152 830.835  1.00  0.00           H
ATOM   3548  CE  LYS A 286      20.973  18.202 831.849  1.00  0.00           C
ATOM   3549  HE3 LYS A 286      21.161  18.695 832.829  1.00  0.00           H
ATOM   3550  HE2 LYS A 286      19.875  18.079 831.722  1.00  0.00           H
ATOM   3551  NZ  LYS A 286      21.587  16.877 831.874  1.00  0.00           N
ATOM   3552  HZ1 LYS A 286      21.187  16.315 832.653  1.00  0.00           H
ATOM   3553  HZ2 LYS A 286      21.407  16.393 830.971  1.00  0.00           H
ATOM   3554  HZ3 LYS A 286      22.613  16.974 832.011  1.00  0.00           H
ATOM   3555  C   LYS A 286      20.955  23.429 830.622  1.00  0.00           C
ATOM   3556  O   LYS A 286      20.414  22.945 831.612  1.00  0.00           O
ATOM   3557  N   GLY A 287      21.233  24.317 831.390  1.00  0.00           N
ATOM   3558  H   GLY A 287      20.404  24.619 830.922  1.00  0.00           H
ATOM   3559  CA  GLY A 287      21.690  25.105 832.238  1.00 10.00           C
ATOM   3560  HA3 GLY A 287      20.699  25.197 832.660  1.00  0.00           H
ATOM   3561  HA2 GLY A 287      21.902  25.811 831.446  1.00  0.00           H
ATOM   3562  C   GLY A 287      22.894  25.377 833.567  1.00  0.00           C
ATOM   3563  O   GLY A 287      23.437  26.470 833.711  1.00  0.00           O
ATOM   3564  N   GLU A 288      23.465  25.205 834.339  1.00  0.00           N
ATOM   3565  H   GLU A 288      23.761  24.255 834.378  1.00  0.00           H
ATOM   3566  CA  GLU A 288      23.876  25.875 835.227  0.89 10.00           C
ATOM   3567  HA  GLU A 288      24.921  25.623 835.356  1.00  0.00           H
ATOM   3568  CB  GLU A 288      23.750  27.358 834.790  1.00  0.00           C
ATOM   3569  HB3 GLU A 288      24.339  27.496 833.854  1.00  0.00           H
ATOM   3570  HB2 GLU A 288      22.694  27.584 834.521  1.00  0.00           H
ATOM   3571  CG  GLU A 288      24.241  28.411 835.826  1.00  0.00           C
ATOM   3572  HG3 GLU A 288      23.624  28.343 836.740  1.00  0.00           H
ATOM   3573  HG2 GLU A 288      25.304  28.242 836.089  1.00  0.00           H
ATOM   3574  CD  GLU A 288      24.117  29.874 835.395  1.00  0.00           C
ATOM   3575  OE1 GLU A 288      24.518  30.714 836.244  1.00  0.00           O
ATOM   3576  OE2 GLU A 288      23.629  30.161 834.277  1.00  0.00           O
ATOM   3577  C   GLU A 288      23.254  25.646 836.420  1.00  0.00           C
ATOM   3578  O   GLU A 288      22.035  25.770 836.535  1.00  0.00           O
HETATM 3579  N   HYP A 289      23.184  25.415 837.347  1.00  0.00           N
HETATM 3580  CD  HYP A 289      22.941  24.157 836.643  1.00  0.00           C
HETATM 3581  HD1 HYP A 289      23.798  23.624 836.172  1.00  0.00           H
HETATM 3582  HD2 HYP A 289      22.210  24.481 835.868  1.00  0.00           H
HETATM 3583  CA  HYP A 289      23.118  25.256 838.953  1.00 10.00           C
HETATM 3584  HA  HYP A 289      23.094  24.266 839.392  1.00  0.00           H
HETATM 3585  CB  HYP A 289      24.158  26.157 839.643  1.00  0.00           C
HETATM 3586  HB1 HYP A 289      24.024  26.386 839.189  1.00  0.00           H
HETATM 3587  HB2 HYP A 289      23.948  26.904 838.672  1.00  0.00           H
HETATM 3588  CG  HYP A 289      24.279  27.375 838.721  1.00  0.00           C
HETATM 3589  HG  HYP A 289      25.243  27.909 838.836  1.00  0.00           H
HETATM 3590  OE  HYP A 289      23.439  28.077 838.929  1.00  0.00           O
HETATM 3591  HE  HYP A 289      22.916  28.196 838.133  1.00  0.00           H
HETATM 3592  C   HYP A 289      22.166  25.668 838.992  1.00  0.00           C
HETATM 3593  O   HYP A 289      21.382  25.520 838.054  1.00  0.00           O
ATOM   3594  N   GLY A 290      21.174  26.757 840.194  1.00  0.00           N
ATOM   3595  H   GLY A 290      21.884  27.114 840.800  1.00  0.00           H
ATOM   3596  CA  GLY A 290      20.155  27.088 840.413  0.79 10.00           C
ATOM   3597  HA3 GLY A 290      19.566  26.492 839.730  1.00  0.00           H
ATOM   3598  HA2 GLY A 290      20.191  28.141 840.167  1.00  0.00           H
ATOM   3599  C   GLY A 290      19.623  26.969 841.628  1.00  0.00           C
ATOM   3600  O   GLY A 290      18.569  26.360 841.797  1.00  0.00           O
ATOM   3601  N   PRO A 291      19.744  27.315 843.273  1.00  0.00           N
ATOM   3602  CA  PRO A 291      19.057  27.904 843.984  0.79 10.00           C
ATOM   3603  HA  PRO A 291      19.170  28.947 844.254  1.00  0.00           H
ATOM   3604  CD  PRO A 291      20.947  26.812 843.937  1.00  0.00           C
ATOM   3605  HD3 PRO A 291      21.292  26.979 842.892  1.00  0.00           H
ATOM   3606  HD2 PRO A 291      21.560  26.023 844.430  1.00  0.00           H
ATOM   3607  CB  PRO A 291      17.599  27.434 844.140  1.00  0.00           C
ATOM   3608  HB3 PRO A 291      16.985  27.877 843.324  1.00  0.00           H
ATOM   3609  HB2 PRO A 291      17.159  27.719 845.117  1.00  0.00           H
ATOM   3610  CG  PRO A 291      17.667  25.915 843.951  1.00  0.00           C
ATOM   3611  HG3 PRO A 291      16.702  25.476 843.629  1.00  0.00           H
ATOM   3612  HG2 PRO A 291      17.990  25.440 844.906  1.00  0.00           H
ATOM   3613  C   PRO A 291      20.162  26.936 844.953  1.00  0.00           C
ATOM   3614  O   PRO A 291      21.192  27.433 845.409  1.00  0.00           O
ATOM   3615  N   VAL A 292      20.782  26.342 845.510  1.00  0.00           N
ATOM   3616  H   VAL A 292      20.754  25.499 844.980  1.00  0.00           H
ATOM   3617  CA  VAL A 292      21.449  26.292 846.451  0.84 10.00           C
ATOM   3618  HA  VAL A 292      21.940  25.336 846.584  1.00  0.00           H
ATOM   3619  CB  VAL A 292      22.485  27.446 846.668  1.00  0.00           C
ATOM   3620  HB  VAL A 292      21.913  28.402 846.752  1.00  0.00           H
ATOM   3621  CG1 VAL A 292      23.332  27.295 847.951  1.00  0.00           C
ATOM   3622 HG11 VAL A 292      24.071  28.122 848.024  1.00  0.00           H
ATOM   3623 HG12 VAL A 292      22.703  27.332 848.864  1.00  0.00           H
ATOM   3624 HG13 VAL A 292      23.891  26.335 847.942  1.00  0.00           H
ATOM   3625  CG2 VAL A 292      23.436  27.608 845.466  1.00  0.00           C
ATOM   3626 HG21 VAL A 292      24.185  28.405 845.662  1.00  0.00           H
ATOM   3627 HG22 VAL A 292      23.979  26.659 845.267  1.00  0.00           H
ATOM   3628 HG23 VAL A 292      22.879  27.890 844.548  1.00  0.00           H
ATOM   3629  C   VAL A 292      20.270  26.372 847.508  1.00  0.00           C
ATOM   3630  O   VAL A 292      19.467  27.303 847.484  1.00  0.00           O
ATOM   3631  N   GLY A 293      19.641  25.839 848.562  1.00  0.00           N
ATOM   3632  H   GLY A 293      19.690  24.900 848.223  1.00  0.00           H
ATOM   3633  CA  GLY A 293      19.182  25.959 849.464  0.79 10.00           C
ATOM   3634  HA3 GLY A 293      19.860  25.320 850.013  1.00  0.00           H
ATOM   3635  HA2 GLY A 293      18.254  25.481 849.179  1.00  0.00           H
ATOM   3636  C   GLY A 293      18.949  26.780 850.069  1.00  0.00           C
ATOM   3637  O   GLY A 293      18.882  27.913 849.596  1.00  0.00           O
ATOM   3638  N   VAL A 294      18.573  27.398 851.560  1.00  0.00           N
ATOM   3639  H   VAL A 294      19.467  27.814 851.700  1.00  0.00           H
ATOM   3640  CA  VAL A 294      17.722  27.580 852.557  0.79 10.00           C
ATOM   3641  HA  VAL A 294      18.093  28.562 852.823  1.00  0.00           H
ATOM   3642  CB  VAL A 294      16.456  27.729 851.647  1.00  0.00           C
ATOM   3643  HB  VAL A 294      16.337  26.776 851.076  1.00  0.00           H
ATOM   3644  CG1 VAL A 294      15.147  27.971 852.428  1.00  0.00           C
ATOM   3645 HG11 VAL A 294      14.297  28.107 851.724  1.00  0.00           H
ATOM   3646 HG12 VAL A 294      14.897  27.113 853.086  1.00  0.00           H
ATOM   3647 HG13 VAL A 294      15.225  28.887 853.052  1.00  0.00           H
ATOM   3648  CG2 VAL A 294      16.621  28.850 850.601  1.00  0.00           C
ATOM   3649 HG21 VAL A 294      15.696  28.961 849.996  1.00  0.00           H
ATOM   3650 HG22 VAL A 294      16.832  29.821 851.099  1.00  0.00           H
ATOM   3651 HG23 VAL A 294      17.454  28.628 849.902  1.00  0.00           H
ATOM   3652  C   VAL A 294      17.506  27.110 853.392  1.00  0.00           C
ATOM   3653  O   VAL A 294      16.360  26.724 853.617  1.00  0.00           O
ATOM   3654  N   GLN A 295      17.920  26.690 854.427  1.00  0.00           N
ATOM   3655  H   GLN A 295      17.782  25.852 853.902  1.00  0.00           H
ATOM   3656  CA  GLN A 295      18.555  26.432 856.082  0.79 10.00           C
ATOM   3657  HA  GLN A 295      19.605  26.275 855.866  1.00  0.00           H
ATOM   3658  CB  GLN A 295      18.334  27.837 856.707  1.00  0.00           C
ATOM   3659  HB3 GLN A 295      18.909  28.561 856.083  1.00  0.00           H
ATOM   3660  HB2 GLN A 295      17.262  28.122 856.604  1.00  0.00           H
ATOM   3661  CG  GLN A 295      18.784  27.991 858.186  1.00  0.00           C
ATOM   3662  HG3 GLN A 295      18.212  27.296 858.838  1.00  0.00           H
ATOM   3663  HG2 GLN A 295      19.862  27.751 858.296  1.00  0.00           H
ATOM   3664  CD  GLN A 295      18.535  29.400 858.731  1.00  0.00           C
ATOM   3665  OE1 GLN A 295      18.830  29.704 859.885  1.00  0.00           O
ATOM   3666  NE2 GLN A 295      17.985  30.297 857.880  1.00  0.00           N
ATOM   3667 HE22 GLN A 295      17.827  31.214 858.233  1.00  0.00           H
ATOM   3668 HE21 GLN A 295      17.745  30.018 856.956  1.00  0.00           H
ATOM   3669  C   GLN A 295      18.063  25.206 857.122  1.00  0.00           C
ATOM   3670  O   GLN A 295      18.310  25.270 858.324  1.00  0.00           O
ATOM   3671  N   GLY A 296      17.623  24.355 857.282  1.00  0.00           N
ATOM   3672  H   GLY A 296      17.091  23.944 856.543  1.00  0.00           H
ATOM   3673  CA  GLY A 296      17.660  23.639 858.460  0.86 10.00           C
ATOM   3674  HA3 GLY A 296      18.718  23.857 858.411  1.00  0.00           H
ATOM   3675  HA2 GLY A 296      17.345  22.820 857.828  1.00  0.00           H
ATOM   3676  C   GLY A 296      17.268  23.224 860.116  1.00  0.00           C
ATOM   3677  O   GLY A 296      17.712  22.200 860.632  1.00  0.00           O
ATOM   3678  N   PRO A 297      16.943  23.289 860.833  1.00  0.00           N
ATOM   3679  CA  PRO A 297      16.391  23.041 862.042  1.00 10.00           C
ATOM   3680  HA  PRO A 297      15.317  23.179 862.001  1.00  0.00           H
ATOM   3681  CD  PRO A 297      17.052  24.718 860.543  1.00  0.00           C
ATOM   3682  HD3 PRO A 297      16.506  24.665 859.574  1.00  0.00           H
ATOM   3683  HD2 PRO A 297      17.936  25.390 860.455  1.00  0.00           H
ATOM   3684  CB  PRO A 297      16.764  21.564 862.270  1.00  0.00           C
ATOM   3685  HB3 PRO A 297      16.006  20.918 861.774  1.00  0.00           H
ATOM   3686  HB2 PRO A 297      16.819  21.297 863.344  1.00  0.00           H
ATOM   3687  CG  PRO A 297      18.110  21.398 861.557  1.00  0.00           C
ATOM   3688  HG3 PRO A 297      18.321  20.349 861.271  1.00  0.00           H
ATOM   3689  HG2 PRO A 297      18.925  21.772 862.218  1.00  0.00           H
ATOM   3690  C   PRO A 297      16.845  23.749 862.893  1.00  0.00           C
ATOM   3691  O   PRO A 297      18.047  24.016 862.908  1.00  0.00           O
HETATM 3692  N   HYP A 298      16.677  24.714 864.358  1.00  0.00           N
HETATM 3693  CD  HYP A 298      16.388  23.562 865.212  1.00  0.00           C
HETATM 3694  HD1 HYP A 298      15.867  23.258 864.277  1.00  0.00           H
HETATM 3695  HD2 HYP A 298      16.764  22.667 865.759  1.00  0.00           H
HETATM 3696  CA  HYP A 298      16.690  25.617 864.887  1.00 10.00           C
HETATM 3697  HA  HYP A 298      17.461  26.378 864.854  1.00  0.00           H
HETATM 3698  CB  HYP A 298      15.564  25.994 865.868  1.00  0.00           C
HETATM 3699  HB1 HYP A 298      15.876  26.187 865.932  1.00  0.00           H
HETATM 3700  HB2 HYP A 298      14.673  24.210 866.898  1.00  0.00           H
HETATM 3701  CG  HYP A 298      15.088  24.653 866.435  1.00  0.00           C
HETATM 3702  HG  HYP A 298      14.052  24.692 866.824  1.00  0.00           H
HETATM 3703  OE  HYP A 298      15.778  24.333 867.249  1.00  0.00           O
HETATM 3704  HE  HYP A 298      16.173  23.488 867.022  1.00  0.00           H
HETATM 3705  C   HYP A 298      17.186  24.571 865.166  1.00  0.00           C
HETATM 3706  O   HYP A 298      16.714  23.520 864.731  1.00  0.00           O
ATOM   3707  N   GLY A 299      18.833  23.936 866.422  1.00  0.00           N
ATOM   3708  H   GLY A 299      18.973  24.921 866.326  1.00  0.00           H
ATOM   3709  CA  GLY A 299      19.290  23.611 866.800  1.00 10.00           C
ATOM   3710  HA3 GLY A 299      19.782  24.508 867.152  1.00  0.00           H
ATOM   3711  HA2 GLY A 299      19.786  23.130 865.968  1.00  0.00           H
ATOM   3712  C   GLY A 299      19.243  22.720 867.835  1.00  0.00           C
ATOM   3713  O   GLY A 299      19.400  21.517 867.639  1.00  0.00           O
ATOM   3714  N   PRO A 300      19.134  22.609 868.716  1.00  0.00           N
ATOM   3715  CA  PRO A 300      19.267  22.053 870.321  0.79 10.00           C
ATOM   3716  HA  PRO A 300      18.468  21.348 870.519  1.00  0.00           H
ATOM   3717  CD  PRO A 300      18.131  23.661 868.563  1.00  0.00           C
ATOM   3718  HD3 PRO A 300      17.630  23.119 867.729  1.00  0.00           H
ATOM   3719  HD2 PRO A 300      18.247  24.741 868.312  1.00  0.00           H
ATOM   3720  CB  PRO A 300      20.639  21.355 870.273  1.00  0.00           C
ATOM   3721  HB3 PRO A 300      20.504  20.315 869.900  1.00  0.00           H
ATOM   3722  HB2 PRO A 300      21.137  21.321 871.264  1.00  0.00           H
ATOM   3723  CG  PRO A 300      21.440  22.160 869.244  1.00  0.00           C
ATOM   3724  HG3 PRO A 300      22.268  21.579 868.792  1.00  0.00           H
ATOM   3725  HG2 PRO A 300      21.850  23.074 869.731  1.00  0.00           H
ATOM   3726  C   PRO A 300      19.244  22.757 870.992  1.00  0.00           C
ATOM   3727  O   PRO A 300      19.682  23.879 870.735  1.00  0.00           O
ATOM   3728  N   ALA A 301      18.840  22.996 872.477  1.00  0.00           N
ATOM   3729  H   ALA A 301      18.154  22.359 872.830  1.00  0.00           H
ATOM   3730  CA  ALA A 301      19.350  24.094 873.513  0.84 10.00           C
ATOM   3731  HA  ALA A 301      19.434  25.010 872.940  1.00  0.00           H
ATOM   3732  CB  ALA A 301      18.165  24.273 874.489  1.00  0.00           C
ATOM   3733  HB1 ALA A 301      17.228  24.435 873.913  1.00  0.00           H
ATOM   3734  HB2 ALA A 301      18.026  23.367 875.120  1.00  0.00           H
ATOM   3735  HB3 ALA A 301      18.312  25.149 875.157  1.00  0.00           H
ATOM   3736  C   ALA A 301      20.320  23.978 874.071  1.00  0.00           C
ATOM   3737  O   ALA A 301      21.085  24.920 874.270  1.00  0.00           O
ATOM   3738  N   GLY A 302      21.702  23.656 874.903  1.00  0.00           N
ATOM   3739  H   GLY A 302      22.340  24.206 874.365  1.00  0.00           H
ATOM   3740  CA  GLY A 302      22.179  23.065 875.823  0.79 10.00           C
ATOM   3741  HA3 GLY A 302      21.872  24.014 876.241  1.00  0.00           H
ATOM   3742  HA2 GLY A 302      22.984  23.136 875.104  1.00  0.00           H
ATOM   3743  C   GLY A 302      22.571  22.322 876.778  1.00  0.00           C
ATOM   3744  O   GLY A 302      23.001  22.811 877.821  1.00  0.00           O
ATOM   3745  N   GLU A 303      22.683  21.525 877.053  1.00  0.00           N
ATOM   3746  H   GLU A 303      22.143  21.047 876.366  1.00  0.00           H
ATOM   3747  CA  GLU A 303      23.439  20.443 878.270  0.82 10.00           C
ATOM   3748  HA  GLU A 303      23.266  19.376 878.212  1.00  0.00           H
ATOM   3749  CB  GLU A 303      24.841  20.709 878.879  1.00  0.00           C
ATOM   3750  HB3 GLU A 303      25.581  20.741 878.046  1.00  0.00           H
ATOM   3751  HB2 GLU A 303      24.864  21.719 879.346  1.00  0.00           H
ATOM   3752  CG  GLU A 303      25.334  19.663 879.920  1.00  0.00           C
ATOM   3753  HG3 GLU A 303      24.655  19.662 880.792  1.00  0.00           H
ATOM   3754  HG2 GLU A 303      25.363  18.647 879.479  1.00  0.00           H
ATOM   3755  CD  GLU A 303      26.717  19.925 880.521  1.00  0.00           C
ATOM   3756  OE1 GLU A 303      27.102  19.070 881.362  1.00  0.00           O
ATOM   3757  OE2 GLU A 303      27.368  20.940 880.180  1.00  0.00           O
ATOM   3758  C   GLU A 303      22.514  20.936 878.987  1.00  0.00           C
ATOM   3759  O   GLU A 303      21.537  21.483 878.477  1.00  0.00           O
ATOM   3760  N   GLU A 304      22.744  20.780 880.410  1.00  0.00           N
ATOM   3761  H   GLU A 304      23.722  20.621 880.515  1.00  0.00           H
ATOM   3762  CA  GLU A 304      21.946  20.789 881.769  0.79 10.00           C
ATOM   3763  HA  GLU A 304      20.942  21.188 881.696  1.00  0.00           H
ATOM   3764  CB  GLU A 304      21.919  19.458 882.566  1.00  0.00           C
ATOM   3765  HB3 GLU A 304      21.468  18.673 881.917  1.00  0.00           H
ATOM   3766  HB2 GLU A 304      22.960  19.122 882.773  1.00  0.00           H
ATOM   3767  CG  GLU A 304      21.126  19.490 883.904  1.00  0.00           C
ATOM   3768  HG3 GLU A 304      21.598  20.212 884.596  1.00  0.00           H
ATOM   3769  HG2 GLU A 304      20.071  19.783 883.734  1.00  0.00           H
ATOM   3770  CD  GLU A 304      21.099  18.177 884.692  1.00  0.00           C
ATOM   3771  OE1 GLU A 304      20.454  18.218 885.772  1.00  0.00           O
ATOM   3772  OE2 GLU A 304      21.707  17.171 884.257  1.00  0.00           O
ATOM   3773  C   GLU A 304      22.630  21.630 882.320  1.00  0.00           C
ATOM   3774  O   GLU A 304      22.860  22.713 881.783  1.00  0.00           O
ATOM   3775  N   GLY A 305      23.402  21.488 883.932  1.00  0.00           N
ATOM   3776  H   GLY A 305      23.553  20.585 884.333  1.00  0.00           H
ATOM   3777  CA  GLY A 305      23.785  22.463 884.628  0.79 10.00           C
ATOM   3778  HA3 GLY A 305      22.838  22.838 884.991  1.00  0.00           H
ATOM   3779  HA2 GLY A 305      24.251  23.085 883.876  1.00  0.00           H
ATOM   3780  C   GLY A 305      24.799  22.359 885.888  1.00  0.00           C
ATOM   3781  O   GLY A 305      24.409  22.586 887.031  1.00  0.00           O
ATOM   3782  N   LYS A 306      26.134  22.029 885.855  1.00  0.00           N
ATOM   3783  H   LYS A 306      26.841  22.265 885.190  1.00  0.00           H
ATOM   3784  CA  LYS A 306      26.565  21.241 886.921  0.92 10.00           C
ATOM   3785  HA  LYS A 306      26.519  20.321 886.351  1.00  0.00           H
ATOM   3786  CB  LYS A 306      28.008  21.825 886.890  1.00  0.00           C
ATOM   3787  HB3 LYS A 306      28.425  21.615 885.877  1.00  0.00           H
ATOM   3788  HB2 LYS A 306      27.952  22.933 886.982  1.00  0.00           H
ATOM   3789  CG  LYS A 306      28.984  21.258 887.943  1.00  0.00           C
ATOM   3790  HG3 LYS A 306      28.575  21.453 888.960  1.00  0.00           H
ATOM   3791  HG2 LYS A 306      29.051  20.153 887.818  1.00  0.00           H
ATOM   3792  CD  LYS A 306      30.392  21.874 887.861  1.00  0.00           C
ATOM   3793  HD3 LYS A 306      30.795  21.698 886.837  1.00  0.00           H
ATOM   3794  HD2 LYS A 306      30.297  22.977 887.996  1.00  0.00           H
ATOM   3795  CE  LYS A 306      31.344  21.296 888.917  1.00  0.00           C
ATOM   3796  HE3 LYS A 306      30.955  21.491 889.941  1.00  0.00           H
ATOM   3797  HE2 LYS A 306      31.453  20.197 888.785  1.00  0.00           H
ATOM   3798  NZ  LYS A 306      32.666  21.907 888.803  1.00  0.00           N
ATOM   3799  HZ1 LYS A 306      33.305  21.512 889.522  1.00  0.00           H
ATOM   3800  HZ2 LYS A 306      33.054  21.721 887.856  1.00  0.00           H
ATOM   3801  HZ3 LYS A 306      32.584  22.935 888.942  1.00  0.00           H
ATOM   3802  C   LYS A 306      26.113  20.906 888.393  1.00  0.00           C
ATOM   3803  O   LYS A 306      25.416  19.923 888.628  1.00  0.00           O
ATOM   3804  N   ARG A 307      26.376  21.503 889.301  1.00  0.00           N
ATOM   3805  H   ARG A 307      26.411  22.483 889.121  1.00  0.00           H
ATOM   3806  CA  ARG A 307      26.673  21.066 890.706  0.89 10.00           C
ATOM   3807  HA  ARG A 307      25.902  20.448 891.151  1.00  0.00           H
ATOM   3808  CB  ARG A 307      28.051  20.396 890.973  1.00  0.00           C
ATOM   3809  HB3 ARG A 307      28.089  19.485 890.329  1.00  0.00           H
ATOM   3810  HB2 ARG A 307      28.865  21.062 890.610  1.00  0.00           H
ATOM   3811  CG  ARG A 307      28.320  19.959 892.433  1.00  0.00           C
ATOM   3812  HG3 ARG A 307      28.177  20.840 893.098  1.00  0.00           H
ATOM   3813  HG2 ARG A 307      27.542  19.223 892.740  1.00  0.00           H
ATOM   3814  CD  ARG A 307      29.694  19.302 892.647  1.00  0.00           C
ATOM   3815  HD3 ARG A 307      29.777  18.398 892.001  1.00  0.00           H
ATOM   3816  HD2 ARG A 307      30.526  20.001 892.391  1.00  0.00           H
ATOM   3817  NE  ARG A 307      29.791  18.943 894.103  1.00  0.00           N
ATOM   3818  HE  ARG A 307      28.969  19.194 894.628  1.00  0.00           H
ATOM   3819  CZ  ARG A 307      30.866  18.349 894.640  1.00  0.00           C
ATOM   3820  NH1 ARG A 307      30.845  18.076 895.943  1.00  0.00           N
ATOM   3821 HH11 ARG A 307      31.628  17.660 896.383  1.00  0.00           H
ATOM   3822 HH12 ARG A 307      30.064  18.434 896.459  1.00  0.00           H
ATOM   3823  NH2 ARG A 307      31.923  18.008 893.911  1.00  0.00           N
ATOM   3824 HH21 ARG A 307      32.662  17.494 894.323  1.00  0.00           H
ATOM   3825 HH22 ARG A 307      31.838  18.101 892.927  1.00  0.00           H
ATOM   3826  C   ARG A 307      26.618  21.744 891.028  1.00  0.00           C
ATOM   3827  O   ARG A 307      27.237  22.710 890.594  1.00  0.00           O
ATOM   3828  N   GLY A 308      25.711  22.721 892.557  1.00  0.00           N
ATOM   3829  H   GLY A 308      25.375  21.975 893.131  1.00  0.00           H
ATOM   3830  CA  GLY A 308      25.468  23.844 892.959  0.79 10.00           C
ATOM   3831  HA3 GLY A 308      24.463  23.612 892.633  1.00  0.00           H
ATOM   3832  HA2 GLY A 308      26.135  24.145 892.163  1.00  0.00           H
ATOM   3833  C   GLY A 308      25.416  24.572 893.596  1.00  0.00           C
ATOM   3834  O   GLY A 308      24.844  25.621 893.309  1.00  0.00           O
ATOM   3835  N   ALA A 309      26.117  24.722 895.452  1.00  0.00           N
ATOM   3836  H   ALA A 309      26.445  23.803 895.670  1.00  0.00           H
ATOM   3837  CA  ALA A 309      26.244  25.496 896.279  0.84 10.00           C
ATOM   3838  HA  ALA A 309      27.210  25.962 896.122  1.00  0.00           H
ATOM   3839  CB  ALA A 309      25.168  26.573 896.012  1.00  0.00           C
ATOM   3840  HB1 ALA A 309      25.242  26.921 894.960  1.00  0.00           H
ATOM   3841  HB2 ALA A 309      24.146  26.163 896.166  1.00  0.00           H
ATOM   3842  HB3 ALA A 309      25.298  27.456 896.675  1.00  0.00           H
ATOM   3843  C   ALA A 309      26.222  25.127 897.461  1.00  0.00           C
ATOM   3844  O   ALA A 309      26.775  25.758 898.361  1.00  0.00           O
ATOM   3845  N   ARG A 310      25.849  24.105 898.972  1.00  0.00           N
ATOM   3846  H   ARG A 310      24.986  23.635 898.804  1.00  0.00           H
ATOM   3847  CA  ARG A 310      26.236  23.954 899.743  0.89 10.00           C
ATOM   3848  HA  ARG A 310      26.567  22.955 900.000  1.00  0.00           H
ATOM   3849  CB  ARG A 310      27.091  24.974 900.547  1.00  0.00           C
ATOM   3850  HB3 ARG A 310      27.948  25.255 899.889  1.00  0.00           H
ATOM   3851  HB2 ARG A 310      26.507  25.907 900.705  1.00  0.00           H
ATOM   3852  CG  ARG A 310      27.669  24.464 901.889  1.00  0.00           C
ATOM   3853  HG3 ARG A 310      26.831  24.079 902.511  1.00  0.00           H
ATOM   3854  HG2 ARG A 310      28.323  23.584 901.691  1.00  0.00           H
ATOM   3855  CD  ARG A 310      28.507  25.508 902.647  1.00  0.00           C
ATOM   3856  HD3 ARG A 310      29.363  25.829 902.010  1.00  0.00           H
ATOM   3857  HD2 ARG A 310      27.901  26.406 902.911  1.00  0.00           H
ATOM   3858  NE  ARG A 310      28.986  24.855 903.914  1.00  0.00           N
ATOM   3859  HE  ARG A 310      28.675  23.903 904.010  1.00  0.00           H
ATOM   3860  CZ  ARG A 310      29.749  25.485 904.818  1.00  0.00           C
ATOM   3861  NH1 ARG A 310      30.116  24.812 905.905  1.00  0.00           N
ATOM   3862 HH11 ARG A 310      30.659  25.248 906.609  1.00  0.00           H
ATOM   3863 HH12 ARG A 310      29.704  23.906 906.027  1.00  0.00           H
ATOM   3864  NH2 ARG A 310      30.163  26.736 904.645  1.00  0.00           N
ATOM   3865 HH21 ARG A 310      30.795  27.141 905.290  1.00  0.00           H
ATOM   3866 HH22 ARG A 310      29.985  27.149 903.761  1.00  0.00           H
ATOM   3867  C   ARG A 310      25.246  24.004 899.985  1.00  0.00           C
ATOM   3868  O   ARG A 310      24.382  24.115 899.121  1.00  0.00           O
ATOM   3869  N   GLY A 311      23.775  24.033 901.084  1.00  0.00           N
ATOM   3870  H   GLY A 311      23.331  23.169 900.850  1.00  0.00           H
ATOM   3871  CA  GLY A 311      23.220  24.691 901.918  0.79 10.00           C
ATOM   3872  HA3 GLY A 311      22.328  24.459 901.353  1.00  0.00           H
ATOM   3873  HA2 GLY A 311      23.803  25.507 901.512  1.00  0.00           H
ATOM   3874  C   GLY A 311      22.883  24.996 903.043  1.00  0.00           C
ATOM   3875  O   GLY A 311      22.792  24.145 903.926  1.00  0.00           O
ATOM   3876  N   GLU A 312      22.340  26.221 904.408  1.00  0.00           N
ATOM   3877  H   GLU A 312      22.156  26.918 903.721  1.00  0.00           H
ATOM   3878  CA  GLU A 312      22.202  26.444 905.115  0.79 10.00           C
ATOM   3879  HA  GLU A 312      22.156  27.497 904.865  1.00  0.00           H
ATOM   3880  CB  GLU A 312      20.770  25.846 905.109  1.00  0.00           C
ATOM   3881  HB3 GLU A 312      20.197  26.324 904.281  1.00  0.00           H
ATOM   3882  HB2 GLU A 312      20.815  24.762 904.862  1.00  0.00           H
ATOM   3883  CG  GLU A 312      19.958  26.029 906.423  1.00  0.00           C
ATOM   3884  HG3 GLU A 312      20.469  25.502 907.249  1.00  0.00           H
ATOM   3885  HG2 GLU A 312      19.857  27.101 906.682  1.00  0.00           H
ATOM   3886  CD  GLU A 312      18.545  25.439 906.418  1.00  0.00           C
ATOM   3887  OE1 GLU A 312      17.900  25.595 907.489  1.00  0.00           O
ATOM   3888  OE2 GLU A 312      18.118  24.840 905.404  1.00  0.00           O
ATOM   3889  C   GLU A 312      22.953  26.317 906.698  1.00  0.00           C
ATOM   3890  O   GLU A 312      24.133  25.990 906.816  1.00  0.00           O
HETATM 3891  N   HYP A 313      22.805  26.424 907.913  1.00  0.00           N
HETATM 3892  CD  HYP A 313      21.376  26.728 907.968  1.00  0.00           C
HETATM 3893  HD1 HYP A 313      21.728  26.910 906.928  1.00  0.00           H
HETATM 3894  HD2 HYP A 313      20.268  26.605 907.988  1.00  0.00           H
HETATM 3895  CA  HYP A 313      23.227  26.378 908.821  0.79 10.00           C
HETATM 3896  HA  HYP A 313      23.999  25.681 909.125  1.00  0.00           H
HETATM 3897  CB  HYP A 313      23.249  27.658 909.677  1.00  0.00           C
HETATM 3898  HB1 HYP A 313      23.209  28.082 909.398  1.00  0.00           H
HETATM 3899  HB2 HYP A 313      21.988  28.237 908.925  1.00  0.00           H
HETATM 3900  CG  HYP A 313      21.974  28.406 909.276  1.00  0.00           C
HETATM 3901  HG  HYP A 313      22.032  29.495 909.472  1.00  0.00           H
HETATM 3902  OE  HYP A 313      21.107  27.976 909.827  1.00  0.00           O
HETATM 3903  HE  HYP A 313      20.465  27.636 909.199  1.00  0.00           H
HETATM 3904  C   HYP A 313      22.584  26.046 908.851  1.00  0.00           C
HETATM 3905  O   HYP A 313      21.546  26.676 908.641  1.00  0.00           O
ATOM   3906  N   GLY A 314      21.776  24.958 909.068  1.00  0.00           N
ATOM   3907  H   GLY A 314      22.469  24.383 908.634  1.00  0.00           H
ATOM   3908  CA  GLY A 314      20.319  24.108 909.642  0.79 10.00           C
ATOM   3909  HA3 GLY A 314      20.628  23.181 909.178  1.00  0.00           H
ATOM   3910  HA2 GLY A 314      19.669  24.717 909.028  1.00  0.00           H
ATOM   3911  C   GLY A 314      19.494  23.732 911.055  1.00  0.00           C
ATOM   3912  O   GLY A 314      18.664  22.825 911.078  1.00  0.00           O
ATOM   3913  N   PRO A 315      19.632  24.198 911.885  1.00  0.00           N
ATOM   3914  CA  PRO A 315      18.619  23.630 913.022  0.82 10.00           C
ATOM   3915  HA  PRO A 315      17.559  23.626 912.797  1.00  0.00           H
ATOM   3916  CD  PRO A 315      20.475  25.289 912.372  1.00  0.00           C
ATOM   3917  HD3 PRO A 315      20.448  25.323 911.260  1.00  0.00           H
ATOM   3918  HD2 PRO A 315      21.349  25.863 912.758  1.00  0.00           H
ATOM   3919  CB  PRO A 315      19.105  22.245 913.488  1.00  0.00           C
ATOM   3920  HB3 PRO A 315      18.710  21.470 912.794  1.00  0.00           H
ATOM   3921  HB2 PRO A 315      18.782  22.003 914.521  1.00  0.00           H
ATOM   3922  CG  PRO A 315      20.630  22.311 913.353  1.00  0.00           C
ATOM   3923  HG3 PRO A 315      21.098  21.312 913.251  1.00  0.00           H
ATOM   3924  HG2 PRO A 315      21.055  22.831 914.243  1.00  0.00           H
ATOM   3925  C   PRO A 315      18.920  24.767 914.119  1.00  0.00           C
ATOM   3926  O   PRO A 315      20.010  24.811 914.690  1.00  0.00           O
ATOM   3927  N   THR A 316      18.740  25.197 914.410  1.00  0.00           N
ATOM   3928  H   THR A 316      17.993  25.487 913.812  1.00  0.00           H
ATOM   3929  CA  THR A 316      18.933  26.165 915.823  0.79 10.00           C
ATOM   3930  HA  THR A 316      19.366  27.044 915.364  1.00  0.00           H
ATOM   3931  CB  THR A 316      17.445  26.490 916.202  1.00  0.00           C
ATOM   3932  HB  THR A 316      17.034  27.092 915.355  1.00  0.00           H
ATOM   3933  OG1 THR A 316      17.352  27.300 917.370  1.00  0.00           O
ATOM   3934  HG1 THR A 316      16.409  27.429 917.519  1.00  0.00           H
ATOM   3935  CG2 THR A 316      16.526  25.280 916.403  1.00  0.00           C
ATOM   3936 HG21 THR A 316      15.475  25.603 916.554  1.00  0.00           H
ATOM   3937 HG22 THR A 316      16.555  24.619 915.510  1.00  0.00           H
ATOM   3938 HG23 THR A 316      16.837  24.683 917.287  1.00  0.00           H
ATOM   3939  C   THR A 316      19.590  25.918 916.752  1.00  0.00           C
ATOM   3940  O   THR A 316      19.610  24.779 917.213  1.00  0.00           O
ATOM   3941  N   GLY A 317      20.503  26.085 917.847  1.00  0.00           N
ATOM   3942  H   GLY A 317      20.776  27.021 917.629  1.00  0.00           H
ATOM   3943  CA  GLY A 317      21.061  25.569 918.896  0.93 10.00           C
ATOM   3944  HA3 GLY A 317      21.228  26.501 919.418  1.00  0.00           H
ATOM   3945  HA2 GLY A 317      21.936  25.178 918.395  1.00  0.00           H
ATOM   3946  C   GLY A 317      20.632  24.603 919.847  1.00  0.00           C
ATOM   3947  O   GLY A 317      19.521  24.681 920.367  1.00  0.00           O
ATOM   3948  N   LEU A 318      20.699  23.647 920.531  1.00  0.00           N
ATOM   3949  H   LEU A 318      20.351  22.838 920.062  1.00  0.00           H
ATOM   3950  CA  LEU A 318      21.204  23.379 921.983  1.00 10.00           C
ATOM   3951  HA  LEU A 318      20.236  23.820 922.181  1.00  0.00           H
ATOM   3952  CB  LEU A 318      21.047  21.963 921.363  1.00  0.00           C
ATOM   3953  HB3 LEU A 318      19.981  21.855 921.055  1.00  0.00           H
ATOM   3954  HB2 LEU A 318      21.644  21.910 920.425  1.00  0.00           H
ATOM   3955  CG  LEU A 318      21.397  20.749 922.256  1.00  0.00           C
ATOM   3956  HG  LEU A 318      22.483  20.797 922.514  1.00  0.00           H
ATOM   3957  CD1 LEU A 318      21.185  19.436 921.487  1.00  0.00           C
ATOM   3958 HD11 LEU A 318      21.483  18.567 922.112  1.00  0.00           H
ATOM   3959 HD12 LEU A 318      20.117  19.316 921.206  1.00  0.00           H
ATOM   3960 HD13 LEU A 318      21.796  19.422 920.560  1.00  0.00           H
ATOM   3961  CD2 LEU A 318      20.598  20.733 923.568  1.00  0.00           C
ATOM   3962 HD21 LEU A 318      20.865  19.838 924.171  1.00  0.00           H
ATOM   3963 HD22 LEU A 318      20.806  21.629 924.186  1.00  0.00           H
ATOM   3964 HD23 LEU A 318      19.507  20.697 923.359  1.00  0.00           H
ATOM   3965  C   LEU A 318      21.996  23.346 923.338  1.00  0.00           C
ATOM   3966  O   LEU A 318      21.662  22.579 924.239  1.00  0.00           O
HETATM 3967  N   HYP A 319      22.792  23.620 924.123  1.00  0.00           N
HETATM 3968  CD  HYP A 319      23.324  22.305 923.766  1.00  0.00           C
HETATM 3969  HD1 HYP A 319      23.458  22.464 922.672  1.00  0.00           H
HETATM 3970  HD2 HYP A 319      22.892  21.296 923.963  1.00  0.00           H
HETATM 3971  CA  HYP A 319      23.465  24.187 924.972  1.00 10.00           C
HETATM 3972  HA  HYP A 319      24.415  24.501 924.555  1.00  0.00           H
HETATM 3973  CB  HYP A 319      22.579  25.393 925.334  1.00  0.00           C
HETATM 3974  HB1 HYP A 319      22.525  25.338 924.922  1.00  0.00           H
HETATM 3975  HB2 HYP A 319      21.602  24.664 924.661  1.00  0.00           H
HETATM 3976  CG  HYP A 319      21.146  24.884 925.144  1.00  0.00           C
HETATM 3977  HG  HYP A 319      20.418  25.699 924.963  1.00  0.00           H
HETATM 3978  OE  HYP A 319      20.840  24.307 926.047  1.00  0.00           O
HETATM 3979  HE  HYP A 319      20.624  23.407 925.793  1.00  0.00           H
HETATM 3980  C   HYP A 319      23.655  23.525 925.866  1.00  0.00           C
HETATM 3981  O   HYP A 319      22.985  23.653 926.891  1.00  0.00           O
ATOM   3982  N   GLY A 320      24.576  22.587 926.045  1.00  0.00           N
ATOM   3983  H   GLY A 320      25.148  22.554 925.226  1.00  0.00           H
ATOM   3984  CA  GLY A 320      24.973  21.529 927.231  0.79 10.00           C
ATOM   3985  HA3 GLY A 320      25.828  22.180 927.111  1.00  0.00           H
ATOM   3986  HA2 GLY A 320      24.746  20.929 926.360  1.00  0.00           H
ATOM   3987  C   GLY A 320      25.316  20.393 928.625  1.00  0.00           C
ATOM   3988  O   GLY A 320      26.235  19.579 928.564  1.00  0.00           O
ATOM   3989  N   PRO A 321      25.180  20.136 929.274  1.00  0.00           N
ATOM   3990  CA  PRO A 321      24.672  19.468 930.467  0.79 10.00           C
ATOM   3991  HA  PRO A 321      23.590  19.517 930.426  1.00  0.00           H
ATOM   3992  CD  PRO A 321      26.333  20.992 929.554  1.00  0.00           C
ATOM   3993  HD3 PRO A 321      25.829  21.394 928.645  1.00  0.00           H
ATOM   3994  HD2 PRO A 321      27.353  21.427 929.658  1.00  0.00           H
ATOM   3995  CB  PRO A 321      25.186  18.044 930.187  1.00  0.00           C
ATOM   3996  HB3 PRO A 321      24.454  17.515 929.537  1.00  0.00           H
ATOM   3997  HB2 PRO A 321      25.338  17.453 931.113  1.00  0.00           H
ATOM   3998  CG  PRO A 321      26.489  18.255 929.409  1.00  0.00           C
ATOM   3999  HG3 PRO A 321      26.769  17.381 928.789  1.00  0.00           H
ATOM   4000  HG2 PRO A 321      27.312  18.481 930.126  1.00  0.00           H
ATOM   4001  C   PRO A 321      25.242  20.090 932.108  1.00  0.00           C
ATOM   4002  O   PRO A 321      25.957  21.090 932.182  1.00  0.00           O
ATOM   4003  N   PRO A 322      25.446  20.305 932.749  1.00  0.00           N
ATOM   4004  CA  PRO A 322      25.376  20.901 933.971  0.93 10.00           C
ATOM   4005  HA  PRO A 322      25.125  21.955 933.997  1.00  0.00           H
ATOM   4006  CD  PRO A 322      26.749  19.693 932.492  1.00  0.00           C
ATOM   4007  HD3 PRO A 322      26.295  19.917 931.500  1.00  0.00           H
ATOM   4008  HD2 PRO A 322      27.572  18.949 932.385  1.00  0.00           H
ATOM   4009  CB  PRO A 322      24.443  20.074 934.874  1.00  0.00           C
ATOM   4010  HB3 PRO A 322      23.391  20.387 934.693  1.00  0.00           H
ATOM   4011  HB2 PRO A 322      24.674  20.192 935.952  1.00  0.00           H
ATOM   4012  CG  PRO A 322      24.628  18.631 934.393  1.00  0.00           C
ATOM   4013  HG3 PRO A 322      23.764  17.981 934.636  1.00  0.00           H
ATOM   4014  HG2 PRO A 322      25.551  18.207 934.850  1.00  0.00           H
ATOM   4015  C   PRO A 322      26.219  20.801 934.196  1.00  0.00           C
ATOM   4016  O   PRO A 322      27.068  20.554 933.339  1.00  0.00           O
ATOM   4017  N   GLY A 323      27.658  20.731 935.734  1.00  0.00           N
ATOM   4018  H   GLY A 323      27.367  21.392 936.424  1.00  0.00           H
ATOM   4019  CA  GLY A 323      28.537  20.217 935.946  0.79 10.00           C
ATOM   4020  HA3 GLY A 323      29.387  20.846 936.172  1.00  0.00           H
ATOM   4021  HA2 GLY A 323      28.758  19.393 935.281  1.00  0.00           H
ATOM   4022  C   GLY A 323      28.036  19.658 937.209  1.00  0.00           C
ATOM   4023  O   GLY A 323      26.876  19.851 937.568  1.00  0.00           O
ATOM   4024  N   GLU A 324      28.192  18.838 938.531  1.00  0.00           N
ATOM   4025  H   GLU A 324      27.306  18.481 938.246  1.00  0.00           H
ATOM   4026  CA  GLU A 324      28.497  18.487 939.311  0.95 10.00           C
ATOM   4027  HA  GLU A 324      27.906  17.580 939.280  1.00  0.00           H
ATOM   4028  CB  GLU A 324      29.928  18.192 938.788  1.00  0.00           C
ATOM   4029  HB3 GLU A 324      29.844  17.505 937.915  1.00  0.00           H
ATOM   4030  HB2 GLU A 324      30.387  19.128 938.398  1.00  0.00           H
ATOM   4031  CG  GLU A 324      30.901  17.545 939.815  1.00  0.00           C
ATOM   4032  HG3 GLU A 324      31.058  18.239 940.662  1.00  0.00           H
ATOM   4033  HG2 GLU A 324      30.495  16.588 940.199  1.00  0.00           H
ATOM   4034  CD  GLU A 324      32.313  17.254 939.301  1.00  0.00           C
ATOM   4035  OE1 GLU A 324      33.089  16.731 940.143  1.00  0.00           O
ATOM   4036  OE2 GLU A 324      32.626  17.550 938.124  1.00  0.00           O
ATOM   4037  C   GLU A 324      28.516  19.044 940.987  1.00  0.00           C
ATOM   4038  O   GLU A 324      27.980  18.388 941.880  1.00  0.00           O
ATOM   4039  N   ARG A 325      28.697  19.740 942.203  1.00  0.00           N
ATOM   4040  H   ARG A 325      29.395  20.428 942.017  1.00  0.00           H
ATOM   4041  CA  ARG A 325      28.414  19.721 942.912  1.00 10.00           C
ATOM   4042  HA  ARG A 325      27.363  19.945 942.774  1.00  0.00           H
ATOM   4043  CB  ARG A 325      28.545  18.229 943.330  1.00  0.00           C
ATOM   4044  HB3 ARG A 325      27.942  17.642 942.596  1.00  0.00           H
ATOM   4045  HB2 ARG A 325      29.598  17.896 943.197  1.00  0.00           H
ATOM   4046  CG  ARG A 325      28.042  17.876 944.750  1.00  0.00           C
ATOM   4047  HG3 ARG A 325      28.559  18.535 945.482  1.00  0.00           H
ATOM   4048  HG2 ARG A 325      26.961  18.136 944.826  1.00  0.00           H
ATOM   4049  CD  ARG A 325      28.192  16.390 945.117  1.00  0.00           C
ATOM   4050  HD3 ARG A 325      27.618  15.770 944.390  1.00  0.00           H
ATOM   4051  HD2 ARG A 325      29.259  16.069 945.096  1.00  0.00           H
ATOM   4052  NE  ARG A 325      27.661  16.223 946.513  1.00  0.00           N
ATOM   4053  HE  ARG A 325      27.326  17.084 946.914  1.00  0.00           H
ATOM   4054  CZ  ARG A 325      27.639  15.045 947.151  1.00  0.00           C
ATOM   4055  NH1 ARG A 325      27.147  15.011 948.388  1.00  0.00           N
ATOM   4056 HH11 ARG A 325      27.136  14.166 948.903  1.00  0.00           H
ATOM   4057 HH12 ARG A 325      26.924  15.897 948.801  1.00  0.00           H
ATOM   4058  NH2 ARG A 325      28.066  13.924 946.580  1.00  0.00           N
ATOM   4059 HH21 ARG A 325      27.956  13.058 947.048  1.00  0.00           H
ATOM   4060 HH22 ARG A 325      28.290  13.969 945.615  1.00  0.00           H
ATOM   4061  C   ARG A 325      28.834  20.503 943.802  1.00  0.00           C
ATOM   4062  O   ARG A 325      28.215  21.519 944.104  1.00  0.00           O
ATOM   4063  N   GLY A 326      29.983  20.449 944.604  1.00  0.00           N
ATOM   4064  H   GLY A 326      30.457  19.627 944.289  1.00  0.00           H
ATOM   4065  CA  GLY A 326      30.618  21.157 945.644  0.93 10.00           C
ATOM   4066  HA3 GLY A 326      30.067  22.088 945.639  1.00  0.00           H
ATOM   4067  HA2 GLY A 326      31.630  21.238 945.271  1.00  0.00           H
ATOM   4068  C   GLY A 326      30.661  20.846 946.536  1.00  0.00           C
ATOM   4069  O   GLY A 326      29.636  20.585 947.162  1.00  0.00           O
ATOM   4070  N   GLY A 327      31.577  20.503 947.625  1.00  0.00           N
ATOM   4071  H   GLY A 327      32.371  20.130 947.147  1.00  0.00           H
ATOM   4072  CA  GLY A 327      31.686  20.540 949.228  1.00 10.00           C
ATOM   4073  HA3 GLY A 327      31.927  21.594 949.251  1.00  0.00           H
ATOM   4074  HA2 GLY A 327      32.548  19.887 949.253  1.00  0.00           H
ATOM   4075  C   GLY A 327      30.806  20.220 950.470  1.00  0.00           C
ATOM   4076  O   GLY A 327      29.864  19.435 950.389  1.00  0.00           O
HETATM 4077  N   HYP A 328      30.973  20.665 951.461  1.00  0.00           N
HETATM 4078  CD  HYP A 328      32.375  21.071 951.369  1.00  0.00           C
HETATM 4079  HD1 HYP A 328      33.362  20.581 951.530  1.00  0.00           H
HETATM 4080  HD2 HYP A 328      32.196  21.238 950.281  1.00  0.00           H
HETATM 4081  CA  HYP A 328      30.351  21.016 952.786  0.96 10.00           C
HETATM 4082  HA  HYP A 328      30.218  20.004 953.151  1.00  0.00           H
HETATM 4083  CB  HYP A 328      31.686  21.618 953.262  1.00  0.00           C
HETATM 4084  HB1 HYP A 328      31.400  21.607 953.440  1.00  0.00           H
HETATM 4085  HB2 HYP A 328      32.153  22.492 952.069  1.00  0.00           H
HETATM 4086  CG  HYP A 328      32.332  22.168 951.986  1.00  0.00           C
HETATM 4087  HG  HYP A 328      33.433  22.260 952.064  1.00  0.00           H
HETATM 4088  OE  HYP A 328      31.892  23.164 951.751  1.00  0.00           O
HETATM 4089  HE  HYP A 328      31.474  23.135 950.888  1.00  0.00           H
HETATM 4090  C   HYP A 328      29.073  21.927 953.254  1.00  0.00           C
HETATM 4091  O   HYP A 328      27.970  21.410 953.436  1.00  0.00           O
ATOM   4092  N   GLY A 329      28.979  22.930 953.409  1.00  0.00           N
ATOM   4093  H   GLY A 329      29.789  23.499 953.546  1.00  0.00           H
ATOM   4094  CA  GLY A 329      27.714  23.624 953.448  0.79 10.00           C
ATOM   4095  HA3 GLY A 329      26.815  23.024 953.427  1.00  0.00           H
ATOM   4096  HA2 GLY A 329      27.636  24.559 952.910  1.00  0.00           H
ATOM   4097  C   GLY A 329      27.969  23.879 954.608  1.00  0.00           C
ATOM   4098  O   GLY A 329      28.831  23.250 955.217  1.00  0.00           O
ATOM   4099  N   SER A 330      27.176  24.992 955.236  1.00  0.00           N
ATOM   4100  H   SER A 330      26.486  25.495 954.715  1.00  0.00           H
ATOM   4101  CA  SER A 330      27.333  25.470 956.715  0.83 10.00           C
ATOM   4102  HA  SER A 330      28.338  25.847 956.582  1.00  0.00           H
ATOM   4103  CB  SER A 330      26.322  26.654 956.638  1.00  0.00           C
ATOM   4104  HB3 SER A 330      26.687  27.371 955.868  1.00  0.00           H
ATOM   4105  HB2 SER A 330      25.325  26.291 956.301  1.00  0.00           H
ATOM   4106  OG  SER A 330      26.206  27.356 957.883  1.00  0.00           O
ATOM   4107  HG  SER A 330      25.750  28.187 957.698  1.00  0.00           H
ATOM   4108  C   SER A 330      27.293  24.920 957.804  1.00  0.00           C
ATOM   4109  O   SER A 330      26.261  24.369 958.182  1.00  0.00           O
ATOM   4110  N   ARG A 331      27.580  24.538 958.789  1.00  0.00           N
ATOM   4111  H   ARG A 331      26.592  24.650 958.710  1.00  0.00           H
ATOM   4112  CA  ARG A 331      28.114  24.000 960.141  0.96 10.00           C
ATOM   4113  HA  ARG A 331      28.506  22.991 960.177  1.00  0.00           H
ATOM   4114  CB  ARG A 331      28.912  24.870 961.153  1.00  0.00           C
ATOM   4115  HB3 ARG A 331      29.827  25.219 960.616  1.00  0.00           H
ATOM   4116  HB2 ARG A 331      28.331  25.787 961.395  1.00  0.00           H
ATOM   4117  CG  ARG A 331      29.364  24.158 962.450  1.00  0.00           C
ATOM   4118  HG3 ARG A 331      28.469  23.712 962.938  1.00  0.00           H
ATOM   4119  HG2 ARG A 331      30.019  23.298 962.182  1.00  0.00           H
ATOM   4120  CD  ARG A 331      30.149  25.060 963.419  1.00  0.00           C
ATOM   4121  HD3 ARG A 331      31.061  25.445 962.908  1.00  0.00           H
ATOM   4122  HD2 ARG A 331      29.536  25.927 963.758  1.00  0.00           H
ATOM   4123  NE  ARG A 331      30.506  24.220 964.613  1.00  0.00           N
ATOM   4124  HE  ARG A 331      30.174  23.272 964.544  1.00  0.00           H
ATOM   4125  CZ  ARG A 331      31.198  24.693 965.659  1.00  0.00           C
ATOM   4126  NH1 ARG A 331      31.460  23.861 966.664  1.00  0.00           N
ATOM   4127 HH11 ARG A 331      31.946  24.177 967.467  1.00  0.00           H
ATOM   4128 HH12 ARG A 331      31.025  22.959 966.619  1.00  0.00           H
ATOM   4129  NH2 ARG A 331      31.644  25.944 965.704  1.00  0.00           N
ATOM   4130 HH21 ARG A 331      32.225  26.234 966.451  1.00  0.00           H
ATOM   4131 HH22 ARG A 331      31.551  26.483 964.877  1.00  0.00           H
ATOM   4132  C   ARG A 331      26.959  23.927 960.422  1.00  0.00           C
ATOM   4133  O   ARG A 331      26.136  23.479 959.630  1.00  0.00           O
ATOM   4134  N   GLY A 332      25.931  24.185 961.484  1.00  0.00           N
ATOM   4135  H   GLY A 332      26.657  23.615 961.865  1.00  0.00           H
ATOM   4136  CA  GLY A 332      25.006  24.476 962.267  0.79 10.00           C
ATOM   4137  HA3 GLY A 332      24.505  23.523 962.370  1.00  0.00           H
ATOM   4138  HA2 GLY A 332      24.455  25.207 961.692  1.00  0.00           H
ATOM   4139  C   GLY A 332      25.226  25.042 963.652  1.00  0.00           C
ATOM   4140  O   GLY A 332      26.206  24.717 964.318  1.00  0.00           O
ATOM   4141  N   PHE A 333      25.010  25.674 964.590  1.00  0.00           N
ATOM   4142  H   PHE A 333      25.893  25.983 964.239  1.00  0.00           H
ATOM   4143  CA  PHE A 333      24.629  26.264 965.613  0.83 10.00           C
ATOM   4144  HA  PHE A 333      24.923  27.297 965.750  1.00  0.00           H
ATOM   4145  CB  PHE A 333      23.312  25.957 966.389  1.00  0.00           C
ATOM   4146  HB3 PHE A 333      22.444  26.142 965.720  1.00  0.00           H
ATOM   4147  HB2 PHE A 333      23.268  24.890 966.696  1.00  0.00           H
ATOM   4148  CG  PHE A 333      23.124  26.846 967.597  1.00  0.00           C
ATOM   4149  CD1 PHE A 333      22.444  28.070 967.478  1.00  0.00           C
ATOM   4150  HD1 PHE A 333      22.021  28.357 966.525  1.00  0.00           H
ATOM   4151  CD2 PHE A 333      23.662  26.486 968.845  1.00  0.00           C
ATOM   4152  HD2 PHE A 333      24.196  25.553 968.955  1.00  0.00           H
ATOM   4153  CE1 PHE A 333      22.314  28.925 968.580  1.00  0.00           C
ATOM   4154  HE1 PHE A 333      21.786  29.862 968.478  1.00  0.00           H
ATOM   4155  CE2 PHE A 333      23.537  27.339 969.948  1.00  0.00           C
ATOM   4156  HE2 PHE A 333      23.962  27.054 970.901  1.00  0.00           H
ATOM   4157  CZ  PHE A 333      22.863  28.560 969.815  1.00  0.00           C
ATOM   4158  HZ  PHE A 333      22.760  29.215 970.668  1.00  0.00           H
ATOM   4159  C   PHE A 333      25.717  25.459 966.050  1.00  0.00           C
ATOM   4160  O   PHE A 333      26.687  25.273 965.319  1.00  0.00           O
HETATM 4161  N   HYP A 334      26.146  24.460 967.658  1.00  0.00           N
HETATM 4162  CD  HYP A 334      24.698  24.289 967.773  1.00  0.00           C
HETATM 4163  HD1 HYP A 334      24.505  23.788 966.797  1.00  0.00           H
HETATM 4164  HD2 HYP A 334      23.790  24.835 968.118  1.00  0.00           H
HETATM 4165  CA  HYP A 334      26.514  24.131 968.201  0.93 10.00           C
HETATM 4166  HA  HYP A 334      26.644  23.146 967.767  1.00  0.00           H
HETATM 4167  CB  HYP A 334      27.756  25.015 967.982  1.00  0.00           C
HETATM 4168  HB1 HYP A 334      27.853  25.405 967.747  1.00  0.00           H
HETATM 4169  HB2 HYP A 334      27.429  26.181 967.188  1.00  0.00           H
HETATM 4170  CG  HYP A 334      27.190  26.351 967.490  1.00  0.00           C
HETATM 4171  HG  HYP A 334      27.924  26.944 966.910  1.00  0.00           H
HETATM 4172  OE  HYP A 334      26.841  26.947 968.365  1.00  0.00           O
HETATM 4173  HE  HYP A 334      25.903  27.127 968.276  1.00  0.00           H
HETATM 4174  C   HYP A 334      26.296  24.035 969.165  1.00  0.00           C
HETATM 4175  O   HYP A 334      26.809  24.783 969.999  1.00  0.00           O
ATOM   4176  N   GLY A 335      25.249  23.001 970.898  1.00  0.00           N
ATOM   4177  H   GLY A 335      25.180  22.066 970.554  1.00  0.00           H
ATOM   4178  CA  GLY A 335      24.987  23.108 971.525  1.00 10.00           C
ATOM   4179  HA3 GLY A 335      25.045  22.123 971.968  1.00  0.00           H
ATOM   4180  HA2 GLY A 335      23.981  23.437 971.304  1.00  0.00           H
ATOM   4181  C   GLY A 335      25.589  24.079 972.481  1.00  0.00           C
ATOM   4182  O   GLY A 335      26.246  25.036 972.077  1.00  0.00           O
ATOM   4183  N   ALA A 336      25.519  24.093 974.123  1.00  0.00           N
ATOM   4184  H   ALA A 336      25.737  23.156 974.394  1.00  0.00           H
ATOM   4185  CA  ALA A 336      25.321  24.766 974.924  1.00 10.00           C
ATOM   4186  HA  ALA A 336      26.337  25.133 975.007  1.00  0.00           H
ATOM   4187  CB  ALA A 336      24.551  25.754 974.017  1.00  0.00           C
ATOM   4188  HB1 ALA A 336      25.019  25.776 973.010  1.00  0.00           H
ATOM   4189  HB2 ALA A 336      23.491  25.441 973.896  1.00  0.00           H
ATOM   4190  HB3 ALA A 336      24.571  26.786 974.428  1.00  0.00           H
ATOM   4191  C   ALA A 336      24.914  24.761 975.930  1.00  0.00           C
ATOM   4192  O   ALA A 336      23.809  25.228 976.198  1.00  0.00           O
ATOM   4193  N   ASP A 337      25.314  24.237 977.648  1.00  0.00           N
ATOM   4194  H   ASP A 337      26.095  23.619 977.692  1.00  0.00           H
ATOM   4195  CA  ASP A 337      24.860  24.465 978.688  0.97 10.00           C
ATOM   4196  HA  ASP A 337      25.365  25.333 979.096  1.00  0.00           H
ATOM   4197  CB  ASP A 337      23.335  24.768 978.538  1.00  0.00           C
ATOM   4198  HB3 ASP A 337      23.202  25.655 977.885  1.00  0.00           H
ATOM   4199  HB2 ASP A 337      22.810  23.911 978.072  1.00  0.00           H
ATOM   4200  CG  ASP A 337      22.667  25.079 979.869  1.00  0.00           C
ATOM   4201  OD1 ASP A 337      21.437  25.339 979.865  1.00  0.00           O
ATOM   4202  OD2 ASP A 337      23.406  25.244 980.868  1.00  0.00           O
ATOM   4203  C   ASP A 337      25.080  23.646 979.338  1.00  0.00           C
ATOM   4204  O   ASP A 337      24.254  22.749 979.523  1.00  0.00           O
ATOM   4205  N   GLY A 338      25.985  22.706 980.407  1.00  0.00           N
ATOM   4206  H   GLY A 338      26.749  23.170 980.855  1.00  0.00           H
ATOM   4207  CA  GLY A 338      25.817  21.424 980.734  1.00 10.00           C
ATOM   4208  HA3 GLY A 338      26.855  21.121 980.704  1.00  0.00           H
ATOM   4209  HA2 GLY A 338      25.239  21.117 979.873  1.00  0.00           H
ATOM   4210  C   GLY A 338      25.253  20.874 981.831  1.00  0.00           C
ATOM   4211  O   GLY A 338      25.937  20.284 982.663  1.00  0.00           O
ATOM   4212  N   VAL A 339      23.726  20.714 982.518  1.00  0.00           N
ATOM   4213  H   VAL A 339      23.522  20.073 981.782  1.00  0.00           H
ATOM   4214  CA  VAL A 339      22.953  20.864 983.175  1.00 10.00           C
ATOM   4215  HA  VAL A 339      22.902  21.920 982.940  1.00  0.00           H
ATOM   4216  CB  VAL A 339      21.953  20.077 982.263  1.00  0.00           C
ATOM   4217  HB  VAL A 339      22.338  19.032 982.162  1.00  0.00           H
ATOM   4218  CG1 VAL A 339      20.519  19.992 982.830  1.00  0.00           C
ATOM   4219 HG11 VAL A 339      19.854  19.457 982.118  1.00  0.00           H
ATOM   4220 HG12 VAL A 339      20.491  19.438 983.790  1.00  0.00           H
ATOM   4221 HG13 VAL A 339      20.101  21.009 982.993  1.00  0.00           H
ATOM   4222  CG2 VAL A 339      21.886  20.658 980.837  1.00  0.00           C
ATOM   4223 HG21 VAL A 339      21.141  20.108 980.223  1.00  0.00           H
ATOM   4224 HG22 VAL A 339      21.591  21.730 980.865  1.00  0.00           H
ATOM   4225 HG23 VAL A 339      22.867  20.580 980.324  1.00  0.00           H
ATOM   4226  C   VAL A 339      22.742  20.770 984.049  1.00  0.00           C
ATOM   4227  O   VAL A 339      21.799  20.061 984.395  1.00  0.00           O
ATOM   4228  N   ALA A 340      23.428  21.461 985.904  1.00  0.00           N
ATOM   4229  H   ALA A 340      23.882  22.310 985.632  1.00  0.00           H
ATOM   4230  CA  ALA A 340      23.459  21.240 986.945  1.00 10.00           C
ATOM   4231  HA  ALA A 340      23.065  22.056 987.540  1.00  0.00           H
ATOM   4232  CB  ALA A 340      22.627  19.982 987.285  1.00  0.00           C
ATOM   4233  HB1 ALA A 340      21.563  20.155 987.015  1.00  0.00           H
ATOM   4234  HB2 ALA A 340      22.986  19.099 986.714  1.00  0.00           H
ATOM   4235  HB3 ALA A 340      22.670  19.744 988.370  1.00  0.00           H
ATOM   4236  C   ALA A 340      24.019  21.173 987.107  1.00  0.00           C
ATOM   4237  O   ALA A 340      24.944  21.756 986.545  1.00  0.00           O
ATOM   4238  N   GLY A 341      25.265  20.252 988.388  1.00  0.00           N
ATOM   4239  H   GLY A 341      24.612  19.599 988.769  1.00  0.00           H
ATOM   4240  CA  GLY A 341      26.510  20.181 988.880  1.00 10.00           C
ATOM   4241  HA3 GLY A 341      26.690  20.845 989.715  1.00  0.00           H
ATOM   4242  HA2 GLY A 341      27.286  20.194 988.126  1.00  0.00           H
ATOM   4243  C   GLY A 341      26.427  19.052 989.310  1.00  0.00           C
ATOM   4244  O   GLY A 341      25.730  18.212 988.745  1.00  0.00           O
ATOM   4245  N   PRO A 342      27.578  19.109 990.888  1.00  0.00           N
ATOM   4246  CA  PRO A 342      27.688  17.842 991.665  1.00 10.00           C
ATOM   4247  HA  PRO A 342      26.903  17.095 991.685  1.00  0.00           H
ATOM   4248  CD  PRO A 342      28.344  20.204 991.480  1.00  0.00           C
ATOM   4249  HD3 PRO A 342      28.093  20.463 990.426  1.00  0.00           H
ATOM   4250  HD2 PRO A 342      28.728  21.100 992.020  1.00  0.00           H
ATOM   4251  CB  PRO A 342      29.085  17.195 991.638  1.00  0.00           C
ATOM   4252  HB3 PRO A 342      29.176  16.565 990.726  1.00  0.00           H
ATOM   4253  HB2 PRO A 342      29.284  16.567 992.531  1.00  0.00           H
ATOM   4254  CG  PRO A 342      30.051  18.379 991.530  1.00  0.00           C
ATOM   4255  HG3 PRO A 342      31.032  18.098 991.098  1.00  0.00           H
ATOM   4256  HG2 PRO A 342      30.205  18.821 992.542  1.00  0.00           H
ATOM   4257  C   PRO A 342      27.523  18.759 992.841  1.00  0.00           C
ATOM   4258  O   PRO A 342      28.160  19.810 992.907  1.00  0.00           O
ATOM   4259  N   LYS A 343      27.208  19.127 993.732  1.00  0.00           N
ATOM   4260  H   LYS A 343      28.190  18.977 993.835  1.00  0.00           H
ATOM   4261  CA  LYS A 343      26.585  19.624 994.824  1.00 10.00           C
ATOM   4262  HA  LYS A 343      26.152  20.592 994.605  1.00  0.00           H
ATOM   4263  CB  LYS A 343      25.505  18.668 995.409  1.00  0.00           C
ATOM   4264  HB3 LYS A 343      24.756  18.487 994.604  1.00  0.00           H
ATOM   4265  HB2 LYS A 343      25.974  17.682 995.627  1.00  0.00           H
ATOM   4266  CG  LYS A 343      24.759  19.182 996.659  1.00  0.00           C
ATOM   4267  HG3 LYS A 343      25.497  19.376 997.470  1.00  0.00           H
ATOM   4268  HG2 LYS A 343      24.271  20.154 996.415  1.00  0.00           H
ATOM   4269  CD  LYS A 343      23.705  18.193 997.189  1.00  0.00           C
ATOM   4270  HD3 LYS A 343      22.977  17.983 996.372  1.00  0.00           H
ATOM   4271  HD2 LYS A 343      24.220  17.234 997.431  1.00  0.00           H
ATOM   4272  CE  LYS A 343      22.977  18.726 998.431  1.00  0.00           C
ATOM   4273  HE3 LYS A 343      23.700  18.915 999.255  1.00  0.00           H
ATOM   4274  HE2 LYS A 343      22.453  19.678 998.197  1.00  0.00           H
ATOM   4275  NZ  LYS A 343      21.990  17.757 998.898  1.00  0.00           N
ATOM   4276  HZ1 LYS A 343      21.501  18.125 999.740  1.00  0.00           H
ATOM   4277  HZ2 LYS A 343      21.294  17.580 998.146  1.00  0.00           H
ATOM   4278  HZ3 LYS A 343      22.467  16.865 999.139  1.00  0.00           H
ATOM   4279  C   LYS A 343      27.702  19.844 995.795  1.00  0.00           C
ATOM   4280  O   LYS A 343      27.472  20.204 996.946  1.00  0.00           O
ATOM   4281  N   GLY A 344      28.637  19.950 996.349  1.00  0.00           N
ATOM   4282  H   GLY A 344      29.143  19.598 995.562  1.00  0.00           H
ATOM   4283  CA  GLY A 344      29.336  20.253 997.356  1.00 10.00           C
ATOM   4284  HA3 GLY A 344      28.705  21.078 997.657  1.00  0.00           H
ATOM   4285  HA2 GLY A 344      30.205  20.545 996.781  1.00  0.00           H
ATOM   4286  C   GLY A 344      29.930  19.390 998.896  1.00  0.00           C
ATOM   4287  O   GLY A 344      31.085  18.977 998.982  1.00  0.00           O
ATOM   4288  N   PRO A 345      29.200  19.210 999.860  1.00  0.00           N
ATOM   4289  CA  PRO A 345      29.806  18.5521000.772  0.82 10.00           C
ATOM   4290  HA  PRO A 345      29.741  17.5431000.383  1.00  0.00           H
ATOM   4291  CD  PRO A 345      27.816  19.5231000.213  1.00  0.00           C
ATOM   4292  HD3 PRO A 345      27.477  19.121 999.231  1.00  0.00           H
ATOM   4293  HD2 PRO A 345      27.143  20.3441000.552  1.00  0.00           H
ATOM   4294  CB  PRO A 345      31.173  19.1911000.464  1.00  0.00           C
ATOM   4295  HB3 PRO A 345      31.659  18.626 999.637  1.00  0.00           H
ATOM   4296  HB2 PRO A 345      31.850  19.1981001.342  1.00  0.00           H
ATOM   4297  CG  PRO A 345      30.832  20.603 999.977  1.00  0.00           C
ATOM   4298  HG3 PRO A 345      31.627  21.045 999.344  1.00  0.00           H
ATOM   4299  HG2 PRO A 345      30.652  21.2611000.858  1.00  0.00           H
ATOM   4300  C   PRO A 345      29.580  18.5341001.949  1.00  0.00           C
ATOM   4301  O   PRO A 345      29.952  17.5861002.642  1.00  0.00           O
ATOM   4302  N   ALA A 346      28.707  19.6381002.959  1.00  0.00           N
ATOM   4303  H   ALA A 346      28.643  20.4621002.397  1.00  0.00           H
ATOM   4304  CA  ALA A 346      28.204  19.7111004.022  0.96 10.00           C
ATOM   4305  HA  ALA A 346      27.206  19.5791003.619  1.00  0.00           H
ATOM   4306  CB  ALA A 346      28.743  18.3051004.374  1.00  0.00           C
ATOM   4307  HB1 ALA A 346      28.797  17.6851003.454  1.00  0.00           H
ATOM   4308  HB2 ALA A 346      29.766  18.3671004.805  1.00  0.00           H
ATOM   4309  HB3 ALA A 346      28.084  17.7841005.101  1.00  0.00           H
ATOM   4310  C   ALA A 346      28.119  20.1921004.723  1.00  0.00           C
ATOM   4311  O   ALA A 346      27.126  20.8871004.932  1.00  0.00           O
ATOM   4312  N   GLY A 347      29.222  20.4071006.088  1.00  0.00           N
ATOM   4313  H   GLY A 347      30.014  19.9541005.682  1.00  0.00           H
ATOM   4314  CA  GLY A 347      29.412  20.9201007.409  0.93 10.00           C
ATOM   4315  HA3 GLY A 347      28.535  21.5471007.486  1.00  0.00           H
ATOM   4316  HA2 GLY A 347      30.336  21.4641007.264  1.00  0.00           H
ATOM   4317  C   GLY A 347      29.514  20.2601008.477  1.00  0.00           C
ATOM   4318  O   GLY A 347      29.204  19.0721008.515  1.00  0.00           O
ATOM   4319  N   GLU A 348      29.872  20.2521009.851  1.00  0.00           N
ATOM   4320  H   GLU A 348      29.491  20.9731010.423  1.00  0.00           H
ATOM   4321  CA  GLU A 348      30.753  19.3011010.582  0.79 10.00           C
ATOM   4322  HA  GLU A 348      30.273  18.3451010.751  1.00  0.00           H
ATOM   4323  CB  GLU A 348      32.132  19.0771009.906  1.00  0.00           C
ATOM   4324  HB3 GLU A 348      31.955  18.6881008.877  1.00  0.00           H
ATOM   4325  HB2 GLU A 348      32.652  20.0531009.779  1.00  0.00           H
ATOM   4326  CG  GLU A 348      33.088  18.0901010.635  1.00  0.00           C
ATOM   4327  HG3 GLU A 348      33.337  18.4891011.636  1.00  0.00           H
ATOM   4328  HG2 GLU A 348      32.619  17.0921010.747  1.00  0.00           H
ATOM   4329  CD  GLU A 348      34.448  17.8691009.970  1.00  0.00           C
ATOM   4330  OE1 GLU A 348      35.211  17.0681010.571  1.00  0.00           O
ATOM   4331  OE2 GLU A 348      34.738  18.4791008.914  1.00  0.00           O
ATOM   4332  C   GLU A 348      30.870  19.8701011.715  1.00  0.00           C
ATOM   4333  O   GLU A 348      31.553  20.8851011.848  1.00  0.00           O
ATOM   4334  N   ARG A 349      30.116  19.1561012.708  1.00  0.00           N
ATOM   4335  H   ARG A 349      29.464  18.4051012.634  1.00  0.00           H
ATOM   4336  CA  ARG A 349      30.448  19.7631014.342  0.79 10.00           C
ATOM   4337  HA  ARG A 349      29.438  19.6981014.728  1.00  0.00           H
ATOM   4338  CB  ARG A 349      31.241  18.5211014.839  1.00  0.00           C
ATOM   4339  HB3 ARG A 349      30.545  17.6521014.765  1.00  0.00           H
ATOM   4340  HB2 ARG A 349      32.076  18.3061014.135  1.00  0.00           H
ATOM   4341  CG  ARG A 349      31.766  18.5901016.293  1.00  0.00           C
ATOM   4342  HG3 ARG A 349      32.374  19.5141016.407  1.00  0.00           H
ATOM   4343  HG2 ARG A 349      30.901  18.7141016.984  1.00  0.00           H
ATOM   4344  CD  ARG A 349      32.544  17.3391016.738  1.00  0.00           C
ATOM   4345  HD3 ARG A 349      31.884  16.4451016.657  1.00  0.00           H
ATOM   4346  HD2 ARG A 349      33.448  17.1741016.107  1.00  0.00           H
ATOM   4347  NE  ARG A 349      32.976  17.5701018.159  1.00  0.00           N
ATOM   4348  HE  ARG A 349      32.682  18.4621018.522  1.00  0.00           H
ATOM   4349  CZ  ARG A 349      33.681  16.6741018.863  1.00  0.00           C
ATOM   4350  NH1 ARG A 349      34.012  16.9821020.115  1.00  0.00           N
ATOM   4351 HH11 ARG A 349      34.554  16.3591020.661  1.00  0.00           H
ATOM   4352 HH12 ARG A 349      33.803  17.9161020.413  1.00  0.00           H
ATOM   4353  NH2 ARG A 349      34.030  15.4951018.359  1.00  0.00           N
ATOM   4354 HH21 ARG A 349      34.474  14.8241018.935  1.00  0.00           H
ATOM   4355 HH22 ARG A 349      33.643  15.2511017.480  1.00  0.00           H
ATOM   4356  C   ARG A 349      31.056  21.1241014.890  1.00  0.00           C
ATOM   4357  O   ARG A 349      31.696  21.8771014.162  1.00  0.00           O
ATOM   4358  N   GLY A 350      30.896  21.5481016.250  1.00  0.00           N
ATOM   4359  H   GLY A 350      30.548  20.7441016.730  1.00  0.00           H
ATOM   4360  CA  GLY A 350      31.047  22.5031016.908  0.86 10.00           C
ATOM   4361  HA3 GLY A 350      30.029  22.8441017.036  1.00  0.00           H
ATOM   4362  HA2 GLY A 350      31.647  23.1281016.260  1.00  0.00           H
ATOM   4363  C   GLY A 350      31.448  22.4861017.735  1.00  0.00           C
ATOM   4364  O   GLY A 350      32.671  22.4581017.843  1.00  0.00           O
ATOM   4365  N   SER A 351      31.357  22.4691019.584  1.00  0.00           N
ATOM   4366  H   SER A 351      30.398  22.1871019.594  1.00  0.00           H
ATOM   4367  CA  SER A 351      31.828  22.6141020.654  0.79 10.00           C
ATOM   4368  HA  SER A 351      32.814  22.1961020.501  1.00  0.00           H
ATOM   4369  CB  SER A 351      31.943  24.1581020.829  1.00  0.00           C
ATOM   4370  HB3 SER A 351      32.610  24.5491020.026  1.00  0.00           H
ATOM   4371  HB2 SER A 351      30.948  24.6391020.690  1.00  0.00           H
ATOM   4372  OG  SER A 351      32.505  24.5261022.095  1.00  0.00           O
ATOM   4373  HG  SER A 351      32.748  25.4591022.038  1.00  0.00           H
ATOM   4374  C   SER A 351      31.375  22.1031021.620  1.00  0.00           C
ATOM   4375  O   SER A 351      30.977  20.9411021.577  1.00  0.00           O
HETATM 4376  N   HYP A 352      30.986  22.2921023.231  1.00  0.00           N
HETATM 4377  CD  HYP A 352      31.327  23.6411023.679  1.00  0.00           C
HETATM 4378  HD1 HYP A 352      31.747  23.4541022.665  1.00  0.00           H
HETATM 4379  HD2 HYP A 352      31.398  24.7231023.937  1.00  0.00           H
HETATM 4380  CA  HYP A 352      30.480  21.6141024.114  0.79 10.00           C
HETATM 4381  HA  HYP A 352      29.779  20.8181023.890  1.00  0.00           H
HETATM 4382  CB  HYP A 352      31.477  21.1991025.212  1.00  0.00           C
HETATM 4383  HB1 HYP A 352      31.853  20.8851024.991  1.00  0.00           H
HETATM 4384  HB2 HYP A 352      32.012  21.9221025.354  1.00  0.00           H
HETATM 4385  CG  HYP A 352      32.477  22.3581025.277  1.00  0.00           C
HETATM 4386  HG  HYP A 352      33.457  22.0601025.697  1.00  0.00           H
HETATM 4387  OE  HYP A 352      32.044  23.1811025.891  1.00  0.00           O
HETATM 4388  HE  HYP A 352      31.974  23.9761025.357  1.00  0.00           H
HETATM 4389  C   HYP A 352      29.886  22.5731024.410  1.00  0.00           C
HETATM 4390  O   HYP A 352      30.162  23.6601023.901  1.00  0.00           O
ATOM   4391  N   GLY A 353      28.870  23.1351025.232  1.00  0.00           N
ATOM   4392  H   GLY A 353      28.617  23.2071024.267  1.00  0.00           H
ATOM   4393  CA  GLY A 353      27.974  23.6381026.110  1.00 10.00           C
ATOM   4394  HA3 GLY A 353      28.067  22.8831026.878  1.00  0.00           H
ATOM   4395  HA2 GLY A 353      27.084  23.5461025.502  1.00  0.00           H
ATOM   4396  C   GLY A 353      27.944  24.8131026.697  1.00  0.00           C
ATOM   4397  O   GLY A 353      27.934  25.8491026.034  1.00  0.00           O
ATOM   4398  N   PRO A 354      27.910  25.1001028.653  1.00  0.00           N
ATOM   4399  CA  PRO A 354      28.098  25.6931029.334  0.73 10.00           C
ATOM   4400  HA  PRO A 354      29.013  25.6491029.913  1.00  0.00           H
ATOM   4401  CD  PRO A 354      27.393  23.8231029.142  1.00  0.00           C
ATOM   4402  HD3 PRO A 354      28.060  23.3711028.374  1.00  0.00           H
ATOM   4403  HD2 PRO A 354      26.491  23.1871029.299  1.00  0.00           H
ATOM   4404  CB  PRO A 354      27.679  27.1471029.047  1.00  0.00           C
ATOM   4405  HB3 PRO A 354      28.488  27.6511028.474  1.00  0.00           H
ATOM   4406  HB2 PRO A 354      27.478  27.7251029.972  1.00  0.00           H
ATOM   4407  CG  PRO A 354      26.438  27.0171028.158  1.00  0.00           C
ATOM   4408  HG3 PRO A 354      26.254  27.9171027.539  1.00  0.00           H
ATOM   4409  HG2 PRO A 354      25.547  26.8191028.798  1.00  0.00           H
ATOM   4410  C   PRO A 354      27.211  25.0701029.930  1.00  0.00           C
ATOM   4411  O   PRO A 354      26.066  25.0311029.480  1.00  0.00           O
ATOM   4412  N   ALA A 355      26.956  24.2991031.127  1.00  0.00           N
ATOM   4413  H   ALA A 355      27.012  23.4161030.663  1.00  0.00           H
ATOM   4414  CA  ALA A 355      26.679  24.2381032.571  0.68 10.00           C
ATOM   4415  HA  ALA A 355      27.040  23.2841032.938  1.00  0.00           H
ATOM   4416  CB  ALA A 355      27.532  25.3381033.244  1.00  0.00           C
ATOM   4417  HB1 ALA A 355      28.598  25.2121032.956  1.00  0.00           H
ATOM   4418  HB2 ALA A 355      27.208  26.3501032.918  1.00  0.00           H
ATOM   4419  HB3 ALA A 355      27.468  25.2851034.352  1.00  0.00           H
ATOM   4420  C   ALA A 355      25.145  24.3441033.019  1.00  0.00           C
ATOM   4421  O   ALA A 355      24.218  24.3411032.211  1.00  0.00           O
ATOM   4422  N   GLY A 356      24.577  24.4371034.056  1.00  0.00           N
ATOM   4423  H   GLY A 356      25.131  25.0531034.615  1.00  0.00           H
ATOM   4424  CA  GLY A 356      23.504  23.9841034.619  0.62 10.00           C
ATOM   4425  HA3 GLY A 356      23.800  23.0041034.966  1.00  0.00           H
ATOM   4426  HA2 GLY A 356      22.781  23.9711033.814  1.00  0.00           H
ATOM   4427  C   GLY A 356      23.104  24.4701035.380  1.00  0.00           C
ATOM   4428  O   GLY A 356      21.948  24.8861035.324  1.00  0.00           O
ATOM   4429  N   PRO A 357      23.019  25.1101036.766  1.00  0.00           N
ATOM   4430  CA  PRO A 357      22.103  25.8311037.653  0.27 10.00           C
ATOM   4431  HA  PRO A 357      22.112  26.8671037.335  1.00  0.00           H
ATOM   4432  CD  PRO A 357      24.347  24.9271037.352  1.00  0.00           C
ATOM   4433  HD3 PRO A 357      24.766  25.2801036.382  1.00  0.00           H
ATOM   4434  HD2 PRO A 357      25.001  24.1431037.798  1.00  0.00           H
ATOM   4435  CB  PRO A 357      20.792  25.1271037.255  1.00  0.00           C
ATOM   4436  HB3 PRO A 357      20.371  25.6271036.354  1.00  0.00           H
ATOM   4437  HB2 PRO A 357      20.034  25.1461038.064  1.00  0.00           H
ATOM   4438  CG  PRO A 357      21.221  23.7031036.888  1.00  0.00           C
ATOM   4439  HG3 PRO A 357      20.505  23.1981036.210  1.00  0.00           H
ATOM   4440  HG2 PRO A 357      21.335  23.1031037.820  1.00  0.00           H
ATOM   4441  C   PRO A 357      22.356  25.7651039.235  1.00  0.00           C
ATOM   4442  O   PRO A 357      22.677  26.7781039.859  1.00  0.00           O
ATOM   4443  N   LYS A 358      22.340  25.2171039.664  1.00  0.00           N
ATOM   4444  H   LYS A 358      21.753  24.4671039.363  1.00  0.00           H
ATOM   4445  CA  LYS A 358      23.169  24.9481041.190  0.54 10.00           C
ATOM   4446  HA  LYS A 358      24.160  24.6191040.902  1.00  0.00           H
ATOM   4447  CB  LYS A 358      23.242  26.3371041.889  1.00  0.00           C
ATOM   4448  HB3 LYS A 358      23.798  27.0191041.205  1.00  0.00           H
ATOM   4449  HB2 LYS A 358      22.213  26.7531041.976  1.00  0.00           H
ATOM   4450  CG  LYS A 358      23.937  26.3591043.267  1.00  0.00           C
ATOM   4451  HG3 LYS A 358      23.396  25.6741043.959  1.00  0.00           H
ATOM   4452  HG2 LYS A 358      24.975  25.9681043.156  1.00  0.00           H
ATOM   4453  CD  LYS A 358      23.977  27.7591043.906  1.00  0.00           C
ATOM   4454  HD3 LYS A 358      24.501  28.4501043.206  1.00  0.00           H
ATOM   4455  HD2 LYS A 358      22.929  28.1231044.012  1.00  0.00           H
ATOM   4456  CE  LYS A 358      24.673  27.7561045.274  1.00  0.00           C
ATOM   4457  HE3 LYS A 358      24.139  27.0831045.981  1.00  0.00           H
ATOM   4458  HE2 LYS A 358      25.723  27.4031045.178  1.00  0.00           H
ATOM   4459  NZ  LYS A 358      24.688  29.1011045.842  1.00  0.00           N
ATOM   4460  HZ1 LYS A 358      25.159  29.0911046.770  1.00  0.00           H
ATOM   4461  HZ2 LYS A 358      25.199  29.7431045.202  1.00  0.00           H
ATOM   4462  HZ3 LYS A 358      23.711  29.4401045.956  1.00  0.00           H
ATOM   4463  C   LYS A 358      22.571  23.8541042.150  1.00  0.00           C
ATOM   4464  O   LYS A 358      21.593  24.1001042.850  1.00  0.00           O
ATOM   4465  N   GLY A 359      23.294  22.6391042.073  1.00  0.00           N
ATOM   4466  H   GLY A 359      24.142  22.4741041.571  1.00  0.00           H
ATOM   4467  CA  GLY A 359      22.774  21.5271042.779  0.28 10.00           C
ATOM   4468  HA3 GLY A 359      23.612  20.8601042.926  1.00  0.00           H
ATOM   4469  HA2 GLY A 359      21.989  21.1231042.155  1.00  0.00           H
ATOM   4470  C   GLY A 359      22.419  21.7121043.588  1.00  0.00           C
ATOM   4471  O   GLY A 359      22.167  22.8691043.917  1.00  0.00           O
ATOM   4472  N   SER A 360      21.781  20.9181045.310  1.00  0.00           N
ATOM   4473  H   SER A 360      22.599  20.3461045.245  1.00  0.00           H
ATOM   4474  CA  SER A 360      21.189  20.7321046.166  0.82 10.00           C
ATOM   4475  HA  SER A 360      20.695  21.6441045.858  1.00  0.00           H
ATOM   4476  CB  SER A 360      20.684  19.5491045.286  1.00  0.00           C
ATOM   4477  HB3 SER A 360      20.223  19.9741044.365  1.00  0.00           H
ATOM   4478  HB2 SER A 360      21.540  18.9151044.961  1.00  0.00           H
ATOM   4479  OG  SER A 360      19.695  18.7531045.953  1.00  0.00           O
ATOM   4480  HG  SER A 360      19.280  18.1961045.283  1.00  0.00           H
ATOM   4481  C   SER A 360      21.002  20.6081046.996  1.00  0.00           C
ATOM   4482  O   SER A 360      20.007  19.9621047.317  1.00  0.00           O
HETATM 4483  N   HYP A 361      21.454  20.8951048.400  1.00  0.00           N
HETATM 4484  CD  HYP A 361      22.111  19.6171048.126  1.00  0.00           C
HETATM 4485  HD1 HYP A 361      22.255  20.1031047.134  1.00  0.00           H
HETATM 4486  HD2 HYP A 361      21.980  18.5171048.006  1.00  0.00           H
HETATM 4487  CA  HYP A 361      21.791  21.4821049.938  0.85 10.00           C
HETATM 4488  HA  HYP A 361      22.453  22.3341049.834  1.00  0.00           H
HETATM 4489  CB  HYP A 361      20.378  21.9131050.372  1.00  0.00           C
HETATM 4490  HB1 HYP A 361      19.939  21.5121050.329  1.00  0.00           H
HETATM 4491  HB2 HYP A 361      19.620  20.9681049.700  1.00  0.00           H
HETATM 4492  CG  HYP A 361      19.444  20.9251049.666  1.00  0.00           C
HETATM 4493  HG  HYP A 361      18.418  21.3191049.533  1.00  0.00           H
HETATM 4494  OE  HYP A 361      19.404  19.9761050.249  1.00  0.00           O
HETATM 4495  HE  HYP A 361      19.713  19.2501049.703  1.00  0.00           H
HETATM 4496  C   HYP A 361      22.485  20.3611051.046  1.00  0.00           C
HETATM 4497  O   HYP A 361      21.913  20.0911052.103  1.00  0.00           O
ATOM   4498  N   GLY A 362      23.039  19.7991051.410  1.00  0.00           N
ATOM   4499  H   GLY A 362      22.514  18.9791051.187  1.00  0.00           H
ATOM   4500  CA  GLY A 362      24.256  19.5791052.119  0.38 10.00           C
ATOM   4501  HA3 GLY A 362      24.922  20.4271052.201  1.00  0.00           H
ATOM   4502  HA2 GLY A 362      24.756  18.6371051.939  1.00  0.00           H
ATOM   4503  C   GLY A 362      23.827  19.5121052.845  1.00  0.00           C
ATOM   4504  O   GLY A 362      22.770  20.1161053.011  1.00  0.00           O
ATOM   4505  N   GLU A 363      23.516  19.0621054.220  1.00  0.00           N
ATOM   4506  H   GLU A 363      22.714  19.6531054.208  1.00  0.00           H
ATOM   4507  CA  GLU A 363      23.710  18.2311055.617  0.41 10.00           C
ATOM   4508  HA  GLU A 363      23.700  17.1971055.294  1.00  0.00           H
ATOM   4509  CB  GLU A 363      25.144  18.6211056.061  1.00  0.00           C
ATOM   4510  HB3 GLU A 363      25.851  18.3251055.252  1.00  0.00           H
ATOM   4511  HB2 GLU A 363      25.225  19.7281056.146  1.00  0.00           H
ATOM   4512  CG  GLU A 363      25.637  17.9791057.390  1.00  0.00           C
ATOM   4513  HG3 GLU A 363      24.994  18.3141058.223  1.00  0.00           H
ATOM   4514  HG2 GLU A 363      25.609  16.8731057.330  1.00  0.00           H
ATOM   4515  CD  GLU A 363      27.052  18.3631057.829  1.00  0.00           C
ATOM   4516  OE1 GLU A 363      27.437  17.8351058.905  1.00  0.00           O
ATOM   4517  OE2 GLU A 363      27.728  19.1631057.140  1.00  0.00           O
ATOM   4518  C   GLU A 363      23.016  18.3191056.412  1.00  0.00           C
ATOM   4519  O   GLU A 363      22.137  17.4751056.584  1.00  0.00           O
ATOM   4520  N   ALA A 364      22.833  19.5161057.648  1.00  0.00           N
ATOM   4521  H   ALA A 364      23.082  20.3881057.226  1.00  0.00           H
ATOM   4522  CA  ALA A 364      22.465  19.5851058.958  0.85 10.00           C
ATOM   4523  HA  ALA A 364      21.426  19.4141058.702  1.00  0.00           H
ATOM   4524  CB  ALA A 364      23.117  18.1991059.169  1.00  0.00           C
ATOM   4525  HB1 ALA A 364      23.061  17.6141058.226  1.00  0.00           H
ATOM   4526  HB2 ALA A 364      24.189  18.3001059.446  1.00  0.00           H
ATOM   4527  HB3 ALA A 364      22.599  17.6201059.964  1.00  0.00           H
ATOM   4528  C   ALA A 364      22.463  20.3511060.185  1.00  0.00           C
ATOM   4529  O   ALA A 364      21.555  21.1281060.478  1.00  0.00           O
ATOM   4530  N   GLY A 365      23.818  20.1731061.325  1.00  0.00           N
ATOM   4531  H   GLY A 365      24.580  19.5671061.101  1.00  0.00           H
ATOM   4532  CA  GLY A 365      23.891  20.6881062.286  0.42 10.00           C
ATOM   4533  HA3 GLY A 365      23.134  21.4511062.163  1.00  0.00           H
ATOM   4534  HA2 GLY A 365      24.906  21.0591062.244  1.00  0.00           H
ATOM   4535  C   GLY A 365      23.724  20.1561063.393  1.00  0.00           C
ATOM   4536  O   GLY A 365      23.208  19.0451063.487  1.00  0.00           O
ATOM   4537  N   ARG A 366      23.707  19.8811064.898  1.00  0.00           N
ATOM   4538  H   ARG A 366      23.240  20.6311065.361  1.00  0.00           H
ATOM   4539  CA  ARG A 366      24.148  18.9321065.640  0.63 10.00           C
ATOM   4540  HA  ARG A 366      23.796  17.9941065.228  1.00  0.00           H
ATOM   4541  CB  ARG A 366      25.703  18.9281065.604  1.00  0.00           C
ATOM   4542  HB3 ARG A 366      25.993  18.7711064.538  1.00  0.00           H
ATOM   4543  HB2 ARG A 366      26.084  19.9361065.880  1.00  0.00           H
ATOM   4544  CG  ARG A 366      26.397  17.8361066.453  1.00  0.00           C
ATOM   4545  HG3 ARG A 366      26.029  17.9151067.500  1.00  0.00           H
ATOM   4546  HG2 ARG A 366      26.066  16.8341066.095  1.00  0.00           H
ATOM   4547  CD  ARG A 366      27.933  17.8721066.386  1.00  0.00           C
ATOM   4548  HD3 ARG A 366      28.260  17.7391065.329  1.00  0.00           H
ATOM   4549  HD2 ARG A 366      28.336  18.8401066.765  1.00  0.00           H
ATOM   4550  NE  ARG A 366      28.440  16.7581067.258  1.00  0.00           N
ATOM   4551  HE  ARG A 366      27.703  16.2311067.695  1.00  0.00           H
ATOM   4552  CZ  ARG A 366      29.744  16.5001067.430  1.00  0.00           C
ATOM   4553  NH1 ARG A 366      30.083  15.4871068.225  1.00  0.00           N
ATOM   4554 HH11 ARG A 366      31.035  15.2791068.399  1.00  0.00           H
ATOM   4555 HH12 ARG A 366      29.335  15.0521068.731  1.00  0.00           H
ATOM   4556  NH2 ARG A 366      30.691  17.2011066.815  1.00  0.00           N
ATOM   4557 HH21 ARG A 366      31.639  16.9291066.896  1.00  0.00           H
ATOM   4558 HH22 ARG A 366      30.393  17.8491066.126  1.00  0.00           H
ATOM   4559  C   ARG A 366      23.623  19.0121067.011  1.00  0.00           C
ATOM   4560  O   ARG A 366      22.799  19.8631067.331  1.00  0.00           O
HETATM 4561  N   HYP A 367      23.634  18.7051067.751  1.00  0.00           N
HETATM 4562  CD  HYP A 367      24.466  17.5041067.823  1.00  0.00           C
HETATM 4563  HD1 HYP A 367      23.969  16.7421067.180  1.00  0.00           H
HETATM 4564  HD2 HYP A 367      25.554  17.5611067.589  1.00  0.00           H
HETATM 4565  CA  HYP A 367      22.958  19.1251069.248  0.85 10.00           C
HETATM 4566  HA  HYP A 367      21.960  19.5431069.185  1.00  0.00           H
HETATM 4567  CB  HYP A 367      22.981  17.8391070.094  1.00  0.00           C
HETATM 4568  HB1 HYP A 367      22.870  17.5841069.710  1.00  0.00           H
HETATM 4569  HB2 HYP A 367      24.701  17.2091069.167  1.00  0.00           H
HETATM 4570  CG  HYP A 367      24.223  17.0841069.607  1.00  0.00           C
HETATM 4571  HG  HYP A 367      24.169  15.9951069.799  1.00  0.00           H
HETATM 4572  OE  HYP A 367      25.126  17.5051070.105  1.00  0.00           O
HETATM 4573  HE  HYP A 367      25.730  17.8451069.440  1.00  0.00           H
HETATM 4574  C   HYP A 367      24.025  20.3141069.870  1.00  0.00           C
HETATM 4575  O   HYP A 367      24.403  21.2461069.160  1.00  0.00           O
ATOM   4576  N   GLY A 368      24.206  20.2141070.431  1.00  0.00           N
ATOM   4577  H   GLY A 368      24.156  19.2971070.825  1.00  0.00           H
ATOM   4578  CA  GLY A 368      24.864  21.5001071.519  0.15 10.00           C
ATOM   4579  HA3 GLY A 368      23.964  22.0981071.574  1.00  0.00           H
ATOM   4580  HA2 GLY A 368      25.611  21.8841070.838  1.00  0.00           H
ATOM   4581  C   GLY A 368      25.264  21.4661072.421  1.00  0.00           C
ATOM   4582  O   GLY A 368      25.635  22.4931072.985  1.00  0.00           O
ATOM   4583  N   GLU A 369      25.838  20.5941073.931  1.00  0.00           N
ATOM   4584  H   GLU A 369      25.141  19.8921074.050  1.00  0.00           H
ATOM   4585  CA  GLU A 369      26.658  20.5741074.728  0.57 10.00           C
ATOM   4586  HA  GLU A 369      26.874  19.5141074.779  1.00  0.00           H
ATOM   4587  CB  GLU A 369      27.804  21.3021073.977  1.00  0.00           C
ATOM   4588  HB3 GLU A 369      28.030  20.7281073.048  1.00  0.00           H
ATOM   4589  HB2 GLU A 369      27.457  22.3041073.640  1.00  0.00           H
ATOM   4590  CG  GLU A 369      29.131  21.4701074.772  1.00  0.00           C
ATOM   4591  HG3 GLU A 369      28.950  22.0971075.664  1.00  0.00           H
ATOM   4592  HG2 GLU A 369      29.530  20.4871075.091  1.00  0.00           H
ATOM   4593  CD  GLU A 369      30.262  22.1881074.031  1.00  0.00           C
ATOM   4594  OE1 GLU A 369      31.329  22.3161074.687  1.00  0.00           O
ATOM   4595  OE2 GLU A 369      30.081  22.6121072.866  1.00  0.00           O
ATOM   4596  C   GLU A 369      26.523  21.0481076.082  1.00  0.00           C
ATOM   4597  O   GLU A 369      25.426  21.0751076.639  1.00  0.00           O
ATOM   4598  N   ALA A 370      26.764  21.4051076.948  1.00  0.00           N
ATOM   4599  H   ALA A 370      27.749  21.5371076.835  1.00  0.00           H
ATOM   4600  CA  ALA A 370      26.175  21.8201078.379  0.85 10.00           C
ATOM   4601  HA  ALA A 370      25.120  22.0691078.396  1.00  0.00           H
ATOM   4602  CB  ALA A 370      26.430  20.8291079.538  1.00  0.00           C
ATOM   4603  HB1 ALA A 370      25.831  19.9071079.379  1.00  0.00           H
ATOM   4604  HB2 ALA A 370      27.501  20.5371079.586  1.00  0.00           H
ATOM   4605  HB3 ALA A 370      26.137  21.2631080.519  1.00  0.00           H
ATOM   4606  C   ALA A 370      27.012  23.2701078.623  1.00  0.00           C
ATOM   4607  O   ALA A 370      28.036  23.5551078.005  1.00  0.00           O
ATOM   4608  N   GLY A 371      26.753  24.4681079.558  1.00  0.00           N
ATOM   4609  H   GLY A 371      25.989  24.7771080.124  1.00  0.00           H
ATOM   4610  CA  GLY A 371      27.639  25.1021079.577  0.62 10.00           C
ATOM   4611  HA3 GLY A 371      27.740  25.5701078.608  1.00  0.00           H
ATOM   4612  HA2 GLY A 371      28.487  24.4971079.869  1.00  0.00           H
ATOM   4613  C   GLY A 371      27.509  25.9331080.362  1.00  0.00           C
ATOM   4614  O   GLY A 371      27.847  27.0891080.118  1.00  0.00           O
ATOM   4615  N   LEU A 372      27.290  26.6701081.326  1.00  0.00           N
ATOM   4616  H   LEU A 372      27.364  25.9531082.016  1.00  0.00           H
ATOM   4617  CA  LEU A 372      26.990  28.0271081.881  0.46 10.00           C
ATOM   4618  HA  LEU A 372      27.716  28.7841081.613  1.00  0.00           H
ATOM   4619  CB  LEU A 372      25.543  28.5691081.716  1.00  0.00           C
ATOM   4620  HB3 LEU A 372      25.325  28.6001080.624  1.00  0.00           H
ATOM   4621  HB2 LEU A 372      24.829  27.8341082.151  1.00  0.00           H
ATOM   4622  CG  LEU A 372      25.237  29.9721082.291  1.00  0.00           C
ATOM   4623  HG  LEU A 372      25.374  29.9431083.399  1.00  0.00           H
ATOM   4624  CD1 LEU A 372      23.768  30.3471082.042  1.00  0.00           C
ATOM   4625 HD11 LEU A 372      23.535  31.3341082.496  1.00  0.00           H
ATOM   4626 HD12 LEU A 372      23.559  30.4061080.952  1.00  0.00           H
ATOM   4627 HD13 LEU A 372      23.088  29.5901082.488  1.00  0.00           H
ATOM   4628  CD2 LEU A 372      26.166  31.0571081.726  1.00  0.00           C
ATOM   4629 HD21 LEU A 372      25.902  32.0501082.148  1.00  0.00           H
ATOM   4630 HD22 LEU A 372      27.228  30.8571081.974  1.00  0.00           H
ATOM   4631 HD23 LEU A 372      26.070  31.1131080.620  1.00  0.00           H
ATOM   4632  C   LEU A 372      27.297  27.5731083.389  1.00  0.00           C
ATOM   4633  O   LEU A 372      28.067  28.2241084.093  1.00  0.00           O
HETATM 4634  N   HYP A 373      27.074  26.9691083.898  1.00  0.00           N
HETATM 4635  CD  HYP A 373      27.239  25.6741083.239  1.00  0.00           C
HETATM 4636  HD1 HYP A 373      28.075  24.9691083.031  1.00  0.00           H
HETATM 4637  HD2 HYP A 373      26.762  26.0041082.287  1.00  0.00           H
HETATM 4638  CA  HYP A 373      26.510  26.8271085.491  0.85 10.00           C
HETATM 4639  HA  HYP A 373      26.456  25.7451085.505  1.00  0.00           H
HETATM 4640  CB  HYP A 373      27.872  27.3331086.001  1.00  0.00           C
HETATM 4641  HB1 HYP A 373      27.694  27.3091085.965  1.00  0.00           H
HETATM 4642  HB2 HYP A 373      28.162  28.6321085.239  1.00  0.00           H
HETATM 4643  CG  HYP A 373      28.355  28.2921084.908  1.00  0.00           C
HETATM 4644  HG  HYP A 373      29.455  28.4241084.904  1.00  0.00           H
HETATM 4645  OE  HYP A 373      27.864  29.2831085.045  1.00  0.00           O
HETATM 4646  HE  HYP A 373      27.353  29.4981084.262  1.00  0.00           H
HETATM 4647  C   HYP A 373      25.822  27.1651085.978  1.00  0.00           C
HETATM 4648  O   HYP A 373      26.034  27.9781086.878  1.00  0.00           O
ATOM   4649  N   GLY A 374      24.768  27.4781086.506  1.00  0.00           N
ATOM   4650  H   GLY A 374      24.419  27.3371085.581  1.00  0.00           H
ATOM   4651  CA  GLY A 374      23.613  27.9501087.665  0.46 10.00           C
ATOM   4652  HA3 GLY A 374      22.924  27.1221087.758  1.00  0.00           H
ATOM   4653  HA2 GLY A 374      23.164  28.8621087.295  1.00  0.00           H
ATOM   4654  C   GLY A 374      24.006  28.1451088.601  1.00  0.00           C
ATOM   4655  O   GLY A 374      25.181  28.4811088.733  1.00  0.00           O
ATOM   4656  N   ALA A 375      23.687  28.2441090.601  1.00  0.00           N
ATOM   4657  H   ALA A 375      23.181  27.4201090.856  1.00  0.00           H
ATOM   4658  CA  ALA A 375      23.893  28.8641091.345  0.25 10.00           C
ATOM   4659  HA  ALA A 375      24.951  29.0901091.409  1.00  0.00           H
ATOM   4660  CB  ALA A 375      23.146  30.2111091.209  1.00  0.00           C
ATOM   4661  HB1 ALA A 375      23.469  30.7241090.279  1.00  0.00           H
ATOM   4662  HB2 ALA A 375      22.047  30.0531091.148  1.00  0.00           H
ATOM   4663  HB3 ALA A 375      23.359  30.8861092.066  1.00  0.00           H
ATOM   4664  C   ALA A 375      23.419  27.9611093.015  1.00  0.00           C
ATOM   4665  O   ALA A 375      23.847  26.8471093.309  1.00  0.00           O
ATOM   4666  N   LYS A 376      22.951  28.1911093.619  1.00  0.00           N
ATOM   4667  H   LYS A 376      22.236  28.8851093.560  1.00  0.00           H
ATOM   4668  CA  LYS A 376      23.102  27.6121094.859  0.68 10.00           C
ATOM   4669  HA  LYS A 376      22.685  26.6241095.013  1.00  0.00           H
ATOM   4670  CB  LYS A 376      24.378  27.8031095.731  1.00  0.00           C
ATOM   4671  HB3 LYS A 376      25.241  27.4241095.136  1.00  0.00           H
ATOM   4672  HB2 LYS A 376      24.554  28.8921095.880  1.00  0.00           H
ATOM   4673  CG  LYS A 376      24.373  27.0801097.094  1.00  0.00           C
ATOM   4674  HG3 LYS A 376      23.509  27.4421097.696  1.00  0.00           H
ATOM   4675  HG2 LYS A 376      24.225  25.9881096.925  1.00  0.00           H
ATOM   4676  CD  LYS A 376      25.660  27.3071097.908  1.00  0.00           C
ATOM   4677  HD3 LYS A 376      26.527  26.9631097.299  1.00  0.00           H
ATOM   4678  HD2 LYS A 376      25.779  28.4031098.069  1.00  0.00           H
ATOM   4679  CE  LYS A 376      25.632  26.5781099.259  1.00  0.00           C
ATOM   4680  HE3 LYS A 376      24.779  26.9361099.878  1.00  0.00           H
ATOM   4681  HE2 LYS A 376      25.522  25.4821099.109  1.00  0.00           H
ATOM   4682  NZ  LYS A 376      26.869  26.8211099.996  1.00  0.00           N
ATOM   4683  HZ1 LYS A 376      26.842  26.3261100.910  1.00  0.00           H
ATOM   4684  HZ2 LYS A 376      27.678  26.4771099.439  1.00  0.00           H
ATOM   4685  HZ3 LYS A 376      26.978  27.8421100.161  1.00  0.00           H
ATOM   4686  C   LYS A 376      22.219  28.4391095.159  1.00  0.00           C
ATOM   4687  O   LYS A 376      21.503  28.9351094.294  1.00  0.00           O
ATOM   4688  N   GLY A 377      21.821  29.0301096.668  1.00  0.00           N
ATOM   4689  H   GLY A 377      22.070  28.4421097.437  1.00  0.00           H
ATOM   4690  CA  GLY A 377      21.238  30.1371096.980  0.73 10.00           C
ATOM   4691  HA3 GLY A 377      22.036  30.8561096.859  1.00  0.00           H
ATOM   4692  HA2 GLY A 377      20.948  29.9651098.008  1.00  0.00           H
ATOM   4693  C   GLY A 377      20.095  30.6221096.275  1.00  0.00           C
ATOM   4694  O   GLY A 377      19.223  31.2651096.856  1.00  0.00           O
ATOM   4695  N   LEU A 378      19.313  30.8071095.190  1.00  0.00           N
ATOM   4696  H   LEU A 378      19.874  31.2601094.500  1.00  0.00           H
ATOM   4697  CA  LEU A 378      18.137  30.5791094.828  0.16 10.00           C
ATOM   4698  HA  LEU A 378      18.016  31.1651093.926  1.00  0.00           H
ATOM   4699  CB  LEU A 378      18.089  29.0591094.508  1.00  0.00           C
ATOM   4700  HB3 LEU A 378      18.842  28.8671093.708  1.00  0.00           H
ATOM   4701  HB2 LEU A 378      18.436  28.4901095.399  1.00  0.00           H
ATOM   4702  CG  LEU A 378      16.740  28.4731094.026  1.00  0.00           C
ATOM   4703  HG  LEU A 378      15.989  28.5861094.845  1.00  0.00           H
ATOM   4704  CD1 LEU A 378      16.874  26.9671093.758  1.00  0.00           C
ATOM   4705 HD11 LEU A 378      15.895  26.5361093.458  1.00  0.00           H
ATOM   4706 HD12 LEU A 378      17.603  26.7781092.940  1.00  0.00           H
ATOM   4707 HD13 LEU A 378      17.223  26.4351094.668  1.00  0.00           H
ATOM   4708  CD2 LEU A 378      16.197  29.1901092.781  1.00  0.00           C
ATOM   4709 HD21 LEU A 378      15.239  28.7281092.457  1.00  0.00           H
ATOM   4710 HD22 LEU A 378      16.004  30.2631092.978  1.00  0.00           H
ATOM   4711 HD23 LEU A 378      16.921  29.1131091.941  1.00  0.00           H
ATOM   4712  C   LEU A 378      17.639  30.7681095.267  1.00  0.00           C
ATOM   4713  O   LEU A 378      17.485  30.1711096.331  1.00  0.00           O
ATOM   4714  N   THR A 379      15.946  31.9301096.024  1.00  0.00           N
ATOM   4715  H   THR A 379      16.049  32.4491095.176  1.00  0.00           H
ATOM   4716  CA  THR A 379      15.226  32.2401096.596  0.85 10.00           C
ATOM   4717  HA  THR A 379      14.863  33.1021096.052  1.00  0.00           H
ATOM   4718  CB  THR A 379      14.119  31.1291096.552  1.00  0.00           C
ATOM   4719  HB  THR A 379      13.761  31.0901095.494  1.00  0.00           H
ATOM   4720  OG1 THR A 379      12.991  31.4611097.358  1.00  0.00           O
ATOM   4721  HG1 THR A 379      12.385  30.7181097.271  1.00  0.00           H
ATOM   4722  CG2 THR A 379      14.570  29.7181096.944  1.00  0.00           C
ATOM   4723 HG21 THR A 379      13.756  28.9821096.775  1.00  0.00           H
ATOM   4724 HG22 THR A 379      15.444  29.4071096.333  1.00  0.00           H
ATOM   4725 HG23 THR A 379      14.861  29.6741098.016  1.00  0.00           H
ATOM   4726  C   THR A 379      15.566  32.7761098.193  1.00  0.00           C
ATOM   4727  O   THR A 379      16.635  33.3251098.448  1.00  0.00           O
ATOM   4728  N   GLY A 380      14.671  32.5851099.103  1.00  0.00           N
ATOM   4729  H   GLY A 380      13.807  32.1791098.807  1.00  0.00           H
ATOM   4730  CA  GLY A 380      14.755  32.8471100.313  0.67 10.00           C
ATOM   4731  HA3 GLY A 380      14.341  33.8271100.504  1.00  0.00           H
ATOM   4732  HA2 GLY A 380      15.776  32.7231100.648  1.00  0.00           H
ATOM   4733  C   GLY A 380      14.046  32.0021100.912  1.00  0.00           C
ATOM   4734  O   GLY A 380      14.424  30.8401101.040  1.00  0.00           O
ATOM   4735  N   SER A 381      12.608  31.8051101.706  1.00  0.00           N
ATOM   4736  H   SER A 381      11.885  31.9911101.041  1.00  0.00           H
ATOM   4737  CA  SER A 381      12.201  31.5111102.818  0.25 10.00           C
ATOM   4738  HA  SER A 381      11.333  31.9281102.324  1.00  0.00           H
ATOM   4739  CB  SER A 381      12.606  30.1801102.115  1.00  0.00           C
ATOM   4740  HB3 SER A 381      11.980  30.0671101.201  1.00  0.00           H
ATOM   4741  HB2 SER A 381      13.667  30.2251101.781  1.00  0.00           H
ATOM   4742  OG  SER A 381      12.391  29.0331102.949  1.00  0.00           O
ATOM   4743  HG  SER A 381      12.448  28.2551102.380  1.00  0.00           H
ATOM   4744  C   SER A 381      11.765  31.2411104.507  1.00  0.00           C
ATOM   4745  O   SER A 381      12.618  30.8841105.317  1.00  0.00           O
HETATM 4746  N   HYP A 382      11.347  31.2401104.926  1.00  0.00           N
HETATM 4747  CD  HYP A 382      10.047  30.6611104.591  1.00  0.00           C
HETATM 4748  HD1 HYP A 382       9.327  31.2061103.938  1.00  0.00           H
HETATM 4749  HD2 HYP A 382      10.256  29.6471104.178  1.00  0.00           H
HETATM 4750  CA  HYP A 382      11.427  31.8131106.585  0.70 10.00           C
HETATM 4751  HA  HYP A 382      11.777  32.8391106.595  1.00  0.00           H
HETATM 4752  CB  HYP A 382       9.949  31.7151107.006  1.00  0.00           C
HETATM 4753  HB1 HYP A 382      10.024  31.8401106.919  1.00  0.00           H
HETATM 4754  HB2 HYP A 382       9.433  30.0471106.188  1.00  0.00           H
HETATM 4755  CG  HYP A 382       9.404  30.5261106.207  1.00  0.00           C
HETATM 4756  HG  HYP A 382       8.305  30.5651106.071  1.00  0.00           H
HETATM 4757  OE  HYP A 382       9.680  29.5791106.724  1.00  0.00           O
HETATM 4758  HE  HYP A 382      10.217  29.0391106.140  1.00  0.00           H
HETATM 4759  C   HYP A 382      11.858  31.4091107.015  1.00  0.00           C
HETATM 4760  O   HYP A 382      12.405  30.3971106.576  1.00  0.00           O
ATOM   4761  N   GLY A 383      12.526  31.1661108.602  1.00  0.00           N
ATOM   4762  H   GLY A 383      12.102  31.6741109.350  1.00  0.00           H
ATOM   4763  CA  GLY A 383      13.807  30.1741109.033  0.79 10.00           C
ATOM   4764  HA3 GLY A 383      14.632  30.5171109.642  1.00  0.00           H
ATOM   4765  HA2 GLY A 383      13.917  29.1631108.664  1.00  0.00           H
ATOM   4766  C   GLY A 383      12.512  30.2311109.898  1.00  0.00           C
ATOM   4767  O   GLY A 383      11.492  30.7671109.472  1.00  0.00           O
ATOM   4768  N   SER A 384      12.528  29.8021110.853  1.00  0.00           N
ATOM   4769  H   SER A 384      13.328  29.8631111.450  1.00  0.00           H
ATOM   4770  CA  SER A 384      11.214  28.9451111.530  0.61 10.00           C
ATOM   4771  HA  SER A 384      10.362  29.4751111.125  1.00  0.00           H
ATOM   4772  CB  SER A 384      11.266  27.5101110.925  1.00  0.00           C
ATOM   4773  HB3 SER A 384      11.161  27.5971109.819  1.00  0.00           H
ATOM   4774  HB2 SER A 384      12.257  27.0411111.123  1.00  0.00           H
ATOM   4775  OG  SER A 384      10.209  26.6711111.410  1.00  0.00           O
ATOM   4776  HG  SER A 384      10.175  25.8971110.835  1.00  0.00           H
ATOM   4777  C   SER A 384      11.045  28.9041113.031  1.00  0.00           C
ATOM   4778  O   SER A 384      10.307  28.0701113.548  1.00  0.00           O
HETATM 4779  N   HYP A 385      11.639  29.7221113.968  1.00  0.00           N
HETATM 4780  CD  HYP A 385      12.745  30.6491113.727  1.00  0.00           C
HETATM 4781  HD1 HYP A 385      12.453  31.4781113.044  1.00  0.00           H
HETATM 4782  HD2 HYP A 385      13.685  30.1661113.375  1.00  0.00           H
HETATM 4783  CA  HYP A 385      11.187  29.7561115.280  0.62 10.00           C
HETATM 4784  HA  HYP A 385      11.099  30.8001115.558  1.00  0.00           H
HETATM 4785  CB  HYP A 385       9.806  29.1071115.073  1.00  0.00           C
HETATM 4786  HB1 HYP A 385      10.207  28.9681115.041  1.00  0.00           H
HETATM 4787  HB2 HYP A 385      10.060  28.6001114.208  1.00  0.00           H
HETATM 4788  CG  HYP A 385      10.014  28.1301113.912  1.00  0.00           C
HETATM 4789  HG  HYP A 385       9.075  27.8911113.375  1.00  0.00           H
HETATM 4790  OE  HYP A 385      10.469  27.1901114.301  1.00  0.00           O
HETATM 4791  HE  HYP A 385      11.316  27.0431113.873  1.00  0.00           H
HETATM 4792  C   HYP A 385      11.803  29.2021116.082  1.00  0.00           C
HETATM 4793  O   HYP A 385      11.253  28.4371116.874  1.00  0.00           O
ATOM   4794  N   GLY A 386      13.633  29.3641116.417  1.00  0.00           N
ATOM   4795  H   GLY A 386      14.228  29.5471115.635  1.00  0.00           H
ATOM   4796  CA  GLY A 386      14.209  29.2681117.528  0.82 10.00           C
ATOM   4797  HA3 GLY A 386      13.847  30.2861117.480  1.00  0.00           H
ATOM   4798  HA2 GLY A 386      14.967  29.0311116.793  1.00  0.00           H
ATOM   4799  C   GLY A 386      14.806  29.0471118.902  1.00  0.00           C
ATOM   4800  O   GLY A 386      15.898  29.5261119.199  1.00  0.00           O
ATOM   4801  N   PRO A 387      14.888  28.5271120.318  1.00  0.00           N
ATOM   4802  CA  PRO A 387      15.227  27.8611120.977  0.63 10.00           C
ATOM   4803  HA  PRO A 387      15.088  26.8571120.594  1.00  0.00           H
ATOM   4804  CD  PRO A 387      14.010  29.5271120.926  1.00  0.00           C
ATOM   4805  HD3 PRO A 387      13.598  29.3981119.899  1.00  0.00           H
ATOM   4806  HD2 PRO A 387      13.574  30.4311121.410  1.00  0.00           H
ATOM   4807  CB  PRO A 387      16.719  28.2351121.059  1.00  0.00           C
ATOM   4808  HB3 PRO A 387      17.266  27.7241120.236  1.00  0.00           H
ATOM   4809  HB2 PRO A 387      17.179  27.9511122.028  1.00  0.00           H
ATOM   4810  CG  PRO A 387      16.746  29.7481120.820  1.00  0.00           C
ATOM   4811  HG3 PRO A 387      17.724  30.1081120.446  1.00  0.00           H
ATOM   4812  HG2 PRO A 387      16.496  30.2741121.770  1.00  0.00           H
ATOM   4813  C   PRO A 387      14.619  27.9631122.178  1.00  0.00           C
ATOM   4814  O   PRO A 387      13.870  27.0711122.576  1.00  0.00           O
ATOM   4815  N   ASP A 388      14.760  28.8551122.762  1.00  0.00           N
ATOM   4816  H   ASP A 388      15.089  29.4471122.031  1.00  0.00           H
ATOM   4817  CA  ASP A 388      14.676  29.6491124.273  0.55 10.00           C
ATOM   4818  HA  ASP A 388      13.796  30.2391124.042  1.00  0.00           H
ATOM   4819  CB  ASP A 388      14.255  28.3581125.044  1.00  0.00           C
ATOM   4820  HB3 ASP A 388      13.293  27.9861124.637  1.00  0.00           H
ATOM   4821  HB2 ASP A 388      15.017  27.5631124.920  1.00  0.00           H
ATOM   4822  CG  ASP A 388      14.054  28.6051126.532  1.00  0.00           C
ATOM   4823  OD1 ASP A 388      13.713  27.6321127.250  1.00  0.00           O
ATOM   4824  OD2 ASP A 388      14.054  29.7931126.931  1.00  0.00           O
ATOM   4825  C   ASP A 388      15.237  30.1871124.733  1.00  0.00           C
ATOM   4826  O   ASP A 388      14.933  31.3581124.969  1.00  0.00           O
ATOM   4827  N   GLY A 389      16.858  30.1321125.529  1.00  0.00           N
ATOM   4828  H   GLY A 389      17.566  29.9101124.860  1.00  0.00           H
ATOM   4829  CA  GLY A 389      17.327  30.3401126.904  0.83 10.00           C
ATOM   4830  HA3 GLY A 389      16.388  30.8591127.039  1.00  0.00           H
ATOM   4831  HA2 GLY A 389      18.103  30.9381126.445  1.00  0.00           H
ATOM   4832  C   GLY A 389      17.742  29.9711128.050  1.00  0.00           C
ATOM   4833  O   GLY A 389      17.072  30.1781129.060  1.00  0.00           O
ATOM   4834  N   LYS A 390      18.150  29.6581128.811  1.00  0.00           N
ATOM   4835  H   LYS A 390      18.675  29.4521127.986  1.00  0.00           H
ATOM   4836  CA  LYS A 390      18.812  29.1341130.198  0.67 10.00           C
ATOM   4837  HA  LYS A 390      19.029  28.1181129.890  1.00  0.00           H
ATOM   4838  CB  LYS A 390      20.109  29.9951130.176  1.00  0.00           C
ATOM   4839  HB3 LYS A 390      20.658  29.7371129.241  1.00  0.00           H
ATOM   4840  HB2 LYS A 390      19.830  31.0691130.089  1.00  0.00           H
ATOM   4841  CG  LYS A 390      21.066  29.7961131.370  1.00  0.00           C
ATOM   4842  HG3 LYS A 390      20.528  30.0411132.314  1.00  0.00           H
ATOM   4843  HG2 LYS A 390      21.359  28.7221131.425  1.00  0.00           H
ATOM   4844  CD  LYS A 390      22.329  30.6731131.291  1.00  0.00           C
ATOM   4845  HD3 LYS A 390      22.858  30.4431130.338  1.00  0.00           H
ATOM   4846  HD2 LYS A 390      22.008  31.7391131.245  1.00  0.00           H
ATOM   4847  CE  LYS A 390      23.265  30.4581132.489  1.00  0.00           C
ATOM   4848  HE3 LYS A 390      22.745  30.7091133.440  1.00  0.00           H
ATOM   4849  HE2 LYS A 390      23.598  29.3981132.539  1.00  0.00           H
ATOM   4850  NZ  LYS A 390      24.446  31.3081132.372  1.00  0.00           N
ATOM   4851  HZ1 LYS A 390      25.075  31.1581133.188  1.00  0.00           H
ATOM   4852  HZ2 LYS A 390      24.956  31.0771131.495  1.00  0.00           H
ATOM   4853  HZ3 LYS A 390      24.153  32.3061132.343  1.00  0.00           H
ATOM   4854  C   LYS A 390      18.346  29.0821131.289  1.00  0.00           C
ATOM   4855  O   LYS A 390      18.539  29.9841132.099  1.00  0.00           O
ATOM   4856  N   THR A 391      17.883  28.8451132.109  1.00  0.00           N
ATOM   4857  H   THR A 391      17.242  28.3541131.518  1.00  0.00           H
ATOM   4858  CA  THR A 391      17.518  28.7531133.758  0.47 10.00           C
ATOM   4859  HA  THR A 391      16.875  27.9041133.948  1.00  0.00           H
ATOM   4860  CB  THR A 391      18.719  28.6971134.767  1.00  0.00           C
ATOM   4861  HB  THR A 391      19.263  27.7461134.548  1.00  0.00           H
ATOM   4862  OG1 THR A 391      18.281  28.6211136.121  1.00  0.00           O
ATOM   4863  HG1 THR A 391      19.085  28.6041136.650  1.00  0.00           H
ATOM   4864  CG2 THR A 391      19.729  29.8451134.670  1.00  0.00           C
ATOM   4865 HG21 THR A 391      20.598  29.6641135.337  1.00  0.00           H
ATOM   4866 HG22 THR A 391      20.111  29.9381133.630  1.00  0.00           H
ATOM   4867 HG23 THR A 391      19.265  30.8121134.958  1.00  0.00           H
ATOM   4868  C   THR A 391      16.989  29.5161133.868  1.00  0.00           C
ATOM   4869  O   THR A 391      15.923  29.6251133.265  1.00  0.00           O
ATOM   4870  N   GLY A 392      17.632  31.2281135.254  1.00  0.00           N
ATOM   4871  H   GLY A 392      18.412  30.8731135.768  1.00  0.00           H
ATOM   4872  CA  GLY A 392      17.368  32.1501135.465  0.82 10.00           C
ATOM   4873  HA3 GLY A 392      16.328  32.2761135.734  1.00  0.00           H
ATOM   4874  HA2 GLY A 392      17.746  32.9031134.787  1.00  0.00           H
ATOM   4875  C   GLY A 392      18.288  32.2171136.885  1.00  0.00           C
ATOM   4876  O   GLY A 392      18.807  31.2031137.348  1.00  0.00           O
ATOM   4877  N   PRO A 393      18.911  32.6871137.983  1.00  0.00           N
ATOM   4878  CA  PRO A 393      19.505  33.0651138.575  0.49 10.00           C
ATOM   4879  HA  PRO A 393      20.392  32.4471138.651  1.00  0.00           H
ATOM   4880  CD  PRO A 393      17.711  32.1691138.639  1.00  0.00           C
ATOM   4881  HD3 PRO A 393      17.862  31.2901137.972  1.00  0.00           H
ATOM   4882  HD2 PRO A 393      16.649  32.2301138.970  1.00  0.00           H
ATOM   4883  CB  PRO A 393      19.808  34.4111137.891  1.00  0.00           C
ATOM   4884  HB3 PRO A 393      20.620  34.2631137.144  1.00  0.00           H
ATOM   4885  HB2 PRO A 393      20.119  35.1961138.610  1.00  0.00           H
ATOM   4886  CG  PRO A 393      18.510  34.7681137.161  1.00  0.00           C
ATOM   4887  HG3 PRO A 393      18.669  35.4631136.312  1.00  0.00           H
ATOM   4888  HG2 PRO A 393      17.795  35.2241137.884  1.00  0.00           H
ATOM   4889  C   PRO A 393      18.921  33.2561139.944  1.00  0.00           C
ATOM   4890  O   PRO A 393      18.393  34.3251140.254  1.00  0.00           O
HETATM 4891  N   HYP A 394      18.784  32.6541141.058  1.00  0.00           N
HETATM 4892  CD  HYP A 394      19.075  31.2931140.610  1.00  0.00           C
HETATM 4893  HD1 HYP A 394      19.511  30.2731140.509  1.00  0.00           H
HETATM 4894  HD2 HYP A 394      18.651  31.6331139.638  1.00  0.00           H
HETATM 4895  CA  HYP A 394      18.546  32.7171142.261  0.50 10.00           C
HETATM 4896  HA  HYP A 394      17.870  31.8701142.288  1.00  0.00           H
HETATM 4897  CB  HYP A 394      19.999  32.2911142.544  1.00  0.00           C
HETATM 4898  HB1 HYP A 394      20.259  31.9921142.373  1.00  0.00           H
HETATM 4899  HB2 HYP A 394      20.411  32.7041141.095  1.00  0.00           H
HETATM 4900  CG  HYP A 394      20.801  32.8741141.376  1.00  0.00           C
HETATM 4901  HG  HYP A 394      21.755  32.3391141.198  1.00  0.00           H
HETATM 4902  OE  HYP A 394      21.010  33.9501141.574  1.00  0.00           O
HETATM 4903  HE  HYP A 394      20.623  34.4851140.878  1.00  0.00           H
HETATM 4904  C   HYP A 394      18.183  33.5121143.006  1.00  0.00           C
HETATM 4905  O   HYP A 394      18.958  33.9911143.834  1.00  0.00           O
ATOM   4906  N   GLY A 395      16.492  34.2041143.238  1.00  0.00           N
ATOM   4907  H   GLY A 395      15.861  33.7311142.625  1.00  0.00           H
ATOM   4908  CA  GLY A 395      16.037  34.9981143.882  0.49 10.00           C
ATOM   4909  HA3 GLY A 395      15.309  35.0881143.088  1.00  0.00           H
ATOM   4910  HA2 GLY A 395      16.958  35.5371143.704  1.00  0.00           H
ATOM   4911  C   GLY A 395      15.368  35.5831145.247  1.00  0.00           C
ATOM   4912  O   GLY A 395      14.182  35.3881145.501  1.00  0.00           O
ATOM   4913  N   PRO A 396      14.977  36.2041146.538  1.00  0.00           N
ATOM   4914  CA  PRO A 396      15.181  36.3721147.357  0.82 10.00           C
ATOM   4915  HA  PRO A 396      16.251  36.1981147.363  1.00  0.00           H
ATOM   4916  CD  PRO A 396      13.652  36.7041146.171  1.00  0.00           C
ATOM   4917  HD3 PRO A 396      14.284  36.3281145.335  1.00  0.00           H
ATOM   4918  HD2 PRO A 396      12.594  36.3821146.035  1.00  0.00           H
ATOM   4919  CB  PRO A 396      14.852  37.8731147.254  1.00  0.00           C
ATOM   4920  HB3 PRO A 396      15.740  38.4121146.854  1.00  0.00           H
ATOM   4921  HB2 PRO A 396      14.570  38.3181148.230  1.00  0.00           H
ATOM   4922  CG  PRO A 396      13.716  37.9441146.229  1.00  0.00           C
ATOM   4923  HG3 PRO A 396      13.637  38.9351145.740  1.00  0.00           H
ATOM   4924  HG2 PRO A 396      12.752  37.7021146.732  1.00  0.00           H
ATOM   4925  C   PRO A 396      14.831  36.0141148.066  1.00  0.00           C
ATOM   4926  O   PRO A 396      13.611  35.8781148.158  1.00  0.00           O
ATOM   4927  N   ALA A 397      15.398  35.5021149.385  1.00  0.00           N
ATOM   4928  H   ALA A 397      16.294  35.8991149.581  1.00  0.00           H
ATOM   4929  CA  ALA A 397      14.782  34.3571150.613  0.36 10.00           C
ATOM   4930  HA  ALA A 397      15.739  33.8491150.637  1.00  0.00           H
ATOM   4931  CB  ALA A 397      14.854  35.5151151.635  1.00  0.00           C
ATOM   4932  HB1 ALA A 397      15.656  36.2251151.338  1.00  0.00           H
ATOM   4933  HB2 ALA A 397      13.895  36.0781151.669  1.00  0.00           H
ATOM   4934  HB3 ALA A 397      15.084  35.1461152.657  1.00  0.00           H
ATOM   4935  C   ALA A 397      14.127  33.7111150.871  1.00  0.00           C
ATOM   4936  O   ALA A 397      13.868  32.7221150.187  1.00  0.00           O
ATOM   4937  N   GLY A 398      12.932  33.4191152.292  1.00  0.00           N
ATOM   4938  H   GLY A 398      13.281  33.8181153.139  1.00  0.00           H
ATOM   4939  CA  GLY A 398      11.759  32.8091152.387  0.63 10.00           C
ATOM   4940  HA3 GLY A 398      11.942  31.8251152.796  1.00  0.00           H
ATOM   4941  HA2 GLY A 398      11.315  32.8041151.401  1.00  0.00           H
ATOM   4942  C   GLY A 398      10.547  33.7411153.583  1.00  0.00           C
ATOM   4943  O   GLY A 398       9.943  33.1361154.466  1.00  0.00           O
ATOM   4944  N   GLN A 399      10.207  34.2701153.848  1.00  0.00           N
ATOM   4945  H   GLN A 399      10.222  35.0661153.247  1.00  0.00           H
ATOM   4946  CA  GLN A 399       9.537  34.4501154.990  0.73 10.00           C
ATOM   4947  HA  GLN A 399       8.984  35.1201154.342  1.00  0.00           H
ATOM   4948  CB  GLN A 399       9.219  32.9711154.637  1.00  0.00           C
ATOM   4949  HB3 GLN A 399       8.726  32.9771153.637  1.00  0.00           H
ATOM   4950  HB2 GLN A 399      10.173  32.4091154.510  1.00  0.00           H
ATOM   4951  CG  GLN A 399       8.297  32.2261155.641  1.00  0.00           C
ATOM   4952  HG3 GLN A 399       8.772  32.1831156.645  1.00  0.00           H
ATOM   4953  HG2 GLN A 399       7.326  32.7521155.746  1.00  0.00           H
ATOM   4954  CD  GLN A 399       8.029  30.7761155.227  1.00  0.00           C
ATOM   4955  OE1 GLN A 399       7.319  30.0351155.904  1.00  0.00           O
ATOM   4956  NE2 GLN A 399       8.604  30.3531154.078  1.00  0.00           N
ATOM   4957 HE22 GLN A 399       8.427  29.4111153.806  1.00  0.00           H
ATOM   4958 HE21 GLN A 399       9.185  30.9701153.559  1.00  0.00           H
ATOM   4959  C   GLN A 399       9.100  34.8271156.629  1.00  0.00           C
ATOM   4960  O   GLN A 399       8.127  35.5391156.869  1.00  0.00           O
ATOM   4961  N   ASP A 400       9.369  34.6711157.659  1.00  0.00           N
ATOM   4962  H   ASP A 400      10.219  34.4431157.192  1.00  0.00           H
ATOM   4963  CA  ASP A 400       9.443  34.5661158.805  0.46 10.00           C
ATOM   4964  HA  ASP A 400      10.353  35.0981159.059  1.00  0.00           H
ATOM   4965  CB  ASP A 400       8.207  35.3591159.337  1.00  0.00           C
ATOM   4966  HB3 ASP A 400       8.287  36.4171159.018  1.00  0.00           H
ATOM   4967  HB2 ASP A 400       7.267  34.9401158.923  1.00  0.00           H
ATOM   4968  CG  ASP A 400       8.113  35.3471160.855  1.00  0.00           C
ATOM   4969  OD1 ASP A 400       7.154  35.9561161.392  1.00  0.00           O
ATOM   4970  OD2 ASP A 400       9.092  34.8941161.496  1.00  0.00           O
ATOM   4971  C   ASP A 400       9.550  33.4541159.264  1.00  0.00           C
ATOM   4972  O   ASP A 400      10.282  32.6201158.727  1.00  0.00           O
ATOM   4973  N   GLY A 401       8.707  33.1691160.559  1.00  0.00           N
ATOM   4974  H   GLY A 401       7.889  33.7241160.703  1.00  0.00           H
ATOM   4975  CA  GLY A 401       9.003  32.1091161.657  0.15 10.00           C
ATOM   4976  HA3 GLY A 401       9.688  32.4841162.405  1.00  0.00           H
ATOM   4977  HA2 GLY A 401       9.285  31.1531161.236  1.00  0.00           H
ATOM   4978  C   GLY A 401       7.736  31.9621162.259  1.00  0.00           C
ATOM   4979  O   GLY A 401       6.706  32.0911161.600  1.00  0.00           O
ATOM   4980  N   ARG A 402       7.176  31.6651163.602  1.00  0.00           N
ATOM   4981  H   ARG A 402       7.252  30.6721163.557  1.00  0.00           H
ATOM   4982  CA  ARG A 402       6.685  32.1561164.679  0.54 10.00           C
ATOM   4983  HA  ARG A 402       6.631  33.1831164.337  1.00  0.00           H
ATOM   4984  CB  ARG A 402       5.280  31.5121164.511  1.00  0.00           C
ATOM   4985  HB3 ARG A 402       4.868  31.8991163.548  1.00  0.00           H
ATOM   4986  HB2 ARG A 402       5.388  30.4121164.377  1.00  0.00           H
ATOM   4987  CG  ARG A 402       4.254  31.8221165.627  1.00  0.00           C
ATOM   4988  HG3 ARG A 402       4.700  31.5391166.606  1.00  0.00           H
ATOM   4989  HG2 ARG A 402       4.097  32.9241165.677  1.00  0.00           H
ATOM   4990  CD  ARG A 402       2.880  31.1631165.416  1.00  0.00           C
ATOM   4991  HD3 ARG A 402       2.447  31.5111164.451  1.00  0.00           H
ATOM   4992  HD2 ARG A 402       2.960  30.0511165.392  1.00  0.00           H
ATOM   4993  NE  ARG A 402       2.015  31.5641166.578  1.00  0.00           N
ATOM   4994  HE  ARG A 402       2.488  32.1601167.237  1.00  0.00           H
ATOM   4995  CZ  ARG A 402       0.743  31.1631166.715  1.00  0.00           C
ATOM   4996  NH1 ARG A 402       0.068  31.5781167.785  1.00  0.00           N
ATOM   4997 HH11 ARG A 402      -0.866  31.2841167.936  1.00  0.00           H
ATOM   4998 HH12 ARG A 402       0.594  32.0781168.476  1.00  0.00           H
ATOM   4999  NH2 ARG A 402       0.143  30.3961165.811  1.00  0.00           N
ATOM   5000 HH21 ARG A 402      -0.822  30.1911165.901  1.00  0.00           H
ATOM   5001 HH22 ARG A 402       0.634  30.2301164.967  1.00  0.00           H
ATOM   5002  C   ARG A 402       7.216  32.2141166.429  1.00  0.00           C
ATOM   5003  O   ARG A 402       8.268  31.6991166.796  1.00  0.00           O
HETATM 5004  N   HYP A 403       6.626  32.6231166.817  1.00  0.00           N
HETATM 5005  CD  HYP A 403       5.330  33.2171166.490  1.00  0.00           C
HETATM 5006  HD1 HYP A 403       5.061  34.1921166.025  1.00  0.00           H
HETATM 5007  HD2 HYP A 403       4.983  32.3721165.851  1.00  0.00           H
HETATM 5008  CA  HYP A 403       7.030  32.7801168.494  0.82 10.00           C
HETATM 5009  HA  HYP A 403       7.924  33.3911168.468  1.00  0.00           H
HETATM 5010  CB  HYP A 403       5.785  33.6121168.854  1.00  0.00           C
HETATM 5011  HB1 HYP A 403       5.981  33.8501168.379  1.00  0.00           H
HETATM 5012  HB2 HYP A 403       4.572  33.0901168.390  1.00  0.00           H
HETATM 5013  CG  HYP A 403       4.701  33.1091167.896  1.00  0.00           C
HETATM 5014  HG  HYP A 403       3.892  33.8481167.733  1.00  0.00           H
HETATM 5015  OE  HYP A 403       4.265  32.1651168.298  1.00  0.00           O
HETATM 5016  HE  HYP A 403       4.400  31.4561167.666  1.00  0.00           H
HETATM 5017  C   HYP A 403       7.255  31.5561169.532  1.00  0.00           C
HETATM 5018  O   HYP A 403       7.243  30.3901169.135  1.00  0.00           O
ATOM   5019  N   GLY A 404       7.426  31.0381170.577  1.00  0.00           N
ATOM   5020  H   GLY A 404       6.891  31.6601171.147  1.00  0.00           H
ATOM   5021  CA  GLY A 404       7.909  30.2041171.107  0.44 10.00           C
ATOM   5022  HA3 GLY A 404       8.969  30.3441170.943  1.00  0.00           H
ATOM   5023  HA2 GLY A 404       7.504  29.3071170.657  1.00  0.00           H
ATOM   5024  C   GLY A 404       7.713  30.1381172.344  1.00  0.00           C
ATOM   5025  O   GLY A 404       7.780  31.1441173.047  1.00  0.00           O
ATOM   5026  N   PRO A 405       7.381  29.0231173.280  1.00  0.00           N
ATOM   5027  CA  PRO A 405       6.893  28.7781174.461  0.19 10.00           C
ATOM   5028  HA  PRO A 405       5.816  28.7021174.365  1.00  0.00           H
ATOM   5029  CD  PRO A 405       7.794  27.8091172.576  1.00  0.00           C
ATOM   5030  HD3 PRO A 405       7.554  26.8631172.040  1.00  0.00           H
ATOM   5031  HD2 PRO A 405       8.285  28.5341171.887  1.00  0.00           H
ATOM   5032  CB  PRO A 405       7.536  27.4041174.727  1.00  0.00           C
ATOM   5033  HB3 PRO A 405       6.903  26.6121174.267  1.00  0.00           H
ATOM   5034  HB2 PRO A 405       7.654  27.1891175.808  1.00  0.00           H
ATOM   5035  CG  PRO A 405       8.879  27.4641173.993  1.00  0.00           C
ATOM   5036  HG3 PRO A 405       9.276  26.4621173.736  1.00  0.00           H
ATOM   5037  HG2 PRO A 405       9.620  28.0051174.626  1.00  0.00           H
ATOM   5038  C   PRO A 405       7.275  29.9271175.722  1.00  0.00           C
ATOM   5039  O   PRO A 405       8.388  30.4521175.771  1.00  0.00           O
ATOM   5040  N   PRO A 406       7.395  30.6441176.587  1.00  0.00           N
ATOM   5041  CA  PRO A 406       7.038  30.8891177.586  0.85 10.00           C
ATOM   5042  HA  PRO A 406       6.720  31.9251177.573  1.00  0.00           H
ATOM   5043  CD  PRO A 406       8.411  31.5781176.104  1.00  0.00           C
ATOM   5044  HD3 PRO A 406       8.016  32.1431175.229  1.00  0.00           H
ATOM   5045  HD2 PRO A 406       9.451  31.2311175.906  1.00  0.00           H
ATOM   5046  CB  PRO A 406       5.837  29.9281177.666  1.00  0.00           C
ATOM   5047  HB3 PRO A 406       4.953  30.4141177.195  1.00  0.00           H
ATOM   5048  HB2 PRO A 406       5.582  29.6471178.708  1.00  0.00           H
ATOM   5049  CG  PRO A 406       6.258  28.7221176.820  1.00  0.00           C
ATOM   5050  HG3 PRO A 406       5.396  28.1411176.438  1.00  0.00           H
ATOM   5051  HG2 PRO A 406       6.912  28.0571177.430  1.00  0.00           H
ATOM   5052  C   PRO A 406       7.766  30.7321178.457  1.00  0.00           C
ATOM   5053  O   PRO A 406       7.700  31.4411179.462  1.00  0.00           O
ATOM   5054  N   GLY A 407       9.066  30.1841179.544  1.00  0.00           N
ATOM   5055  H   GLY A 407       9.591  29.4841179.063  1.00  0.00           H
ATOM   5056  CA  GLY A 407       9.396  30.4111180.525  0.70 10.00           C
ATOM   5057  HA3 GLY A 407       8.707  31.2361180.402  1.00  0.00           H
ATOM   5058  HA2 GLY A 407      10.341  30.5411180.015  1.00  0.00           H
ATOM   5059  C   GLY A 407       9.568  30.3171181.420  1.00  0.00           C
ATOM   5060  O   GLY A 407      10.077  31.2321182.063  1.00  0.00           O
ATOM   5061  N   PRO A 408       9.631  29.8891182.404  1.00  0.00           N
[truncated: 2,670,207 more chars]
