# Supplementary material for: Devising Bone Molecular Models at the Nanoscale: From Usual Mineralized Collagen Fibrils to the First Bone Fibers Including Hydroxyapatite in the Extra-Fibrillar Volume
Source: Materials (Basel). 2022 Mar 19;15(6):2274. doi: 10.3390/ma15062274 (PMC8955169; doi:10.3390/ma15062274)
Supplement: Supplementary file 1 [file materials-15-02274-s001.zip › Supplementary_Materials/0-COL1_Modeller/2_models_allh/COL1.rsr]

MODELLER5 VERSION: MODELLER FORMAT
R    3   1   1   1   2   2   1     5     3       1.5380    0.0364 
R    3   1   1   1   2   2   1     8     5       1.5300    0.0364 
R    3   1   1   1   2   2   1    11     8       1.5220    0.0384 
R    3   1   1   1   2   2   1    12    11       1.2300    0.0213 
R    3   1   1   1   2   2   1    13    11       1.3600    0.0262 
R    3   1   1   1   2   2   1     1     2       1.0400    0.0271 
R    3   1   1   1   2   2   1     1     3       1.4800    0.0384 
R    3   1   1   1   2   2   1    17    16       1.2300    0.0218 
R    3   1   1   1   2   2   1    16     3       1.4900    0.0344 
R    3   1   1   1   2   2   1    16    20       1.3450    0.0282 
R    3   1   1   1   2   2   1     3     4       1.0800    0.0299 
R    3   1   1   1   2   2   1     5     6       1.1110    0.0309 
R    3   1   1   1   2   2   1     5     7       1.1110    0.0309 
R    3   1   1   1   2   2   1     8     9       1.1110    0.0309 
R    3   1   1   1   2   2   1     8    10       1.1110    0.0309 
R    3   1   1   1   2   2   1    13    14       1.0000    0.0248 
R    3   1   1   1   2   2   1    13    15       1.0000    0.0248 
R    3   1   1   1   2   2   1    24    22       1.5380    0.0364 
R    3   1   1   1   2   2   1    27    24       1.5380    0.0364 
R    3   1   1   1   2   2   1    29    27       1.5380    0.0364 
R    3   1   1   1   2   2   1    33    27       1.5380    0.0364 
R    3   1   1   1   2   2   1    20    21       0.9970    0.0259 
R    3   1   1   1   2   2   1    20    22       1.4300    0.0304 
R    3   1   1   1   2   2   1    38    37       1.2300    0.0218 
R    3   1   1   1   2   2   1    37    22       1.4900    0.0344 
R    3   1   1   1   2   2   1    37    39       1.3450    0.0282 
R    3   1   1   1   2   2   1    22    23       1.0800    0.0299 
R    3   1   1   1   2   2   1    24    25       1.1110    0.0309 
R    3   1   1   1   2   2   1    24    26       1.1110    0.0309 
R    3   1   1   1   2   2   1    27    28       1.1110    0.0309 
R    3   1   1   1   2   2   1    29    30       1.1110    0.0303 
R    3   1   1   1   2   2   1    29    31       1.1110    0.0303 
R    3   1   1   1   2   2   1    29    32       1.1110    0.0303 
R    3   1   1   1   2   2   1    33    34       1.1110    0.0303 
R    3   1   1   1   2   2   1    33    35       1.1110    0.0303 
R    3   1   1   1   2   2   1    33    36       1.1110    0.0303 
R    3   1   1   1   2   2   1    43    41       1.5380    0.0364 
R    3   1   1   1   2   2   1    46    43       1.4200    0.0263 
R    3   1   1   1   2   2   1    39    40       0.9970    0.0259 
R    3   1   1   1   2   2   1    39    41       1.4300    0.0304 
R    3   1   1   1   2   2   1    49    48       1.2300    0.0218 
R    3   1   1   1   2   2   1    48    41       1.4900    0.0344 
R    3   1   1   1   2   2   1    48    50       1.3450    0.0282 
R    3   1   1   1   2   2   1    41    42       1.0800    0.0299 
R    3   1   1   1   2   2   1    43    44       1.1110    0.0309 
R    3   1   1   1   2   2   1    43    45       1.1110    0.0309 
R    3   1   1   1   2   2   1    46    47       0.9600    0.0233 
R    3   1   1   1   2   2   1    54    52       1.5380    0.0364 
R    3   1   1   1   2   2   1    57    54       1.4900    0.0358 
R    3   1   1   1   2   2   1    58    57       1.3750    0.0311 
R    3   1   1   1   2   2   1    60    57       1.3750    0.0311 
R    3   1   1   1   2   2   1    62    58       1.3750    0.0311 
R    3   1   1   1   2   2   1    64    60       1.3750    0.0311 
R    3   1   1   1   2   2   1    66    62       1.3750    0.0311 
R    3   1   1   1   2   2   1    66    64       1.3750    0.0311 
R    3   1   1   1   2   2   1    67    66       1.4110    0.0297 
R    3   1   1   1   2   2   1    50    51       0.9970    0.0259 
R    3   1   1   1   2   2   1    50    52       1.4300    0.0304 
R    3   1   1   1   2   2   1    70    69       1.2300    0.0218 
R    3   1   1   1   2   2   1    69    52       1.4900    0.0344 
R    3   1   1   1   2   2   1    69    71       1.3450    0.0282 
R    3   1   1   1   2   2   1    52    53       1.0800    0.0299 
R    3   1   1   1   2   2   1    54    55       1.1110    0.0309 
R    3   1   1   1   2   2   1    54    56       1.1110    0.0309 
R    3   1   1   1   2   2   1    58    59       1.0800    0.0295 
R    3   1   1   1   2   2   1    60    61       1.0800    0.0295 
R    3   1   1   1   2   2   1    62    63       1.0800    0.0295 
R    3   1   1   1   2   2   1    64    65       1.0800    0.0295 
R    3   1   1   1   2   2   1    67    68       0.9600    0.0233 
R    3   1   1   1   2   2   1    71    72       0.9970    0.0259 
R    3   1   1   1   2   2   1    71    73       1.4300    0.0304 
R    3   1   1   1   2   2   1    77    76       1.2300    0.0218 
R    3   1   1   1   2   2   1    76    73       1.4900    0.0344 
R    3   1   1   1   2   2   1    76    78       1.3450    0.0282 
R    3   1   1   1   2   2   1    73    74       1.0800    0.0299 
R    3   1   1   1   2   2   1    73    75       1.0800    0.0299 
R    3   1   1   1   2   2   1    82    80       1.5380    0.0364 
R    3   1   1   1   2   2   1    85    82       1.4900    0.0358 
R    3   1   1   1   2   2   1    86    85       1.3750    0.0311 
R    3   1   1   1   2   2   1    88    85       1.3750    0.0311 
R    3   1   1   1   2   2   1    90    86       1.3750    0.0311 
R    3   1   1   1   2   2   1    92    88       1.3750    0.0311 
R    3   1   1   1   2   2   1    94    90       1.3750    0.0311 
R    3   1   1   1   2   2   1    94    92       1.3750    0.0311 
R    3   1   1   1   2   2   1    95    94       1.4110    0.0297 
R    3   1   1   1   2   2   1    78    79       0.9970    0.0259 
R    3   1   1   1   2   2   1    78    80       1.4300    0.0304 
R    3   1   1   1   2   2   1    98    97       1.2300    0.0218 
R    3   1   1   1   2   2   1    97    80       1.4900    0.0344 
R    3   1   1   1   2   2   1    97    99       1.3450    0.0282 
R    3   1   1   1   2   2   1    80    81       1.0800    0.0299 
R    3   1   1   1   2   2   1    82    83       1.1110    0.0309 
R    3   1   1   1   2   2   1    82    84       1.1110    0.0309 
R    3   1   1   1   2   2   1    86    87       1.0800    0.0295 
R    3   1   1   1   2   2   1    88    89       1.0800    0.0295 
R    3   1   1   1   2   2   1    90    91       1.0800    0.0295 
R    3   1   1   1   2   2   1    92    93       1.0800    0.0295 
R    3   1   1   1   2   2   1    95    96       0.9600    0.0233 
R    3   1   1   1   2   2   1   103   101       1.5380    0.0364 
R    3   1   1   1   2   2   1   106   103       1.5220    0.0384 
R    3   1   1   1   2   2   1   107   106       1.2600    0.0237 
R    3   1   1   1   2   2   1   108   106       1.2600    0.0237 
R    3   1   1   1   2   2   1    99   100       0.9970    0.0259 
R    3   1   1   1   2   2   1    99   101       1.4300    0.0304 
R    3   1   1   1   2   2   1   110   109       1.2300    0.0218 
R    3   1   1   1   2   2   1   109   101       1.4900    0.0344 
R    3   1   1   1   2   2   1   109   111       1.3450    0.0282 
R    3   1   1   1   2   2   1   101   102       1.0800    0.0299 
R    3   1   1   1   2   2   1   103   104       1.1110    0.0309 
R    3   1   1   1   2   2   1   103   105       1.1110    0.0309 
R    3   1   1   1   2   2   1   115   113       1.5380    0.0364 
R    3   1   1   1   2   2   1   118   115       1.5300    0.0364 
R    3   1   1   1   2   2   1   121   118       1.5220    0.0384 
R    3   1   1   1   2   2   1   122   121       1.2600    0.0237 
R    3   1   1   1   2   2   1   123   121       1.2600    0.0237 
R    3   1   1   1   2   2   1   111   112       0.9970    0.0259 
R    3   1   1   1   2   2   1   111   113       1.4300    0.0304 
R    3   1   1   1   2   2   1   125   124       1.2300    0.0218 
R    3   1   1   1   2   2   1   124   113       1.4900    0.0344 
R    3   1   1   1   2   2   1   124   126       1.3450    0.0282 
R    3   1   1   1   2   2   1   113   114       1.0800    0.0299 
R    3   1   1   1   2   2   1   115   116       1.1110    0.0309 
R    3   1   1   1   2   2   1   115   117       1.1110    0.0309 
R    3   1   1   1   2   2   1   118   119       1.1110    0.0309 
R    3   1   1   1   2   2   1   118   120       1.1110    0.0309 
R    3   1   1   1   2   2   1   130   128       1.5380    0.0364 
R    3   1   1   1   2   2   1   133   130       1.5300    0.0364 
R    3   1   1   1   2   2   1   136   133       1.5300    0.0364 
R    3   1   1   1   2   2   1   139   136       1.5300    0.0364 
R    3   1   1   1   2   2   1   142   139       1.4800    0.0384 
R    3   1   1   1   2   2   1   126   127       0.9970    0.0259 
R    3   1   1   1   2   2   1   126   128       1.4300    0.0304 
R    3   1   1   1   2   2   1   147   146       1.2300    0.0218 
R    3   1   1   1   2   2   1   146   128       1.4900    0.0344 
R    3   1   1   1   2   2   1   146   148       1.3450    0.0282 
R    3   1   1   1   2   2   1   128   129       1.0800    0.0299 
R    3   1   1   1   2   2   1   130   131       1.1110    0.0309 
R    3   1   1   1   2   2   1   130   132       1.1110    0.0309 
R    3   1   1   1   2   2   1   133   134       1.1110    0.0309 
R    3   1   1   1   2   2   1   133   135       1.1110    0.0309 
R    3   1   1   1   2   2   1   136   137       1.1110    0.0309 
R    3   1   1   1   2   2   1   136   138       1.1110    0.0309 
R    3   1   1   1   2   2   1   139   140       1.1110    0.0309 
R    3   1   1   1   2   2   1   139   141       1.1110    0.0309 
R    3   1   1   1   2   2   1   142   143       1.0400    0.0271 
R    3   1   1   1   2   2   1   142   144       1.0400    0.0271 
R    3   1   1   1   2   2   1   142   145       1.0400    0.0271 
R    3   1   1   1   2   2   1   152   150       1.5380    0.0364 
R    3   1   1   1   2   2   1   155   152       1.4200    0.0263 
R    3   1   1   1   2   2   1   148   149       0.9970    0.0259 
R    3   1   1   1   2   2   1   148   150       1.4300    0.0304 
R    3   1   1   1   2   2   1   158   157       1.2300    0.0218 
R    3   1   1   1   2   2   1   157   150       1.4900    0.0344 
R    3   1   1   1   2   2   1   157   159       1.3450    0.0282 
R    3   1   1   1   2   2   1   150   151       1.0800    0.0299 
R    3   1   1   1   2   2   1   152   153       1.1110    0.0309 
R    3   1   1   1   2   2   1   152   154       1.1110    0.0309 
R    3   1   1   1   2   2   1   155   156       0.9600    0.0233 
R    3   1   1   1   2   2   1   159   160       0.9970    0.0259 
R    3   1   1   1   2   2   1   159   161       1.4300    0.0304 
R    3   1   1   1   2   2   1   165   164       1.2300    0.0218 
R    3   1   1   1   2   2   1   164   161       1.4900    0.0344 
R    3   1   1   1   2   2   1   164   166       1.3450    0.0282 
R    3   1   1   1   2   2   1   161   162       1.0800    0.0299 
R    3   1   1   1   2   2   1   161   163       1.0800    0.0299 
R    3   1   1   1   2   2   1   166   167       0.9970    0.0259 
R    3   1   1   1   2   2   1   166   168       1.4300    0.0304 
R    3   1   1   1   2   2   1   172   171       1.2300    0.0218 
R    3   1   1   1   2   2   1   171   168       1.4900    0.0344 
R    3   1   1   1   2   2   1   171   173       1.3450    0.0282 
R    3   1   1   1   2   2   1   168   169       1.0800    0.0299 
R    3   1   1   1   2   2   1   168   170       1.0800    0.0299 
R    3   1   1   1   2   2   1   177   175       1.5000    0.0364 
R    3   1   1   1   2   2   1   179   177       1.5380    0.0364 
R    3   1   1   1   2   2   1   182   177       1.5380    0.0364 
R    3   1   1   1   2   2   1   186   179       1.5280    0.0364 
R    3   1   1   1   2   2   1   173   174       0.9970    0.0259 
R    3   1   1   1   2   2   1   173   175       1.4300    0.0304 
R    3   1   1   1   2   2   1   191   190       1.2300    0.0218 
R    3   1   1   1   2   2   1   190   175       1.4900    0.0344 
R    3   1   1   1   2   2   1   190   192       1.3450    0.0282 
R    3   1   1   1   2   2   1   175   176       1.0800    0.0299 
R    3   1   1   1   2   2   1   177   178       1.1110    0.0309 
R    3   1   1   1   2   2   1   179   180       1.1110    0.0309 
R    3   1   1   1   2   2   1   179   181       1.1110    0.0309 
R    3   1   1   1   2   2   1   182   183       1.1110    0.0303 
R    3   1   1   1   2   2   1   182   184       1.1110    0.0303 
R    3   1   1   1   2   2   1   182   185       1.1110    0.0303 
R    3   1   1   1   2   2   1   186   187       1.1110    0.0303 
R    3   1   1   1   2   2   1   186   188       1.1110    0.0303 
R    3   1   1   1   2   2   1   186   189       1.1110    0.0303 
R    3   1   1   1   2   2   1   196   194       1.5380    0.0364 
R    3   1   1   1   2   2   1   199   196       1.4200    0.0263 
R    3   1   1   1   2   2   1   192   193       0.9970    0.0259 
R    3   1   1   1   2   2   1   192   194       1.4300    0.0304 
R    3   1   1   1   2   2   1   202   201       1.2300    0.0218 
R    3   1   1   1   2   2   1   201   194       1.4900    0.0344 
R    3   1   1   1   2   2   1   201   203       1.3450    0.0282 
R    3   1   1   1   2   2   1   194   195       1.0800    0.0299 
R    3   1   1   1   2   2   1   196   197       1.1110    0.0309 
R    3   1   1   1   2   2   1   196   198       1.1110    0.0309 
R    3   1   1   1   2   2   1   199   200       0.9600    0.0233 
R    3   1   1   1   2   2   1   207   205       1.5000    0.0364 
R    3   1   1   1   2   2   1   209   207       1.5380    0.0364 
R    3   1   1   1   2   2   1   213   207       1.5380    0.0364 
R    3   1   1   1   2   2   1   203   204       0.9970    0.0259 
R    3   1   1   1   2   2   1   203   205       1.4300    0.0304 
R    3   1   1   1   2   2   1   218   217       1.2300    0.0218 
R    3   1   1   1   2   2   1   217   205       1.4900    0.0344 
R    3   1   1   1   2   2   1   217   219       1.3000    0.0337 
R    3   1   1   1   2   2   1   205   206       1.0800    0.0299 
R    3   1   1   1   2   2   1   207   208       1.1110    0.0309 
R    3   1   1   1   2   2   1   209   210       1.1110    0.0303 
R    3   1   1   1   2   2   1   209   211       1.1110    0.0303 
R    3   1   1   1   2   2   1   209   212       1.1110    0.0303 
R    3   1   1   1   2   2   1   213   214       1.1110    0.0303 
R    3   1   1   1   2   2   1   213   215       1.1110    0.0303 
R    3   1   1   1   2   2   1   213   216       1.1110    0.0303 
R    3   1   1   1   2   2   1   232   231       1.2300    0.0218 
R    3   1   1   1   2   2   1   231   220       1.4900    0.0344 
R    3   1   1   1   2   2   1   231   233       1.3450    0.0282 
R    3   1   1   1   2   2   1   219   220       1.4340    0.0304 
R    3   1   1   1   2   2   1   220   225       1.5270    0.0364 
R    3   1   1   1   2   2   1   225   228       1.5370    0.0364 
R    3   1   1   1   2   2   1   228   222       1.5370    0.0364 
R    3   1   1   1   2   2   1   219   222       1.4550    0.0304 
R    3   1   1   1   2   2   1   221   220       1.0800    0.0299 
R    3   1   1   1   2   2   1   229   228       1.1110    0.0309 
R    3   1   1   1   2   2   1   230   228       1.1110    0.0309 
R    3   1   1   1   2   2   1   223   222       1.1110    0.0309 
R    3   1   1   1   2   2   1   224   222       1.1110    0.0309 
R    3   1   1   1   2   2   1   226   225       1.1110    0.0309 
R    3   1   1   1   2   2   1   227   225       1.1110    0.0309 
R    3   1   1   1   2   2   1   233   234       0.9970    0.0259 
R    3   1   1   1   2   2   1   233   235       1.4300    0.0304 
R    3   1   1   1   2   2   1   239   238       1.2300    0.0218 
R    3   1   1   1   2   2   1   238   235       1.4900    0.0344 
R    3   1   1   1   2   2   1   238   240       1.3000    0.0337 
R    3   1   1   1   2   2   1   235   236       1.0800    0.0299 
R    3   1   1   1   2   2   1   235   237       1.0800    0.0299 
R    3   1   1   1   2   2   1   253   252       1.2300    0.0218 
R    3   1   1   1   2   2   1   252   241       1.4900    0.0344 
R    3   1   1   1   2   2   1   252   254       1.3450    0.0282 
R    3   1   1   1   2   2   1   240   241       1.4340    0.0304 
R    3   1   1   1   2   2   1   241   246       1.5270    0.0364 
R    3   1   1   1   2   2   1   246   249       1.5370    0.0364 
R    3   1   1   1   2   2   1   249   243       1.5370    0.0364 
R    3   1   1   1   2   2   1   240   243       1.4550    0.0304 
R    3   1   1   1   2   2   1   242   241       1.0800    0.0299 
R    3   1   1   1   2   2   1   250   249       1.1110    0.0309 
R    3   1   1   1   2   2   1   251   249       1.1110    0.0309 
R    3   1   1   1   2   2   1   244   243       1.1110    0.0309 
R    3   1   1   1   2   2   1   245   243       1.1110    0.0309 
R    3   1   1   1   2   2   1   247   246       1.1110    0.0309 
R    3   1   1   1   2   2   1   248   246       1.1110    0.0309 
R    3   1   1   1   2   2   1   258   256       1.5380    0.0364 
R    3   1   1   1   2   2   1   261   258       1.5300    0.0364 
R    3   1   1   1   2   2   1   264   261       1.8180    0.0386 
R    3   1   1   1   2   2   1   265   264       1.8160    0.0351 
R    3   1   1   1   2   2   1   254   255       0.9970    0.0259 
R    3   1   1   1   2   2   1   254   256       1.4300    0.0304 
R    3   1   1   1   2   2   1   270   269       1.2300    0.0218 
R    3   1   1   1   2   2   1   269   256       1.4900    0.0344 
R    3   1   1   1   2   2   1   269   271       1.3450    0.0282 
R    3   1   1   1   2   2   1   256   257       1.0800    0.0299 
R    3   1   1   1   2   2   1   258   259       1.1110    0.0309 
R    3   1   1   1   2   2   1   258   260       1.1110    0.0309 
R    3   1   1   1   2   2   1   261   262       1.1110    0.0309 
R    3   1   1   1   2   2   1   261   263       1.1110    0.0309 
R    3   1   1   1   2   2   1   265   266       1.1110    0.0303 
R    3   1   1   1   2   2   1   265   267       1.1110    0.0303 
R    3   1   1   1   2   2   1   265   268       1.1110    0.0303 
R    3   1   1   1   2   2   1   271   272       0.9970    0.0259 
R    3   1   1   1   2   2   1   271   273       1.4300    0.0304 
R    3   1   1   1   2   2   1   277   276       1.2300    0.0218 
R    3   1   1   1   2   2   1   276   273       1.4900    0.0344 
R    3   1   1   1   2   2   1   276   278       1.3000    0.0337 
R    3   1   1   1   2   2   1   273   274       1.0800    0.0299 
R    3   1   1   1   2   2   1   273   275       1.0800    0.0299 
R    3   1   1   1   2   2   1   291   290       1.2300    0.0218 
R    3   1   1   1   2   2   1   290   279       1.4900    0.0344 
R    3   1   1   1   2   2   1   290   292       1.3450    0.0282 
R    3   1   1   1   2   2   1   278   279       1.4340    0.0304 
R    3   1   1   1   2   2   1   279   284       1.5270    0.0364 
R    3   1   1   1   2   2   1   284   287       1.5370    0.0364 
R    3   1   1   1   2   2   1   287   281       1.5370    0.0364 
R    3   1   1   1   2   2   1   278   281       1.4550    0.0304 
R    3   1   1   1   2   2   1   280   279       1.0800    0.0299 
R    3   1   1   1   2   2   1   288   287       1.1110    0.0309 
R    3   1   1   1   2   2   1   289   287       1.1110    0.0309 
R    3   1   1   1   2   2   1   282   281       1.1110    0.0309 
R    3   1   1   1   2   2   1   283   281       1.1110    0.0309 
R    3   1   1   1   2   2   1   285   284       1.1110    0.0309 
R    3   1   1   1   2   2   1   286   284       1.1110    0.0309 
R    3   1   1   1   2   2   1   296   294       1.5380    0.0364 
R    3   1   1   1   2   2   1   299   296       1.4200    0.0263 
R    3   1   1   1   2   2   1   292   293       0.9970    0.0259 
R    3   1   1   1   2   2   1   292   294       1.4300    0.0304 
R    3   1   1   1   2   2   1   302   301       1.2300    0.0218 
R    3   1   1   1   2   2   1   301   294       1.4900    0.0344 
R    3   1   1   1   2   2   1   301   303       1.3450    0.0282 
R    3   1   1   1   2   2   1   294   295       1.0800    0.0299 
R    3   1   1   1   2   2   1   296   297       1.1110    0.0309 
R    3   1   1   1   2   2   1   296   298       1.1110    0.0309 
R    3   1   1   1   2   2   1   299   300       0.9600    0.0233 
R    3   1   1   1   2   2   1   303   304       0.9970    0.0259 
R    3   1   1   1   2   2   1   303   305       1.4300    0.0304 
R    3   1   1   1   2   2   1   309   308       1.2300    0.0218 
R    3   1   1   1   2   2   1   308   305       1.4900    0.0344 
R    3   1   1   1   2   2   1   308   310       1.3000    0.0337 
R    3   1   1   1   2   2   1   305   306       1.0800    0.0299 
R    3   1   1   1   2   2   1   305   307       1.0800    0.0299 
R    3   1   1   1   2   2   1   323   322       1.2300    0.0218 
R    3   1   1   1   2   2   1   322   311       1.4900    0.0344 
R    3   1   1   1   2   2   1   322   324       1.3450    0.0282 
R    3   1   1   1   2   2   1   310   311       1.4340    0.0304 
R    3   1   1   1   2   2   1   311   316       1.5270    0.0364 
R    3   1   1   1   2   2   1   316   319       1.5370    0.0364 
R    3   1   1   1   2   2   1   319   313       1.5370    0.0364 
R    3   1   1   1   2   2   1   310   313       1.4550    0.0304 
R    3   1   1   1   2   2   1   312   311       1.0800    0.0299 
R    3   1   1   1   2   2   1   320   319       1.1110    0.0309 
R    3   1   1   1   2   2   1   321   319       1.1110    0.0309 
R    3   1   1   1   2   2   1   314   313       1.1110    0.0309 
R    3   1   1   1   2   2   1   315   313       1.1110    0.0309 
R    3   1   1   1   2   2   1   317   316       1.1110    0.0309 
R    3   1   1   1   2   2   1   318   316       1.1110    0.0309 
R    3   1   1   1   2   2   1   328   326       1.5380    0.0364 
R    3   1   1   1   2   2   1   331   328       1.5300    0.0364 
R    3   1   1   1   2   2   1   334   331       1.5300    0.0364 
R    3   1   1   1   2   2   1   337   334       1.4900    0.0336 
R    3   1   1   1   2   2   1   339   337       1.3650    0.0252 
R    3   1   1   1   2   2   1   340   339       1.3650    0.0252 
R    3   1   1   1   2   2   1   343   339       1.3650    0.0252 
R    3   1   1   1   2   2   1   324   325       0.9970    0.0259 
R    3   1   1   1   2   2   1   324   326       1.4300    0.0304 
R    3   1   1   1   2   2   1   347   346       1.2300    0.0218 
R    3   1   1   1   2   2   1   346   326       1.4900    0.0344 
R    3   1   1   1   2   2   1   346   348       1.3450    0.0282 
R    3   1   1   1   2   2   1   326   327       1.0800    0.0299 
R    3   1   1   1   2   2   1   328   329       1.1110    0.0309 
R    3   1   1   1   2   2   1   328   330       1.1110    0.0309 
R    3   1   1   1   2   2   1   331   332       1.1110    0.0309 
R    3   1   1   1   2   2   1   331   333       1.1110    0.0309 
R    3   1   1   1   2   2   1   334   335       1.1110    0.0309 
R    3   1   1   1   2   2   1   334   336       1.1110    0.0309 
R    3   1   1   1   2   2   1   337   338       1.0000    0.0255 
R    3   1   1   1   2   2   1   340   341       1.0000    0.0255 
R    3   1   1   1   2   2   1   340   342       1.0000    0.0255 
R    3   1   1   1   2   2   1   343   344       1.0000    0.0255 
R    3   1   1   1   2   2   1   343   345       1.0000    0.0255 
R    3   1   1   1   2   2   1   348   349       0.9970    0.0259 
R    3   1   1   1   2   2   1   348   350       1.4300    0.0304 
R    3   1   1   1   2   2   1   354   353       1.2300    0.0218 
R    3   1   1   1   2   2   1   353   350       1.4900    0.0344 
R    3   1   1   1   2   2   1   353   355       1.3450    0.0282 
R    3   1   1   1   2   2   1   350   351       1.0800    0.0299 
R    3   1   1   1   2   2   1   350   352       1.0800    0.0299 
R    3   1   1   1   2   2   1   359   357       1.5380    0.0364 
R    3   1   1   1   2   2   1   362   359       1.5380    0.0364 
R    3   1   1   1   2   2   1   364   362       1.5380    0.0364 
R    3   1   1   1   2   2   1   368   362       1.5380    0.0364 
R    3   1   1   1   2   2   1   355   356       0.9970    0.0259 
R    3   1   1   1   2   2   1   355   357       1.4300    0.0304 
R    3   1   1   1   2   2   1   373   372       1.2300    0.0218 
R    3   1   1   1   2   2   1   372   357       1.4900    0.0344 
R    3   1   1   1   2   2   1   372   374       1.3000    0.0337 
R    3   1   1   1   2   2   1   357   358       1.0800    0.0299 
R    3   1   1   1   2   2   1   359   360       1.1110    0.0309 
R    3   1   1   1   2   2   1   359   361       1.1110    0.0309 
R    3   1   1   1   2   2   1   362   363       1.1110    0.0309 
R    3   1   1   1   2   2   1   364   365       1.1110    0.0303 
R    3   1   1   1   2   2   1   364   366       1.1110    0.0303 
R    3   1   1   1   2   2   1   364   367       1.1110    0.0303 
R    3   1   1   1   2   2   1   368   369       1.1110    0.0303 
R    3   1   1   1   2   2   1   368   370       1.1110    0.0303 
R    3   1   1   1   2   2   1   368   371       1.1110    0.0303 
R    3   1   1   1   2   2   1   387   378       1.4900    0.0344 
R    3   1   1   1   2   2   1   387   389       1.3450    0.0282 
R    3   1   1   1   2   2   1   374   378       1.4340    0.0304 
R    3   1   1   1   2   2   1   378   380       1.5270    0.0364 
R    3   1   1   1   2   2   1   383   380       1.5370    0.0364 
R    3   1   1   1   2   2   1   383   375       1.5370    0.0364 
R    3   1   1   1   2   2   1   375   374       1.4550    0.0304 
R    3   1   1   1   2   2   1   379   378       1.0837    0.0314 
R    3   1   1   1   2   2   1   383   384       1.1110    0.0309 
R    3   1   1   1   2   2   1   383   385       1.4300    0.0263 
R    3   1   1   1   2   2   1   385   386       0.9600    0.0233 
R    3   1   1   1   2   2   1   375   376       1.1137    0.0314 
R    3   1   1   1   2   2   1   375   377       1.1137    0.0314 
R    3   1   1   1   2   2   1   380   381       0.4930    0.0314 
R    3   1   1   1   2   2   1   380   382       0.4930    0.0314 
R    3   1   1   1   2   2   1   388   387       1.2300    0.0218 
R    3   1   1   1   2   2   1   389   390       0.9970    0.0259 
R    3   1   1   1   2   2   1   389   391       1.4300    0.0304 
R    3   1   1   1   2   2   1   395   394       1.2300    0.0218 
R    3   1   1   1   2   2   1   394   391       1.4900    0.0344 
R    3   1   1   1   2   2   1   394   396       1.3000    0.0337 
R    3   1   1   1   2   2   1   391   392       1.0800    0.0299 
R    3   1   1   1   2   2   1   391   393       1.0800    0.0299 
R    3   1   1   1   2   2   1   409   408       1.2300    0.0218 
R    3   1   1   1   2   2   1   408   397       1.4900    0.0344 
R    3   1   1   1   2   2   1   408   410       1.3000    0.0337 
R    3   1   1   1   2   2   1   396   397       1.4340    0.0304 
R    3   1   1   1   2   2   1   397   402       1.5270    0.0364 
R    3   1   1   1   2   2   1   402   405       1.5370    0.0364 
R    3   1   1   1   2   2   1   405   399       1.5370    0.0364 
R    3   1   1   1   2   2   1   396   399       1.4550    0.0304 
R    3   1   1   1   2   2   1   398   397       1.0800    0.0299 
R    3   1   1   1   2   2   1   406   405       1.1110    0.0309 
R    3   1   1   1   2   2   1   407   405       1.1110    0.0309 
R    3   1   1   1   2   2   1   400   399       1.1110    0.0309 
R    3   1   1   1   2   2   1   401   399       1.1110    0.0309 
R    3   1   1   1   2   2   1   403   402       1.1110    0.0309 
R    3   1   1   1   2   2   1   404   402       1.1110    0.0309 
R    3   1   1   1   2   2   1   423   414       1.4900    0.0344 
R    3   1   1   1   2   2   1   423   425       1.3450    0.0282 
R    3   1   1   1   2   2   1   410   414       1.4340    0.0304 
R    3   1   1   1   2   2   1   414   416       1.5270    0.0364 
R    3   1   1   1   2   2   1   419   416       1.5370    0.0364 
R    3   1   1   1   2   2   1   419   411       1.5370    0.0364 
R    3   1   1   1   2   2   1   411   410       1.4550    0.0304 
R    3   1   1   1   2   2   1   415   414       1.0837    0.0314 
R    3   1   1   1   2   2   1   419   420       1.1110    0.0309 
R    3   1   1   1   2   2   1   419   421       1.4300    0.0263 
R    3   1   1   1   2   2   1   421   422       0.9600    0.0233 
R    3   1   1   1   2   2   1   411   412       1.1137    0.0314 
R    3   1   1   1   2   2   1   411   413       1.1137    0.0314 
R    3   1   1   1   2   2   1   416   417       0.4930    0.0314 
R    3   1   1   1   2   2   1   416   418       0.4930    0.0314 
R    3   1   1   1   2   2   1   424   423       1.2300    0.0218 
R    3   1   1   1   2   2   1   425   426       0.9970    0.0259 
R    3   1   1   1   2   2   1   425   427       1.4300    0.0304 
R    3   1   1   1   2   2   1   431   430       1.2300    0.0218 
R    3   1   1   1   2   2   1   430   427       1.4900    0.0344 
R    3   1   1   1   2   2   1   430   432       1.3450    0.0282 
R    3   1   1   1   2   2   1   427   428       1.0800    0.0299 
R    3   1   1   1   2   2   1   427   429       1.0800    0.0299 
R    3   1   1   1   2   2   1   436   434       1.5380    0.0364 
R    3   1   1   1   2   2   1   432   433       0.9970    0.0259 
R    3   1   1   1   2   2   1   432   434       1.4300    0.0304 
R    3   1   1   1   2   2   1   441   440       1.2300    0.0218 
R    3   1   1   1   2   2   1   440   434       1.4900    0.0344 
R    3   1   1   1   2   2   1   440   442       1.3000    0.0337 
R    3   1   1   1   2   2   1   434   435       1.0800    0.0299 
R    3   1   1   1   2   2   1   436   437       1.1110    0.0303 
R    3   1   1   1   2   2   1   436   438       1.1110    0.0303 
R    3   1   1   1   2   2   1   436   439       1.1110    0.0303 
R    3   1   1   1   2   2   1   455   446       1.4900    0.0344 
R    3   1   1   1   2   2   1   455   457       1.3450    0.0282 
R    3   1   1   1   2   2   1   442   446       1.4340    0.0304 
R    3   1   1   1   2   2   1   446   448       1.5270    0.0364 
R    3   1   1   1   2   2   1   451   448       1.5370    0.0364 
R    3   1   1   1   2   2   1   451   443       1.5370    0.0364 
R    3   1   1   1   2   2   1   443   442       1.4550    0.0304 
R    3   1   1   1   2   2   1   447   446       1.0837    0.0314 
R    3   1   1   1   2   2   1   451   452       1.1110    0.0309 
R    3   1   1   1   2   2   1   451   453       1.4300    0.0263 
R    3   1   1   1   2   2   1   453   454       0.9600    0.0233 
R    3   1   1   1   2   2   1   443   444       1.1137    0.0314 
R    3   1   1   1   2   2   1   443   445       1.1137    0.0314 
R    3   1   1   1   2   2   1   448   449       0.4930    0.0314 
R    3   1   1   1   2   2   1   448   450       0.4930    0.0314 
R    3   1   1   1   2   2   1   456   455       1.2300    0.0218 
R    3   1   1   1   2   2   1   457   458       0.9970    0.0259 
R    3   1   1   1   2   2   1   457   459       1.4300    0.0304 
R    3   1   1   1   2   2   1   463   462       1.2300    0.0218 
R    3   1   1   1   2   2   1   462   459       1.4900    0.0344 
R    3   1   1   1   2   2   1   462   464       1.3000    0.0337 
R    3   1   1   1   2   2   1   459   460       1.0800    0.0299 
R    3   1   1   1   2   2   1   459   461       1.0800    0.0299 
R    3   1   1   1   2   2   1   477   476       1.2300    0.0218 
R    3   1   1   1   2   2   1   476   465       1.4900    0.0344 
R    3   1   1   1   2   2   1   476   478       1.3450    0.0282 
R    3   1   1   1   2   2   1   464   465       1.4340    0.0304 
R    3   1   1   1   2   2   1   465   470       1.5270    0.0364 
R    3   1   1   1   2   2   1   470   473       1.5370    0.0364 
R    3   1   1   1   2   2   1   473   467       1.5370    0.0364 
R    3   1   1   1   2   2   1   464   467       1.4550    0.0304 
R    3   1   1   1   2   2   1   466   465       1.0800    0.0299 
R    3   1   1   1   2   2   1   474   473       1.1110    0.0309 
R    3   1   1   1   2   2   1   475   473       1.1110    0.0309 
R    3   1   1   1   2   2   1   468   467       1.1110    0.0309 
R    3   1   1   1   2   2   1   469   467       1.1110    0.0309 
R    3   1   1   1   2   2   1   471   470       1.1110    0.0309 
R    3   1   1   1   2   2   1   472   470       1.1110    0.0309 
R    3   1   1   1   2   2   1   482   480       1.5380    0.0364 
R    3   1   1   1   2   2   1   485   482       1.5300    0.0364 
R    3   1   1   1   2   2   1   488   485       1.5220    0.0384 
R    3   1   1   1   2   2   1   489   488       1.2300    0.0213 
R    3   1   1   1   2   2   1   490   488       1.3600    0.0262 
R    3   1   1   1   2   2   1   478   479       0.9970    0.0259 
R    3   1   1   1   2   2   1   478   480       1.4300    0.0304 
R    3   1   1   1   2   2   1   494   493       1.2300    0.0218 
R    3   1   1   1   2   2   1   493   480       1.4900    0.0344 
R    3   1   1   1   2   2   1   493   495       1.3450    0.0282 
R    3   1   1   1   2   2   1   480   481       1.0800    0.0299 
R    3   1   1   1   2   2   1   482   483       1.1110    0.0309 
R    3   1   1   1   2   2   1   482   484       1.1110    0.0309 
R    3   1   1   1   2   2   1   485   486       1.1110    0.0309 
R    3   1   1   1   2   2   1   485   487       1.1110    0.0309 
R    3   1   1   1   2   2   1   490   491       1.0000    0.0248 
R    3   1   1   1   2   2   1   490   492       1.0000    0.0248 
R    3   1   1   1   2   2   1   495   496       0.9970    0.0259 
R    3   1   1   1   2   2   1   495   497       1.4300    0.0304 
R    3   1   1   1   2   2   1   501   500       1.2300    0.0218 
R    3   1   1   1   2   2   1   500   497       1.4900    0.0344 
R    3   1   1   1   2   2   1   500   502       1.3450    0.0282 
R    3   1   1   1   2   2   1   497   498       1.0800    0.0299 
R    3   1   1   1   2   2   1   497   499       1.0800    0.0299 
R    3   1   1   1   2   2   1   506   504       1.5380    0.0364 
R    3   1   1   1   2   2   1   509   506       1.4900    0.0358 
R    3   1   1   1   2   2   1   510   509       1.3750    0.0311 
R    3   1   1   1   2   2   1   512   509       1.3750    0.0311 
R    3   1   1   1   2   2   1   514   510       1.3750    0.0311 
R    3   1   1   1   2   2   1   516   512       1.3750    0.0311 
R    3   1   1   1   2   2   1   518   514       1.3750    0.0311 
R    3   1   1   1   2   2   1   518   516       1.3750    0.0311 
R    3   1   1   1   2   2   1   502   503       0.9970    0.0259 
R    3   1   1   1   2   2   1   502   504       1.4300    0.0304 
R    3   1   1   1   2   2   1   521   520       1.2300    0.0218 
R    3   1   1   1   2   2   1   520   504       1.4900    0.0344 
R    3   1   1   1   2   2   1   520   522       1.3450    0.0282 
R    3   1   1   1   2   2   1   504   505       1.0800    0.0299 
R    3   1   1   1   2   2   1   506   507       1.1110    0.0309 
R    3   1   1   1   2   2   1   506   508       1.1110    0.0309 
R    3   1   1   1   2   2   1   510   511       1.0800    0.0295 
R    3   1   1   1   2   2   1   512   513       1.0800    0.0295 
R    3   1   1   1   2   2   1   514   515       1.0800    0.0295 
R    3   1   1   1   2   2   1   516   517       1.0800    0.0295 
R    3   1   1   1   2   2   1   518   519       1.0800    0.0295 
R    3   1   1   1   2   2   1   526   524       1.5380    0.0364 
R    3   1   1   1   2   2   1   529   526       1.5300    0.0364 
R    3   1   1   1   2   2   1   532   529       1.5220    0.0384 
R    3   1   1   1   2   2   1   533   532       1.2300    0.0213 
R    3   1   1   1   2   2   1   534   532       1.3600    0.0262 
R    3   1   1   1   2   2   1   522   523       0.9970    0.0259 
R    3   1   1   1   2   2   1   522   524       1.4300    0.0304 
R    3   1   1   1   2   2   1   538   537       1.2300    0.0218 
R    3   1   1   1   2   2   1   537   524       1.4900    0.0344 
R    3   1   1   1   2   2   1   537   539       1.3450    0.0282 
R    3   1   1   1   2   2   1   524   525       1.0800    0.0299 
R    3   1   1   1   2   2   1   526   527       1.1110    0.0309 
R    3   1   1   1   2   2   1   526   528       1.1110    0.0309 
R    3   1   1   1   2   2   1   529   530       1.1110    0.0309 
R    3   1   1   1   2   2   1   529   531       1.1110    0.0309 
R    3   1   1   1   2   2   1   534   535       1.0000    0.0248 
R    3   1   1   1   2   2   1   534   536       1.0000    0.0248 
R    3   1   1   1   2   2   1   539   540       0.9970    0.0259 
R    3   1   1   1   2   2   1   539   541       1.4300    0.0304 
R    3   1   1   1   2   2   1   545   544       1.2300    0.0218 
R    3   1   1   1   2   2   1   544   541       1.4900    0.0344 
R    3   1   1   1   2   2   1   544   546       1.3000    0.0337 
R    3   1   1   1   2   2   1   541   542       1.0800    0.0299 
R    3   1   1   1   2   2   1   541   543       1.0800    0.0299 
R    3   1   1   1   2   2   1   559   558       1.2300    0.0218 
R    3   1   1   1   2   2   1   558   547       1.4900    0.0344 
R    3   1   1   1   2   2   1   558   560       1.3000    0.0337 
R    3   1   1   1   2   2   1   546   547       1.4340    0.0304 
R    3   1   1   1   2   2   1   547   552       1.5270    0.0364 
R    3   1   1   1   2   2   1   552   555       1.5370    0.0364 
R    3   1   1   1   2   2   1   555   549       1.5370    0.0364 
R    3   1   1   1   2   2   1   546   549       1.4550    0.0304 
R    3   1   1   1   2   2   1   548   547       1.0800    0.0299 
R    3   1   1   1   2   2   1   556   555       1.1110    0.0309 
R    3   1   1   1   2   2   1   557   555       1.1110    0.0309 
R    3   1   1   1   2   2   1   550   549       1.1110    0.0309 
R    3   1   1   1   2   2   1   551   549       1.1110    0.0309 
R    3   1   1   1   2   2   1   553   552       1.1110    0.0309 
R    3   1   1   1   2   2   1   554   552       1.1110    0.0309 
R    3   1   1   1   2   2   1   573   564       1.4900    0.0344 
R    3   1   1   1   2   2   1   573   575       1.3450    0.0282 
R    3   1   1   1   2   2   1   560   564       1.4340    0.0304 
R    3   1   1   1   2   2   1   564   566       1.5270    0.0364 
R    3   1   1   1   2   2   1   569   566       1.5370    0.0364 
R    3   1   1   1   2   2   1   569   561       1.5370    0.0364 
R    3   1   1   1   2   2   1   561   560       1.4550    0.0304 
R    3   1   1   1   2   2   1   565   564       1.0837    0.0314 
R    3   1   1   1   2   2   1   569   570       1.1110    0.0309 
R    3   1   1   1   2   2   1   569   571       1.4300    0.0263 
R    3   1   1   1   2   2   1   571   572       0.9600    0.0233 
R    3   1   1   1   2   2   1   561   562       1.1137    0.0314 
R    3   1   1   1   2   2   1   561   563       1.1137    0.0314 
R    3   1   1   1   2   2   1   566   567       0.4930    0.0314 
R    3   1   1   1   2   2   1   566   568       0.4930    0.0314 
R    3   1   1   1   2   2   1   574   573       1.2300    0.0218 
R    3   1   1   1   2   2   1   575   576       0.9970    0.0259 
R    3   1   1   1   2   2   1   575   577       1.4300    0.0304 
R    3   1   1   1   2   2   1   581   580       1.2300    0.0218 
R    3   1   1   1   2   2   1   580   577       1.4900    0.0344 
R    3   1   1   1   2   2   1   580   582       1.3450    0.0282 
R    3   1   1   1   2   2   1   577   578       1.0800    0.0299 
R    3   1   1   1   2   2   1   577   579       1.0800    0.0299 
R    3   1   1   1   2   2   1   586   584       1.5380    0.0364 
R    3   1   1   1   2   2   1   589   586       1.5300    0.0364 
R    3   1   1   1   2   2   1   592   589       1.5220    0.0384 
R    3   1   1   1   2   2   1   593   592       1.2600    0.0237 
R    3   1   1   1   2   2   1   594   592       1.2600    0.0237 
R    3   1   1   1   2   2   1   582   583       0.9970    0.0259 
R    3   1   1   1   2   2   1   582   584       1.4300    0.0304 
R    3   1   1   1   2   2   1   596   595       1.2300    0.0218 
R    3   1   1   1   2   2   1   595   584       1.4900    0.0344 
R    3   1   1   1   2   2   1   595   597       1.3000    0.0337 
R    3   1   1   1   2   2   1   584   585       1.0800    0.0299 
R    3   1   1   1   2   2   1   586   587       1.1110    0.0309 
R    3   1   1   1   2   2   1   586   588       1.1110    0.0309 
R    3   1   1   1   2   2   1   589   590       1.1110    0.0309 
R    3   1   1   1   2   2   1   589   591       1.1110    0.0309 
R    3   1   1   1   2   2   1   610   601       1.4900    0.0344 
R    3   1   1   1   2   2   1   610   612       1.3450    0.0282 
R    3   1   1   1   2   2   1   597   601       1.4340    0.0304 
R    3   1   1   1   2   2   1   601   603       1.5270    0.0364 
R    3   1   1   1   2   2   1   606   603       1.5370    0.0364 
R    3   1   1   1   2   2   1   606   598       1.5370    0.0364 
R    3   1   1   1   2   2   1   598   597       1.4550    0.0304 
R    3   1   1   1   2   2   1   602   601       1.0837    0.0314 
R    3   1   1   1   2   2   1   606   607       1.1110    0.0309 
R    3   1   1   1   2   2   1   606   608       1.4300    0.0263 
R    3   1   1   1   2   2   1   608   609       0.9600    0.0233 
R    3   1   1   1   2   2   1   598   599       1.1137    0.0314 
R    3   1   1   1   2   2   1   598   600       1.1137    0.0314 
R    3   1   1   1   2   2   1   603   604       0.4930    0.0314 
R    3   1   1   1   2   2   1   603   605       0.4930    0.0314 
R    3   1   1   1   2   2   1   611   610       1.2300    0.0218 
R    3   1   1   1   2   2   1   612   613       0.9970    0.0259 
R    3   1   1   1   2   2   1   612   614       1.4300    0.0304 
R    3   1   1   1   2   2   1   618   617       1.2300    0.0218 
R    3   1   1   1   2   2   1   617   614       1.4900    0.0344 
R    3   1   1   1   2   2   1   617   619       1.3450    0.0282 
R    3   1   1   1   2   2   1   614   615       1.0800    0.0299 
R    3   1   1   1   2   2   1   614   616       1.0800    0.0299 
R    3   1   1   1   2   2   1   623   621       1.5380    0.0364 
R    3   1   1   1   2   2   1   626   623       1.5300    0.0364 
R    3   1   1   1   2   2   1   629   626       1.5220    0.0384 
R    3   1   1   1   2   2   1   630   629       1.2600    0.0237 
R    3   1   1   1   2   2   1   631   629       1.2600    0.0237 
R    3   1   1   1   2   2   1   619   620       0.9970    0.0259 
R    3   1   1   1   2   2   1   619   621       1.4300    0.0304 
R    3   1   1   1   2   2   1   633   632       1.2300    0.0218 
R    3   1   1   1   2   2   1   632   621       1.4900    0.0344 
R    3   1   1   1   2   2   1   632   634       1.3000    0.0337 
R    3   1   1   1   2   2   1   621   622       1.0800    0.0299 
R    3   1   1   1   2   2   1   623   624       1.1110    0.0309 
R    3   1   1   1   2   2   1   623   625       1.1110    0.0309 
R    3   1   1   1   2   2   1   626   627       1.1110    0.0309 
R    3   1   1   1   2   2   1   626   628       1.1110    0.0309 
R    3   1   1   1   2   2   1   647   638       1.4900    0.0344 
R    3   1   1   1   2   2   1   647   649       1.3450    0.0282 
R    3   1   1   1   2   2   1   634   638       1.4340    0.0304 
R    3   1   1   1   2   2   1   638   640       1.5270    0.0364 
R    3   1   1   1   2   2   1   643   640       1.5370    0.0364 
R    3   1   1   1   2   2   1   643   635       1.5370    0.0364 
R    3   1   1   1   2   2   1   635   634       1.4550    0.0304 
R    3   1   1   1   2   2   1   639   638       1.0837    0.0314 
R    3   1   1   1   2   2   1   643   644       1.1110    0.0309 
R    3   1   1   1   2   2   1   643   645       1.4300    0.0263 
R    3   1   1   1   2   2   1   645   646       0.9600    0.0233 
R    3   1   1   1   2   2   1   635   636       1.1137    0.0314 
R    3   1   1   1   2   2   1   635   637       1.1137    0.0314 
R    3   1   1   1   2   2   1   640   641       0.4930    0.0314 
R    3   1   1   1   2   2   1   640   642       0.4930    0.0314 
R    3   1   1   1   2   2   1   648   647       1.2300    0.0218 
R    3   1   1   1   2   2   1   649   650       0.9970    0.0259 
R    3   1   1   1   2   2   1   649   651       1.4300    0.0304 
R    3   1   1   1   2   2   1   655   654       1.2300    0.0218 
R    3   1   1   1   2   2   1   654   651       1.4900    0.0344 
R    3   1   1   1   2   2   1   654   656       1.3450    0.0282 
R    3   1   1   1   2   2   1   651   652       1.0800    0.0299 
R    3   1   1   1   2   2   1   651   653       1.0800    0.0299 
R    3   1   1   1   2   2   1   660   658       1.5380    0.0364 
R    3   1   1   1   2   2   1   656   657       0.9970    0.0259 
R    3   1   1   1   2   2   1   656   658       1.4300    0.0304 
R    3   1   1   1   2   2   1   665   664       1.2300    0.0218 
R    3   1   1   1   2   2   1   664   658       1.4900    0.0344 
R    3   1   1   1   2   2   1   664   666       1.3450    0.0282 
R    3   1   1   1   2   2   1   658   659       1.0800    0.0299 
R    3   1   1   1   2   2   1   660   661       1.1110    0.0303 
R    3   1   1   1   2   2   1   660   662       1.1110    0.0303 
R    3   1   1   1   2   2   1   660   663       1.1110    0.0303 
R    3   1   1   1   2   2   1   670   668       1.5380    0.0364 
R    3   1   1   1   2   2   1   673   670       1.4200    0.0263 
R    3   1   1   1   2   2   1   666   667       0.9970    0.0259 
R    3   1   1   1   2   2   1   666   668       1.4300    0.0304 
R    3   1   1   1   2   2   1   676   675       1.2300    0.0218 
R    3   1   1   1   2   2   1   675   668       1.4900    0.0344 
R    3   1   1   1   2   2   1   675   677       1.3450    0.0282 
R    3   1   1   1   2   2   1   668   669       1.0800    0.0299 
R    3   1   1   1   2   2   1   670   671       1.1110    0.0309 
R    3   1   1   1   2   2   1   670   672       1.1110    0.0309 
R    3   1   1   1   2   2   1   673   674       0.9600    0.0233 
R    3   1   1   1   2   2   1   677   678       0.9970    0.0259 
R    3   1   1   1   2   2   1   677   679       1.4300    0.0304 
R    3   1   1   1   2   2   1   683   682       1.2300    0.0218 
R    3   1   1   1   2   2   1   682   679       1.4900    0.0344 
R    3   1   1   1   2   2   1   682   684       1.3000    0.0337 
R    3   1   1   1   2   2   1   679   680       1.0800    0.0299 
R    3   1   1   1   2   2   1   679   681       1.0800    0.0299 
R    3   1   1   1   2   2   1   697   696       1.2300    0.0218 
R    3   1   1   1   2   2   1   696   685       1.4900    0.0344 
R    3   1   1   1   2   2   1   696   698       1.3450    0.0282 
R    3   1   1   1   2   2   1   684   685       1.4340    0.0304 
R    3   1   1   1   2   2   1   685   690       1.5270    0.0364 
R    3   1   1   1   2   2   1   690   693       1.5370    0.0364 
R    3   1   1   1   2   2   1   693   687       1.5370    0.0364 
R    3   1   1   1   2   2   1   684   687       1.4550    0.0304 
R    3   1   1   1   2   2   1   686   685       1.0800    0.0299 
R    3   1   1   1   2   2   1   694   693       1.1110    0.0309 
R    3   1   1   1   2   2   1   695   693       1.1110    0.0309 
R    3   1   1   1   2   2   1   688   687       1.1110    0.0309 
R    3   1   1   1   2   2   1   689   687       1.1110    0.0309 
R    3   1   1   1   2   2   1   691   690       1.1110    0.0309 
R    3   1   1   1   2   2   1   692   690       1.1110    0.0309 
R    3   1   1   1   2   2   1   702   700       1.5380    0.0364 
R    3   1   1   1   2   2   1   705   702       1.5300    0.0364 
R    3   1   1   1   2   2   1   708   705       1.8180    0.0386 
R    3   1   1   1   2   2   1   709   708       1.8160    0.0351 
R    3   1   1   1   2   2   1   698   699       0.9970    0.0259 
R    3   1   1   1   2   2   1   698   700       1.4300    0.0304 
R    3   1   1   1   2   2   1   714   713       1.2300    0.0218 
R    3   1   1   1   2   2   1   713   700       1.4900    0.0344 
R    3   1   1   1   2   2   1   713   715       1.3450    0.0282 
R    3   1   1   1   2   2   1   700   701       1.0800    0.0299 
R    3   1   1   1   2   2   1   702   703       1.1110    0.0309 
R    3   1   1   1   2   2   1   702   704       1.1110    0.0309 
R    3   1   1   1   2   2   1   705   706       1.1110    0.0309 
R    3   1   1   1   2   2   1   705   707       1.1110    0.0309 
R    3   1   1   1   2   2   1   709   710       1.1110    0.0303 
R    3   1   1   1   2   2   1   709   711       1.1110    0.0303 
R    3   1   1   1   2   2   1   709   712       1.1110    0.0303 
R    3   1   1   1   2   2   1   715   716       0.9970    0.0259 
R    3   1   1   1   2   2   1   715   717       1.4300    0.0304 
R    3   1   1   1   2   2   1   721   720       1.2300    0.0218 
R    3   1   1   1   2   2   1   720   717       1.4900    0.0344 
R    3   1   1   1   2   2   1   720   722       1.3000    0.0337 
R    3   1   1   1   2   2   1   717   718       1.0800    0.0299 
R    3   1   1   1   2   2   1   717   719       1.0800    0.0299 
R    3   1   1   1   2   2   1   735   734       1.2300    0.0218 
R    3   1   1   1   2   2   1   734   723       1.4900    0.0344 
R    3   1   1   1   2   2   1   734   736       1.3450    0.0282 
R    3   1   1   1   2   2   1   722   723       1.4340    0.0304 
R    3   1   1   1   2   2   1   723   728       1.5270    0.0364 
R    3   1   1   1   2   2   1   728   731       1.5370    0.0364 
R    3   1   1   1   2   2   1   731   725       1.5370    0.0364 
R    3   1   1   1   2   2   1   722   725       1.4550    0.0304 
R    3   1   1   1   2   2   1   724   723       1.0800    0.0299 
R    3   1   1   1   2   2   1   732   731       1.1110    0.0309 
R    3   1   1   1   2   2   1   733   731       1.1110    0.0309 
R    3   1   1   1   2   2   1   726   725       1.1110    0.0309 
R    3   1   1   1   2   2   1   727   725       1.1110    0.0309 
R    3   1   1   1   2   2   1   729   728       1.1110    0.0309 
R    3   1   1   1   2   2   1   730   728       1.1110    0.0309 
R    3   1   1   1   2   2   1   740   738       1.5380    0.0364 
R    3   1   1   1   2   2   1   743   740       1.5300    0.0364 
R    3   1   1   1   2   2   1   746   743       1.5300    0.0364 
R    3   1   1   1   2   2   1   749   746       1.4900    0.0336 
R    3   1   1   1   2   2   1   751   749       1.3650    0.0252 
R    3   1   1   1   2   2   1   752   751       1.3650    0.0252 
R    3   1   1   1   2   2   1   755   751       1.3650    0.0252 
R    3   1   1   1   2   2   1   736   737       0.9970    0.0259 
R    3   1   1   1   2   2   1   736   738       1.4300    0.0304 
R    3   1   1   1   2   2   1   759   758       1.2300    0.0218 
R    3   1   1   1   2   2   1   758   738       1.4900    0.0344 
R    3   1   1   1   2   2   1   758   760       1.3450    0.0282 
R    3   1   1   1   2   2   1   738   739       1.0800    0.0299 
R    3   1   1   1   2   2   1   740   741       1.1110    0.0309 
R    3   1   1   1   2   2   1   740   742       1.1110    0.0309 
R    3   1   1   1   2   2   1   743   744       1.1110    0.0309 
R    3   1   1   1   2   2   1   743   745       1.1110    0.0309 
R    3   1   1   1   2   2   1   746   747       1.1110    0.0309 
R    3   1   1   1   2   2   1   746   748       1.1110    0.0309 
R    3   1   1   1   2   2   1   749   750       1.0000    0.0255 
R    3   1   1   1   2   2   1   752   753       1.0000    0.0255 
R    3   1   1   1   2   2   1   752   754       1.0000    0.0255 
R    3   1   1   1   2   2   1   755   756       1.0000    0.0255 
R    3   1   1   1   2   2   1   755   757       1.0000    0.0255 
R    3   1   1   1   2   2   1   760   761       0.9970    0.0259 
R    3   1   1   1   2   2   1   760   762       1.4300    0.0304 
R    3   1   1   1   2   2   1   766   765       1.2300    0.0218 
R    3   1   1   1   2   2   1   765   762       1.4900    0.0344 
R    3   1   1   1   2   2   1   765   767       1.3000    0.0337 
R    3   1   1   1   2   2   1   762   763       1.0800    0.0299 
R    3   1   1   1   2   2   1   762   764       1.0800    0.0299 
R    3   1   1   1   2   2   1   780   779       1.2300    0.0218 
R    3   1   1   1   2   2   1   779   768       1.4900    0.0344 
R    3   1   1   1   2   2   1   779   781       1.3000    0.0337 
R    3   1   1   1   2   2   1   767   768       1.4340    0.0304 
R    3   1   1   1   2   2   1   768   773       1.5270    0.0364 
R    3   1   1   1   2   2   1   773   776       1.5370    0.0364 
R    3   1   1   1   2   2   1   776   770       1.5370    0.0364 
R    3   1   1   1   2   2   1   767   770       1.4550    0.0304 
R    3   1   1   1   2   2   1   769   768       1.0800    0.0299 
R    3   1   1   1   2   2   1   777   776       1.1110    0.0309 
R    3   1   1   1   2   2   1   778   776       1.1110    0.0309 
R    3   1   1   1   2   2   1   771   770       1.1110    0.0309 
R    3   1   1   1   2   2   1   772   770       1.1110    0.0309 
R    3   1   1   1   2   2   1   774   773       1.1110    0.0309 
R    3   1   1   1   2   2   1   775   773       1.1110    0.0309 
R    3   1   1   1   2   2   1   794   793       1.2300    0.0218 
R    3   1   1   1   2   2   1   793   782       1.4900    0.0344 
R    3   1   1   1   2   2   1   793   795       1.3450    0.0282 
R    3   1   1   1   2   2   1   781   782       1.4340    0.0304 
R    3   1   1   1   2   2   1   782   787       1.5270    0.0364 
R    3   1   1   1   2   2   1   787   790       1.5370    0.0364 
R    3   1   1   1   2   2   1   790   784       1.5370    0.0364 
R    3   1   1   1   2   2   1   781   784       1.4550    0.0304 
R    3   1   1   1   2   2   1   783   782       1.0800    0.0299 
R    3   1   1   1   2   2   1   791   790       1.1110    0.0309 
R    3   1   1   1   2   2   1   792   790       1.1110    0.0309 
R    3   1   1   1   2   2   1   785   784       1.1110    0.0309 
R    3   1   1   1   2   2   1   786   784       1.1110    0.0309 
R    3   1   1   1   2   2   1   788   787       1.1110    0.0309 
R    3   1   1   1   2   2   1   789   787       1.1110    0.0309 
R    3   1   1   1   2   2   1   795   796       0.9970    0.0259 
R    3   1   1   1   2   2   1   795   797       1.4300    0.0304 
R    3   1   1   1   2   2   1   801   800       1.2300    0.0218 
R    3   1   1   1   2   2   1   800   797       1.4900    0.0344 
R    3   1   1   1   2   2   1   800   802       1.3000    0.0337 
R    3   1   1   1   2   2   1   797   798       1.0800    0.0299 
R    3   1   1   1   2   2   1   797   799       1.0800    0.0299 
R    3   1   1   1   2   2   1   815   814       1.2300    0.0218 
R    3   1   1   1   2   2   1   814   803       1.4900    0.0344 
R    3   1   1   1   2   2   1   814   816       1.3000    0.0337 
R    3   1   1   1   2   2   1   802   803       1.4340    0.0304 
R    3   1   1   1   2   2   1   803   808       1.5270    0.0364 
R    3   1   1   1   2   2   1   808   811       1.5370    0.0364 
R    3   1   1   1   2   2   1   811   805       1.5370    0.0364 
R    3   1   1   1   2   2   1   802   805       1.4550    0.0304 
R    3   1   1   1   2   2   1   804   803       1.0800    0.0299 
R    3   1   1   1   2   2   1   812   811       1.1110    0.0309 
R    3   1   1   1   2   2   1   813   811       1.1110    0.0309 
R    3   1   1   1   2   2   1   806   805       1.1110    0.0309 
R    3   1   1   1   2   2   1   807   805       1.1110    0.0309 
R    3   1   1   1   2   2   1   809   808       1.1110    0.0309 
R    3   1   1   1   2   2   1   810   808       1.1110    0.0309 
R    3   1   1   1   2   2   1   829   820       1.4900    0.0344 
R    3   1   1   1   2   2   1   829   831       1.3450    0.0282 
R    3   1   1   1   2   2   1   816   820       1.4340    0.0304 
R    3   1   1   1   2   2   1   820   822       1.5270    0.0364 
R    3   1   1   1   2   2   1   825   822       1.5370    0.0364 
R    3   1   1   1   2   2   1   825   817       1.5370    0.0364 
R    3   1   1   1   2   2   1   817   816       1.4550    0.0304 
R    3   1   1   1   2   2   1   821   820       1.0837    0.0314 
R    3   1   1   1   2   2   1   825   826       1.1110    0.0309 
R    3   1   1   1   2   2   1   825   827       1.4300    0.0263 
R    3   1   1   1   2   2   1   827   828       0.9600    0.0233 
R    3   1   1   1   2   2   1   817   818       1.1137    0.0314 
R    3   1   1   1   2   2   1   817   819       1.1137    0.0314 
R    3   1   1   1   2   2   1   822   823       0.4930    0.0314 
R    3   1   1   1   2   2   1   822   824       0.4930    0.0314 
R    3   1   1   1   2   2   1   830   829       1.2300    0.0218 
R    3   1   1   1   2   2   1   831   832       0.9970    0.0259 
R    3   1   1   1   2   2   1   831   833       1.4300    0.0304 
R    3   1   1   1   2   2   1   837   836       1.2300    0.0218 
R    3   1   1   1   2   2   1   836   833       1.4900    0.0344 
R    3   1   1   1   2   2   1   836   838       1.3450    0.0282 
R    3   1   1   1   2   2   1   833   834       1.0800    0.0299 
R    3   1   1   1   2   2   1   833   835       1.0800    0.0299 
R    3   1   1   1   2   2   1   842   840       1.5380    0.0364 
R    3   1   1   1   2   2   1   845   842       1.5300    0.0364 
R    3   1   1   1   2   2   1   848   845       1.5300    0.0364 
R    3   1   1   1   2   2   1   851   848       1.5300    0.0364 
R    3   1   1   1   2   2   1   854   851       1.4800    0.0384 
R    3   1   1   1   2   2   1   838   839       0.9970    0.0259 
R    3   1   1   1   2   2   1   838   840       1.4300    0.0304 
R    3   1   1   1   2   2   1   859   858       1.2300    0.0218 
R    3   1   1   1   2   2   1   858   840       1.4900    0.0344 
R    3   1   1   1   2   2   1   858   860       1.3450    0.0282 
R    3   1   1   1   2   2   1   840   841       1.0800    0.0299 
R    3   1   1   1   2   2   1   842   843       1.1110    0.0309 
R    3   1   1   1   2   2   1   842   844       1.1110    0.0309 
R    3   1   1   1   2   2   1   845   846       1.1110    0.0309 
R    3   1   1   1   2   2   1   845   847       1.1110    0.0309 
R    3   1   1   1   2   2   1   848   849       1.1110    0.0309 
R    3   1   1   1   2   2   1   848   850       1.1110    0.0309 
R    3   1   1   1   2   2   1   851   852       1.1110    0.0309 
R    3   1   1   1   2   2   1   851   853       1.1110    0.0309 
R    3   1   1   1   2   2   1   854   855       1.0400    0.0271 
R    3   1   1   1   2   2   1   854   856       1.0400    0.0271 
R    3   1   1   1   2   2   1   854   857       1.0400    0.0271 
R    3   1   1   1   2   2   1   864   862       1.5380    0.0364 
R    3   1   1   1   2   2   1   867   864       1.5220    0.0384 
R    3   1   1   1   2   2   1   868   867       1.2300    0.0213 
R    3   1   1   1   2   2   1   869   867       1.3600    0.0262 
R    3   1   1   1   2   2   1   860   861       0.9970    0.0259 
R    3   1   1   1   2   2   1   860   862       1.4300    0.0304 
R    3   1   1   1   2   2   1   873   872       1.2300    0.0218 
R    3   1   1   1   2   2   1   872   862       1.4900    0.0344 
R    3   1   1   1   2   2   1   872   874       1.3450    0.0282 
R    3   1   1   1   2   2   1   862   863       1.0800    0.0299 
R    3   1   1   1   2   2   1   864   865       1.1110    0.0309 
R    3   1   1   1   2   2   1   864   866       1.1110    0.0309 
R    3   1   1   1   2   2   1   869   870       1.0000    0.0248 
R    3   1   1   1   2   2   1   869   871       1.0000    0.0248 
R    3   1   1   1   2   2   1   874   875       0.9970    0.0259 
R    3   1   1   1   2   2   1   874   876       1.4300    0.0304 
R    3   1   1   1   2   2   1   880   879       1.2300    0.0218 
R    3   1   1   1   2   2   1   879   876       1.4900    0.0344 
R    3   1   1   1   2   2   1   879   881       1.3450    0.0282 
R    3   1   1   1   2   2   1   876   877       1.0800    0.0299 
R    3   1   1   1   2   2   1   876   878       1.0800    0.0299 
R    3   1   1   1   2   2   1   885   883       1.5380    0.0364 
R    3   1   1   1   2   2   1   888   885       1.5220    0.0384 
R    3   1   1   1   2   2   1   889   888       1.2600    0.0237 
R    3   1   1   1   2   2   1   890   888       1.2600    0.0237 
R    3   1   1   1   2   2   1   881   882       0.9970    0.0259 
R    3   1   1   1   2   2   1   881   883       1.4300    0.0304 
R    3   1   1   1   2   2   1   892   891       1.2300    0.0218 
R    3   1   1   1   2   2   1   891   883       1.4900    0.0344 
R    3   1   1   1   2   2   1   891   893       1.3450    0.0282 
R    3   1   1   1   2   2   1   883   884       1.0800    0.0299 
R    3   1   1   1   2   2   1   885   886       1.1110    0.0309 
R    3   1   1   1   2   2   1   885   887       1.1110    0.0309 
R    3   1   1   1   2   2   1   897   895       1.5380    0.0364 
R    3   1   1   1   2   2   1   900   897       1.5220    0.0384 
R    3   1   1   1   2   2   1   901   900       1.2600    0.0237 
R    3   1   1   1   2   2   1   902   900       1.2600    0.0237 
R    3   1   1   1   2   2   1   893   894       0.9970    0.0259 
R    3   1   1   1   2   2   1   893   895       1.4300    0.0304 
R    3   1   1   1   2   2   1   904   903       1.2300    0.0218 
R    3   1   1   1   2   2   1   903   895       1.4900    0.0344 
R    3   1   1   1   2   2   1   903   905       1.3450    0.0282 
R    3   1   1   1   2   2   1   895   896       1.0800    0.0299 
R    3   1   1   1   2   2   1   897   898       1.1110    0.0309 
R    3   1   1   1   2   2   1   897   899       1.1110    0.0309 
R    3   1   1   1   2   2   1   905   906       0.9970    0.0259 
R    3   1   1   1   2   2   1   905   907       1.4300    0.0304 
R    3   1   1   1   2   2   1   911   910       1.2300    0.0218 
R    3   1   1   1   2   2   1   910   907       1.4900    0.0344 
R    3   1   1   1   2   2   1   910   912       1.3450    0.0282 
R    3   1   1   1   2   2   1   907   908       1.0800    0.0299 
R    3   1   1   1   2   2   1   907   909       1.0800    0.0299 
R    3   1   1   1   2   2   1   916   914       1.5380    0.0364 
R    3   1   1   1   2   2   1   919   916       1.5300    0.0364 
R    3   1   1   1   2   2   1   922   919       1.5220    0.0384 
R    3   1   1   1   2   2   1   923   922       1.2600    0.0237 
R    3   1   1   1   2   2   1   924   922       1.2600    0.0237 
R    3   1   1   1   2   2   1   912   913       0.9970    0.0259 
R    3   1   1   1   2   2   1   912   914       1.4300    0.0304 
R    3   1   1   1   2   2   1   926   925       1.2300    0.0218 
R    3   1   1   1   2   2   1   925   914       1.4900    0.0344 
R    3   1   1   1   2   2   1   925   927       1.3450    0.0282 
R    3   1   1   1   2   2   1   914   915       1.0800    0.0299 
R    3   1   1   1   2   2   1   916   917       1.1110    0.0309 
R    3   1   1   1   2   2   1   916   918       1.1110    0.0309 
R    3   1   1   1   2   2   1   919   920       1.1110    0.0309 
R    3   1   1   1   2   2   1   919   921       1.1110    0.0309 
R    3   1   1   1   2   2   1   931   929       1.5380    0.0364 
R    3   1   1   1   2   2   1   927   928       0.9970    0.0259 
R    3   1   1   1   2   2   1   927   929       1.4300    0.0304 
R    3   1   1   1   2   2   1   936   935       1.2300    0.0218 
R    3   1   1   1   2   2   1   935   929       1.4900    0.0344 
R    3   1   1   1   2   2   1   935   937       1.3450    0.0282 
R    3   1   1   1   2   2   1   929   930       1.0800    0.0299 
R    3   1   1   1   2   2   1   931   932       1.1110    0.0303 
R    3   1   1   1   2   2   1   931   933       1.1110    0.0303 
R    3   1   1   1   2   2   1   931   934       1.1110    0.0303 
R    3   1   1   1   2   2   1   937   938       0.9970    0.0259 
R    3   1   1   1   2   2   1   937   939       1.4300    0.0304 
R    3   1   1   1   2   2   1   943   942       1.2300    0.0218 
R    3   1   1   1   2   2   1   942   939       1.4900    0.0344 
R    3   1   1   1   2   2   1   942   944       1.3450    0.0282 
R    3   1   1   1   2   2   1   939   940       1.0800    0.0299 
R    3   1   1   1   2   2   1   939   941       1.0800    0.0299 
R    3   1   1   1   2   2   1   948   946       1.5380    0.0364 
R    3   1   1   1   2   2   1   951   948       1.5300    0.0364 
R    3   1   1   1   2   2   1   954   951       1.5300    0.0364 
R    3   1   1   1   2   2   1   957   954       1.5300    0.0364 
R    3   1   1   1   2   2   1   960   957       1.4800    0.0384 
R    3   1   1   1   2   2   1   944   945       0.9970    0.0259 
R    3   1   1   1   2   2   1   944   946       1.4300    0.0304 
R    3   1   1   1   2   2   1   965   964       1.2300    0.0218 
R    3   1   1   1   2   2   1   964   946       1.4900    0.0344 
R    3   1   1   1   2   2   1   964   966       1.3000    0.0337 
R    3   1   1   1   2   2   1   946   947       1.0800    0.0299 
R    3   1   1   1   2   2   1   948   949       1.1110    0.0309 
R    3   1   1   1   2   2   1   948   950       1.1110    0.0309 
R    3   1   1   1   2   2   1   951   952       1.1110    0.0309 
R    3   1   1   1   2   2   1   951   953       1.1110    0.0309 
R    3   1   1   1   2   2   1   954   955       1.1110    0.0309 
R    3   1   1   1   2   2   1   954   956       1.1110    0.0309 
R    3   1   1   1   2   2   1   957   958       1.1110    0.0309 
R    3   1   1   1   2   2   1   957   959       1.1110    0.0309 
R    3   1   1   1   2   2   1   960   961       1.0400    0.0271 
R    3   1   1   1   2   2   1   960   962       1.0400    0.0271 
R    3   1   1   1   2   2   1   960   963       1.0400    0.0271 
R    3   1   1   1   2   2   1   979   978       1.2300    0.0218 
R    3   1   1   1   2   2   1   978   967       1.4900    0.0344 
R    3   1   1   1   2   2   1   978   980       1.3450    0.0282 
R    3   1   1   1   2   2   1   966   967       1.4340    0.0304 
R    3   1   1   1   2   2   1   967   972       1.5270    0.0364 
R    3   1   1   1   2   2   1   972   975       1.5370    0.0364 
R    3   1   1   1   2   2   1   975   969       1.5370    0.0364 
R    3   1   1   1   2   2   1   966   969       1.4550    0.0304 
R    3   1   1   1   2   2   1   968   967       1.0800    0.0299 
R    3   1   1   1   2   2   1   976   975       1.1110    0.0309 
R    3   1   1   1   2   2   1   977   975       1.1110    0.0309 
R    3   1   1   1   2   2   1   970   969       1.1110    0.0309 
R    3   1   1   1   2   2   1   971   969       1.1110    0.0309 
R    3   1   1   1   2   2   1   973   972       1.1110    0.0309 
R    3   1   1   1   2   2   1   974   972       1.1110    0.0309 
R    3   1   1   1   2   2   1   980   981       0.9970    0.0259 
R    3   1   1   1   2   2   1   980   982       1.4300    0.0304 
R    3   1   1   1   2   2   1   986   985       1.2300    0.0218 
R    3   1   1   1   2   2   1   985   982       1.4900    0.0344 
R    3   1   1   1   2   2   1   985   987       1.3450    0.0282 
R    3   1   1   1   2   2   1   982   983       1.0800    0.0299 
R    3   1   1   1   2   2   1   982   984       1.0800    0.0299 
R    3   1   1   1   2   2   1   991   989       1.5380    0.0364 
R    3   1   1   1   2   2   1   994   991       1.5300    0.0364 
R    3   1   1   1   2   2   1   997   994       1.5300    0.0364 
R    3   1   1   1   2   2   1  1000   997       1.4900    0.0336 
R    3   1   1   1   2   2   1  1002  1000       1.3650    0.0252 
R    3   1   1   1   2   2   1  1003  1002       1.3650    0.0252 
R    3   1   1   1   2   2   1  1006  1002       1.3650    0.0252 
R    3   1   1   1   2   2   1   987   988       0.9970    0.0259 
R    3   1   1   1   2   2   1   987   989       1.4300    0.0304 
R    3   1   1   1   2   2   1  1010  1009       1.2300    0.0218 
R    3   1   1   1   2   2   1  1009   989       1.4900    0.0344 
R    3   1   1   1   2   2   1  1009  1011       1.3000    0.0337 
R    3   1   1   1   2   2   1   989   990       1.0800    0.0299 
R    3   1   1   1   2   2   1   991   992       1.1110    0.0309 
R    3   1   1   1   2   2   1   991   993       1.1110    0.0309 
R    3   1   1   1   2   2   1   994   995       1.1110    0.0309 
R    3   1   1   1   2   2   1   994   996       1.1110    0.0309 
R    3   1   1   1   2   2   1   997   998       1.1110    0.0309 
R    3   1   1   1   2   2   1   997   999       1.1110    0.0309 
R    3   1   1   1   2   2   1  1000  1001       1.0000    0.0255 
R    3   1   1   1   2   2   1  1003  1004       1.0000    0.0255 
R    3   1   1   1   2   2   1  1003  1005       1.0000    0.0255 
R    3   1   1   1   2   2   1  1006  1007       1.0000    0.0255 
R    3   1   1   1   2   2   1  1006  1008       1.0000    0.0255 
R    3   1   1   1   2   2   1  1024  1015       1.4900    0.0344 
R    3   1   1   1   2   2   1  1024  1026       1.3450    0.0282 
R    3   1   1   1   2   2   1  1011  1015       1.4340    0.0304 
R    3   1   1   1   2   2   1  1015  1017       1.5270    0.0364 
R    3   1   1   1   2   2   1  1020  1017       1.5370    0.0364 
R    3   1   1   1   2   2   1  1020  1012       1.5370    0.0364 
R    3   1   1   1   2   2   1  1012  1011       1.4550    0.0304 
R    3   1   1   1   2   2   1  1016  1015       1.0837    0.0314 
R    3   1   1   1   2   2   1  1020  1021       1.1110    0.0309 
R    3   1   1   1   2   2   1  1020  1022       1.4300    0.0263 
R    3   1   1   1   2   2   1  1022  1023       0.9600    0.0233 
R    3   1   1   1   2   2   1  1012  1013       1.1137    0.0314 
R    3   1   1   1   2   2   1  1012  1014       1.1137    0.0314 
R    3   1   1   1   2   2   1  1017  1018       0.4930    0.0314 
R    3   1   1   1   2   2   1  1017  1019       0.4930    0.0314 
R    3   1   1   1   2   2   1  1025  1024       1.2300    0.0218 
R    3   1   1   1   2   2   1  1026  1027       0.9970    0.0259 
R    3   1   1   1   2   2   1  1026  1028       1.4300    0.0304 
R    3   1   1   1   2   2   1  1032  1031       1.2300    0.0218 
R    3   1   1   1   2   2   1  1031  1028       1.4900    0.0344 
R    3   1   1   1   2   2   1  1031  1033       1.3450    0.0282 
R    3   1   1   1   2   2   1  1028  1029       1.0800    0.0299 
R    3   1   1   1   2   2   1  1028  1030       1.0800    0.0299 
R    3   1   1   1   2   2   1  1037  1035       1.5380    0.0364 
R    3   1   1   1   2   2   1  1040  1037       1.5300    0.0364 
R    3   1   1   1   2   2   1  1043  1040       1.5220    0.0384 
R    3   1   1   1   2   2   1  1044  1043       1.2600    0.0237 
R    3   1   1   1   2   2   1  1045  1043       1.2600    0.0237 
R    3   1   1   1   2   2   1  1033  1034       0.9970    0.0259 
R    3   1   1   1   2   2   1  1033  1035       1.4300    0.0304 
R    3   1   1   1   2   2   1  1047  1046       1.2300    0.0218 
R    3   1   1   1   2   2   1  1046  1035       1.4900    0.0344 
R    3   1   1   1   2   2   1  1046  1048       1.3450    0.0282 
R    3   1   1   1   2   2   1  1035  1036       1.0800    0.0299 
R    3   1   1   1   2   2   1  1037  1038       1.1110    0.0309 
R    3   1   1   1   2   2   1  1037  1039       1.1110    0.0309 
R    3   1   1   1   2   2   1  1040  1041       1.1110    0.0309 
R    3   1   1   1   2   2   1  1040  1042       1.1110    0.0309 
R    3   1   1   1   2   2   1  1052  1050       1.5380    0.0364 
R    3   1   1   1   2   2   1  1055  1052       1.5300    0.0364 
R    3   1   1   1   2   2   1  1058  1055       1.5300    0.0364 
R    3   1   1   1   2   2   1  1061  1058       1.4900    0.0336 
R    3   1   1   1   2   2   1  1063  1061       1.3650    0.0252 
R    3   1   1   1   2   2   1  1064  1063       1.3650    0.0252 
R    3   1   1   1   2   2   1  1067  1063       1.3650    0.0252 
R    3   1   1   1   2   2   1  1048  1049       0.9970    0.0259 
R    3   1   1   1   2   2   1  1048  1050       1.4300    0.0304 
R    3   1   1   1   2   2   1  1071  1070       1.2300    0.0218 
R    3   1   1   1   2   2   1  1070  1050       1.4900    0.0344 
R    3   1   1   1   2   2   1  1070  1072       1.3450    0.0282 
R    3   1   1   1   2   2   1  1050  1051       1.0800    0.0299 
R    3   1   1   1   2   2   1  1052  1053       1.1110    0.0309 
R    3   1   1   1   2   2   1  1052  1054       1.1110    0.0309 
R    3   1   1   1   2   2   1  1055  1056       1.1110    0.0309 
R    3   1   1   1   2   2   1  1055  1057       1.1110    0.0309 
R    3   1   1   1   2   2   1  1058  1059       1.1110    0.0309 
R    3   1   1   1   2   2   1  1058  1060       1.1110    0.0309 
R    3   1   1   1   2   2   1  1061  1062       1.0000    0.0255 
R    3   1   1   1   2   2   1  1064  1065       1.0000    0.0255 
R    3   1   1   1   2   2   1  1064  1066       1.0000    0.0255 
R    3   1   1   1   2   2   1  1067  1068       1.0000    0.0255 
R    3   1   1   1   2   2   1  1067  1069       1.0000    0.0255 
R    3   1   1   1   2   2   1  1072  1073       0.9970    0.0259 
R    3   1   1   1   2   2   1  1072  1074       1.4300    0.0304 
R    3   1   1   1   2   2   1  1078  1077       1.2300    0.0218 
R    3   1   1   1   2   2   1  1077  1074       1.4900    0.0344 
R    3   1   1   1   2   2   1  1077  1079       1.3000    0.0337 
R    3   1   1   1   2   2   1  1074  1075       1.0800    0.0299 
R    3   1   1   1   2   2   1  1074  1076       1.0800    0.0299 
R    3   1   1   1   2   2   1  1092  1091       1.2300    0.0218 
R    3   1   1   1   2   2   1  1091  1080       1.4900    0.0344 
R    3   1   1   1   2   2   1  1091  1093       1.3000    0.0337 
R    3   1   1   1   2   2   1  1079  1080       1.4340    0.0304 
R    3   1   1   1   2   2   1  1080  1085       1.5270    0.0364 
R    3   1   1   1   2   2   1  1085  1088       1.5370    0.0364 
R    3   1   1   1   2   2   1  1088  1082       1.5370    0.0364 
R    3   1   1   1   2   2   1  1079  1082       1.4550    0.0304 
R    3   1   1   1   2   2   1  1081  1080       1.0800    0.0299 
R    3   1   1   1   2   2   1  1089  1088       1.1110    0.0309 
R    3   1   1   1   2   2   1  1090  1088       1.1110    0.0309 
R    3   1   1   1   2   2   1  1083  1082       1.1110    0.0309 
R    3   1   1   1   2   2   1  1084  1082       1.1110    0.0309 
R    3   1   1   1   2   2   1  1086  1085       1.1110    0.0309 
R    3   1   1   1   2   2   1  1087  1085       1.1110    0.0309 
R    3   1   1   1   2   2   1  1106  1097       1.4900    0.0344 
R    3   1   1   1   2   2   1  1106  1108       1.3450    0.0282 
R    3   1   1   1   2   2   1  1093  1097       1.4340    0.0304 
R    3   1   1   1   2   2   1  1097  1099       1.5270    0.0364 
R    3   1   1   1   2   2   1  1102  1099       1.5370    0.0364 
R    3   1   1   1   2   2   1  1102  1094       1.5370    0.0364 
R    3   1   1   1   2   2   1  1094  1093       1.4550    0.0304 
R    3   1   1   1   2   2   1  1098  1097       1.0837    0.0314 
R    3   1   1   1   2   2   1  1102  1103       1.1110    0.0309 
R    3   1   1   1   2   2   1  1102  1104       1.4300    0.0263 
R    3   1   1   1   2   2   1  1104  1105       0.9600    0.0233 
R    3   1   1   1   2   2   1  1094  1095       1.1137    0.0314 
R    3   1   1   1   2   2   1  1094  1096       1.1137    0.0314 
R    3   1   1   1   2   2   1  1099  1100       0.4930    0.0314 
R    3   1   1   1   2   2   1  1099  1101       0.4930    0.0314 
R    3   1   1   1   2   2   1  1107  1106       1.2300    0.0218 
R    3   1   1   1   2   2   1  1108  1109       0.9970    0.0259 
R    3   1   1   1   2   2   1  1108  1110       1.4300    0.0304 
R    3   1   1   1   2   2   1  1114  1113       1.2300    0.0218 
R    3   1   1   1   2   2   1  1113  1110       1.4900    0.0344 
R    3   1   1   1   2   2   1  1113  1115       1.3000    0.0337 
R    3   1   1   1   2   2   1  1110  1111       1.0800    0.0299 
R    3   1   1   1   2   2   1  1110  1112       1.0800    0.0299 
R    3   1   1   1   2   2   1  1128  1127       1.2300    0.0218 
R    3   1   1   1   2   2   1  1127  1116       1.4900    0.0344 
R    3   1   1   1   2   2   1  1127  1129       1.3450    0.0282 
R    3   1   1   1   2   2   1  1115  1116       1.4340    0.0304 
R    3   1   1   1   2   2   1  1116  1121       1.5270    0.0364 
R    3   1   1   1   2   2   1  1121  1124       1.5370    0.0364 
R    3   1   1   1   2   2   1  1124  1118       1.5370    0.0364 
R    3   1   1   1   2   2   1  1115  1118       1.4550    0.0304 
R    3   1   1   1   2   2   1  1117  1116       1.0800    0.0299 
R    3   1   1   1   2   2   1  1125  1124       1.1110    0.0309 
R    3   1   1   1   2   2   1  1126  1124       1.1110    0.0309 
R    3   1   1   1   2   2   1  1119  1118       1.1110    0.0309 
R    3   1   1   1   2   2   1  1120  1118       1.1110    0.0309 
R    3   1   1   1   2   2   1  1122  1121       1.1110    0.0309 
R    3   1   1   1   2   2   1  1123  1121       1.1110    0.0309 
R    3   1   1   1   2   2   1  1133  1131       1.5380    0.0364 
R    3   1   1   1   2   2   1  1136  1133       1.5300    0.0364 
R    3   1   1   1   2   2   1  1139  1136       1.5220    0.0384 
R    3   1   1   1   2   2   1  1140  1139       1.2300    0.0213 
R    3   1   1   1   2   2   1  1141  1139       1.3600    0.0262 
R    3   1   1   1   2   2   1  1129  1130       0.9970    0.0259 
R    3   1   1   1   2   2   1  1129  1131       1.4300    0.0304 
R    3   1   1   1   2   2   1  1145  1144       1.2300    0.0218 
R    3   1   1   1   2   2   1  1144  1131       1.4900    0.0344 
R    3   1   1   1   2   2   1  1144  1146       1.3450    0.0282 
R    3   1   1   1   2   2   1  1131  1132       1.0800    0.0299 
R    3   1   1   1   2   2   1  1133  1134       1.1110    0.0309 
R    3   1   1   1   2   2   1  1133  1135       1.1110    0.0309 
R    3   1   1   1   2   2   1  1136  1137       1.1110    0.0309 
R    3   1   1   1   2   2   1  1136  1138       1.1110    0.0309 
R    3   1   1   1   2   2   1  1141  1142       1.0000    0.0248 
R    3   1   1   1   2   2   1  1141  1143       1.0000    0.0248 
R    3   1   1   1   2   2   1  1146  1147       0.9970    0.0259 
R    3   1   1   1   2   2   1  1146  1148       1.4300    0.0304 
R    3   1   1   1   2   2   1  1152  1151       1.2300    0.0218 
R    3   1   1   1   2   2   1  1151  1148       1.4900    0.0344 
R    3   1   1   1   2   2   1  1151  1153       1.3450    0.0282 
R    3   1   1   1   2   2   1  1148  1149       1.0800    0.0299 
R    3   1   1   1   2   2   1  1148  1150       1.0800    0.0299 
R    3   1   1   1   2   2   1  1157  1155       1.5380    0.0364 
R    3   1   1   1   2   2   1  1153  1154       0.9970    0.0259 
R    3   1   1   1   2   2   1  1153  1155       1.4300    0.0304 
R    3   1   1   1   2   2   1  1162  1161       1.2300    0.0218 
R    3   1   1   1   2   2   1  1161  1155       1.4900    0.0344 
R    3   1   1   1   2   2   1  1161  1163       1.3450    0.0282 
R    3   1   1   1   2   2   1  1155  1156       1.0800    0.0299 
R    3   1   1   1   2   2   1  1157  1158       1.1110    0.0303 
R    3   1   1   1   2   2   1  1157  1159       1.1110    0.0303 
R    3   1   1   1   2   2   1  1157  1160       1.1110    0.0303 
R    3   1   1   1   2   2   1  1167  1165       1.5380    0.0364 
R    3   1   1   1   2   2   1  1170  1167       1.5300    0.0364 
R    3   1   1   1   2   2   1  1173  1170       1.5300    0.0364 
R    3   1   1   1   2   2   1  1176  1173       1.4900    0.0336 
R    3   1   1   1   2   2   1  1178  1176       1.3650    0.0252 
R    3   1   1   1   2   2   1  1179  1178       1.3650    0.0252 
R    3   1   1   1   2   2   1  1182  1178       1.3650    0.0252 
R    3   1   1   1   2   2   1  1163  1164       0.9970    0.0259 
R    3   1   1   1   2   2   1  1163  1165       1.4300    0.0304 
R    3   1   1   1   2   2   1  1186  1185       1.2300    0.0218 
R    3   1   1   1   2   2   1  1185  1165       1.4900    0.0344 
R    3   1   1   1   2   2   1  1185  1187       1.3450    0.0282 
R    3   1   1   1   2   2   1  1165  1166       1.0800    0.0299 
R    3   1   1   1   2   2   1  1167  1168       1.1110    0.0309 
R    3   1   1   1   2   2   1  1167  1169       1.1110    0.0309 
R    3   1   1   1   2   2   1  1170  1171       1.1110    0.0309 
R    3   1   1   1   2   2   1  1170  1172       1.1110    0.0309 
R    3   1   1   1   2   2   1  1173  1174       1.1110    0.0309 
R    3   1   1   1   2   2   1  1173  1175       1.1110    0.0309 
R    3   1   1   1   2   2   1  1176  1177       1.0000    0.0255 
R    3   1   1   1   2   2   1  1179  1180       1.0000    0.0255 
R    3   1   1   1   2   2   1  1179  1181       1.0000    0.0255 
R    3   1   1   1   2   2   1  1182  1183       1.0000    0.0255 
R    3   1   1   1   2   2   1  1182  1184       1.0000    0.0255 
R    3   1   1   1   2   2   1  1187  1188       0.9970    0.0259 
R    3   1   1   1   2   2   1  1187  1189       1.4300    0.0304 
R    3   1   1   1   2   2   1  1193  1192       1.2300    0.0218 
R    3   1   1   1   2   2   1  1192  1189       1.4900    0.0344 
R    3   1   1   1   2   2   1  1192  1194       1.3450    0.0282 
R    3   1   1   1   2   2   1  1189  1190       1.0800    0.0299 
R    3   1   1   1   2   2   1  1189  1191       1.0800    0.0299 
R    3   1   1   1   2   2   1  1198  1196       1.5380    0.0364 
R    3   1   1   1   2   2   1  1201  1198       1.5380    0.0364 
R    3   1   1   1   2   2   1  1203  1201       1.5380    0.0364 
R    3   1   1   1   2   2   1  1207  1201       1.5380    0.0364 
R    3   1   1   1   2   2   1  1194  1195       0.9970    0.0259 
R    3   1   1   1   2   2   1  1194  1196       1.4300    0.0304 
R    3   1   1   1   2   2   1  1212  1211       1.2300    0.0218 
R    3   1   1   1   2   2   1  1211  1196       1.4900    0.0344 
R    3   1   1   1   2   2   1  1211  1213       1.3000    0.0337 
R    3   1   1   1   2   2   1  1196  1197       1.0800    0.0299 
R    3   1   1   1   2   2   1  1198  1199       1.1110    0.0309 
R    3   1   1   1   2   2   1  1198  1200       1.1110    0.0309 
R    3   1   1   1   2   2   1  1201  1202       1.1110    0.0309 
R    3   1   1   1   2   2   1  1203  1204       1.1110    0.0303 
R    3   1   1   1   2   2   1  1203  1205       1.1110    0.0303 
R    3   1   1   1   2   2   1  1203  1206       1.1110    0.0303 
R    3   1   1   1   2   2   1  1207  1208       1.1110    0.0303 
R    3   1   1   1   2   2   1  1207  1209       1.1110    0.0303 
R    3   1   1   1   2   2   1  1207  1210       1.1110    0.0303 
R    3   1   1   1   2   2   1  1226  1217       1.4900    0.0344 
R    3   1   1   1   2   2   1  1226  1228       1.3450    0.0282 
R    3   1   1   1   2   2   1  1213  1217       1.4340    0.0304 
R    3   1   1   1   2   2   1  1217  1219       1.5270    0.0364 
R    3   1   1   1   2   2   1  1222  1219       1.5370    0.0364 
R    3   1   1   1   2   2   1  1222  1214       1.5370    0.0364 
R    3   1   1   1   2   2   1  1214  1213       1.4550    0.0304 
R    3   1   1   1   2   2   1  1218  1217       1.0837    0.0314 
R    3   1   1   1   2   2   1  1222  1223       1.1110    0.0309 
R    3   1   1   1   2   2   1  1222  1224       1.4300    0.0263 
R    3   1   1   1   2   2   1  1224  1225       0.9600    0.0233 
R    3   1   1   1   2   2   1  1214  1215       1.1137    0.0314 
R    3   1   1   1   2   2   1  1214  1216       1.1137    0.0314 
R    3   1   1   1   2   2   1  1219  1220       0.4930    0.0314 
R    3   1   1   1   2   2   1  1219  1221       0.4930    0.0314 
R    3   1   1   1   2   2   1  1227  1226       1.2300    0.0218 
R    3   1   1   1   2   2   1  1228  1229       0.9970    0.0259 
R    3   1   1   1   2   2   1  1228  1230       1.4300    0.0304 
R    3   1   1   1   2   2   1  1234  1233       1.2300    0.0218 
R    3   1   1   1   2   2   1  1233  1230       1.4900    0.0344 
R    3   1   1   1   2   2   1  1233  1235       1.3450    0.0282 
R    3   1   1   1   2   2   1  1230  1231       1.0800    0.0299 
R    3   1   1   1   2   2   1  1230  1232       1.0800    0.0299 
R    3   1   1   1   2   2   1  1239  1237       1.5000    0.0364 
R    3   1   1   1   2   2   1  1241  1239       1.4200    0.0263 
R    3   1   1   1   2   2   1  1243  1239       1.5380    0.0364 
R    3   1   1   1   2   2   1  1235  1236       0.9970    0.0259 
R    3   1   1   1   2   2   1  1235  1237       1.4300    0.0304 
R    3   1   1   1   2   2   1  1248  1247       1.2300    0.0218 
R    3   1   1   1   2   2   1  1247  1237       1.4900    0.0344 
R    3   1   1   1   2   2   1  1247  1249       1.3450    0.0282 
R    3   1   1   1   2   2   1  1237  1238       1.0800    0.0299 
R    3   1   1   1   2   2   1  1239  1240       1.1110    0.0309 
R    3   1   1   1   2   2   1  1241  1242       0.9600    0.0233 
R    3   1   1   1   2   2   1  1243  1244       1.1110    0.0303 
R    3   1   1   1   2   2   1  1243  1245       1.1110    0.0303 
R    3   1   1   1   2   2   1  1243  1246       1.1110    0.0303 
R    3   1   1   1   2   2   1  1253  1251       1.5380    0.0364 
R    3   1   1   1   2   2   1  1249  1250       0.9970    0.0259 
R    3   1   1   1   2   2   1  1249  1251       1.4300    0.0304 
R    3   1   1   1   2   2   1  1258  1257       1.2300    0.0218 
R    3   1   1   1   2   2   1  1257  1251       1.4900    0.0344 
R    3   1   1   1   2   2   1  1257  1259       1.3450    0.0282 
R    3   1   1   1   2   2   1  1251  1252       1.0800    0.0299 
R    3   1   1   1   2   2   1  1253  1254       1.1110    0.0303 
R    3   1   1   1   2   2   1  1253  1255       1.1110    0.0303 
R    3   1   1   1   2   2   1  1253  1256       1.1110    0.0303 
R    3   1   1   1   2   2   1  1259  1260       0.9970    0.0259 
R    3   1   1   1   2   2   1  1259  1261       1.4300    0.0304 
R    3   1   1   1   2   2   1  1265  1264       1.2300    0.0218 
R    3   1   1   1   2   2   1  1264  1261       1.4900    0.0344 
R    3   1   1   1   2   2   1  1264  1266       1.3450    0.0282 
R    3   1   1   1   2   2   1  1261  1262       1.0800    0.0299 
R    3   1   1   1   2   2   1  1261  1263       1.0800    0.0299 
R    3   1   1   1   2   2   1  1270  1268       1.5380    0.0364 
R    3   1   1   1   2   2   1  1273  1270       1.5380    0.0364 
R    3   1   1   1   2   2   1  1275  1273       1.5380    0.0364 
R    3   1   1   1   2   2   1  1279  1273       1.5380    0.0364 
R    3   1   1   1   2   2   1  1266  1267       0.9970    0.0259 
R    3   1   1   1   2   2   1  1266  1268       1.4300    0.0304 
R    3   1   1   1   2   2   1  1284  1283       1.2300    0.0218 
R    3   1   1   1   2   2   1  1283  1268       1.4900    0.0344 
R    3   1   1   1   2   2   1  1283  1285       1.3000    0.0337 
R    3   1   1   1   2   2   1  1268  1269       1.0800    0.0299 
R    3   1   1   1   2   2   1  1270  1271       1.1110    0.0309 
R    3   1   1   1   2   2   1  1270  1272       1.1110    0.0309 
R    3   1   1   1   2   2   1  1273  1274       1.1110    0.0309 
R    3   1   1   1   2   2   1  1275  1276       1.1110    0.0303 
R    3   1   1   1   2   2   1  1275  1277       1.1110    0.0303 
R    3   1   1   1   2   2   1  1275  1278       1.1110    0.0303 
R    3   1   1   1   2   2   1  1279  1280       1.1110    0.0303 
R    3   1   1   1   2   2   1  1279  1281       1.1110    0.0303 
R    3   1   1   1   2   2   1  1279  1282       1.1110    0.0303 
R    3   1   1   1   2   2   1  1298  1289       1.4900    0.0344 
R    3   1   1   1   2   2   1  1298  1300       1.3450    0.0282 
R    3   1   1   1   2   2   1  1285  1289       1.4340    0.0304 
R    3   1   1   1   2   2   1  1289  1291       1.5270    0.0364 
R    3   1   1   1   2   2   1  1294  1291       1.5370    0.0364 
R    3   1   1   1   2   2   1  1294  1286       1.5370    0.0364 
R    3   1   1   1   2   2   1  1286  1285       1.4550    0.0304 
R    3   1   1   1   2   2   1  1290  1289       1.0837    0.0314 
R    3   1   1   1   2   2   1  1294  1295       1.1110    0.0309 
R    3   1   1   1   2   2   1  1294  1296       1.4300    0.0263 
R    3   1   1   1   2   2   1  1296  1297       0.9600    0.0233 
R    3   1   1   1   2   2   1  1286  1287       1.1137    0.0314 
R    3   1   1   1   2   2   1  1286  1288       1.1137    0.0314 
R    3   1   1   1   2   2   1  1291  1292       0.4930    0.0314 
R    3   1   1   1   2   2   1  1291  1293       0.4930    0.0314 
R    3   1   1   1   2   2   1  1299  1298       1.2300    0.0218 
R    3   1   1   1   2   2   1  1300  1301       0.9970    0.0259 
R    3   1   1   1   2   2   1  1300  1302       1.4300    0.0304 
R    3   1   1   1   2   2   1  1306  1305       1.2300    0.0218 
R    3   1   1   1   2   2   1  1305  1302       1.4900    0.0344 
R    3   1   1   1   2   2   1  1305  1307       1.3450    0.0282 
R    3   1   1   1   2   2   1  1302  1303       1.0800    0.0299 
R    3   1   1   1   2   2   1  1302  1304       1.0800    0.0299 
R    3   1   1   1   2   2   1  1311  1309       1.5380    0.0364 
R    3   1   1   1   2   2   1  1314  1311       1.5300    0.0364 
R    3   1   1   1   2   2   1  1317  1314       1.8180    0.0386 
R    3   1   1   1   2   2   1  1318  1317       1.8160    0.0351 
R    3   1   1   1   2   2   1  1307  1308       0.9970    0.0259 
R    3   1   1   1   2   2   1  1307  1309       1.4300    0.0304 
R    3   1   1   1   2   2   1  1323  1322       1.2300    0.0218 
R    3   1   1   1   2   2   1  1322  1309       1.4900    0.0344 
R    3   1   1   1   2   2   1  1322  1324       1.3450    0.0282 
R    3   1   1   1   2   2   1  1309  1310       1.0800    0.0299 
R    3   1   1   1   2   2   1  1311  1312       1.1110    0.0309 
R    3   1   1   1   2   2   1  1311  1313       1.1110    0.0309 
R    3   1   1   1   2   2   1  1314  1315       1.1110    0.0309 
R    3   1   1   1   2   2   1  1314  1316       1.1110    0.0309 
R    3   1   1   1   2   2   1  1318  1319       1.1110    0.0303 
R    3   1   1   1   2   2   1  1318  1320       1.1110    0.0303 
R    3   1   1   1   2   2   1  1318  1321       1.1110    0.0303 
R    3   1   1   1   2   2   1  1328  1326       1.5380    0.0364 
R    3   1   1   1   2   2   1  1331  1328       1.5300    0.0364 
R    3   1   1   1   2   2   1  1334  1331       1.5300    0.0364 
R    3   1   1   1   2   2   1  1337  1334       1.5300    0.0364 
R    3   1   1   1   2   2   1  1340  1337       1.4800    0.0384 
R    3   1   1   1   2   2   1  1324  1325       0.9970    0.0259 
R    3   1   1   1   2   2   1  1324  1326       1.4300    0.0304 
R    3   1   1   1   2   2   1  1345  1344       1.2300    0.0218 
R    3   1   1   1   2   2   1  1344  1326       1.4900    0.0344 
R    3   1   1   1   2   2   1  1344  1346       1.3450    0.0282 
R    3   1   1   1   2   2   1  1326  1327       1.0800    0.0299 
R    3   1   1   1   2   2   1  1328  1329       1.1110    0.0309 
R    3   1   1   1   2   2   1  1328  1330       1.1110    0.0309 
R    3   1   1   1   2   2   1  1331  1332       1.1110    0.0309 
R    3   1   1   1   2   2   1  1331  1333       1.1110    0.0309 
R    3   1   1   1   2   2   1  1334  1335       1.1110    0.0309 
R    3   1   1   1   2   2   1  1334  1336       1.1110    0.0309 
R    3   1   1   1   2   2   1  1337  1338       1.1110    0.0309 
R    3   1   1   1   2   2   1  1337  1339       1.1110    0.0309 
R    3   1   1   1   2   2   1  1340  1341       1.0400    0.0271 
R    3   1   1   1   2   2   1  1340  1342       1.0400    0.0271 
R    3   1   1   1   2   2   1  1340  1343       1.0400    0.0271 
R    3   1   1   1   2   2   1  1346  1347       0.9970    0.0259 
R    3   1   1   1   2   2   1  1346  1348       1.4300    0.0304 
R    3   1   1   1   2   2   1  1352  1351       1.2300    0.0218 
R    3   1   1   1   2   2   1  1351  1348       1.4900    0.0344 
R    3   1   1   1   2   2   1  1351  1353       1.3450    0.0282 
R    3   1   1   1   2   2   1  1348  1349       1.0800    0.0299 
R    3   1   1   1   2   2   1  1348  1350       1.0800    0.0299 
R    3   1   1   1   2   2   1  1360  1355       1.5380    0.0364 
R    3   1   1   1   2   2   1  1359  1360       1.5000    0.0358 
R    3   1   1   1   2   2   1  1357  1359       1.3800    0.0272 
R    3   1   1   1   2   2   1  1364  1359       1.3600    0.0268 
R    3   1   1   1   2   2   1  1366  1357       1.3600    0.0272 
R    3   1   1   1   2   2   1  1363  1364       1.3800    0.0272 
R    3   1   1   1   2   2   1  1353  1354       0.9970    0.0259 
R    3   1   1   1   2   2   1  1353  1355       1.4300    0.0304 
R    3   1   1   1   2   2   1  1369  1368       1.2300    0.0218 
R    3   1   1   1   2   2   1  1368  1355       1.4900    0.0344 
R    3   1   1   1   2   2   1  1368  1370       1.3450    0.0282 
R    3   1   1   1   2   2   1  1363  1366       1.3200    0.0272 
R    3   1   1   1   2   2   1  1355  1356       1.0800    0.0299 
R    3   1   1   1   2   2   1  1360  1361       1.1110    0.0309 
R    3   1   1   1   2   2   1  1360  1362       1.1110    0.0309 
R    3   1   1   1   2   2   1  1357  1358       1.0000    0.0252 
R    3   1   1   1   2   2   1  1364  1365       1.0830    0.0284 
R    3   1   1   1   2   2   1  1366  1367       1.0900    0.0295 
R    3   1   1   1   2   2   1  1374  1372       1.5380    0.0364 
R    3   1   1   1   2   2   1  1377  1374       1.5300    0.0364 
R    3   1   1   1   2   2   1  1380  1377       1.5300    0.0364 
R    3   1   1   1   2   2   1  1383  1380       1.4900    0.0336 
R    3   1   1   1   2   2   1  1385  1383       1.3650    0.0252 
R    3   1   1   1   2   2   1  1386  1385       1.3650    0.0252 
R    3   1   1   1   2   2   1  1389  1385       1.3650    0.0252 
R    3   1   1   1   2   2   1  1370  1371       0.9970    0.0259 
R    3   1   1   1   2   2   1  1370  1372       1.4300    0.0304 
R    3   1   1   1   2   2   1  1393  1392       1.2300    0.0218 
R    3   1   1   1   2   2   1  1392  1372       1.4900    0.0344 
R    3   1   1   1   2   2   1  1392  1394       1.3450    0.0282 
R    3   1   1   1   2   2   1  1372  1373       1.0800    0.0299 
R    3   1   1   1   2   2   1  1374  1375       1.1110    0.0309 
R    3   1   1   1   2   2   1  1374  1376       1.1110    0.0309 
R    3   1   1   1   2   2   1  1377  1378       1.1110    0.0309 
R    3   1   1   1   2   2   1  1377  1379       1.1110    0.0309 
R    3   1   1   1   2   2   1  1380  1381       1.1110    0.0309 
R    3   1   1   1   2   2   1  1380  1382       1.1110    0.0309 
R    3   1   1   1   2   2   1  1383  1384       1.0000    0.0255 
R    3   1   1   1   2   2   1  1386  1387       1.0000    0.0255 
R    3   1   1   1   2   2   1  1386  1388       1.0000    0.0255 
R    3   1   1   1   2   2   1  1389  1390       1.0000    0.0255 
R    3   1   1   1   2   2   1  1389  1391       1.0000    0.0255 
R    3   1   1   1   2   2   1  1394  1395       0.9970    0.0259 
R    3   1   1   1   2   2   1  1394  1396       1.4300    0.0304 
R    3   1   1   1   2   2   1  1400  1399       1.2300    0.0218 
R    3   1   1   1   2   2   1  1399  1396       1.4900    0.0344 
R    3   1   1   1   2   2   1  1399  1401       1.3450    0.0282 
R    3   1   1   1   2   2   1  1396  1397       1.0800    0.0299 
R    3   1   1   1   2   2   1  1396  1398       1.0800    0.0299 
R    3   1   1   1   2   2   1  1405  1403       1.5380    0.0364 
R    3   1   1   1   2   2   1  1408  1405       1.4900    0.0358 
R    3   1   1   1   2   2   1  1409  1408       1.3750    0.0311 
R    3   1   1   1   2   2   1  1411  1408       1.3750    0.0311 
R    3   1   1   1   2   2   1  1413  1409       1.3750    0.0311 
R    3   1   1   1   2   2   1  1415  1411       1.3750    0.0311 
R    3   1   1   1   2   2   1  1417  1413       1.3750    0.0311 
R    3   1   1   1   2   2   1  1417  1415       1.3750    0.0311 
R    3   1   1   1   2   2   1  1401  1402       0.9970    0.0259 
R    3   1   1   1   2   2   1  1401  1403       1.4300    0.0304 
R    3   1   1   1   2   2   1  1420  1419       1.2300    0.0218 
R    3   1   1   1   2   2   1  1419  1403       1.4900    0.0344 
R    3   1   1   1   2   2   1  1419  1421       1.3450    0.0282 
R    3   1   1   1   2   2   1  1403  1404       1.0800    0.0299 
R    3   1   1   1   2   2   1  1405  1406       1.1110    0.0309 
R    3   1   1   1   2   2   1  1405  1407       1.1110    0.0309 
R    3   1   1   1   2   2   1  1409  1410       1.0800    0.0295 
R    3   1   1   1   2   2   1  1411  1412       1.0800    0.0295 
R    3   1   1   1   2   2   1  1413  1414       1.0800    0.0295 
R    3   1   1   1   2   2   1  1415  1416       1.0800    0.0295 
R    3   1   1   1   2   2   1  1417  1418       1.0800    0.0295 
R    3   1   1   1   2   2   1  1425  1423       1.5380    0.0364 
R    3   1   1   1   2   2   1  1428  1425       1.4200    0.0263 
R    3   1   1   1   2   2   1  1421  1422       0.9970    0.0259 
R    3   1   1   1   2   2   1  1421  1423       1.4300    0.0304 
R    3   1   1   1   2   2   1  1431  1430       1.2300    0.0218 
R    3   1   1   1   2   2   1  1430  1423       1.4900    0.0344 
R    3   1   1   1   2   2   1  1430  1432       1.3450    0.0282 
R    3   1   1   1   2   2   1  1423  1424       1.0800    0.0299 
R    3   1   1   1   2   2   1  1425  1426       1.1110    0.0309 
R    3   1   1   1   2   2   1  1425  1427       1.1110    0.0309 
R    3   1   1   1   2   2   1  1428  1429       0.9600    0.0233 
R    3   1   1   1   2   2   1  1432  1433       0.9970    0.0259 
R    3   1   1   1   2   2   1  1432  1434       1.4300    0.0304 
R    3   1   1   1   2   2   1  1438  1437       1.2300    0.0218 
R    3   1   1   1   2   2   1  1437  1434       1.4900    0.0344 
R    3   1   1   1   2   2   1  1437  1439       1.3450    0.0282 
R    3   1   1   1   2   2   1  1434  1435       1.0800    0.0299 
R    3   1   1   1   2   2   1  1434  1436       1.0800    0.0299 
R    3   1   1   1   2   2   1  1443  1441       1.5380    0.0364 
R    3   1   1   1   2   2   1  1446  1443       1.5380    0.0364 
R    3   1   1   1   2   2   1  1448  1446       1.5380    0.0364 
R    3   1   1   1   2   2   1  1452  1446       1.5380    0.0364 
R    3   1   1   1   2   2   1  1439  1440       0.9970    0.0259 
R    3   1   1   1   2   2   1  1439  1441       1.4300    0.0304 
R    3   1   1   1   2   2   1  1457  1456       1.2300    0.0218 
R    3   1   1   1   2   2   1  1456  1441       1.4900    0.0344 
R    3   1   1   1   2   2   1  1456  1458       1.3450    0.0282 
R    3   1   1   1   2   2   1  1441  1442       1.0800    0.0299 
R    3   1   1   1   2   2   1  1443  1444       1.1110    0.0309 
R    3   1   1   1   2   2   1  1443  1445       1.1110    0.0309 
R    3   1   1   1   2   2   1  1446  1447       1.1110    0.0309 
R    3   1   1   1   2   2   1  1448  1449       1.1110    0.0303 
R    3   1   1   1   2   2   1  1448  1450       1.1110    0.0303 
R    3   1   1   1   2   2   1  1448  1451       1.1110    0.0303 
R    3   1   1   1   2   2   1  1452  1453       1.1110    0.0303 
R    3   1   1   1   2   2   1  1452  1454       1.1110    0.0303 
R    3   1   1   1   2   2   1  1452  1455       1.1110    0.0303 
R    3   1   1   1   2   2   1  1462  1460       1.5380    0.0364 
R    3   1   1   1   2   2   1  1465  1462       1.5220    0.0384 
R    3   1   1   1   2   2   1  1466  1465       1.2600    0.0237 
R    3   1   1   1   2   2   1  1467  1465       1.2600    0.0237 
R    3   1   1   1   2   2   1  1458  1459       0.9970    0.0259 
R    3   1   1   1   2   2   1  1458  1460       1.4300    0.0304 
R    3   1   1   1   2   2   1  1469  1468       1.2300    0.0218 
R    3   1   1   1   2   2   1  1468  1460       1.4900    0.0344 
R    3   1   1   1   2   2   1  1468  1470       1.3450    0.0282 
R    3   1   1   1   2   2   1  1460  1461       1.0800    0.0299 
R    3   1   1   1   2   2   1  1462  1463       1.1110    0.0309 
R    3   1   1   1   2   2   1  1462  1464       1.1110    0.0309 
R    3   1   1   1   2   2   1  1470  1471       0.9970    0.0259 
R    3   1   1   1   2   2   1  1470  1472       1.4300    0.0304 
R    3   1   1   1   2   2   1  1476  1475       1.2300    0.0218 
R    3   1   1   1   2   2   1  1475  1472       1.4900    0.0344 
R    3   1   1   1   2   2   1  1475  1477       1.3450    0.0282 
R    3   1   1   1   2   2   1  1472  1473       1.0800    0.0299 
R    3   1   1   1   2   2   1  1472  1474       1.0800    0.0299 
R    3   1   1   1   2   2   1  1481  1479       1.5380    0.0364 
R    3   1   1   1   2   2   1  1477  1478       0.9970    0.0259 
R    3   1   1   1   2   2   1  1477  1479       1.4300    0.0304 
R    3   1   1   1   2   2   1  1486  1485       1.2300    0.0218 
R    3   1   1   1   2   2   1  1485  1479       1.4900    0.0344 
R    3   1   1   1   2   2   1  1485  1487       1.3450    0.0282 
R    3   1   1   1   2   2   1  1479  1480       1.0800    0.0299 
R    3   1   1   1   2   2   1  1481  1482       1.1110    0.0303 
R    3   1   1   1   2   2   1  1481  1483       1.1110    0.0303 
R    3   1   1   1   2   2   1  1481  1484       1.1110    0.0303 
R    3   1   1   1   2   2   1  1491  1489       1.5380    0.0364 
R    3   1   1   1   2   2   1  1494  1491       1.5300    0.0364 
R    3   1   1   1   2   2   1  1497  1494       1.5300    0.0364 
R    3   1   1   1   2   2   1  1500  1497       1.5300    0.0364 
R    3   1   1   1   2   2   1  1503  1500       1.4800    0.0384 
R    3   1   1   1   2   2   1  1487  1488       0.9970    0.0259 
R    3   1   1   1   2   2   1  1487  1489       1.4300    0.0304 
R    3   1   1   1   2   2   1  1508  1507       1.2300    0.0218 
R    3   1   1   1   2   2   1  1507  1489       1.4900    0.0344 
R    3   1   1   1   2   2   1  1507  1509       1.3450    0.0282 
R    3   1   1   1   2   2   1  1489  1490       1.0800    0.0299 
R    3   1   1   1   2   2   1  1491  1492       1.1110    0.0309 
R    3   1   1   1   2   2   1  1491  1493       1.1110    0.0309 
R    3   1   1   1   2   2   1  1494  1495       1.1110    0.0309 
R    3   1   1   1   2   2   1  1494  1496       1.1110    0.0309 
R    3   1   1   1   2   2   1  1497  1498       1.1110    0.0309 
R    3   1   1   1   2   2   1  1497  1499       1.1110    0.0309 
R    3   1   1   1   2   2   1  1500  1501       1.1110    0.0309 
R    3   1   1   1   2   2   1  1500  1502       1.1110    0.0309 
R    3   1   1   1   2   2   1  1503  1504       1.0400    0.0271 
R    3   1   1   1   2   2   1  1503  1505       1.0400    0.0271 
R    3   1   1   1   2   2   1  1503  1506       1.0400    0.0271 
R    3   1   1   1   2   2   1  1509  1510       0.9970    0.0259 
R    3   1   1   1   2   2   1  1509  1511       1.4300    0.0304 
R    3   1   1   1   2   2   1  1515  1514       1.2300    0.0218 
R    3   1   1   1   2   2   1  1514  1511       1.4900    0.0344 
R    3   1   1   1   2   2   1  1514  1516       1.3450    0.0282 
R    3   1   1   1   2   2   1  1511  1512       1.0800    0.0299 
R    3   1   1   1   2   2   1  1511  1513       1.0800    0.0299 
R    3   1   1   1   2   2   1  1520  1518       1.5380    0.0364 
R    3   1   1   1   2   2   1  1523  1520       1.5220    0.0384 
R    3   1   1   1   2   2   1  1524  1523       1.2600    0.0237 
R    3   1   1   1   2   2   1  1525  1523       1.2600    0.0237 
R    3   1   1   1   2   2   1  1516  1517       0.9970    0.0259 
R    3   1   1   1   2   2   1  1516  1518       1.4300    0.0304 
R    3   1   1   1   2   2   1  1527  1526       1.2300    0.0218 
R    3   1   1   1   2   2   1  1526  1518       1.4900    0.0344 
R    3   1   1   1   2   2   1  1526  1528       1.3450    0.0282 
R    3   1   1   1   2   2   1  1518  1519       1.0800    0.0299 
R    3   1   1   1   2   2   1  1520  1521       1.1110    0.0309 
R    3   1   1   1   2   2   1  1520  1522       1.1110    0.0309 
R    3   1   1   1   2   2   1  1532  1530       1.5380    0.0364 
R    3   1   1   1   2   2   1  1528  1529       0.9970    0.0259 
R    3   1   1   1   2   2   1  1528  1530       1.4300    0.0304 
R    3   1   1   1   2   2   1  1537  1536       1.2300    0.0218 
R    3   1   1   1   2   2   1  1536  1530       1.4900    0.0344 
R    3   1   1   1   2   2   1  1536  1538       1.3450    0.0282 
R    3   1   1   1   2   2   1  1530  1531       1.0800    0.0299 
R    3   1   1   1   2   2   1  1532  1533       1.1110    0.0303 
R    3   1   1   1   2   2   1  1532  1534       1.1110    0.0303 
R    3   1   1   1   2   2   1  1532  1535       1.1110    0.0303 
R    3   1   1   1   2   2   1  1538  1539       0.9970    0.0259 
R    3   1   1   1   2   2   1  1538  1540       1.4300    0.0304 
R    3   1   1   1   2   2   1  1544  1543       1.2300    0.0218 
R    3   1   1   1   2   2   1  1543  1540       1.4900    0.0344 
R    3   1   1   1   2   2   1  1543  1545       1.3000    0.0337 
R    3   1   1   1   2   2   1  1540  1541       1.0800    0.0299 
R    3   1   1   1   2   2   1  1540  1542       1.0800    0.0299 
R    3   1   1   1   2   2   1  1558  1557       1.2300    0.0218 
R    3   1   1   1   2   2   1  1557  1546       1.4900    0.0344 
R    3   1   1   1   2   2   1  1557  1559       1.3450    0.0282 
R    3   1   1   1   2   2   1  1545  1546       1.4340    0.0304 
R    3   1   1   1   2   2   1  1546  1551       1.5270    0.0364 
R    3   1   1   1   2   2   1  1551  1554       1.5370    0.0364 
R    3   1   1   1   2   2   1  1554  1548       1.5370    0.0364 
R    3   1   1   1   2   2   1  1545  1548       1.4550    0.0304 
R    3   1   1   1   2   2   1  1547  1546       1.0800    0.0299 
R    3   1   1   1   2   2   1  1555  1554       1.1110    0.0309 
R    3   1   1   1   2   2   1  1556  1554       1.1110    0.0309 
R    3   1   1   1   2   2   1  1549  1548       1.1110    0.0309 
R    3   1   1   1   2   2   1  1550  1548       1.1110    0.0309 
R    3   1   1   1   2   2   1  1552  1551       1.1110    0.0309 
R    3   1   1   1   2   2   1  1553  1551       1.1110    0.0309 
R    3   1   1   1   2   2   1  1563  1561       1.5380    0.0364 
R    3   1   1   1   2   2   1  1559  1560       0.9970    0.0259 
R    3   1   1   1   2   2   1  1559  1561       1.4300    0.0304 
R    3   1   1   1   2   2   1  1568  1567       1.2300    0.0218 
R    3   1   1   1   2   2   1  1567  1561       1.4900    0.0344 
R    3   1   1   1   2   2   1  1567  1569       1.3450    0.0282 
R    3   1   1   1   2   2   1  1561  1562       1.0800    0.0299 
R    3   1   1   1   2   2   1  1563  1564       1.1110    0.0303 
R    3   1   1   1   2   2   1  1563  1565       1.1110    0.0303 
R    3   1   1   1   2   2   1  1563  1566       1.1110    0.0303 
R    3   1   1   1   2   2   1  1569  1570       0.9970    0.0259 
R    3   1   1   1   2   2   1  1569  1571       1.4300    0.0304 
R    3   1   1   1   2   2   1  1575  1574       1.2300    0.0218 
R    3   1   1   1   2   2   1  1574  1571       1.4900    0.0344 
R    3   1   1   1   2   2   1  1574  1576       1.3000    0.0337 
R    3   1   1   1   2   2   1  1571  1572       1.0800    0.0299 
R    3   1   1   1   2   2   1  1571  1573       1.0800    0.0299 
R    3   1   1   1   2   2   1  1589  1588       1.2300    0.0218 
R    3   1   1   1   2   2   1  1588  1577       1.4900    0.0344 
R    3   1   1   1   2   2   1  1588  1590       1.3450    0.0282 
R    3   1   1   1   2   2   1  1576  1577       1.4340    0.0304 
R    3   1   1   1   2   2   1  1577  1582       1.5270    0.0364 
R    3   1   1   1   2   2   1  1582  1585       1.5370    0.0364 
R    3   1   1   1   2   2   1  1585  1579       1.5370    0.0364 
R    3   1   1   1   2   2   1  1576  1579       1.4550    0.0304 
R    3   1   1   1   2   2   1  1578  1577       1.0800    0.0299 
R    3   1   1   1   2   2   1  1586  1585       1.1110    0.0309 
R    3   1   1   1   2   2   1  1587  1585       1.1110    0.0309 
R    3   1   1   1   2   2   1  1580  1579       1.1110    0.0309 
R    3   1   1   1   2   2   1  1581  1579       1.1110    0.0309 
R    3   1   1   1   2   2   1  1583  1582       1.1110    0.0309 
R    3   1   1   1   2   2   1  1584  1582       1.1110    0.0309 
R    3   1   1   1   2   2   1  1594  1592       1.5380    0.0364 
R    3   1   1   1   2   2   1  1597  1594       1.5300    0.0364 
R    3   1   1   1   2   2   1  1600  1597       1.5300    0.0364 
R    3   1   1   1   2   2   1  1603  1600       1.5300    0.0364 
R    3   1   1   1   2   2   1  1606  1603       1.4800    0.0384 
R    3   1   1   1   2   2   1  1590  1591       0.9970    0.0259 
R    3   1   1   1   2   2   1  1590  1592       1.4300    0.0304 
R    3   1   1   1   2   2   1  1611  1610       1.2300    0.0218 
R    3   1   1   1   2   2   1  1610  1592       1.4900    0.0344 
R    3   1   1   1   2   2   1  1610  1612       1.3450    0.0282 
R    3   1   1   1   2   2   1  1592  1593       1.0800    0.0299 
R    3   1   1   1   2   2   1  1594  1595       1.1110    0.0309 
R    3   1   1   1   2   2   1  1594  1596       1.1110    0.0309 
R    3   1   1   1   2   2   1  1597  1598       1.1110    0.0309 
R    3   1   1   1   2   2   1  1597  1599       1.1110    0.0309 
R    3   1   1   1   2   2   1  1600  1601       1.1110    0.0309 
R    3   1   1   1   2   2   1  1600  1602       1.1110    0.0309 
R    3   1   1   1   2   2   1  1603  1604       1.1110    0.0309 
R    3   1   1   1   2   2   1  1603  1605       1.1110    0.0309 
R    3   1   1   1   2   2   1  1606  1607       1.0400    0.0271 
R    3   1   1   1   2   2   1  1606  1608       1.0400    0.0271 
R    3   1   1   1   2   2   1  1606  1609       1.0400    0.0271 
R    3   1   1   1   2   2   1  1612  1613       0.9970    0.0259 
R    3   1   1   1   2   2   1  1612  1614       1.4300    0.0304 
R    3   1   1   1   2   2   1  1618  1617       1.2300    0.0218 
R    3   1   1   1   2   2   1  1617  1614       1.4900    0.0344 
R    3   1   1   1   2   2   1  1617  1619       1.3450    0.0282 
R    3   1   1   1   2   2   1  1614  1615       1.0800    0.0299 
R    3   1   1   1   2   2   1  1614  1616       1.0800    0.0299 
R    3   1   1   1   2   2   1  1623  1621       1.5380    0.0364 
R    3   1   1   1   2   2   1  1626  1623       1.5300    0.0364 
R    3   1   1   1   2   2   1  1629  1626       1.5220    0.0384 
R    3   1   1   1   2   2   1  1630  1629       1.2600    0.0237 
R    3   1   1   1   2   2   1  1631  1629       1.2600    0.0237 
R    3   1   1   1   2   2   1  1619  1620       0.9970    0.0259 
R    3   1   1   1   2   2   1  1619  1621       1.4300    0.0304 
R    3   1   1   1   2   2   1  1633  1632       1.2300    0.0218 
R    3   1   1   1   2   2   1  1632  1621       1.4900    0.0344 
R    3   1   1   1   2   2   1  1632  1634       1.3000    0.0337 
R    3   1   1   1   2   2   1  1621  1622       1.0800    0.0299 
R    3   1   1   1   2   2   1  1623  1624       1.1110    0.0309 
R    3   1   1   1   2   2   1  1623  1625       1.1110    0.0309 
R    3   1   1   1   2   2   1  1626  1627       1.1110    0.0309 
R    3   1   1   1   2   2   1  1626  1628       1.1110    0.0309 
R    3   1   1   1   2   2   1  1647  1638       1.4900    0.0344 
R    3   1   1   1   2   2   1  1647  1649       1.3450    0.0282 
R    3   1   1   1   2   2   1  1634  1638       1.4340    0.0304 
R    3   1   1   1   2   2   1  1638  1640       1.5270    0.0364 
R    3   1   1   1   2   2   1  1643  1640       1.5370    0.0364 
R    3   1   1   1   2   2   1  1643  1635       1.5370    0.0364 
R    3   1   1   1   2   2   1  1635  1634       1.4550    0.0304 
R    3   1   1   1   2   2   1  1639  1638       1.0837    0.0314 
R    3   1   1   1   2   2   1  1643  1644       1.1110    0.0309 
R    3   1   1   1   2   2   1  1643  1645       1.4300    0.0263 
R    3   1   1   1   2   2   1  1645  1646       0.9600    0.0233 
R    3   1   1   1   2   2   1  1635  1636       1.1137    0.0314 
R    3   1   1   1   2   2   1  1635  1637       1.1137    0.0314 
R    3   1   1   1   2   2   1  1640  1641       0.4930    0.0314 
R    3   1   1   1   2   2   1  1640  1642       0.4930    0.0314 
R    3   1   1   1   2   2   1  1648  1647       1.2300    0.0218 
R    3   1   1   1   2   2   1  1649  1650       0.9970    0.0259 
R    3   1   1   1   2   2   1  1649  1651       1.4300    0.0304 
R    3   1   1   1   2   2   1  1655  1654       1.2300    0.0218 
R    3   1   1   1   2   2   1  1654  1651       1.4900    0.0344 
R    3   1   1   1   2   2   1  1654  1656       1.3450    0.0282 
R    3   1   1   1   2   2   1  1651  1652       1.0800    0.0299 
R    3   1   1   1   2   2   1  1651  1653       1.0800    0.0299 
R    3   1   1   1   2   2   1  1660  1658       1.5380    0.0364 
R    3   1   1   1   2   2   1  1663  1660       1.4200    0.0263 
R    3   1   1   1   2   2   1  1656  1657       0.9970    0.0259 
R    3   1   1   1   2   2   1  1656  1658       1.4300    0.0304 
R    3   1   1   1   2   2   1  1666  1665       1.2300    0.0218 
R    3   1   1   1   2   2   1  1665  1658       1.4900    0.0344 
R    3   1   1   1   2   2   1  1665  1667       1.3000    0.0337 
R    3   1   1   1   2   2   1  1658  1659       1.0800    0.0299 
R    3   1   1   1   2   2   1  1660  1661       1.1110    0.0309 
R    3   1   1   1   2   2   1  1660  1662       1.1110    0.0309 
R    3   1   1   1   2   2   1  1663  1664       0.9600    0.0233 
R    3   1   1   1   2   2   1  1680  1671       1.4900    0.0344 
R    3   1   1   1   2   2   1  1680  1682       1.3450    0.0282 
R    3   1   1   1   2   2   1  1667  1671       1.4340    0.0304 
R    3   1   1   1   2   2   1  1671  1673       1.5270    0.0364 
R    3   1   1   1   2   2   1  1676  1673       1.5370    0.0364 
R    3   1   1   1   2   2   1  1676  1668       1.5370    0.0364 
R    3   1   1   1   2   2   1  1668  1667       1.4550    0.0304 
R    3   1   1   1   2   2   1  1672  1671       1.0837    0.0314 
R    3   1   1   1   2   2   1  1676  1677       1.1110    0.0309 
R    3   1   1   1   2   2   1  1676  1678       1.4300    0.0263 
R    3   1   1   1   2   2   1  1678  1679       0.9600    0.0233 
R    3   1   1   1   2   2   1  1668  1669       1.1137    0.0314 
R    3   1   1   1   2   2   1  1668  1670       1.1137    0.0314 
R    3   1   1   1   2   2   1  1673  1674       0.4930    0.0314 
R    3   1   1   1   2   2   1  1673  1675       0.4930    0.0314 
R    3   1   1   1   2   2   1  1681  1680       1.2300    0.0218 
R    3   1   1   1   2   2   1  1682  1683       0.9970    0.0259 
R    3   1   1   1   2   2   1  1682  1684       1.4300    0.0304 
R    3   1   1   1   2   2   1  1688  1687       1.2300    0.0218 
R    3   1   1   1   2   2   1  1687  1684       1.4900    0.0344 
R    3   1   1   1   2   2   1  1687  1689       1.3450    0.0282 
R    3   1   1   1   2   2   1  1684  1685       1.0800    0.0299 
R    3   1   1   1   2   2   1  1684  1686       1.0800    0.0299 
R    3   1   1   1   2   2   1  1693  1691       1.5380    0.0364 
R    3   1   1   1   2   2   1  1696  1693       1.5300    0.0364 
R    3   1   1   1   2   2   1  1699  1696       1.5220    0.0384 
R    3   1   1   1   2   2   1  1700  1699       1.2600    0.0237 
R    3   1   1   1   2   2   1  1701  1699       1.2600    0.0237 
R    3   1   1   1   2   2   1  1689  1690       0.9970    0.0259 
R    3   1   1   1   2   2   1  1689  1691       1.4300    0.0304 
R    3   1   1   1   2   2   1  1703  1702       1.2300    0.0218 
R    3   1   1   1   2   2   1  1702  1691       1.4900    0.0344 
R    3   1   1   1   2   2   1  1702  1704       1.3450    0.0282 
R    3   1   1   1   2   2   1  1691  1692       1.0800    0.0299 
R    3   1   1   1   2   2   1  1693  1694       1.1110    0.0309 
R    3   1   1   1   2   2   1  1693  1695       1.1110    0.0309 
R    3   1   1   1   2   2   1  1696  1697       1.1110    0.0309 
R    3   1   1   1   2   2   1  1696  1698       1.1110    0.0309 
R    3   1   1   1   2   2   1  1708  1706       1.5380    0.0364 
R    3   1   1   1   2   2   1  1711  1708       1.5220    0.0384 
R    3   1   1   1   2   2   1  1712  1711       1.2300    0.0213 
R    3   1   1   1   2   2   1  1713  1711       1.3600    0.0262 
R    3   1   1   1   2   2   1  1704  1705       0.9970    0.0259 
R    3   1   1   1   2   2   1  1704  1706       1.4300    0.0304 
R    3   1   1   1   2   2   1  1717  1716       1.2300    0.0218 
R    3   1   1   1   2   2   1  1716  1706       1.4900    0.0344 
R    3   1   1   1   2   2   1  1716  1718       1.3450    0.0282 
R    3   1   1   1   2   2   1  1706  1707       1.0800    0.0299 
R    3   1   1   1   2   2   1  1708  1709       1.1110    0.0309 
R    3   1   1   1   2   2   1  1708  1710       1.1110    0.0309 
R    3   1   1   1   2   2   1  1713  1714       1.0000    0.0248 
R    3   1   1   1   2   2   1  1713  1715       1.0000    0.0248 
R    3   1   1   1   2   2   1  1718  1719       0.9970    0.0259 
R    3   1   1   1   2   2   1  1718  1720       1.4300    0.0304 
R    3   1   1   1   2   2   1  1724  1723       1.2300    0.0218 
R    3   1   1   1   2   2   1  1723  1720       1.4900    0.0344 
R    3   1   1   1   2   2   1  1723  1725       1.3450    0.0282 
R    3   1   1   1   2   2   1  1720  1721       1.0800    0.0299 
R    3   1   1   1   2   2   1  1720  1722       1.0800    0.0299 
R    3   1   1   1   2   2   1  1729  1727       1.5380    0.0364 
R    3   1   1   1   2   2   1  1725  1726       0.9970    0.0259 
R    3   1   1   1   2   2   1  1725  1727       1.4300    0.0304 
R    3   1   1   1   2   2   1  1734  1733       1.2300    0.0218 
R    3   1   1   1   2   2   1  1733  1727       1.4900    0.0344 
R    3   1   1   1   2   2   1  1733  1735       1.3000    0.0337 
R    3   1   1   1   2   2   1  1727  1728       1.0800    0.0299 
R    3   1   1   1   2   2   1  1729  1730       1.1110    0.0303 
R    3   1   1   1   2   2   1  1729  1731       1.1110    0.0303 
R    3   1   1   1   2   2   1  1729  1732       1.1110    0.0303 
R    3   1   1   1   2   2   1  1748  1739       1.4900    0.0344 
R    3   1   1   1   2   2   1  1748  1750       1.3450    0.0282 
R    3   1   1   1   2   2   1  1735  1739       1.4340    0.0304 
R    3   1   1   1   2   2   1  1739  1741       1.5270    0.0364 
R    3   1   1   1   2   2   1  1744  1741       1.5370    0.0364 
R    3   1   1   1   2   2   1  1744  1736       1.5370    0.0364 
R    3   1   1   1   2   2   1  1736  1735       1.4550    0.0304 
R    3   1   1   1   2   2   1  1740  1739       1.0837    0.0314 
R    3   1   1   1   2   2   1  1744  1745       1.1110    0.0309 
R    3   1   1   1   2   2   1  1744  1746       1.4300    0.0263 
R    3   1   1   1   2   2   1  1746  1747       0.9600    0.0233 
R    3   1   1   1   2   2   1  1736  1737       1.1137    0.0314 
R    3   1   1   1   2   2   1  1736  1738       1.1137    0.0314 
R    3   1   1   1   2   2   1  1741  1742       0.4930    0.0314 
R    3   1   1   1   2   2   1  1741  1743       0.4930    0.0314 
R    3   1   1   1   2   2   1  1749  1748       1.2300    0.0218 
R    3   1   1   1   2   2   1  1750  1751       0.9970    0.0259 
R    3   1   1   1   2   2   1  1750  1752       1.4300    0.0304 
R    3   1   1   1   2   2   1  1756  1755       1.2300    0.0218 
R    3   1   1   1   2   2   1  1755  1752       1.4900    0.0344 
R    3   1   1   1   2   2   1  1755  1757       1.3450    0.0282 
R    3   1   1   1   2   2   1  1752  1753       1.0800    0.0299 
R    3   1   1   1   2   2   1  1752  1754       1.0800    0.0299 
R    3   1   1   1   2   2   1  1761  1759       1.5380    0.0364 
R    3   1   1   1   2   2   1  1764  1761       1.5300    0.0364 
R    3   1   1   1   2   2   1  1767  1764       1.5220    0.0384 
R    3   1   1   1   2   2   1  1768  1767       1.2300    0.0213 
R    3   1   1   1   2   2   1  1769  1767       1.3600    0.0262 
R    3   1   1   1   2   2   1  1757  1758       0.9970    0.0259 
R    3   1   1   1   2   2   1  1757  1759       1.4300    0.0304 
R    3   1   1   1   2   2   1  1773  1772       1.2300    0.0218 
R    3   1   1   1   2   2   1  1772  1759       1.4900    0.0344 
R    3   1   1   1   2   2   1  1772  1774       1.3450    0.0282 
R    3   1   1   1   2   2   1  1759  1760       1.0800    0.0299 
R    3   1   1   1   2   2   1  1761  1762       1.1110    0.0309 
R    3   1   1   1   2   2   1  1761  1763       1.1110    0.0309 
R    3   1   1   1   2   2   1  1764  1765       1.1110    0.0309 
R    3   1   1   1   2   2   1  1764  1766       1.1110    0.0309 
R    3   1   1   1   2   2   1  1769  1770       1.0000    0.0248 
R    3   1   1   1   2   2   1  1769  1771       1.0000    0.0248 
R    3   1   1   1   2   2   1  1778  1776       1.5380    0.0364 
R    3   1   1   1   2   2   1  1781  1778       1.5300    0.0364 
R    3   1   1   1   2   2   1  1784  1781       1.8180    0.0386 
R    3   1   1   1   2   2   1  1785  1784       1.8160    0.0351 
R    3   1   1   1   2   2   1  1774  1775       0.9970    0.0259 
R    3   1   1   1   2   2   1  1774  1776       1.4300    0.0304 
R    3   1   1   1   2   2   1  1790  1789       1.2300    0.0218 
R    3   1   1   1   2   2   1  1789  1776       1.4900    0.0344 
R    3   1   1   1   2   2   1  1789  1791       1.3450    0.0282 
R    3   1   1   1   2   2   1  1776  1777       1.0800    0.0299 
R    3   1   1   1   2   2   1  1778  1779       1.1110    0.0309 
R    3   1   1   1   2   2   1  1778  1780       1.1110    0.0309 
R    3   1   1   1   2   2   1  1781  1782       1.1110    0.0309 
R    3   1   1   1   2   2   1  1781  1783       1.1110    0.0309 
R    3   1   1   1   2   2   1  1785  1786       1.1110    0.0303 
R    3   1   1   1   2   2   1  1785  1787       1.1110    0.0303 
R    3   1   1   1   2   2   1  1785  1788       1.1110    0.0303 
R    3   1   1   1   2   2   1  1791  1792       0.9970    0.0259 
R    3   1   1   1   2   2   1  1791  1793       1.4300    0.0304 
R    3   1   1   1   2   2   1  1797  1796       1.2300    0.0218 
R    3   1   1   1   2   2   1  1796  1793       1.4900    0.0344 
R    3   1   1   1   2   2   1  1796  1798       1.3000    0.0337 
R    3   1   1   1   2   2   1  1793  1794       1.0800    0.0299 
R    3   1   1   1   2   2   1  1793  1795       1.0800    0.0299 
R    3   1   1   1   2   2   1  1811  1810       1.2300    0.0218 
R    3   1   1   1   2   2   1  1810  1799       1.4900    0.0344 
R    3   1   1   1   2   2   1  1810  1812       1.3450    0.0282 
R    3   1   1   1   2   2   1  1798  1799       1.4340    0.0304 
R    3   1   1   1   2   2   1  1799  1804       1.5270    0.0364 
R    3   1   1   1   2   2   1  1804  1807       1.5370    0.0364 
R    3   1   1   1   2   2   1  1807  1801       1.5370    0.0364 
R    3   1   1   1   2   2   1  1798  1801       1.4550    0.0304 
R    3   1   1   1   2   2   1  1800  1799       1.0800    0.0299 
R    3   1   1   1   2   2   1  1808  1807       1.1110    0.0309 
R    3   1   1   1   2   2   1  1809  1807       1.1110    0.0309 
R    3   1   1   1   2   2   1  1802  1801       1.1110    0.0309 
R    3   1   1   1   2   2   1  1803  1801       1.1110    0.0309 
R    3   1   1   1   2   2   1  1805  1804       1.1110    0.0309 
R    3   1   1   1   2   2   1  1806  1804       1.1110    0.0309 
R    3   1   1   1   2   2   1  1816  1814       1.5380    0.0364 
R    3   1   1   1   2   2   1  1819  1816       1.5300    0.0364 
R    3   1   1   1   2   2   1  1822  1819       1.5300    0.0364 
R    3   1   1   1   2   2   1  1825  1822       1.4900    0.0336 
R    3   1   1   1   2   2   1  1827  1825       1.3650    0.0252 
R    3   1   1   1   2   2   1  1828  1827       1.3650    0.0252 
R    3   1   1   1   2   2   1  1831  1827       1.3650    0.0252 
R    3   1   1   1   2   2   1  1812  1813       0.9970    0.0259 
R    3   1   1   1   2   2   1  1812  1814       1.4300    0.0304 
R    3   1   1   1   2   2   1  1835  1834       1.2300    0.0218 
R    3   1   1   1   2   2   1  1834  1814       1.4900    0.0344 
R    3   1   1   1   2   2   1  1834  1836       1.3450    0.0282 
R    3   1   1   1   2   2   1  1814  1815       1.0800    0.0299 
R    3   1   1   1   2   2   1  1816  1817       1.1110    0.0309 
R    3   1   1   1   2   2   1  1816  1818       1.1110    0.0309 
R    3   1   1   1   2   2   1  1819  1820       1.1110    0.0309 
R    3   1   1   1   2   2   1  1819  1821       1.1110    0.0309 
R    3   1   1   1   2   2   1  1822  1823       1.1110    0.0309 
R    3   1   1   1   2   2   1  1822  1824       1.1110    0.0309 
R    3   1   1   1   2   2   1  1825  1826       1.0000    0.0255 
R    3   1   1   1   2   2   1  1828  1829       1.0000    0.0255 
R    3   1   1   1   2   2   1  1828  1830       1.0000    0.0255 
R    3   1   1   1   2   2   1  1831  1832       1.0000    0.0255 
R    3   1   1   1   2   2   1  1831  1833       1.0000    0.0255 
R    3   1   1   1   2   2   1  1836  1837       0.9970    0.0259 
R    3   1   1   1   2   2   1  1836  1838       1.4300    0.0304 
R    3   1   1   1   2   2   1  1842  1841       1.2300    0.0218 
R    3   1   1   1   2   2   1  1841  1838       1.4900    0.0344 
R    3   1   1   1   2   2   1  1841  1843       1.3450    0.0282 
R    3   1   1   1   2   2   1  1838  1839       1.0800    0.0299 
R    3   1   1   1   2   2   1  1838  1840       1.0800    0.0299 
R    3   1   1   1   2   2   1  1847  1845       1.5380    0.0364 
R    3   1   1   1   2   2   1  1850  1847       1.5380    0.0364 
R    3   1   1   1   2   2   1  1852  1850       1.5380    0.0364 
R    3   1   1   1   2   2   1  1856  1850       1.5380    0.0364 
R    3   1   1   1   2   2   1  1843  1844       0.9970    0.0259 
R    3   1   1   1   2   2   1  1843  1845       1.4300    0.0304 
R    3   1   1   1   2   2   1  1861  1860       1.2300    0.0218 
R    3   1   1   1   2   2   1  1860  1845       1.4900    0.0344 
R    3   1   1   1   2   2   1  1860  1862       1.3000    0.0337 
R    3   1   1   1   2   2   1  1845  1846       1.0800    0.0299 
R    3   1   1   1   2   2   1  1847  1848       1.1110    0.0309 
R    3   1   1   1   2   2   1  1847  1849       1.1110    0.0309 
R    3   1   1   1   2   2   1  1850  1851       1.1110    0.0309 
R    3   1   1   1   2   2   1  1852  1853       1.1110    0.0303 
R    3   1   1   1   2   2   1  1852  1854       1.1110    0.0303 
R    3   1   1   1   2   2   1  1852  1855       1.1110    0.0303 
R    3   1   1   1   2   2   1  1856  1857       1.1110    0.0303 
R    3   1   1   1   2   2   1  1856  1858       1.1110    0.0303 
R    3   1   1   1   2   2   1  1856  1859       1.1110    0.0303 
R    3   1   1   1   2   2   1  1875  1866       1.4900    0.0344 
R    3   1   1   1   2   2   1  1875  1877       1.3450    0.0282 
R    3   1   1   1   2   2   1  1862  1866       1.4340    0.0304 
R    3   1   1   1   2   2   1  1866  1868       1.5270    0.0364 
R    3   1   1   1   2   2   1  1871  1868       1.5370    0.0364 
R    3   1   1   1   2   2   1  1871  1863       1.5370    0.0364 
R    3   1   1   1   2   2   1  1863  1862       1.4550    0.0304 
R    3   1   1   1   2   2   1  1867  1866       1.0837    0.0314 
R    3   1   1   1   2   2   1  1871  1872       1.1110    0.0309 
R    3   1   1   1   2   2   1  1871  1873       1.4300    0.0263 
R    3   1   1   1   2   2   1  1873  1874       0.9600    0.0233 
R    3   1   1   1   2   2   1  1863  1864       1.1137    0.0314 
R    3   1   1   1   2   2   1  1863  1865       1.1137    0.0314 
R    3   1   1   1   2   2   1  1868  1869       0.4930    0.0314 
R    3   1   1   1   2   2   1  1868  1870       0.4930    0.0314 
R    3   1   1   1   2   2   1  1876  1875       1.2300    0.0218 
R    3   1   1   1   2   2   1  1877  1878       0.9970    0.0259 
R    3   1   1   1   2   2   1  1877  1879       1.4300    0.0304 
R    3   1   1   1   2   2   1  1883  1882       1.2300    0.0218 
R    3   1   1   1   2   2   1  1882  1879       1.4900    0.0344 
R    3   1   1   1   2   2   1  1882  1884       1.3450    0.0282 
R    3   1   1   1   2   2   1  1879  1880       1.0800    0.0299 
R    3   1   1   1   2   2   1  1879  1881       1.0800    0.0299 
R    3   1   1   1   2   2   1  1888  1886       1.5380    0.0364 
R    3   1   1   1   2   2   1  1891  1888       1.5300    0.0364 
R    3   1   1   1   2   2   1  1894  1891       1.5220    0.0384 
R    3   1   1   1   2   2   1  1895  1894       1.2600    0.0237 
R    3   1   1   1   2   2   1  1896  1894       1.2600    0.0237 
R    3   1   1   1   2   2   1  1884  1885       0.9970    0.0259 
R    3   1   1   1   2   2   1  1884  1886       1.4300    0.0304 
R    3   1   1   1   2   2   1  1898  1897       1.2300    0.0218 
R    3   1   1   1   2   2   1  1897  1886       1.4900    0.0344 
R    3   1   1   1   2   2   1  1897  1899       1.3450    0.0282 
R    3   1   1   1   2   2   1  1886  1887       1.0800    0.0299 
R    3   1   1   1   2   2   1  1888  1889       1.1110    0.0309 
R    3   1   1   1   2   2   1  1888  1890       1.1110    0.0309 
R    3   1   1   1   2   2   1  1891  1892       1.1110    0.0309 
R    3   1   1   1   2   2   1  1891  1893       1.1110    0.0309 
R    3   1   1   1   2   2   1  1903  1901       1.5380    0.0364 
R    3   1   1   1   2   2   1  1906  1903       1.5300    0.0364 
R    3   1   1   1   2   2   1  1909  1906       1.5300    0.0364 
R    3   1   1   1   2   2   1  1912  1909       1.4900    0.0336 
R    3   1   1   1   2   2   1  1914  1912       1.3650    0.0252 
R    3   1   1   1   2   2   1  1915  1914       1.3650    0.0252 
R    3   1   1   1   2   2   1  1918  1914       1.3650    0.0252 
R    3   1   1   1   2   2   1  1899  1900       0.9970    0.0259 
R    3   1   1   1   2   2   1  1899  1901       1.4300    0.0304 
R    3   1   1   1   2   2   1  1922  1921       1.2300    0.0218 
R    3   1   1   1   2   2   1  1921  1901       1.4900    0.0344 
R    3   1   1   1   2   2   1  1921  1923       1.3450    0.0282 
R    3   1   1   1   2   2   1  1901  1902       1.0800    0.0299 
R    3   1   1   1   2   2   1  1903  1904       1.1110    0.0309 
R    3   1   1   1   2   2   1  1903  1905       1.1110    0.0309 
R    3   1   1   1   2   2   1  1906  1907       1.1110    0.0309 
R    3   1   1   1   2   2   1  1906  1908       1.1110    0.0309 
R    3   1   1   1   2   2   1  1909  1910       1.1110    0.0309 
R    3   1   1   1   2   2   1  1909  1911       1.1110    0.0309 
R    3   1   1   1   2   2   1  1912  1913       1.0000    0.0255 
R    3   1   1   1   2   2   1  1915  1916       1.0000    0.0255 
R    3   1   1   1   2   2   1  1915  1917       1.0000    0.0255 
R    3   1   1   1   2   2   1  1918  1919       1.0000    0.0255 
R    3   1   1   1   2   2   1  1918  1920       1.0000    0.0255 
R    3   1   1   1   2   2   1  1923  1924       0.9970    0.0259 
R    3   1   1   1   2   2   1  1923  1925       1.4300    0.0304 
R    3   1   1   1   2   2   1  1929  1928       1.2300    0.0218 
R    3   1   1   1   2   2   1  1928  1925       1.4900    0.0344 
R    3   1   1   1   2   2   1  1928  1930       1.3450    0.0282 
R    3   1   1   1   2   2   1  1925  1926       1.0800    0.0299 
R    3   1   1   1   2   2   1  1925  1927       1.0800    0.0299 
R    3   1   1   1   2   2   1  1934  1932       1.5380    0.0364 
R    3   1   1   1   2   2   1  1937  1934       1.5300    0.0364 
R    3   1   1   1   2   2   1  1940  1937       1.5300    0.0364 
R    3   1   1   1   2   2   1  1943  1940       1.4900    0.0336 
R    3   1   1   1   2   2   1  1945  1943       1.3650    0.0252 
R    3   1   1   1   2   2   1  1946  1945       1.3650    0.0252 
R    3   1   1   1   2   2   1  1949  1945       1.3650    0.0252 
R    3   1   1   1   2   2   1  1930  1931       0.9970    0.0259 
R    3   1   1   1   2   2   1  1930  1932       1.4300    0.0304 
R    3   1   1   1   2   2   1  1953  1952       1.2300    0.0218 
R    3   1   1   1   2   2   1  1952  1932       1.4900    0.0344 
R    3   1   1   1   2   2   1  1952  1954       1.3000    0.0337 
R    3   1   1   1   2   2   1  1932  1933       1.0800    0.0299 
R    3   1   1   1   2   2   1  1934  1935       1.1110    0.0309 
R    3   1   1   1   2   2   1  1934  1936       1.1110    0.0309 
R    3   1   1   1   2   2   1  1937  1938       1.1110    0.0309 
R    3   1   1   1   2   2   1  1937  1939       1.1110    0.0309 
R    3   1   1   1   2   2   1  1940  1941       1.1110    0.0309 
R    3   1   1   1   2   2   1  1940  1942       1.1110    0.0309 
R    3   1   1   1   2   2   1  1943  1944       1.0000    0.0255 
R    3   1   1   1   2   2   1  1946  1947       1.0000    0.0255 
R    3   1   1   1   2   2   1  1946  1948       1.0000    0.0255 
R    3   1   1   1   2   2   1  1949  1950       1.0000    0.0255 
R    3   1   1   1   2   2   1  1949  1951       1.0000    0.0255 
R    3   1   1   1   2   2   1  1967  1958       1.4900    0.0344 
R    3   1   1   1   2   2   1  1967  1969       1.3450    0.0282 
R    3   1   1   1   2   2   1  1954  1958       1.4340    0.0304 
R    3   1   1   1   2   2   1  1958  1960       1.5270    0.0364 
R    3   1   1   1   2   2   1  1963  1960       1.5370    0.0364 
R    3   1   1   1   2   2   1  1963  1955       1.5370    0.0364 
R    3   1   1   1   2   2   1  1955  1954       1.4550    0.0304 
R    3   1   1   1   2   2   1  1959  1958       1.0837    0.0314 
R    3   1   1   1   2   2   1  1963  1964       1.1110    0.0309 
R    3   1   1   1   2   2   1  1963  1965       1.4300    0.0263 
R    3   1   1   1   2   2   1  1965  1966       0.9600    0.0233 
R    3   1   1   1   2   2   1  1955  1956       1.1137    0.0314 
R    3   1   1   1   2   2   1  1955  1957       1.1137    0.0314 
R    3   1   1   1   2   2   1  1960  1961       0.4930    0.0314 
R    3   1   1   1   2   2   1  1960  1962       0.4930    0.0314 
R    3   1   1   1   2   2   1  1968  1967       1.2300    0.0218 
R    3   1   1   1   2   2   1  1969  1970       0.9970    0.0259 
R    3   1   1   1   2   2   1  1969  1971       1.4300    0.0304 
R    3   1   1   1   2   2   1  1975  1974       1.2300    0.0218 
R    3   1   1   1   2   2   1  1974  1971       1.4900    0.0344 
R    3   1   1   1   2   2   1  1974  1976       1.3450    0.0282 
R    3   1   1   1   2   2   1  1971  1972       1.0800    0.0299 
R    3   1   1   1   2   2   1  1971  1973       1.0800    0.0299 
R    3   1   1   1   2   2   1  1980  1978       1.5380    0.0364 
R    3   1   1   1   2   2   1  1976  1977       0.9970    0.0259 
R    3   1   1   1   2   2   1  1976  1978       1.4300    0.0304 
R    3   1   1   1   2   2   1  1985  1984       1.2300    0.0218 
R    3   1   1   1   2   2   1  1984  1978       1.4900    0.0344 
R    3   1   1   1   2   2   1  1984  1986       1.3000    0.0337 
R    3   1   1   1   2   2   1  1978  1979       1.0800    0.0299 
R    3   1   1   1   2   2   1  1980  1981       1.1110    0.0303 
R    3   1   1   1   2   2   1  1980  1982       1.1110    0.0303 
R    3   1   1   1   2   2   1  1980  1983       1.1110    0.0303 
R    3   1   1   1   2   2   1  1999  1998       1.2300    0.0218 
R    3   1   1   1   2   2   1  1998  1987       1.4900    0.0344 
R    3   1   1   1   2   2   1  1998  2000       1.3450    0.0282 
R    3   1   1   1   2   2   1  1986  1987       1.4340    0.0304 
R    3   1   1   1   2   2   1  1987  1992       1.5270    0.0364 
R    3   1   1   1   2   2   1  1992  1995       1.5370    0.0364 
R    3   1   1   1   2   2   1  1995  1989       1.5370    0.0364 
R    3   1   1   1   2   2   1  1986  1989       1.4550    0.0304 
R    3   1   1   1   2   2   1  1988  1987       1.0800    0.0299 
R    3   1   1   1   2   2   1  1996  1995       1.1110    0.0309 
R    3   1   1   1   2   2   1  1997  1995       1.1110    0.0309 
R    3   1   1   1   2   2   1  1990  1989       1.1110    0.0309 
R    3   1   1   1   2   2   1  1991  1989       1.1110    0.0309 
R    3   1   1   1   2   2   1  1993  1992       1.1110    0.0309 
R    3   1   1   1   2   2   1  1994  1992       1.1110    0.0309 
R    3   1   1   1   2   2   1  2000  2001       0.9970    0.0259 
R    3   1   1   1   2   2   1  2000  2002       1.4300    0.0304 
R    3   1   1   1   2   2   1  2006  2005       1.2300    0.0218 
R    3   1   1   1   2   2   1  2005  2002       1.4900    0.0344 
R    3   1   1   1   2   2   1  2005  2007       1.3000    0.0337 
R    3   1   1   1   2   2   1  2002  2003       1.0800    0.0299 
R    3   1   1   1   2   2   1  2002  2004       1.0800    0.0299 
R    3   1   1   1   2   2   1  2020  2019       1.2300    0.0218 
R    3   1   1   1   2   2   1  2019  2008       1.4900    0.0344 
R    3   1   1   1   2   2   1  2019  2021       1.3450    0.0282 
R    3   1   1   1   2   2   1  2007  2008       1.4340    0.0304 
R    3   1   1   1   2   2   1  2008  2013       1.5270    0.0364 
R    3   1   1   1   2   2   1  2013  2016       1.5370    0.0364 
R    3   1   1   1   2   2   1  2016  2010       1.5370    0.0364 
R    3   1   1   1   2   2   1  2007  2010       1.4550    0.0304 
R    3   1   1   1   2   2   1  2009  2008       1.0800    0.0299 
R    3   1   1   1   2   2   1  2017  2016       1.1110    0.0309 
R    3   1   1   1   2   2   1  2018  2016       1.1110    0.0309 
R    3   1   1   1   2   2   1  2011  2010       1.1110    0.0309 
R    3   1   1   1   2   2   1  2012  2010       1.1110    0.0309 
R    3   1   1   1   2   2   1  2014  2013       1.1110    0.0309 
R    3   1   1   1   2   2   1  2015  2013       1.1110    0.0309 
R    3   1   1   1   2   2   1  2025  2023       1.5380    0.0364 
R    3   1   1   1   2   2   1  2021  2022       0.9970    0.0259 
R    3   1   1   1   2   2   1  2021  2023       1.4300    0.0304 
R    3   1   1   1   2   2   1  2030  2029       1.2300    0.0218 
R    3   1   1   1   2   2   1  2029  2023       1.4900    0.0344 
R    3   1   1   1   2   2   1  2029  2031       1.3450    0.0282 
R    3   1   1   1   2   2   1  2023  2024       1.0800    0.0299 
R    3   1   1   1   2   2   1  2025  2026       1.1110    0.0303 
R    3   1   1   1   2   2   1  2025  2027       1.1110    0.0303 
R    3   1   1   1   2   2   1  2025  2028       1.1110    0.0303 
R    3   1   1   1   2   2   1  2031  2032       0.9970    0.0259 
R    3   1   1   1   2   2   1  2031  2033       1.4300    0.0304 
R    3   1   1   1   2   2   1  2037  2036       1.2300    0.0218 
R    3   1   1   1   2   2   1  2036  2033       1.4900    0.0344 
R    3   1   1   1   2   2   1  2036  2038       1.3450    0.0282 
R    3   1   1   1   2   2   1  2033  2034       1.0800    0.0299 
R    3   1   1   1   2   2   1  2033  2035       1.0800    0.0299 
R    3   1   1   1   2   2   1  2042  2040       1.5380    0.0364 
R    3   1   1   1   2   2   1  2038  2039       0.9970    0.0259 
R    3   1   1   1   2   2   1  2038  2040       1.4300    0.0304 
R    3   1   1   1   2   2   1  2047  2046       1.2300    0.0218 
R    3   1   1   1   2   2   1  2046  2040       1.4900    0.0344 
R    3   1   1   1   2   2   1  2046  2048       1.3450    0.0282 
R    3   1   1   1   2   2   1  2040  2041       1.0800    0.0299 
R    3   1   1   1   2   2   1  2042  2043       1.1110    0.0303 
R    3   1   1   1   2   2   1  2042  2044       1.1110    0.0303 
R    3   1   1   1   2   2   1  2042  2045       1.1110    0.0303 
R    3   1   1   1   2   2   1  2052  2050       1.5380    0.0364 
R    3   1   1   1   2   2   1  2055  2052       1.5300    0.0364 
R    3   1   1   1   2   2   1  2058  2055       1.5300    0.0364 
R    3   1   1   1   2   2   1  2061  2058       1.4900    0.0336 
R    3   1   1   1   2   2   1  2063  2061       1.3650    0.0252 
R    3   1   1   1   2   2   1  2064  2063       1.3650    0.0252 
R    3   1   1   1   2   2   1  2067  2063       1.3650    0.0252 
R    3   1   1   1   2   2   1  2048  2049       0.9970    0.0259 
R    3   1   1   1   2   2   1  2048  2050       1.4300    0.0304 
R    3   1   1   1   2   2   1  2071  2070       1.2300    0.0218 
R    3   1   1   1   2   2   1  2070  2050       1.4900    0.0344 
R    3   1   1   1   2   2   1  2070  2072       1.3450    0.0282 
R    3   1   1   1   2   2   1  2050  2051       1.0800    0.0299 
R    3   1   1   1   2   2   1  2052  2053       1.1110    0.0309 
R    3   1   1   1   2   2   1  2052  2054       1.1110    0.0309 
R    3   1   1   1   2   2   1  2055  2056       1.1110    0.0309 
R    3   1   1   1   2   2   1  2055  2057       1.1110    0.0309 
R    3   1   1   1   2   2   1  2058  2059       1.1110    0.0309 
R    3   1   1   1   2   2   1  2058  2060       1.1110    0.0309 
R    3   1   1   1   2   2   1  2061  2062       1.0000    0.0255 
R    3   1   1   1   2   2   1  2064  2065       1.0000    0.0255 
R    3   1   1   1   2   2   1  2064  2066       1.0000    0.0255 
R    3   1   1   1   2   2   1  2067  2068       1.0000    0.0255 
R    3   1   1   1   2   2   1  2067  2069       1.0000    0.0255 
R    3   1   1   1   2   2   1  2072  2073       0.9970    0.0259 
R    3   1   1   1   2   2   1  2072  2074       1.4300    0.0304 
R    3   1   1   1   2   2   1  2078  2077       1.2300    0.0218 
R    3   1   1   1   2   2   1  2077  2074       1.4900    0.0344 
R    3   1   1   1   2   2   1  2077  2079       1.3450    0.0282 
R    3   1   1   1   2   2   1  2074  2075       1.0800    0.0299 
R    3   1   1   1   2   2   1  2074  2076       1.0800    0.0299 
R    3   1   1   1   2   2   1  2083  2081       1.5380    0.0364 
R    3   1   1   1   2   2   1  2086  2083       1.5220    0.0384 
R    3   1   1   1   2   2   1  2087  2086       1.2300    0.0213 
R    3   1   1   1   2   2   1  2088  2086       1.3600    0.0262 
R    3   1   1   1   2   2   1  2079  2080       0.9970    0.0259 
R    3   1   1   1   2   2   1  2079  2081       1.4300    0.0304 
R    3   1   1   1   2   2   1  2092  2091       1.2300    0.0218 
R    3   1   1   1   2   2   1  2091  2081       1.4900    0.0344 
R    3   1   1   1   2   2   1  2091  2093       1.3450    0.0282 
R    3   1   1   1   2   2   1  2081  2082       1.0800    0.0299 
R    3   1   1   1   2   2   1  2083  2084       1.1110    0.0309 
R    3   1   1   1   2   2   1  2083  2085       1.1110    0.0309 
R    3   1   1   1   2   2   1  2088  2089       1.0000    0.0248 
R    3   1   1   1   2   2   1  2088  2090       1.0000    0.0248 
R    3   1   1   1   2   2   1  2097  2095       1.5380    0.0364 
R    3   1   1   1   2   2   1  2100  2097       1.5220    0.0384 
R    3   1   1   1   2   2   1  2101  2100       1.2600    0.0237 
R    3   1   1   1   2   2   1  2102  2100       1.2600    0.0237 
R    3   1   1   1   2   2   1  2093  2094       0.9970    0.0259 
R    3   1   1   1   2   2   1  2093  2095       1.4300    0.0304 
R    3   1   1   1   2   2   1  2104  2103       1.2300    0.0218 
R    3   1   1   1   2   2   1  2103  2095       1.4900    0.0344 
R    3   1   1   1   2   2   1  2103  2105       1.3450    0.0282 
R    3   1   1   1   2   2   1  2095  2096       1.0800    0.0299 
R    3   1   1   1   2   2   1  2097  2098       1.1110    0.0309 
R    3   1   1   1   2   2   1  2097  2099       1.1110    0.0309 
R    3   1   1   1   2   2   1  2105  2106       0.9970    0.0259 
R    3   1   1   1   2   2   1  2105  2107       1.4300    0.0304 
R    3   1   1   1   2   2   1  2111  2110       1.2300    0.0218 
R    3   1   1   1   2   2   1  2110  2107       1.4900    0.0344 
R    3   1   1   1   2   2   1  2110  2112       1.3450    0.0282 
R    3   1   1   1   2   2   1  2107  2108       1.0800    0.0299 
R    3   1   1   1   2   2   1  2107  2109       1.0800    0.0299 
R    3   1   1   1   2   2   1  2116  2114       1.5380    0.0364 
R    3   1   1   1   2   2   1  2112  2113       0.9970    0.0259 
R    3   1   1   1   2   2   1  2112  2114       1.4300    0.0304 
R    3   1   1   1   2   2   1  2121  2120       1.2300    0.0218 
R    3   1   1   1   2   2   1  2120  2114       1.4900    0.0344 
R    3   1   1   1   2   2   1  2120  2122       1.3450    0.0282 
R    3   1   1   1   2   2   1  2114  2115       1.0800    0.0299 
R    3   1   1   1   2   2   1  2116  2117       1.1110    0.0303 
R    3   1   1   1   2   2   1  2116  2118       1.1110    0.0303 
R    3   1   1   1   2   2   1  2116  2119       1.1110    0.0303 
R    3   1   1   1   2   2   1  2126  2124       1.5000    0.0364 
R    3   1   1   1   2   2   1  2128  2126       1.4200    0.0263 
R    3   1   1   1   2   2   1  2130  2126       1.5380    0.0364 
R    3   1   1   1   2   2   1  2122  2123       0.9970    0.0259 
R    3   1   1   1   2   2   1  2122  2124       1.4300    0.0304 
R    3   1   1   1   2   2   1  2135  2134       1.2300    0.0218 
R    3   1   1   1   2   2   1  2134  2124       1.4900    0.0344 
R    3   1   1   1   2   2   1  2134  2136       1.3450    0.0282 
R    3   1   1   1   2   2   1  2124  2125       1.0800    0.0299 
R    3   1   1   1   2   2   1  2126  2127       1.1110    0.0309 
R    3   1   1   1   2   2   1  2128  2129       0.9600    0.0233 
R    3   1   1   1   2   2   1  2130  2131       1.1110    0.0303 
R    3   1   1   1   2   2   1  2130  2132       1.1110    0.0303 
R    3   1   1   1   2   2   1  2130  2133       1.1110    0.0303 
R    3   1   1   1   2   2   1  2136  2137       0.9970    0.0259 
R    3   1   1   1   2   2   1  2136  2138       1.4300    0.0304 
R    3   1   1   1   2   2   1  2142  2141       1.2300    0.0218 
R    3   1   1   1   2   2   1  2141  2138       1.4900    0.0344 
R    3   1   1   1   2   2   1  2141  2143       1.3450    0.0282 
R    3   1   1   1   2   2   1  2138  2139       1.0800    0.0299 
R    3   1   1   1   2   2   1  2138  2140       1.0800    0.0299 
R    3   1   1   1   2   2   1  2147  2145       1.5380    0.0364 
R    3   1   1   1   2   2   1  2143  2144       0.9970    0.0259 
R    3   1   1   1   2   2   1  2143  2145       1.4300    0.0304 
R    3   1   1   1   2   2   1  2152  2151       1.2300    0.0218 
R    3   1   1   1   2   2   1  2151  2145       1.4900    0.0344 
R    3   1   1   1   2   2   1  2151  2153       1.3450    0.0282 
R    3   1   1   1   2   2   1  2145  2146       1.0800    0.0299 
R    3   1   1   1   2   2   1  2147  2148       1.1110    0.0303 
R    3   1   1   1   2   2   1  2147  2149       1.1110    0.0303 
R    3   1   1   1   2   2   1  2147  2150       1.1110    0.0303 
R    3   1   1   1   2   2   1  2157  2155       1.5380    0.0364 
R    3   1   1   1   2   2   1  2153  2154       0.9970    0.0259 
R    3   1   1   1   2   2   1  2153  2155       1.4300    0.0304 
R    3   1   1   1   2   2   1  2162  2161       1.2300    0.0218 
R    3   1   1   1   2   2   1  2161  2155       1.4900    0.0344 
R    3   1   1   1   2   2   1  2161  2163       1.3450    0.0282 
R    3   1   1   1   2   2   1  2155  2156       1.0800    0.0299 
R    3   1   1   1   2   2   1  2157  2158       1.1110    0.0303 
R    3   1   1   1   2   2   1  2157  2159       1.1110    0.0303 
R    3   1   1   1   2   2   1  2157  2160       1.1110    0.0303 
R    3   1   1   1   2   2   1  2163  2164       0.9970    0.0259 
R    3   1   1   1   2   2   1  2163  2165       1.4300    0.0304 
R    3   1   1   1   2   2   1  2169  2168       1.2300    0.0218 
R    3   1   1   1   2   2   1  2168  2165       1.4900    0.0344 
R    3   1   1   1   2   2   1  2168  2170       1.3000    0.0337 
R    3   1   1   1   2   2   1  2165  2166       1.0800    0.0299 
R    3   1   1   1   2   2   1  2165  2167       1.0800    0.0299 
R    3   1   1   1   2   2   1  2183  2182       1.2300    0.0218 
R    3   1   1   1   2   2   1  2182  2171       1.4900    0.0344 
R    3   1   1   1   2   2   1  2182  2184       1.3000    0.0337 
R    3   1   1   1   2   2   1  2170  2171       1.4340    0.0304 
R    3   1   1   1   2   2   1  2171  2176       1.5270    0.0364 
R    3   1   1   1   2   2   1  2176  2179       1.5370    0.0364 
R    3   1   1   1   2   2   1  2179  2173       1.5370    0.0364 
R    3   1   1   1   2   2   1  2170  2173       1.4550    0.0304 
R    3   1   1   1   2   2   1  2172  2171       1.0800    0.0299 
R    3   1   1   1   2   2   1  2180  2179       1.1110    0.0309 
R    3   1   1   1   2   2   1  2181  2179       1.1110    0.0309 
R    3   1   1   1   2   2   1  2174  2173       1.1110    0.0309 
R    3   1   1   1   2   2   1  2175  2173       1.1110    0.0309 
R    3   1   1   1   2   2   1  2177  2176       1.1110    0.0309 
R    3   1   1   1   2   2   1  2178  2176       1.1110    0.0309 
R    3   1   1   1   2   2   1  2197  2188       1.4900    0.0344 
R    3   1   1   1   2   2   1  2197  2199       1.3450    0.0282 
R    3   1   1   1   2   2   1  2184  2188       1.4340    0.0304 
R    3   1   1   1   2   2   1  2188  2190       1.5270    0.0364 
R    3   1   1   1   2   2   1  2193  2190       1.5370    0.0364 
R    3   1   1   1   2   2   1  2193  2185       1.5370    0.0364 
R    3   1   1   1   2   2   1  2185  2184       1.4550    0.0304 
R    3   1   1   1   2   2   1  2189  2188       1.0837    0.0314 
R    3   1   1   1   2   2   1  2193  2194       1.1110    0.0309 
R    3   1   1   1   2   2   1  2193  2195       1.4300    0.0263 
R    3   1   1   1   2   2   1  2195  2196       0.9600    0.0233 
R    3   1   1   1   2   2   1  2185  2186       1.1137    0.0314 
R    3   1   1   1   2   2   1  2185  2187       1.1137    0.0314 
R    3   1   1   1   2   2   1  2190  2191       0.4930    0.0314 
R    3   1   1   1   2   2   1  2190  2192       0.4930    0.0314 
R    3   1   1   1   2   2   1  2198  2197       1.2300    0.0218 
R    3   1   1   1   2   2   1  2199  2200       0.9970    0.0259 
R    3   1   1   1   2   2   1  2199  2201       1.4300    0.0304 
R    3   1   1   1   2   2   1  2205  2204       1.2300    0.0218 
R    3   1   1   1   2   2   1  2204  2201       1.4900    0.0344 
R    3   1   1   1   2   2   1  2204  2206       1.3000    0.0337 
R    3   1   1   1   2   2   1  2201  2202       1.0800    0.0299 
R    3   1   1   1   2   2   1  2201  2203       1.0800    0.0299 
R    3   1   1   1   2   2   1  2219  2218       1.2300    0.0218 
R    3   1   1   1   2   2   1  2218  2207       1.4900    0.0344 
R    3   1   1   1   2   2   1  2218  2220       1.3450    0.0282 
R    3   1   1   1   2   2   1  2206  2207       1.4340    0.0304 
R    3   1   1   1   2   2   1  2207  2212       1.5270    0.0364 
R    3   1   1   1   2   2   1  2212  2215       1.5370    0.0364 
R    3   1   1   1   2   2   1  2215  2209       1.5370    0.0364 
R    3   1   1   1   2   2   1  2206  2209       1.4550    0.0304 
R    3   1   1   1   2   2   1  2208  2207       1.0800    0.0299 
R    3   1   1   1   2   2   1  2216  2215       1.1110    0.0309 
R    3   1   1   1   2   2   1  2217  2215       1.1110    0.0309 
R    3   1   1   1   2   2   1  2210  2209       1.1110    0.0309 
R    3   1   1   1   2   2   1  2211  2209       1.1110    0.0309 
R    3   1   1   1   2   2   1  2213  2212       1.1110    0.0309 
R    3   1   1   1   2   2   1  2214  2212       1.1110    0.0309 
R    3   1   1   1   2   2   1  2224  2222       1.5000    0.0364 
R    3   1   1   1   2   2   1  2226  2224       1.4200    0.0263 
R    3   1   1   1   2   2   1  2228  2224       1.5380    0.0364 
R    3   1   1   1   2   2   1  2220  2221       0.9970    0.0259 
R    3   1   1   1   2   2   1  2220  2222       1.4300    0.0304 
R    3   1   1   1   2   2   1  2233  2232       1.2300    0.0218 
R    3   1   1   1   2   2   1  2232  2222       1.4900    0.0344 
R    3   1   1   1   2   2   1  2232  2234       1.3450    0.0282 
R    3   1   1   1   2   2   1  2222  2223       1.0800    0.0299 
R    3   1   1   1   2   2   1  2224  2225       1.1110    0.0309 
R    3   1   1   1   2   2   1  2226  2227       0.9600    0.0233 
R    3   1   1   1   2   2   1  2228  2229       1.1110    0.0303 
R    3   1   1   1   2   2   1  2228  2230       1.1110    0.0303 
R    3   1   1   1   2   2   1  2228  2231       1.1110    0.0303 
R    3   1   1   1   2   2   1  2234  2235       0.9970    0.0259 
R    3   1   1   1   2   2   1  2234  2236       1.4300    0.0304 
R    3   1   1   1   2   2   1  2240  2239       1.2300    0.0218 
R    3   1   1   1   2   2   1  2239  2236       1.4900    0.0344 
R    3   1   1   1   2   2   1  2239  2241       1.3000    0.0337 
R    3   1   1   1   2   2   1  2236  2237       1.0800    0.0299 
R    3   1   1   1   2   2   1  2236  2238       1.0800    0.0299 
R    3   1   1   1   2   2   1  2254  2253       1.2300    0.0218 
R    3   1   1   1   2   2   1  2253  2242       1.4900    0.0344 
R    3   1   1   1   2   2   1  2253  2255       1.3450    0.0282 
R    3   1   1   1   2   2   1  2241  2242       1.4340    0.0304 
R    3   1   1   1   2   2   1  2242  2247       1.5270    0.0364 
R    3   1   1   1   2   2   1  2247  2250       1.5370    0.0364 
R    3   1   1   1   2   2   1  2250  2244       1.5370    0.0364 
R    3   1   1   1   2   2   1  2241  2244       1.4550    0.0304 
R    3   1   1   1   2   2   1  2243  2242       1.0800    0.0299 
R    3   1   1   1   2   2   1  2251  2250       1.1110    0.0309 
R    3   1   1   1   2   2   1  2252  2250       1.1110    0.0309 
R    3   1   1   1   2   2   1  2245  2244       1.1110    0.0309 
R    3   1   1   1   2   2   1  2246  2244       1.1110    0.0309 
R    3   1   1   1   2   2   1  2248  2247       1.1110    0.0309 
R    3   1   1   1   2   2   1  2249  2247       1.1110    0.0309 
R    3   1   1   1   2   2   1  2259  2257       1.5380    0.0364 
R    3   1   1   1   2   2   1  2255  2256       0.9970    0.0259 
R    3   1   1   1   2   2   1  2255  2257       1.4300    0.0304 
R    3   1   1   1   2   2   1  2264  2263       1.2300    0.0218 
R    3   1   1   1   2   2   1  2263  2257       1.4900    0.0344 
R    3   1   1   1   2   2   1  2263  2265       1.3450    0.0282 
R    3   1   1   1   2   2   1  2257  2258       1.0800    0.0299 
R    3   1   1   1   2   2   1  2259  2260       1.1110    0.0303 
R    3   1   1   1   2   2   1  2259  2261       1.1110    0.0303 
R    3   1   1   1   2   2   1  2259  2262       1.1110    0.0303 
R    3   1   1   1   2   2   1  2265  2266       0.9970    0.0259 
R    3   1   1   1   2   2   1  2265  2267       1.4300    0.0304 
R    3   1   1   1   2   2   1  2271  2270       1.2300    0.0218 
R    3   1   1   1   2   2   1  2270  2267       1.4900    0.0344 
R    3   1   1   1   2   2   1  2270  2272       1.3000    0.0337 
R    3   1   1   1   2   2   1  2267  2268       1.0800    0.0299 
R    3   1   1   1   2   2   1  2267  2269       1.0800    0.0299 
R    3   1   1   1   2   2   1  2285  2284       1.2300    0.0218 
R    3   1   1   1   2   2   1  2284  2273       1.4900    0.0344 
R    3   1   1   1   2   2   1  2284  2286       1.3000    0.0337 
R    3   1   1   1   2   2   1  2272  2273       1.4340    0.0304 
R    3   1   1   1   2   2   1  2273  2278       1.5270    0.0364 
R    3   1   1   1   2   2   1  2278  2281       1.5370    0.0364 
R    3   1   1   1   2   2   1  2281  2275       1.5370    0.0364 
R    3   1   1   1   2   2   1  2272  2275       1.4550    0.0304 
R    3   1   1   1   2   2   1  2274  2273       1.0800    0.0299 
R    3   1   1   1   2   2   1  2282  2281       1.1110    0.0309 
R    3   1   1   1   2   2   1  2283  2281       1.1110    0.0309 
R    3   1   1   1   2   2   1  2276  2275       1.1110    0.0309 
R    3   1   1   1   2   2   1  2277  2275       1.1110    0.0309 
R    3   1   1   1   2   2   1  2279  2278       1.1110    0.0309 
R    3   1   1   1   2   2   1  2280  2278       1.1110    0.0309 
R    3   1   1   1   2   2   1  2299  2290       1.4900    0.0344 
R    3   1   1   1   2   2   1  2299  2301       1.3450    0.0282 
R    3   1   1   1   2   2   1  2286  2290       1.4340    0.0304 
R    3   1   1   1   2   2   1  2290  2292       1.5270    0.0364 
R    3   1   1   1   2   2   1  2295  2292       1.5370    0.0364 
R    3   1   1   1   2   2   1  2295  2287       1.5370    0.0364 
R    3   1   1   1   2   2   1  2287  2286       1.4550    0.0304 
R    3   1   1   1   2   2   1  2291  2290       1.0837    0.0314 
R    3   1   1   1   2   2   1  2295  2296       1.1110    0.0309 
R    3   1   1   1   2   2   1  2295  2297       1.4300    0.0263 
R    3   1   1   1   2   2   1  2297  2298       0.9600    0.0233 
R    3   1   1   1   2   2   1  2287  2288       1.1137    0.0314 
R    3   1   1   1   2   2   1  2287  2289       1.1137    0.0314 
R    3   1   1   1   2   2   1  2292  2293       0.4930    0.0314 
R    3   1   1   1   2   2   1  2292  2294       0.4930    0.0314 
R    3   1   1   1   2   2   1  2300  2299       1.2300    0.0218 
R    3   1   1   1   2   2   1  2301  2302       0.9970    0.0259 
R    3   1   1   1   2   2   1  2301  2303       1.4300    0.0304 
R    3   1   1   1   2   2   1  2307  2306       1.2300    0.0218 
R    3   1   1   1   2   2   1  2306  2303       1.4900    0.0344 
R    3   1   1   1   2   2   1  2306  2308       1.3450    0.0282 
R    3   1   1   1   2   2   1  2303  2304       1.0800    0.0299 
R    3   1   1   1   2   2   1  2303  2305       1.0800    0.0299 
R    3   1   1   1   2   2   1  2312  2310       1.5380    0.0364 
R    3   1   1   1   2   2   1  2315  2312       1.4900    0.0358 
R    3   1   1   1   2   2   1  2316  2315       1.3750    0.0311 
R    3   1   1   1   2   2   1  2318  2315       1.3750    0.0311 
R    3   1   1   1   2   2   1  2320  2316       1.3750    0.0311 
R    3   1   1   1   2   2   1  2322  2318       1.3750    0.0311 
R    3   1   1   1   2   2   1  2324  2320       1.3750    0.0311 
R    3   1   1   1   2   2   1  2324  2322       1.3750    0.0311 
R    3   1   1   1   2   2   1  2308  2309       0.9970    0.0259 
R    3   1   1   1   2   2   1  2308  2310       1.4300    0.0304 
R    3   1   1   1   2   2   1  2327  2326       1.2300    0.0218 
R    3   1   1   1   2   2   1  2326  2310       1.4900    0.0344 
R    3   1   1   1   2   2   1  2326  2328       1.3000    0.0337 
R    3   1   1   1   2   2   1  2310  2311       1.0800    0.0299 
R    3   1   1   1   2   2   1  2312  2313       1.1110    0.0309 
R    3   1   1   1   2   2   1  2312  2314       1.1110    0.0309 
R    3   1   1   1   2   2   1  2316  2317       1.0800    0.0295 
R    3   1   1   1   2   2   1  2318  2319       1.0800    0.0295 
R    3   1   1   1   2   2   1  2320  2321       1.0800    0.0295 
R    3   1   1   1   2   2   1  2322  2323       1.0800    0.0295 
R    3   1   1   1   2   2   1  2324  2325       1.0800    0.0295 
R    3   1   1   1   2   2   1  2341  2332       1.4900    0.0344 
R    3   1   1   1   2   2   1  2341  2343       1.3450    0.0282 
R    3   1   1   1   2   2   1  2328  2332       1.4340    0.0304 
R    3   1   1   1   2   2   1  2332  2334       1.5270    0.0364 
R    3   1   1   1   2   2   1  2337  2334       1.5370    0.0364 
R    3   1   1   1   2   2   1  2337  2329       1.5370    0.0364 
R    3   1   1   1   2   2   1  2329  2328       1.4550    0.0304 
R    3   1   1   1   2   2   1  2333  2332       1.0837    0.0314 
R    3   1   1   1   2   2   1  2337  2338       1.1110    0.0309 
R    3   1   1   1   2   2   1  2337  2339       1.4300    0.0263 
R    3   1   1   1   2   2   1  2339  2340       0.9600    0.0233 
R    3   1   1   1   2   2   1  2329  2330       1.1137    0.0314 
R    3   1   1   1   2   2   1  2329  2331       1.1137    0.0314 
R    3   1   1   1   2   2   1  2334  2335       0.4930    0.0314 
R    3   1   1   1   2   2   1  2334  2336       0.4930    0.0314 
R    3   1   1   1   2   2   1  2342  2341       1.2300    0.0218 
R    3   1   1   1   2   2   1  2343  2344       0.9970    0.0259 
R    3   1   1   1   2   2   1  2343  2345       1.4300    0.0304 
R    3   1   1   1   2   2   1  2349  2348       1.2300    0.0218 
R    3   1   1   1   2   2   1  2348  2345       1.4900    0.0344 
R    3   1   1   1   2   2   1  2348  2350       1.3450    0.0282 
R    3   1   1   1   2   2   1  2345  2346       1.0800    0.0299 
R    3   1   1   1   2   2   1  2345  2347       1.0800    0.0299 
R    3   1   1   1   2   2   1  2354  2352       1.5380    0.0364 
R    3   1   1   1   2   2   1  2350  2351       0.9970    0.0259 
R    3   1   1   1   2   2   1  2350  2352       1.4300    0.0304 
R    3   1   1   1   2   2   1  2359  2358       1.2300    0.0218 
R    3   1   1   1   2   2   1  2358  2352       1.4900    0.0344 
R    3   1   1   1   2   2   1  2358  2360       1.3450    0.0282 
R    3   1   1   1   2   2   1  2352  2353       1.0800    0.0299 
R    3   1   1   1   2   2   1  2354  2355       1.1110    0.0303 
R    3   1   1   1   2   2   1  2354  2356       1.1110    0.0303 
R    3   1   1   1   2   2   1  2354  2357       1.1110    0.0303 
R    3   1   1   1   2   2   1  2364  2362       1.5000    0.0364 
R    3   1   1   1   2   2   1  2366  2364       1.5380    0.0364 
R    3   1   1   1   2   2   1  2370  2364       1.5380    0.0364 
R    3   1   1   1   2   2   1  2360  2361       0.9970    0.0259 
R    3   1   1   1   2   2   1  2360  2362       1.4300    0.0304 
R    3   1   1   1   2   2   1  2375  2374       1.2300    0.0218 
R    3   1   1   1   2   2   1  2374  2362       1.4900    0.0344 
R    3   1   1   1   2   2   1  2374  2376       1.3450    0.0282 
R    3   1   1   1   2   2   1  2362  2363       1.0800    0.0299 
R    3   1   1   1   2   2   1  2364  2365       1.1110    0.0309 
R    3   1   1   1   2   2   1  2366  2367       1.1110    0.0303 
R    3   1   1   1   2   2   1  2366  2368       1.1110    0.0303 
R    3   1   1   1   2   2   1  2366  2369       1.1110    0.0303 
R    3   1   1   1   2   2   1  2370  2371       1.1110    0.0303 
R    3   1   1   1   2   2   1  2370  2372       1.1110    0.0303 
R    3   1   1   1   2   2   1  2370  2373       1.1110    0.0303 
R    3   1   1   1   2   2   1  2376  2377       0.9970    0.0259 
R    3   1   1   1   2   2   1  2376  2378       1.4300    0.0304 
R    3   1   1   1   2   2   1  2382  2381       1.2300    0.0218 
R    3   1   1   1   2   2   1  2381  2378       1.4900    0.0344 
R    3   1   1   1   2   2   1  2381  2383       1.3450    0.0282 
R    3   1   1   1   2   2   1  2378  2379       1.0800    0.0299 
R    3   1   1   1   2   2   1  2378  2380       1.0800    0.0299 
R    3   1   1   1   2   2   1  2387  2385       1.5380    0.0364 
R    3   1   1   1   2   2   1  2383  2384       0.9970    0.0259 
R    3   1   1   1   2   2   1  2383  2385       1.4300    0.0304 
R    3   1   1   1   2   2   1  2392  2391       1.2300    0.0218 
R    3   1   1   1   2   2   1  2391  2385       1.4900    0.0344 
R    3   1   1   1   2   2   1  2391  2393       1.3450    0.0282 
R    3   1   1   1   2   2   1  2385  2386       1.0800    0.0299 
R    3   1   1   1   2   2   1  2387  2388       1.1110    0.0303 
R    3   1   1   1   2   2   1  2387  2389       1.1110    0.0303 
R    3   1   1   1   2   2   1  2387  2390       1.1110    0.0303 
R    3   1   1   1   2   2   1  2397  2395       1.5380    0.0364 
R    3   1   1   1   2   2   1  2400  2397       1.5300    0.0364 
R    3   1   1   1   2   2   1  2403  2400       1.5300    0.0364 
R    3   1   1   1   2   2   1  2406  2403       1.5300    0.0364 
R    3   1   1   1   2   2   1  2409  2406       1.4800    0.0384 
R    3   1   1   1   2   2   1  2393  2394       0.9970    0.0259 
R    3   1   1   1   2   2   1  2393  2395       1.4300    0.0304 
R    3   1   1   1   2   2   1  2414  2413       1.2300    0.0218 
R    3   1   1   1   2   2   1  2413  2395       1.4900    0.0344 
R    3   1   1   1   2   2   1  2413  2415       1.3450    0.0282 
R    3   1   1   1   2   2   1  2395  2396       1.0800    0.0299 
R    3   1   1   1   2   2   1  2397  2398       1.1110    0.0309 
R    3   1   1   1   2   2   1  2397  2399       1.1110    0.0309 
R    3   1   1   1   2   2   1  2400  2401       1.1110    0.0309 
R    3   1   1   1   2   2   1  2400  2402       1.1110    0.0309 
R    3   1   1   1   2   2   1  2403  2404       1.1110    0.0309 
R    3   1   1   1   2   2   1  2403  2405       1.1110    0.0309 
R    3   1   1   1   2   2   1  2406  2407       1.1110    0.0309 
R    3   1   1   1   2   2   1  2406  2408       1.1110    0.0309 
R    3   1   1   1   2   2   1  2409  2410       1.0400    0.0271 
R    3   1   1   1   2   2   1  2409  2411       1.0400    0.0271 
R    3   1   1   1   2   2   1  2409  2412       1.0400    0.0271 
R    3   1   1   1   2   2   1  2415  2416       0.9970    0.0259 
R    3   1   1   1   2   2   1  2415  2417       1.4300    0.0304 
R    3   1   1   1   2   2   1  2421  2420       1.2300    0.0218 
R    3   1   1   1   2   2   1  2420  2417       1.4900    0.0344 
R    3   1   1   1   2   2   1  2420  2422       1.3450    0.0282 
R    3   1   1   1   2   2   1  2417  2418       1.0800    0.0299 
R    3   1   1   1   2   2   1  2417  2419       1.0800    0.0299 
R    3   1   1   1   2   2   1  2426  2424       1.5380    0.0364 
R    3   1   1   1   2   2   1  2429  2426       1.5300    0.0364 
R    3   1   1   1   2   2   1  2432  2429       1.5220    0.0384 
R    3   1   1   1   2   2   1  2433  2432       1.2600    0.0237 
R    3   1   1   1   2   2   1  2434  2432       1.2600    0.0237 
R    3   1   1   1   2   2   1  2422  2423       0.9970    0.0259 
R    3   1   1   1   2   2   1  2422  2424       1.4300    0.0304 
R    3   1   1   1   2   2   1  2436  2435       1.2300    0.0218 
R    3   1   1   1   2   2   1  2435  2424       1.4900    0.0344 
R    3   1   1   1   2   2   1  2435  2437       1.3450    0.0282 
R    3   1   1   1   2   2   1  2424  2425       1.0800    0.0299 
R    3   1   1   1   2   2   1  2426  2427       1.1110    0.0309 
R    3   1   1   1   2   2   1  2426  2428       1.1110    0.0309 
R    3   1   1   1   2   2   1  2429  2430       1.1110    0.0309 
R    3   1   1   1   2   2   1  2429  2431       1.1110    0.0309 
R    3   1   1   1   2   2   1  2441  2439       1.5380    0.0364 
R    3   1   1   1   2   2   1  2437  2438       0.9970    0.0259 
R    3   1   1   1   2   2   1  2437  2439       1.4300    0.0304 
R    3   1   1   1   2   2   1  2446  2445       1.2300    0.0218 
R    3   1   1   1   2   2   1  2445  2439       1.4900    0.0344 
R    3   1   1   1   2   2   1  2445  2447       1.3450    0.0282 
R    3   1   1   1   2   2   1  2439  2440       1.0800    0.0299 
R    3   1   1   1   2   2   1  2441  2442       1.1110    0.0303 
R    3   1   1   1   2   2   1  2441  2443       1.1110    0.0303 
R    3   1   1   1   2   2   1  2441  2444       1.1110    0.0303 
R    3   1   1   1   2   2   1  2447  2448       0.9970    0.0259 
R    3   1   1   1   2   2   1  2447  2449       1.4300    0.0304 
R    3   1   1   1   2   2   1  2453  2452       1.2300    0.0218 
R    3   1   1   1   2   2   1  2452  2449       1.4900    0.0344 
R    3   1   1   1   2   2   1  2452  2454       1.3000    0.0337 
R    3   1   1   1   2   2   1  2449  2450       1.0800    0.0299 
R    3   1   1   1   2   2   1  2449  2451       1.0800    0.0299 
R    3   1   1   1   2   2   1  2467  2466       1.2300    0.0218 
R    3   1   1   1   2   2   1  2466  2455       1.4900    0.0344 
R    3   1   1   1   2   2   1  2466  2468       1.3450    0.0282 
R    3   1   1   1   2   2   1  2454  2455       1.4340    0.0304 
R    3   1   1   1   2   2   1  2455  2460       1.5270    0.0364 
R    3   1   1   1   2   2   1  2460  2463       1.5370    0.0364 
R    3   1   1   1   2   2   1  2463  2457       1.5370    0.0364 
R    3   1   1   1   2   2   1  2454  2457       1.4550    0.0304 
R    3   1   1   1   2   2   1  2456  2455       1.0800    0.0299 
R    3   1   1   1   2   2   1  2464  2463       1.1110    0.0309 
R    3   1   1   1   2   2   1  2465  2463       1.1110    0.0309 
R    3   1   1   1   2   2   1  2458  2457       1.1110    0.0309 
R    3   1   1   1   2   2   1  2459  2457       1.1110    0.0309 
R    3   1   1   1   2   2   1  2461  2460       1.1110    0.0309 
R    3   1   1   1   2   2   1  2462  2460       1.1110    0.0309 
R    3   1   1   1   2   2   1  2472  2470       1.5380    0.0364 
R    3   1   1   1   2   2   1  2475  2472       1.5300    0.0364 
R    3   1   1   1   2   2   1  2478  2475       1.5220    0.0384 
R    3   1   1   1   2   2   1  2479  2478       1.2300    0.0213 
R    3   1   1   1   2   2   1  2480  2478       1.3600    0.0262 
R    3   1   1   1   2   2   1  2468  2469       0.9970    0.0259 
R    3   1   1   1   2   2   1  2468  2470       1.4300    0.0304 
R    3   1   1   1   2   2   1  2484  2483       1.2300    0.0218 
R    3   1   1   1   2   2   1  2483  2470       1.4900    0.0344 
R    3   1   1   1   2   2   1  2483  2485       1.3450    0.0282 
R    3   1   1   1   2   2   1  2470  2471       1.0800    0.0299 
R    3   1   1   1   2   2   1  2472  2473       1.1110    0.0309 
R    3   1   1   1   2   2   1  2472  2474       1.1110    0.0309 
R    3   1   1   1   2   2   1  2475  2476       1.1110    0.0309 
R    3   1   1   1   2   2   1  2475  2477       1.1110    0.0309 
R    3   1   1   1   2   2   1  2480  2481       1.0000    0.0248 
R    3   1   1   1   2   2   1  2480  2482       1.0000    0.0248 
R    3   1   1   1   2   2   1  2485  2486       0.9970    0.0259 
R    3   1   1   1   2   2   1  2485  2487       1.4300    0.0304 
R    3   1   1   1   2   2   1  2491  2490       1.2300    0.0218 
R    3   1   1   1   2   2   1  2490  2487       1.4900    0.0344 
R    3   1   1   1   2   2   1  2490  2492       1.3000    0.0337 
R    3   1   1   1   2   2   1  2487  2488       1.0800    0.0299 
R    3   1   1   1   2   2   1  2487  2489       1.0800    0.0299 
R    3   1   1   1   2   2   1  2505  2504       1.2300    0.0218 
R    3   1   1   1   2   2   1  2504  2493       1.4900    0.0344 
R    3   1   1   1   2   2   1  2504  2506       1.3450    0.0282 
R    3   1   1   1   2   2   1  2492  2493       1.4340    0.0304 
R    3   1   1   1   2   2   1  2493  2498       1.5270    0.0364 
R    3   1   1   1   2   2   1  2498  2501       1.5370    0.0364 
R    3   1   1   1   2   2   1  2501  2495       1.5370    0.0364 
R    3   1   1   1   2   2   1  2492  2495       1.4550    0.0304 
R    3   1   1   1   2   2   1  2494  2493       1.0800    0.0299 
R    3   1   1   1   2   2   1  2502  2501       1.1110    0.0309 
R    3   1   1   1   2   2   1  2503  2501       1.1110    0.0309 
R    3   1   1   1   2   2   1  2496  2495       1.1110    0.0309 
R    3   1   1   1   2   2   1  2497  2495       1.1110    0.0309 
R    3   1   1   1   2   2   1  2499  2498       1.1110    0.0309 
R    3   1   1   1   2   2   1  2500  2498       1.1110    0.0309 
R    3   1   1   1   2   2   1  2510  2508       1.5380    0.0364 
R    3   1   1   1   2   2   1  2513  2510       1.5300    0.0364 
R    3   1   1   1   2   2   1  2516  2513       1.5300    0.0364 
R    3   1   1   1   2   2   1  2519  2516       1.4900    0.0336 
R    3   1   1   1   2   2   1  2521  2519       1.3650    0.0252 
R    3   1   1   1   2   2   1  2522  2521       1.3650    0.0252 
R    3   1   1   1   2   2   1  2525  2521       1.3650    0.0252 
R    3   1   1   1   2   2   1  2506  2507       0.9970    0.0259 
R    3   1   1   1   2   2   1  2506  2508       1.4300    0.0304 
R    3   1   1   1   2   2   1  2529  2528       1.2300    0.0218 
R    3   1   1   1   2   2   1  2528  2508       1.4900    0.0344 
R    3   1   1   1   2   2   1  2528  2530       1.3450    0.0282 
R    3   1   1   1   2   2   1  2508  2509       1.0800    0.0299 
R    3   1   1   1   2   2   1  2510  2511       1.1110    0.0309 
R    3   1   1   1   2   2   1  2510  2512       1.1110    0.0309 
R    3   1   1   1   2   2   1  2513  2514       1.1110    0.0309 
R    3   1   1   1   2   2   1  2513  2515       1.1110    0.0309 
R    3   1   1   1   2   2   1  2516  2517       1.1110    0.0309 
R    3   1   1   1   2   2   1  2516  2518       1.1110    0.0309 
R    3   1   1   1   2   2   1  2519  2520       1.0000    0.0255 
R    3   1   1   1   2   2   1  2522  2523       1.0000    0.0255 
R    3   1   1   1   2   2   1  2522  2524       1.0000    0.0255 
R    3   1   1   1   2   2   1  2525  2526       1.0000    0.0255 
R    3   1   1   1   2   2   1  2525  2527       1.0000    0.0255 
R    3   1   1   1   2   2   1  2530  2531       0.9970    0.0259 
R    3   1   1   1   2   2   1  2530  2532       1.4300    0.0304 
R    3   1   1   1   2   2   1  2536  2535       1.2300    0.0218 
R    3   1   1   1   2   2   1  2535  2532       1.4900    0.0344 
R    3   1   1   1   2   2   1  2535  2537       1.3450    0.0282 
R    3   1   1   1   2   2   1  2532  2533       1.0800    0.0299 
R    3   1   1   1   2   2   1  2532  2534       1.0800    0.0299 
R    3   1   1   1   2   2   1  2541  2539       1.5380    0.0364 
R    3   1   1   1   2   2   1  2544  2541       1.4200    0.0263 
R    3   1   1   1   2   2   1  2537  2538       0.9970    0.0259 
R    3   1   1   1   2   2   1  2537  2539       1.4300    0.0304 
R    3   1   1   1   2   2   1  2547  2546       1.2300    0.0218 
R    3   1   1   1   2   2   1  2546  2539       1.4900    0.0344 
R    3   1   1   1   2   2   1  2546  2548       1.3450    0.0282 
R    3   1   1   1   2   2   1  2539  2540       1.0800    0.0299 
R    3   1   1   1   2   2   1  2541  2542       1.1110    0.0309 
R    3   1   1   1   2   2   1  2541  2543       1.1110    0.0309 
R    3   1   1   1   2   2   1  2544  2545       0.9600    0.0233 
R    3   1   1   1   2   2   1  2552  2550       1.5380    0.0364 
R    3   1   1   1   2   2   1  2555  2552       1.5300    0.0364 
R    3   1   1   1   2   2   1  2558  2555       1.5220    0.0384 
R    3   1   1   1   2   2   1  2559  2558       1.2600    0.0237 
R    3   1   1   1   2   2   1  2560  2558       1.2600    0.0237 
R    3   1   1   1   2   2   1  2548  2549       0.9970    0.0259 
R    3   1   1   1   2   2   1  2548  2550       1.4300    0.0304 
R    3   1   1   1   2   2   1  2562  2561       1.2300    0.0218 
R    3   1   1   1   2   2   1  2561  2550       1.4900    0.0344 
R    3   1   1   1   2   2   1  2561  2563       1.3450    0.0282 
R    3   1   1   1   2   2   1  2550  2551       1.0800    0.0299 
R    3   1   1   1   2   2   1  2552  2553       1.1110    0.0309 
R    3   1   1   1   2   2   1  2552  2554       1.1110    0.0309 
R    3   1   1   1   2   2   1  2555  2556       1.1110    0.0309 
R    3   1   1   1   2   2   1  2555  2557       1.1110    0.0309 
R    3   1   1   1   2   2   1  2563  2564       0.9970    0.0259 
R    3   1   1   1   2   2   1  2563  2565       1.4300    0.0304 
R    3   1   1   1   2   2   1  2569  2568       1.2300    0.0218 
R    3   1   1   1   2   2   1  2568  2565       1.4900    0.0344 
R    3   1   1   1   2   2   1  2568  2570       1.3000    0.0337 
R    3   1   1   1   2   2   1  2565  2566       1.0800    0.0299 
R    3   1   1   1   2   2   1  2565  2567       1.0800    0.0299 
R    3   1   1   1   2   2   1  2583  2582       1.2300    0.0218 
R    3   1   1   1   2   2   1  2582  2571       1.4900    0.0344 
R    3   1   1   1   2   2   1  2582  2584       1.3450    0.0282 
R    3   1   1   1   2   2   1  2570  2571       1.4340    0.0304 
R    3   1   1   1   2   2   1  2571  2576       1.5270    0.0364 
R    3   1   1   1   2   2   1  2576  2579       1.5370    0.0364 
R    3   1   1   1   2   2   1  2579  2573       1.5370    0.0364 
R    3   1   1   1   2   2   1  2570  2573       1.4550    0.0304 
R    3   1   1   1   2   2   1  2572  2571       1.0800    0.0299 
R    3   1   1   1   2   2   1  2580  2579       1.1110    0.0309 
R    3   1   1   1   2   2   1  2581  2579       1.1110    0.0309 
R    3   1   1   1   2   2   1  2574  2573       1.1110    0.0309 
R    3   1   1   1   2   2   1  2575  2573       1.1110    0.0309 
R    3   1   1   1   2   2   1  2577  2576       1.1110    0.0309 
R    3   1   1   1   2   2   1  2578  2576       1.1110    0.0309 
R    3   1   1   1   2   2   1  2588  2586       1.5380    0.0364 
R    3   1   1   1   2   2   1  2591  2588       1.5300    0.0364 
R    3   1   1   1   2   2   1  2594  2591       1.5220    0.0384 
R    3   1   1   1   2   2   1  2595  2594       1.2300    0.0213 
R    3   1   1   1   2   2   1  2596  2594       1.3600    0.0262 
R    3   1   1   1   2   2   1  2584  2585       0.9970    0.0259 
R    3   1   1   1   2   2   1  2584  2586       1.4300    0.0304 
R    3   1   1   1   2   2   1  2600  2599       1.2300    0.0218 
R    3   1   1   1   2   2   1  2599  2586       1.4900    0.0344 
R    3   1   1   1   2   2   1  2599  2601       1.3450    0.0282 
R    3   1   1   1   2   2   1  2586  2587       1.0800    0.0299 
R    3   1   1   1   2   2   1  2588  2589       1.1110    0.0309 
R    3   1   1   1   2   2   1  2588  2590       1.1110    0.0309 
R    3   1   1   1   2   2   1  2591  2592       1.1110    0.0309 
R    3   1   1   1   2   2   1  2591  2593       1.1110    0.0309 
R    3   1   1   1   2   2   1  2596  2597       1.0000    0.0248 
R    3   1   1   1   2   2   1  2596  2598       1.0000    0.0248 
R    3   1   1   1   2   2   1  2601  2602       0.9970    0.0259 
R    3   1   1   1   2   2   1  2601  2603       1.4300    0.0304 
R    3   1   1   1   2   2   1  2607  2606       1.2300    0.0218 
R    3   1   1   1   2   2   1  2606  2603       1.4900    0.0344 
R    3   1   1   1   2   2   1  2606  2608       1.3450    0.0282 
R    3   1   1   1   2   2   1  2603  2604       1.0800    0.0299 
R    3   1   1   1   2   2   1  2603  2605       1.0800    0.0299 
R    3   1   1   1   2   2   1  2612  2610       1.5000    0.0364 
R    3   1   1   1   2   2   1  2614  2612       1.5380    0.0364 
R    3   1   1   1   2   2   1  2618  2612       1.5380    0.0364 
R    3   1   1   1   2   2   1  2608  2609       0.9970    0.0259 
R    3   1   1   1   2   2   1  2608  2610       1.4300    0.0304 
R    3   1   1   1   2   2   1  2623  2622       1.2300    0.0218 
R    3   1   1   1   2   2   1  2622  2610       1.4900    0.0344 
R    3   1   1   1   2   2   1  2622  2624       1.3450    0.0282 
R    3   1   1   1   2   2   1  2610  2611       1.0800    0.0299 
R    3   1   1   1   2   2   1  2612  2613       1.1110    0.0309 
R    3   1   1   1   2   2   1  2614  2615       1.1110    0.0303 
R    3   1   1   1   2   2   1  2614  2616       1.1110    0.0303 
R    3   1   1   1   2   2   1  2614  2617       1.1110    0.0303 
R    3   1   1   1   2   2   1  2618  2619       1.1110    0.0303 
R    3   1   1   1   2   2   1  2618  2620       1.1110    0.0303 
R    3   1   1   1   2   2   1  2618  2621       1.1110    0.0303 
R    3   1   1   1   2   2   1  2628  2626       1.5380    0.0364 
R    3   1   1   1   2   2   1  2631  2628       1.5300    0.0364 
R    3   1   1   1   2   2   1  2634  2631       1.5300    0.0364 
R    3   1   1   1   2   2   1  2637  2634       1.4900    0.0336 
R    3   1   1   1   2   2   1  2639  2637       1.3650    0.0252 
R    3   1   1   1   2   2   1  2640  2639       1.3650    0.0252 
R    3   1   1   1   2   2   1  2643  2639       1.3650    0.0252 
R    3   1   1   1   2   2   1  2624  2625       0.9970    0.0259 
R    3   1   1   1   2   2   1  2624  2626       1.4300    0.0304 
R    3   1   1   1   2   2   1  2647  2646       1.2300    0.0218 
R    3   1   1   1   2   2   1  2646  2626       1.4900    0.0344 
R    3   1   1   1   2   2   1  2646  2648       1.3450    0.0282 
R    3   1   1   1   2   2   1  2626  2627       1.0800    0.0299 
R    3   1   1   1   2   2   1  2628  2629       1.1110    0.0309 
R    3   1   1   1   2   2   1  2628  2630       1.1110    0.0309 
R    3   1   1   1   2   2   1  2631  2632       1.1110    0.0309 
R    3   1   1   1   2   2   1  2631  2633       1.1110    0.0309 
R    3   1   1   1   2   2   1  2634  2635       1.1110    0.0309 
R    3   1   1   1   2   2   1  2634  2636       1.1110    0.0309 
R    3   1   1   1   2   2   1  2637  2638       1.0000    0.0255 
R    3   1   1   1   2   2   1  2640  2641       1.0000    0.0255 
R    3   1   1   1   2   2   1  2640  2642       1.0000    0.0255 
R    3   1   1   1   2   2   1  2643  2644       1.0000    0.0255 
R    3   1   1   1   2   2   1  2643  2645       1.0000    0.0255 
R    3   1   1   1   2   2   1  2648  2649       0.9970    0.0259 
R    3   1   1   1   2   2   1  2648  2650       1.4300    0.0304 
R    3   1   1   1   2   2   1  2654  2653       1.2300    0.0218 
R    3   1   1   1   2   2   1  2653  2650       1.4900    0.0344 
R    3   1   1   1   2   2   1  2653  2655       1.3450    0.0282 
R    3   1   1   1   2   2   1  2650  2651       1.0800    0.0299 
R    3   1   1   1   2   2   1  2650  2652       1.0800    0.0299 
R    3   1   1   1   2   2   1  2659  2657       1.5380    0.0364 
R    3   1   1   1   2   2   1  2662  2659       1.5300    0.0364 
R    3   1   1   1   2   2   1  2665  2662       1.5220    0.0384 
R    3   1   1   1   2   2   1  2666  2665       1.2600    0.0237 
R    3   1   1   1   2   2   1  2667  2665       1.2600    0.0237 
R    3   1   1   1   2   2   1  2655  2656       0.9970    0.0259 
R    3   1   1   1   2   2   1  2655  2657       1.4300    0.0304 
R    3   1   1   1   2   2   1  2669  2668       1.2300    0.0218 
R    3   1   1   1   2   2   1  2668  2657       1.4900    0.0344 
R    3   1   1   1   2   2   1  2668  2670       1.3000    0.0337 
R    3   1   1   1   2   2   1  2657  2658       1.0800    0.0299 
R    3   1   1   1   2   2   1  2659  2660       1.1110    0.0309 
R    3   1   1   1   2   2   1  2659  2661       1.1110    0.0309 
R    3   1   1   1   2   2   1  2662  2663       1.1110    0.0309 
R    3   1   1   1   2   2   1  2662  2664       1.1110    0.0309 
R    3   1   1   1   2   2   1  2683  2674       1.4900    0.0344 
R    3   1   1   1   2   2   1  2683  2685       1.3450    0.0282 
R    3   1   1   1   2   2   1  2670  2674       1.4340    0.0304 
R    3   1   1   1   2   2   1  2674  2676       1.5270    0.0364 
R    3   1   1   1   2   2   1  2679  2676       1.5370    0.0364 
R    3   1   1   1   2   2   1  2679  2671       1.5370    0.0364 
R    3   1   1   1   2   2   1  2671  2670       1.4550    0.0304 
R    3   1   1   1   2   2   1  2675  2674       1.0837    0.0314 
R    3   1   1   1   2   2   1  2679  2680       1.1110    0.0309 
R    3   1   1   1   2   2   1  2679  2681       1.4300    0.0263 
R    3   1   1   1   2   2   1  2681  2682       0.9600    0.0233 
R    3   1   1   1   2   2   1  2671  2672       1.1137    0.0314 
R    3   1   1   1   2   2   1  2671  2673       1.1137    0.0314 
R    3   1   1   1   2   2   1  2676  2677       0.4930    0.0314 
R    3   1   1   1   2   2   1  2676  2678       0.4930    0.0314 
R    3   1   1   1   2   2   1  2684  2683       1.2300    0.0218 
R    3   1   1   1   2   2   1  2685  2686       0.9970    0.0259 
R    3   1   1   1   2   2   1  2685  2687       1.4300    0.0304 
R    3   1   1   1   2   2   1  2691  2690       1.2300    0.0218 
R    3   1   1   1   2   2   1  2690  2687       1.4900    0.0344 
R    3   1   1   1   2   2   1  2690  2692       1.3000    0.0337 
R    3   1   1   1   2   2   1  2687  2688       1.0800    0.0299 
R    3   1   1   1   2   2   1  2687  2689       1.0800    0.0299 
R    3   1   1   1   2   2   1  2705  2704       1.2300    0.0218 
R    3   1   1   1   2   2   1  2704  2693       1.4900    0.0344 
R    3   1   1   1   2   2   1  2704  2706       1.3000    0.0337 
R    3   1   1   1   2   2   1  2692  2693       1.4340    0.0304 
R    3   1   1   1   2   2   1  2693  2698       1.5270    0.0364 
R    3   1   1   1   2   2   1  2698  2701       1.5370    0.0364 
R    3   1   1   1   2   2   1  2701  2695       1.5370    0.0364 
R    3   1   1   1   2   2   1  2692  2695       1.4550    0.0304 
R    3   1   1   1   2   2   1  2694  2693       1.0800    0.0299 
R    3   1   1   1   2   2   1  2702  2701       1.1110    0.0309 
R    3   1   1   1   2   2   1  2703  2701       1.1110    0.0309 
R    3   1   1   1   2   2   1  2696  2695       1.1110    0.0309 
R    3   1   1   1   2   2   1  2697  2695       1.1110    0.0309 
R    3   1   1   1   2   2   1  2699  2698       1.1110    0.0309 
R    3   1   1   1   2   2   1  2700  2698       1.1110    0.0309 
R    3   1   1   1   2   2   1  2719  2710       1.4900    0.0344 
R    3   1   1   1   2   2   1  2719  2721       1.3450    0.0282 
R    3   1   1   1   2   2   1  2706  2710       1.4340    0.0304 
R    3   1   1   1   2   2   1  2710  2712       1.5270    0.0364 
R    3   1   1   1   2   2   1  2715  2712       1.5370    0.0364 
R    3   1   1   1   2   2   1  2715  2707       1.5370    0.0364 
R    3   1   1   1   2   2   1  2707  2706       1.4550    0.0304 
R    3   1   1   1   2   2   1  2711  2710       1.0837    0.0314 
R    3   1   1   1   2   2   1  2715  2716       1.1110    0.0309 
R    3   1   1   1   2   2   1  2715  2717       1.4300    0.0263 
R    3   1   1   1   2   2   1  2717  2718       0.9600    0.0233 
R    3   1   1   1   2   2   1  2707  2708       1.1137    0.0314 
R    3   1   1   1   2   2   1  2707  2709       1.1137    0.0314 
R    3   1   1   1   2   2   1  2712  2713       0.4930    0.0314 
R    3   1   1   1   2   2   1  2712  2714       0.4930    0.0314 
R    3   1   1   1   2   2   1  2720  2719       1.2300    0.0218 
R    3   1   1   1   2   2   1  2721  2722       0.9970    0.0259 
R    3   1   1   1   2   2   1  2721  2723       1.4300    0.0304 
R    3   1   1   1   2   2   1  2727  2726       1.2300    0.0218 
R    3   1   1   1   2   2   1  2726  2723       1.4900    0.0344 
R    3   1   1   1   2   2   1  2726  2728       1.3000    0.0337 
R    3   1   1   1   2   2   1  2723  2724       1.0800    0.0299 
R    3   1   1   1   2   2   1  2723  2725       1.0800    0.0299 
R    3   1   1   1   2   2   1  2741  2740       1.2300    0.0218 
R    3   1   1   1   2   2   1  2740  2729       1.4900    0.0344 
R    3   1   1   1   2   2   1  2740  2742       1.3450    0.0282 
R    3   1   1   1   2   2   1  2728  2729       1.4340    0.0304 
R    3   1   1   1   2   2   1  2729  2734       1.5270    0.0364 
R    3   1   1   1   2   2   1  2734  2737       1.5370    0.0364 
R    3   1   1   1   2   2   1  2737  2731       1.5370    0.0364 
R    3   1   1   1   2   2   1  2728  2731       1.4550    0.0304 
R    3   1   1   1   2   2   1  2730  2729       1.0800    0.0299 
R    3   1   1   1   2   2   1  2738  2737       1.1110    0.0309 
R    3   1   1   1   2   2   1  2739  2737       1.1110    0.0309 
R    3   1   1   1   2   2   1  2732  2731       1.1110    0.0309 
R    3   1   1   1   2   2   1  2733  2731       1.1110    0.0309 
R    3   1   1   1   2   2   1  2735  2734       1.1110    0.0309 
R    3   1   1   1   2   2   1  2736  2734       1.1110    0.0309 
R    3   1   1   1   2   2   1  2746  2744       1.5380    0.0364 
R    3   1   1   1   2   2   1  2742  2743       0.9970    0.0259 
R    3   1   1   1   2   2   1  2742  2744       1.4300    0.0304 
R    3   1   1   1   2   2   1  2751  2750       1.2300    0.0218 
R    3   1   1   1   2   2   1  2750  2744       1.4900    0.0344 
R    3   1   1   1   2   2   1  2750  2752       1.3450    0.0282 
R    3   1   1   1   2   2   1  2744  2745       1.0800    0.0299 
R    3   1   1   1   2   2   1  2746  2747       1.1110    0.0303 
R    3   1   1   1   2   2   1  2746  2748       1.1110    0.0303 
R    3   1   1   1   2   2   1  2746  2749       1.1110    0.0303 
R    3   1   1   1   2   2   1  2752  2753       0.9970    0.0259 
R    3   1   1   1   2   2   1  2752  2754       1.4300    0.0304 
R    3   1   1   1   2   2   1  2758  2757       1.2300    0.0218 
R    3   1   1   1   2   2   1  2757  2754       1.4900    0.0344 
R    3   1   1   1   2   2   1  2757  2759       1.3450    0.0282 
R    3   1   1   1   2   2   1  2754  2755       1.0800    0.0299 
R    3   1   1   1   2   2   1  2754  2756       1.0800    0.0299 
R    3   1   1   1   2   2   1  2763  2761       1.5380    0.0364 
R    3   1   1   1   2   2   1  2759  2760       0.9970    0.0259 
R    3   1   1   1   2   2   1  2759  2761       1.4300    0.0304 
R    3   1   1   1   2   2   1  2768  2767       1.2300    0.0218 
R    3   1   1   1   2   2   1  2767  2761       1.4900    0.0344 
R    3   1   1   1   2   2   1  2767  2769       1.3450    0.0282 
R    3   1   1   1   2   2   1  2761  2762       1.0800    0.0299 
R    3   1   1   1   2   2   1  2763  2764       1.1110    0.0303 
R    3   1   1   1   2   2   1  2763  2765       1.1110    0.0303 
R    3   1   1   1   2   2   1  2763  2766       1.1110    0.0303 
R    3   1   1   1   2   2   1  2773  2771       1.5380    0.0364 
R    3   1   1   1   2   2   1  2769  2770       0.9970    0.0259 
R    3   1   1   1   2   2   1  2769  2771       1.4300    0.0304 
R    3   1   1   1   2   2   1  2778  2777       1.2300    0.0218 
R    3   1   1   1   2   2   1  2777  2771       1.4900    0.0344 
R    3   1   1   1   2   2   1  2777  2779       1.3450    0.0282 
R    3   1   1   1   2   2   1  2771  2772       1.0800    0.0299 
R    3   1   1   1   2   2   1  2773  2774       1.1110    0.0303 
R    3   1   1   1   2   2   1  2773  2775       1.1110    0.0303 
R    3   1   1   1   2   2   1  2773  2776       1.1110    0.0303 
R    3   1   1   1   2   2   1  2779  2780       0.9970    0.0259 
R    3   1   1   1   2   2   1  2779  2781       1.4300    0.0304 
R    3   1   1   1   2   2   1  2785  2784       1.2300    0.0218 
R    3   1   1   1   2   2   1  2784  2781       1.4900    0.0344 
R    3   1   1   1   2   2   1  2784  2786       1.3000    0.0337 
R    3   1   1   1   2   2   1  2781  2782       1.0800    0.0299 
R    3   1   1   1   2   2   1  2781  2783       1.0800    0.0299 
R    3   1   1   1   2   2   1  2799  2798       1.2300    0.0218 
R    3   1   1   1   2   2   1  2798  2787       1.4900    0.0344 
R    3   1   1   1   2   2   1  2798  2800       1.3450    0.0282 
R    3   1   1   1   2   2   1  2786  2787       1.4340    0.0304 
R    3   1   1   1   2   2   1  2787  2792       1.5270    0.0364 
R    3   1   1   1   2   2   1  2792  2795       1.5370    0.0364 
R    3   1   1   1   2   2   1  2795  2789       1.5370    0.0364 
R    3   1   1   1   2   2   1  2786  2789       1.4550    0.0304 
R    3   1   1   1   2   2   1  2788  2787       1.0800    0.0299 
R    3   1   1   1   2   2   1  2796  2795       1.1110    0.0309 
R    3   1   1   1   2   2   1  2797  2795       1.1110    0.0309 
R    3   1   1   1   2   2   1  2790  2789       1.1110    0.0309 
R    3   1   1   1   2   2   1  2791  2789       1.1110    0.0309 
R    3   1   1   1   2   2   1  2793  2792       1.1110    0.0309 
R    3   1   1   1   2   2   1  2794  2792       1.1110    0.0309 
R    3   1   1   1   2   2   1  2804  2802       1.5380    0.0364 
R    3   1   1   1   2   2   1  2800  2801       0.9970    0.0259 
R    3   1   1   1   2   2   1  2800  2802       1.4300    0.0304 
R    3   1   1   1   2   2   1  2809  2808       1.2300    0.0218 
R    3   1   1   1   2   2   1  2808  2802       1.4900    0.0344 
R    3   1   1   1   2   2   1  2808  2810       1.3450    0.0282 
R    3   1   1   1   2   2   1  2802  2803       1.0800    0.0299 
R    3   1   1   1   2   2   1  2804  2805       1.1110    0.0303 
R    3   1   1   1   2   2   1  2804  2806       1.1110    0.0303 
R    3   1   1   1   2   2   1  2804  2807       1.1110    0.0303 
R    3   1   1   1   2   2   1  2810  2811       0.9970    0.0259 
R    3   1   1   1   2   2   1  2810  2812       1.4300    0.0304 
R    3   1   1   1   2   2   1  2816  2815       1.2300    0.0218 
R    3   1   1   1   2   2   1  2815  2812       1.4900    0.0344 
R    3   1   1   1   2   2   1  2815  2817       1.3450    0.0282 
R    3   1   1   1   2   2   1  2812  2813       1.0800    0.0299 
R    3   1   1   1   2   2   1  2812  2814       1.0800    0.0299 
R    3   1   1   1   2   2   1  2821  2819       1.5380    0.0364 
R    3   1   1   1   2   2   1  2824  2821       1.5220    0.0384 
R    3   1   1   1   2   2   1  2825  2824       1.2300    0.0213 
R    3   1   1   1   2   2   1  2826  2824       1.3600    0.0262 
R    3   1   1   1   2   2   1  2817  2818       0.9970    0.0259 
R    3   1   1   1   2   2   1  2817  2819       1.4300    0.0304 
R    3   1   1   1   2   2   1  2830  2829       1.2300    0.0218 
R    3   1   1   1   2   2   1  2829  2819       1.4900    0.0344 
R    3   1   1   1   2   2   1  2829  2831       1.3000    0.0337 
R    3   1   1   1   2   2   1  2819  2820       1.0800    0.0299 
R    3   1   1   1   2   2   1  2821  2822       1.1110    0.0309 
R    3   1   1   1   2   2   1  2821  2823       1.1110    0.0309 
R    3   1   1   1   2   2   1  2826  2827       1.0000    0.0248 
R    3   1   1   1   2   2   1  2826  2828       1.0000    0.0248 
R    3   1   1   1   2   2   1  2844  2835       1.4900    0.0344 
R    3   1   1   1   2   2   1  2844  2846       1.3450    0.0282 
R    3   1   1   1   2   2   1  2831  2835       1.4340    0.0304 
R    3   1   1   1   2   2   1  2835  2837       1.5270    0.0364 
R    3   1   1   1   2   2   1  2840  2837       1.5370    0.0364 
R    3   1   1   1   2   2   1  2840  2832       1.5370    0.0364 
R    3   1   1   1   2   2   1  2832  2831       1.4550    0.0304 
R    3   1   1   1   2   2   1  2836  2835       1.0837    0.0314 
R    3   1   1   1   2   2   1  2840  2841       1.1110    0.0309 
R    3   1   1   1   2   2   1  2840  2842       1.4300    0.0263 
R    3   1   1   1   2   2   1  2842  2843       0.9600    0.0233 
R    3   1   1   1   2   2   1  2832  2833       1.1137    0.0314 
R    3   1   1   1   2   2   1  2832  2834       1.1137    0.0314 
R    3   1   1   1   2   2   1  2837  2838       0.4930    0.0314 
R    3   1   1   1   2   2   1  2837  2839       0.4930    0.0314 
R    3   1   1   1   2   2   1  2845  2844       1.2300    0.0218 
R    3   1   1   1   2   2   1  2846  2847       0.9970    0.0259 
R    3   1   1   1   2   2   1  2846  2848       1.4300    0.0304 
R    3   1   1   1   2   2   1  2852  2851       1.2300    0.0218 
R    3   1   1   1   2   2   1  2851  2848       1.4900    0.0344 
R    3   1   1   1   2   2   1  2851  2853       1.3450    0.0282 
R    3   1   1   1   2   2   1  2848  2849       1.0800    0.0299 
R    3   1   1   1   2   2   1  2848  2850       1.0800    0.0299 
R    3   1   1   1   2   2   1  2857  2855       1.5380    0.0364 
R    3   1   1   1   2   2   1  2853  2854       0.9970    0.0259 
R    3   1   1   1   2   2   1  2853  2855       1.4300    0.0304 
R    3   1   1   1   2   2   1  2862  2861       1.2300    0.0218 
R    3   1   1   1   2   2   1  2861  2855       1.4900    0.0344 
R    3   1   1   1   2   2   1  2861  2863       1.3450    0.0282 
R    3   1   1   1   2   2   1  2855  2856       1.0800    0.0299 
R    3   1   1   1   2   2   1  2857  2858       1.1110    0.0303 
R    3   1   1   1   2   2   1  2857  2859       1.1110    0.0303 
R    3   1   1   1   2   2   1  2857  2860       1.1110    0.0303 
R    3   1   1   1   2   2   1  2867  2865       1.5380    0.0364 
R    3   1   1   1   2   2   1  2870  2867       1.5220    0.0384 
R    3   1   1   1   2   2   1  2871  2870       1.2600    0.0237 
R    3   1   1   1   2   2   1  2872  2870       1.2600    0.0237 
R    3   1   1   1   2   2   1  2863  2864       0.9970    0.0259 
R    3   1   1   1   2   2   1  2863  2865       1.4300    0.0304 
R    3   1   1   1   2   2   1  2874  2873       1.2300    0.0218 
R    3   1   1   1   2   2   1  2873  2865       1.4900    0.0344 
R    3   1   1   1   2   2   1  2873  2875       1.3450    0.0282 
R    3   1   1   1   2   2   1  2865  2866       1.0800    0.0299 
R    3   1   1   1   2   2   1  2867  2868       1.1110    0.0309 
R    3   1   1   1   2   2   1  2867  2869       1.1110    0.0309 
R    3   1   1   1   2   2   1  2875  2876       0.9970    0.0259 
R    3   1   1   1   2   2   1  2875  2877       1.4300    0.0304 
R    3   1   1   1   2   2   1  2881  2880       1.2300    0.0218 
R    3   1   1   1   2   2   1  2880  2877       1.4900    0.0344 
R    3   1   1   1   2   2   1  2880  2882       1.3450    0.0282 
R    3   1   1   1   2   2   1  2877  2878       1.0800    0.0299 
R    3   1   1   1   2   2   1  2877  2879       1.0800    0.0299 
R    3   1   1   1   2   2   1  2886  2884       1.5380    0.0364 
R    3   1   1   1   2   2   1  2889  2886       1.5300    0.0364 
R    3   1   1   1   2   2   1  2892  2889       1.5220    0.0384 
R    3   1   1   1   2   2   1  2893  2892       1.2300    0.0213 
R    3   1   1   1   2   2   1  2894  2892       1.3600    0.0262 
R    3   1   1   1   2   2   1  2882  2883       0.9970    0.0259 
R    3   1   1   1   2   2   1  2882  2884       1.4300    0.0304 
R    3   1   1   1   2   2   1  2898  2897       1.2300    0.0218 
R    3   1   1   1   2   2   1  2897  2884       1.4900    0.0344 
R    3   1   1   1   2   2   1  2897  2899       1.3000    0.0337 
R    3   1   1   1   2   2   1  2884  2885       1.0800    0.0299 
R    3   1   1   1   2   2   1  2886  2887       1.1110    0.0309 
R    3   1   1   1   2   2   1  2886  2888       1.1110    0.0309 
R    3   1   1   1   2   2   1  2889  2890       1.1110    0.0309 
R    3   1   1   1   2   2   1  2889  2891       1.1110    0.0309 
R    3   1   1   1   2   2   1  2894  2895       1.0000    0.0248 
R    3   1   1   1   2   2   1  2894  2896       1.0000    0.0248 
R    3   1   1   1   2   2   1  2912  2903       1.4900    0.0344 
R    3   1   1   1   2   2   1  2912  2914       1.3450    0.0282 
R    3   1   1   1   2   2   1  2899  2903       1.4340    0.0304 
R    3   1   1   1   2   2   1  2903  2905       1.5270    0.0364 
R    3   1   1   1   2   2   1  2908  2905       1.5370    0.0364 
R    3   1   1   1   2   2   1  2908  2900       1.5370    0.0364 
R    3   1   1   1   2   2   1  2900  2899       1.4550    0.0304 
R    3   1   1   1   2   2   1  2904  2903       1.0837    0.0314 
R    3   1   1   1   2   2   1  2908  2909       1.1110    0.0309 
R    3   1   1   1   2   2   1  2908  2910       1.4300    0.0263 
R    3   1   1   1   2   2   1  2910  2911       0.9600    0.0233 
R    3   1   1   1   2   2   1  2900  2901       1.1137    0.0314 
R    3   1   1   1   2   2   1  2900  2902       1.1137    0.0314 
R    3   1   1   1   2   2   1  2905  2906       0.4930    0.0314 
R    3   1   1   1   2   2   1  2905  2907       0.4930    0.0314 
R    3   1   1   1   2   2   1  2913  2912       1.2300    0.0218 
R    3   1   1   1   2   2   1  2914  2915       0.9970    0.0259 
R    3   1   1   1   2   2   1  2914  2916       1.4300    0.0304 
R    3   1   1   1   2   2   1  2920  2919       1.2300    0.0218 
R    3   1   1   1   2   2   1  2919  2916       1.4900    0.0344 
R    3   1   1   1   2   2   1  2919  2921       1.3450    0.0282 
R    3   1   1   1   2   2   1  2916  2917       1.0800    0.0299 
R    3   1   1   1   2   2   1  2916  2918       1.0800    0.0299 
R    3   1   1   1   2   2   1  2925  2923       1.5380    0.0364 
R    3   1   1   1   2   2   1  2921  2922       0.9970    0.0259 
R    3   1   1   1   2   2   1  2921  2923       1.4300    0.0304 
R    3   1   1   1   2   2   1  2930  2929       1.2300    0.0218 
R    3   1   1   1   2   2   1  2929  2923       1.4900    0.0344 
R    3   1   1   1   2   2   1  2929  2931       1.3450    0.0282 
R    3   1   1   1   2   2   1  2923  2924       1.0800    0.0299 
R    3   1   1   1   2   2   1  2925  2926       1.1110    0.0303 
R    3   1   1   1   2   2   1  2925  2927       1.1110    0.0303 
R    3   1   1   1   2   2   1  2925  2928       1.1110    0.0303 
R    3   1   1   1   2   2   1  2935  2933       1.5380    0.0364 
R    3   1   1   1   2   2   1  2938  2935       1.5300    0.0364 
R    3   1   1   1   2   2   1  2941  2938       1.5300    0.0364 
R    3   1   1   1   2   2   1  2944  2941       1.5300    0.0364 
R    3   1   1   1   2   2   1  2947  2944       1.4800    0.0384 
R    3   1   1   1   2   2   1  2931  2932       0.9970    0.0259 
R    3   1   1   1   2   2   1  2931  2933       1.4300    0.0304 
R    3   1   1   1   2   2   1  2952  2951       1.2300    0.0218 
R    3   1   1   1   2   2   1  2951  2933       1.4900    0.0344 
R    3   1   1   1   2   2   1  2951  2953       1.3450    0.0282 
R    3   1   1   1   2   2   1  2933  2934       1.0800    0.0299 
R    3   1   1   1   2   2   1  2935  2936       1.1110    0.0309 
R    3   1   1   1   2   2   1  2935  2937       1.1110    0.0309 
R    3   1   1   1   2   2   1  2938  2939       1.1110    0.0309 
R    3   1   1   1   2   2   1  2938  2940       1.1110    0.0309 
R    3   1   1   1   2   2   1  2941  2942       1.1110    0.0309 
R    3   1   1   1   2   2   1  2941  2943       1.1110    0.0309 
R    3   1   1   1   2   2   1  2944  2945       1.1110    0.0309 
R    3   1   1   1   2   2   1  2944  2946       1.1110    0.0309 
R    3   1   1   1   2   2   1  2947  2948       1.0400    0.0271 
R    3   1   1   1   2   2   1  2947  2949       1.0400    0.0271 
R    3   1   1   1   2   2   1  2947  2950       1.0400    0.0271 
R    3   1   1   1   2   2   1  2953  2954       0.9970    0.0259 
R    3   1   1   1   2   2   1  2953  2955       1.4300    0.0304 
R    3   1   1   1   2   2   1  2959  2958       1.2300    0.0218 
R    3   1   1   1   2   2   1  2958  2955       1.4900    0.0344 
R    3   1   1   1   2   2   1  2958  2960       1.3450    0.0282 
R    3   1   1   1   2   2   1  2955  2956       1.0800    0.0299 
R    3   1   1   1   2   2   1  2955  2957       1.0800    0.0299 
R    3   1   1   1   2   2   1  2964  2962       1.5380    0.0364 
R    3   1   1   1   2   2   1  2960  2961       0.9970    0.0259 
R    3   1   1   1   2   2   1  2960  2962       1.4300    0.0304 
R    3   1   1   1   2   2   1  2969  2968       1.2300    0.0218 
R    3   1   1   1   2   2   1  2968  2962       1.4900    0.0344 
R    3   1   1   1   2   2   1  2968  2970       1.3450    0.0282 
R    3   1   1   1   2   2   1  2962  2963       1.0800    0.0299 
R    3   1   1   1   2   2   1  2964  2965       1.1110    0.0303 
R    3   1   1   1   2   2   1  2964  2966       1.1110    0.0303 
R    3   1   1   1   2   2   1  2964  2967       1.1110    0.0303 
R    3   1   1   1   2   2   1  2974  2972       1.5380    0.0364 
R    3   1   1   1   2   2   1  2977  2974       1.5220    0.0384 
R    3   1   1   1   2   2   1  2978  2977       1.2300    0.0213 
R    3   1   1   1   2   2   1  2979  2977       1.3600    0.0262 
R    3   1   1   1   2   2   1  2970  2971       0.9970    0.0259 
R    3   1   1   1   2   2   1  2970  2972       1.4300    0.0304 
R    3   1   1   1   2   2   1  2983  2982       1.2300    0.0218 
R    3   1   1   1   2   2   1  2982  2972       1.4900    0.0344 
R    3   1   1   1   2   2   1  2982  2984       1.3450    0.0282 
R    3   1   1   1   2   2   1  2972  2973       1.0800    0.0299 
R    3   1   1   1   2   2   1  2974  2975       1.1110    0.0309 
R    3   1   1   1   2   2   1  2974  2976       1.1110    0.0309 
R    3   1   1   1   2   2   1  2979  2980       1.0000    0.0248 
R    3   1   1   1   2   2   1  2979  2981       1.0000    0.0248 
R    3   1   1   1   2   2   1  2984  2985       0.9970    0.0259 
R    3   1   1   1   2   2   1  2984  2986       1.4300    0.0304 
R    3   1   1   1   2   2   1  2990  2989       1.2300    0.0218 
R    3   1   1   1   2   2   1  2989  2986       1.4900    0.0344 
R    3   1   1   1   2   2   1  2989  2991       1.3450    0.0282 
R    3   1   1   1   2   2   1  2986  2987       1.0800    0.0299 
R    3   1   1   1   2   2   1  2986  2988       1.0800    0.0299 
R    3   1   1   1   2   2   1  2995  2993       1.5380    0.0364 
R    3   1   1   1   2   2   1  2991  2992       0.9970    0.0259 
R    3   1   1   1   2   2   1  2991  2993       1.4300    0.0304 
R    3   1   1   1   2   2   1  3000  2999       1.2300    0.0218 
R    3   1   1   1   2   2   1  2999  2993       1.4900    0.0344 
R    3   1   1   1   2   2   1  2999  3001       1.3000    0.0337 
R    3   1   1   1   2   2   1  2993  2994       1.0800    0.0299 
R    3   1   1   1   2   2   1  2995  2996       1.1110    0.0303 
R    3   1   1   1   2   2   1  2995  2997       1.1110    0.0303 
R    3   1   1   1   2   2   1  2995  2998       1.1110    0.0303 
R    3   1   1   1   2   2   1  3014  3005       1.4900    0.0344 
R    3   1   1   1   2   2   1  3014  3016       1.3450    0.0282 
R    3   1   1   1   2   2   1  3001  3005       1.4340    0.0304 
R    3   1   1   1   2   2   1  3005  3007       1.5270    0.0364 
R    3   1   1   1   2   2   1  3010  3007       1.5370    0.0364 
R    3   1   1   1   2   2   1  3010  3002       1.5370    0.0364 
R    3   1   1   1   2   2   1  3002  3001       1.4550    0.0304 
R    3   1   1   1   2   2   1  3006  3005       1.0837    0.0314 
R    3   1   1   1   2   2   1  3010  3011       1.1110    0.0309 
R    3   1   1   1   2   2   1  3010  3012       1.4300    0.0263 
R    3   1   1   1   2   2   1  3012  3013       0.9600    0.0233 
R    3   1   1   1   2   2   1  3002  3003       1.1137    0.0314 
R    3   1   1   1   2   2   1  3002  3004       1.1137    0.0314 
R    3   1   1   1   2   2   1  3007  3008       0.4930    0.0314 
R    3   1   1   1   2   2   1  3007  3009       0.4930    0.0314 
R    3   1   1   1   2   2   1  3015  3014       1.2300    0.0218 
R    3   1   1   1   2   2   1  3016  3017       0.9970    0.0259 
R    3   1   1   1   2   2   1  3016  3018       1.4300    0.0304 
R    3   1   1   1   2   2   1  3022  3021       1.2300    0.0218 
R    3   1   1   1   2   2   1  3021  3018       1.4900    0.0344 
R    3   1   1   1   2   2   1  3021  3023       1.3450    0.0282 
R    3   1   1   1   2   2   1  3018  3019       1.0800    0.0299 
R    3   1   1   1   2   2   1  3018  3020       1.0800    0.0299 
R    3   1   1   1   2   2   1  3027  3025       1.5000    0.0364 
R    3   1   1   1   2   2   1  3029  3027       1.5380    0.0364 
R    3   1   1   1   2   2   1  3032  3027       1.5380    0.0364 
R    3   1   1   1   2   2   1  3036  3029       1.5280    0.0364 
R    3   1   1   1   2   2   1  3023  3024       0.9970    0.0259 
R    3   1   1   1   2   2   1  3023  3025       1.4300    0.0304 
R    3   1   1   1   2   2   1  3041  3040       1.2300    0.0218 
R    3   1   1   1   2   2   1  3040  3025       1.4900    0.0344 
R    3   1   1   1   2   2   1  3040  3042       1.3450    0.0282 
R    3   1   1   1   2   2   1  3025  3026       1.0800    0.0299 
R    3   1   1   1   2   2   1  3027  3028       1.1110    0.0309 
R    3   1   1   1   2   2   1  3029  3030       1.1110    0.0309 
R    3   1   1   1   2   2   1  3029  3031       1.1110    0.0309 
R    3   1   1   1   2   2   1  3032  3033       1.1110    0.0303 
R    3   1   1   1   2   2   1  3032  3034       1.1110    0.0303 
R    3   1   1   1   2   2   1  3032  3035       1.1110    0.0303 
R    3   1   1   1   2   2   1  3036  3037       1.1110    0.0303 
R    3   1   1   1   2   2   1  3036  3038       1.1110    0.0303 
R    3   1   1   1   2   2   1  3036  3039       1.1110    0.0303 
R    3   1   1   1   2   2   1  3046  3044       1.5380    0.0364 
R    3   1   1   1   2   2   1  3042  3043       0.9970    0.0259 
R    3   1   1   1   2   2   1  3042  3044       1.4300    0.0304 
R    3   1   1   1   2   2   1  3051  3050       1.2300    0.0218 
R    3   1   1   1   2   2   1  3050  3044       1.4900    0.0344 
R    3   1   1   1   2   2   1  3050  3052       1.3450    0.0282 
R    3   1   1   1   2   2   1  3044  3045       1.0800    0.0299 
R    3   1   1   1   2   2   1  3046  3047       1.1110    0.0303 
R    3   1   1   1   2   2   1  3046  3048       1.1110    0.0303 
R    3   1   1   1   2   2   1  3046  3049       1.1110    0.0303 
R    3   1   1   1   2   2   1  3052  3053       0.9970    0.0259 
R    3   1   1   1   2   2   1  3052  3054       1.4300    0.0304 
R    3   1   1   1   2   2   1  3058  3057       1.2300    0.0218 
R    3   1   1   1   2   2   1  3057  3054       1.4900    0.0344 
R    3   1   1   1   2   2   1  3057  3059       1.3450    0.0282 
R    3   1   1   1   2   2   1  3054  3055       1.0800    0.0299 
R    3   1   1   1   2   2   1  3054  3056       1.0800    0.0299 
R    3   1   1   1   2   2   1  3063  3061       1.5380    0.0364 
R    3   1   1   1   2   2   1  3059  3060       0.9970    0.0259 
R    3   1   1   1   2   2   1  3059  3061       1.4300    0.0304 
R    3   1   1   1   2   2   1  3068  3067       1.2300    0.0218 
R    3   1   1   1   2   2   1  3067  3061       1.4900    0.0344 
R    3   1   1   1   2   2   1  3067  3069       1.3000    0.0337 
R    3   1   1   1   2   2   1  3061  3062       1.0800    0.0299 
R    3   1   1   1   2   2   1  3063  3064       1.1110    0.0303 
R    3   1   1   1   2   2   1  3063  3065       1.1110    0.0303 
R    3   1   1   1   2   2   1  3063  3066       1.1110    0.0303 
R    3   1   1   1   2   2   1  3082  3073       1.4900    0.0344 
R    3   1   1   1   2   2   1  3082  3084       1.3450    0.0282 
R    3   1   1   1   2   2   1  3069  3073       1.4340    0.0304 
R    3   1   1   1   2   2   1  3073  3075       1.5270    0.0364 
R    3   1   1   1   2   2   1  3078  3075       1.5370    0.0364 
R    3   1   1   1   2   2   1  3078  3070       1.5370    0.0364 
R    3   1   1   1   2   2   1  3070  3069       1.4550    0.0304 
R    3   1   1   1   2   2   1  3074  3073       1.0837    0.0314 
R    3   1   1   1   2   2   1  3078  3079       1.1110    0.0309 
R    3   1   1   1   2   2   1  3078  3080       1.4300    0.0263 
R    3   1   1   1   2   2   1  3080  3081       0.9600    0.0233 
R    3   1   1   1   2   2   1  3070  3071       1.1137    0.0314 
R    3   1   1   1   2   2   1  3070  3072       1.1137    0.0314 
R    3   1   1   1   2   2   1  3075  3076       0.4930    0.0314 
R    3   1   1   1   2   2   1  3075  3077       0.4930    0.0314 
R    3   1   1   1   2   2   1  3083  3082       1.2300    0.0218 
R    3   1   1   1   2   2   1  3084  3085       0.9970    0.0259 
R    3   1   1   1   2   2   1  3084  3086       1.4300    0.0304 
R    3   1   1   1   2   2   1  3090  3089       1.2300    0.0218 
R    3   1   1   1   2   2   1  3089  3086       1.4900    0.0344 
R    3   1   1   1   2   2   1  3089  3091       1.3450    0.0282 
R    3   1   1   1   2   2   1  3086  3087       1.0800    0.0299 
R    3   1   1   1   2   2   1  3086  3088       1.0800    0.0299 
R    3   1   1   1   2   2   1  3095  3093       1.5380    0.0364 
R    3   1   1   1   2   2   1  3098  3095       1.4900    0.0358 
R    3   1   1   1   2   2   1  3099  3098       1.3750    0.0311 
R    3   1   1   1   2   2   1  3101  3098       1.3750    0.0311 
R    3   1   1   1   2   2   1  3103  3099       1.3750    0.0311 
R    3   1   1   1   2   2   1  3105  3101       1.3750    0.0311 
R    3   1   1   1   2   2   1  3107  3103       1.3750    0.0311 
R    3   1   1   1   2   2   1  3107  3105       1.3750    0.0311 
R    3   1   1   1   2   2   1  3091  3092       0.9970    0.0259 
R    3   1   1   1   2   2   1  3091  3093       1.4300    0.0304 
R    3   1   1   1   2   2   1  3110  3109       1.2300    0.0218 
R    3   1   1   1   2   2   1  3109  3093       1.4900    0.0344 
R    3   1   1   1   2   2   1  3109  3111       1.3000    0.0337 
R    3   1   1   1   2   2   1  3093  3094       1.0800    0.0299 
R    3   1   1   1   2   2   1  3095  3096       1.1110    0.0309 
R    3   1   1   1   2   2   1  3095  3097       1.1110    0.0309 
R    3   1   1   1   2   2   1  3099  3100       1.0800    0.0295 
R    3   1   1   1   2   2   1  3101  3102       1.0800    0.0295 
R    3   1   1   1   2   2   1  3103  3104       1.0800    0.0295 
R    3   1   1   1   2   2   1  3105  3106       1.0800    0.0295 
R    3   1   1   1   2   2   1  3107  3108       1.0800    0.0295 
R    3   1   1   1   2   2   1  3124  3115       1.4900    0.0344 
R    3   1   1   1   2   2   1  3124  3126       1.3450    0.0282 
R    3   1   1   1   2   2   1  3111  3115       1.4340    0.0304 
R    3   1   1   1   2   2   1  3115  3117       1.5270    0.0364 
R    3   1   1   1   2   2   1  3120  3117       1.5370    0.0364 
R    3   1   1   1   2   2   1  3120  3112       1.5370    0.0364 
R    3   1   1   1   2   2   1  3112  3111       1.4550    0.0304 
R    3   1   1   1   2   2   1  3116  3115       1.0837    0.0314 
R    3   1   1   1   2   2   1  3120  3121       1.1110    0.0309 
R    3   1   1   1   2   2   1  3120  3122       1.4300    0.0263 
R    3   1   1   1   2   2   1  3122  3123       0.9600    0.0233 
R    3   1   1   1   2   2   1  3112  3113       1.1137    0.0314 
R    3   1   1   1   2   2   1  3112  3114       1.1137    0.0314 
R    3   1   1   1   2   2   1  3117  3118       0.4930    0.0314 
R    3   1   1   1   2   2   1  3117  3119       0.4930    0.0314 
R    3   1   1   1   2   2   1  3125  3124       1.2300    0.0218 
R    3   1   1   1   2   2   1  3126  3127       0.9970    0.0259 
R    3   1   1   1   2   2   1  3126  3128       1.4300    0.0304 
R    3   1   1   1   2   2   1  3132  3131       1.2300    0.0218 
R    3   1   1   1   2   2   1  3131  3128       1.4900    0.0344 
R    3   1   1   1   2   2   1  3131  3133       1.3450    0.0282 
R    3   1   1   1   2   2   1  3128  3129       1.0800    0.0299 
R    3   1   1   1   2   2   1  3128  3130       1.0800    0.0299 
R    3   1   1   1   2   2   1  3137  3135       1.5380    0.0364 
R    3   1   1   1   2   2   1  3133  3134       0.9970    0.0259 
R    3   1   1   1   2   2   1  3133  3135       1.4300    0.0304 
R    3   1   1   1   2   2   1  3142  3141       1.2300    0.0218 
R    3   1   1   1   2   2   1  3141  3135       1.4900    0.0344 
R    3   1   1   1   2   2   1  3141  3143       1.3450    0.0282 
R    3   1   1   1   2   2   1  3135  3136       1.0800    0.0299 
R    3   1   1   1   2   2   1  3137  3138       1.1110    0.0303 
R    3   1   1   1   2   2   1  3137  3139       1.1110    0.0303 
R    3   1   1   1   2   2   1  3137  3140       1.1110    0.0303 
R    3   1   1   1   2   2   1  3147  3145       1.5380    0.0364 
R    3   1   1   1   2   2   1  3150  3147       1.5300    0.0364 
R    3   1   1   1   2   2   1  3153  3150       1.5300    0.0364 
R    3   1   1   1   2   2   1  3156  3153       1.4900    0.0336 
R    3   1   1   1   2   2   1  3158  3156       1.3650    0.0252 
R    3   1   1   1   2   2   1  3159  3158       1.3650    0.0252 
R    3   1   1   1   2   2   1  3162  3158       1.3650    0.0252 
R    3   1   1   1   2   2   1  3143  3144       0.9970    0.0259 
R    3   1   1   1   2   2   1  3143  3145       1.4300    0.0304 
R    3   1   1   1   2   2   1  3166  3165       1.2300    0.0218 
R    3   1   1   1   2   2   1  3165  3145       1.4900    0.0344 
R    3   1   1   1   2   2   1  3165  3167       1.3450    0.0282 
R    3   1   1   1   2   2   1  3145  3146       1.0800    0.0299 
R    3   1   1   1   2   2   1  3147  3148       1.1110    0.0309 
R    3   1   1   1   2   2   1  3147  3149       1.1110    0.0309 
R    3   1   1   1   2   2   1  3150  3151       1.1110    0.0309 
R    3   1   1   1   2   2   1  3150  3152       1.1110    0.0309 
R    3   1   1   1   2   2   1  3153  3154       1.1110    0.0309 
R    3   1   1   1   2   2   1  3153  3155       1.1110    0.0309 
R    3   1   1   1   2   2   1  3156  3157       1.0000    0.0255 
R    3   1   1   1   2   2   1  3159  3160       1.0000    0.0255 
R    3   1   1   1   2   2   1  3159  3161       1.0000    0.0255 
R    3   1   1   1   2   2   1  3162  3163       1.0000    0.0255 
R    3   1   1   1   2   2   1  3162  3164       1.0000    0.0255 
R    3   1   1   1   2   2   1  3167  3168       0.9970    0.0259 
R    3   1   1   1   2   2   1  3167  3169       1.4300    0.0304 
R    3   1   1   1   2   2   1  3173  3172       1.2300    0.0218 
R    3   1   1   1   2   2   1  3172  3169       1.4900    0.0344 
R    3   1   1   1   2   2   1  3172  3174       1.3000    0.0337 
R    3   1   1   1   2   2   1  3169  3170       1.0800    0.0299 
R    3   1   1   1   2   2   1  3169  3171       1.0800    0.0299 
R    3   1   1   1   2   2   1  3187  3186       1.2300    0.0218 
R    3   1   1   1   2   2   1  3186  3175       1.4900    0.0344 
R    3   1   1   1   2   2   1  3186  3188       1.3450    0.0282 
R    3   1   1   1   2   2   1  3174  3175       1.4340    0.0304 
R    3   1   1   1   2   2   1  3175  3180       1.5270    0.0364 
R    3   1   1   1   2   2   1  3180  3183       1.5370    0.0364 
R    3   1   1   1   2   2   1  3183  3177       1.5370    0.0364 
R    3   1   1   1   2   2   1  3174  3177       1.4550    0.0304 
R    3   1   1   1   2   2   1  3176  3175       1.0800    0.0299 
R    3   1   1   1   2   2   1  3184  3183       1.1110    0.0309 
R    3   1   1   1   2   2   1  3185  3183       1.1110    0.0309 
R    3   1   1   1   2   2   1  3178  3177       1.1110    0.0309 
R    3   1   1   1   2   2   1  3179  3177       1.1110    0.0309 
R    3   1   1   1   2   2   1  3181  3180       1.1110    0.0309 
R    3   1   1   1   2   2   1  3182  3180       1.1110    0.0309 
R    3   1   1   1   2   2   1  3192  3190       1.5380    0.0364 
R    3   1   1   1   2   2   1  3195  3192       1.4200    0.0263 
R    3   1   1   1   2   2   1  3188  3189       0.9970    0.0259 
R    3   1   1   1   2   2   1  3188  3190       1.4300    0.0304 
R    3   1   1   1   2   2   1  3198  3197       1.2300    0.0218 
R    3   1   1   1   2   2   1  3197  3190       1.4900    0.0344 
R    3   1   1   1   2   2   1  3197  3199       1.3450    0.0282 
R    3   1   1   1   2   2   1  3190  3191       1.0800    0.0299 
R    3   1   1   1   2   2   1  3192  3193       1.1110    0.0309 
R    3   1   1   1   2   2   1  3192  3194       1.1110    0.0309 
R    3   1   1   1   2   2   1  3195  3196       0.9600    0.0233 
R    3   1   1   1   2   2   1  3199  3200       0.9970    0.0259 
R    3   1   1   1   2   2   1  3199  3201       1.4300    0.0304 
R    3   1   1   1   2   2   1  3205  3204       1.2300    0.0218 
R    3   1   1   1   2   2   1  3204  3201       1.4900    0.0344 
R    3   1   1   1   2   2   1  3204  3206       1.3000    0.0337 
R    3   1   1   1   2   2   1  3201  3202       1.0800    0.0299 
R    3   1   1   1   2   2   1  3201  3203       1.0800    0.0299 
R    3   1   1   1   2   2   1  3219  3218       1.2300    0.0218 
R    3   1   1   1   2   2   1  3218  3207       1.4900    0.0344 
R    3   1   1   1   2   2   1  3218  3220       1.3450    0.0282 
R    3   1   1   1   2   2   1  3206  3207       1.4340    0.0304 
R    3   1   1   1   2   2   1  3207  3212       1.5270    0.0364 
R    3   1   1   1   2   2   1  3212  3215       1.5370    0.0364 
R    3   1   1   1   2   2   1  3215  3209       1.5370    0.0364 
R    3   1   1   1   2   2   1  3206  3209       1.4550    0.0304 
R    3   1   1   1   2   2   1  3208  3207       1.0800    0.0299 
R    3   1   1   1   2   2   1  3216  3215       1.1110    0.0309 
R    3   1   1   1   2   2   1  3217  3215       1.1110    0.0309 
R    3   1   1   1   2   2   1  3210  3209       1.1110    0.0309 
R    3   1   1   1   2   2   1  3211  3209       1.1110    0.0309 
R    3   1   1   1   2   2   1  3213  3212       1.1110    0.0309 
R    3   1   1   1   2   2   1  3214  3212       1.1110    0.0309 
R    3   1   1   1   2   2   1  3224  3222       1.5380    0.0364 
R    3   1   1   1   2   2   1  3227  3224       1.5300    0.0364 
R    3   1   1   1   2   2   1  3230  3227       1.5220    0.0384 
R    3   1   1   1   2   2   1  3231  3230       1.2300    0.0213 
R    3   1   1   1   2   2   1  3232  3230       1.3600    0.0262 
R    3   1   1   1   2   2   1  3220  3221       0.9970    0.0259 
R    3   1   1   1   2   2   1  3220  3222       1.4300    0.0304 
R    3   1   1   1   2   2   1  3236  3235       1.2300    0.0218 
R    3   1   1   1   2   2   1  3235  3222       1.4900    0.0344 
R    3   1   1   1   2   2   1  3235  3237       1.3450    0.0282 
R    3   1   1   1   2   2   1  3222  3223       1.0800    0.0299 
R    3   1   1   1   2   2   1  3224  3225       1.1110    0.0309 
R    3   1   1   1   2   2   1  3224  3226       1.1110    0.0309 
R    3   1   1   1   2   2   1  3227  3228       1.1110    0.0309 
R    3   1   1   1   2   2   1  3227  3229       1.1110    0.0309 
R    3   1   1   1   2   2   1  3232  3233       1.0000    0.0248 
R    3   1   1   1   2   2   1  3232  3234       1.0000    0.0248 
R    3   1   1   1   2   2   1  3237  3238       0.9970    0.0259 
R    3   1   1   1   2   2   1  3237  3239       1.4300    0.0304 
R    3   1   1   1   2   2   1  3243  3242       1.2300    0.0218 
R    3   1   1   1   2   2   1  3242  3239       1.4900    0.0344 
R    3   1   1   1   2   2   1  3242  3244       1.3000    0.0337 
R    3   1   1   1   2   2   1  3239  3240       1.0800    0.0299 
R    3   1   1   1   2   2   1  3239  3241       1.0800    0.0299 
R    3   1   1   1   2   2   1  3257  3256       1.2300    0.0218 
R    3   1   1   1   2   2   1  3256  3245       1.4900    0.0344 
R    3   1   1   1   2   2   1  3256  3258       1.3450    0.0282 
R    3   1   1   1   2   2   1  3244  3245       1.4340    0.0304 
R    3   1   1   1   2   2   1  3245  3250       1.5270    0.0364 
R    3   1   1   1   2   2   1  3250  3253       1.5370    0.0364 
R    3   1   1   1   2   2   1  3253  3247       1.5370    0.0364 
R    3   1   1   1   2   2   1  3244  3247       1.4550    0.0304 
R    3   1   1   1   2   2   1  3246  3245       1.0800    0.0299 
R    3   1   1   1   2   2   1  3254  3253       1.1110    0.0309 
R    3   1   1   1   2   2   1  3255  3253       1.1110    0.0309 
R    3   1   1   1   2   2   1  3248  3247       1.1110    0.0309 
R    3   1   1   1   2   2   1  3249  3247       1.1110    0.0309 
R    3   1   1   1   2   2   1  3251  3250       1.1110    0.0309 
R    3   1   1   1   2   2   1  3252  3250       1.1110    0.0309 
R    3   1   1   1   2   2   1  3258  3259       0.9970    0.0259 
R    3   1   1   1   2   2   1  3258  3260       1.4300    0.0304 
R    3   1   1   1   2   2   1  3264  3263       1.2300    0.0218 
R    3   1   1   1   2   2   1  3263  3260       1.4900    0.0344 
R    3   1   1   1   2   2   1  3263  3265       1.3450    0.0282 
R    3   1   1   1   2   2   1  3260  3261       1.0800    0.0299 
R    3   1   1   1   2   2   1  3260  3262       1.0800    0.0299 
R    3   1   1   1   2   2   1  3265  3266       0.9970    0.0259 
R    3   1   1   1   2   2   1  3265  3267       1.4300    0.0304 
R    3   1   1   1   2   2   1  3271  3270       1.2300    0.0218 
R    3   1   1   1   2   2   1  3270  3267       1.4900    0.0344 
R    3   1   1   1   2   2   1  3270  3272       1.3000    0.0337 
R    3   1   1   1   2   2   1  3267  3268       1.0800    0.0299 
R    3   1   1   1   2   2   1  3267  3269       1.0800    0.0299 
R    3   1   1   1   2   2   1  3285  3284       1.2300    0.0218 
R    3   1   1   1   2   2   1  3284  3273       1.4900    0.0344 
R    3   1   1   1   2   2   1  3284  3286       1.3000    0.0337 
R    3   1   1   1   2   2   1  3272  3273       1.4340    0.0304 
R    3   1   1   1   2   2   1  3273  3278       1.5270    0.0364 
R    3   1   1   1   2   2   1  3278  3281       1.5370    0.0364 
R    3   1   1   1   2   2   1  3281  3275       1.5370    0.0364 
R    3   1   1   1   2   2   1  3272  3275       1.4550    0.0304 
R    3   1   1   1   2   2   1  3274  3273       1.0800    0.0299 
R    3   1   1   1   2   2   1  3282  3281       1.1110    0.0309 
R    3   1   1   1   2   2   1  3283  3281       1.1110    0.0309 
R    3   1   1   1   2   2   1  3276  3275       1.1110    0.0309 
R    3   1   1   1   2   2   1  3277  3275       1.1110    0.0309 
R    3   1   1   1   2   2   1  3279  3278       1.1110    0.0309 
R    3   1   1   1   2   2   1  3280  3278       1.1110    0.0309 
R    3   1   1   1   2   2   1  3299  3290       1.4900    0.0344 
R    3   1   1   1   2   2   1  3299  3301       1.3450    0.0282 
R    3   1   1   1   2   2   1  3286  3290       1.4340    0.0304 
R    3   1   1   1   2   2   1  3290  3292       1.5270    0.0364 
R    3   1   1   1   2   2   1  3295  3292       1.5370    0.0364 
R    3   1   1   1   2   2   1  3295  3287       1.5370    0.0364 
R    3   1   1   1   2   2   1  3287  3286       1.4550    0.0304 
R    3   1   1   1   2   2   1  3291  3290       1.0837    0.0314 
R    3   1   1   1   2   2   1  3295  3296       1.1110    0.0309 
R    3   1   1   1   2   2   1  3295  3297       1.4300    0.0263 
R    3   1   1   1   2   2   1  3297  3298       0.9600    0.0233 
R    3   1   1   1   2   2   1  3287  3288       1.1137    0.0314 
R    3   1   1   1   2   2   1  3287  3289       1.1137    0.0314 
R    3   1   1   1   2   2   1  3292  3293       0.4930    0.0314 
R    3   1   1   1   2   2   1  3292  3294       0.4930    0.0314 
R    3   1   1   1   2   2   1  3300  3299       1.2300    0.0218 
R    3   1   1   1   2   2   1  3301  3302       0.9970    0.0259 
R    3   1   1   1   2   2   1  3301  3303       1.4300    0.0304 
R    3   1   1   1   2   2   1  3307  3306       1.2300    0.0218 
R    3   1   1   1   2   2   1  3306  3303       1.4900    0.0344 
R    3   1   1   1   2   2   1  3306  3308       1.3000    0.0337 
R    3   1   1   1   2   2   1  3303  3304       1.0800    0.0299 
R    3   1   1   1   2   2   1  3303  3305       1.0800    0.0299 
R    3   1   1   1   2   2   1  3321  3320       1.2300    0.0218 
R    3   1   1   1   2   2   1  3320  3309       1.4900    0.0344 
R    3   1   1   1   2   2   1  3320  3322       1.3450    0.0282 
R    3   1   1   1   2   2   1  3308  3309       1.4340    0.0304 
R    3   1   1   1   2   2   1  3309  3314       1.5270    0.0364 
R    3   1   1   1   2   2   1  3314  3317       1.5370    0.0364 
R    3   1   1   1   2   2   1  3317  3311       1.5370    0.0364 
R    3   1   1   1   2   2   1  3308  3311       1.4550    0.0304 
R    3   1   1   1   2   2   1  3310  3309       1.0800    0.0299 
R    3   1   1   1   2   2   1  3318  3317       1.1110    0.0309 
R    3   1   1   1   2   2   1  3319  3317       1.1110    0.0309 
R    3   1   1   1   2   2   1  3312  3311       1.1110    0.0309 
R    3   1   1   1   2   2   1  3313  3311       1.1110    0.0309 
R    3   1   1   1   2   2   1  3315  3314       1.1110    0.0309 
R    3   1   1   1   2   2   1  3316  3314       1.1110    0.0309 
R    3   1   1   1   2   2   1  3326  3324       1.5380    0.0364 
R    3   1   1   1   2   2   1  3329  3326       1.5300    0.0364 
R    3   1   1   1   2   2   1  3332  3329       1.5300    0.0364 
R    3   1   1   1   2   2   1  3335  3332       1.5300    0.0364 
R    3   1   1   1   2   2   1  3338  3335       1.4800    0.0384 
R    3   1   1   1   2   2   1  3322  3323       0.9970    0.0259 
R    3   1   1   1   2   2   1  3322  3324       1.4300    0.0304 
R    3   1   1   1   2   2   1  3343  3342       1.2300    0.0218 
R    3   1   1   1   2   2   1  3342  3324       1.4900    0.0344 
R    3   1   1   1   2   2   1  3342  3344       1.3450    0.0282 
R    3   1   1   1   2   2   1  3324  3325       1.0800    0.0299 
R    3   1   1   1   2   2   1  3326  3327       1.1110    0.0309 
R    3   1   1   1   2   2   1  3326  3328       1.1110    0.0309 
R    3   1   1   1   2   2   1  3329  3330       1.1110    0.0309 
R    3   1   1   1   2   2   1  3329  3331       1.1110    0.0309 
R    3   1   1   1   2   2   1  3332  3333       1.1110    0.0309 
R    3   1   1   1   2   2   1  3332  3334       1.1110    0.0309 
R    3   1   1   1   2   2   1  3335  3336       1.1110    0.0309 
R    3   1   1   1   2   2   1  3335  3337       1.1110    0.0309 
R    3   1   1   1   2   2   1  3338  3339       1.0400    0.0271 
R    3   1   1   1   2   2   1  3338  3340       1.0400    0.0271 
R    3   1   1   1   2   2   1  3338  3341       1.0400    0.0271 
R    3   1   1   1   2   2   1  3344  3345       0.9970    0.0259 
R    3   1   1   1   2   2   1  3344  3346       1.4300    0.0304 
R    3   1   1   1   2   2   1  3350  3349       1.2300    0.0218 
R    3   1   1   1   2   2   1  3349  3346       1.4900    0.0344 
R    3   1   1   1   2   2   1  3349  3351       1.3450    0.0282 
R    3   1   1   1   2   2   1  3346  3347       1.0800    0.0299 
R    3   1   1   1   2   2   1  3346  3348       1.0800    0.0299 
R    3   1   1   1   2   2   1  3355  3353       1.5380    0.0364 
R    3   1   1   1   2   2   1  3358  3355       1.5220    0.0384 
R    3   1   1   1   2   2   1  3359  3358       1.2300    0.0213 
R    3   1   1   1   2   2   1  3360  3358       1.3600    0.0262 
R    3   1   1   1   2   2   1  3351  3352       0.9970    0.0259 
R    3   1   1   1   2   2   1  3351  3353       1.4300    0.0304 
R    3   1   1   1   2   2   1  3364  3363       1.2300    0.0218 
R    3   1   1   1   2   2   1  3363  3353       1.4900    0.0344 
R    3   1   1   1   2   2   1  3363  3365       1.3450    0.0282 
R    3   1   1   1   2   2   1  3353  3354       1.0800    0.0299 
R    3   1   1   1   2   2   1  3355  3356       1.1110    0.0309 
R    3   1   1   1   2   2   1  3355  3357       1.1110    0.0309 
R    3   1   1   1   2   2   1  3360  3361       1.0000    0.0248 
R    3   1   1   1   2   2   1  3360  3362       1.0000    0.0248 
R    3   1   1   1   2   2   1  3369  3367       1.5380    0.0364 
R    3   1   1   1   2   2   1  3372  3369       1.4200    0.0263 
R    3   1   1   1   2   2   1  3365  3366       0.9970    0.0259 
R    3   1   1   1   2   2   1  3365  3367       1.4300    0.0304 
R    3   1   1   1   2   2   1  3375  3374       1.2300    0.0218 
R    3   1   1   1   2   2   1  3374  3367       1.4900    0.0344 
R    3   1   1   1   2   2   1  3374  3376       1.3450    0.0282 
R    3   1   1   1   2   2   1  3367  3368       1.0800    0.0299 
R    3   1   1   1   2   2   1  3369  3370       1.1110    0.0309 
R    3   1   1   1   2   2   1  3369  3371       1.1110    0.0309 
R    3   1   1   1   2   2   1  3372  3373       0.9600    0.0233 
R    3   1   1   1   2   2   1  3376  3377       0.9970    0.0259 
R    3   1   1   1   2   2   1  3376  3378       1.4300    0.0304 
R    3   1   1   1   2   2   1  3382  3381       1.2300    0.0218 
R    3   1   1   1   2   2   1  3381  3378       1.4900    0.0344 
R    3   1   1   1   2   2   1  3381  3383       1.3450    0.0282 
R    3   1   1   1   2   2   1  3378  3379       1.0800    0.0299 
R    3   1   1   1   2   2   1  3378  3380       1.0800    0.0299 
R    3   1   1   1   2   2   1  3387  3385       1.5380    0.0364 
R    3   1   1   1   2   2   1  3390  3387       1.5300    0.0364 
R    3   1   1   1   2   2   1  3393  3390       1.5220    0.0384 
R    3   1   1   1   2   2   1  3394  3393       1.2600    0.0237 
R    3   1   1   1   2   2   1  3395  3393       1.2600    0.0237 
R    3   1   1   1   2   2   1  3383  3384       0.9970    0.0259 
R    3   1   1   1   2   2   1  3383  3385       1.4300    0.0304 
R    3   1   1   1   2   2   1  3397  3396       1.2300    0.0218 
R    3   1   1   1   2   2   1  3396  3385       1.4900    0.0344 
R    3   1   1   1   2   2   1  3396  3398       1.3000    0.0337 
R    3   1   1   1   2   2   1  3385  3386       1.0800    0.0299 
R    3   1   1   1   2   2   1  3387  3388       1.1110    0.0309 
R    3   1   1   1   2   2   1  3387  3389       1.1110    0.0309 
R    3   1   1   1   2   2   1  3390  3391       1.1110    0.0309 
R    3   1   1   1   2   2   1  3390  3392       1.1110    0.0309 
R    3   1   1   1   2   2   1  3411  3402       1.4900    0.0344 
R    3   1   1   1   2   2   1  3411  3413       1.3450    0.0282 
R    3   1   1   1   2   2   1  3398  3402       1.4340    0.0304 
R    3   1   1   1   2   2   1  3402  3404       1.5270    0.0364 
R    3   1   1   1   2   2   1  3407  3404       1.5370    0.0364 
R    3   1   1   1   2   2   1  3407  3399       1.5370    0.0364 
R    3   1   1   1   2   2   1  3399  3398       1.4550    0.0304 
R    3   1   1   1   2   2   1  3403  3402       1.0837    0.0314 
R    3   1   1   1   2   2   1  3407  3408       1.1110    0.0309 
R    3   1   1   1   2   2   1  3407  3409       1.4300    0.0263 
R    3   1   1   1   2   2   1  3409  3410       0.9600    0.0233 
R    3   1   1   1   2   2   1  3399  3400       1.1137    0.0314 
R    3   1   1   1   2   2   1  3399  3401       1.1137    0.0314 
R    3   1   1   1   2   2   1  3404  3405       0.4930    0.0314 
R    3   1   1   1   2   2   1  3404  3406       0.4930    0.0314 
R    3   1   1   1   2   2   1  3412  3411       1.2300    0.0218 
R    3   1   1   1   2   2   1  3413  3414       0.9970    0.0259 
R    3   1   1   1   2   2   1  3413  3415       1.4300    0.0304 
R    3   1   1   1   2   2   1  3419  3418       1.2300    0.0218 
R    3   1   1   1   2   2   1  3418  3415       1.4900    0.0344 
R    3   1   1   1   2   2   1  3418  3420       1.3450    0.0282 
R    3   1   1   1   2   2   1  3415  3416       1.0800    0.0299 
R    3   1   1   1   2   2   1  3415  3417       1.0800    0.0299 
R    3   1   1   1   2   2   1  3424  3422       1.5380    0.0364 
R    3   1   1   1   2   2   1  3420  3421       0.9970    0.0259 
R    3   1   1   1   2   2   1  3420  3422       1.4300    0.0304 
R    3   1   1   1   2   2   1  3429  3428       1.2300    0.0218 
R    3   1   1   1   2   2   1  3428  3422       1.4900    0.0344 
R    3   1   1   1   2   2   1  3428  3430       1.3000    0.0337 
R    3   1   1   1   2   2   1  3422  3423       1.0800    0.0299 
R    3   1   1   1   2   2   1  3424  3425       1.1110    0.0303 
R    3   1   1   1   2   2   1  3424  3426       1.1110    0.0303 
R    3   1   1   1   2   2   1  3424  3427       1.1110    0.0303 
R    3   1   1   1   2   2   1  3443  3434       1.4900    0.0344 
R    3   1   1   1   2   2   1  3443  3445       1.3450    0.0282 
R    3   1   1   1   2   2   1  3430  3434       1.4340    0.0304 
R    3   1   1   1   2   2   1  3434  3436       1.5270    0.0364 
R    3   1   1   1   2   2   1  3439  3436       1.5370    0.0364 
R    3   1   1   1   2   2   1  3439  3431       1.5370    0.0364 
R    3   1   1   1   2   2   1  3431  3430       1.4550    0.0304 
R    3   1   1   1   2   2   1  3435  3434       1.0837    0.0314 
R    3   1   1   1   2   2   1  3439  3440       1.1110    0.0309 
R    3   1   1   1   2   2   1  3439  3441       1.4300    0.0263 
R    3   1   1   1   2   2   1  3441  3442       0.9600    0.0233 
R    3   1   1   1   2   2   1  3431  3432       1.1137    0.0314 
R    3   1   1   1   2   2   1  3431  3433       1.1137    0.0314 
R    3   1   1   1   2   2   1  3436  3437       0.4930    0.0314 
R    3   1   1   1   2   2   1  3436  3438       0.4930    0.0314 
R    3   1   1   1   2   2   1  3444  3443       1.2300    0.0218 
R    3   1   1   1   2   2   1  3445  3446       0.9970    0.0259 
R    3   1   1   1   2   2   1  3445  3447       1.4300    0.0304 
R    3   1   1   1   2   2   1  3451  3450       1.2300    0.0218 
R    3   1   1   1   2   2   1  3450  3447       1.4900    0.0344 
R    3   1   1   1   2   2   1  3450  3452       1.3450    0.0282 
R    3   1   1   1   2   2   1  3447  3448       1.0800    0.0299 
R    3   1   1   1   2   2   1  3447  3449       1.0800    0.0299 
R    3   1   1   1   2   2   1  3456  3454       1.5380    0.0364 
R    3   1   1   1   2   2   1  3459  3456       1.4200    0.0263 
R    3   1   1   1   2   2   1  3452  3453       0.9970    0.0259 
R    3   1   1   1   2   2   1  3452  3454       1.4300    0.0304 
R    3   1   1   1   2   2   1  3462  3461       1.2300    0.0218 
R    3   1   1   1   2   2   1  3461  3454       1.4900    0.0344 
R    3   1   1   1   2   2   1  3461  3463       1.3450    0.0282 
R    3   1   1   1   2   2   1  3454  3455       1.0800    0.0299 
R    3   1   1   1   2   2   1  3456  3457       1.1110    0.0309 
R    3   1   1   1   2   2   1  3456  3458       1.1110    0.0309 
R    3   1   1   1   2   2   1  3459  3460       0.9600    0.0233 
R    3   1   1   1   2   2   1  3467  3465       1.5380    0.0364 
R    3   1   1   1   2   2   1  3470  3467       1.5300    0.0364 
R    3   1   1   1   2   2   1  3473  3470       1.5300    0.0364 
R    3   1   1   1   2   2   1  3476  3473       1.5300    0.0364 
R    3   1   1   1   2   2   1  3479  3476       1.4800    0.0384 
R    3   1   1   1   2   2   1  3463  3464       0.9970    0.0259 
R    3   1   1   1   2   2   1  3463  3465       1.4300    0.0304 
R    3   1   1   1   2   2   1  3484  3483       1.2300    0.0218 
R    3   1   1   1   2   2   1  3483  3465       1.4900    0.0344 
R    3   1   1   1   2   2   1  3483  3485       1.3450    0.0282 
R    3   1   1   1   2   2   1  3465  3466       1.0800    0.0299 
R    3   1   1   1   2   2   1  3467  3468       1.1110    0.0309 
R    3   1   1   1   2   2   1  3467  3469       1.1110    0.0309 
R    3   1   1   1   2   2   1  3470  3471       1.1110    0.0309 
R    3   1   1   1   2   2   1  3470  3472       1.1110    0.0309 
R    3   1   1   1   2   2   1  3473  3474       1.1110    0.0309 
R    3   1   1   1   2   2   1  3473  3475       1.1110    0.0309 
R    3   1   1   1   2   2   1  3476  3477       1.1110    0.0309 
R    3   1   1   1   2   2   1  3476  3478       1.1110    0.0309 
R    3   1   1   1   2   2   1  3479  3480       1.0400    0.0271 
R    3   1   1   1   2   2   1  3479  3481       1.0400    0.0271 
R    3   1   1   1   2   2   1  3479  3482       1.0400    0.0271 
R    3   1   1   1   2   2   1  3485  3486       0.9970    0.0259 
R    3   1   1   1   2   2   1  3485  3487       1.4300    0.0304 
R    3   1   1   1   2   2   1  3491  3490       1.2300    0.0218 
R    3   1   1   1   2   2   1  3490  3487       1.4900    0.0344 
R    3   1   1   1   2   2   1  3490  3492       1.3450    0.0282 
R    3   1   1   1   2   2   1  3487  3488       1.0800    0.0299 
R    3   1   1   1   2   2   1  3487  3489       1.0800    0.0299 
R    3   1   1   1   2   2   1  3496  3494       1.5380    0.0364 
R    3   1   1   1   2   2   1  3499  3496       1.5220    0.0384 
R    3   1   1   1   2   2   1  3500  3499       1.2600    0.0237 
R    3   1   1   1   2   2   1  3501  3499       1.2600    0.0237 
R    3   1   1   1   2   2   1  3492  3493       0.9970    0.0259 
R    3   1   1   1   2   2   1  3492  3494       1.4300    0.0304 
R    3   1   1   1   2   2   1  3503  3502       1.2300    0.0218 
R    3   1   1   1   2   2   1  3502  3494       1.4900    0.0344 
R    3   1   1   1   2   2   1  3502  3504       1.3450    0.0282 
R    3   1   1   1   2   2   1  3494  3495       1.0800    0.0299 
R    3   1   1   1   2   2   1  3496  3497       1.1110    0.0309 
R    3   1   1   1   2   2   1  3496  3498       1.1110    0.0309 
R    3   1   1   1   2   2   1  3508  3506       1.5000    0.0364 
R    3   1   1   1   2   2   1  3510  3508       1.4200    0.0263 
R    3   1   1   1   2   2   1  3512  3508       1.5380    0.0364 
R    3   1   1   1   2   2   1  3504  3505       0.9970    0.0259 
R    3   1   1   1   2   2   1  3504  3506       1.4300    0.0304 
R    3   1   1   1   2   2   1  3517  3516       1.2300    0.0218 
R    3   1   1   1   2   2   1  3516  3506       1.4900    0.0344 
R    3   1   1   1   2   2   1  3516  3518       1.3450    0.0282 
R    3   1   1   1   2   2   1  3506  3507       1.0800    0.0299 
R    3   1   1   1   2   2   1  3508  3509       1.1110    0.0309 
R    3   1   1   1   2   2   1  3510  3511       0.9600    0.0233 
R    3   1   1   1   2   2   1  3512  3513       1.1110    0.0303 
R    3   1   1   1   2   2   1  3512  3514       1.1110    0.0303 
R    3   1   1   1   2   2   1  3512  3515       1.1110    0.0303 
R    3   1   1   1   2   2   1  3518  3519       0.9970    0.0259 
R    3   1   1   1   2   2   1  3518  3520       1.4300    0.0304 
R    3   1   1   1   2   2   1  3524  3523       1.2300    0.0218 
R    3   1   1   1   2   2   1  3523  3520       1.4900    0.0344 
R    3   1   1   1   2   2   1  3523  3525       1.3450    0.0282 
R    3   1   1   1   2   2   1  3520  3521       1.0800    0.0299 
R    3   1   1   1   2   2   1  3520  3522       1.0800    0.0299 
R    3   1   1   1   2   2   1  3529  3527       1.5380    0.0364 
R    3   1   1   1   2   2   1  3525  3526       0.9970    0.0259 
R    3   1   1   1   2   2   1  3525  3527       1.4300    0.0304 
R    3   1   1   1   2   2   1  3534  3533       1.2300    0.0218 
R    3   1   1   1   2   2   1  3533  3527       1.4900    0.0344 
R    3   1   1   1   2   2   1  3533  3535       1.3450    0.0282 
R    3   1   1   1   2   2   1  3527  3528       1.0800    0.0299 
R    3   1   1   1   2   2   1  3529  3530       1.1110    0.0303 
R    3   1   1   1   2   2   1  3529  3531       1.1110    0.0303 
R    3   1   1   1   2   2   1  3529  3532       1.1110    0.0303 
R    3   1   1   1   2   2   1  3539  3537       1.5380    0.0364 
R    3   1   1   1   2   2   1  3542  3539       1.5300    0.0364 
R    3   1   1   1   2   2   1  3545  3542       1.5300    0.0364 
R    3   1   1   1   2   2   1  3548  3545       1.5300    0.0364 
R    3   1   1   1   2   2   1  3551  3548       1.4800    0.0384 
R    3   1   1   1   2   2   1  3535  3536       0.9970    0.0259 
R    3   1   1   1   2   2   1  3535  3537       1.4300    0.0304 
R    3   1   1   1   2   2   1  3556  3555       1.2300    0.0218 
R    3   1   1   1   2   2   1  3555  3537       1.4900    0.0344 
R    3   1   1   1   2   2   1  3555  3557       1.3450    0.0282 
R    3   1   1   1   2   2   1  3537  3538       1.0800    0.0299 
R    3   1   1   1   2   2   1  3539  3540       1.1110    0.0309 
R    3   1   1   1   2   2   1  3539  3541       1.1110    0.0309 
R    3   1   1   1   2   2   1  3542  3543       1.1110    0.0309 
R    3   1   1   1   2   2   1  3542  3544       1.1110    0.0309 
R    3   1   1   1   2   2   1  3545  3546       1.1110    0.0309 
R    3   1   1   1   2   2   1  3545  3547       1.1110    0.0309 
R    3   1   1   1   2   2   1  3548  3549       1.1110    0.0309 
R    3   1   1   1   2   2   1  3548  3550       1.1110    0.0309 
R    3   1   1   1   2   2   1  3551  3552       1.0400    0.0271 
R    3   1   1   1   2   2   1  3551  3553       1.0400    0.0271 
R    3   1   1   1   2   2   1  3551  3554       1.0400    0.0271 
R    3   1   1   1   2   2   1  3557  3558       0.9970    0.0259 
R    3   1   1   1   2   2   1  3557  3559       1.4300    0.0304 
R    3   1   1   1   2   2   1  3563  3562       1.2300    0.0218 
R    3   1   1   1   2   2   1  3562  3559       1.4900    0.0344 
R    3   1   1   1   2   2   1  3562  3564       1.3450    0.0282 
R    3   1   1   1   2   2   1  3559  3560       1.0800    0.0299 
R    3   1   1   1   2   2   1  3559  3561       1.0800    0.0299 
R    3   1   1   1   2   2   1  3568  3566       1.5380    0.0364 
R    3   1   1   1   2   2   1  3571  3568       1.5300    0.0364 
R    3   1   1   1   2   2   1  3574  3571       1.5220    0.0384 
R    3   1   1   1   2   2   1  3575  3574       1.2600    0.0237 
R    3   1   1   1   2   2   1  3576  3574       1.2600    0.0237 
R    3   1   1   1   2   2   1  3564  3565       0.9970    0.0259 
R    3   1   1   1   2   2   1  3564  3566       1.4300    0.0304 
R    3   1   1   1   2   2   1  3578  3577       1.2300    0.0218 
R    3   1   1   1   2   2   1  3577  3566       1.4900    0.0344 
R    3   1   1   1   2   2   1  3577  3579       1.3000    0.0337 
R    3   1   1   1   2   2   1  3566  3567       1.0800    0.0299 
R    3   1   1   1   2   2   1  3568  3569       1.1110    0.0309 
R    3   1   1   1   2   2   1  3568  3570       1.1110    0.0309 
R    3   1   1   1   2   2   1  3571  3572       1.1110    0.0309 
R    3   1   1   1   2   2   1  3571  3573       1.1110    0.0309 
R    3   1   1   1   2   2   1  3592  3583       1.4900    0.0344 
R    3   1   1   1   2   2   1  3592  3594       1.3450    0.0282 
R    3   1   1   1   2   2   1  3579  3583       1.4340    0.0304 
R    3   1   1   1   2   2   1  3583  3585       1.5270    0.0364 
R    3   1   1   1   2   2   1  3588  3585       1.5370    0.0364 
R    3   1   1   1   2   2   1  3588  3580       1.5370    0.0364 
R    3   1   1   1   2   2   1  3580  3579       1.4550    0.0304 
R    3   1   1   1   2   2   1  3584  3583       1.0837    0.0314 
R    3   1   1   1   2   2   1  3588  3589       1.1110    0.0309 
R    3   1   1   1   2   2   1  3588  3590       1.4300    0.0263 
R    3   1   1   1   2   2   1  3590  3591       0.9600    0.0233 
R    3   1   1   1   2   2   1  3580  3581       1.1137    0.0314 
R    3   1   1   1   2   2   1  3580  3582       1.1137    0.0314 
R    3   1   1   1   2   2   1  3585  3586       0.4930    0.0314 
R    3   1   1   1   2   2   1  3585  3587       0.4930    0.0314 
R    3   1   1   1   2   2   1  3593  3592       1.2300    0.0218 
R    3   1   1   1   2   2   1  3594  3595       0.9970    0.0259 
R    3   1   1   1   2   2   1  3594  3596       1.4300    0.0304 
R    3   1   1   1   2   2   1  3600  3599       1.2300    0.0218 
R    3   1   1   1   2   2   1  3599  3596       1.4900    0.0344 
R    3   1   1   1   2   2   1  3599  3601       1.3000    0.0337 
R    3   1   1   1   2   2   1  3596  3597       1.0800    0.0299 
R    3   1   1   1   2   2   1  3596  3598       1.0800    0.0299 
R    3   1   1   1   2   2   1  3614  3613       1.2300    0.0218 
R    3   1   1   1   2   2   1  3613  3602       1.4900    0.0344 
R    3   1   1   1   2   2   1  3613  3615       1.3450    0.0282 
R    3   1   1   1   2   2   1  3601  3602       1.4340    0.0304 
R    3   1   1   1   2   2   1  3602  3607       1.5270    0.0364 
R    3   1   1   1   2   2   1  3607  3610       1.5370    0.0364 
R    3   1   1   1   2   2   1  3610  3604       1.5370    0.0364 
R    3   1   1   1   2   2   1  3601  3604       1.4550    0.0304 
R    3   1   1   1   2   2   1  3603  3602       1.0800    0.0299 
R    3   1   1   1   2   2   1  3611  3610       1.1110    0.0309 
R    3   1   1   1   2   2   1  3612  3610       1.1110    0.0309 
R    3   1   1   1   2   2   1  3605  3604       1.1110    0.0309 
R    3   1   1   1   2   2   1  3606  3604       1.1110    0.0309 
R    3   1   1   1   2   2   1  3608  3607       1.1110    0.0309 
R    3   1   1   1   2   2   1  3609  3607       1.1110    0.0309 
R    3   1   1   1   2   2   1  3619  3617       1.5000    0.0364 
R    3   1   1   1   2   2   1  3621  3619       1.5380    0.0364 
R    3   1   1   1   2   2   1  3625  3619       1.5380    0.0364 
R    3   1   1   1   2   2   1  3615  3616       0.9970    0.0259 
R    3   1   1   1   2   2   1  3615  3617       1.4300    0.0304 
R    3   1   1   1   2   2   1  3630  3629       1.2300    0.0218 
R    3   1   1   1   2   2   1  3629  3617       1.4900    0.0344 
R    3   1   1   1   2   2   1  3629  3631       1.3450    0.0282 
R    3   1   1   1   2   2   1  3617  3618       1.0800    0.0299 
R    3   1   1   1   2   2   1  3619  3620       1.1110    0.0309 
R    3   1   1   1   2   2   1  3621  3622       1.1110    0.0303 
R    3   1   1   1   2   2   1  3621  3623       1.1110    0.0303 
R    3   1   1   1   2   2   1  3621  3624       1.1110    0.0303 
R    3   1   1   1   2   2   1  3625  3626       1.1110    0.0303 
R    3   1   1   1   2   2   1  3625  3627       1.1110    0.0303 
R    3   1   1   1   2   2   1  3625  3628       1.1110    0.0303 
R    3   1   1   1   2   2   1  3631  3632       0.9970    0.0259 
R    3   1   1   1   2   2   1  3631  3633       1.4300    0.0304 
R    3   1   1   1   2   2   1  3637  3636       1.2300    0.0218 
R    3   1   1   1   2   2   1  3636  3633       1.4900    0.0344 
R    3   1   1   1   2   2   1  3636  3638       1.3450    0.0282 
R    3   1   1   1   2   2   1  3633  3634       1.0800    0.0299 
R    3   1   1   1   2   2   1  3633  3635       1.0800    0.0299 
R    3   1   1   1   2   2   1  3642  3640       1.5000    0.0364 
R    3   1   1   1   2   2   1  3644  3642       1.5380    0.0364 
R    3   1   1   1   2   2   1  3648  3642       1.5380    0.0364 
R    3   1   1   1   2   2   1  3638  3639       0.9970    0.0259 
R    3   1   1   1   2   2   1  3638  3640       1.4300    0.0304 
R    3   1   1   1   2   2   1  3653  3652       1.2300    0.0218 
R    3   1   1   1   2   2   1  3652  3640       1.4900    0.0344 
R    3   1   1   1   2   2   1  3652  3654       1.3450    0.0282 
R    3   1   1   1   2   2   1  3640  3641       1.0800    0.0299 
R    3   1   1   1   2   2   1  3642  3643       1.1110    0.0309 
R    3   1   1   1   2   2   1  3644  3645       1.1110    0.0303 
R    3   1   1   1   2   2   1  3644  3646       1.1110    0.0303 
R    3   1   1   1   2   2   1  3644  3647       1.1110    0.0303 
R    3   1   1   1   2   2   1  3648  3649       1.1110    0.0303 
R    3   1   1   1   2   2   1  3648  3650       1.1110    0.0303 
R    3   1   1   1   2   2   1  3648  3651       1.1110    0.0303 
R    3   1   1   1   2   2   1  3658  3656       1.5380    0.0364 
R    3   1   1   1   2   2   1  3661  3658       1.5300    0.0364 
R    3   1   1   1   2   2   1  3664  3661       1.5220    0.0384 
R    3   1   1   1   2   2   1  3665  3664       1.2300    0.0213 
R    3   1   1   1   2   2   1  3666  3664       1.3600    0.0262 
R    3   1   1   1   2   2   1  3654  3655       0.9970    0.0259 
R    3   1   1   1   2   2   1  3654  3656       1.4300    0.0304 
R    3   1   1   1   2   2   1  3670  3669       1.2300    0.0218 
R    3   1   1   1   2   2   1  3669  3656       1.4900    0.0344 
R    3   1   1   1   2   2   1  3669  3671       1.3450    0.0282 
R    3   1   1   1   2   2   1  3656  3657       1.0800    0.0299 
R    3   1   1   1   2   2   1  3658  3659       1.1110    0.0309 
R    3   1   1   1   2   2   1  3658  3660       1.1110    0.0309 
R    3   1   1   1   2   2   1  3661  3662       1.1110    0.0309 
R    3   1   1   1   2   2   1  3661  3663       1.1110    0.0309 
R    3   1   1   1   2   2   1  3666  3667       1.0000    0.0248 
R    3   1   1   1   2   2   1  3666  3668       1.0000    0.0248 
R    3   1   1   1   2   2   1  3671  3672       0.9970    0.0259 
R    3   1   1   1   2   2   1  3671  3673       1.4300    0.0304 
R    3   1   1   1   2   2   1  3677  3676       1.2300    0.0218 
R    3   1   1   1   2   2   1  3676  3673       1.4900    0.0344 
R    3   1   1   1   2   2   1  3676  3678       1.3000    0.0337 
R    3   1   1   1   2   2   1  3673  3674       1.0800    0.0299 
R    3   1   1   1   2   2   1  3673  3675       1.0800    0.0299 
R    3   1   1   1   2   2   1  3691  3690       1.2300    0.0218 
R    3   1   1   1   2   2   1  3690  3679       1.4900    0.0344 
R    3   1   1   1   2   2   1  3690  3692       1.3000    0.0337 
R    3   1   1   1   2   2   1  3678  3679       1.4340    0.0304 
R    3   1   1   1   2   2   1  3679  3684       1.5270    0.0364 
R    3   1   1   1   2   2   1  3684  3687       1.5370    0.0364 
R    3   1   1   1   2   2   1  3687  3681       1.5370    0.0364 
R    3   1   1   1   2   2   1  3678  3681       1.4550    0.0304 
R    3   1   1   1   2   2   1  3680  3679       1.0800    0.0299 
R    3   1   1   1   2   2   1  3688  3687       1.1110    0.0309 
R    3   1   1   1   2   2   1  3689  3687       1.1110    0.0309 
R    3   1   1   1   2   2   1  3682  3681       1.1110    0.0309 
R    3   1   1   1   2   2   1  3683  3681       1.1110    0.0309 
R    3   1   1   1   2   2   1  3685  3684       1.1110    0.0309 
R    3   1   1   1   2   2   1  3686  3684       1.1110    0.0309 
R    3   1   1   1   2   2   1  3705  3696       1.4900    0.0344 
R    3   1   1   1   2   2   1  3705  3707       1.3450    0.0282 
R    3   1   1   1   2   2   1  3692  3696       1.4340    0.0304 
R    3   1   1   1   2   2   1  3696  3698       1.5270    0.0364 
R    3   1   1   1   2   2   1  3701  3698       1.5370    0.0364 
R    3   1   1   1   2   2   1  3701  3693       1.5370    0.0364 
R    3   1   1   1   2   2   1  3693  3692       1.4550    0.0304 
R    3   1   1   1   2   2   1  3697  3696       1.0837    0.0314 
R    3   1   1   1   2   2   1  3701  3702       1.1110    0.0309 
R    3   1   1   1   2   2   1  3701  3703       1.4300    0.0263 
R    3   1   1   1   2   2   1  3703  3704       0.9600    0.0233 
R    3   1   1   1   2   2   1  3693  3694       1.1137    0.0314 
R    3   1   1   1   2   2   1  3693  3695       1.1137    0.0314 
R    3   1   1   1   2   2   1  3698  3699       0.4930    0.0314 
R    3   1   1   1   2   2   1  3698  3700       0.4930    0.0314 
R    3   1   1   1   2   2   1  3706  3705       1.2300    0.0218 
R    3   1   1   1   2   2   1  3707  3708       0.9970    0.0259 
R    3   1   1   1   2   2   1  3707  3709       1.4300    0.0304 
R    3   1   1   1   2   2   1  3713  3712       1.2300    0.0218 
R    3   1   1   1   2   2   1  3712  3709       1.4900    0.0344 
R    3   1   1   1   2   2   1  3712  3714       1.3000    0.0337 
R    3   1   1   1   2   2   1  3709  3710       1.0800    0.0299 
R    3   1   1   1   2   2   1  3709  3711       1.0800    0.0299 
R    3   1   1   1   2   2   1  3727  3726       1.2300    0.0218 
R    3   1   1   1   2   2   1  3726  3715       1.4900    0.0344 
R    3   1   1   1   2   2   1  3726  3728       1.3450    0.0282 
R    3   1   1   1   2   2   1  3714  3715       1.4340    0.0304 
R    3   1   1   1   2   2   1  3715  3720       1.5270    0.0364 
R    3   1   1   1   2   2   1  3720  3723       1.5370    0.0364 
R    3   1   1   1   2   2   1  3723  3717       1.5370    0.0364 
R    3   1   1   1   2   2   1  3714  3717       1.4550    0.0304 
R    3   1   1   1   2   2   1  3716  3715       1.0800    0.0299 
R    3   1   1   1   2   2   1  3724  3723       1.1110    0.0309 
R    3   1   1   1   2   2   1  3725  3723       1.1110    0.0309 
R    3   1   1   1   2   2   1  3718  3717       1.1110    0.0309 
R    3   1   1   1   2   2   1  3719  3717       1.1110    0.0309 
R    3   1   1   1   2   2   1  3721  3720       1.1110    0.0309 
R    3   1   1   1   2   2   1  3722  3720       1.1110    0.0309 
R    3   1   1   1   2   2   1  3732  3730       1.5380    0.0364 
R    3   1   1   1   2   2   1  3728  3729       0.9970    0.0259 
R    3   1   1   1   2   2   1  3728  3730       1.4300    0.0304 
R    3   1   1   1   2   2   1  3737  3736       1.2300    0.0218 
R    3   1   1   1   2   2   1  3736  3730       1.4900    0.0344 
R    3   1   1   1   2   2   1  3736  3738       1.3450    0.0282 
R    3   1   1   1   2   2   1  3730  3731       1.0800    0.0299 
R    3   1   1   1   2   2   1  3732  3733       1.1110    0.0303 
R    3   1   1   1   2   2   1  3732  3734       1.1110    0.0303 
R    3   1   1   1   2   2   1  3732  3735       1.1110    0.0303 
R    3   1   1   1   2   2   1  3738  3739       0.9970    0.0259 
R    3   1   1   1   2   2   1  3738  3740       1.4300    0.0304 
R    3   1   1   1   2   2   1  3744  3743       1.2300    0.0218 
R    3   1   1   1   2   2   1  3743  3740       1.4900    0.0344 
R    3   1   1   1   2   2   1  3743  3745       1.3450    0.0282 
R    3   1   1   1   2   2   1  3740  3741       1.0800    0.0299 
R    3   1   1   1   2   2   1  3740  3742       1.0800    0.0299 
R    3   1   1   1   2   2   1  3749  3747       1.5380    0.0364 
R    3   1   1   1   2   2   1  3752  3749       1.5300    0.0364 
R    3   1   1   1   2   2   1  3755  3752       1.5220    0.0384 
R    3   1   1   1   2   2   1  3756  3755       1.2600    0.0237 
R    3   1   1   1   2   2   1  3757  3755       1.2600    0.0237 
R    3   1   1   1   2   2   1  3745  3746       0.9970    0.0259 
R    3   1   1   1   2   2   1  3745  3747       1.4300    0.0304 
R    3   1   1   1   2   2   1  3759  3758       1.2300    0.0218 
R    3   1   1   1   2   2   1  3758  3747       1.4900    0.0344 
R    3   1   1   1   2   2   1  3758  3760       1.3450    0.0282 
R    3   1   1   1   2   2   1  3747  3748       1.0800    0.0299 
R    3   1   1   1   2   2   1  3749  3750       1.1110    0.0309 
R    3   1   1   1   2   2   1  3749  3751       1.1110    0.0309 
R    3   1   1   1   2   2   1  3752  3753       1.1110    0.0309 
R    3   1   1   1   2   2   1  3752  3754       1.1110    0.0309 
R    3   1   1   1   2   2   1  3764  3762       1.5380    0.0364 
R    3   1   1   1   2   2   1  3767  3764       1.5300    0.0364 
R    3   1   1   1   2   2   1  3770  3767       1.5220    0.0384 
R    3   1   1   1   2   2   1  3771  3770       1.2600    0.0237 
R    3   1   1   1   2   2   1  3772  3770       1.2600    0.0237 
R    3   1   1   1   2   2   1  3760  3761       0.9970    0.0259 
R    3   1   1   1   2   2   1  3760  3762       1.4300    0.0304 
R    3   1   1   1   2   2   1  3774  3773       1.2300    0.0218 
R    3   1   1   1   2   2   1  3773  3762       1.4900    0.0344 
R    3   1   1   1   2   2   1  3773  3775       1.3450    0.0282 
R    3   1   1   1   2   2   1  3762  3763       1.0800    0.0299 
R    3   1   1   1   2   2   1  3764  3765       1.1110    0.0309 
R    3   1   1   1   2   2   1  3764  3766       1.1110    0.0309 
R    3   1   1   1   2   2   1  3767  3768       1.1110    0.0309 
R    3   1   1   1   2   2   1  3767  3769       1.1110    0.0309 
R    3   1   1   1   2   2   1  3775  3776       0.9970    0.0259 
R    3   1   1   1   2   2   1  3775  3777       1.4300    0.0304 
R    3   1   1   1   2   2   1  3781  3780       1.2300    0.0218 
R    3   1   1   1   2   2   1  3780  3777       1.4900    0.0344 
R    3   1   1   1   2   2   1  3780  3782       1.3450    0.0282 
R    3   1   1   1   2   2   1  3777  3778       1.0800    0.0299 
R    3   1   1   1   2   2   1  3777  3779       1.0800    0.0299 
R    3   1   1   1   2   2   1  3786  3784       1.5380    0.0364 
R    3   1   1   1   2   2   1  3789  3786       1.5300    0.0364 
R    3   1   1   1   2   2   1  3792  3789       1.5300    0.0364 
R    3   1   1   1   2   2   1  3795  3792       1.5300    0.0364 
R    3   1   1   1   2   2   1  3798  3795       1.4800    0.0384 
R    3   1   1   1   2   2   1  3782  3783       0.9970    0.0259 
R    3   1   1   1   2   2   1  3782  3784       1.4300    0.0304 
R    3   1   1   1   2   2   1  3803  3802       1.2300    0.0218 
R    3   1   1   1   2   2   1  3802  3784       1.4900    0.0344 
R    3   1   1   1   2   2   1  3802  3804       1.3450    0.0282 
R    3   1   1   1   2   2   1  3784  3785       1.0800    0.0299 
R    3   1   1   1   2   2   1  3786  3787       1.1110    0.0309 
R    3   1   1   1   2   2   1  3786  3788       1.1110    0.0309 
R    3   1   1   1   2   2   1  3789  3790       1.1110    0.0309 
R    3   1   1   1   2   2   1  3789  3791       1.1110    0.0309 
R    3   1   1   1   2   2   1  3792  3793       1.1110    0.0309 
R    3   1   1   1   2   2   1  3792  3794       1.1110    0.0309 
R    3   1   1   1   2   2   1  3795  3796       1.1110    0.0309 
R    3   1   1   1   2   2   1  3795  3797       1.1110    0.0309 
R    3   1   1   1   2   2   1  3798  3799       1.0400    0.0271 
R    3   1   1   1   2   2   1  3798  3800       1.0400    0.0271 
R    3   1   1   1   2   2   1  3798  3801       1.0400    0.0271 
R    3   1   1   1   2   2   1  3808  3806       1.5380    0.0364 
R    3   1   1   1   2   2   1  3811  3808       1.5300    0.0364 
R    3   1   1   1   2   2   1  3814  3811       1.5300    0.0364 
R    3   1   1   1   2   2   1  3817  3814       1.4900    0.0336 
R    3   1   1   1   2   2   1  3819  3817       1.3650    0.0252 
R    3   1   1   1   2   2   1  3820  3819       1.3650    0.0252 
R    3   1   1   1   2   2   1  3823  3819       1.3650    0.0252 
R    3   1   1   1   2   2   1  3804  3805       0.9970    0.0259 
R    3   1   1   1   2   2   1  3804  3806       1.4300    0.0304 
R    3   1   1   1   2   2   1  3827  3826       1.2300    0.0218 
R    3   1   1   1   2   2   1  3826  3806       1.4900    0.0344 
R    3   1   1   1   2   2   1  3826  3828       1.3450    0.0282 
R    3   1   1   1   2   2   1  3806  3807       1.0800    0.0299 
R    3   1   1   1   2   2   1  3808  3809       1.1110    0.0309 
R    3   1   1   1   2   2   1  3808  3810       1.1110    0.0309 
R    3   1   1   1   2   2   1  3811  3812       1.1110    0.0309 
R    3   1   1   1   2   2   1  3811  3813       1.1110    0.0309 
R    3   1   1   1   2   2   1  3814  3815       1.1110    0.0309 
R    3   1   1   1   2   2   1  3814  3816       1.1110    0.0309 
R    3   1   1   1   2   2   1  3817  3818       1.0000    0.0255 
R    3   1   1   1   2   2   1  3820  3821       1.0000    0.0255 
R    3   1   1   1   2   2   1  3820  3822       1.0000    0.0255 
R    3   1   1   1   2   2   1  3823  3824       1.0000    0.0255 
R    3   1   1   1   2   2   1  3823  3825       1.0000    0.0255 
R    3   1   1   1   2   2   1  3828  3829       0.9970    0.0259 
R    3   1   1   1   2   2   1  3828  3830       1.4300    0.0304 
R    3   1   1   1   2   2   1  3834  3833       1.2300    0.0218 
R    3   1   1   1   2   2   1  3833  3830       1.4900    0.0344 
R    3   1   1   1   2   2   1  3833  3835       1.3450    0.0282 
R    3   1   1   1   2   2   1  3830  3831       1.0800    0.0299 
R    3   1   1   1   2   2   1  3830  3832       1.0800    0.0299 
R    3   1   1   1   2   2   1  3839  3837       1.5380    0.0364 
R    3   1   1   1   2   2   1  3835  3836       0.9970    0.0259 
R    3   1   1   1   2   2   1  3835  3837       1.4300    0.0304 
R    3   1   1   1   2   2   1  3844  3843       1.2300    0.0218 
R    3   1   1   1   2   2   1  3843  3837       1.4900    0.0344 
R    3   1   1   1   2   2   1  3843  3845       1.3450    0.0282 
R    3   1   1   1   2   2   1  3837  3838       1.0800    0.0299 
R    3   1   1   1   2   2   1  3839  3840       1.1110    0.0303 
R    3   1   1   1   2   2   1  3839  3841       1.1110    0.0303 
R    3   1   1   1   2   2   1  3839  3842       1.1110    0.0303 
R    3   1   1   1   2   2   1  3849  3847       1.5380    0.0364 
R    3   1   1   1   2   2   1  3852  3849       1.5300    0.0364 
R    3   1   1   1   2   2   1  3855  3852       1.5300    0.0364 
R    3   1   1   1   2   2   1  3858  3855       1.4900    0.0336 
R    3   1   1   1   2   2   1  3860  3858       1.3650    0.0252 
R    3   1   1   1   2   2   1  3861  3860       1.3650    0.0252 
R    3   1   1   1   2   2   1  3864  3860       1.3650    0.0252 
R    3   1   1   1   2   2   1  3845  3846       0.9970    0.0259 
R    3   1   1   1   2   2   1  3845  3847       1.4300    0.0304 
R    3   1   1   1   2   2   1  3868  3867       1.2300    0.0218 
R    3   1   1   1   2   2   1  3867  3847       1.4900    0.0344 
R    3   1   1   1   2   2   1  3867  3869       1.3450    0.0282 
R    3   1   1   1   2   2   1  3847  3848       1.0800    0.0299 
R    3   1   1   1   2   2   1  3849  3850       1.1110    0.0309 
R    3   1   1   1   2   2   1  3849  3851       1.1110    0.0309 
R    3   1   1   1   2   2   1  3852  3853       1.1110    0.0309 
R    3   1   1   1   2   2   1  3852  3854       1.1110    0.0309 
R    3   1   1   1   2   2   1  3855  3856       1.1110    0.0309 
R    3   1   1   1   2   2   1  3855  3857       1.1110    0.0309 
R    3   1   1   1   2   2   1  3858  3859       1.0000    0.0255 
R    3   1   1   1   2   2   1  3861  3862       1.0000    0.0255 
R    3   1   1   1   2   2   1  3861  3863       1.0000    0.0255 
R    3   1   1   1   2   2   1  3864  3865       1.0000    0.0255 
R    3   1   1   1   2   2   1  3864  3866       1.0000    0.0255 
R    3   1   1   1   2   2   1  3869  3870       0.9970    0.0259 
R    3   1   1   1   2   2   1  3869  3871       1.4300    0.0304 
R    3   1   1   1   2   2   1  3875  3874       1.2300    0.0218 
R    3   1   1   1   2   2   1  3874  3871       1.4900    0.0344 
R    3   1   1   1   2   2   1  3874  3876       1.3450    0.0282 
R    3   1   1   1   2   2   1  3871  3872       1.0800    0.0299 
R    3   1   1   1   2   2   1  3871  3873       1.0800    0.0299 
R    3   1   1   1   2   2   1  3880  3878       1.5380    0.0364 
R    3   1   1   1   2   2   1  3883  3880       1.5300    0.0364 
R    3   1   1   1   2   2   1  3886  3883       1.5220    0.0384 
R    3   1   1   1   2   2   1  3887  3886       1.2600    0.0237 
R    3   1   1   1   2   2   1  3888  3886       1.2600    0.0237 
R    3   1   1   1   2   2   1  3876  3877       0.9970    0.0259 
R    3   1   1   1   2   2   1  3876  3878       1.4300    0.0304 
R    3   1   1   1   2   2   1  3890  3889       1.2300    0.0218 
R    3   1   1   1   2   2   1  3889  3878       1.4900    0.0344 
R    3   1   1   1   2   2   1  3889  3891       1.3000    0.0337 
R    3   1   1   1   2   2   1  3878  3879       1.0800    0.0299 
R    3   1   1   1   2   2   1  3880  3881       1.1110    0.0309 
R    3   1   1   1   2   2   1  3880  3882       1.1110    0.0309 
R    3   1   1   1   2   2   1  3883  3884       1.1110    0.0309 
R    3   1   1   1   2   2   1  3883  3885       1.1110    0.0309 
R    3   1   1   1   2   2   1  3904  3895       1.4900    0.0344 
R    3   1   1   1   2   2   1  3904  3906       1.3450    0.0282 
R    3   1   1   1   2   2   1  3891  3895       1.4340    0.0304 
R    3   1   1   1   2   2   1  3895  3897       1.5270    0.0364 
R    3   1   1   1   2   2   1  3900  3897       1.5370    0.0364 
R    3   1   1   1   2   2   1  3900  3892       1.5370    0.0364 
R    3   1   1   1   2   2   1  3892  3891       1.4550    0.0304 
R    3   1   1   1   2   2   1  3896  3895       1.0837    0.0314 
R    3   1   1   1   2   2   1  3900  3901       1.1110    0.0309 
R    3   1   1   1   2   2   1  3900  3902       1.4300    0.0263 
R    3   1   1   1   2   2   1  3902  3903       0.9600    0.0233 
R    3   1   1   1   2   2   1  3892  3893       1.1137    0.0314 
R    3   1   1   1   2   2   1  3892  3894       1.1137    0.0314 
R    3   1   1   1   2   2   1  3897  3898       0.4930    0.0314 
R    3   1   1   1   2   2   1  3897  3899       0.4930    0.0314 
R    3   1   1   1   2   2   1  3905  3904       1.2300    0.0218 
R    3   1   1   1   2   2   1  3906  3907       0.9970    0.0259 
R    3   1   1   1   2   2   1  3906  3908       1.4300    0.0304 
R    3   1   1   1   2   2   1  3912  3911       1.2300    0.0218 
R    3   1   1   1   2   2   1  3911  3908       1.4900    0.0344 
R    3   1   1   1   2   2   1  3911  3913       1.3000    0.0337 
R    3   1   1   1   2   2   1  3908  3909       1.0800    0.0299 
R    3   1   1   1   2   2   1  3908  3910       1.0800    0.0299 
R    3   1   1   1   2   2   1  3926  3925       1.2300    0.0218 
R    3   1   1   1   2   2   1  3925  3914       1.4900    0.0344 
R    3   1   1   1   2   2   1  3925  3927       1.3450    0.0282 
R    3   1   1   1   2   2   1  3913  3914       1.4340    0.0304 
R    3   1   1   1   2   2   1  3914  3919       1.5270    0.0364 
R    3   1   1   1   2   2   1  3919  3922       1.5370    0.0364 
R    3   1   1   1   2   2   1  3922  3916       1.5370    0.0364 
R    3   1   1   1   2   2   1  3913  3916       1.4550    0.0304 
R    3   1   1   1   2   2   1  3915  3914       1.0800    0.0299 
R    3   1   1   1   2   2   1  3923  3922       1.1110    0.0309 
R    3   1   1   1   2   2   1  3924  3922       1.1110    0.0309 
R    3   1   1   1   2   2   1  3917  3916       1.1110    0.0309 
R    3   1   1   1   2   2   1  3918  3916       1.1110    0.0309 
R    3   1   1   1   2   2   1  3920  3919       1.1110    0.0309 
R    3   1   1   1   2   2   1  3921  3919       1.1110    0.0309 
R    3   1   1   1   2   2   1  3931  3929       1.5000    0.0364 
R    3   1   1   1   2   2   1  3933  3931       1.4200    0.0263 
R    3   1   1   1   2   2   1  3935  3931       1.5380    0.0364 
R    3   1   1   1   2   2   1  3927  3928       0.9970    0.0259 
R    3   1   1   1   2   2   1  3927  3929       1.4300    0.0304 
R    3   1   1   1   2   2   1  3940  3939       1.2300    0.0218 
R    3   1   1   1   2   2   1  3939  3929       1.4900    0.0344 
R    3   1   1   1   2   2   1  3939  3941       1.3450    0.0282 
R    3   1   1   1   2   2   1  3929  3930       1.0800    0.0299 
R    3   1   1   1   2   2   1  3931  3932       1.1110    0.0309 
R    3   1   1   1   2   2   1  3933  3934       0.9600    0.0233 
R    3   1   1   1   2   2   1  3935  3936       1.1110    0.0303 
R    3   1   1   1   2   2   1  3935  3937       1.1110    0.0303 
R    3   1   1   1   2   2   1  3935  3938       1.1110    0.0303 
R    3   1   1   1   2   2   1  3941  3942       0.9970    0.0259 
R    3   1   1   1   2   2   1  3941  3943       1.4300    0.0304 
R    3   1   1   1   2   2   1  3947  3946       1.2300    0.0218 
R    3   1   1   1   2   2   1  3946  3943       1.4900    0.0344 
R    3   1   1   1   2   2   1  3946  3948       1.3450    0.0282 
R    3   1   1   1   2   2   1  3943  3944       1.0800    0.0299 
R    3   1   1   1   2   2   1  3943  3945       1.0800    0.0299 
R    3   1   1   1   2   2   1  3952  3950       1.5380    0.0364 
R    3   1   1   1   2   2   1  3955  3952       1.5380    0.0364 
R    3   1   1   1   2   2   1  3957  3955       1.5380    0.0364 
R    3   1   1   1   2   2   1  3961  3955       1.5380    0.0364 
R    3   1   1   1   2   2   1  3948  3949       0.9970    0.0259 
R    3   1   1   1   2   2   1  3948  3950       1.4300    0.0304 
R    3   1   1   1   2   2   1  3966  3965       1.2300    0.0218 
R    3   1   1   1   2   2   1  3965  3950       1.4900    0.0344 
R    3   1   1   1   2   2   1  3965  3967       1.3000    0.0337 
R    3   1   1   1   2   2   1  3950  3951       1.0800    0.0299 
R    3   1   1   1   2   2   1  3952  3953       1.1110    0.0309 
R    3   1   1   1   2   2   1  3952  3954       1.1110    0.0309 
R    3   1   1   1   2   2   1  3955  3956       1.1110    0.0309 
R    3   1   1   1   2   2   1  3957  3958       1.1110    0.0303 
R    3   1   1   1   2   2   1  3957  3959       1.1110    0.0303 
R    3   1   1   1   2   2   1  3957  3960       1.1110    0.0303 
R    3   1   1   1   2   2   1  3961  3962       1.1110    0.0303 
R    3   1   1   1   2   2   1  3961  3963       1.1110    0.0303 
R    3   1   1   1   2   2   1  3961  3964       1.1110    0.0303 
R    3   1   1   1   2   2   1  3980  3971       1.4900    0.0344 
R    3   1   1   1   2   2   1  3980  3982       1.3450    0.0282 
R    3   1   1   1   2   2   1  3967  3971       1.4340    0.0304 
R    3   1   1   1   2   2   1  3971  3973       1.5270    0.0364 
R    3   1   1   1   2   2   1  3976  3973       1.5370    0.0364 
R    3   1   1   1   2   2   1  3976  3968       1.5370    0.0364 
R    3   1   1   1   2   2   1  3968  3967       1.4550    0.0304 
R    3   1   1   1   2   2   1  3972  3971       1.0837    0.0314 
R    3   1   1   1   2   2   1  3976  3977       1.1110    0.0309 
R    3   1   1   1   2   2   1  3976  3978       1.4300    0.0263 
R    3   1   1   1   2   2   1  3978  3979       0.9600    0.0233 
R    3   1   1   1   2   2   1  3968  3969       1.1137    0.0314 
R    3   1   1   1   2   2   1  3968  3970       1.1137    0.0314 
R    3   1   1   1   2   2   1  3973  3974       0.4930    0.0314 
R    3   1   1   1   2   2   1  3973  3975       0.4930    0.0314 
R    3   1   1   1   2   2   1  3981  3980       1.2300    0.0218 
R    3   1   1   1   2   2   1  3982  3983       0.9970    0.0259 
R    3   1   1   1   2   2   1  3982  3984       1.4300    0.0304 
R    3   1   1   1   2   2   1  3988  3987       1.2300    0.0218 
R    3   1   1   1   2   2   1  3987  3984       1.4900    0.0344 
R    3   1   1   1   2   2   1  3987  3989       1.3000    0.0337 
R    3   1   1   1   2   2   1  3984  3985       1.0800    0.0299 
R    3   1   1   1   2   2   1  3984  3986       1.0800    0.0299 
R    3   1   1   1   2   2   1  4002  4001       1.2300    0.0218 
R    3   1   1   1   2   2   1  4001  3990       1.4900    0.0344 
R    3   1   1   1   2   2   1  4001  4003       1.3000    0.0337 
R    3   1   1   1   2   2   1  3989  3990       1.4340    0.0304 
R    3   1   1   1   2   2   1  3990  3995       1.5270    0.0364 
R    3   1   1   1   2   2   1  3995  3998       1.5370    0.0364 
R    3   1   1   1   2   2   1  3998  3992       1.5370    0.0364 
R    3   1   1   1   2   2   1  3989  3992       1.4550    0.0304 
R    3   1   1   1   2   2   1  3991  3990       1.0800    0.0299 
R    3   1   1   1   2   2   1  3999  3998       1.1110    0.0309 
R    3   1   1   1   2   2   1  4000  3998       1.1110    0.0309 
R    3   1   1   1   2   2   1  3993  3992       1.1110    0.0309 
R    3   1   1   1   2   2   1  3994  3992       1.1110    0.0309 
R    3   1   1   1   2   2   1  3996  3995       1.1110    0.0309 
R    3   1   1   1   2   2   1  3997  3995       1.1110    0.0309 
R    3   1   1   1   2   2   1  4016  4015       1.2300    0.0218 
R    3   1   1   1   2   2   1  4015  4004       1.4900    0.0344 
R    3   1   1   1   2   2   1  4015  4017       1.3450    0.0282 
R    3   1   1   1   2   2   1  4003  4004       1.4340    0.0304 
R    3   1   1   1   2   2   1  4004  4009       1.5270    0.0364 
R    3   1   1   1   2   2   1  4009  4012       1.5370    0.0364 
R    3   1   1   1   2   2   1  4012  4006       1.5370    0.0364 
R    3   1   1   1   2   2   1  4003  4006       1.4550    0.0304 
R    3   1   1   1   2   2   1  4005  4004       1.0800    0.0299 
R    3   1   1   1   2   2   1  4013  4012       1.1110    0.0309 
R    3   1   1   1   2   2   1  4014  4012       1.1110    0.0309 
R    3   1   1   1   2   2   1  4007  4006       1.1110    0.0309 
R    3   1   1   1   2   2   1  4008  4006       1.1110    0.0309 
R    3   1   1   1   2   2   1  4010  4009       1.1110    0.0309 
R    3   1   1   1   2   2   1  4011  4009       1.1110    0.0309 
R    3   1   1   1   2   2   1  4017  4018       0.9970    0.0259 
R    3   1   1   1   2   2   1  4017  4019       1.4300    0.0304 
R    3   1   1   1   2   2   1  4023  4022       1.2300    0.0218 
R    3   1   1   1   2   2   1  4022  4019       1.4900    0.0344 
R    3   1   1   1   2   2   1  4022  4024       1.3450    0.0282 
R    3   1   1   1   2   2   1  4019  4020       1.0800    0.0299 
R    3   1   1   1   2   2   1  4019  4021       1.0800    0.0299 
R    3   1   1   1   2   2   1  4028  4026       1.5380    0.0364 
R    3   1   1   1   2   2   1  4031  4028       1.5300    0.0364 
R    3   1   1   1   2   2   1  4034  4031       1.5220    0.0384 
R    3   1   1   1   2   2   1  4035  4034       1.2600    0.0237 
R    3   1   1   1   2   2   1  4036  4034       1.2600    0.0237 
R    3   1   1   1   2   2   1  4024  4025       0.9970    0.0259 
R    3   1   1   1   2   2   1  4024  4026       1.4300    0.0304 
R    3   1   1   1   2   2   1  4038  4037       1.2300    0.0218 
R    3   1   1   1   2   2   1  4037  4026       1.4900    0.0344 
R    3   1   1   1   2   2   1  4037  4039       1.3450    0.0282 
R    3   1   1   1   2   2   1  4026  4027       1.0800    0.0299 
R    3   1   1   1   2   2   1  4028  4029       1.1110    0.0309 
R    3   1   1   1   2   2   1  4028  4030       1.1110    0.0309 
R    3   1   1   1   2   2   1  4031  4032       1.1110    0.0309 
R    3   1   1   1   2   2   1  4031  4033       1.1110    0.0309 
R    3   1   1   1   2   2   1  4043  4041       1.5380    0.0364 
R    3   1   1   1   2   2   1  4046  4043       1.5300    0.0364 
R    3   1   1   1   2   2   1  4049  4046       1.5300    0.0364 
R    3   1   1   1   2   2   1  4052  4049       1.4900    0.0336 
R    3   1   1   1   2   2   1  4054  4052       1.3650    0.0252 
R    3   1   1   1   2   2   1  4055  4054       1.3650    0.0252 
R    3   1   1   1   2   2   1  4058  4054       1.3650    0.0252 
R    3   1   1   1   2   2   1  4039  4040       0.9970    0.0259 
R    3   1   1   1   2   2   1  4039  4041       1.4300    0.0304 
R    3   1   1   1   2   2   1  4062  4061       1.2300    0.0218 
R    3   1   1   1   2   2   1  4061  4041       1.4900    0.0344 
R    3   1   1   1   2   2   1  4061  4063       1.3450    0.0282 
R    3   1   1   1   2   2   1  4041  4042       1.0800    0.0299 
R    3   1   1   1   2   2   1  4043  4044       1.1110    0.0309 
R    3   1   1   1   2   2   1  4043  4045       1.1110    0.0309 
R    3   1   1   1   2   2   1  4046  4047       1.1110    0.0309 
R    3   1   1   1   2   2   1  4046  4048       1.1110    0.0309 
R    3   1   1   1   2   2   1  4049  4050       1.1110    0.0309 
R    3   1   1   1   2   2   1  4049  4051       1.1110    0.0309 
R    3   1   1   1   2   2   1  4052  4053       1.0000    0.0255 
R    3   1   1   1   2   2   1  4055  4056       1.0000    0.0255 
R    3   1   1   1   2   2   1  4055  4057       1.0000    0.0255 
R    3   1   1   1   2   2   1  4058  4059       1.0000    0.0255 
R    3   1   1   1   2   2   1  4058  4060       1.0000    0.0255 
R    3   1   1   1   2   2   1  4063  4064       0.9970    0.0259 
R    3   1   1   1   2   2   1  4063  4065       1.4300    0.0304 
R    3   1   1   1   2   2   1  4069  4068       1.2300    0.0218 
R    3   1   1   1   2   2   1  4068  4065       1.4900    0.0344 
R    3   1   1   1   2   2   1  4068  4070       1.3450    0.0282 
R    3   1   1   1   2   2   1  4065  4066       1.0800    0.0299 
R    3   1   1   1   2   2   1  4065  4067       1.0800    0.0299 
R    3   1   1   1   2   2   1  4070  4071       0.9970    0.0259 
R    3   1   1   1   2   2   1  4070  4072       1.4300    0.0304 
R    3   1   1   1   2   2   1  4076  4075       1.2300    0.0218 
R    3   1   1   1   2   2   1  4075  4072       1.4900    0.0344 
R    3   1   1   1   2   2   1  4075  4077       1.3000    0.0337 
R    3   1   1   1   2   2   1  4072  4073       1.0800    0.0299 
R    3   1   1   1   2   2   1  4072  4074       1.0800    0.0299 
R    3   1   1   1   2   2   1  4090  4081       1.4900    0.0344 
R    3   1   1   1   2   2   1  4090  4092       1.3450    0.0282 
R    3   1   1   1   2   2   1  4077  4081       1.4340    0.0304 
R    3   1   1   1   2   2   1  4081  4083       1.5270    0.0364 
R    3   1   1   1   2   2   1  4086  4083       1.5370    0.0364 
R    3   1   1   1   2   2   1  4086  4078       1.5370    0.0364 
R    3   1   1   1   2   2   1  4078  4077       1.4550    0.0304 
R    3   1   1   1   2   2   1  4082  4081       1.0837    0.0314 
R    3   1   1   1   2   2   1  4086  4087       1.1110    0.0309 
R    3   1   1   1   2   2   1  4086  4088       1.4300    0.0263 
R    3   1   1   1   2   2   1  4088  4089       0.9600    0.0233 
R    3   1   1   1   2   2   1  4078  4079       1.1137    0.0314 
R    3   1   1   1   2   2   1  4078  4080       1.1137    0.0314 
R    3   1   1   1   2   2   1  4083  4084       0.4930    0.0314 
R    3   1   1   1   2   2   1  4083  4085       0.4930    0.0314 
R    3   1   1   1   2   2   1  4091  4090       1.2300    0.0218 
R    3   1   1   1   2   2   1  4092  4093       0.9970    0.0259 
R    3   1   1   1   2   2   1  4092  4094       1.4300    0.0304 
R    3   1   1   1   2   2   1  4098  4097       1.2300    0.0218 
R    3   1   1   1   2   2   1  4097  4094       1.4900    0.0344 
R    3   1   1   1   2   2   1  4097  4099       1.3450    0.0282 
R    3   1   1   1   2   2   1  4094  4095       1.0800    0.0299 
R    3   1   1   1   2   2   1  4094  4096       1.0800    0.0299 
R    3   1   1   1   2   2   1  4103  4101       1.5380    0.0364 
R    3   1   1   1   2   2   1  4106  4103       1.4200    0.0263 
R    3   1   1   1   2   2   1  4099  4100       0.9970    0.0259 
R    3   1   1   1   2   2   1  4099  4101       1.4300    0.0304 
R    3   1   1   1   2   2   1  4109  4108       1.2300    0.0218 
R    3   1   1   1   2   2   1  4108  4101       1.4900    0.0344 
R    3   1   1   1   2   2   1  4108  4110       1.3450    0.0282 
R    3   1   1   1   2   2   1  4101  4102       1.0800    0.0299 
R    3   1   1   1   2   2   1  4103  4104       1.1110    0.0309 
R    3   1   1   1   2   2   1  4103  4105       1.1110    0.0309 
R    3   1   1   1   2   2   1  4106  4107       0.9600    0.0233 
R    3   1   1   1   2   2   1  4114  4112       1.5380    0.0364 
R    3   1   1   1   2   2   1  4117  4114       1.5300    0.0364 
R    3   1   1   1   2   2   1  4120  4117       1.5300    0.0364 
R    3   1   1   1   2   2   1  4123  4120       1.4900    0.0336 
R    3   1   1   1   2   2   1  4125  4123       1.3650    0.0252 
R    3   1   1   1   2   2   1  4126  4125       1.3650    0.0252 
R    3   1   1   1   2   2   1  4129  4125       1.3650    0.0252 
R    3   1   1   1   2   2   1  4110  4111       0.9970    0.0259 
R    3   1   1   1   2   2   1  4110  4112       1.4300    0.0304 
R    3   1   1   1   2   2   1  4133  4132       1.2300    0.0218 
R    3   1   1   1   2   2   1  4132  4112       1.4900    0.0344 
R    3   1   1   1   2   2   1  4132  4134       1.3450    0.0282 
R    3   1   1   1   2   2   1  4112  4113       1.0800    0.0299 
R    3   1   1   1   2   2   1  4114  4115       1.1110    0.0309 
R    3   1   1   1   2   2   1  4114  4116       1.1110    0.0309 
R    3   1   1   1   2   2   1  4117  4118       1.1110    0.0309 
R    3   1   1   1   2   2   1  4117  4119       1.1110    0.0309 
R    3   1   1   1   2   2   1  4120  4121       1.1110    0.0309 
R    3   1   1   1   2   2   1  4120  4122       1.1110    0.0309 
R    3   1   1   1   2   2   1  4123  4124       1.0000    0.0255 
R    3   1   1   1   2   2   1  4126  4127       1.0000    0.0255 
R    3   1   1   1   2   2   1  4126  4128       1.0000    0.0255 
R    3   1   1   1   2   2   1  4129  4130       1.0000    0.0255 
R    3   1   1   1   2   2   1  4129  4131       1.0000    0.0255 
R    3   1   1   1   2   2   1  4134  4135       0.9970    0.0259 
R    3   1   1   1   2   2   1  4134  4136       1.4300    0.0304 
R    3   1   1   1   2   2   1  4140  4139       1.2300    0.0218 
R    3   1   1   1   2   2   1  4139  4136       1.4900    0.0344 
R    3   1   1   1   2   2   1  4139  4141       1.3450    0.0282 
R    3   1   1   1   2   2   1  4136  4137       1.0800    0.0299 
R    3   1   1   1   2   2   1  4136  4138       1.0800    0.0299 
R    3   1   1   1   2   2   1  4145  4143       1.5380    0.0364 
R    3   1   1   1   2   2   1  4148  4145       1.4900    0.0358 
R    3   1   1   1   2   2   1  4149  4148       1.3750    0.0311 
R    3   1   1   1   2   2   1  4151  4148       1.3750    0.0311 
R    3   1   1   1   2   2   1  4153  4149       1.3750    0.0311 
R    3   1   1   1   2   2   1  4155  4151       1.3750    0.0311 
R    3   1   1   1   2   2   1  4157  4153       1.3750    0.0311 
R    3   1   1   1   2   2   1  4157  4155       1.3750    0.0311 
R    3   1   1   1   2   2   1  4141  4142       0.9970    0.0259 
R    3   1   1   1   2   2   1  4141  4143       1.4300    0.0304 
R    3   1   1   1   2   2   1  4160  4159       1.2300    0.0218 
R    3   1   1   1   2   2   1  4159  4143       1.4900    0.0344 
R    3   1   1   1   2   2   1  4159  4161       1.3000    0.0337 
R    3   1   1   1   2   2   1  4143  4144       1.0800    0.0299 
R    3   1   1   1   2   2   1  4145  4146       1.1110    0.0309 
R    3   1   1   1   2   2   1  4145  4147       1.1110    0.0309 
R    3   1   1   1   2   2   1  4149  4150       1.0800    0.0295 
R    3   1   1   1   2   2   1  4151  4152       1.0800    0.0295 
R    3   1   1   1   2   2   1  4153  4154       1.0800    0.0295 
R    3   1   1   1   2   2   1  4155  4156       1.0800    0.0295 
R    3   1   1   1   2   2   1  4157  4158       1.0800    0.0295 
R    3   1   1   1   2   2   1  4174  4165       1.4900    0.0344 
R    3   1   1   1   2   2   1  4174  4176       1.3450    0.0282 
R    3   1   1   1   2   2   1  4161  4165       1.4340    0.0304 
R    3   1   1   1   2   2   1  4165  4167       1.5270    0.0364 
R    3   1   1   1   2   2   1  4170  4167       1.5370    0.0364 
R    3   1   1   1   2   2   1  4170  4162       1.5370    0.0364 
R    3   1   1   1   2   2   1  4162  4161       1.4550    0.0304 
R    3   1   1   1   2   2   1  4166  4165       1.0837    0.0314 
R    3   1   1   1   2   2   1  4170  4171       1.1110    0.0309 
R    3   1   1   1   2   2   1  4170  4172       1.4300    0.0263 
R    3   1   1   1   2   2   1  4172  4173       0.9600    0.0233 
R    3   1   1   1   2   2   1  4162  4163       1.1137    0.0314 
R    3   1   1   1   2   2   1  4162  4164       1.1137    0.0314 
R    3   1   1   1   2   2   1  4167  4168       0.4930    0.0314 
R    3   1   1   1   2   2   1  4167  4169       0.4930    0.0314 
R    3   1   1   1   2   2   1  4175  4174       1.2300    0.0218 
R    3   1   1   1   2   2   1  4176  4177       0.9970    0.0259 
R    3   1   1   1   2   2   1  4176  4178       1.4300    0.0304 
R    3   1   1   1   2   2   1  4182  4181       1.2300    0.0218 
R    3   1   1   1   2   2   1  4181  4178       1.4900    0.0344 
R    3   1   1   1   2   2   1  4181  4183       1.3450    0.0282 
R    3   1   1   1   2   2   1  4178  4179       1.0800    0.0299 
R    3   1   1   1   2   2   1  4178  4180       1.0800    0.0299 
R    3   1   1   1   2   2   1  4187  4185       1.5380    0.0364 
R    3   1   1   1   2   2   1  4183  4184       0.9970    0.0259 
R    3   1   1   1   2   2   1  4183  4185       1.4300    0.0304 
R    3   1   1   1   2   2   1  4192  4191       1.2300    0.0218 
R    3   1   1   1   2   2   1  4191  4185       1.4900    0.0344 
R    3   1   1   1   2   2   1  4191  4193       1.3450    0.0282 
R    3   1   1   1   2   2   1  4185  4186       1.0800    0.0299 
R    3   1   1   1   2   2   1  4187  4188       1.1110    0.0303 
R    3   1   1   1   2   2   1  4187  4189       1.1110    0.0303 
R    3   1   1   1   2   2   1  4187  4190       1.1110    0.0303 
R    3   1   1   1   2   2   1  4197  4195       1.5380    0.0364 
R    3   1   1   1   2   2   1  4200  4197       1.5220    0.0384 
R    3   1   1   1   2   2   1  4201  4200       1.2600    0.0237 
R    3   1   1   1   2   2   1  4202  4200       1.2600    0.0237 
R    3   1   1   1   2   2   1  4193  4194       0.9970    0.0259 
R    3   1   1   1   2   2   1  4193  4195       1.4300    0.0304 
R    3   1   1   1   2   2   1  4204  4203       1.2300    0.0218 
R    3   1   1   1   2   2   1  4203  4195       1.4900    0.0344 
R    3   1   1   1   2   2   1  4203  4205       1.3450    0.0282 
R    3   1   1   1   2   2   1  4195  4196       1.0800    0.0299 
R    3   1   1   1   2   2   1  4197  4198       1.1110    0.0309 
R    3   1   1   1   2   2   1  4197  4199       1.1110    0.0309 
R    3   1   1   1   2   2   1  4205  4206       0.9970    0.0259 
R    3   1   1   1   2   2   1  4205  4207       1.4300    0.0304 
R    3   1   1   1   2   2   1  4211  4210       1.2300    0.0218 
R    3   1   1   1   2   2   1  4210  4207       1.4900    0.0344 
R    3   1   1   1   2   2   1  4210  4212       1.3450    0.0282 
R    3   1   1   1   2   2   1  4207  4208       1.0800    0.0299 
R    3   1   1   1   2   2   1  4207  4209       1.0800    0.0299 
R    3   1   1   1   2   2   1  4216  4214       1.5000    0.0364 
R    3   1   1   1   2   2   1  4218  4216       1.5380    0.0364 
R    3   1   1   1   2   2   1  4222  4216       1.5380    0.0364 
R    3   1   1   1   2   2   1  4212  4213       0.9970    0.0259 
R    3   1   1   1   2   2   1  4212  4214       1.4300    0.0304 
R    3   1   1   1   2   2   1  4227  4226       1.2300    0.0218 
R    3   1   1   1   2   2   1  4226  4214       1.4900    0.0344 
R    3   1   1   1   2   2   1  4226  4228       1.3450    0.0282 
R    3   1   1   1   2   2   1  4214  4215       1.0800    0.0299 
R    3   1   1   1   2   2   1  4216  4217       1.1110    0.0309 
R    3   1   1   1   2   2   1  4218  4219       1.1110    0.0303 
R    3   1   1   1   2   2   1  4218  4220       1.1110    0.0303 
R    3   1   1   1   2   2   1  4218  4221       1.1110    0.0303 
R    3   1   1   1   2   2   1  4222  4223       1.1110    0.0303 
R    3   1   1   1   2   2   1  4222  4224       1.1110    0.0303 
R    3   1   1   1   2   2   1  4222  4225       1.1110    0.0303 
R    3   1   1   1   2   2   1  4232  4230       1.5380    0.0364 
R    3   1   1   1   2   2   1  4228  4229       0.9970    0.0259 
R    3   1   1   1   2   2   1  4228  4230       1.4300    0.0304 
R    3   1   1   1   2   2   1  4237  4236       1.2300    0.0218 
R    3   1   1   1   2   2   1  4236  4230       1.4900    0.0344 
R    3   1   1   1   2   2   1  4236  4238       1.3450    0.0282 
R    3   1   1   1   2   2   1  4230  4231       1.0800    0.0299 
R    3   1   1   1   2   2   1  4232  4233       1.1110    0.0303 
R    3   1   1   1   2   2   1  4232  4234       1.1110    0.0303 
R    3   1   1   1   2   2   1  4232  4235       1.1110    0.0303 
R    3   1   1   1   2   2   1  4238  4239       0.9970    0.0259 
R    3   1   1   1   2   2   1  4238  4240       1.4300    0.0304 
R    3   1   1   1   2   2   1  4244  4243       1.2300    0.0218 
R    3   1   1   1   2   2   1  4243  4240       1.4900    0.0344 
R    3   1   1   1   2   2   1  4243  4245       1.3000    0.0337 
R    3   1   1   1   2   2   1  4240  4241       1.0800    0.0299 
R    3   1   1   1   2   2   1  4240  4242       1.0800    0.0299 
R    3   1   1   1   2   2   1  4258  4257       1.2300    0.0218 
R    3   1   1   1   2   2   1  4257  4246       1.4900    0.0344 
R    3   1   1   1   2   2   1  4257  4259       1.3450    0.0282 
R    3   1   1   1   2   2   1  4245  4246       1.4340    0.0304 
R    3   1   1   1   2   2   1  4246  4251       1.5270    0.0364 
R    3   1   1   1   2   2   1  4251  4254       1.5370    0.0364 
R    3   1   1   1   2   2   1  4254  4248       1.5370    0.0364 
R    3   1   1   1   2   2   1  4245  4248       1.4550    0.0304 
R    3   1   1   1   2   2   1  4247  4246       1.0800    0.0299 
R    3   1   1   1   2   2   1  4255  4254       1.1110    0.0309 
R    3   1   1   1   2   2   1  4256  4254       1.1110    0.0309 
R    3   1   1   1   2   2   1  4249  4248       1.1110    0.0309 
R    3   1   1   1   2   2   1  4250  4248       1.1110    0.0309 
R    3   1   1   1   2   2   1  4252  4251       1.1110    0.0309 
R    3   1   1   1   2   2   1  4253  4251       1.1110    0.0309 
R    3   1   1   1   2   2   1  4263  4261       1.5380    0.0364 
R    3   1   1   1   2   2   1  4266  4263       1.5300    0.0364 
R    3   1   1   1   2   2   1  4269  4266       1.5300    0.0364 
R    3   1   1   1   2   2   1  4272  4269       1.5300    0.0364 
R    3   1   1   1   2   2   1  4275  4272       1.4800    0.0384 
R    3   1   1   1   2   2   1  4259  4260       0.9970    0.0259 
R    3   1   1   1   2   2   1  4259  4261       1.4300    0.0304 
R    3   1   1   1   2   2   1  4280  4279       1.2300    0.0218 
R    3   1   1   1   2   2   1  4279  4261       1.4900    0.0344 
R    3   1   1   1   2   2   1  4279  4281       1.3450    0.0282 
R    3   1   1   1   2   2   1  4261  4262       1.0800    0.0299 
R    3   1   1   1   2   2   1  4263  4264       1.1110    0.0309 
R    3   1   1   1   2   2   1  4263  4265       1.1110    0.0309 
R    3   1   1   1   2   2   1  4266  4267       1.1110    0.0309 
R    3   1   1   1   2   2   1  4266  4268       1.1110    0.0309 
R    3   1   1   1   2   2   1  4269  4270       1.1110    0.0309 
R    3   1   1   1   2   2   1  4269  4271       1.1110    0.0309 
R    3   1   1   1   2   2   1  4272  4273       1.1110    0.0309 
R    3   1   1   1   2   2   1  4272  4274       1.1110    0.0309 
R    3   1   1   1   2   2   1  4275  4276       1.0400    0.0271 
R    3   1   1   1   2   2   1  4275  4277       1.0400    0.0271 
R    3   1   1   1   2   2   1  4275  4278       1.0400    0.0271 
R    3   1   1   1   2   2   1  4281  4282       0.9970    0.0259 
R    3   1   1   1   2   2   1  4281  4283       1.4300    0.0304 
R    3   1   1   1   2   2   1  4287  4286       1.2300    0.0218 
R    3   1   1   1   2   2   1  4286  4283       1.4900    0.0344 
R    3   1   1   1   2   2   1  4286  4288       1.3000    0.0337 
R    3   1   1   1   2   2   1  4283  4284       1.0800    0.0299 
R    3   1   1   1   2   2   1  4283  4285       1.0800    0.0299 
R    3   1   1   1   2   2   1  4301  4300       1.2300    0.0218 
R    3   1   1   1   2   2   1  4300  4289       1.4900    0.0344 
R    3   1   1   1   2   2   1  4300  4302       1.3450    0.0282 
R    3   1   1   1   2   2   1  4288  4289       1.4340    0.0304 
R    3   1   1   1   2   2   1  4289  4294       1.5270    0.0364 
R    3   1   1   1   2   2   1  4294  4297       1.5370    0.0364 
R    3   1   1   1   2   2   1  4297  4291       1.5370    0.0364 
R    3   1   1   1   2   2   1  4288  4291       1.4550    0.0304 
R    3   1   1   1   2   2   1  4290  4289       1.0800    0.0299 
R    3   1   1   1   2   2   1  4298  4297       1.1110    0.0309 
R    3   1   1   1   2   2   1  4299  4297       1.1110    0.0309 
R    3   1   1   1   2   2   1  4292  4291       1.1110    0.0309 
R    3   1   1   1   2   2   1  4293  4291       1.1110    0.0309 
R    3   1   1   1   2   2   1  4295  4294       1.1110    0.0309 
R    3   1   1   1   2   2   1  4296  4294       1.1110    0.0309 
R    3   1   1   1   2   2   1  4306  4304       1.5380    0.0364 
R    3   1   1   1   2   2   1  4302  4303       0.9970    0.0259 
R    3   1   1   1   2   2   1  4302  4304       1.4300    0.0304 
R    3   1   1   1   2   2   1  4311  4310       1.2300    0.0218 
R    3   1   1   1   2   2   1  4310  4304       1.4900    0.0344 
R    3   1   1   1   2   2   1  4310  4312       1.3450    0.0282 
R    3   1   1   1   2   2   1  4304  4305       1.0800    0.0299 
R    3   1   1   1   2   2   1  4306  4307       1.1110    0.0303 
R    3   1   1   1   2   2   1  4306  4308       1.1110    0.0303 
R    3   1   1   1   2   2   1  4306  4309       1.1110    0.0303 
R    3   1   1   1   2   2   1  4312  4313       0.9970    0.0259 
R    3   1   1   1   2   2   1  4312  4314       1.4300    0.0304 
R    3   1   1   1   2   2   1  4318  4317       1.2300    0.0218 
R    3   1   1   1   2   2   1  4317  4314       1.4900    0.0344 
R    3   1   1   1   2   2   1  4317  4319       1.3450    0.0282 
R    3   1   1   1   2   2   1  4314  4315       1.0800    0.0299 
R    3   1   1   1   2   2   1  4314  4316       1.0800    0.0299 
R    3   1   1   1   2   2   1  4323  4321       1.5380    0.0364 
R    3   1   1   1   2   2   1  4326  4323       1.5300    0.0364 
R    3   1   1   1   2   2   1  4329  4326       1.5220    0.0384 
R    3   1   1   1   2   2   1  4330  4329       1.2600    0.0237 
R    3   1   1   1   2   2   1  4331  4329       1.2600    0.0237 
R    3   1   1   1   2   2   1  4319  4320       0.9970    0.0259 
R    3   1   1   1   2   2   1  4319  4321       1.4300    0.0304 
R    3   1   1   1   2   2   1  4333  4332       1.2300    0.0218 
R    3   1   1   1   2   2   1  4332  4321       1.4900    0.0344 
R    3   1   1   1   2   2   1  4332  4334       1.3450    0.0282 
R    3   1   1   1   2   2   1  4321  4322       1.0800    0.0299 
R    3   1   1   1   2   2   1  4323  4324       1.1110    0.0309 
R    3   1   1   1   2   2   1  4323  4325       1.1110    0.0309 
R    3   1   1   1   2   2   1  4326  4327       1.1110    0.0309 
R    3   1   1   1   2   2   1  4326  4328       1.1110    0.0309 
R    3   1   1   1   2   2   1  4338  4336       1.5380    0.0364 
R    3   1   1   1   2   2   1  4341  4338       1.5300    0.0364 
R    3   1   1   1   2   2   1  4344  4341       1.5300    0.0364 
R    3   1   1   1   2   2   1  4347  4344       1.4900    0.0336 
R    3   1   1   1   2   2   1  4349  4347       1.3650    0.0252 
R    3   1   1   1   2   2   1  4350  4349       1.3650    0.0252 
R    3   1   1   1   2   2   1  4353  4349       1.3650    0.0252 
R    3   1   1   1   2   2   1  4334  4335       0.9970    0.0259 
R    3   1   1   1   2   2   1  4334  4336       1.4300    0.0304 
R    3   1   1   1   2   2   1  4357  4356       1.2300    0.0218 
R    3   1   1   1   2   2   1  4356  4336       1.4900    0.0344 
R    3   1   1   1   2   2   1  4356  4358       1.3450    0.0282 
R    3   1   1   1   2   2   1  4336  4337       1.0800    0.0299 
R    3   1   1   1   2   2   1  4338  4339       1.1110    0.0309 
R    3   1   1   1   2   2   1  4338  4340       1.1110    0.0309 
R    3   1   1   1   2   2   1  4341  4342       1.1110    0.0309 
R    3   1   1   1   2   2   1  4341  4343       1.1110    0.0309 
R    3   1   1   1   2   2   1  4344  4345       1.1110    0.0309 
R    3   1   1   1   2   2   1  4344  4346       1.1110    0.0309 
R    3   1   1   1   2   2   1  4347  4348       1.0000    0.0255 
R    3   1   1   1   2   2   1  4350  4351       1.0000    0.0255 
R    3   1   1   1   2   2   1  4350  4352       1.0000    0.0255 
R    3   1   1   1   2   2   1  4353  4354       1.0000    0.0255 
R    3   1   1   1   2   2   1  4353  4355       1.0000    0.0255 
R    3   1   1   1   2   2   1  4358  4359       0.9970    0.0259 
R    3   1   1   1   2   2   1  4358  4360       1.4300    0.0304 
R    3   1   1   1   2   2   1  4364  4363       1.2300    0.0218 
R    3   1   1   1   2   2   1  4363  4360       1.4900    0.0344 
R    3   1   1   1   2   2   1  4363  4365       1.3450    0.0282 
R    3   1   1   1   2   2   1  4360  4361       1.0800    0.0299 
R    3   1   1   1   2   2   1  4360  4362       1.0800    0.0299 
R    3   1   1   1   2   2   1  4369  4367       1.5380    0.0364 
R    3   1   1   1   2   2   1  4372  4369       1.4200    0.0263 
R    3   1   1   1   2   2   1  4365  4366       0.9970    0.0259 
R    3   1   1   1   2   2   1  4365  4367       1.4300    0.0304 
R    3   1   1   1   2   2   1  4375  4374       1.2300    0.0218 
R    3   1   1   1   2   2   1  4374  4367       1.4900    0.0344 
R    3   1   1   1   2   2   1  4374  4376       1.3000    0.0337 
R    3   1   1   1   2   2   1  4367  4368       1.0800    0.0299 
R    3   1   1   1   2   2   1  4369  4370       1.1110    0.0309 
R    3   1   1   1   2   2   1  4369  4371       1.1110    0.0309 
R    3   1   1   1   2   2   1  4372  4373       0.9600    0.0233 
R    3   1   1   1   2   2   1  4389  4380       1.4900    0.0344 
R    3   1   1   1   2   2   1  4389  4391       1.3450    0.0282 
R    3   1   1   1   2   2   1  4376  4380       1.4340    0.0304 
R    3   1   1   1   2   2   1  4380  4382       1.5270    0.0364 
R    3   1   1   1   2   2   1  4385  4382       1.5370    0.0364 
R    3   1   1   1   2   2   1  4385  4377       1.5370    0.0364 
R    3   1   1   1   2   2   1  4377  4376       1.4550    0.0304 
R    3   1   1   1   2   2   1  4381  4380       1.0837    0.0314 
R    3   1   1   1   2   2   1  4385  4386       1.1110    0.0309 
R    3   1   1   1   2   2   1  4385  4387       1.4300    0.0263 
R    3   1   1   1   2   2   1  4387  4388       0.9600    0.0233 
R    3   1   1   1   2   2   1  4377  4378       1.1137    0.0314 
R    3   1   1   1   2   2   1  4377  4379       1.1137    0.0314 
R    3   1   1   1   2   2   1  4382  4383       0.4930    0.0314 
R    3   1   1   1   2   2   1  4382  4384       0.4930    0.0314 
R    3   1   1   1   2   2   1  4390  4389       1.2300    0.0218 
R    3   1   1   1   2   2   1  4391  4392       0.9970    0.0259 
R    3   1   1   1   2   2   1  4391  4393       1.4300    0.0304 
R    3   1   1   1   2   2   1  4397  4396       1.2300    0.0218 
R    3   1   1   1   2   2   1  4396  4393       1.4900    0.0344 
R    3   1   1   1   2   2   1  4396  4398       1.3000    0.0337 
R    3   1   1   1   2   2   1  4393  4394       1.0800    0.0299 
R    3   1   1   1   2   2   1  4393  4395       1.0800    0.0299 
R    3   1   1   1   2   2   1  4411  4410       1.2300    0.0218 
R    3   1   1   1   2   2   1  4410  4399       1.4900    0.0344 
R    3   1   1   1   2   2   1  4410  4412       1.3450    0.0282 
R    3   1   1   1   2   2   1  4398  4399       1.4340    0.0304 
R    3   1   1   1   2   2   1  4399  4404       1.5270    0.0364 
R    3   1   1   1   2   2   1  4404  4407       1.5370    0.0364 
R    3   1   1   1   2   2   1  4407  4401       1.5370    0.0364 
R    3   1   1   1   2   2   1  4398  4401       1.4550    0.0304 
R    3   1   1   1   2   2   1  4400  4399       1.0800    0.0299 
R    3   1   1   1   2   2   1  4408  4407       1.1110    0.0309 
R    3   1   1   1   2   2   1  4409  4407       1.1110    0.0309 
R    3   1   1   1   2   2   1  4402  4401       1.1110    0.0309 
R    3   1   1   1   2   2   1  4403  4401       1.1110    0.0309 
R    3   1   1   1   2   2   1  4405  4404       1.1110    0.0309 
R    3   1   1   1   2   2   1  4406  4404       1.1110    0.0309 
R    3   1   1   1   2   2   1  4416  4414       1.5380    0.0364 
R    3   1   1   1   2   2   1  4412  4413       0.9970    0.0259 
R    3   1   1   1   2   2   1  4412  4414       1.4300    0.0304 
R    3   1   1   1   2   2   1  4421  4420       1.2300    0.0218 
R    3   1   1   1   2   2   1  4420  4414       1.4900    0.0344 
R    3   1   1   1   2   2   1  4420  4422       1.3450    0.0282 
R    3   1   1   1   2   2   1  4414  4415       1.0800    0.0299 
R    3   1   1   1   2   2   1  4416  4417       1.1110    0.0303 
R    3   1   1   1   2   2   1  4416  4418       1.1110    0.0303 
R    3   1   1   1   2   2   1  4416  4419       1.1110    0.0303 
R    3   1   1   1   2   2   1  4422  4423       0.9970    0.0259 
R    3   1   1   1   2   2   1  4422  4424       1.4300    0.0304 
R    3   1   1   1   2   2   1  4428  4427       1.2300    0.0218 
R    3   1   1   1   2   2   1  4427  4424       1.4900    0.0344 
R    3   1   1   1   2   2   1  4427  4429       1.3000    0.0337 
R    3   1   1   1   2   2   1  4424  4425       1.0800    0.0299 
R    3   1   1   1   2   2   1  4424  4426       1.0800    0.0299 
R    3   1   1   1   2   2   1  4442  4441       1.2300    0.0218 
R    3   1   1   1   2   2   1  4441  4430       1.4900    0.0344 
R    3   1   1   1   2   2   1  4441  4443       1.3450    0.0282 
R    3   1   1   1   2   2   1  4429  4430       1.4340    0.0304 
R    3   1   1   1   2   2   1  4430  4435       1.5270    0.0364 
R    3   1   1   1   2   2   1  4435  4438       1.5370    0.0364 
R    3   1   1   1   2   2   1  4438  4432       1.5370    0.0364 
R    3   1   1   1   2   2   1  4429  4432       1.4550    0.0304 
R    3   1   1   1   2   2   1  4431  4430       1.0800    0.0299 
R    3   1   1   1   2   2   1  4439  4438       1.1110    0.0309 
R    3   1   1   1   2   2   1  4440  4438       1.1110    0.0309 
R    3   1   1   1   2   2   1  4433  4432       1.1110    0.0309 
R    3   1   1   1   2   2   1  4434  4432       1.1110    0.0309 
R    3   1   1   1   2   2   1  4436  4435       1.1110    0.0309 
R    3   1   1   1   2   2   1  4437  4435       1.1110    0.0309 
R    3   1   1   1   2   2   1  4447  4445       1.5380    0.0364 
R    3   1   1   1   2   2   1  4450  4447       1.5300    0.0364 
R    3   1   1   1   2   2   1  4453  4450       1.5300    0.0364 
R    3   1   1   1   2   2   1  4456  4453       1.5300    0.0364 
R    3   1   1   1   2   2   1  4459  4456       1.4800    0.0384 
R    3   1   1   1   2   2   1  4443  4444       0.9970    0.0259 
R    3   1   1   1   2   2   1  4443  4445       1.4300    0.0304 
R    3   1   1   1   2   2   1  4464  4463       1.2300    0.0218 
R    3   1   1   1   2   2   1  4463  4445       1.4900    0.0344 
R    3   1   1   1   2   2   1  4463  4465       1.3450    0.0282 
R    3   1   1   1   2   2   1  4445  4446       1.0800    0.0299 
R    3   1   1   1   2   2   1  4447  4448       1.1110    0.0309 
R    3   1   1   1   2   2   1  4447  4449       1.1110    0.0309 
R    3   1   1   1   2   2   1  4450  4451       1.1110    0.0309 
R    3   1   1   1   2   2   1  4450  4452       1.1110    0.0309 
R    3   1   1   1   2   2   1  4453  4454       1.1110    0.0309 
R    3   1   1   1   2   2   1  4453  4455       1.1110    0.0309 
R    3   1   1   1   2   2   1  4456  4457       1.1110    0.0309 
R    3   1   1   1   2   2   1  4456  4458       1.1110    0.0309 
R    3   1   1   1   2   2   1  4459  4460       1.0400    0.0271 
R    3   1   1   1   2   2   1  4459  4461       1.0400    0.0271 
R    3   1   1   1   2   2   1  4459  4462       1.0400    0.0271 
R    3   1   1   1   2   2   1  4465  4466       0.9970    0.0259 
R    3   1   1   1   2   2   1  4465  4467       1.4300    0.0304 
R    3   1   1   1   2   2   1  4471  4470       1.2300    0.0218 
R    3   1   1   1   2   2   1  4470  4467       1.4900    0.0344 
R    3   1   1   1   2   2   1  4470  4472       1.3450    0.0282 
R    3   1   1   1   2   2   1  4467  4468       1.0800    0.0299 
R    3   1   1   1   2   2   1  4467  4469       1.0800    0.0299 
R    3   1   1   1   2   2   1  4476  4474       1.5380    0.0364 
R    3   1   1   1   2   2   1  4479  4476       1.4200    0.0263 
R    3   1   1   1   2   2   1  4472  4473       0.9970    0.0259 
R    3   1   1   1   2   2   1  4472  4474       1.4300    0.0304 
R    3   1   1   1   2   2   1  4482  4481       1.2300    0.0218 
R    3   1   1   1   2   2   1  4481  4474       1.4900    0.0344 
R    3   1   1   1   2   2   1  4481  4483       1.3000    0.0337 
R    3   1   1   1   2   2   1  4474  4475       1.0800    0.0299 
R    3   1   1   1   2   2   1  4476  4477       1.1110    0.0309 
R    3   1   1   1   2   2   1  4476  4478       1.1110    0.0309 
R    3   1   1   1   2   2   1  4479  4480       0.9600    0.0233 
R    3   1   1   1   2   2   1  4496  4487       1.4900    0.0344 
R    3   1   1   1   2   2   1  4496  4498       1.3450    0.0282 
R    3   1   1   1   2   2   1  4483  4487       1.4340    0.0304 
R    3   1   1   1   2   2   1  4487  4489       1.5270    0.0364 
R    3   1   1   1   2   2   1  4492  4489       1.5370    0.0364 
R    3   1   1   1   2   2   1  4492  4484       1.5370    0.0364 
R    3   1   1   1   2   2   1  4484  4483       1.4550    0.0304 
R    3   1   1   1   2   2   1  4488  4487       1.0837    0.0314 
R    3   1   1   1   2   2   1  4492  4493       1.1110    0.0309 
R    3   1   1   1   2   2   1  4492  4494       1.4300    0.0263 
R    3   1   1   1   2   2   1  4494  4495       0.9600    0.0233 
R    3   1   1   1   2   2   1  4484  4485       1.1137    0.0314 
R    3   1   1   1   2   2   1  4484  4486       1.1137    0.0314 
R    3   1   1   1   2   2   1  4489  4490       0.4930    0.0314 
R    3   1   1   1   2   2   1  4489  4491       0.4930    0.0314 
R    3   1   1   1   2   2   1  4497  4496       1.2300    0.0218 
R    3   1   1   1   2   2   1  4498  4499       0.9970    0.0259 
R    3   1   1   1   2   2   1  4498  4500       1.4300    0.0304 
R    3   1   1   1   2   2   1  4504  4503       1.2300    0.0218 
R    3   1   1   1   2   2   1  4503  4500       1.4900    0.0344 
R    3   1   1   1   2   2   1  4503  4505       1.3450    0.0282 
R    3   1   1   1   2   2   1  4500  4501       1.0800    0.0299 
R    3   1   1   1   2   2   1  4500  4502       1.0800    0.0299 
R    3   1   1   1   2   2   1  4509  4507       1.5380    0.0364 
R    3   1   1   1   2   2   1  4512  4509       1.5300    0.0364 
R    3   1   1   1   2   2   1  4515  4512       1.5220    0.0384 
R    3   1   1   1   2   2   1  4516  4515       1.2600    0.0237 
R    3   1   1   1   2   2   1  4517  4515       1.2600    0.0237 
R    3   1   1   1   2   2   1  4505  4506       0.9970    0.0259 
R    3   1   1   1   2   2   1  4505  4507       1.4300    0.0304 
R    3   1   1   1   2   2   1  4519  4518       1.2300    0.0218 
R    3   1   1   1   2   2   1  4518  4507       1.4900    0.0344 
R    3   1   1   1   2   2   1  4518  4520       1.3450    0.0282 
R    3   1   1   1   2   2   1  4507  4508       1.0800    0.0299 
R    3   1   1   1   2   2   1  4509  4510       1.1110    0.0309 
R    3   1   1   1   2   2   1  4509  4511       1.1110    0.0309 
R    3   1   1   1   2   2   1  4512  4513       1.1110    0.0309 
R    3   1   1   1   2   2   1  4512  4514       1.1110    0.0309 
R    3   1   1   1   2   2   1  4524  4522       1.5380    0.0364 
R    3   1   1   1   2   2   1  4520  4521       0.9970    0.0259 
R    3   1   1   1   2   2   1  4520  4522       1.4300    0.0304 
R    3   1   1   1   2   2   1  4529  4528       1.2300    0.0218 
R    3   1   1   1   2   2   1  4528  4522       1.4900    0.0344 
R    3   1   1   1   2   2   1  4528  4530       1.3450    0.0282 
R    3   1   1   1   2   2   1  4522  4523       1.0800    0.0299 
R    3   1   1   1   2   2   1  4524  4525       1.1110    0.0303 
R    3   1   1   1   2   2   1  4524  4526       1.1110    0.0303 
R    3   1   1   1   2   2   1  4524  4527       1.1110    0.0303 
R    3   1   1   1   2   2   1  4530  4531       0.9970    0.0259 
R    3   1   1   1   2   2   1  4530  4532       1.4300    0.0304 
R    3   1   1   1   2   2   1  4536  4535       1.2300    0.0218 
R    3   1   1   1   2   2   1  4535  4532       1.4900    0.0344 
R    3   1   1   1   2   2   1  4535  4537       1.3450    0.0282 
R    3   1   1   1   2   2   1  4532  4533       1.0800    0.0299 
R    3   1   1   1   2   2   1  4532  4534       1.0800    0.0299 
R    3   1   1   1   2   2   1  4541  4539       1.5380    0.0364 
R    3   1   1   1   2   2   1  4544  4541       1.5300    0.0364 
R    3   1   1   1   2   2   1  4547  4544       1.5300    0.0364 
R    3   1   1   1   2   2   1  4550  4547       1.4900    0.0336 
R    3   1   1   1   2   2   1  4552  4550       1.3650    0.0252 
R    3   1   1   1   2   2   1  4553  4552       1.3650    0.0252 
R    3   1   1   1   2   2   1  4556  4552       1.3650    0.0252 
R    3   1   1   1   2   2   1  4537  4538       0.9970    0.0259 
R    3   1   1   1   2   2   1  4537  4539       1.4300    0.0304 
R    3   1   1   1   2   2   1  4560  4559       1.2300    0.0218 
R    3   1   1   1   2   2   1  4559  4539       1.4900    0.0344 
R    3   1   1   1   2   2   1  4559  4561       1.3000    0.0337 
R    3   1   1   1   2   2   1  4539  4540       1.0800    0.0299 
R    3   1   1   1   2   2   1  4541  4542       1.1110    0.0309 
R    3   1   1   1   2   2   1  4541  4543       1.1110    0.0309 
R    3   1   1   1   2   2   1  4544  4545       1.1110    0.0309 
R    3   1   1   1   2   2   1  4544  4546       1.1110    0.0309 
R    3   1   1   1   2   2   1  4547  4548       1.1110    0.0309 
R    3   1   1   1   2   2   1  4547  4549       1.1110    0.0309 
R    3   1   1   1   2   2   1  4550  4551       1.0000    0.0255 
R    3   1   1   1   2   2   1  4553  4554       1.0000    0.0255 
R    3   1   1   1   2   2   1  4553  4555       1.0000    0.0255 
R    3   1   1   1   2   2   1  4556  4557       1.0000    0.0255 
R    3   1   1   1   2   2   1  4556  4558       1.0000    0.0255 
R    3   1   1   1   2   2   1  4574  4565       1.4900    0.0344 
R    3   1   1   1   2   2   1  4574  4576       1.3450    0.0282 
R    3   1   1   1   2   2   1  4561  4565       1.4340    0.0304 
R    3   1   1   1   2   2   1  4565  4567       1.5270    0.0364 
R    3   1   1   1   2   2   1  4570  4567       1.5370    0.0364 
R    3   1   1   1   2   2   1  4570  4562       1.5370    0.0364 
R    3   1   1   1   2   2   1  4562  4561       1.4550    0.0304 
R    3   1   1   1   2   2   1  4566  4565       1.0837    0.0314 
R    3   1   1   1   2   2   1  4570  4571       1.1110    0.0309 
R    3   1   1   1   2   2   1  4570  4572       1.4300    0.0263 
R    3   1   1   1   2   2   1  4572  4573       0.9600    0.0233 
R    3   1   1   1   2   2   1  4562  4563       1.1137    0.0314 
R    3   1   1   1   2   2   1  4562  4564       1.1137    0.0314 
R    3   1   1   1   2   2   1  4567  4568       0.4930    0.0314 
R    3   1   1   1   2   2   1  4567  4569       0.4930    0.0314 
R    3   1   1   1   2   2   1  4575  4574       1.2300    0.0218 
R    3   1   1   1   2   2   1  4576  4577       0.9970    0.0259 
R    3   1   1   1   2   2   1  4576  4578       1.4300    0.0304 
R    3   1   1   1   2   2   1  4582  4581       1.2300    0.0218 
R    3   1   1   1   2   2   1  4581  4578       1.4900    0.0344 
R    3   1   1   1   2   2   1  4581  4583       1.3450    0.0282 
R    3   1   1   1   2   2   1  4578  4579       1.0800    0.0299 
R    3   1   1   1   2   2   1  4578  4580       1.0800    0.0299 
R    3   1   1   1   2   2   1  4587  4585       1.5380    0.0364 
R    3   1   1   1   2   2   1  4590  4587       1.5300    0.0364 
R    3   1   1   1   2   2   1  4593  4590       1.5220    0.0384 
R    3   1   1   1   2   2   1  4594  4593       1.2600    0.0237 
R    3   1   1   1   2   2   1  4595  4593       1.2600    0.0237 
R    3   1   1   1   2   2   1  4583  4584       0.9970    0.0259 
R    3   1   1   1   2   2   1  4583  4585       1.4300    0.0304 
R    3   1   1   1   2   2   1  4597  4596       1.2300    0.0218 
R    3   1   1   1   2   2   1  4596  4585       1.4900    0.0344 
R    3   1   1   1   2   2   1  4596  4598       1.3450    0.0282 
R    3   1   1   1   2   2   1  4585  4586       1.0800    0.0299 
R    3   1   1   1   2   2   1  4587  4588       1.1110    0.0309 
R    3   1   1   1   2   2   1  4587  4589       1.1110    0.0309 
R    3   1   1   1   2   2   1  4590  4591       1.1110    0.0309 
R    3   1   1   1   2   2   1  4590  4592       1.1110    0.0309 
R    3   1   1   1   2   2   1  4602  4600       1.5380    0.0364 
R    3   1   1   1   2   2   1  4598  4599       0.9970    0.0259 
R    3   1   1   1   2   2   1  4598  4600       1.4300    0.0304 
R    3   1   1   1   2   2   1  4607  4606       1.2300    0.0218 
R    3   1   1   1   2   2   1  4606  4600       1.4900    0.0344 
R    3   1   1   1   2   2   1  4606  4608       1.3450    0.0282 
R    3   1   1   1   2   2   1  4600  4601       1.0800    0.0299 
R    3   1   1   1   2   2   1  4602  4603       1.1110    0.0303 
R    3   1   1   1   2   2   1  4602  4604       1.1110    0.0303 
R    3   1   1   1   2   2   1  4602  4605       1.1110    0.0303 
R    3   1   1   1   2   2   1  4608  4609       0.9970    0.0259 
R    3   1   1   1   2   2   1  4608  4610       1.4300    0.0304 
R    3   1   1   1   2   2   1  4614  4613       1.2300    0.0218 
R    3   1   1   1   2   2   1  4613  4610       1.4900    0.0344 
R    3   1   1   1   2   2   1  4613  4615       1.3450    0.0282 
R    3   1   1   1   2   2   1  4610  4611       1.0800    0.0299 
R    3   1   1   1   2   2   1  4610  4612       1.0800    0.0299 
R    3   1   1   1   2   2   1  4619  4617       1.5380    0.0364 
R    3   1   1   1   2   2   1  4622  4619       1.5380    0.0364 
R    3   1   1   1   2   2   1  4624  4622       1.5380    0.0364 
R    3   1   1   1   2   2   1  4628  4622       1.5380    0.0364 
R    3   1   1   1   2   2   1  4615  4616       0.9970    0.0259 
R    3   1   1   1   2   2   1  4615  4617       1.4300    0.0304 
R    3   1   1   1   2   2   1  4633  4632       1.2300    0.0218 
R    3   1   1   1   2   2   1  4632  4617       1.4900    0.0344 
R    3   1   1   1   2   2   1  4632  4634       1.3000    0.0337 
R    3   1   1   1   2   2   1  4617  4618       1.0800    0.0299 
R    3   1   1   1   2   2   1  4619  4620       1.1110    0.0309 
R    3   1   1   1   2   2   1  4619  4621       1.1110    0.0309 
R    3   1   1   1   2   2   1  4622  4623       1.1110    0.0309 
R    3   1   1   1   2   2   1  4624  4625       1.1110    0.0303 
R    3   1   1   1   2   2   1  4624  4626       1.1110    0.0303 
R    3   1   1   1   2   2   1  4624  4627       1.1110    0.0303 
R    3   1   1   1   2   2   1  4628  4629       1.1110    0.0303 
R    3   1   1   1   2   2   1  4628  4630       1.1110    0.0303 
R    3   1   1   1   2   2   1  4628  4631       1.1110    0.0303 
R    3   1   1   1   2   2   1  4647  4638       1.4900    0.0344 
R    3   1   1   1   2   2   1  4647  4649       1.3450    0.0282 
R    3   1   1   1   2   2   1  4634  4638       1.4340    0.0304 
R    3   1   1   1   2   2   1  4638  4640       1.5270    0.0364 
R    3   1   1   1   2   2   1  4643  4640       1.5370    0.0364 
R    3   1   1   1   2   2   1  4643  4635       1.5370    0.0364 
R    3   1   1   1   2   2   1  4635  4634       1.4550    0.0304 
R    3   1   1   1   2   2   1  4639  4638       1.0837    0.0314 
R    3   1   1   1   2   2   1  4643  4644       1.1110    0.0309 
R    3   1   1   1   2   2   1  4643  4645       1.4300    0.0263 
R    3   1   1   1   2   2   1  4645  4646       0.9600    0.0233 
R    3   1   1   1   2   2   1  4635  4636       1.1137    0.0314 
R    3   1   1   1   2   2   1  4635  4637       1.1137    0.0314 
R    3   1   1   1   2   2   1  4640  4641       0.4930    0.0314 
R    3   1   1   1   2   2   1  4640  4642       0.4930    0.0314 
R    3   1   1   1   2   2   1  4648  4647       1.2300    0.0218 
R    3   1   1   1   2   2   1  4649  4650       0.9970    0.0259 
R    3   1   1   1   2   2   1  4649  4651       1.4300    0.0304 
R    3   1   1   1   2   2   1  4655  4654       1.2300    0.0218 
R    3   1   1   1   2   2   1  4654  4651       1.4900    0.0344 
R    3   1   1   1   2   2   1  4654  4656       1.3450    0.0282 
R    3   1   1   1   2   2   1  4651  4652       1.0800    0.0299 
R    3   1   1   1   2   2   1  4651  4653       1.0800    0.0299 
R    3   1   1   1   2   2   1  4660  4658       1.5380    0.0364 
R    3   1   1   1   2   2   1  4656  4657       0.9970    0.0259 
R    3   1   1   1   2   2   1  4656  4658       1.4300    0.0304 
R    3   1   1   1   2   2   1  4665  4664       1.2300    0.0218 
R    3   1   1   1   2   2   1  4664  4658       1.4900    0.0344 
R    3   1   1   1   2   2   1  4664  4666       1.3450    0.0282 
R    3   1   1   1   2   2   1  4658  4659       1.0800    0.0299 
R    3   1   1   1   2   2   1  4660  4661       1.1110    0.0303 
R    3   1   1   1   2   2   1  4660  4662       1.1110    0.0303 
R    3   1   1   1   2   2   1  4660  4663       1.1110    0.0303 
R    3   1   1   1   2   2   1  4670  4668       1.5380    0.0364 
R    3   1   1   1   2   2   1  4673  4670       1.5300    0.0364 
R    3   1   1   1   2   2   1  4676  4673       1.5300    0.0364 
R    3   1   1   1   2   2   1  4679  4676       1.5300    0.0364 
R    3   1   1   1   2   2   1  4682  4679       1.4800    0.0384 
R    3   1   1   1   2   2   1  4666  4667       0.9970    0.0259 
R    3   1   1   1   2   2   1  4666  4668       1.4300    0.0304 
R    3   1   1   1   2   2   1  4687  4686       1.2300    0.0218 
R    3   1   1   1   2   2   1  4686  4668       1.4900    0.0344 
R    3   1   1   1   2   2   1  4686  4688       1.3450    0.0282 
R    3   1   1   1   2   2   1  4668  4669       1.0800    0.0299 
R    3   1   1   1   2   2   1  4670  4671       1.1110    0.0309 
R    3   1   1   1   2   2   1  4670  4672       1.1110    0.0309 
R    3   1   1   1   2   2   1  4673  4674       1.1110    0.0309 
R    3   1   1   1   2   2   1  4673  4675       1.1110    0.0309 
R    3   1   1   1   2   2   1  4676  4677       1.1110    0.0309 
R    3   1   1   1   2   2   1  4676  4678       1.1110    0.0309 
R    3   1   1   1   2   2   1  4679  4680       1.1110    0.0309 
R    3   1   1   1   2   2   1  4679  4681       1.1110    0.0309 
R    3   1   1   1   2   2   1  4682  4683       1.0400    0.0271 
R    3   1   1   1   2   2   1  4682  4684       1.0400    0.0271 
R    3   1   1   1   2   2   1  4682  4685       1.0400    0.0271 
R    3   1   1   1   2   2   1  4688  4689       0.9970    0.0259 
R    3   1   1   1   2   2   1  4688  4690       1.4300    0.0304 
R    3   1   1   1   2   2   1  4694  4693       1.2300    0.0218 
R    3   1   1   1   2   2   1  4693  4690       1.4900    0.0344 
R    3   1   1   1   2   2   1  4693  4695       1.3450    0.0282 
R    3   1   1   1   2   2   1  4690  4691       1.0800    0.0299 
R    3   1   1   1   2   2   1  4690  4692       1.0800    0.0299 
R    3   1   1   1   2   2   1  4699  4697       1.5380    0.0364 
R    3   1   1   1   2   2   1  4702  4699       1.5380    0.0364 
R    3   1   1   1   2   2   1  4704  4702       1.5380    0.0364 
R    3   1   1   1   2   2   1  4708  4702       1.5380    0.0364 
R    3   1   1   1   2   2   1  4695  4696       0.9970    0.0259 
R    3   1   1   1   2   2   1  4695  4697       1.4300    0.0304 
R    3   1   1   1   2   2   1  4713  4712       1.2300    0.0218 
R    3   1   1   1   2   2   1  4712  4697       1.4900    0.0344 
R    3   1   1   1   2   2   1  4712  4714       1.3450    0.0282 
R    3   1   1   1   2   2   1  4697  4698       1.0800    0.0299 
R    3   1   1   1   2   2   1  4699  4700       1.1110    0.0309 
R    3   1   1   1   2   2   1  4699  4701       1.1110    0.0309 
R    3   1   1   1   2   2   1  4702  4703       1.1110    0.0309 
R    3   1   1   1   2   2   1  4704  4705       1.1110    0.0303 
R    3   1   1   1   2   2   1  4704  4706       1.1110    0.0303 
R    3   1   1   1   2   2   1  4704  4707       1.1110    0.0303 
R    3   1   1   1   2   2   1  4708  4709       1.1110    0.0303 
R    3   1   1   1   2   2   1  4708  4710       1.1110    0.0303 
R    3   1   1   1   2   2   1  4708  4711       1.1110    0.0303 
R    3   1   1   1   2   2   1  4718  4716       1.5000    0.0364 
R    3   1   1   1   2   2   1  4720  4718       1.4200    0.0263 
R    3   1   1   1   2   2   1  4722  4718       1.5380    0.0364 
R    3   1   1   1   2   2   1  4714  4715       0.9970    0.0259 
R    3   1   1   1   2   2   1  4714  4716       1.4300    0.0304 
R    3   1   1   1   2   2   1  4727  4726       1.2300    0.0218 
R    3   1   1   1   2   2   1  4726  4716       1.4900    0.0344 
R    3   1   1   1   2   2   1  4726  4728       1.3450    0.0282 
R    3   1   1   1   2   2   1  4716  4717       1.0800    0.0299 
R    3   1   1   1   2   2   1  4718  4719       1.1110    0.0309 
R    3   1   1   1   2   2   1  4720  4721       0.9600    0.0233 
R    3   1   1   1   2   2   1  4722  4723       1.1110    0.0303 
R    3   1   1   1   2   2   1  4722  4724       1.1110    0.0303 
R    3   1   1   1   2   2   1  4722  4725       1.1110    0.0303 
R    3   1   1   1   2   2   1  4728  4729       0.9970    0.0259 
R    3   1   1   1   2   2   1  4728  4730       1.4300    0.0304 
R    3   1   1   1   2   2   1  4734  4733       1.2300    0.0218 
R    3   1   1   1   2   2   1  4733  4730       1.4900    0.0344 
R    3   1   1   1   2   2   1  4733  4735       1.3450    0.0282 
R    3   1   1   1   2   2   1  4730  4731       1.0800    0.0299 
R    3   1   1   1   2   2   1  4730  4732       1.0800    0.0299 
R    3   1   1   1   2   2   1  4739  4737       1.5380    0.0364 
R    3   1   1   1   2   2   1  4742  4739       1.4200    0.0263 
R    3   1   1   1   2   2   1  4735  4736       0.9970    0.0259 
R    3   1   1   1   2   2   1  4735  4737       1.4300    0.0304 
R    3   1   1   1   2   2   1  4745  4744       1.2300    0.0218 
R    3   1   1   1   2   2   1  4744  4737       1.4900    0.0344 
R    3   1   1   1   2   2   1  4744  4746       1.3000    0.0337 
R    3   1   1   1   2   2   1  4737  4738       1.0800    0.0299 
R    3   1   1   1   2   2   1  4739  4740       1.1110    0.0309 
R    3   1   1   1   2   2   1  4739  4741       1.1110    0.0309 
R    3   1   1   1   2   2   1  4742  4743       0.9600    0.0233 
R    3   1   1   1   2   2   1  4759  4750       1.4900    0.0344 
R    3   1   1   1   2   2   1  4759  4761       1.3450    0.0282 
R    3   1   1   1   2   2   1  4746  4750       1.4340    0.0304 
R    3   1   1   1   2   2   1  4750  4752       1.5270    0.0364 
R    3   1   1   1   2   2   1  4755  4752       1.5370    0.0364 
R    3   1   1   1   2   2   1  4755  4747       1.5370    0.0364 
R    3   1   1   1   2   2   1  4747  4746       1.4550    0.0304 
R    3   1   1   1   2   2   1  4751  4750       1.0837    0.0314 
R    3   1   1   1   2   2   1  4755  4756       1.1110    0.0309 
R    3   1   1   1   2   2   1  4755  4757       1.4300    0.0263 
R    3   1   1   1   2   2   1  4757  4758       0.9600    0.0233 
R    3   1   1   1   2   2   1  4747  4748       1.1137    0.0314 
R    3   1   1   1   2   2   1  4747  4749       1.1137    0.0314 
R    3   1   1   1   2   2   1  4752  4753       0.4930    0.0314 
R    3   1   1   1   2   2   1  4752  4754       0.4930    0.0314 
R    3   1   1   1   2   2   1  4760  4759       1.2300    0.0218 
R    3   1   1   1   2   2   1  4761  4762       0.9970    0.0259 
R    3   1   1   1   2   2   1  4761  4763       1.4300    0.0304 
R    3   1   1   1   2   2   1  4767  4766       1.2300    0.0218 
R    3   1   1   1   2   2   1  4766  4763       1.4900    0.0344 
R    3   1   1   1   2   2   1  4766  4768       1.3450    0.0282 
R    3   1   1   1   2   2   1  4763  4764       1.0800    0.0299 
R    3   1   1   1   2   2   1  4763  4765       1.0800    0.0299 
R    3   1   1   1   2   2   1  4772  4770       1.5380    0.0364 
R    3   1   1   1   2   2   1  4775  4772       1.4200    0.0263 
R    3   1   1   1   2   2   1  4768  4769       0.9970    0.0259 
R    3   1   1   1   2   2   1  4768  4770       1.4300    0.0304 
R    3   1   1   1   2   2   1  4778  4777       1.2300    0.0218 
R    3   1   1   1   2   2   1  4777  4770       1.4900    0.0344 
R    3   1   1   1   2   2   1  4777  4779       1.3000    0.0337 
R    3   1   1   1   2   2   1  4770  4771       1.0800    0.0299 
R    3   1   1   1   2   2   1  4772  4773       1.1110    0.0309 
R    3   1   1   1   2   2   1  4772  4774       1.1110    0.0309 
R    3   1   1   1   2   2   1  4775  4776       0.9600    0.0233 
R    3   1   1   1   2   2   1  4792  4783       1.4900    0.0344 
R    3   1   1   1   2   2   1  4792  4794       1.3450    0.0282 
R    3   1   1   1   2   2   1  4779  4783       1.4340    0.0304 
R    3   1   1   1   2   2   1  4783  4785       1.5270    0.0364 
R    3   1   1   1   2   2   1  4788  4785       1.5370    0.0364 
R    3   1   1   1   2   2   1  4788  4780       1.5370    0.0364 
R    3   1   1   1   2   2   1  4780  4779       1.4550    0.0304 
R    3   1   1   1   2   2   1  4784  4783       1.0837    0.0314 
R    3   1   1   1   2   2   1  4788  4789       1.1110    0.0309 
R    3   1   1   1   2   2   1  4788  4790       1.4300    0.0263 
R    3   1   1   1   2   2   1  4790  4791       0.9600    0.0233 
R    3   1   1   1   2   2   1  4780  4781       1.1137    0.0314 
R    3   1   1   1   2   2   1  4780  4782       1.1137    0.0314 
R    3   1   1   1   2   2   1  4785  4786       0.4930    0.0314 
R    3   1   1   1   2   2   1  4785  4787       0.4930    0.0314 
R    3   1   1   1   2   2   1  4793  4792       1.2300    0.0218 
R    3   1   1   1   2   2   1  4794  4795       0.9970    0.0259 
R    3   1   1   1   2   2   1  4794  4796       1.4300    0.0304 
R    3   1   1   1   2   2   1  4800  4799       1.2300    0.0218 
R    3   1   1   1   2   2   1  4799  4796       1.4900    0.0344 
R    3   1   1   1   2   2   1  4799  4801       1.3000    0.0337 
R    3   1   1   1   2   2   1  4796  4797       1.0800    0.0299 
R    3   1   1   1   2   2   1  4796  4798       1.0800    0.0299 
R    3   1   1   1   2   2   1  4814  4813       1.2300    0.0218 
R    3   1   1   1   2   2   1  4813  4802       1.4900    0.0344 
R    3   1   1   1   2   2   1  4813  4815       1.3450    0.0282 
R    3   1   1   1   2   2   1  4801  4802       1.4340    0.0304 
R    3   1   1   1   2   2   1  4802  4807       1.5270    0.0364 
R    3   1   1   1   2   2   1  4807  4810       1.5370    0.0364 
R    3   1   1   1   2   2   1  4810  4804       1.5370    0.0364 
R    3   1   1   1   2   2   1  4801  4804       1.4550    0.0304 
R    3   1   1   1   2   2   1  4803  4802       1.0800    0.0299 
R    3   1   1   1   2   2   1  4811  4810       1.1110    0.0309 
R    3   1   1   1   2   2   1  4812  4810       1.1110    0.0309 
R    3   1   1   1   2   2   1  4805  4804       1.1110    0.0309 
R    3   1   1   1   2   2   1  4806  4804       1.1110    0.0309 
R    3   1   1   1   2   2   1  4808  4807       1.1110    0.0309 
R    3   1   1   1   2   2   1  4809  4807       1.1110    0.0309 
R    3   1   1   1   2   2   1  4819  4817       1.5380    0.0364 
R    3   1   1   1   2   2   1  4822  4819       1.5220    0.0384 
R    3   1   1   1   2   2   1  4823  4822       1.2600    0.0237 
R    3   1   1   1   2   2   1  4824  4822       1.2600    0.0237 
R    3   1   1   1   2   2   1  4815  4816       0.9970    0.0259 
R    3   1   1   1   2   2   1  4815  4817       1.4300    0.0304 
R    3   1   1   1   2   2   1  4826  4825       1.2300    0.0218 
R    3   1   1   1   2   2   1  4825  4817       1.4900    0.0344 
R    3   1   1   1   2   2   1  4825  4827       1.3450    0.0282 
R    3   1   1   1   2   2   1  4817  4818       1.0800    0.0299 
R    3   1   1   1   2   2   1  4819  4820       1.1110    0.0309 
R    3   1   1   1   2   2   1  4819  4821       1.1110    0.0309 
R    3   1   1   1   2   2   1  4827  4828       0.9970    0.0259 
R    3   1   1   1   2   2   1  4827  4829       1.4300    0.0304 
R    3   1   1   1   2   2   1  4833  4832       1.2300    0.0218 
R    3   1   1   1   2   2   1  4832  4829       1.4900    0.0344 
R    3   1   1   1   2   2   1  4832  4834       1.3450    0.0282 
R    3   1   1   1   2   2   1  4829  4830       1.0800    0.0299 
R    3   1   1   1   2   2   1  4829  4831       1.0800    0.0299 
R    3   1   1   1   2   2   1  4838  4836       1.5380    0.0364 
R    3   1   1   1   2   2   1  4841  4838       1.5300    0.0364 
R    3   1   1   1   2   2   1  4844  4841       1.5300    0.0364 
R    3   1   1   1   2   2   1  4847  4844       1.5300    0.0364 
R    3   1   1   1   2   2   1  4850  4847       1.4800    0.0384 
R    3   1   1   1   2   2   1  4834  4835       0.9970    0.0259 
R    3   1   1   1   2   2   1  4834  4836       1.4300    0.0304 
R    3   1   1   1   2   2   1  4855  4854       1.2300    0.0218 
R    3   1   1   1   2   2   1  4854  4836       1.4900    0.0344 
R    3   1   1   1   2   2   1  4854  4856       1.3450    0.0282 
R    3   1   1   1   2   2   1  4836  4837       1.0800    0.0299 
R    3   1   1   1   2   2   1  4838  4839       1.1110    0.0309 
R    3   1   1   1   2   2   1  4838  4840       1.1110    0.0309 
R    3   1   1   1   2   2   1  4841  4842       1.1110    0.0309 
R    3   1   1   1   2   2   1  4841  4843       1.1110    0.0309 
R    3   1   1   1   2   2   1  4844  4845       1.1110    0.0309 
R    3   1   1   1   2   2   1  4844  4846       1.1110    0.0309 
R    3   1   1   1   2   2   1  4847  4848       1.1110    0.0309 
R    3   1   1   1   2   2   1  4847  4849       1.1110    0.0309 
R    3   1   1   1   2   2   1  4850  4851       1.0400    0.0271 
R    3   1   1   1   2   2   1  4850  4852       1.0400    0.0271 
R    3   1   1   1   2   2   1  4850  4853       1.0400    0.0271 
R    3   1   1   1   2   2   1  4860  4858       1.5000    0.0364 
R    3   1   1   1   2   2   1  4862  4860       1.4200    0.0263 
R    3   1   1   1   2   2   1  4864  4860       1.5380    0.0364 
R    3   1   1   1   2   2   1  4856  4857       0.9970    0.0259 
R    3   1   1   1   2   2   1  4856  4858       1.4300    0.0304 
R    3   1   1   1   2   2   1  4869  4868       1.2300    0.0218 
R    3   1   1   1   2   2   1  4868  4858       1.4900    0.0344 
R    3   1   1   1   2   2   1  4868  4870       1.3450    0.0282 
R    3   1   1   1   2   2   1  4858  4859       1.0800    0.0299 
R    3   1   1   1   2   2   1  4860  4861       1.1110    0.0309 
R    3   1   1   1   2   2   1  4862  4863       0.9600    0.0233 
R    3   1   1   1   2   2   1  4864  4865       1.1110    0.0303 
R    3   1   1   1   2   2   1  4864  4866       1.1110    0.0303 
R    3   1   1   1   2   2   1  4864  4867       1.1110    0.0303 
R    3   1   1   1   2   2   1  4870  4871       0.9970    0.0259 
R    3   1   1   1   2   2   1  4870  4872       1.4300    0.0304 
R    3   1   1   1   2   2   1  4876  4875       1.2300    0.0218 
R    3   1   1   1   2   2   1  4875  4872       1.4900    0.0344 
R    3   1   1   1   2   2   1  4875  4877       1.3000    0.0337 
R    3   1   1   1   2   2   1  4872  4873       1.0800    0.0299 
R    3   1   1   1   2   2   1  4872  4874       1.0800    0.0299 
R    3   1   1   1   2   2   1  4890  4889       1.2300    0.0218 
R    3   1   1   1   2   2   1  4889  4878       1.4900    0.0344 
R    3   1   1   1   2   2   1  4889  4891       1.3000    0.0337 
R    3   1   1   1   2   2   1  4877  4878       1.4340    0.0304 
R    3   1   1   1   2   2   1  4878  4883       1.5270    0.0364 
R    3   1   1   1   2   2   1  4883  4886       1.5370    0.0364 
R    3   1   1   1   2   2   1  4886  4880       1.5370    0.0364 
R    3   1   1   1   2   2   1  4877  4880       1.4550    0.0304 
R    3   1   1   1   2   2   1  4879  4878       1.0800    0.0299 
R    3   1   1   1   2   2   1  4887  4886       1.1110    0.0309 
R    3   1   1   1   2   2   1  4888  4886       1.1110    0.0309 
R    3   1   1   1   2   2   1  4881  4880       1.1110    0.0309 
R    3   1   1   1   2   2   1  4882  4880       1.1110    0.0309 
R    3   1   1   1   2   2   1  4884  4883       1.1110    0.0309 
R    3   1   1   1   2   2   1  4885  4883       1.1110    0.0309 
R    3   1   1   1   2   2   1  4904  4895       1.4900    0.0344 
R    3   1   1   1   2   2   1  4904  4906       1.3450    0.0282 
R    3   1   1   1   2   2   1  4891  4895       1.4340    0.0304 
R    3   1   1   1   2   2   1  4895  4897       1.5270    0.0364 
R    3   1   1   1   2   2   1  4900  4897       1.5370    0.0364 
R    3   1   1   1   2   2   1  4900  4892       1.5370    0.0364 
R    3   1   1   1   2   2   1  4892  4891       1.4550    0.0304 
R    3   1   1   1   2   2   1  4896  4895       1.0837    0.0314 
R    3   1   1   1   2   2   1  4900  4901       1.1110    0.0309 
R    3   1   1   1   2   2   1  4900  4902       1.4300    0.0263 
R    3   1   1   1   2   2   1  4902  4903       0.9600    0.0233 
R    3   1   1   1   2   2   1  4892  4893       1.1137    0.0314 
R    3   1   1   1   2   2   1  4892  4894       1.1137    0.0314 
R    3   1   1   1   2   2   1  4897  4898       0.4930    0.0314 
R    3   1   1   1   2   2   1  4897  4899       0.4930    0.0314 
R    3   1   1   1   2   2   1  4905  4904       1.2300    0.0218 
R    3   1   1   1   2   2   1  4906  4907       0.9970    0.0259 
R    3   1   1   1   2   2   1  4906  4908       1.4300    0.0304 
R    3   1   1   1   2   2   1  4912  4911       1.2300    0.0218 
R    3   1   1   1   2   2   1  4911  4908       1.4900    0.0344 
R    3   1   1   1   2   2   1  4911  4913       1.3000    0.0337 
R    3   1   1   1   2   2   1  4908  4909       1.0800    0.0299 
R    3   1   1   1   2   2   1  4908  4910       1.0800    0.0299 
R    3   1   1   1   2   2   1  4926  4925       1.2300    0.0218 
R    3   1   1   1   2   2   1  4925  4914       1.4900    0.0344 
R    3   1   1   1   2   2   1  4925  4927       1.3450    0.0282 
R    3   1   1   1   2   2   1  4913  4914       1.4340    0.0304 
R    3   1   1   1   2   2   1  4914  4919       1.5270    0.0364 
R    3   1   1   1   2   2   1  4919  4922       1.5370    0.0364 
R    3   1   1   1   2   2   1  4922  4916       1.5370    0.0364 
R    3   1   1   1   2   2   1  4913  4916       1.4550    0.0304 
R    3   1   1   1   2   2   1  4915  4914       1.0800    0.0299 
R    3   1   1   1   2   2   1  4923  4922       1.1110    0.0309 
R    3   1   1   1   2   2   1  4924  4922       1.1110    0.0309 
R    3   1   1   1   2   2   1  4917  4916       1.1110    0.0309 
R    3   1   1   1   2   2   1  4918  4916       1.1110    0.0309 
R    3   1   1   1   2   2   1  4920  4919       1.1110    0.0309 
R    3   1   1   1   2   2   1  4921  4919       1.1110    0.0309 
R    3   1   1   1   2   2   1  4931  4929       1.5380    0.0364 
R    3   1   1   1   2   2   1  4927  4928       0.9970    0.0259 
R    3   1   1   1   2   2   1  4927  4929       1.4300    0.0304 
R    3   1   1   1   2   2   1  4936  4935       1.2300    0.0218 
R    3   1   1   1   2   2   1  4935  4929       1.4900    0.0344 
R    3   1   1   1   2   2   1  4935  4937       1.3450    0.0282 
R    3   1   1   1   2   2   1  4929  4930       1.0800    0.0299 
R    3   1   1   1   2   2   1  4931  4932       1.1110    0.0303 
R    3   1   1   1   2   2   1  4931  4933       1.1110    0.0303 
R    3   1   1   1   2   2   1  4931  4934       1.1110    0.0303 
R    3   1   1   1   2   2   1  4937  4938       0.9970    0.0259 
R    3   1   1   1   2   2   1  4937  4939       1.4300    0.0304 
R    3   1   1   1   2   2   1  4943  4942       1.2300    0.0218 
R    3   1   1   1   2   2   1  4942  4939       1.4900    0.0344 
R    3   1   1   1   2   2   1  4942  4944       1.3450    0.0282 
R    3   1   1   1   2   2   1  4939  4940       1.0800    0.0299 
R    3   1   1   1   2   2   1  4939  4941       1.0800    0.0299 
R    3   1   1   1   2   2   1  4948  4946       1.5380    0.0364 
R    3   1   1   1   2   2   1  4951  4948       1.5300    0.0364 
R    3   1   1   1   2   2   1  4954  4951       1.5220    0.0384 
R    3   1   1   1   2   2   1  4955  4954       1.2300    0.0213 
R    3   1   1   1   2   2   1  4956  4954       1.3600    0.0262 
R    3   1   1   1   2   2   1  4944  4945       0.9970    0.0259 
R    3   1   1   1   2   2   1  4944  4946       1.4300    0.0304 
R    3   1   1   1   2   2   1  4960  4959       1.2300    0.0218 
R    3   1   1   1   2   2   1  4959  4946       1.4900    0.0344 
R    3   1   1   1   2   2   1  4959  4961       1.3450    0.0282 
R    3   1   1   1   2   2   1  4946  4947       1.0800    0.0299 
R    3   1   1   1   2   2   1  4948  4949       1.1110    0.0309 
R    3   1   1   1   2   2   1  4948  4950       1.1110    0.0309 
R    3   1   1   1   2   2   1  4951  4952       1.1110    0.0309 
R    3   1   1   1   2   2   1  4951  4953       1.1110    0.0309 
R    3   1   1   1   2   2   1  4956  4957       1.0000    0.0248 
R    3   1   1   1   2   2   1  4956  4958       1.0000    0.0248 
R    3   1   1   1   2   2   1  4965  4963       1.5380    0.0364 
R    3   1   1   1   2   2   1  4968  4965       1.5220    0.0384 
R    3   1   1   1   2   2   1  4969  4968       1.2600    0.0237 
R    3   1   1   1   2   2   1  4970  4968       1.2600    0.0237 
R    3   1   1   1   2   2   1  4961  4962       0.9970    0.0259 
R    3   1   1   1   2   2   1  4961  4963       1.4300    0.0304 
R    3   1   1   1   2   2   1  4972  4971       1.2300    0.0218 
R    3   1   1   1   2   2   1  4971  4963       1.4900    0.0344 
R    3   1   1   1   2   2   1  4971  4973       1.3450    0.0282 
R    3   1   1   1   2   2   1  4963  4964       1.0800    0.0299 
R    3   1   1   1   2   2   1  4965  4966       1.1110    0.0309 
R    3   1   1   1   2   2   1  4965  4967       1.1110    0.0309 
R    3   1   1   1   2   2   1  4973  4974       0.9970    0.0259 
R    3   1   1   1   2   2   1  4973  4975       1.4300    0.0304 
R    3   1   1   1   2   2   1  4979  4978       1.2300    0.0218 
R    3   1   1   1   2   2   1  4978  4975       1.4900    0.0344 
R    3   1   1   1   2   2   1  4978  4980       1.3450    0.0282 
R    3   1   1   1   2   2   1  4975  4976       1.0800    0.0299 
R    3   1   1   1   2   2   1  4975  4977       1.0800    0.0299 
R    3   1   1   1   2   2   1  4984  4982       1.5380    0.0364 
R    3   1   1   1   2   2   1  4987  4984       1.5300    0.0364 
R    3   1   1   1   2   2   1  4990  4987       1.5300    0.0364 
R    3   1   1   1   2   2   1  4993  4990       1.4900    0.0336 
R    3   1   1   1   2   2   1  4995  4993       1.3650    0.0252 
R    3   1   1   1   2   2   1  4996  4995       1.3650    0.0252 
R    3   1   1   1   2   2   1  4999  4995       1.3650    0.0252 
R    3   1   1   1   2   2   1  4980  4981       0.9970    0.0259 
R    3   1   1   1   2   2   1  4980  4982       1.4300    0.0304 
R    3   1   1   1   2   2   1  5003  5002       1.2300    0.0218 
R    3   1   1   1   2   2   1  5002  4982       1.4900    0.0344 
R    3   1   1   1   2   2   1  5002  5004       1.3000    0.0337 
R    3   1   1   1   2   2   1  4982  4983       1.0800    0.0299 
R    3   1   1   1   2   2   1  4984  4985       1.1110    0.0309 
R    3   1   1   1   2   2   1  4984  4986       1.1110    0.0309 
R    3   1   1   1   2   2   1  4987  4988       1.1110    0.0309 
R    3   1   1   1   2   2   1  4987  4989       1.1110    0.0309 
R    3   1   1   1   2   2   1  4990  4991       1.1110    0.0309 
R    3   1   1   1   2   2   1  4990  4992       1.1110    0.0309 
R    3   1   1   1   2   2   1  4993  4994       1.0000    0.0255 
R    3   1   1   1   2   2   1  4996  4997       1.0000    0.0255 
R    3   1   1   1   2   2   1  4996  4998       1.0000    0.0255 
R    3   1   1   1   2   2   1  4999  5000       1.0000    0.0255 
R    3   1   1   1   2   2   1  4999  5001       1.0000    0.0255 
R    3   1   1   1   2   2   1  5017  5008       1.4900    0.0344 
R    3   1   1   1   2   2   1  5017  5019       1.3450    0.0282 
R    3   1   1   1   2   2   1  5004  5008       1.4340    0.0304 
R    3   1   1   1   2   2   1  5008  5010       1.5270    0.0364 
R    3   1   1   1   2   2   1  5013  5010       1.5370    0.0364 
R    3   1   1   1   2   2   1  5013  5005       1.5370    0.0364 
R    3   1   1   1   2   2   1  5005  5004       1.4550    0.0304 
R    3   1   1   1   2   2   1  5009  5008       1.0837    0.0314 
R    3   1   1   1   2   2   1  5013  5014       1.1110    0.0309 
R    3   1   1   1   2   2   1  5013  5015       1.4300    0.0263 
R    3   1   1   1   2   2   1  5015  5016       0.9600    0.0233 
R    3   1   1   1   2   2   1  5005  5006       1.1137    0.0314 
R    3   1   1   1   2   2   1  5005  5007       1.1137    0.0314 
R    3   1   1   1   2   2   1  5010  5011       0.4930    0.0314 
R    3   1   1   1   2   2   1  5010  5012       0.4930    0.0314 
R    3   1   1   1   2   2   1  5018  5017       1.2300    0.0218 
R    3   1   1   1   2   2   1  5019  5020       0.9970    0.0259 
R    3   1   1   1   2   2   1  5019  5021       1.4300    0.0304 
R    3   1   1   1   2   2   1  5025  5024       1.2300    0.0218 
R    3   1   1   1   2   2   1  5024  5021       1.4900    0.0344 
R    3   1   1   1   2   2   1  5024  5026       1.3000    0.0337 
R    3   1   1   1   2   2   1  5021  5022       1.0800    0.0299 
R    3   1   1   1   2   2   1  5021  5023       1.0800    0.0299 
R    3   1   1   1   2   2   1  5039  5038       1.2300    0.0218 
R    3   1   1   1   2   2   1  5038  5027       1.4900    0.0344 
R    3   1   1   1   2   2   1  5038  5040       1.3000    0.0337 
R    3   1   1   1   2   2   1  5026  5027       1.4340    0.0304 
R    3   1   1   1   2   2   1  5027  5032       1.5270    0.0364 
R    3   1   1   1   2   2   1  5032  5035       1.5370    0.0364 
R    3   1   1   1   2   2   1  5035  5029       1.5370    0.0364 
R    3   1   1   1   2   2   1  5026  5029       1.4550    0.0304 
R    3   1   1   1   2   2   1  5028  5027       1.0800    0.0299 
R    3   1   1   1   2   2   1  5036  5035       1.1110    0.0309 
R    3   1   1   1   2   2   1  5037  5035       1.1110    0.0309 
R    3   1   1   1   2   2   1  5030  5029       1.1110    0.0309 
R    3   1   1   1   2   2   1  5031  5029       1.1110    0.0309 
R    3   1   1   1   2   2   1  5033  5032       1.1110    0.0309 
R    3   1   1   1   2   2   1  5034  5032       1.1110    0.0309 
R    3   1   1   1   2   2   1  5053  5052       1.2300    0.0218 
R    3   1   1   1   2   2   1  5052  5041       1.4900    0.0344 
R    3   1   1   1   2   2   1  5052  5054       1.3450    0.0282 
R    3   1   1   1   2   2   1  5040  5041       1.4340    0.0304 
R    3   1   1   1   2   2   1  5041  5046       1.5270    0.0364 
R    3   1   1   1   2   2   1  5046  5049       1.5370    0.0364 
R    3   1   1   1   2   2   1  5049  5043       1.5370    0.0364 
R    3   1   1   1   2   2   1  5040  5043       1.4550    0.0304 
R    3   1   1   1   2   2   1  5042  5041       1.0800    0.0299 
R    3   1   1   1   2   2   1  5050  5049       1.1110    0.0309 
R    3   1   1   1   2   2   1  5051  5049       1.1110    0.0309 
R    3   1   1   1   2   2   1  5044  5043       1.1110    0.0309 
R    3   1   1   1   2   2   1  5045  5043       1.1110    0.0309 
R    3   1   1   1   2   2   1  5047  5046       1.1110    0.0309 
R    3   1   1   1   2   2   1  5048  5046       1.1110    0.0309 
R    3   1   1   1   2   2   1  5054  5055       0.9970    0.0259 
R    3   1   1   1   2   2   1  5054  5056       1.4300    0.0304 
R    3   1   1   1   2   2   1  5060  5059       1.2300    0.0218 
R    3   1   1   1   2   2   1  5059  5056       1.4900    0.0344 
R    3   1   1   1   2   2   1  5059  5061       1.3000    0.0337 
R    3   1   1   1   2   2   1  5056  5057       1.0800    0.0299 
R    3   1   1   1   2   2   1  5056  5058       1.0800    0.0299 
R    3   1   1   1   2   2   1  5074  5073       1.2300    0.0218 
R    3   1   1   1   2   2   1  5073  5062       1.4900    0.0344 
R    3   1   1   1   2   2   1  5073  5075       1.3000    0.0337 
R    3   1   1   1   2   2   1  5061  5062       1.4340    0.0304 
R    3   1   1   1   2   2   1  5062  5067       1.5270    0.0364 
R    3   1   1   1   2   2   1  5067  5070       1.5370    0.0364 
R    3   1   1   1   2   2   1  5070  5064       1.5370    0.0364 
R    3   1   1   1   2   2   1  5061  5064       1.4550    0.0304 
R    3   1   1   1   2   2   1  5063  5062       1.0800    0.0299 
R    3   1   1   1   2   2   1  5071  5070       1.1110    0.0309 
R    3   1   1   1   2   2   1  5072  5070       1.1110    0.0309 
R    3   1   1   1   2   2   1  5065  5064       1.1110    0.0309 
R    3   1   1   1   2   2   1  5066  5064       1.1110    0.0309 
R    3   1   1   1   2   2   1  5068  5067       1.1110    0.0309 
R    3   1   1   1   2   2   1  5069  5067       1.1110    0.0309 
R    3   1   1   1   2   2   1  5088  5079       1.4900    0.0344 
R    3   1   1   1   2   2   1  5088  5090       1.3450    0.0282 
R    3   1   1   1   2   2   1  5075  5079       1.4340    0.0304 
R    3   1   1   1   2   2   1  5079  5081       1.5270    0.0364 
R    3   1   1   1   2   2   1  5084  5081       1.5370    0.0364 
R    3   1   1   1   2   2   1  5084  5076       1.5370    0.0364 
R    3   1   1   1   2   2   1  5076  5075       1.4550    0.0304 
R    3   1   1   1   2   2   1  5080  5079       1.0837    0.0314 
R    3   1   1   1   2   2   1  5084  5085       1.1110    0.0309 
R    3   1   1   1   2   2   1  5084  5086       1.4300    0.0263 
R    3   1   1   1   2   2   1  5086  5087       0.9600    0.0233 
R    3   1   1   1   2   2   1  5076  5077       1.1137    0.0314 
R    3   1   1   1   2   2   1  5076  5078       1.1137    0.0314 
R    3   1   1   1   2   2   1  5081  5082       0.4930    0.0314 
R    3   1   1   1   2   2   1  5081  5083       0.4930    0.0314 
R    3   1   1   1   2   2   1  5089  5088       1.2300    0.0218 
R    3   1   1   1   2   2   1  5090  5091       0.9970    0.0259 
R    3   1   1   1   2   2   1  5090  5092       1.4300    0.0304 
R    3   1   1   1   2   2   1  5096  5095       1.2300    0.0218 
R    3   1   1   1   2   2   1  5095  5092       1.4900    0.0344 
R    3   1   1   1   2   2   1  5095  5097       1.3450    0.0282 
R    3   1   1   1   2   2   1  5092  5093       1.0800    0.0299 
R    3   1   1   1   2   2   1  5092  5094       1.0800    0.0299 
R    3   1   1   1   2   2   1  5101  5099       1.5380    0.0364 
R    3   1   1   1   2   2   1  5097  5098       0.9970    0.0259 
R    3   1   1   1   2   2   1  5097  5099       1.4300    0.0304 
R    3   1   1   1   2   2   1  5106  5105       1.2300    0.0218 
R    3   1   1   1   2   2   1  5105  5099       1.4900    0.0344 
R    3   1   1   1   2   2   1  5105  5107       1.3450    0.0282 
R    3   1   1   1   2   2   1  5099  5100       1.0800    0.0299 
R    3   1   1   1   2   2   1  5101  5102       1.1110    0.0303 
R    3   1   1   1   2   2   1  5101  5103       1.1110    0.0303 
R    3   1   1   1   2   2   1  5101  5104       1.1110    0.0303 
R    3   1   1   1   2   2   1  5111  5109       1.5380    0.0364 
R    3   1   1   1   2   2   1  5114  5111       1.5300    0.0364 
R    3   1   1   1   2   2   1  5117  5114       1.5300    0.0364 
R    3   1   1   1   2   2   1  5120  5117       1.4900    0.0336 
R    3   1   1   1   2   2   1  5122  5120       1.3650    0.0252 
R    3   1   1   1   2   2   1  5123  5122       1.3650    0.0252 
R    3   1   1   1   2   2   1  5126  5122       1.3650    0.0252 
R    3   1   1   1   2   2   1  5107  5108       0.9970    0.0259 
R    3   1   1   1   2   2   1  5107  5109       1.4300    0.0304 
R    3   1   1   1   2   2   1  5130  5129       1.2300    0.0218 
R    3   1   1   1   2   2   1  5129  5109       1.4900    0.0344 
R    3   1   1   1   2   2   1  5129  5131       1.3450    0.0282 
R    3   1   1   1   2   2   1  5109  5110       1.0800    0.0299 
R    3   1   1   1   2   2   1  5111  5112       1.1110    0.0309 
R    3   1   1   1   2   2   1  5111  5113       1.1110    0.0309 
R    3   1   1   1   2   2   1  5114  5115       1.1110    0.0309 
R    3   1   1   1   2   2   1  5114  5116       1.1110    0.0309 
R    3   1   1   1   2   2   1  5117  5118       1.1110    0.0309 
R    3   1   1   1   2   2   1  5117  5119       1.1110    0.0309 
R    3   1   1   1   2   2   1  5120  5121       1.0000    0.0255 
R    3   1   1   1   2   2   1  5123  5124       1.0000    0.0255 
R    3   1   1   1   2   2   1  5123  5125       1.0000    0.0255 
R    3   1   1   1   2   2   1  5126  5127       1.0000    0.0255 
R    3   1   1   1   2   2   1  5126  5128       1.0000    0.0255 
R    3   1   1   1   2   2   1  5131  5132       0.9970    0.0259 
R    3   1   1   1   2   2   1  5131  5133       1.4300    0.0304 
R    3   1   1   1   2   2   1  5137  5136       1.2300    0.0218 
R    3   1   1   1   2   2   1  5136  5133       1.4900    0.0344 
R    3   1   1   1   2   2   1  5136  5138       1.3450    0.0282 
R    3   1   1   1   2   2   1  5133  5134       1.0800    0.0299 
R    3   1   1   1   2   2   1  5133  5135       1.0800    0.0299 
R    3   1   1   1   2   2   1  5142  5140       1.5380    0.0364 
R    3   1   1   1   2   2   1  5145  5142       1.5300    0.0364 
R    3   1   1   1   2   2   1  5148  5145       1.5220    0.0384 
R    3   1   1   1   2   2   1  5149  5148       1.2300    0.0213 
R    3   1   1   1   2   2   1  5150  5148       1.3600    0.0262 
R    3   1   1   1   2   2   1  5138  5139       0.9970    0.0259 
R    3   1   1   1   2   2   1  5138  5140       1.4300    0.0304 
R    3   1   1   1   2   2   1  5154  5153       1.2300    0.0218 
R    3   1   1   1   2   2   1  5153  5140       1.4900    0.0344 
R    3   1   1   1   2   2   1  5153  5155       1.3450    0.0282 
R    3   1   1   1   2   2   1  5140  5141       1.0800    0.0299 
R    3   1   1   1   2   2   1  5142  5143       1.1110    0.0309 
R    3   1   1   1   2   2   1  5142  5144       1.1110    0.0309 
R    3   1   1   1   2   2   1  5145  5146       1.1110    0.0309 
R    3   1   1   1   2   2   1  5145  5147       1.1110    0.0309 
R    3   1   1   1   2   2   1  5150  5151       1.0000    0.0248 
R    3   1   1   1   2   2   1  5150  5152       1.0000    0.0248 
R    3   1   1   1   2   2   1  5159  5157       1.5380    0.0364 
R    3   1   1   1   2   2   1  5155  5156       0.9970    0.0259 
R    3   1   1   1   2   2   1  5155  5157       1.4300    0.0304 
R    3   1   1   1   2   2   1  5164  5163       1.2300    0.0218 
R    3   1   1   1   2   2   1  5163  5157       1.4900    0.0344 
R    3   1   1   1   2   2   1  5163  5165       1.3450    0.0282 
R    3   1   1   1   2   2   1  5157  5158       1.0800    0.0299 
R    3   1   1   1   2   2   1  5159  5160       1.1110    0.0303 
R    3   1   1   1   2   2   1  5159  5161       1.1110    0.0303 
R    3   1   1   1   2   2   1  5159  5162       1.1110    0.0303 
R    3   1   1   1   2   2   1  5165  5166       0.9970    0.0259 
R    3   1   1   1   2   2   1  5165  5167       1.4300    0.0304 
R    3   1   1   1   2   2   1  5171  5170       1.2300    0.0218 
R    3   1   1   1   2   2   1  5170  5167       1.4900    0.0344 
R    3   1   1   1   2   2   1  5170  5172       1.3450    0.0282 
R    3   1   1   1   2   2   1  5167  5168       1.0800    0.0299 
R    3   1   1   1   2   2   1  5167  5169       1.0800    0.0299 
R    3   1   1   1   2   2   1  5176  5174       1.5000    0.0364 
R    3   1   1   1   2   2   1  5178  5176       1.5380    0.0364 
R    3   1   1   1   2   2   1  5182  5176       1.5380    0.0364 
R    3   1   1   1   2   2   1  5172  5173       0.9970    0.0259 
R    3   1   1   1   2   2   1  5172  5174       1.4300    0.0304 
R    3   1   1   1   2   2   1  5187  5186       1.2300    0.0218 
R    3   1   1   1   2   2   1  5186  5174       1.4900    0.0344 
R    3   1   1   1   2   2   1  5186  5188       1.3450    0.0282 
R    3   1   1   1   2   2   1  5174  5175       1.0800    0.0299 
R    3   1   1   1   2   2   1  5176  5177       1.1110    0.0309 
R    3   1   1   1   2   2   1  5178  5179       1.1110    0.0303 
R    3   1   1   1   2   2   1  5178  5180       1.1110    0.0303 
R    3   1   1   1   2   2   1  5178  5181       1.1110    0.0303 
R    3   1   1   1   2   2   1  5182  5183       1.1110    0.0303 
R    3   1   1   1   2   2   1  5182  5184       1.1110    0.0303 
R    3   1   1   1   2   2   1  5182  5185       1.1110    0.0303 
R    3   1   1   1   2   2   1  5192  5190       1.5380    0.0364 
R    3   1   1   1   2   2   1  5195  5192       1.5300    0.0364 
R    3   1   1   1   2   2   1  5198  5195       1.8180    0.0386 
R    3   1   1   1   2   2   1  5199  5198       1.8160    0.0351 
R    3   1   1   1   2   2   1  5188  5189       0.9970    0.0259 
R    3   1   1   1   2   2   1  5188  5190       1.4300    0.0304 
R    3   1   1   1   2   2   1  5204  5203       1.2300    0.0218 
R    3   1   1   1   2   2   1  5203  5190       1.4900    0.0344 
R    3   1   1   1   2   2   1  5203  5205       1.3450    0.0282 
R    3   1   1   1   2   2   1  5190  5191       1.0800    0.0299 
R    3   1   1   1   2   2   1  5192  5193       1.1110    0.0309 
R    3   1   1   1   2   2   1  5192  5194       1.1110    0.0309 
R    3   1   1   1   2   2   1  5195  5196       1.1110    0.0309 
R    3   1   1   1   2   2   1  5195  5197       1.1110    0.0309 
R    3   1   1   1   2   2   1  5199  5200       1.1110    0.0303 
R    3   1   1   1   2   2   1  5199  5201       1.1110    0.0303 
R    3   1   1   1   2   2   1  5199  5202       1.1110    0.0303 
R    3   1   1   1   2   2   1  5205  5206       0.9970    0.0259 
R    3   1   1   1   2   2   1  5205  5207       1.4300    0.0304 
R    3   1   1   1   2   2   1  5211  5210       1.2300    0.0218 
R    3   1   1   1   2   2   1  5210  5207       1.4900    0.0344 
R    3   1   1   1   2   2   1  5210  5212       1.3450    0.0282 
R    3   1   1   1   2   2   1  5207  5208       1.0800    0.0299 
R    3   1   1   1   2   2   1  5207  5209       1.0800    0.0299 
R    3   1   1   1   2   2   1  5216  5214       1.5380    0.0364 
R    3   1   1   1   2   2   1  5219  5216       1.4900    0.0358 
R    3   1   1   1   2   2   1  5220  5219       1.3750    0.0311 
R    3   1   1   1   2   2   1  5222  5219       1.3750    0.0311 
R    3   1   1   1   2   2   1  5224  5220       1.3750    0.0311 
R    3   1   1   1   2   2   1  5226  5222       1.3750    0.0311 
R    3   1   1   1   2   2   1  5228  5224       1.3750    0.0311 
R    3   1   1   1   2   2   1  5228  5226       1.3750    0.0311 
R    3   1   1   1   2   2   1  5212  5213       0.9970    0.0259 
R    3   1   1   1   2   2   1  5212  5214       1.4300    0.0304 
R    3   1   1   1   2   2   1  5231  5230       1.2300    0.0218 
R    3   1   1   1   2   2   1  5230  5214       1.4900    0.0344 
R    3   1   1   1   2   2   1  5230  5232       1.3000    0.0337 
R    3   1   1   1   2   2   1  5214  5215       1.0800    0.0299 
R    3   1   1   1   2   2   1  5216  5217       1.1110    0.0309 
R    3   1   1   1   2   2   1  5216  5218       1.1110    0.0309 
R    3   1   1   1   2   2   1  5220  5221       1.0800    0.0295 
R    3   1   1   1   2   2   1  5222  5223       1.0800    0.0295 
R    3   1   1   1   2   2   1  5224  5225       1.0800    0.0295 
R    3   1   1   1   2   2   1  5226  5227       1.0800    0.0295 
R    3   1   1   1   2   2   1  5228  5229       1.0800    0.0295 
R    3   1   1   1   2   2   1  5245  5236       1.4900    0.0344 
R    3   1   1   1   2   2   1  5245  5247       1.3450    0.0282 
R    3   1   1   1   2   2   1  5232  5236       1.4340    0.0304 
R    3   1   1   1   2   2   1  5236  5238       1.5270    0.0364 
R    3   1   1   1   2   2   1  5241  5238       1.5370    0.0364 
R    3   1   1   1   2   2   1  5241  5233       1.5370    0.0364 
R    3   1   1   1   2   2   1  5233  5232       1.4550    0.0304 
R    3   1   1   1   2   2   1  5237  5236       1.0837    0.0314 
R    3   1   1   1   2   2   1  5241  5242       1.1110    0.0309 
R    3   1   1   1   2   2   1  5241  5243       1.4300    0.0263 
R    3   1   1   1   2   2   1  5243  5244       0.9600    0.0233 
R    3   1   1   1   2   2   1  5233  5234       1.1137    0.0314 
R    3   1   1   1   2   2   1  5233  5235       1.1137    0.0314 
R    3   1   1   1   2   2   1  5238  5239       0.4930    0.0314 
R    3   1   1   1   2   2   1  5238  5240       0.4930    0.0314 
R    3   1   1   1   2   2   1  5246  5245       1.2300    0.0218 
R    3   1   1   1   2   2   1  5247  5248       0.9970    0.0259 
R    3   1   1   1   2   2   1  5247  5249       1.4300    0.0304 
R    3   1   1   1   2   2   1  5253  5252       1.2300    0.0218 
R    3   1   1   1   2   2   1  5252  5249       1.4900    0.0344 
R    3   1   1   1   2   2   1  5252  5254       1.3000    0.0337 
R    3   1   1   1   2   2   1  5249  5250       1.0800    0.0299 
R    3   1   1   1   2   2   1  5249  5251       1.0800    0.0299 
R    3   1   1   1   2   2   1  5267  5266       1.2300    0.0218 
R    3   1   1   1   2   2   1  5266  5255       1.4900    0.0344 
R    3   1   1   1   2   2   1  5266  5268       1.3450    0.0282 
R    3   1   1   1   2   2   1  5254  5255       1.4340    0.0304 
R    3   1   1   1   2   2   1  5255  5260       1.5270    0.0364 
R    3   1   1   1   2   2   1  5260  5263       1.5370    0.0364 
R    3   1   1   1   2   2   1  5263  5257       1.5370    0.0364 
R    3   1   1   1   2   2   1  5254  5257       1.4550    0.0304 
R    3   1   1   1   2   2   1  5256  5255       1.0800    0.0299 
R    3   1   1   1   2   2   1  5264  5263       1.1110    0.0309 
R    3   1   1   1   2   2   1  5265  5263       1.1110    0.0309 
R    3   1   1   1   2   2   1  5258  5257       1.1110    0.0309 
R    3   1   1   1   2   2   1  5259  5257       1.1110    0.0309 
R    3   1   1   1   2   2   1  5261  5260       1.1110    0.0309 
R    3   1   1   1   2   2   1  5262  5260       1.1110    0.0309 
R    3   1   1   1   2   2   1  5272  5270       1.5380    0.0364 
R    3   1   1   1   2   2   1  5275  5272       1.5300    0.0364 
R    3   1   1   1   2   2   1  5278  5275       1.5300    0.0364 
R    3   1   1   1   2   2   1  5281  5278       1.5300    0.0364 
R    3   1   1   1   2   2   1  5284  5281       1.4800    0.0384 
R    3   1   1   1   2   2   1  5268  5269       0.9970    0.0259 
R    3   1   1   1   2   2   1  5268  5270       1.4300    0.0304 
R    3   1   1   1   2   2   1  5289  5288       1.2300    0.0218 
R    3   1   1   1   2   2   1  5288  5270       1.4900    0.0344 
R    3   1   1   1   2   2   1  5288  5290       1.3450    0.0282 
R    3   1   1   1   2   2   1  5270  5271       1.0800    0.0299 
R    3   1   1   1   2   2   1  5272  5273       1.1110    0.0309 
R    3   1   1   1   2   2   1  5272  5274       1.1110    0.0309 
R    3   1   1   1   2   2   1  5275  5276       1.1110    0.0309 
R    3   1   1   1   2   2   1  5275  5277       1.1110    0.0309 
R    3   1   1   1   2   2   1  5278  5279       1.1110    0.0309 
R    3   1   1   1   2   2   1  5278  5280       1.1110    0.0309 
R    3   1   1   1   2   2   1  5281  5282       1.1110    0.0309 
R    3   1   1   1   2   2   1  5281  5283       1.1110    0.0309 
R    3   1   1   1   2   2   1  5284  5285       1.0400    0.0271 
R    3   1   1   1   2   2   1  5284  5286       1.0400    0.0271 
R    3   1   1   1   2   2   1  5284  5287       1.0400    0.0271 
R    3   1   1   1   2   2   1  5290  5291       0.9970    0.0259 
R    3   1   1   1   2   2   1  5290  5292       1.4300    0.0304 
R    3   1   1   1   2   2   1  5296  5295       1.2300    0.0218 
R    3   1   1   1   2   2   1  5295  5292       1.4900    0.0344 
R    3   1   1   1   2   2   1  5295  5297       1.3450    0.0282 
R    3   1   1   1   2   2   1  5292  5293       1.0800    0.0299 
R    3   1   1   1   2   2   1  5292  5294       1.0800    0.0299 
R    3   1   1   1   2   2   1  5301  5299       1.5380    0.0364 
R    3   1   1   1   2   2   1  5297  5298       0.9970    0.0259 
R    3   1   1   1   2   2   1  5297  5299       1.4300    0.0304 
R    3   1   1   1   2   2   1  5306  5305       1.2300    0.0218 
R    3   1   1   1   2   2   1  5305  5299       1.4900    0.0344 
R    3   1   1   1   2   2   1  5305  5307       1.3450    0.0282 
R    3   1   1   1   2   2   1  5299  5300       1.0800    0.0299 
R    3   1   1   1   2   2   1  5301  5302       1.1110    0.0303 
R    3   1   1   1   2   2   1  5301  5303       1.1110    0.0303 
R    3   1   1   1   2   2   1  5301  5304       1.1110    0.0303 
R    3   1   1   1   2   2   1  5311  5309       1.5380    0.0364 
R    3   1   1   1   2   2   1  5307  5308       0.9970    0.0259 
R    3   1   1   1   2   2   1  5307  5309       1.4300    0.0304 
R    3   1   1   1   2   2   1  5316  5315       1.2300    0.0218 
R    3   1   1   1   2   2   1  5315  5309       1.4900    0.0344 
R    3   1   1   1   2   2   1  5315  5317       1.3450    0.0282 
R    3   1   1   1   2   2   1  5309  5310       1.0800    0.0299 
R    3   1   1   1   2   2   1  5311  5312       1.1110    0.0303 
R    3   1   1   1   2   2   1  5311  5313       1.1110    0.0303 
R    3   1   1   1   2   2   1  5311  5314       1.1110    0.0303 
R    3   1   1   1   2   2   1  5317  5318       0.9970    0.0259 
R    3   1   1   1   2   2   1  5317  5319       1.4300    0.0304 
R    3   1   1   1   2   2   1  5323  5322       1.2300    0.0218 
R    3   1   1   1   2   2   1  5322  5319       1.4900    0.0344 
R    3   1   1   1   2   2   1  5322  5324       1.3450    0.0282 
R    3   1   1   1   2   2   1  5319  5320       1.0800    0.0299 
R    3   1   1   1   2   2   1  5319  5321       1.0800    0.0299 
R    3   1   1   1   2   2   1  5328  5326       1.5380    0.0364 
R    3   1   1   1   2   2   1  5331  5328       1.5300    0.0364 
R    3   1   1   1   2   2   1  5334  5331       1.5220    0.0384 
R    3   1   1   1   2   2   1  5335  5334       1.2600    0.0237 
R    3   1   1   1   2   2   1  5336  5334       1.2600    0.0237 
R    3   1   1   1   2   2   1  5324  5325       0.9970    0.0259 
R    3   1   1   1   2   2   1  5324  5326       1.4300    0.0304 
R    3   1   1   1   2   2   1  5338  5337       1.2300    0.0218 
R    3   1   1   1   2   2   1  5337  5326       1.4900    0.0344 
R    3   1   1   1   2   2   1  5337  5339       1.3000    0.0337 
R    3   1   1   1   2   2   1  5326  5327       1.0800    0.0299 
R    3   1   1   1   2   2   1  5328  5329       1.1110    0.0309 
R    3   1   1   1   2   2   1  5328  5330       1.1110    0.0309 
R    3   1   1   1   2   2   1  5331  5332       1.1110    0.0309 
R    3   1   1   1   2   2   1  5331  5333       1.1110    0.0309 
R    3   1   1   1   2   2   1  5352  5343       1.4900    0.0344 
R    3   1   1   1   2   2   1  5352  5354       1.3450    0.0282 
R    3   1   1   1   2   2   1  5339  5343       1.4340    0.0304 
R    3   1   1   1   2   2   1  5343  5345       1.5270    0.0364 
R    3   1   1   1   2   2   1  5348  5345       1.5370    0.0364 
R    3   1   1   1   2   2   1  5348  5340       1.5370    0.0364 
R    3   1   1   1   2   2   1  5340  5339       1.4550    0.0304 
R    3   1   1   1   2   2   1  5344  5343       1.0837    0.0314 
R    3   1   1   1   2   2   1  5348  5349       1.1110    0.0309 
R    3   1   1   1   2   2   1  5348  5350       1.4300    0.0263 
R    3   1   1   1   2   2   1  5350  5351       0.9600    0.0233 
R    3   1   1   1   2   2   1  5340  5341       1.1137    0.0314 
R    3   1   1   1   2   2   1  5340  5342       1.1137    0.0314 
R    3   1   1   1   2   2   1  5345  5346       0.4930    0.0314 
R    3   1   1   1   2   2   1  5345  5347       0.4930    0.0314 
R    3   1   1   1   2   2   1  5353  5352       1.2300    0.0218 
R    3   1   1   1   2   2   1  5354  5355       0.9970    0.0259 
R    3   1   1   1   2   2   1  5354  5356       1.4300    0.0304 
R    3   1   1   1   2   2   1  5360  5359       1.2300    0.0218 
R    3   1   1   1   2   2   1  5359  5356       1.4900    0.0344 
R    3   1   1   1   2   2   1  5359  5361       1.3450    0.0282 
R    3   1   1   1   2   2   1  5356  5357       1.0800    0.0299 
R    3   1   1   1   2   2   1  5356  5358       1.0800    0.0299 
R    3   1   1   1   2   2   1  5365  5363       1.5380    0.0364 
R    3   1   1   1   2   2   1  5368  5365       1.5300    0.0364 
R    3   1   1   1   2   2   1  5371  5368       1.5300    0.0364 
R    3   1   1   1   2   2   1  5374  5371       1.5300    0.0364 
R    3   1   1   1   2   2   1  5377  5374       1.4800    0.0384 
R    3   1   1   1   2   2   1  5361  5362       0.9970    0.0259 
R    3   1   1   1   2   2   1  5361  5363       1.4300    0.0304 
R    3   1   1   1   2   2   1  5382  5381       1.2300    0.0218 
R    3   1   1   1   2   2   1  5381  5363       1.4900    0.0344 
R    3   1   1   1   2   2   1  5381  5383       1.3450    0.0282 
R    3   1   1   1   2   2   1  5363  5364       1.0800    0.0299 
R    3   1   1   1   2   2   1  5365  5366       1.1110    0.0309 
R    3   1   1   1   2   2   1  5365  5367       1.1110    0.0309 
R    3   1   1   1   2   2   1  5368  5369       1.1110    0.0309 
R    3   1   1   1   2   2   1  5368  5370       1.1110    0.0309 
R    3   1   1   1   2   2   1  5371  5372       1.1110    0.0309 
R    3   1   1   1   2   2   1  5371  5373       1.1110    0.0309 
R    3   1   1   1   2   2   1  5374  5375       1.1110    0.0309 
R    3   1   1   1   2   2   1  5374  5376       1.1110    0.0309 
R    3   1   1   1   2   2   1  5377  5378       1.0400    0.0271 
R    3   1   1   1   2   2   1  5377  5379       1.0400    0.0271 
R    3   1   1   1   2   2   1  5377  5380       1.0400    0.0271 
R    3   1   1   1   2   2   1  5387  5385       1.5380    0.0364 
R    3   1   1   1   2   2   1  5383  5384       0.9970    0.0259 
R    3   1   1   1   2   2   1  5383  5385       1.4300    0.0304 
R    3   1   1   1   2   2   1  5392  5391       1.2300    0.0218 
R    3   1   1   1   2   2   1  5391  5385       1.4900    0.0344 
R    3   1   1   1   2   2   1  5391  5393       1.3450    0.0282 
R    3   1   1   1   2   2   1  5385  5386       1.0800    0.0299 
R    3   1   1   1   2   2   1  5387  5388       1.1110    0.0303 
R    3   1   1   1   2   2   1  5387  5389       1.1110    0.0303 
R    3   1   1   1   2   2   1  5387  5390       1.1110    0.0303 
R    3   1   1   1   2   2   1  5393  5394       0.9970    0.0259 
R    3   1   1   1   2   2   1  5393  5395       1.4300    0.0304 
R    3   1   1   1   2   2   1  5399  5398       1.2300    0.0218 
R    3   1   1   1   2   2   1  5398  5395       1.4900    0.0344 
R    3   1   1   1   2   2   1  5398  5400       1.3450    0.0282 
R    3   1   1   1   2   2   1  5395  5396       1.0800    0.0299 
R    3   1   1   1   2   2   1  5395  5397       1.0800    0.0299 
R    3   1   1   1   2   2   1  5404  5402       1.5380    0.0364 
R    3   1   1   1   2   2   1  5407  5404       1.5300    0.0364 
R    3   1   1   1   2   2   1  5410  5407       1.5220    0.0384 
R    3   1   1   1   2   2   1  5411  5410       1.2600    0.0237 
R    3   1   1   1   2   2   1  5412  5410       1.2600    0.0237 
R    3   1   1   1   2   2   1  5400  5401       0.9970    0.0259 
R    3   1   1   1   2   2   1  5400  5402       1.4300    0.0304 
R    3   1   1   1   2   2   1  5414  5413       1.2300    0.0218 
R    3   1   1   1   2   2   1  5413  5402       1.4900    0.0344 
R    3   1   1   1   2   2   1  5413  5415       1.3450    0.0282 
R    3   1   1   1   2   2   1  5402  5403       1.0800    0.0299 
R    3   1   1   1   2   2   1  5404  5405       1.1110    0.0309 
R    3   1   1   1   2   2   1  5404  5406       1.1110    0.0309 
R    3   1   1   1   2   2   1  5407  5408       1.1110    0.0309 
R    3   1   1   1   2   2   1  5407  5409       1.1110    0.0309 
R    3   1   1   1   2   2   1  5419  5417       1.5380    0.0364 
R    3   1   1   1   2   2   1  5422  5419       1.5300    0.0364 
R    3   1   1   1   2   2   1  5425  5422       1.5300    0.0364 
R    3   1   1   1   2   2   1  5428  5425       1.4900    0.0336 
R    3   1   1   1   2   2   1  5430  5428       1.3650    0.0252 
R    3   1   1   1   2   2   1  5431  5430       1.3650    0.0252 
R    3   1   1   1   2   2   1  5434  5430       1.3650    0.0252 
R    3   1   1   1   2   2   1  5415  5416       0.9970    0.0259 
R    3   1   1   1   2   2   1  5415  5417       1.4300    0.0304 
R    3   1   1   1   2   2   1  5438  5437       1.2300    0.0218 
R    3   1   1   1   2   2   1  5437  5417       1.4900    0.0344 
R    3   1   1   1   2   2   1  5437  5439       1.3450    0.0282 
R    3   1   1   1   2   2   1  5417  5418       1.0800    0.0299 
R    3   1   1   1   2   2   1  5419  5420       1.1110    0.0309 
R    3   1   1   1   2   2   1  5419  5421       1.1110    0.0309 
R    3   1   1   1   2   2   1  5422  5423       1.1110    0.0309 
R    3   1   1   1   2   2   1  5422  5424       1.1110    0.0309 
R    3   1   1   1   2   2   1  5425  5426       1.1110    0.0309 
R    3   1   1   1   2   2   1  5425  5427       1.1110    0.0309 
R    3   1   1   1   2   2   1  5428  5429       1.0000    0.0255 
R    3   1   1   1   2   2   1  5431  5432       1.0000    0.0255 
R    3   1   1   1   2   2   1  5431  5433       1.0000    0.0255 
R    3   1   1   1   2   2   1  5434  5435       1.0000    0.0255 
R    3   1   1   1   2   2   1  5434  5436       1.0000    0.0255 
R    3   1   1   1   2   2   1  5439  5440       0.9970    0.0259 
R    3   1   1   1   2   2   1  5439  5441       1.4300    0.0304 
R    3   1   1   1   2   2   1  5445  5444       1.2300    0.0218 
R    3   1   1   1   2   2   1  5444  5441       1.4900    0.0344 
R    3   1   1   1   2   2   1  5444  5446       1.3450    0.0282 
R    3   1   1   1   2   2   1  5441  5442       1.0800    0.0299 
R    3   1   1   1   2   2   1  5441  5443       1.0800    0.0299 
R    3   1   1   1   2   2   1  5450  5448       1.5000    0.0364 
R    3   1   1   1   2   2   1  5452  5450       1.5380    0.0364 
R    3   1   1   1   2   2   1  5456  5450       1.5380    0.0364 
R    3   1   1   1   2   2   1  5446  5447       0.9970    0.0259 
R    3   1   1   1   2   2   1  5446  5448       1.4300    0.0304 
R    3   1   1   1   2   2   1  5461  5460       1.2300    0.0218 
R    3   1   1   1   2   2   1  5460  5448       1.4900    0.0344 
R    3   1   1   1   2   2   1  5460  5462       1.3000    0.0337 
R    3   1   1   1   2   2   1  5448  5449       1.0800    0.0299 
R    3   1   1   1   2   2   1  5450  5451       1.1110    0.0309 
R    3   1   1   1   2   2   1  5452  5453       1.1110    0.0303 
R    3   1   1   1   2   2   1  5452  5454       1.1110    0.0303 
R    3   1   1   1   2   2   1  5452  5455       1.1110    0.0303 
R    3   1   1   1   2   2   1  5456  5457       1.1110    0.0303 
R    3   1   1   1   2   2   1  5456  5458       1.1110    0.0303 
R    3   1   1   1   2   2   1  5456  5459       1.1110    0.0303 
R    3   1   1   1   2   2   1  5475  5466       1.4900    0.0344 
R    3   1   1   1   2   2   1  5475  5477       1.3450    0.0282 
R    3   1   1   1   2   2   1  5462  5466       1.4340    0.0304 
R    3   1   1   1   2   2   1  5466  5468       1.5270    0.0364 
R    3   1   1   1   2   2   1  5471  5468       1.5370    0.0364 
R    3   1   1   1   2   2   1  5471  5463       1.5370    0.0364 
R    3   1   1   1   2   2   1  5463  5462       1.4550    0.0304 
R    3   1   1   1   2   2   1  5467  5466       1.0837    0.0314 
R    3   1   1   1   2   2   1  5471  5472       1.1110    0.0309 
R    3   1   1   1   2   2   1  5471  5473       1.4300    0.0263 
R    3   1   1   1   2   2   1  5473  5474       0.9600    0.0233 
R    3   1   1   1   2   2   1  5463  5464       1.1137    0.0314 
R    3   1   1   1   2   2   1  5463  5465       1.1137    0.0314 
R    3   1   1   1   2   2   1  5468  5469       0.4930    0.0314 
R    3   1   1   1   2   2   1  5468  5470       0.4930    0.0314 
R    3   1   1   1   2   2   1  5476  5475       1.2300    0.0218 
R    3   1   1   1   2   2   1  5477  5478       0.9970    0.0259 
R    3   1   1   1   2   2   1  5477  5479       1.4300    0.0304 
R    3   1   1   1   2   2   1  5483  5482       1.2300    0.0218 
R    3   1   1   1   2   2   1  5482  5479       1.4900    0.0344 
R    3   1   1   1   2   2   1  5482  5484       1.3000    0.0337 
R    3   1   1   1   2   2   1  5479  5480       1.0800    0.0299 
R    3   1   1   1   2   2   1  5479  5481       1.0800    0.0299 
R    3   1   1   1   2   2   1  5497  5496       1.2300    0.0218 
R    3   1   1   1   2   2   1  5496  5485       1.4900    0.0344 
R    3   1   1   1   2   2   1  5496  5498       1.3000    0.0337 
R    3   1   1   1   2   2   1  5484  5485       1.4340    0.0304 
R    3   1   1   1   2   2   1  5485  5490       1.5270    0.0364 
R    3   1   1   1   2   2   1  5490  5493       1.5370    0.0364 
R    3   1   1   1   2   2   1  5493  5487       1.5370    0.0364 
R    3   1   1   1   2   2   1  5484  5487       1.4550    0.0304 
R    3   1   1   1   2   2   1  5486  5485       1.0800    0.0299 
R    3   1   1   1   2   2   1  5494  5493       1.1110    0.0309 
R    3   1   1   1   2   2   1  5495  5493       1.1110    0.0309 
R    3   1   1   1   2   2   1  5488  5487       1.1110    0.0309 
R    3   1   1   1   2   2   1  5489  5487       1.1110    0.0309 
R    3   1   1   1   2   2   1  5491  5490       1.1110    0.0309 
R    3   1   1   1   2   2   1  5492  5490       1.1110    0.0309 
R    3   1   1   1   2   2   1  5511  5502       1.4900    0.0344 
R    3   1   1   1   2   2   1  5511  5513       1.3450    0.0282 
R    3   1   1   1   2   2   1  5498  5502       1.4340    0.0304 
R    3   1   1   1   2   2   1  5502  5504       1.5270    0.0364 
R    3   1   1   1   2   2   1  5507  5504       1.5370    0.0364 
R    3   1   1   1   2   2   1  5507  5499       1.5370    0.0364 
R    3   1   1   1   2   2   1  5499  5498       1.4550    0.0304 
R    3   1   1   1   2   2   1  5503  5502       1.0837    0.0314 
R    3   1   1   1   2   2   1  5507  5508       1.1110    0.0309 
R    3   1   1   1   2   2   1  5507  5509       1.4300    0.0263 
R    3   1   1   1   2   2   1  5509  5510       0.9600    0.0233 
R    3   1   1   1   2   2   1  5499  5500       1.1137    0.0314 
R    3   1   1   1   2   2   1  5499  5501       1.1137    0.0314 
R    3   1   1   1   2   2   1  5504  5505       0.4930    0.0314 
R    3   1   1   1   2   2   1  5504  5506       0.4930    0.0314 
R    3   1   1   1   2   2   1  5512  5511       1.2300    0.0218 
R    3   1   1   1   2   2   1  5513  5514       0.9970    0.0259 
R    3   1   1   1   2   2   1  5513  5515       1.4300    0.0304 
R    3   1   1   1   2   2   1  5519  5518       1.2300    0.0218 
R    3   1   1   1   2   2   1  5518  5515       1.4900    0.0344 
R    3   1   1   1   2   2   1  5518  5520       1.3450    0.0282 
R    3   1   1   1   2   2   1  5515  5516       1.0800    0.0299 
R    3   1   1   1   2   2   1  5515  5517       1.0800    0.0299 
R    3   1   1   1   2   2   1  5524  5522       1.5380    0.0364 
R    3   1   1   1   2   2   1  5520  5521       0.9970    0.0259 
R    3   1   1   1   2   2   1  5520  5522       1.4300    0.0304 
R    3   1   1   1   2   2   1  5529  5528       1.2300    0.0218 
R    3   1   1   1   2   2   1  5528  5522       1.4900    0.0344 
R    3   1   1   1   2   2   1  5528  5530       1.3450    0.0282 
R    3   1   1   1   2   2   1  5522  5523       1.0800    0.0299 
R    3   1   1   1   2   2   1  5524  5525       1.1110    0.0303 
R    3   1   1   1   2   2   1  5524  5526       1.1110    0.0303 
R    3   1   1   1   2   2   1  5524  5527       1.1110    0.0303 
R    3   1   1   1   2   2   1  5534  5532       1.5000    0.0364 
R    3   1   1   1   2   2   1  5536  5534       1.5380    0.0364 
R    3   1   1   1   2   2   1  5540  5534       1.5380    0.0364 
R    3   1   1   1   2   2   1  5530  5531       0.9970    0.0259 
R    3   1   1   1   2   2   1  5530  5532       1.4300    0.0304 
R    3   1   1   1   2   2   1  5545  5544       1.2300    0.0218 
R    3   1   1   1   2   2   1  5544  5532       1.4900    0.0344 
R    3   1   1   1   2   2   1  5544  5546       1.3450    0.0282 
R    3   1   1   1   2   2   1  5532  5533       1.0800    0.0299 
R    3   1   1   1   2   2   1  5534  5535       1.1110    0.0309 
R    3   1   1   1   2   2   1  5536  5537       1.1110    0.0303 
R    3   1   1   1   2   2   1  5536  5538       1.1110    0.0303 
R    3   1   1   1   2   2   1  5536  5539       1.1110    0.0303 
R    3   1   1   1   2   2   1  5540  5541       1.1110    0.0303 
R    3   1   1   1   2   2   1  5540  5542       1.1110    0.0303 
R    3   1   1   1   2   2   1  5540  5543       1.1110    0.0303 
R    3   1   1   1   2   2   1  5546  5547       0.9970    0.0259 
R    3   1   1   1   2   2   1  5546  5548       1.4300    0.0304 
R    3   1   1   1   2   2   1  5552  5551       1.2300    0.0218 
R    3   1   1   1   2   2   1  5551  5548       1.4900    0.0344 
R    3   1   1   1   2   2   1  5551  5553       1.3000    0.0337 
R    3   1   1   1   2   2   1  5548  5549       1.0800    0.0299 
R    3   1   1   1   2   2   1  5548  5550       1.0800    0.0299 
R    3   1   1   1   2   2   1  5566  5565       1.2300    0.0218 
R    3   1   1   1   2   2   1  5565  5554       1.4900    0.0344 
R    3   1   1   1   2   2   1  5565  5567       1.3450    0.0282 
R    3   1   1   1   2   2   1  5553  5554       1.4340    0.0304 
R    3   1   1   1   2   2   1  5554  5559       1.5270    0.0364 
R    3   1   1   1   2   2   1  5559  5562       1.5370    0.0364 
R    3   1   1   1   2   2   1  5562  5556       1.5370    0.0364 
R    3   1   1   1   2   2   1  5553  5556       1.4550    0.0304 
R    3   1   1   1   2   2   1  5555  5554       1.0800    0.0299 
R    3   1   1   1   2   2   1  5563  5562       1.1110    0.0309 
R    3   1   1   1   2   2   1  5564  5562       1.1110    0.0309 
R    3   1   1   1   2   2   1  5557  5556       1.1110    0.0309 
R    3   1   1   1   2   2   1  5558  5556       1.1110    0.0309 
R    3   1   1   1   2   2   1  5560  5559       1.1110    0.0309 
R    3   1   1   1   2   2   1  5561  5559       1.1110    0.0309 
R    3   1   1   1   2   2   1  5571  5569       1.5380    0.0364 
R    3   1   1   1   2   2   1  5567  5568       0.9970    0.0259 
R    3   1   1   1   2   2   1  5567  5569       1.4300    0.0304 
R    3   1   1   1   2   2   1  5576  5575       1.2300    0.0218 
R    3   1   1   1   2   2   1  5575  5569       1.4900    0.0344 
R    3   1   1   1   2   2   1  5575  5577       1.3450    0.0282 
R    3   1   1   1   2   2   1  5569  5570       1.0800    0.0299 
R    3   1   1   1   2   2   1  5571  5572       1.1110    0.0303 
R    3   1   1   1   2   2   1  5571  5573       1.1110    0.0303 
R    3   1   1   1   2   2   1  5571  5574       1.1110    0.0303 
R    3   1   1   1   2   2   1  5577  5578       0.9970    0.0259 
R    3   1   1   1   2   2   1  5577  5579       1.4300    0.0304 
R    3   1   1   1   2   2   1  5583  5582       1.2300    0.0218 
R    3   1   1   1   2   2   1  5582  5579       1.4900    0.0344 
R    3   1   1   1   2   2   1  5582  5584       1.3450    0.0282 
R    3   1   1   1   2   2   1  5579  5580       1.0800    0.0299 
R    3   1   1   1   2   2   1  5579  5581       1.0800    0.0299 
R    3   1   1   1   2   2   1  5588  5586       1.5380    0.0364 
R    3   1   1   1   2   2   1  5591  5588       1.5300    0.0364 
R    3   1   1   1   2   2   1  5594  5591       1.5300    0.0364 
R    3   1   1   1   2   2   1  5597  5594       1.5300    0.0364 
R    3   1   1   1   2   2   1  5600  5597       1.4800    0.0384 
R    3   1   1   1   2   2   1  5584  5585       0.9970    0.0259 
R    3   1   1   1   2   2   1  5584  5586       1.4300    0.0304 
R    3   1   1   1   2   2   1  5605  5604       1.2300    0.0218 
R    3   1   1   1   2   2   1  5604  5586       1.4900    0.0344 
R    3   1   1   1   2   2   1  5604  5606       1.3450    0.0282 
R    3   1   1   1   2   2   1  5586  5587       1.0800    0.0299 
R    3   1   1   1   2   2   1  5588  5589       1.1110    0.0309 
R    3   1   1   1   2   2   1  5588  5590       1.1110    0.0309 
R    3   1   1   1   2   2   1  5591  5592       1.1110    0.0309 
R    3   1   1   1   2   2   1  5591  5593       1.1110    0.0309 
R    3   1   1   1   2   2   1  5594  5595       1.1110    0.0309 
R    3   1   1   1   2   2   1  5594  5596       1.1110    0.0309 
R    3   1   1   1   2   2   1  5597  5598       1.1110    0.0309 
R    3   1   1   1   2   2   1  5597  5599       1.1110    0.0309 
R    3   1   1   1   2   2   1  5600  5601       1.0400    0.0271 
R    3   1   1   1   2   2   1  5600  5602       1.0400    0.0271 
R    3   1   1   1   2   2   1  5600  5603       1.0400    0.0271 
R    3   1   1   1   2   2   1  5610  5608       1.5380    0.0364 
R    3   1   1   1   2   2   1  5613  5610       1.5220    0.0384 
R    3   1   1   1   2   2   1  5614  5613       1.2600    0.0237 
R    3   1   1   1   2   2   1  5615  5613       1.2600    0.0237 
R    3   1   1   1   2   2   1  5606  5607       0.9970    0.0259 
R    3   1   1   1   2   2   1  5606  5608       1.4300    0.0304 
R    3   1   1   1   2   2   1  5617  5616       1.2300    0.0218 
R    3   1   1   1   2   2   1  5616  5608       1.4900    0.0344 
R    3   1   1   1   2   2   1  5616  5618       1.3450    0.0282 
R    3   1   1   1   2   2   1  5608  5609       1.0800    0.0299 
R    3   1   1   1   2   2   1  5610  5611       1.1110    0.0309 
R    3   1   1   1   2   2   1  5610  5612       1.1110    0.0309 
R    3   1   1   1   2   2   1  5618  5619       0.9970    0.0259 
R    3   1   1   1   2   2   1  5618  5620       1.4300    0.0304 
R    3   1   1   1   2   2   1  5624  5623       1.2300    0.0218 
R    3   1   1   1   2   2   1  5623  5620       1.4900    0.0344 
R    3   1   1   1   2   2   1  5623  5625       1.3450    0.0282 
R    3   1   1   1   2   2   1  5620  5621       1.0800    0.0299 
R    3   1   1   1   2   2   1  5620  5622       1.0800    0.0299 
R    3   1   1   1   2   2   1  5629  5627       1.5380    0.0364 
R    3   1   1   1   2   2   1  5632  5629       1.5300    0.0364 
R    3   1   1   1   2   2   1  5635  5632       1.5220    0.0384 
R    3   1   1   1   2   2   1  5636  5635       1.2600    0.0237 
R    3   1   1   1   2   2   1  5637  5635       1.2600    0.0237 
R    3   1   1   1   2   2   1  5625  5626       0.9970    0.0259 
R    3   1   1   1   2   2   1  5625  5627       1.4300    0.0304 
R    3   1   1   1   2   2   1  5639  5638       1.2300    0.0218 
R    3   1   1   1   2   2   1  5638  5627       1.4900    0.0344 
R    3   1   1   1   2   2   1  5638  5640       1.3450    0.0282 
R    3   1   1   1   2   2   1  5627  5628       1.0800    0.0299 
R    3   1   1   1   2   2   1  5629  5630       1.1110    0.0309 
R    3   1   1   1   2   2   1  5629  5631       1.1110    0.0309 
R    3   1   1   1   2   2   1  5632  5633       1.1110    0.0309 
R    3   1   1   1   2   2   1  5632  5634       1.1110    0.0309 
R    3   1   1   1   2   2   1  5644  5642       1.5380    0.0364 
R    3   1   1   1   2   2   1  5640  5641       0.9970    0.0259 
R    3   1   1   1   2   2   1  5640  5642       1.4300    0.0304 
R    3   1   1   1   2   2   1  5649  5648       1.2300    0.0218 
R    3   1   1   1   2   2   1  5648  5642       1.4900    0.0344 
R    3   1   1   1   2   2   1  5648  5650       1.3450    0.0282 
R    3   1   1   1   2   2   1  5642  5643       1.0800    0.0299 
R    3   1   1   1   2   2   1  5644  5645       1.1110    0.0303 
R    3   1   1   1   2   2   1  5644  5646       1.1110    0.0303 
R    3   1   1   1   2   2   1  5644  5647       1.1110    0.0303 
R    3   1   1   1   2   2   1  5650  5651       0.9970    0.0259 
R    3   1   1   1   2   2   1  5650  5652       1.4300    0.0304 
R    3   1   1   1   2   2   1  5656  5655       1.2300    0.0218 
R    3   1   1   1   2   2   1  5655  5652       1.4900    0.0344 
R    3   1   1   1   2   2   1  5655  5657       1.3450    0.0282 
R    3   1   1   1   2   2   1  5652  5653       1.0800    0.0299 
R    3   1   1   1   2   2   1  5652  5654       1.0800    0.0299 
R    3   1   1   1   2   2   1  5661  5659       1.5380    0.0364 
R    3   1   1   1   2   2   1  5657  5658       0.9970    0.0259 
R    3   1   1   1   2   2   1  5657  5659       1.4300    0.0304 
R    3   1   1   1   2   2   1  5666  5665       1.2300    0.0218 
R    3   1   1   1   2   2   1  5665  5659       1.4900    0.0344 
R    3   1   1   1   2   2   1  5665  5667       1.3450    0.0282 
R    3   1   1   1   2   2   1  5659  5660       1.0800    0.0299 
R    3   1   1   1   2   2   1  5661  5662       1.1110    0.0303 
R    3   1   1   1   2   2   1  5661  5663       1.1110    0.0303 
R    3   1   1   1   2   2   1  5661  5664       1.1110    0.0303 
R    3   1   1   1   2   2   1  5671  5669       1.5380    0.0364 
R    3   1   1   1   2   2   1  5674  5671       1.5300    0.0364 
R    3   1   1   1   2   2   1  5677  5674       1.5220    0.0384 
R    3   1   1   1   2   2   1  5678  5677       1.2300    0.0213 
R    3   1   1   1   2   2   1  5679  5677       1.3600    0.0262 
R    3   1   1   1   2   2   1  5667  5668       0.9970    0.0259 
R    3   1   1   1   2   2   1  5667  5669       1.4300    0.0304 
R    3   1   1   1   2   2   1  5683  5682       1.2300    0.0218 
R    3   1   1   1   2   2   1  5682  5669       1.4900    0.0344 
R    3   1   1   1   2   2   1  5682  5684       1.3450    0.0282 
R    3   1   1   1   2   2   1  5669  5670       1.0800    0.0299 
R    3   1   1   1   2   2   1  5671  5672       1.1110    0.0309 
R    3   1   1   1   2   2   1  5671  5673       1.1110    0.0309 
R    3   1   1   1   2   2   1  5674  5675       1.1110    0.0309 
R    3   1   1   1   2   2   1  5674  5676       1.1110    0.0309 
R    3   1   1   1   2   2   1  5679  5680       1.0000    0.0248 
R    3   1   1   1   2   2   1  5679  5681       1.0000    0.0248 
R    3   1   1   1   2   2   1  5684  5685       0.9970    0.0259 
R    3   1   1   1   2   2   1  5684  5686       1.4300    0.0304 
R    3   1   1   1   2   2   1  5690  5689       1.2300    0.0218 
R    3   1   1   1   2   2   1  5689  5686       1.4900    0.0344 
R    3   1   1   1   2   2   1  5689  5691       1.3000    0.0337 
R    3   1   1   1   2   2   1  5686  5687       1.0800    0.0299 
R    3   1   1   1   2   2   1  5686  5688       1.0800    0.0299 
R    3   1   1   1   2   2   1  5704  5703       1.2300    0.0218 
R    3   1   1   1   2   2   1  5703  5692       1.4900    0.0344 
R    3   1   1   1   2   2   1  5703  5705       1.3000    0.0337 
R    3   1   1   1   2   2   1  5691  5692       1.4340    0.0304 
R    3   1   1   1   2   2   1  5692  5697       1.5270    0.0364 
R    3   1   1   1   2   2   1  5697  5700       1.5370    0.0364 
R    3   1   1   1   2   2   1  5700  5694       1.5370    0.0364 
R    3   1   1   1   2   2   1  5691  5694       1.4550    0.0304 
R    3   1   1   1   2   2   1  5693  5692       1.0800    0.0299 
R    3   1   1   1   2   2   1  5701  5700       1.1110    0.0309 
R    3   1   1   1   2   2   1  5702  5700       1.1110    0.0309 
R    3   1   1   1   2   2   1  5695  5694       1.1110    0.0309 
R    3   1   1   1   2   2   1  5696  5694       1.1110    0.0309 
R    3   1   1   1   2   2   1  5698  5697       1.1110    0.0309 
R    3   1   1   1   2   2   1  5699  5697       1.1110    0.0309 
R    3   1   1   1   2   2   1  5718  5709       1.4900    0.0344 
R    3   1   1   1   2   2   1  5718  5720       1.3450    0.0282 
R    3   1   1   1   2   2   1  5705  5709       1.4340    0.0304 
R    3   1   1   1   2   2   1  5709  5711       1.5270    0.0364 
R    3   1   1   1   2   2   1  5714  5711       1.5370    0.0364 
R    3   1   1   1   2   2   1  5714  5706       1.5370    0.0364 
R    3   1   1   1   2   2   1  5706  5705       1.4550    0.0304 
R    3   1   1   1   2   2   1  5710  5709       1.0837    0.0314 
R    3   1   1   1   2   2   1  5714  5715       1.1110    0.0309 
R    3   1   1   1   2   2   1  5714  5716       1.4300    0.0263 
R    3   1   1   1   2   2   1  5716  5717       0.9600    0.0233 
R    3   1   1   1   2   2   1  5706  5707       1.1137    0.0314 
R    3   1   1   1   2   2   1  5706  5708       1.1137    0.0314 
R    3   1   1   1   2   2   1  5711  5712       0.4930    0.0314 
R    3   1   1   1   2   2   1  5711  5713       0.4930    0.0314 
R    3   1   1   1   2   2   1  5719  5718       1.2300    0.0218 
R    3   1   1   1   2   2   1  5720  5721       0.9970    0.0259 
R    3   1   1   1   2   2   1  5720  5722       1.4300    0.0304 
R    3   1   1   1   2   2   1  5726  5725       1.2300    0.0218 
R    3   1   1   1   2   2   1  5725  5722       1.4900    0.0344 
R    3   1   1   1   2   2   1  5725  5727       1.3000    0.0337 
R    3   1   1   1   2   2   1  5722  5723       1.0800    0.0299 
R    3   1   1   1   2   2   1  5722  5724       1.0800    0.0299 
R    3   1   1   1   2   2   1  5740  5739       1.2300    0.0218 
R    3   1   1   1   2   2   1  5739  5728       1.4900    0.0344 
R    3   1   1   1   2   2   1  5739  5741       1.3450    0.0282 
R    3   1   1   1   2   2   1  5727  5728       1.4340    0.0304 
R    3   1   1   1   2   2   1  5728  5733       1.5270    0.0364 
R    3   1   1   1   2   2   1  5733  5736       1.5370    0.0364 
R    3   1   1   1   2   2   1  5736  5730       1.5370    0.0364 
R    3   1   1   1   2   2   1  5727  5730       1.4550    0.0304 
R    3   1   1   1   2   2   1  5729  5728       1.0800    0.0299 
R    3   1   1   1   2   2   1  5737  5736       1.1110    0.0309 
R    3   1   1   1   2   2   1  5738  5736       1.1110    0.0309 
R    3   1   1   1   2   2   1  5731  5730       1.1110    0.0309 
R    3   1   1   1   2   2   1  5732  5730       1.1110    0.0309 
R    3   1   1   1   2   2   1  5734  5733       1.1110    0.0309 
R    3   1   1   1   2   2   1  5735  5733       1.1110    0.0309 
R    3   1   1   1   2   2   1  5745  5743       1.5380    0.0364 
R    3   1   1   1   2   2   1  5741  5742       0.9970    0.0259 
R    3   1   1   1   2   2   1  5741  5743       1.4300    0.0304 
R    3   1   1   1   2   2   1  5750  5749       1.2300    0.0218 
R    3   1   1   1   2   2   1  5749  5743       1.4900    0.0344 
R    3   1   1   1   2   2   1  5749  5751       1.3450    0.0282 
R    3   1   1   1   2   2   1  5743  5744       1.0800    0.0299 
R    3   1   1   1   2   2   1  5745  5746       1.1110    0.0303 
R    3   1   1   1   2   2   1  5745  5747       1.1110    0.0303 
R    3   1   1   1   2   2   1  5745  5748       1.1110    0.0303 
R    3   1   1   1   2   2   1  5751  5752       0.9970    0.0259 
R    3   1   1   1   2   2   1  5751  5753       1.4300    0.0304 
R    3   1   1   1   2   2   1  5757  5756       1.2300    0.0218 
R    3   1   1   1   2   2   1  5756  5753       1.4900    0.0344 
R    3   1   1   1   2   2   1  5756  5758       1.3000    0.0337 
R    3   1   1   1   2   2   1  5753  5754       1.0800    0.0299 
R    3   1   1   1   2   2   1  5753  5755       1.0800    0.0299 
R    3   1   1   1   2   2   1  5771  5770       1.2300    0.0218 
R    3   1   1   1   2   2   1  5770  5759       1.4900    0.0344 
R    3   1   1   1   2   2   1  5770  5772       1.3450    0.0282 
R    3   1   1   1   2   2   1  5758  5759       1.4340    0.0304 
R    3   1   1   1   2   2   1  5759  5764       1.5270    0.0364 
R    3   1   1   1   2   2   1  5764  5767       1.5370    0.0364 
R    3   1   1   1   2   2   1  5767  5761       1.5370    0.0364 
R    3   1   1   1   2   2   1  5758  5761       1.4550    0.0304 
R    3   1   1   1   2   2   1  5760  5759       1.0800    0.0299 
R    3   1   1   1   2   2   1  5768  5767       1.1110    0.0309 
R    3   1   1   1   2   2   1  5769  5767       1.1110    0.0309 
R    3   1   1   1   2   2   1  5762  5761       1.1110    0.0309 
R    3   1   1   1   2   2   1  5763  5761       1.1110    0.0309 
R    3   1   1   1   2   2   1  5765  5764       1.1110    0.0309 
R    3   1   1   1   2   2   1  5766  5764       1.1110    0.0309 
R    3   1   1   1   2   2   1  5776  5774       1.5380    0.0364 
R    3   1   1   1   2   2   1  5772  5773       0.9970    0.0259 
R    3   1   1   1   2   2   1  5772  5774       1.4300    0.0304 
R    3   1   1   1   2   2   1  5781  5780       1.2300    0.0218 
R    3   1   1   1   2   2   1  5780  5774       1.4900    0.0344 
R    3   1   1   1   2   2   1  5780  5782       1.3450    0.0282 
R    3   1   1   1   2   2   1  5774  5775       1.0800    0.0299 
R    3   1   1   1   2   2   1  5776  5777       1.1110    0.0303 
R    3   1   1   1   2   2   1  5776  5778       1.1110    0.0303 
R    3   1   1   1   2   2   1  5776  5779       1.1110    0.0303 
R    3   1   1   1   2   2   1  5782  5783       0.9970    0.0259 
R    3   1   1   1   2   2   1  5782  5784       1.4300    0.0304 
R    3   1   1   1   2   2   1  5788  5787       1.2300    0.0218 
R    3   1   1   1   2   2   1  5787  5784       1.4900    0.0344 
R    3   1   1   1   2   2   1  5787  5789       1.3450    0.0282 
R    3   1   1   1   2   2   1  5784  5785       1.0800    0.0299 
R    3   1   1   1   2   2   1  5784  5786       1.0800    0.0299 
R    3   1   1   1   2   2   1  5793  5791       1.5380    0.0364 
R    3   1   1   1   2   2   1  5796  5793       1.5300    0.0364 
R    3   1   1   1   2   2   1  5799  5796       1.5220    0.0384 
R    3   1   1   1   2   2   1  5800  5799       1.2600    0.0237 
R    3   1   1   1   2   2   1  5801  5799       1.2600    0.0237 
R    3   1   1   1   2   2   1  5789  5790       0.9970    0.0259 
R    3   1   1   1   2   2   1  5789  5791       1.4300    0.0304 
R    3   1   1   1   2   2   1  5803  5802       1.2300    0.0218 
R    3   1   1   1   2   2   1  5802  5791       1.4900    0.0344 
R    3   1   1   1   2   2   1  5802  5804       1.3450    0.0282 
R    3   1   1   1   2   2   1  5791  5792       1.0800    0.0299 
R    3   1   1   1   2   2   1  5793  5794       1.1110    0.0309 
R    3   1   1   1   2   2   1  5793  5795       1.1110    0.0309 
R    3   1   1   1   2   2   1  5796  5797       1.1110    0.0309 
R    3   1   1   1   2   2   1  5796  5798       1.1110    0.0309 
R    3   1   1   1   2   2   1  5808  5806       1.5380    0.0364 
R    3   1   1   1   2   2   1  5811  5808       1.5300    0.0364 
R    3   1   1   1   2   2   1  5814  5811       1.5300    0.0364 
R    3   1   1   1   2   2   1  5817  5814       1.4900    0.0336 
R    3   1   1   1   2   2   1  5819  5817       1.3650    0.0252 
R    3   1   1   1   2   2   1  5820  5819       1.3650    0.0252 
R    3   1   1   1   2   2   1  5823  5819       1.3650    0.0252 
R    3   1   1   1   2   2   1  5804  5805       0.9970    0.0259 
R    3   1   1   1   2   2   1  5804  5806       1.4300    0.0304 
R    3   1   1   1   2   2   1  5827  5826       1.2300    0.0218 
R    3   1   1   1   2   2   1  5826  5806       1.4900    0.0344 
R    3   1   1   1   2   2   1  5826  5828       1.3450    0.0282 
R    3   1   1   1   2   2   1  5806  5807       1.0800    0.0299 
R    3   1   1   1   2   2   1  5808  5809       1.1110    0.0309 
R    3   1   1   1   2   2   1  5808  5810       1.1110    0.0309 
R    3   1   1   1   2   2   1  5811  5812       1.1110    0.0309 
R    3   1   1   1   2   2   1  5811  5813       1.1110    0.0309 
R    3   1   1   1   2   2   1  5814  5815       1.1110    0.0309 
R    3   1   1   1   2   2   1  5814  5816       1.1110    0.0309 
R    3   1   1   1   2   2   1  5817  5818       1.0000    0.0255 
R    3   1   1   1   2   2   1  5820  5821       1.0000    0.0255 
R    3   1   1   1   2   2   1  5820  5822       1.0000    0.0255 
R    3   1   1   1   2   2   1  5823  5824       1.0000    0.0255 
R    3   1   1   1   2   2   1  5823  5825       1.0000    0.0255 
R    3   1   1   1   2   2   1  5828  5829       0.9970    0.0259 
R    3   1   1   1   2   2   1  5828  5830       1.4300    0.0304 
R    3   1   1   1   2   2   1  5834  5833       1.2300    0.0218 
R    3   1   1   1   2   2   1  5833  5830       1.4900    0.0344 
R    3   1   1   1   2   2   1  5833  5835       1.3450    0.0282 
R    3   1   1   1   2   2   1  5830  5831       1.0800    0.0299 
R    3   1   1   1   2   2   1  5830  5832       1.0800    0.0299 
R    3   1   1   1   2   2   1  5839  5837       1.5380    0.0364 
R    3   1   1   1   2   2   1  5842  5839       1.5300    0.0364 
R    3   1   1   1   2   2   1  5845  5842       1.5220    0.0384 
R    3   1   1   1   2   2   1  5846  5845       1.2600    0.0237 
R    3   1   1   1   2   2   1  5847  5845       1.2600    0.0237 
R    3   1   1   1   2   2   1  5835  5836       0.9970    0.0259 
R    3   1   1   1   2   2   1  5835  5837       1.4300    0.0304 
R    3   1   1   1   2   2   1  5849  5848       1.2300    0.0218 
R    3   1   1   1   2   2   1  5848  5837       1.4900    0.0344 
R    3   1   1   1   2   2   1  5848  5850       1.3450    0.0282 
R    3   1   1   1   2   2   1  5837  5838       1.0800    0.0299 
R    3   1   1   1   2   2   1  5839  5840       1.1110    0.0309 
R    3   1   1   1   2   2   1  5839  5841       1.1110    0.0309 
R    3   1   1   1   2   2   1  5842  5843       1.1110    0.0309 
R    3   1   1   1   2   2   1  5842  5844       1.1110    0.0309 
R    3   1   1   1   2   2   1  5854  5852       1.5380    0.0364 
R    3   1   1   1   2   2   1  5857  5854       1.5300    0.0364 
R    3   1   1   1   2   2   1  5860  5857       1.5220    0.0384 
R    3   1   1   1   2   2   1  5861  5860       1.2300    0.0213 
R    3   1   1   1   2   2   1  5862  5860       1.3600    0.0262 
R    3   1   1   1   2   2   1  5850  5851       0.9970    0.0259 
R    3   1   1   1   2   2   1  5850  5852       1.4300    0.0304
[truncated: 18,412,931 more chars]
