# Supplementary material for: Devising Bone Molecular Models at the Nanoscale: From Usual Mineralized Collagen Fibrils to the First Bone Fibers Including Hydroxyapatite in the Extra-Fibrillar Volume
Source: Materials (Basel). 2022 Mar 19;15(6):2274. doi: 10.3390/ma15062274 (PMC8955169; doi:10.3390/ma15062274)
Supplement: Supplementary file 1 [file materials-15-02274-s001.zip › Supplementary_Materials/0-COL1_Modeller/2_models_allh/COL1.V99990027]

# Heavy relative violation of each residue is written to: COL1.V99990027
# The profile is NOT normalized by the number of restraints.
# The profiles are smoothed over a window of residues:    1
# The sum of all numbers in the file:  677635.3125
#COLUMNS S S  N N N N N N N N N N N N N N N N N N N N N N N N N N N N N N N N N N N N N N N N 
# RESID  RES            1           2           3           4           5           6           7           8           9          10          11          12          13          14          15          16          17          18          19          20          21          22          23          24          25          26          27          28          29          30          31          32          33          34          35          36          37          38          39     TOTAL

     1  GLN       1.2         16.         8.1         1.2        0.35         0.0         0.0         0.0         1.7         0.0         0.0         0.0         1.2         7.8         42.         5.5         0.0         0.0         0.0         0.0         0.0         0.0         0.0         0.0         1.1         0.0         0.0         0.0         0.0         0.0         0.0         0.0         0.0         0.0         0.0         0.0         0.0         0.0         0.0         86.    
     2  LEU       1.9         91.         16.         28.        0.35         0.0         0.0         0.0         3.7         0.0         0.0         0.0         4.8         45.         38.         0.0         0.0         0.0         0.0         0.0         0.0         0.0         0.0         0.0         18.         0.0         0.0         0.0         0.0         0.0         0.0         0.0         0.0         0.0         0.0         0.0         0.0         0.0         0.0        0.25E+03
     3  SER      0.60         13.         2.0         3.0         0.0         0.0         0.0         0.0         7.3         0.0         0.0         0.0         4.2        0.30         0.0         0.0         0.0         0.0         0.0         0.0         0.0         0.0         0.0         0.0         67.         0.0         0.0         0.0         0.0         0.0         0.0         0.0         0.0         0.0         0.0         0.0         0.0         0.0         0.0         97.    
     4  TYR       1.3         21.         13.         2.9        0.79E-01     0.0         0.0         0.0         8.0         0.0         0.0         0.0         1.0         57.         50.         0.0         0.0         0.0         0.0         0.0         0.0         0.0         0.0         0.0         24.         0.0         0.0         0.0         0.0         0.0         0.0         0.0         0.0         0.0         0.0         0.0         0.0         0.0         0.0        0.18E+03
     5  GLY      0.51         4.0         1.2        0.41        0.79E-01     0.0         0.0         0.0         10.         0.0         0.0         0.0         1.1         0.0         0.0         0.0         0.0         0.0         0.0         0.0         0.0         0.0         0.0         0.0         6.7         0.0         0.0         0.0         0.0         0.0         0.0         0.0         0.0         0.0         0.0         0.0         0.0         0.0         0.0         24.    
     6  TYR       1.4         15.         13.         4.1        0.24         0.0         0.0         0.0         10.         0.0         0.0         0.0        0.74         49.         51.         0.0         0.0         0.0         0.0         0.0         0.0         0.0         0.0         0.0         23.         0.0         0.0         0.0         0.0         0.0         0.0         0.0         0.0         0.0         0.0         0.0         0.0         0.0         0.0        0.17E+03
     7  ASP       1.0         75.         18.         23.        0.18         0.0         0.0         0.0         7.4         0.0         0.0         0.0         1.0         53.         4.8         0.0         0.0         0.0         0.0         0.0         0.0         0.0         0.0         0.0        0.14E+03     0.0         0.0         0.0         0.0         0.0         0.0         0.0         0.0         0.0         0.0         0.0         0.0         0.0         0.0        0.33E+03
     8  GLU      0.99         75.         21.         28.        0.23         0.0         0.0         0.0         5.7         0.0         0.0         0.0         2.4         6.4         1.3        0.53E-01     0.0         0.0         0.0         0.0         0.0         0.0         0.0         0.0        0.19E+03     0.0         0.0         0.0         0.0         0.0         0.0         0.0         0.0         0.0         0.0         0.0         0.0         0.0         0.0        0.34E+03
     9  LYS       1.3         17.         14.         2.3         0.0         0.0         0.0         0.0         9.6         0.0         0.0         0.0         2.6         33.         39.         1.2         25.         0.0         0.0         0.0         0.0         0.0         0.0         0.0        0.22E+03     0.0         0.0         0.0         0.0         0.0         0.0         0.0         0.0         0.0         0.0         0.0         0.0         0.0         0.0        0.37E+03
    10  SER       1.1         72.         15.         24.         0.0         0.0         0.0         0.0         7.5         0.0         0.0         0.0         1.4         2.2         0.0         0.0         0.0         0.0         0.0         0.0         0.0         0.0         0.0         0.0        0.13E+03     0.0         0.0         0.0         0.0         0.0         0.0         0.0         0.0         0.0         0.0         0.0         0.0         0.0         0.0        0.25E+03
    11  THR       1.5         10.         7.2         3.1         0.0         0.0         0.0         0.0         0.0         0.0         0.0         0.0         1.3         60.         0.0         0.0         0.0         0.0         0.0         0.0         0.0         0.0         0.0         0.0         31.         0.0         0.0         0.0         0.0         0.0         0.0         0.0         0.0         0.0         0.0         0.0         0.0         0.0         0.0        0.11E+03
    12  GLY      0.85         5.2        0.62E-02    0.56         0.0         0.0         0.0         0.0         11.         0.0         0.0         0.0         1.6         0.0         0.0         0.0         0.0         0.0         0.0         0.0         0.0         0.0         0.0         0.0         79.         0.0         0.0         0.0         0.0         0.0         0.0         0.0         0.0         0.0         0.0         0.0         0.0         0.0         0.0         98.    
    13  GLY      0.94         3.3         1.8        0.29         0.0         0.0         0.0         0.0         7.1         0.0         0.0         0.0         1.1         0.0         0.0         0.0         0.0         0.0         0.0         0.0         0.0         0.0         0.0         0.0         62.         0.0         0.0         0.0         0.0         0.0         0.0         0.0         0.0         0.0         0.0         0.0         0.0         0.0         0.0         76.    
    14  ILE       1.3         84.         18.         21.         0.0         0.0         0.0         0.0         13.         0.0         0.0         0.0         1.4        0.71E-01     50.         0.0         0.0         0.0         0.0         0.0         0.0         0.0         0.0         0.0         23.         0.0         0.0         0.0         0.0         0.0         0.0         0.0         0.0         0.0         0.0         0.0         0.0         0.0         0.0        0.21E+03
    15  SER       1.0         76.         13.         23.         0.0         0.0         0.0         0.0         13.         0.0         0.0         0.0         1.8         40.         0.0         0.0         0.0         0.0         0.0         0.0         0.0         0.0         0.0         0.0         74.         0.0         0.0         0.0         0.0         0.0         0.0         0.0         0.0         0.0         0.0         0.0         0.0         0.0         0.0        0.24E+03
    16  VAL       1.7         77.         30.         18.         0.0         0.0         0.0         0.0         10.         0.0         0.0         0.0        0.92         5.2         0.0         0.0         0.0         0.0         0.0         0.0         0.0         0.0         0.0         0.0         21.         0.0         0.0         0.0         0.0         0.0         0.0         0.0         0.0         0.0         0.0         0.0         0.0         0.0         0.0        0.16E+03
    17  PRO       1.6         49.         23.         5.1         0.0         0.0         0.0         0.0         12.         0.0         0.0         0.0         1.7         2.5         1.1         5.7         0.0         0.0         0.0         0.0         0.0         0.0         0.0         0.0         15.         0.0         0.0         0.0         0.0         0.0         0.0         0.0         0.0         0.0         0.0         0.0         0.0         0.0         0.0        0.12E+03
    18  GLY       1.0         9.7         3.5         1.2         0.0         0.0         0.0         0.0         6.5         0.0         0.0         0.0         82.         0.0         0.0         0.0         0.0         0.0         0.0         0.0         0.0         0.0         0.0         0.0         69.         0.0         0.0         0.0         0.0         0.0         0.0         0.0         0.0         0.0         0.0         0.0         0.0         0.0         0.0        0.17E+03
    19  PRO       2.5         51.         25.         4.1         0.0         0.0         0.0         0.0         11.         0.0         0.0         0.0         82.        0.86         1.3        0.99         0.0         0.0         0.0         0.0         0.0         0.0         0.0         0.0         57.         0.0         0.0         0.0         0.0         0.0         0.0         0.0         0.0         0.0         0.0         0.0         0.0         0.0         0.0        0.24E+03
    20  MET       2.2         18.         8.3         3.9        0.97E-01     0.0         0.0         0.0         11.         0.0         0.0         0.0         4.0         47.         37.         35.         0.0         0.0         0.0         0.0         0.0         0.0         0.0         0.0        0.16E+03     0.0         0.0         0.0         0.0         0.0         0.0         0.0         0.0         0.0         0.0         0.0         0.0         0.0         0.0        0.33E+03
    21  GLY       1.6         12.         1.1         1.3         0.0         0.0         0.0         0.0         8.6         0.0         0.0         0.0         2.6         0.0         0.0         0.0         0.0         0.0         0.0         0.0         0.0         0.0         0.0         0.0         31.         0.0         0.0         0.0         0.0         0.0         0.0         0.0         0.0         0.0         0.0         0.0         0.0         0.0         0.0         58.    
    22  PRO       2.2         52.         21.         1.8         0.0         0.0         0.0         0.0         9.6         0.0         0.0         0.0         1.3         29.         38.         36.         0.0         0.0         0.0         0.0         0.0         0.0         0.0         0.0         24.         0.0         0.0         0.0         0.0         0.0         0.0         0.0         0.0         0.0         0.0         0.0         0.0         0.0         0.0        0.21E+03
    23  SER       1.8         14.         4.7         1.1         0.0         0.0         0.0         0.0         9.8         0.0         0.0         0.0         1.8         37.         0.0         0.0         0.0         0.0         0.0         0.0         0.0         0.0         0.0         0.0         76.         0.0         0.0         0.0         0.0         0.0         0.0         0.0         0.0         0.0         0.0         0.0         0.0         0.0         0.0        0.15E+03
    24  GLY       1.2         12.         2.2        0.69         0.0         0.0         0.0         0.0         7.2         0.0         0.0         0.0         1.4         0.0         0.0         0.0         0.0         0.0         0.0         0.0         0.0         0.0         0.0         0.0         31.         0.0         0.0         0.0         0.0         0.0         0.0         0.0         0.0         0.0         0.0         0.0         0.0         0.0         0.0         55.    
    25  PRO       1.9         58.         23.         3.4         0.0         0.0         0.0         0.0         14.         0.0         0.0         0.0        0.73         4.8        0.30        0.65         0.0         0.0         0.0         0.0         0.0         0.0         0.0         0.0         16.         0.0         0.0         0.0         0.0         0.0         0.0         0.0         0.0         0.0         0.0         0.0         0.0         0.0         0.0        0.12E+03
    26  ARG      0.60E+03    0.34E+03     5.8         3.0        0.16         0.0         0.0         0.0         9.4         0.0         0.0         0.0         1.2         4.3         3.1         35.         14.         0.0         0.0         0.0         0.0         0.0         0.0         0.0         22.         0.0         1.3         0.0         0.0         0.0         0.0         0.0         0.0         0.0         0.0         0.0         0.0         0.0         0.0        0.10E+04
    27  GLY       1.2         11.        0.51        0.69        0.16         0.0         0.0         0.0         7.2         0.0         0.0         0.0         2.9         0.0         0.0         0.0         0.0         0.0         0.0         0.0         0.0         0.0         0.0         0.0         7.3         0.0        0.13         0.0         0.0         0.0         0.0         0.0         0.0         0.0         0.0         0.0         0.0         0.0         0.0         31.    
    28  LEU       3.4         90.         36.         20.         1.2         0.0         0.0         0.0         9.4         0.0         0.0         0.0         2.1         49.         11.         0.0         0.0         0.0         0.0         0.0         0.0         0.0         0.0         0.0         4.9         0.0        0.67         0.0         0.0         0.0         0.0         0.0         0.0         0.0         0.0         0.0         0.0         0.0         0.0        0.23E+03
    29  HYP       7.5        0.23E+03     61.         2.8        0.99         0.0         0.0         0.0         0.0         0.0         0.0         0.0        0.13         0.0         0.0         0.0         0.0         0.0         0.0         0.0         0.0         0.0         0.0         0.0         12.         0.0         11.         0.0         0.0         0.0         0.0         0.0         0.0         0.0         0.0         0.0         0.0         0.0         0.0        0.33E+03
    30  GLY       2.2         11.         1.5         1.4         0.0         0.0         0.0         0.0         6.9         0.0         0.0         0.0        0.29E-02     0.0         0.0         0.0         0.0         0.0         0.0         0.0         0.0         0.0         0.0         0.0         73.         0.0         2.8         0.0         0.0         0.0         0.0         0.0         0.0         0.0         0.0         0.0         0.0         0.0         0.0         98.    
    31  PRO       3.0         67.         34.        0.70        0.61         0.0         0.0         0.0         11.         0.0         0.0         0.0         4.6         29.         38.         35.         0.0         0.0         0.0         0.0         0.0         0.0         0.0         0.0         27.         0.0         5.6         0.0         0.0         0.0         0.0         0.0         0.0         0.0         0.0         0.0         0.0         0.0         0.0        0.26E+03
    32  HYP       6.4        0.23E+03     49.        0.72        0.49         0.0         0.0         0.0         0.0         0.0         0.0         0.0         4.6         0.0         0.0         0.0         0.0         0.0         0.0         0.0         0.0         0.0         0.0         0.0         9.1         0.0         8.5         0.0         0.0         0.0         0.0         0.0         0.0         0.0         0.0         0.0         0.0         0.0         0.0        0.31E+03
    33  GLY       1.1         10.         2.2         1.5         0.0         0.0         0.0         0.0         9.3         0.0         0.0         0.0         1.7         0.0         0.0         0.0         0.0         0.0         0.0         0.0         0.0         0.0         0.0         0.0         70.         0.0         3.0         0.0         0.0         0.0         0.0         0.0         0.0         0.0         0.0         0.0         0.0         0.0         0.0         99.    
    34  ALA       2.9         18.         14.         3.5        0.74         0.0         0.0         0.0         8.9         0.0         0.0         0.0         3.0         0.0         0.0         0.0         0.0         0.0         0.0         0.0         0.0         0.0         0.0         0.0        0.19E+03     0.0         3.5         0.0         0.0         0.0         0.0         0.0         0.0         0.0         0.0         0.0         0.0         0.0         0.0        0.25E+03
    35  HYP       8.6        0.26E+03     53.         2.6         1.3         0.0         0.0         0.0         0.0         0.0         0.0         0.0         1.3         0.0         0.0         0.0         0.0         0.0         0.0         0.0         0.0         0.0         0.0         0.0         33.         0.0         12.         0.0         0.0         0.0         0.0         0.0         0.0         0.0         0.0         0.0         0.0         0.0         0.0        0.37E+03
    36  GLY       5.3         25.         2.2        0.89        0.20         0.0         0.0         0.0         6.2         0.0         0.0         0.0         3.1         0.0         0.0         0.0         0.0         0.0         0.0         0.0         0.0         0.0         0.0         0.0         13.         0.0         3.7         0.0         0.0         0.0         0.0         0.0         0.0         0.0         0.0         0.0         0.0         0.0         0.0         60.    
    37  PRO       4.1         55.         24.         4.6        0.33         0.0         0.0         0.0         7.0         0.0         0.0         0.0         3.2         1.2        0.83         1.6         0.0         0.0         0.0         0.0         0.0         0.0         0.0         0.0         46.         0.0         5.3         0.0         0.0         0.0         0.0         0.0         0.0         0.0         0.0         0.0         0.0         0.0         0.0        0.15E+03
    38  GLN       2.1         26.         13.         1.8        0.16         0.0         0.0         0.0         9.1         0.0         0.0         0.0         4.7         1.6        0.16E-01     5.9         0.0         0.0         0.0         0.0         0.0         0.0         0.0         0.0        0.21E+03     0.0         3.1         0.0         0.0         0.0         0.0         0.0         0.0         0.0         0.0         0.0         0.0         0.0         0.0        0.28E+03
    39  GLY      0.89         15.         1.8         1.8         0.0         0.0         0.0         0.0         8.0         0.0         0.0         0.0         6.1         0.0         0.0         0.0         0.0         0.0         0.0         0.0         0.0         0.0         0.0         0.0         98.         0.0         1.0         0.0         0.0         0.0         0.0         0.0         0.0         0.0         0.0         0.0         0.0         0.0         0.0        0.13E+03
    40  PHE       2.2         21.         19.         3.5        0.74         0.0         0.0         0.0         9.1         0.0         0.0         0.0         3.2         45.        0.14         0.0         0.0         0.0         0.0         0.0         0.0         0.0         0.0         0.0         49.         0.0        0.18         0.0         0.0         0.0         0.0         0.0         0.0         0.0         0.0         0.0         0.0         0.0         0.0        0.15E+03
    41  GLN       2.5         24.         9.8         4.8        0.74         0.0         0.0         0.0         9.4         0.0         0.0         0.0         2.8         46.         35.         8.8         0.0         0.0         0.0         0.0         0.0         0.0         0.0         0.0        0.13E+03     0.0        0.92         0.0         0.0         0.0         0.0         0.0         0.0         0.0         0.0         0.0         0.0         0.0         0.0        0.27E+03
    42  GLY      0.80         3.6         1.0         1.4         0.0         0.0         0.0         0.0         8.2         0.0         0.0         0.0         1.3         0.0         0.0         0.0         0.0         0.0         0.0         0.0         0.0         0.0         0.0         0.0         51.         0.0        0.98         0.0         0.0         0.0         0.0         0.0         0.0         0.0         0.0         0.0         0.0         0.0         0.0         69.    
    43  PRO       2.6         57.         30.         1.5        0.38         0.0         0.0         0.0         9.6         0.0         0.0         0.0        0.91         29.         38.         35.         0.0         0.0         0.0         0.0         0.0         0.0         0.0         0.0         12.         0.0         0.0         0.0         0.0         0.0         0.0         0.0         0.0         0.0         0.0         0.0         0.0         0.0         0.0        0.22E+03
    44  HYP       6.8        0.23E+03     44.         1.0        0.63         0.0         0.0         0.0         0.0         0.0         0.0         0.0        0.68         0.0         0.0         0.0         0.0         0.0         0.0         0.0         0.0         0.0         0.0         0.0         7.3         0.0         9.0         0.0         0.0         0.0         0.0         0.0         0.0         0.0         0.0         0.0         0.0         0.0         0.0        0.30E+03
    45  GLY      0.91         13.         2.0         1.4         0.0         0.0         0.0         0.0         5.2         0.0         0.0         0.0        0.56E-01     0.0         0.0         0.0         0.0         0.0         0.0         0.0         0.0         0.0         0.0         0.0         58.         0.0         1.2         0.0         0.0         0.0         0.0         0.0         0.0         0.0         0.0         0.0         0.0         0.0         0.0         83.    
    46  GLU       2.5         26.         19.         3.6        0.38         0.0         0.0         0.0         6.1         0.0         0.0         0.0        0.76         40.         1.0        0.30         0.0         0.0         0.0         0.0         0.0         0.0         0.0         0.0        0.13E+03     0.0        0.53         0.0         0.0         0.0         0.0         0.0         0.0         0.0         0.0         0.0         0.0         0.0         0.0        0.23E+03
    47  HYP       6.9        0.23E+03     50.         2.9        0.98         0.0         0.0         0.0         0.0         0.0         0.0         0.0        0.71         0.0         0.0         0.0         0.0         0.0         0.0         0.0         0.0         0.0         0.0         0.0         30.         0.0         7.6         0.0         0.0         0.0         0.0         0.0         0.0         0.0         0.0         0.0         0.0         0.0         0.0        0.33E+03
    48  GLY      0.61         9.0         7.0         4.9         0.0         0.0         0.0         0.0         5.6         0.0         0.0         0.0        0.33         0.0         0.0         0.0         0.0         0.0         0.0         0.0         0.0         0.0         0.0         0.0         73.         0.0         1.4         0.0         0.0         0.0         0.0         0.0         0.0         0.0         0.0         0.0         0.0         0.0         0.0        0.10E+03
    49  GLU       1.7         21.         20.         1.4        0.37         0.0         0.0         0.0         6.4         0.0         0.0         0.0         3.1         37.        0.13         9.3         0.0         0.0         0.0         0.0         0.0         0.0         0.0         0.0        0.14E+03     0.0         1.3         0.0         0.0         0.0         0.0         0.0         0.0         0.0         0.0         0.0         0.0         0.0         0.0        0.24E+03
    50  HYP       3.1        0.23E+03     78.         1.7        0.45         0.0         0.0         0.0         0.0         0.0         0.0         0.0         2.7         0.0         0.0         0.0         0.0         0.0         0.0         0.0         0.0         0.0         0.0         0.0         27.         0.0         10.         0.0         0.0         0.0         0.0         0.0         0.0         0.0         0.0         0.0         0.0         0.0         0.0        0.36E+03
    51  GLY       1.2         14.         2.6         4.0        0.23         0.0         0.0         0.0         4.4         0.0         0.0         0.0        0.14         0.0         0.0         0.0         0.0         0.0         0.0         0.0         0.0         0.0         0.0         0.0         58.         0.0         1.3         0.0         0.0         0.0         0.0         0.0         0.0         0.0         0.0         0.0         0.0         0.0         0.0         85.    
    52  ALA      0.65         7.4         7.0         1.2        0.23         0.0         0.0         0.0         9.4         0.0         0.0         0.0         1.9         0.0         0.0         0.0         0.0         0.0         0.0         0.0         0.0         0.0         0.0         0.0        0.19E+03     0.0         5.7         0.0         0.0         0.0         0.0         0.0         0.0         0.0         0.0         0.0         0.0         0.0         0.0        0.22E+03
    53  SER      0.94         74.         8.2         22.         0.0         0.0         0.0         0.0         12.         0.0         0.0         0.0         2.7         4.3         0.0         0.0         0.0         0.0         0.0         0.0         0.0         0.0         0.0         0.0         94.         0.0        0.44         0.0         0.0         0.0         0.0         0.0         0.0         0.0         0.0         0.0         0.0         0.0         0.0        0.22E+03
    54  GLY       2.2         13.         2.1        0.82         0.0         0.0         0.0         0.0         8.1         0.0         0.0         0.0         1.1         0.0         0.0         0.0         0.0         0.0         0.0         0.0         0.0         0.0         0.0         0.0         24.         0.0        0.28         0.0         0.0         0.0         0.0         0.0         0.0         0.0         0.0         0.0         0.0         0.0         0.0         52.    
    55  PRO       3.4         66.         33.         3.0         0.0         0.0         0.0         0.0         14.         0.0         0.0         0.0         3.4         27.         37.         35.         0.0         0.0         0.0         0.0         0.0         0.0         0.0         0.0        0.10E+03     0.0         0.0         0.0         0.0         0.0         0.0         0.0         0.0         0.0         0.0         0.0         0.0         0.0         0.0        0.33E+03
    56  MET       2.1         87.         21.         20.         0.0         0.0         0.0         0.0         12.         0.0         0.0         0.0         4.4         56.         4.3         1.5         0.0         0.0         0.0         0.0         0.0         0.0         0.0         0.0        0.23E+03     0.0         0.0         0.0         0.0         0.0         0.0         0.0         0.0         0.0         0.0         0.0         0.0         0.0         0.0        0.44E+03
    57  GLY       1.6         5.6        0.39         1.1        0.15         0.0         0.0         0.0         8.1         0.0         0.0         0.0         2.3         0.0         0.0         0.0         0.0         0.0         0.0         0.0         0.0         0.0         0.0         0.0         59.         0.0         0.0         0.0         0.0         0.0         0.0         0.0         0.0         0.0         0.0         0.0         0.0         0.0         0.0         79.    
    58  PRO       2.4         51.         19.         4.7        0.38         0.0         0.0         0.0         8.9         0.0         0.0         0.0         1.7         3.5         1.4         6.2         0.0         0.0         0.0         0.0         0.0         0.0         0.0         0.0         14.         0.0         0.0         0.0         0.0         0.0         0.0         0.0         0.0         0.0         0.0         0.0         0.0         0.0         0.0        0.11E+03
    59  ARG       1.7         26.         5.0         1.8         0.0         0.0         0.0         0.0         8.8         0.0         0.0         0.0         1.2         39.         28.        0.73         22.         0.0         0.0         0.0         0.0         0.0         0.0         0.0         21.         0.0         0.0         0.0         0.0         0.0         0.0         0.0         0.0         0.0         0.0         0.0         0.0         0.0         0.0        0.16E+03
    60  GLY      0.59         10.         2.2        0.49         0.0         0.0         0.0         0.0         6.2         0.0         0.0         0.0         1.1         0.0         0.0         0.0         0.0         0.0         0.0         0.0         0.0         0.0         0.0         0.0         9.3         0.0         0.0         0.0         0.0         0.0         0.0         0.0         0.0         0.0         0.0         0.0         0.0         0.0         0.0         30.    
    61  PRO       1.2        0.11E+03     30.         24.        0.27         0.0         0.0         0.0         11.         0.0         0.0         0.0        0.87         1.6        0.51         2.3         0.0         0.0         0.0         0.0         0.0         0.0         0.0         0.0         8.9         0.0         0.0         0.0         0.0         0.0         0.0         0.0         0.0         0.0         0.0         0.0         0.0         0.0         0.0        0.20E+03
    62  PRO       1.8         51.         24.         2.4        0.27         0.0         0.0         0.0         0.0         0.0         0.0         0.0         1.7         6.7         1.5         2.2         0.0         0.0         0.0         0.0         0.0         0.0         0.0         0.0         14.         0.0         0.0         0.0         0.0         0.0         0.0         0.0         0.0         0.0         0.0         0.0         0.0         0.0         0.0        0.11E+03
    63  GLY      0.75         5.9         1.2        0.77         0.0         0.0         0.0         0.0         6.1         0.0         0.0         0.0         1.7         0.0         0.0         0.0         0.0         0.0         0.0         0.0         0.0         0.0         0.0         0.0         27.         0.0        0.74         0.0         0.0         0.0         0.0         0.0         0.0         0.0         0.0         0.0         0.0         0.0         0.0         44.    
    64  PRO      0.73         53.         25.         2.4         0.0         0.0         0.0         0.0         6.9         0.0         0.0         0.0         1.8         31.         38.         33.         0.0         0.0         0.0         0.0         0.0         0.0         0.0         0.0         15.         0.0         0.0         0.0         0.0         0.0         0.0         0.0         0.0         0.0         0.0         0.0         0.0         0.0         0.0        0.21E+03
    65  HYP       7.2        0.22E+03     50.         1.2         0.0         0.0         0.0         0.0         0.0         0.0         0.0         0.0         1.2         0.0         0.0         0.0         0.0         0.0         0.0         0.0         0.0         0.0         0.0         0.0         5.6         0.0         5.4         0.0         0.0         0.0         0.0         0.0         0.0         0.0         0.0         0.0         0.0         0.0         0.0        0.30E+03
    66  GLY      0.42         4.4         2.2         2.2         0.0         0.0         0.0         0.0         6.0         0.0         0.0         0.0        0.10         0.0         0.0         0.0         0.0         0.0         0.0         0.0         0.0         0.0         0.0         0.0         40.         0.0        0.46         0.0         0.0         0.0         0.0         0.0         0.0         0.0         0.0         0.0         0.0         0.0         0.0         56.    
    67  LYS       1.8         29.         13.         5.8        0.74         0.0         0.0         0.0         12.         0.0         0.0         0.0        0.28         30.        0.67        0.73E-02     7.1         0.0         0.0         0.0         0.0         0.0         0.0         0.0        0.14E+03     0.0         1.4         0.0         0.0         0.0         0.0         0.0         0.0         0.0         0.0         0.0         0.0         0.0         0.0        0.24E+03
    68  ASN       1.8         8.6         9.7         2.4        0.69         0.0         0.0         0.0         10.         0.0         0.0         0.0         1.4         41.         10.         0.0         0.0         0.0         0.0         0.0         0.0         0.0         0.0         0.0        0.18E+03     0.0         1.5         0.0         0.0         0.0         0.0         0.0         0.0         0.0         0.0         0.0         0.0         0.0         0.0        0.27E+03
    69  GLY      0.61         6.4        0.13E-01     1.3        0.77E-01     0.0         0.0         0.0         7.9         0.0         0.0         0.0         3.4         0.0         0.0         0.0         0.0         0.0         0.0         0.0         0.0         0.0         0.0         0.0         54.         0.0         1.0         0.0         0.0         0.0         0.0         0.0         0.0         0.0         0.0         0.0         0.0         0.0         0.0         75.    
    70  ASP      0.83         14.         5.8         3.8        0.40E-01     0.0         0.0         0.0         8.6         0.0         0.0         0.0         3.0         39.         7.4         0.0         0.0         0.0         0.0         0.0         0.0         0.0         0.0         0.0        0.13E+03     0.0        0.24         0.0         0.0         0.0         0.0         0.0         0.0         0.0         0.0         0.0         0.0         0.0         0.0        0.22E+03
    71  ASP       1.4         11.         1.1         2.1        0.28         0.0         0.0         0.0         9.0         0.0         0.0         0.0         1.6         4.1         4.8         0.0         0.0         0.0         0.0         0.0         0.0         0.0         0.0         0.0         88.         0.0         0.0         0.0         0.0         0.0         0.0         0.0         0.0         0.0         0.0         0.0         0.0         0.0         0.0        0.12E+03
    72  GLY       1.3         6.1         1.0        0.59         0.0         0.0         0.0         0.0         7.7         0.0         0.0         0.0         2.0         0.0         0.0         0.0         0.0         0.0         0.0         0.0         0.0         0.0         0.0         0.0         57.         0.0         0.0         0.0         0.0         0.0         0.0         0.0         0.0         0.0         0.0         0.0         0.0         0.0         0.0         75.    
    73  GLU       2.4         14.         5.7         1.7        0.15         0.0         0.0         0.0         8.7         0.0         0.0         0.0         1.7         44.        0.51         3.1         0.0         0.0         0.0         0.0         0.0         0.0         0.0         0.0        0.18E+03     0.0         0.0         0.0         0.0         0.0         0.0         0.0         0.0         0.0         0.0         0.0         0.0         0.0         0.0        0.26E+03
    74  ALA       1.8         9.1         6.0         1.5         0.0         0.0         0.0         0.0         9.4         0.0         0.0         0.0         1.5         0.0         0.0         0.0         0.0         0.0         0.0         0.0         0.0         0.0         0.0         0.0        0.20E+03     0.0         0.0         0.0         0.0         0.0         0.0         0.0         0.0         0.0         0.0         0.0         0.0         0.0         0.0        0.23E+03
    75  GLY       1.6         12.        0.17        0.82         0.0         0.0         0.0         0.0         6.3         0.0         0.0         0.0         2.0         0.0         0.0         0.0         0.0         0.0         0.0         0.0         0.0         0.0         0.0         0.0         56.         0.0         0.0         0.0         0.0         0.0         0.0         0.0         0.0         0.0         0.0         0.0         0.0         0.0         0.0         79.    
    76  LYS       1.9         93.         18.         22.        0.64E-01     0.0         0.0         0.0         6.0         0.0         0.0         0.0         1.2         39.        0.62         1.7         1.3         0.0         0.0         0.0         0.0         0.0         0.0         0.0        0.12E+03     0.0         0.0         0.0         0.0         0.0         0.0         0.0         0.0         0.0         0.0         0.0         0.0         0.0         0.0        0.31E+03
    77  PRO       1.4         46.         26.         3.3        0.64E-01     0.0         0.0         0.0         11.         0.0         0.0         0.0         2.6         30.         37.         32.         0.0         0.0         0.0         0.0         0.0         0.0         0.0         0.0         22.         0.0        0.93         0.0         0.0         0.0         0.0         0.0         0.0         0.0         0.0         0.0         0.0         0.0         0.0        0.21E+03
    78  GLY      0.56         16.         1.1         1.7        0.17         0.0         0.0         0.0         7.3         0.0         0.0         0.0         4.5         0.0         0.0         0.0         0.0         0.0         0.0         0.0         0.0         0.0         0.0         0.0         4.9         0.0         1.2         0.0         0.0         0.0         0.0         0.0         0.0         0.0         0.0         0.0         0.0         0.0         0.0         37.    
    79  ARG       2.4         31.         14.         2.7        0.73         0.0         0.0         0.0         6.9         0.0         0.0         0.0         3.6        0.34        0.80         1.5         15.         0.0         0.0         0.0         0.0         0.0         0.0         0.0         8.5         0.0         0.0         0.0         0.0         0.0         0.0         0.0         0.0         0.0         0.0         0.0         0.0         0.0         0.0         88.    
    80  HYP       5.9        0.23E+03     42.         1.6        0.73         0.0         0.0         0.0         0.0         0.0         0.0         0.0         1.5         0.0         0.0         0.0         0.0         0.0         0.0         0.0         0.0         0.0         0.0         0.0         6.5         0.0         9.2         0.0         0.0         0.0         0.0         0.0         0.0         0.0         0.0         0.0         0.0         0.0         0.0        0.29E+03
    81  GLY      0.72         5.8        0.79         1.5        0.74E-01     0.0         0.0         0.0         5.4         0.0         0.0         0.0        0.77         0.0         0.0         0.0         0.0         0.0         0.0         0.0         0.0         0.0         0.0         0.0         52.         0.0         1.0         0.0         0.0         0.0         0.0         0.0         0.0         0.0         0.0         0.0         0.0         0.0         0.0         68.    
    82  GLU       1.8         11.         6.4         1.7         0.0         0.0         0.0         0.0         9.9         0.0         0.0         0.0         1.1         1.3         3.9         7.0         0.0         0.0         0.0         0.0         0.0         0.0         0.0         0.0        0.14E+03     0.0        0.23         0.0         0.0         0.0         0.0         0.0         0.0         0.0         0.0         0.0         0.0         0.0         0.0        0.18E+03
    83  ARG      0.60E+03    0.40E+03     9.7         21.         0.0         0.0         0.0         0.0         6.3         0.0         0.0         0.0        0.50         8.6         1.9         42.         2.1         0.0         0.0         0.0         0.0         0.0         0.0         0.0         46.         0.0         2.3         0.0         0.0         0.0         0.0         0.0         0.0         0.0         0.0         0.0         0.0         0.0         0.0        0.11E+04
    84  GLY       1.4         11.        0.91         1.1         0.0         0.0         0.0         0.0         7.4         0.0         0.0         0.0        0.74         0.0         0.0         0.0         0.0         0.0         0.0         0.0         0.0         0.0         0.0         0.0         35.         0.0         2.0         0.0         0.0         0.0         0.0         0.0         0.0         0.0         0.0         0.0         0.0         0.0         0.0         60.    
    85  PRO       3.4         56.         37.         2.2         0.0         0.0         0.0         0.0         12.         0.0         0.0         0.0         3.9         10.         3.4         1.9         0.0         0.0         0.0         0.0         0.0         0.0         0.0         0.0         16.         0.0        0.41         0.0         0.0         0.0         0.0         0.0         0.0         0.0         0.0         0.0         0.0         0.0         0.0        0.15E+03
    86  HYP       4.3        0.23E+03     79.         2.0         0.0         0.0         0.0         0.0         0.0         0.0         0.0         0.0         3.4         0.0         0.0         0.0         0.0         0.0         0.0         0.0         0.0         0.0         0.0         0.0         7.5         0.0         10.         0.0         0.0         0.0         0.0         0.0         0.0         0.0         0.0         0.0         0.0         0.0         0.0        0.33E+03
    87  GLY       3.1         11.         4.2         4.0        0.58         0.0         0.0         0.0         7.3         0.0         0.0         0.0        0.49         0.0         0.0         0.0         0.0         0.0         0.0         0.0         0.0         0.0         0.0         0.0         36.         0.0        0.81         0.0         0.0         0.0         0.0         0.0         0.0         0.0         0.0         0.0         0.0         0.0         0.0         68.    
    88  PRO       3.0         50.         23.         4.2        0.64         0.0         0.0         0.0         9.5         0.0         0.0         0.0        0.71         3.7        0.70E-01    0.30E-02     0.0         0.0         0.0         0.0         0.0         0.0         0.0         0.0         41.         0.0         1.7         0.0         0.0         0.0         0.0         0.0         0.0         0.0         0.0         0.0         0.0         0.0         0.0        0.14E+03
    89  GLN       1.7         16.         7.7         3.6         0.0         0.0         0.0         0.0         12.         0.0         0.0         0.0         1.6         47.         6.3        0.70         0.0         0.0         0.0         0.0         0.0         0.0         0.0         0.0        0.14E+03     0.0         3.0         0.0         0.0         0.0         0.0         0.0         0.0         0.0         0.0         0.0         0.0         0.0         0.0        0.24E+03
    90  GLY      0.86         3.7        0.32         1.8         0.0         0.0         0.0         0.0         6.0         0.0         0.0         0.0         1.9         0.0         0.0         0.0         0.0         0.0         0.0         0.0         0.0         0.0         0.0         0.0         51.         0.0        0.74         0.0         0.0         0.0         0.0         0.0         0.0         0.0         0.0         0.0         0.0         0.0         0.0         66.    
    91  ALA       1.5         6.4         3.8         1.8         0.0         0.0         0.0         0.0         9.7         0.0         0.0         0.0         1.2         0.0         0.0         0.0         0.0         0.0         0.0         0.0         0.0         0.0         0.0         0.0        0.16E+03     0.0        0.96         0.0         0.0         0.0         0.0         0.0         0.0         0.0         0.0         0.0         0.0         0.0         0.0        0.18E+03
    92  ARG      0.60E+03    0.33E+03     7.2         2.0         0.0         0.0         0.0         0.0         9.6         0.0         0.0         0.0         3.4         2.5         30.         5.3         3.9         0.0         0.0         0.0         0.0         0.0         0.0         0.0         44.         0.0         0.0         0.0         0.0         0.0         0.0         0.0         0.0         0.0         0.0         0.0         0.0         0.0         0.0        0.10E+04
    93  GLY       1.6         18.         1.2         1.3         0.0         0.0         0.0         0.0         11.         0.0         0.0         0.0         3.7         0.0         0.0         0.0         0.0         0.0         0.0         0.0         0.0         0.0         0.0         0.0         9.2         0.0        0.12         0.0         0.0         0.0         0.0         0.0         0.0         0.0         0.0         0.0         0.0         0.0         0.0         47.    
    94  LEU       2.4        0.15E+03     36.         43.        0.87         0.0         0.0         0.0         7.3         0.0         0.0         0.0         1.7         3.0         41.         0.0         0.0         0.0         0.0         0.0         0.0         0.0         0.0         0.0         17.         0.0         0.0         0.0         0.0         0.0         0.0         0.0         0.0         0.0         0.0         0.0         0.0         0.0         0.0        0.30E+03
    95  HYP       7.1        0.23E+03     46.         2.7        0.87         0.0         0.0         0.0         0.0         0.0         0.0         0.0        0.59         0.0         0.0         0.0         0.0         0.0         0.0         0.0         0.0         0.0         0.0         0.0         3.2         0.0         6.5         0.0         0.0         0.0         0.0         0.0         0.0         0.0         0.0         0.0         0.0         0.0         0.0        0.29E+03
    96  GLY      0.37         7.8         3.4         4.1         0.0         0.0         0.0         0.0         6.5         0.0         0.0         0.0        0.23         0.0         0.0         0.0         0.0         0.0         0.0         0.0         0.0         0.0         0.0         0.0         5.9         0.0        0.71E-01     0.0         0.0         0.0         0.0         0.0         0.0         0.0         0.0         0.0         0.0         0.0         0.0         28.    
    97  THR       1.7         77.         21.         21.        0.63         0.0         0.0         0.0         8.1         0.0         0.0         0.0         1.4         2.1         0.0         0.0         0.0         0.0         0.0         0.0         0.0         0.0         0.0         0.0         52.         0.0        0.90         0.0         0.0         0.0         0.0         0.0         0.0         0.0         0.0         0.0         0.0         0.0         0.0        0.19E+03
    98  ALA      0.96         75.         14.         22.        0.39         0.0         0.0         0.0         7.1         0.0         0.0         0.0         1.8         0.0         0.0         0.0         0.0         0.0         0.0         0.0         0.0         0.0         0.0         0.0        0.19E+03     0.0         1.4         0.0         0.0         0.0         0.0         0.0         0.0         0.0         0.0         0.0         0.0         0.0         0.0        0.31E+03
    99  GLY       3.0         5.1        0.13         1.9        0.37         0.0         0.0         0.0         5.2         0.0         0.0         0.0         2.6         0.0         0.0         0.0         0.0         0.0         0.0         0.0         0.0         0.0         0.0         0.0         45.         0.0         3.2         0.0         0.0         0.0         0.0         0.0         0.0         0.0         0.0         0.0         0.0         0.0         0.0         66.    
   100  LEU       5.1         89.         32.         22.        0.15         0.0         0.0         0.0         16.         0.0         0.0         0.0         2.2         42.         39.         0.0         0.0         0.0         0.0         0.0         0.0         0.0         0.0         0.0         59.         0.0        0.73         0.0         0.0         0.0         0.0         0.0         0.0         0.0         0.0         0.0         0.0         0.0         0.0        0.31E+03
   101  HYP       9.4        0.24E+03     45.         2.7        0.29         0.0         0.0         0.0         0.0         0.0         0.0         0.0        0.27         0.0         0.0         0.0         0.0         0.0         0.0         0.0         0.0         0.0         0.0         0.0         20.         0.0         23.         0.0         0.0         0.0         0.0         0.0         0.0         0.0         0.0         0.0         0.0         0.0         0.0        0.34E+03
   102  GLY       3.4         10.         5.0         5.4        0.74         0.0         0.0         0.0         30.         0.0         0.0         0.0         2.0         0.0         0.0         0.0         0.0         0.0         0.0         0.0         0.0         0.0         0.0         0.0         91.         0.0         1.4         0.0         0.0         0.0         0.0         0.0         0.0         0.0         0.0         0.0         0.0         0.0         0.0        0.15E+03
   103  MET       3.2         29.         6.3         2.6        0.43         0.0         0.0         0.0         9.8         0.0         0.0         0.0         3.0         43.        0.32         32.         0.0         0.0         0.0         0.0         0.0         0.0         0.0         0.0        0.20E+03     0.0         2.1         0.0         0.0         0.0         0.0         0.0         0.0         0.0         0.0         0.0         0.0         0.0         0.0        0.33E+03
   104  LYS       3.3         98.         12.         20.        0.43         0.0         0.0         0.0         14.         0.0         0.0         0.0         1.2         39.         33.         1.1         26.         0.0         0.0         0.0         0.0         0.0         0.0         0.0        0.15E+03     0.0         3.5         0.0         0.0         0.0         0.0         0.0         0.0         0.0         0.0         0.0         0.0         0.0         0.0        0.40E+03
   105  GLY      0.97         2.9        0.84        0.86        0.43         0.0         0.0         0.0         5.6         0.0         0.0         0.0        0.52         0.0         0.0         0.0         0.0         0.0         0.0         0.0         0.0         0.0         0.0         0.0         26.         0.0        0.90         0.0         0.0         0.0         0.0         0.0         0.0         0.0         0.0         0.0         0.0         0.0         0.0         39.    
   106  HIS       1.8         12.         9.4         4.6         0.0         0.0         0.0         0.0         6.8         0.0         0.0         0.0        0.62         32.         18.         0.0         0.0         0.0         0.0         0.0         0.0         0.0         0.0         0.0         18.         0.0        0.13         0.0         0.0         0.0         0.0         0.0         0.0         0.0         0.0         0.0         0.0         0.0         0.0        0.10E+03
   107  ARG      0.60E+03    0.39E+03     12.         22.         0.0         0.0         0.0         0.0         7.2         0.0         0.0         0.0         3.0         41.         2.7         1.3         36.         0.0         0.0         0.0         0.0         0.0         0.0         0.0         16.         0.0         0.0         0.0         0.0         0.0         0.0         0.0         0.0         0.0         0.0         0.0         0.0         0.0         0.0        0.11E+04
   108  GLY       1.3         7.9        0.60E-01     2.0        0.92E-01     0.0         0.0         0.0         11.         0.0         0.0         0.0         6.2         0.0         0.0         0.0         0.0         0.0         0.0         0.0         0.0         0.0         0.0         0.0         15.         0.0         0.0         0.0         0.0         0.0         0.0         0.0         0.0         0.0         0.0         0.0         0.0         0.0         0.0         43.    
   109  PHE       2.5         25.         8.9         3.6        0.26         0.0         0.0         0.0         11.         0.0         0.0         0.0         5.3         40.         50.         0.0         0.0         0.0         0.0         0.0         0.0         0.0         0.0         0.0         79.         0.0         0.0         0.0         0.0         0.0         0.0         0.0         0.0         0.0         0.0         0.0         0.0         0.0         0.0        0.23E+03
   110  SER       2.1         76.         20.         26.        0.51         0.0         0.0         0.0         9.0         0.0         0.0         0.0         2.7         44.         0.0         0.0         0.0         0.0         0.0         0.0         0.0         0.0         0.0         0.0        0.16E+03     0.0         0.0         0.0         0.0         0.0         0.0         0.0         0.0         0.0         0.0         0.0         0.0         0.0         0.0        0.34E+03
   111  GLY       1.3         7.1        0.96        0.74        0.30         0.0         0.0         0.0         7.9         0.0         0.0         0.0         1.3         0.0         0.0         0.0         0.0         0.0         0.0         0.0         0.0         0.0         0.0         0.0         32.         0.0         0.0         0.0         0.0         0.0         0.0         0.0         0.0         0.0         0.0         0.0         0.0         0.0         0.0         52.    
   112  LEU       2.1         68.         28.         21.         0.0         0.0         0.0         0.0         10.         0.0         0.0         0.0        0.70         48.         35.         0.0         0.0         0.0         0.0         0.0         0.0         0.0         0.0         0.0         40.         0.0         0.0         0.0         0.0         0.0         0.0         0.0         0.0         0.0         0.0         0.0         0.0         0.0         0.0        0.25E+03
   113  ASP       1.3         13.         9.9         3.1        0.51         0.0         0.0         0.0         10.         0.0         0.0         0.0         1.6         47.         7.8         0.0         0.0         0.0         0.0         0.0         0.0         0.0         0.0         0.0        0.17E+03     0.0         0.0         0.0         0.0         0.0         0.0         0.0         0.0         0.0         0.0         0.0         0.0         0.0         0.0        0.27E+03
   114  GLY      0.34         1.2         2.1         1.4         0.0         0.0         0.0         0.0         8.1         0.0         0.0         0.0         3.0         0.0         0.0         0.0         0.0         0.0         0.0         0.0         0.0         0.0         0.0         0.0        0.11E+03     0.0         0.0         0.0         0.0         0.0         0.0         0.0         0.0         0.0         0.0         0.0         0.0         0.0         0.0        0.12E+03
   115  ALA       1.6         6.5         13.         3.2         0.0         0.0         0.0         0.0         13.         0.0         0.0         0.0         2.3         0.0         0.0         0.0         0.0         0.0         0.0         0.0         0.0         0.0         0.0         0.0        0.22E+03     0.0         0.0         0.0         0.0         0.0         0.0         0.0         0.0         0.0         0.0         0.0         0.0         0.0         0.0        0.26E+03
   116  LYS       2.4         26.         17.         1.5         0.0         0.0         0.0         0.0         13.         0.0         0.0         0.0         1.0        0.15E-02    0.53         28.         18.         0.0         0.0         0.0         0.0         0.0         0.0         0.0        0.19E+03     0.0         0.0         0.0         0.0         0.0         0.0         0.0         0.0         0.0         0.0         0.0         0.0         0.0         0.0        0.29E+03
   117  GLY       1.7         3.3        0.78         1.3        0.33         0.0         0.0         0.0         11.         0.0         0.0         0.0         2.4         0.0         0.0         0.0         0.0         0.0         0.0         0.0         0.0         0.0         0.0         0.0         52.         0.0         0.0         0.0         0.0         0.0         0.0         0.0         0.0         0.0         0.0         0.0         0.0         0.0         0.0         72.    
   118  ASP       2.3         12.         6.3         1.7        0.72E-02     0.0         0.0         0.0         8.8         0.0         0.0         0.0         2.1         3.7         18.         0.0         0.0         0.0         0.0         0.0         0.0         0.0         0.0         0.0        0.16E+03     0.0         0.0         0.0         0.0         0.0         0.0         0.0         0.0         0.0         0.0         0.0         0.0         0.0         0.0        0.21E+03
   119  ALA       2.4         77.         11.         23.         0.0         0.0         0.0         0.0         7.1         0.0         0.0         0.0        0.29         0.0         0.0         0.0         0.0         0.0         0.0         0.0         0.0         0.0         0.0         0.0        0.19E+03     0.0         0.0         0.0         0.0         0.0         0.0         0.0         0.0         0.0         0.0         0.0         0.0         0.0         0.0        0.31E+03
   120  GLY       1.7         12.         2.8        0.67         0.0         0.0         0.0         0.0         9.0         0.0         0.0         0.0        0.54         0.0         0.0         0.0         0.0         0.0         0.0         0.0         0.0         0.0         0.0         0.0         35.         0.0         0.0         0.0         0.0         0.0         0.0         0.0         0.0         0.0         0.0         0.0         0.0         0.0         0.0         62.    
   121  PRO       2.2         52.         20.         5.0         0.0         0.0         0.0         0.0         10.         0.0         0.0         0.0         1.0        0.72         1.6         2.7         0.0         0.0         0.0         0.0         0.0         0.0         0.0         0.0         42.         0.0         0.0         0.0         0.0         0.0         0.0         0.0         0.0         0.0         0.0         0.0         0.0         0.0         0.0        0.14E+03
   122  ALA       1.2         6.7         11.         2.0         0.0         0.0         0.0         0.0         16.         0.0         0.0         0.0         1.3         0.0         0.0         0.0         0.0         0.0         0.0         0.0         0.0         0.0         0.0         0.0        0.17E+03     0.0         0.0         0.0         0.0         0.0         0.0         0.0         0.0         0.0         0.0         0.0         0.0         0.0         0.0        0.21E+03
   123  GLY       1.5         6.3         1.5        0.90         0.0         0.0         0.0         0.0         9.3         0.0         0.0         0.0         1.6         0.0         0.0         0.0         0.0         0.0         0.0         0.0         0.0         0.0         0.0         0.0         38.         0.0         0.0         0.0         0.0         0.0         0.0         0.0         0.0         0.0         0.0         0.0         0.0         0.0         0.0         60.    
   124  PRO       2.5         49.         24.         1.1        0.13         0.0         0.0         0.0         11.         0.0         0.0         0.0         2.3         6.8         1.7        0.95         0.0         0.0         0.0         0.0         0.0         0.0         0.0         0.0         37.         0.0         0.0         0.0         0.0         0.0         0.0         0.0         0.0         0.0         0.0         0.0         0.0         0.0         0.0        0.14E+03
   125  LYS       1.5         26.         12.         3.1        0.13         0.0         0.0         0.0         11.         0.0         0.0         0.0         1.6         1.7         5.2        0.12         20.         0.0         0.0         0.0         0.0         0.0         0.0         0.0        0.14E+03     0.0        0.77         0.0         0.0         0.0         0.0         0.0         0.0         0.0         0.0         0.0         0.0         0.0         0.0        0.22E+03
   126  GLY       1.4         7.8        0.46        0.76        0.15         0.0         0.0         0.0         10.         0.0         0.0         0.0        0.36         0.0         0.0         0.0         0.0         0.0         0.0         0.0         0.0         0.0         0.0         0.0         55.         0.0        0.36         0.0         0.0         0.0         0.0         0.0         0.0         0.0         0.0         0.0         0.0         0.0         0.0         77.    
   127  GLU       1.3         82.         16.         28.        0.35E-01     0.0         0.0         0.0         8.6         0.0         0.0         0.0         1.3        0.15         1.3         6.7         0.0         0.0         0.0         0.0         0.0         0.0         0.0         0.0        0.14E+03     0.0         0.0         0.0         0.0         0.0         0.0         0.0         0.0         0.0         0.0         0.0         0.0         0.0         0.0        0.28E+03
   128  HYP       6.4        0.22E+03     44.         1.8        0.17E-01     0.0         0.0         0.0         0.0         0.0         0.0         0.0         1.1         0.0         0.0         0.0         0.0         0.0         0.0         0.0         0.0         0.0         0.0         0.0         23.         0.0         8.9         0.0         0.0         0.0         0.0         0.0         0.0         0.0         0.0         0.0         0.0         0.0         0.0        0.31E+03
   129  GLY       1.3         3.7         1.4         3.3         0.0         0.0         0.0         0.0         6.5         0.0         0.0         0.0         2.2         0.0         0.0         0.0         0.0         0.0         0.0         0.0         0.0         0.0         0.0         0.0         19.         0.0         1.6         0.0         0.0         0.0         0.0         0.0         0.0         0.0         0.0         0.0         0.0         0.0         0.0         39.    
   130  SER       2.1         17.         14.         3.9        0.42         0.0         0.0         0.0         10.         0.0         0.0         0.0         3.8         2.0         0.0         0.0         0.0         0.0         0.0         0.0         0.0         0.0         0.0         0.0         81.         0.0         1.3         0.0         0.0         0.0         0.0         0.0         0.0         0.0         0.0         0.0         0.0         0.0         0.0        0.14E+03
   131  HYP       5.2        0.23E+03     84.         1.1         1.2         0.0         0.0         0.0         0.0         0.0         0.0         0.0         1.6         0.0         0.0         0.0         0.0         0.0         0.0         0.0         0.0         0.0         0.0         0.0         14.         0.0         9.3         0.0         0.0         0.0         0.0         0.0         0.0         0.0         0.0         0.0         0.0         0.0         0.0        0.34E+03
   132  GLY      0.54         3.7         1.6         2.1        0.82E-01     0.0         0.0         0.0         5.8         0.0         0.0         0.0        0.50         0.0         0.0         0.0         0.0         0.0         0.0         0.0         0.0         0.0         0.0         0.0         27.         0.0         1.4         0.0         0.0         0.0         0.0         0.0         0.0         0.0         0.0         0.0         0.0         0.0         0.0         43.    
   133  GLU      0.55         9.8         5.7         1.5         0.0         0.0         0.0         0.0         11.         0.0         0.0         0.0        0.66         43.         2.0         2.6         0.0         0.0         0.0         0.0         0.0         0.0         0.0         0.0        0.15E+03     0.0         2.6         0.0         0.0         0.0         0.0         0.0         0.0         0.0         0.0         0.0         0.0         0.0         0.0        0.23E+03
   134  ASN       1.3         74.         9.4         24.         0.0         0.0         0.0         0.0         6.5         0.0         0.0         0.0        0.66         43.         2.9         0.0         0.0         0.0         0.0         0.0         0.0         0.0         0.0         0.0        0.14E+03     0.0         1.8         0.0         0.0         0.0         0.0         0.0         0.0         0.0         0.0         0.0         0.0         0.0         0.0        0.30E+03
   135  GLY      0.70         2.6        0.33        0.89         0.0         0.0         0.0         0.0         6.9         0.0         0.0         0.0         3.7         0.0         0.0         0.0         0.0         0.0         0.0         0.0         0.0         0.0         0.0         0.0         58.         0.0        0.96         0.0         0.0         0.0         0.0         0.0         0.0         0.0         0.0         0.0         0.0         0.0         0.0         74.    
   136  ALA      0.98         20.         14.         2.9        0.25         0.0         0.0         0.0         12.         0.0         0.0         0.0         7.8         0.0         0.0         0.0         0.0         0.0         0.0         0.0         0.0         0.0         0.0         0.0        0.16E+03     0.0        0.55         0.0         0.0         0.0         0.0         0.0         0.0         0.0         0.0         0.0         0.0         0.0         0.0        0.22E+03
   137  HYP       6.0        0.23E+03     47.         1.1        0.25         0.0         0.0         0.0         0.0         0.0         0.0         0.0         4.5         0.0         0.0         0.0         0.0         0.0         0.0         0.0         0.0         0.0         0.0         0.0         33.         0.0         4.4         0.0         0.0         0.0         0.0         0.0         0.0         0.0         0.0         0.0         0.0         0.0         0.0        0.32E+03
   138  GLY      0.82         4.5         2.9        0.90         0.0         0.0         0.0         0.0         8.2         0.0         0.0         0.0        0.34         0.0         0.0         0.0         0.0         0.0         0.0         0.0         0.0         0.0         0.0         0.0         70.         0.0        0.87         0.0         0.0         0.0         0.0         0.0         0.0         0.0         0.0         0.0         0.0         0.0         0.0         89.    
   139  GLN       2.5         84.         15.         23.        0.19         0.0         0.0         0.0         9.3         0.0         0.0         0.0         1.9         1.4        0.22E-01    0.79         0.0         0.0         0.0         0.0         0.0         0.0         0.0         0.0        0.20E+03     0.0         3.1         0.0         0.0         0.0         0.0         0.0         0.0         0.0         0.0         0.0         0.0         0.0         0.0        0.34E+03
   140  MET       2.6         21.         5.8         2.0        0.19         0.0         0.0         0.0         8.9         0.0         0.0         0.0         2.1         2.9        0.86        0.34         0.0         0.0         0.0         0.0         0.0         0.0         0.0         0.0        0.18E+03     0.0        0.17         0.0         0.0         0.0         0.0         0.0         0.0         0.0         0.0         0.0         0.0         0.0         0.0        0.23E+03
   141  GLY       2.3         9.8         2.5        0.47        0.14         0.0         0.0         0.0         5.7         0.0         0.0         0.0        0.85         0.0         0.0         0.0         0.0         0.0         0.0         0.0         0.0         0.0         0.0         0.0         45.         0.0        0.67E-01     0.0         0.0         0.0         0.0         0.0         0.0         0.0         0.0         0.0         0.0         0.0         0.0         67.    
   142  PRO       1.4        0.11E+03     34.         26.        0.30         0.0         0.0         0.0         8.6         0.0         0.0         0.0         2.0         23.         35.         38.         0.0         0.0         0.0         0.0         0.0         0.0         0.0         0.0         72.         0.0        0.64         0.0         0.0         0.0         0.0         0.0         0.0         0.0         0.0         0.0         0.0         0.0         0.0        0.35E+03
   143  ARG      0.60E+03    0.34E+03     13.         4.8        0.40         0.0         0.0         0.0         8.5         0.0         0.0         0.0         3.1         39.         1.3         1.7         6.0         0.0         0.0         0.0         0.0         0.0         0.0         0.0         33.         0.0         1.3         0.0         0.0         0.0         0.0         0.0         0.0         0.0         0.0         0.0         0.0         0.0         0.0        0.11E+04
   144  GLY      0.98         9.6        0.34         1.5        0.10         0.0         0.0         0.0         8.9         0.0         0.0         0.0         2.8         0.0         0.0         0.0         0.0         0.0         0.0         0.0         0.0         0.0         0.0         0.0         30.         0.0        0.35         0.0         0.0         0.0         0.0         0.0         0.0         0.0         0.0         0.0         0.0         0.0         0.0         54.    
   145  LEU       1.4         75.         35.         28.         0.0         0.0         0.0         0.0         9.9         0.0         0.0         0.0         5.3         5.3         34.         0.0         0.0         0.0         0.0         0.0         0.0         0.0         0.0         0.0         11.         0.0         0.0         0.0         0.0         0.0         0.0         0.0         0.0         0.0         0.0         0.0         0.0         0.0         0.0        0.21E+03
   146  HYP       7.7        0.23E+03     49.         1.5        0.10         0.0         0.0         0.0         0.0         0.0         0.0         0.0         4.1         0.0         0.0         0.0         0.0         0.0         0.0         0.0         0.0         0.0         0.0         0.0         3.8         0.0         13.         0.0         0.0         0.0         0.0         0.0         0.0         0.0         0.0         0.0         0.0         0.0         0.0        0.30E+03
   147  GLY       1.3         18.         4.7         3.9         0.0         0.0         0.0         0.0         13.         0.0         0.0         0.0         2.7         0.0         0.0         0.0         0.0         0.0         0.0         0.0         0.0         0.0         0.0         0.0         46.         0.0        0.66E-01     0.0         0.0         0.0         0.0         0.0         0.0         0.0         0.0         0.0         0.0         0.0         0.0         89.    
   148  GLU       1.7         23.         13.         5.0         0.0         0.0         0.0         0.0         9.6         0.0         0.0         0.0         6.0         36.         40.         3.2         0.0         0.0         0.0         0.0         0.0         0.0         0.0         0.0        0.19E+03     0.0         2.4         0.0         0.0         0.0         0.0         0.0         0.0         0.0         0.0         0.0         0.0         0.0         0.0        0.32E+03
   149  ARG       3.5         26.         9.5         3.6        0.17         0.0         0.0         0.0         7.1         0.0         0.0         0.0         5.3         5.4         28.         1.5         5.2         0.0         0.0         0.0         0.0         0.0         0.0         0.0         37.         0.0         1.3         0.0         0.0         0.0         0.0         0.0         0.0         0.0         0.0         0.0         0.0         0.0         0.0        0.13E+03
   150  GLY       3.9         11.        0.51         1.3        0.12         0.0         0.0         0.0         6.7         0.0         0.0         0.0         4.2         0.0         0.0         0.0         0.0         0.0         0.0         0.0         0.0         0.0         0.0         0.0         14.         0.0         3.0         0.0         0.0         0.0         0.0         0.0         0.0         0.0         0.0         0.0         0.0         0.0         0.0         45.    
   151  ARG      0.61E+03    0.41E+03     24.         22.        0.61         0.0         0.0         0.0         21.         0.0         0.0         0.0         2.3         7.2         25.         40.         33.         0.0         0.0         0.0         0.0         0.0         0.0         0.0         54.         0.0         1.9         0.0         0.0         0.0         0.0         0.0         0.0         0.0         0.0         0.0         0.0         0.0         0.0        0.13E+04
   152  HYP       8.4        0.24E+03     68.         3.4         2.5         0.0         0.0         0.0         0.0         0.0         0.0         0.0        0.12         0.0         0.0         0.0         0.0         0.0         0.0         0.0         0.0         0.0         0.0         0.0         9.7         0.0         9.5         0.0         0.0         0.0         0.0         0.0         0.0         0.0         0.0         0.0         0.0         0.0         0.0        0.34E+03
   153  GLY       1.4         8.9         6.1         5.3         0.0         0.0         0.0         0.0         11.         0.0         0.0         0.0        0.40         0.0         0.0         0.0         0.0         0.0         0.0         0.0         0.0         0.0         0.0         0.0         35.         0.0        0.67         0.0         0.0         0.0         0.0         0.0         0.0         0.0         0.0         0.0         0.0         0.0         0.0         68.    
   154  ALA       2.2         12.         7.4         1.2         0.0         0.0         0.0         0.0         14.         0.0         0.0         0.0         1.8         0.0         0.0         0.0         0.0         0.0         0.0         0.0         0.0         0.0         0.0         0.0        0.19E+03     0.0        0.39         0.0         0.0         0.0         0.0         0.0         0.0         0.0         0.0         0.0         0.0         0.0         0.0        0.23E+03
   155  PRO       3.7         63.         25.         5.6         0.0         0.0         0.0         0.0         0.0         0.0         0.0         0.0         3.7         3.8         1.6         5.5         0.0         0.0         0.0         0.0         0.0         0.0         0.0         0.0        0.12E+03     0.0         0.0         0.0         0.0         0.0         0.0         0.0         0.0         0.0         0.0         0.0         0.0         0.0         0.0        0.23E+03
   156  GLY       3.2         8.3         2.4         1.6         0.0         0.0         0.0         0.0         11.         0.0         0.0         0.0         2.3         0.0         0.0         0.0         0.0         0.0         0.0         0.0         0.0         0.0         0.0         0.0         96.         0.0        0.62         0.0         0.0         0.0         0.0         0.0         0.0         0.0         0.0         0.0         0.0         0.0         0.0        0.12E+03
   157  PRO       3.0         64.         30.        0.93         0.0         0.0         0.0         0.0         26.         0.0         0.0         0.0         2.0         26.         38.         34.         0.0         0.0         0.0         0.0         0.0         0.0         0.0         0.0        0.12E+03     0.0        0.17E-02     0.0         0.0         0.0         0.0         0.0         0.0         0.0         0.0         0.0         0.0         0.0         0.0        0.34E+03
   158  ALA       2.3         9.2         15.         1.8         0.0         0.0         0.0         0.0         13.         0.0         0.0         0.0         2.4         0.0         0.0         0.0         0.0         0.0         0.0         0.0         0.0         0.0         0.0         0.0        0.25E+03     0.0         0.0         0.0         0.0         0.0         0.0         0.0         0.0         0.0         0.0         0.0         0.0         0.0         0.0        0.29E+03
   159  GLY       1.4         5.8         1.0        0.52         0.0         0.0         0.0         0.0         13.         0.0         0.0         0.0        0.79         0.0         0.0         0.0         0.0         0.0         0.0         0.0         0.0         0.0         0.0         0.0         70.         0.0         0.0         0.0         0.0         0.0         0.0         0.0         0.0         0.0         0.0         0.0         0.0         0.0         0.0         92.    
   160  ALA       1.4         76.         11.         24.         0.0         0.0         0.0         0.0         17.         0.0         0.0         0.0         2.2         0.0         0.0         0.0         0.0         0.0         0.0         0.0         0.0         0.0         0.0         0.0        0.16E+03     0.0         0.0         0.0         0.0         0.0         0.0         0.0         0.0         0.0         0.0         0.0         0.0         0.0         0.0        0.29E+03
   161  ARG       2.1         28.         3.9         3.8        0.22         0.0         0.0         0.0         13.         0.0         0.0         0.0         4.4         2.4         1.3        0.25         16.         0.0         0.0         0.0         0.0         0.0         0.0         0.0         89.         0.0         0.0         0.0         0.0         0.0         0.0         0.0         0.0         0.0         0.0         0.0         0.0         0.0         0.0        0.16E+03
   162  GLY      0.94         6.9         1.2         1.9         0.0         0.0         0.0         0.0         12.         0.0         0.0         0.0         3.0         0.0         0.0         0.0         0.0         0.0         0.0         0.0         0.0         0.0         0.0         0.0         74.         0.0         0.0         0.0         0.0         0.0         0.0         0.0         0.0         0.0         0.0         0.0         0.0         0.0         0.0         99.    
   163  ASN       1.1         9.1         9.3         4.8         0.0         0.0         0.0         0.0         9.3         0.0         0.0         0.0         1.4         30.         13.         0.0         0.0         0.0         0.0         0.0         0.0         0.0         0.0         0.0        0.17E+03     0.0         0.0         0.0         0.0         0.0         0.0         0.0         0.0         0.0         0.0         0.0         0.0         0.0         0.0        0.24E+03
   164  ASP       2.1         12.         5.8         3.5        0.23         0.0         0.0         0.0         10.         0.0         0.0         0.0         2.0         40.         13.         0.0         0.0         0.0         0.0         0.0         0.0         0.0         0.0         0.0        0.14E+03     0.0         0.0         0.0         0.0         0.0         0.0         0.0         0.0         0.0         0.0         0.0         0.0         0.0         0.0        0.23E+03
   165  GLY       1.4         11.        0.30         1.1        0.23         0.0         0.0         0.0         9.6         0.0         0.0         0.0         1.8         0.0         0.0         0.0         0.0         0.0         0.0         0.0         0.0         0.0         0.0         0.0         48.         0.0         0.0         0.0         0.0         0.0         0.0         0.0         0.0         0.0         0.0         0.0         0.0         0.0         0.0         73.    
   166  ALA       1.5         6.8         4.1         2.3         0.0         0.0         0.0         0.0         12.         0.0         0.0         0.0         3.2         0.0         0.0         0.0         0.0         0.0         0.0         0.0         0.0         0.0         0.0         0.0        0.16E+03     0.0         0.0         0.0         0.0         0.0         0.0         0.0         0.0         0.0         0.0         0.0         0.0         0.0         0.0        0.19E+03
   167  THR       1.6         79.         14.         24.        0.57         0.0         0.0         0.0         9.0         0.0         0.0         0.0         2.9         59.         0.0         0.0         0.0         0.0         0.0         0.0         0.0         0.0         0.0         0.0         89.         0.0         0.0         0.0         0.0         0.0         0.0         0.0         0.0         0.0         0.0         0.0         0.0         0.0         0.0        0.28E+03
   168  GLY       1.4         7.3         2.7         1.7         0.0         0.0         0.0         0.0         11.         0.0         0.0         0.0        0.86         0.0         0.0         0.0         0.0         0.0         0.0         0.0         0.0         0.0         0.0         0.0         92.         0.0         0.0         0.0         0.0         0.0         0.0         0.0         0.0         0.0         0.0         0.0         0.0         0.0         0.0        0.12E+03
   169  ALA       1.3         75.         16.         24.        0.36         0.0         0.0         0.0         10.         0.0         0.0         0.0         1.2         0.0         0.0         0.0         0.0         0.0         0.0         0.0         0.0         0.0         0.0         0.0        0.22E+03     0.0         0.0         0.0         0.0         0.0         0.0         0.0         0.0         0.0         0.0         0.0         0.0         0.0         0.0        0.35E+03
   170  ALA       2.1         11.         4.1         1.1        0.22         0.0         0.0         0.0         14.         0.0         0.0         0.0         1.0         0.0         0.0         0.0         0.0         0.0         0.0         0.0         0.0         0.0         0.0         0.0        0.19E+03     0.0        0.46         0.0         0.0         0.0         0.0         0.0         0.0         0.0         0.0         0.0         0.0         0.0         0.0        0.22E+03
   171  GLY       2.2         11.         1.1         2.6        0.46         0.0         0.0         0.0         10.         0.0         0.0         0.0        0.93         0.0         0.0         0.0         0.0         0.0         0.0         0.0         0.0         0.0         0.0         0.0         42.         0.0        0.72         0.0         0.0         0.0         0.0         0.0         0.0         0.0         0.0         0.0         0.0         0.0         0.0         71.    
   172  PRO       1.8         56.         38.         3.0        0.28E-01     0.0         0.0         0.0         13.         0.0         0.0         0.0         5.0         7.9         2.1         1.5         0.0         0.0         0.0         0.0         0.0         0.0         0.0         0.0         16.         0.0         0.0         0.0         0.0         0.0         0.0         0.0         0.0         0.0         0.0         0.0         0.0         0.0         0.0        0.15E+03
   173  HYP       7.3        0.23E+03     51.         1.8         1.9         0.0         0.0         0.0         0.0         0.0         0.0         0.0         4.3         0.0         0.0         0.0         0.0         0.0         0.0         0.0         0.0         0.0         0.0         0.0         8.2         0.0         16.         0.0         0.0         0.0         0.0         0.0         0.0         0.0         0.0         0.0         0.0         0.0         0.0        0.32E+03
   174  GLY       2.5         11.         2.4         2.7         0.0         0.0         0.0         0.0         8.5         0.0         0.0         0.0        0.50         0.0         0.0         0.0         0.0         0.0         0.0         0.0         0.0         0.0         0.0         0.0         37.         0.0        0.60         0.0         0.0         0.0         0.0         0.0         0.0         0.0         0.0         0.0         0.0         0.0         0.0         65.    
   175  PRO       2.8         53.         21.         2.2        0.55E-01     0.0         0.0         0.0         11.         0.0         0.0         0.0         2.3         29.         38.         34.         0.0         0.0         0.0         0.0         0.0         0.0         0.0         0.0         18.         0.0         1.4         0.0         0.0         0.0         0.0         0.0         0.0         0.0         0.0         0.0         0.0         0.0         0.0        0.21E+03
   176  THR       2.6         25.         9.9         5.9         0.0         0.0         0.0         0.0         13.         0.0         0.0         0.0         2.3         3.9         0.0         0.0         0.0         0.0         0.0         0.0         0.0         0.0         0.0         0.0         7.7         0.0         2.1         0.0         0.0         0.0         0.0         0.0         0.0         0.0         0.0         0.0         0.0         0.0         0.0         72.    
   177  GLY       2.0         9.0         1.5        0.54         0.0         0.0         0.0         0.0         9.5         0.0         0.0         0.0        0.96         0.0         0.0         0.0         0.0         0.0         0.0         0.0         0.0         0.0         0.0         0.0         7.2         0.0        0.49         0.0         0.0         0.0         0.0         0.0         0.0         0.0         0.0         0.0         0.0         0.0         0.0         31.    
   178  PRO       2.8         53.         26.         1.7        0.25         0.0         0.0         0.0         14.         0.0         0.0         0.0         2.5         7.2         2.1        0.82         0.0         0.0         0.0         0.0         0.0         0.0         0.0         0.0         39.         0.0         0.0         0.0         0.0         0.0         0.0         0.0         0.0         0.0         0.0         0.0         0.0         0.0         0.0        0.15E+03
   179  ALA       2.3         18.         3.8         2.5         0.0         0.0         0.0         0.0         13.         0.0         0.0         0.0         4.8         0.0         0.0         0.0         0.0         0.0         0.0         0.0         0.0         0.0         0.0         0.0        0.15E+03     0.0         0.0         0.0         0.0         0.0         0.0         0.0         0.0         0.0         0.0         0.0         0.0         0.0         0.0        0.20E+03
   180  GLY       3.2         24.         2.6         1.5         0.0         0.0         0.0         0.0         10.         0.0         0.0         0.0         3.1         0.0         0.0         0.0         0.0         0.0         0.0         0.0         0.0         0.0         0.0         0.0         39.         0.0         2.9         0.0         0.0         0.0         0.0         0.0         0.0         0.0         0.0         0.0         0.0         0.0         0.0         87.    
   181  PRO       3.1        0.12E+03     39.         20.        0.35         0.0         0.0         0.0         13.         0.0         0.0         0.0         1.0         24.         35.         37.         0.0         0.0         0.0         0.0         0.0         0.0         0.0         0.0         73.         0.0        0.34         0.0         0.0         0.0         0.0         0.0         0.0         0.0         0.0         0.0         0.0         0.0         0.0        0.36E+03
   182  HYP       7.4        0.23E+03     67.         2.1         2.3         0.0         0.0         0.0         0.0         0.0         0.0         0.0        0.66         0.0         0.0         0.0         0.0         0.0         0.0         0.0         0.0         0.0         0.0         0.0         24.         0.0         10.         0.0         0.0         0.0         0.0         0.0         0.0         0.0         0.0         0.0         0.0         0.0         0.0        0.34E+03
   183  GLY       1.1         17.         4.4         5.4         1.6         0.0         0.0         0.0         9.7         0.0         0.0         0.0        0.85         0.0         0.0         0.0         0.0         0.0         0.0         0.0         0.0         0.0         0.0         0.0         74.         0.0         1.3         0.0         0.0         0.0         0.0         0.0         0.0         0.0         0.0         0.0         0.0         0.0         0.0        0.12E+03
   184  PHE       2.0         27.         14.         4.0        0.38         0.0         0.0         0.0         8.1         0.0         0.0         0.0         2.7         7.4         52.         0.0         0.0         0.0         0.0         0.0         0.0         0.0         0.0         0.0         29.         0.0         1.7         0.0         0.0         0.0         0.0         0.0         0.0         0.0         0.0         0.0         0.0         0.0         0.0        0.15E+03
   185  HYP       6.4        0.23E+03     45.         2.4        0.31         0.0         0.0         0.0         0.0         0.0         0.0         0.0         1.8         0.0         0.0         0.0         0.0         0.0         0.0         0.0         0.0         0.0         0.0         0.0         3.9         0.0         8.3         0.0         0.0         0.0         0.0         0.0         0.0         0.0         0.0         0.0         0.0         0.0         0.0        0.30E+03
   186  GLY      0.49         14.         3.8         4.6         0.0         0.0         0.0         0.0         5.9         0.0         0.0         0.0        0.43         0.0         0.0         0.0         0.0         0.0         0.0         0.0         0.0         0.0         0.0         0.0         29.         0.0        0.90         0.0         0.0         0.0         0.0         0.0         0.0         0.0         0.0         0.0         0.0         0.0         0.0         60.    
   187  ALA       1.5         79.         12.         24.        0.63         0.0         0.0         0.0         5.9         0.0         0.0         0.0         1.6         0.0         0.0         0.0         0.0         0.0         0.0         0.0         0.0         0.0         0.0         0.0        0.14E+03     0.0         1.3         0.0         0.0         0.0         0.0         0.0         0.0         0.0         0.0         0.0         0.0         0.0         0.0        0.27E+03
   188  VAL       1.6         70.         28.         24.        0.35         0.0         0.0         0.0         7.2         0.0         0.0         0.0         2.2         40.         0.0         0.0         0.0         0.0         0.0         0.0         0.0         0.0         0.0         0.0         34.         0.0        0.78         0.0         0.0         0.0         0.0         0.0         0.0         0.0         0.0         0.0         0.0         0.0         0.0        0.21E+03
   189  GLY       1.2         4.2         3.0        0.60        0.54         0.0         0.0         0.0         11.         0.0         0.0         0.0         1.1         0.0         0.0         0.0         0.0         0.0         0.0         0.0         0.0         0.0         0.0         0.0         53.         0.0        0.80         0.0         0.0         0.0         0.0         0.0         0.0         0.0         0.0         0.0         0.0         0.0         0.0         76.    
   190  ALA      0.78         72.         21.         24.         0.0         0.0         0.0         0.0         10.         0.0         0.0         0.0        0.51         0.0         0.0         0.0         0.0         0.0         0.0         0.0         0.0         0.0         0.0         0.0        0.23E+03     0.0         0.0         0.0         0.0         0.0         0.0         0.0         0.0         0.0         0.0         0.0         0.0         0.0         0.0        0.36E+03
   191  LYS       1.8         28.         16.         2.8         0.0         0.0         0.0         0.0         7.3         0.0         0.0         0.0        0.55         1.1         51.         3.1         21.         0.0         0.0         0.0         0.0         0.0         0.0         0.0        0.18E+03     0.0         0.0         0.0         0.0         0.0         0.0         0.0         0.0         0.0         0.0         0.0         0.0         0.0         0.0        0.32E+03
   192  GLY      0.82         6.8        0.19        0.62         0.0         0.0         0.0         0.0         9.5         0.0         0.0         0.0        0.51         0.0         0.0         0.0         0.0         0.0         0.0         0.0         0.0         0.0         0.0         0.0         79.         0.0         0.0         0.0         0.0         0.0         0.0         0.0         0.0         0.0         0.0         0.0         0.0         0.0         0.0         97.    
   193  GLU       1.3         9.0         8.6         1.5         0.0         0.0         0.0         0.0         8.0         0.0         0.0         0.0        0.63         34.         34.         9.0         0.0         0.0         0.0         0.0         0.0         0.0         0.0         0.0        0.17E+03     0.0         0.0         0.0         0.0         0.0         0.0         0.0         0.0         0.0         0.0         0.0         0.0         0.0         0.0        0.28E+03
   194  ALA       1.4         4.9         5.6         2.0         0.0         0.0         0.0         0.0         9.4         0.0         0.0         0.0         2.4         0.0         0.0         0.0         0.0         0.0         0.0         0.0         0.0         0.0         0.0         0.0        0.20E+03     0.0         0.0         0.0         0.0         0.0         0.0         0.0         0.0         0.0         0.0         0.0         0.0         0.0         0.0        0.22E+03
   195  GLY       1.9         21.         2.8         1.8        0.49         0.0         0.0         0.0         7.1         0.0         0.0         0.0         2.8         0.0         0.0         0.0         0.0         0.0         0.0         0.0         0.0         0.0         0.0         0.0         33.         0.0         0.0         0.0         0.0         0.0         0.0         0.0         0.0         0.0         0.0         0.0         0.0         0.0         0.0         71.    
   196  PRO       2.8         55.         23.         3.9         0.0         0.0         0.0         0.0         9.3         0.0         0.0         0.0        0.92         1.3         1.1        0.92         0.0         0.0         0.0         0.0         0.0         0.0         0.0         0.0         41.         0.0         0.0         0.0         0.0         0.0         0.0         0.0         0.0         0.0         0.0         0.0         0.0         0.0         0.0        0.14E+03
   197  GLN       2.1         85.         11.         23.        0.28         0.0         0.0         0.0         8.7         0.0         0.0         0.0        0.44         3.2        0.63E-01     2.3         0.0         0.0         0.0         0.0         0.0         0.0         0.0         0.0        0.15E+03     0.0         0.0         0.0         0.0         0.0         0.0         0.0         0.0         0.0         0.0         0.0         0.0         0.0         0.0        0.29E+03
   198  GLY       1.7         8.4         1.8         1.0        0.99E-01     0.0         0.0         0.0         7.3         0.0         0.0         0.0        0.62         0.0         0.0         0.0         0.0         0.0         0.0         0.0         0.0         0.0         0.0         0.0         30.         0.0         0.0         0.0         0.0         0.0         0.0         0.0         0.0         0.0         0.0         0.0         0.0         0.0         0.0         51.    
   199  PRO       3.1         55.         25.         2.1        0.20         0.0         0.0         0.0         12.         0.0         0.0         0.0         1.3         22.        0.90        0.47         0.0         0.0         0.0         0.0         0.0         0.0         0.0         0.0         14.         0.0         0.0         0.0         0.0         0.0         0.0         0.0         0.0         0.0         0.0         0.0         0.0         0.0         0.0        0.14E+03
   200  ARG      0.60E+03    0.33E+03     7.2         2.7        0.73E-01     0.0         0.0         0.0         10.         0.0         0.0         0.0         1.9         38.         1.2         3.1         35.         0.0         0.0         0.0         0.0         0.0         0.0         0.0         15.         0.0         0.0         0.0         0.0         0.0         0.0         0.0         0.0         0.0         0.0         0.0         0.0         0.0         0.0        0.10E+04
   201  GLY      0.48         5.8         1.1        0.84         0.0         0.0         0.0         0.0         10.         0.0         0.0         0.0         2.6         0.0         0.0         0.0         0.0         0.0         0.0         0.0         0.0         0.0         0.0         0.0         23.         0.0         0.0         0.0         0.0         0.0         0.0         0.0         0.0         0.0         0.0         0.0         0.0         0.0         0.0         44.    
   202  SER       1.1         8.0         5.5         1.3        0.16         0.0         0.0         0.0         8.6         0.0         0.0         0.0         1.6         39.         0.0         0.0         0.0         0.0         0.0         0.0         0.0         0.0         0.0         0.0        0.12E+03     0.0         0.0         0.0         0.0         0.0         0.0         0.0         0.0         0.0         0.0         0.0         0.0         0.0         0.0        0.18E+03
   203  GLU       1.2         75.         10.         25.        0.16         0.0         0.0         0.0         7.0         0.0         0.0         0.0         1.4         3.7        0.28         9.6         0.0         0.0         0.0         0.0         0.0         0.0         0.0         0.0        0.15E+03     0.0         0.0         0.0         0.0         0.0         0.0         0.0         0.0         0.0         0.0         0.0         0.0         0.0         0.0        0.29E+03
   204  GLY       1.3         9.0        0.86         1.4         0.0         0.0         0.0         0.0         8.1         0.0         0.0         0.0         1.4         0.0         0.0         0.0         0.0         0.0         0.0         0.0         0.0         0.0         0.0         0.0         38.         0.0         0.0         0.0         0.0         0.0         0.0         0.0         0.0         0.0         0.0         0.0         0.0         0.0         0.0         60.    
   205  PRO       3.1         65.         27.         1.1        0.87E-01     0.0         0.0         0.0         8.4         0.0         0.0         0.0        0.40         30.         38.         34.         0.0         0.0         0.0         0.0         0.0         0.0         0.0         0.0        0.11E+03     0.0         0.0         0.0         0.0         0.0         0.0         0.0         0.0         0.0         0.0         0.0         0.0         0.0         0.0        0.32E+03
   206  GLN       2.4         16.         15.         1.7        0.53         0.0         0.0         0.0         10.         0.0         0.0         0.0         1.1         7.0         1.2         4.2         0.0         0.0         0.0         0.0         0.0         0.0         0.0         0.0        0.21E+03     0.0         0.0         0.0         0.0         0.0         0.0         0.0         0.0         0.0         0.0         0.0         0.0         0.0         0.0        0.27E+03
   207  GLY       1.0         3.9        0.48        0.78        0.30         0.0         0.0         0.0         12.         0.0         0.0         0.0         2.7         0.0         0.0         0.0         0.0         0.0         0.0         0.0         0.0         0.0         0.0         0.0         57.         0.0         0.0         0.0         0.0         0.0         0.0         0.0         0.0         0.0         0.0         0.0         0.0         0.0         0.0         78.    
   208  VAL       1.9         17.         11.         2.3         0.0         0.0         0.0         0.0         9.9         0.0         0.0         0.0         2.7         55.         0.0         0.0         0.0         0.0         0.0         0.0         0.0         0.0         0.0         0.0         13.         0.0         0.0         0.0         0.0         0.0         0.0         0.0         0.0         0.0         0.0         0.0         0.0         0.0         0.0        0.11E+03
   209  ARG      0.60E+03    0.33E+03     5.7         3.7         0.0         0.0         0.0         0.0         9.6         0.0         0.0         0.0         2.7         3.9        0.39         40.         4.2         0.0         0.0         0.0         0.0         0.0         0.0         0.0         15.         0.0         0.0         0.0         0.0         0.0         0.0         0.0         0.0         0.0         0.0         0.0         0.0         0.0         0.0        0.10E+04
   210  GLY       1.0         6.0         1.7        0.98         1.6         0.0         0.0         0.0         14.         0.0         0.0         0.0         2.8         0.0         0.0         0.0         0.0         0.0         0.0         0.0         0.0         0.0         0.0         0.0         38.         0.0        0.23E-01     0.0         0.0         0.0         0.0         0.0         0.0         0.0         0.0         0.0         0.0         0.0         0.0         66.    
   211  GLU       2.7         18.         22.         2.9        0.54         0.0         0.0         0.0         9.1         0.0         0.0         0.0         4.5         29.        0.22         2.6         0.0         0.0         0.0         0.0         0.0         0.0         0.0         0.0        0.18E+03     0.0        0.45         0.0         0.0         0.0         0.0         0.0         0.0         0.0         0.0         0.0         0.0         0.0         0.0        0.27E+03
   212  HYP       4.2        0.24E+03     71.         1.5        0.86         0.0         0.0         0.0         0.0         0.0         0.0         0.0         3.8         0.0         0.0         0.0         0.0         0.0         0.0         0.0         0.0         0.0         0.0         0.0         39.         0.0         14.         0.0         0.0         0.0         0.0         0.0         0.0         0.0         0.0         0.0         0.0         0.0         0.0        0.37E+03
   213  GLY       1.1         8.5        0.77         1.4        0.52         0.0         0.0         0.0         7.9         0.0         0.0         0.0        0.41         0.0         0.0         0.0         0.0         0.0         0.0         0.0         0.0         0.0         0.0         0.0         61.         0.0         1.3         0.0         0.0         0.0         0.0         0.0         0.0         0.0         0.0         0.0         0.0         0.0         0.0         83.    
   214  PRO       2.6         60.         34.         2.7        0.47         0.0         0.0         0.0         6.7         0.0         0.0         0.0         4.7         31.         37.         30.         0.0         0.0         0.0         0.0         0.0         0.0         0.0         0.0         19.         0.0        0.70         0.0         0.0         0.0         0.0         0.0         0.0         0.0         0.0         0.0         0.0         0.0         0.0        0.23E+03
   215  HYP       6.6        0.23E+03     68.        0.68        0.29         0.0         0.0         0.0         0.0         0.0         0.0         0.0         4.3         0.0         0.0         0.0         0.0         0.0         0.0         0.0         0.0         0.0         0.0         0.0         8.1         0.0         8.0         0.0         0.0         0.0         0.0         0.0         0.0         0.0         0.0         0.0         0.0         0.0         0.0        0.33E+03
   216  GLY       1.5         11.         2.4        0.36         0.0         0.0         0.0         0.0         6.1         0.0         0.0         0.0        0.43         0.0         0.0         0.0         0.0         0.0         0.0         0.0         0.0         0.0         0.0         0.0         40.         0.0         2.0         0.0         0.0         0.0         0.0         0.0         0.0         0.0         0.0         0.0         0.0         0.0         0.0         65.    
   217  PRO       3.5         55.         24.         2.3        0.43         0.0         0.0         0.0         9.8         0.0         0.0         0.0        0.94         30.         37.         32.         0.0         0.0         0.0         0.0         0.0         0.0         0.0         0.0         42.         0.0         1.4         0.0         0.0         0.0         0.0         0.0         0.0         0.0         0.0         0.0         0.0         0.0         0.0        0.24E+03
   218  ALA       2.1         7.5         7.8         1.5         0.0         0.0         0.0         0.0         9.4         0.0         0.0         0.0         1.7         0.0         0.0         0.0         0.0         0.0         0.0         0.0         0.0         0.0         0.0         0.0        0.19E+03     0.0        0.70         0.0         0.0         0.0         0.0         0.0         0.0         0.0         0.0         0.0         0.0         0.0         0.0        0.22E+03
   219  GLY       1.7         11.         1.8        0.85         0.0         0.0         0.0         0.0         8.3         0.0         0.0         0.0         1.6         0.0         0.0         0.0         0.0         0.0         0.0         0.0         0.0         0.0         0.0         0.0         66.         0.0        0.14         0.0         0.0         0.0         0.0         0.0         0.0         0.0         0.0         0.0         0.0         0.0         0.0         92.    
   220  ALA       1.3         8.6         7.6         1.2         0.0         0.0         0.0         0.0         10.         0.0         0.0         0.0         1.0         0.0         0.0         0.0         0.0         0.0         0.0         0.0         0.0         0.0         0.0         0.0        0.21E+03     0.0         0.0         0.0         0.0         0.0         0.0         0.0         0.0         0.0         0.0         0.0         0.0         0.0         0.0        0.24E+03
   221  ALA      0.68         75.         9.8         22.        0.46         0.0         0.0         0.0         12.         0.0         0.0         0.0        0.87         0.0         0.0         0.0         0.0         0.0         0.0         0.0         0.0         0.0         0.0         0.0        0.20E+03     0.0         0.0         0.0         0.0         0.0         0.0         0.0         0.0         0.0         0.0         0.0         0.0         0.0         0.0        0.32E+03
   222  GLY       1.3         13.        0.70        0.95         0.0         0.0         0.0         0.0         13.         0.0         0.0         0.0         3.7         0.0         0.0         0.0         0.0         0.0         0.0         0.0         0.0         0.0         0.0         0.0         44.         0.0         0.0         0.0         0.0         0.0         0.0         0.0         0.0         0.0         0.0         0.0         0.0         0.0         0.0         76.    
   223  PRO       3.2         64.         34.         2.6        0.58         0.0         0.0         0.0         12.         0.0         0.0         0.0         5.7        0.18        0.82         3.1         0.0         0.0         0.0         0.0         0.0         0.0         0.0         0.0        0.11E+03     0.0         0.0         0.0         0.0         0.0         0.0         0.0         0.0         0.0         0.0         0.0         0.0         0.0         0.0        0.24E+03
   224  ALA       2.3         11.         14.         1.7        0.58         0.0         0.0         0.0         11.         0.0         0.0         0.0         2.8         0.0         0.0         0.0         0.0         0.0         0.0         0.0         0.0         0.0         0.0         0.0        0.26E+03     0.0         0.0         0.0         0.0         0.0         0.0         0.0         0.0         0.0         0.0         0.0         0.0         0.0         0.0        0.30E+03
   225  GLY       1.8         3.6         1.5        0.76         0.0         0.0         0.0         0.0         7.8         0.0         0.0         0.0         1.9         0.0         0.0         0.0         0.0         0.0         0.0         0.0         0.0         0.0         0.0         0.0         77.         0.0         1.2         0.0         0.0         0.0         0.0         0.0         0.0         0.0         0.0         0.0         0.0         0.0         0.0         95.    
   226  ASN       3.0         19.         20.         2.5        0.11         0.0         0.0         0.0         14.         0.0         0.0         0.0         4.7         42.         14.         0.0         0.0         0.0         0.0         0.0         0.0         0.0         0.0         0.0        0.12E+03     0.0         1.2         0.0         0.0         0.0         0.0         0.0         0.0         0.0         0.0         0.0         0.0         0.0         0.0        0.24E+03
   227  HYP       9.7        0.23E+03     73.         2.3        0.47E-01     0.0         0.0         0.0         0.0         0.0         0.0         0.0         3.5         0.0         0.0         0.0         0.0         0.0         0.0         0.0         0.0         0.0         0.0         0.0         33.         0.0         10.         0.0         0.0         0.0         0.0         0.0         0.0         0.0         0.0         0.0         0.0         0.0         0.0        0.37E+03
   228  GLY      0.63         4.4         6.4         5.1         0.0         0.0         0.0         0.0         8.1         0.0         0.0         0.0         1.6         0.0         0.0         0.0         0.0         0.0         0.0         0.0         0.0         0.0         0.0         0.0        0.11E+03     0.0        0.67         0.0         0.0         0.0         0.0         0.0         0.0         0.0         0.0         0.0         0.0         0.0         0.0        0.13E+03
   229  ALA      0.76         6.3         7.2         2.6        0.20         0.0         0.0         0.0         5.9         0.0         0.0         0.0         2.3         0.0         0.0         0.0         0.0         0.0         0.0         0.0         0.0         0.0         0.0         0.0        0.20E+03     0.0        0.71         0.0         0.0         0.0         0.0         0.0         0.0         0.0         0.0         0.0         0.0         0.0         0.0        0.22E+03
   230  ASP      0.78         75.         22.         25.        0.12         0.0         0.0         0.0         4.9         0.0         0.0         0.0         2.0         48.         3.4         0.0         0.0         0.0         0.0         0.0         0.0         0.0         0.0         0.0         93.         0.0         2.7         0.0         0.0         0.0         0.0         0.0         0.0         0.0         0.0         0.0         0.0         0.0         0.0        0.28E+03
   231  GLY       1.6         5.2         1.9        0.30        0.32         0.0         0.0         0.0         7.7         0.0         0.0         0.0         1.4         0.0         0.0         0.0         0.0         0.0         0.0         0.0         0.0         0.0         0.0         0.0         96.         0.0         2.0         0.0         0.0         0.0         0.0         0.0         0.0         0.0         0.0         0.0         0.0         0.0         0.0        0.12E+03
   232  GLN       3.3         19.         22.         3.0        0.37         0.0         0.0         0.0         7.8         0.0         0.0         0.0         3.0         43.         5.5         4.3         0.0         0.0         0.0         0.0         0.0         0.0         0.0         0.0        0.16E+03     0.0         1.1         0.0         0.0         0.0         0.0         0.0         0.0         0.0         0.0         0.0         0.0         0.0         0.0        0.27E+03
   233  HYP       6.8        0.23E+03     67.         1.8        0.15         0.0         0.0         0.0         0.0         0.0         0.0         0.0         2.9         0.0         0.0         0.0         0.0         0.0         0.0         0.0         0.0         0.0         0.0         0.0         34.         0.0         9.3         0.0         0.0         0.0         0.0         0.0         0.0         0.0         0.0         0.0         0.0         0.0         0.0        0.35E+03
   234  GLY      0.73         3.4         2.7         1.6         1.3         0.0         0.0         0.0         8.9         0.0         0.0         0.0        0.72         0.0         0.0         0.0         0.0         0.0         0.0         0.0         0.0         0.0         0.0         0.0         85.         0.0         3.0         0.0         0.0         0.0         0.0         0.0         0.0         0.0         0.0         0.0         0.0         0.0         0.0        0.11E+03
   235  ALA       1.1         72.         11.         26.        0.52         0.0         0.0         0.0         13.         0.0         0.0         0.0         1.1         0.0         0.0         0.0         0.0         0.0         0.0         0.0         0.0         0.0         0.0         0.0        0.20E+03     0.0         1.7         0.0         0.0         0.0         0.0         0.0         0.0         0.0         0.0         0.0         0.0         0.0         0.0        0.33E+03
   236  LYS       2.4         25.         19.         2.2        0.37         0.0         0.0         0.0         17.         0.0         0.0         0.0         1.2         1.1         3.9         24.         1.9         0.0         0.0         0.0         0.0         0.0         0.0         0.0        0.17E+03     0.0         1.4         0.0         0.0         0.0         0.0         0.0         0.0         0.0         0.0         0.0         0.0         0.0         0.0        0.27E+03
   237  GLY       1.6         10.         3.6         1.5         2.0         0.0         0.0         0.0         23.         0.0         0.0         0.0         3.3         0.0         0.0         0.0         0.0         0.0         0.0         0.0         0.0         0.0         0.0         0.0         86.         0.0        0.31E-01     0.0         0.0         0.0         0.0         0.0         0.0         0.0         0.0         0.0         0.0         0.0         0.0        0.13E+03
   238  ALA       1.9         19.         14.         5.0         1.6         0.0         0.0         0.0         15.         0.0         0.0         0.0         2.5         0.0         0.0         0.0         0.0         0.0         0.0         0.0         0.0         0.0         0.0         0.0        0.22E+03     0.0        0.50         0.0         0.0         0.0         0.0         0.0         0.0         0.0         0.0         0.0         0.0         0.0         0.0        0.28E+03
   239  ASN       3.3         86.         16.         19.        0.87         0.0         0.0         0.0         23.         0.0         0.0         0.0         2.6         32.         4.0         0.0         0.0         0.0         0.0         0.0         0.0         0.0         0.0         0.0        0.20E+03     0.0         0.0         0.0         0.0         0.0         0.0         0.0         0.0         0.0         0.0         0.0         0.0         0.0         0.0        0.39E+03
   240  GLY      0.56         5.5         1.4         1.5        0.28         0.0         0.0         0.0         9.9         0.0         0.0         0.0         3.3         0.0         0.0         0.0         0.0         0.0         0.0         0.0         0.0         0.0         0.0         0.0         98.         0.0        0.37         0.0         0.0         0.0         0.0         0.0         0.0         0.0         0.0         0.0         0.0         0.0         0.0        0.12E+03
   241  ALA      0.85         12.         16.        0.95         0.0         0.0         0.0         0.0         11.         0.0         0.0         0.0         2.6         0.0         0.0         0.0         0.0         0.0         0.0         0.0         0.0         0.0         0.0         0.0        0.21E+03     0.0         2.3         0.0         0.0         0.0         0.0         0.0         0.0         0.0         0.0         0.0         0.0         0.0         0.0        0.26E+03
   242  HYP       9.8        0.23E+03     67.         1.2         1.3         0.0         0.0         0.0         0.0         0.0         0.0         0.0         1.8         0.0         0.0         0.0         0.0         0.0         0.0         0.0         0.0         0.0         0.0         0.0         36.         0.0         19.         0.0         0.0         0.0         0.0         0.0         0.0         0.0         0.0         0.0         0.0         0.0         0.0        0.36E+03
   243  GLY       4.7         14.         1.5         2.7        0.12         0.0         0.0         0.0         11.         0.0         0.0         0.0         2.3         0.0         0.0         0.0         0.0         0.0         0.0         0.0         0.0         0.0         0.0         0.0         12.         0.0         2.4         0.0         0.0         0.0         0.0         0.0         0.0         0.0         0.0         0.0         0.0         0.0         0.0         51.    
   244  ILE       5.4         82.         25.         19.         1.3         0.0         0.0         0.0         13.         0.0         0.0         0.0         4.2         57.         2.8         0.0         0.0         0.0         0.0         0.0         0.0         0.0         0.0         0.0         16.         0.0         3.0         0.0         0.0         0.0         0.0         0.0         0.0         0.0         0.0         0.0         0.0         0.0         0.0        0.23E+03
   245  ALA       2.5         83.         18.         26.        0.46         0.0         0.0         0.0         11.         0.0         0.0         0.0         2.9         0.0         0.0         0.0         0.0         0.0         0.0         0.0         0.0         0.0         0.0         0.0         17.         0.0         4.7         0.0         0.0         0.0         0.0         0.0         0.0         0.0         0.0         0.0         0.0         0.0         0.0        0.16E+03
   246  GLY      0.83         9.0         1.8        0.85         0.0         0.0         0.0         0.0         12.         0.0         0.0         0.0         2.1         0.0         0.0         0.0         0.0         0.0         0.0         0.0         0.0         0.0         0.0         0.0         87.         0.0         1.7         0.0         0.0         0.0         0.0         0.0         0.0         0.0         0.0         0.0         0.0         0.0         0.0        0.12E+03
   247  ALA       1.2         8.9         13.         1.5        0.21         0.0         0.0         0.0         9.5         0.0         0.0         0.0         2.2         0.0         0.0         0.0         0.0         0.0         0.0         0.0         0.0         0.0         0.0         0.0        0.20E+03     0.0         0.0         0.0         0.0         0.0         0.0         0.0         0.0         0.0         0.0         0.0         0.0         0.0         0.0        0.24E+03
   248  HYP       7.2        0.22E+03     62.         4.8        0.16         0.0         0.0         0.0         0.0         0.0         0.0         0.0         1.1         0.0         0.0         0.0         0.0         0.0         0.0         0.0         0.0         0.0         0.0         0.0         43.         0.0         16.         0.0         0.0         0.0         0.0         0.0         0.0         0.0         0.0         0.0         0.0         0.0         0.0        0.36E+03
   249  GLY       1.5         16.         19.         8.0         0.0         0.0         0.0         0.0         9.7         0.0         0.0         0.0        0.57         0.0         0.0         0.0         0.0         0.0         0.0         0.0         0.0         0.0         0.0         0.0         65.         0.0         2.5         0.0         0.0         0.0         0.0         0.0         0.0         0.0         0.0         0.0         0.0         0.0         0.0        0.12E+03
   250  PHE       1.0         19.         14.         2.8        0.94E-01     0.0         0.0         0.0         5.5         0.0         0.0         0.0        0.72        0.89         3.9         0.0         0.0         0.0         0.0         0.0         0.0         0.0         0.0         0.0         20.         0.0         1.3         0.0         0.0         0.0         0.0         0.0         0.0         0.0         0.0         0.0         0.0         0.0         0.0         68.    
   251  HYP       7.4        0.22E+03     45.         1.4        0.94E-01     0.0         0.0         0.0         0.0         0.0         0.0         0.0        0.15         0.0         0.0         0.0         0.0         0.0         0.0         0.0         0.0         0.0         0.0         0.0         3.0         0.0         6.2         0.0         0.0         0.0         0.0         0.0         0.0         0.0         0.0         0.0         0.0         0.0         0.0        0.28E+03
   252  GLY       1.6         3.1         1.8         3.0        0.43         0.0         0.0         0.0         6.2         0.0         0.0         0.0         1.4         0.0         0.0         0.0         0.0         0.0         0.0         0.0         0.0         0.0         0.0         0.0         34.         0.0        0.35         0.0         0.0         0.0         0.0         0.0         0.0         0.0         0.0         0.0         0.0         0.0         0.0         52.    
   253  ALA      0.86         7.3         4.2         3.9        0.38         0.0         0.0         0.0         7.5         0.0         0.0         0.0         2.0         0.0         0.0         0.0         0.0         0.0         0.0         0.0         0.0         0.0         0.0         0.0        0.15E+03     0.0        0.87         0.0         0.0         0.0         0.0         0.0         0.0         0.0         0.0         0.0         0.0         0.0         0.0        0.18E+03
   254  ARG       1.7         17.         18.         3.4         0.0         0.0         0.0         0.0         8.3         0.0         0.0         0.0         2.5         36.         18.         37.         20.         0.0         0.0         0.0         0.0         0.0         0.0         0.0         36.         0.0        0.38         0.0         0.0         0.0         0.0         0.0         0.0         0.0         0.0         0.0         0.0         0.0         0.0        0.20E+03
   255  GLY       1.4         14.         2.3        0.88         0.0         0.0         0.0         0.0         8.8         0.0         0.0         0.0         2.3         0.0         0.0         0.0         0.0         0.0         0.0         0.0         0.0         0.0         0.0         0.0         4.0         0.0        0.39         0.0         0.0         0.0         0.0         0.0         0.0         0.0         0.0         0.0         0.0         0.0         0.0         35.    
   256  PRO       1.9        0.11E+03     28.         24.        0.40         0.0         0.0         0.0         10.         0.0         0.0         0.0        0.46         2.7        0.51        0.75         0.0         0.0         0.0         0.0         0.0         0.0         0.0         0.0         20.         0.0        0.37         0.0         0.0         0.0         0.0         0.0         0.0         0.0         0.0         0.0         0.0         0.0         0.0        0.20E+03
   257  SER       1.6         6.6         3.8        0.96         0.0         0.0         0.0         0.0         9.8         0.0         0.0         0.0         1.1         39.         0.0         0.0         0.0         0.0         0.0         0.0         0.0         0.0         0.0         0.0         72.         0.0         0.0         0.0         0.0         0.0         0.0         0.0         0.0         0.0         0.0         0.0         0.0         0.0         0.0        0.13E+03
   258  GLY       1.5         18.         1.3         1.2         0.0         0.0         0.0         0.0         7.4         0.0         0.0         0.0         1.3         0.0         0.0         0.0         0.0         0.0         0.0         0.0         0.0         0.0         0.0         0.0         37.         0.0         0.0         0.0         0.0         0.0         0.0         0.0         0.0         0.0         0.0         0.0         0.0         0.0         0.0         67.    
   259  PRO       2.2         54.         18.         6.1         0.0         0.0         0.0         0.0         15.         0.0         0.0         0.0         1.3         2.4         2.0         4.0         0.0         0.0         0.0         0.0         0.0         0.0         0.0         0.0         40.         0.0         0.0         0.0         0.0         0.0         0.0         0.0         0.0         0.0         0.0         0.0         0.0         0.0         0.0        0.14E+03
   260  GLN       2.1         14.         5.2         1.8        0.57E-01     0.0         0.0         0.0         11.         0.0         0.0         0.0         2.5         45.        0.13         6.9         0.0         0.0         0.0         0.0         0.0         0.0         0.0         0.0        0.14E+03     0.0         0.0         0.0         0.0         0.0         0.0         0.0         0.0         0.0         0.0         0.0         0.0         0.0         0.0        0.23E+03
   261  GLY       2.0         12.         1.3         1.4         0.0         0.0         0.0         0.0         10.         0.0         0.0         0.0         1.7         0.0         0.0         0.0         0.0         0.0         0.0         0.0         0.0         0.0         0.0         0.0         27.         0.0         0.0         0.0         0.0         0.0         0.0         0.0         0.0         0.0         0.0         0.0         0.0         0.0         0.0         55.    
   262  PRO       2.3         49.         20.         4.6         0.0         0.0         0.0         0.0         12.         0.0         0.0         0.0        0.97        0.99         1.2         3.6         0.0         0.0         0.0         0.0         0.0         0.0         0.0         0.0         14.         0.0         0.0         0.0         0.0         0.0         0.0         0.0         0.0         0.0         0.0         0.0         0.0         0.0         0.0        0.11E+03
   263  GLY      0.87         9.0        0.63         1.1        0.29         0.0         0.0         0.0         18.         0.0         0.0         0.0         1.2         0.0         0.0         0.0         0.0         0.0         0.0         0.0         0.0         0.0         0.0         0.0         36.         0.0         0.0         0.0         0.0         0.0         0.0         0.0         0.0         0.0         0.0         0.0         0.0         0.0         0.0         68.    
   264  GLY       2.8         18.         3.2        0.53        0.55E-01     0.0         0.0         0.0         15.         0.0         0.0         0.0         79.         0.0         0.0         0.0         0.0         0.0         0.0         0.0         0.0         0.0         0.0         0.0         48.         0.0         3.5         0.0         0.0         0.0         0.0         0.0         0.0         0.0         0.0         0.0         0.0         0.0         0.0        0.17E+03
   265  PRO       7.2         58.         32.         4.6        0.60E-01     0.0         0.0         0.0         12.         0.0         0.0         0.0         84.         30.         1.8         4.0         0.0         0.0         0.0         0.0         0.0         0.0         0.0         0.0         36.         0.0         0.0         0.0         0.0         0.0         0.0         0.0         0.0         0.0         0.0         0.0         0.0         0.0         0.0        0.27E+03
   266  HYP       8.7        0.23E+03     68.        0.70        0.60E-01     0.0         0.0         0.0         0.0         0.0         0.0         0.0         4.9         0.0         0.0         0.0         0.0         0.0         0.0         0.0         0.0         0.0         0.0         0.0         13.         0.0         12.         0.0         0.0         0.0         0.0         0.0         0.0         0.0         0.0         0.0         0.0         0.0         0.0        0.34E+03
   267  GLY       2.2         10.         3.0         1.8         0.0         0.0         0.0         0.0         5.7         0.0         0.0         0.0        0.30         0.0         0.0         0.0         0.0         0.0         0.0         0.0         0.0         0.0         0.0         0.0         50.         0.0        0.72         0.0         0.0         0.0         0.0         0.0         0.0         0.0         0.0         0.0         0.0         0.0         0.0         74.    
   268  PRO       2.2         49.         22.         2.4         0.0         0.0         0.0         0.0         8.9         0.0         0.0         0.0         1.6         28.         38.         35.         0.0         0.0         0.0         0.0         0.0         0.0         0.0         0.0         41.         0.0        0.35         0.0         0.0         0.0         0.0         0.0         0.0         0.0         0.0         0.0         0.0         0.0         0.0        0.23E+03
   269  LYS       2.0         23.         8.7         1.7        0.19         0.0         0.0         0.0         12.         0.0         0.0         0.0         2.8         41.         50.         1.0        0.40         0.0         0.0         0.0         0.0         0.0         0.0         0.0        0.13E+03     0.0         1.2         0.0         0.0         0.0         0.0         0.0         0.0         0.0         0.0         0.0         0.0         0.0         0.0        0.28E+03
   270  GLY      0.96         13.         1.2         1.0        0.12E-01     0.0         0.0         0.0         7.5         0.0         0.0         0.0         2.6         0.0         0.0         0.0         0.0         0.0         0.0         0.0         0.0         0.0         0.0         0.0         48.         0.0         2.1         0.0         0.0         0.0         0.0         0.0         0.0         0.0         0.0         0.0         0.0         0.0         0.0         77.    
   271  ASN      0.93         10.         5.7         3.0        0.14         0.0         0.0         0.0         11.         0.0         0.0         0.0         1.2         43.         2.2         0.0         0.0         0.0         0.0         0.0         0.0         0.0         0.0         0.0        0.15E+03     0.0         0.0         0.0         0.0         0.0         0.0         0.0         0.0         0.0         0.0         0.0         0.0         0.0         0.0        0.22E+03
   272  SER       1.0         6.4         5.6         2.3         0.0         0.0         0.0         0.0         5.5         0.0         0.0         0.0         2.6         38.         0.0         0.0         0.0         0.0         0.0         0.0         0.0         0.0         0.0         0.0        0.10E+03     0.0        0.22         0.0         0.0         0.0         0.0         0.0         0.0         0.0         0.0         0.0         0.0         0.0         0.0        0.16E+03
   273  GLY      0.48         14.        0.51E-01     1.7         0.0         0.0         0.0         0.0         7.2         0.0         0.0         0.0         3.4         0.0         0.0         0.0         0.0         0.0         0.0         0.0         0.0         0.0         0.0         0.0         42.         0.0        0.13         0.0         0.0         0.0         0.0         0.0         0.0         0.0         0.0         0.0         0.0         0.0         0.0         69.    
   274  GLU       1.0         29.         11.         2.7        0.57         0.0         0.0         0.0         9.2         0.0         0.0         0.0         2.6         42.         2.3         9.6         0.0         0.0         0.0         0.0         0.0         0.0         0.0         0.0        0.13E+03     0.0         0.0         0.0         0.0         0.0         0.0         0.0         0.0         0.0         0.0         0.0         0.0         0.0         0.0        0.24E+03
   275  HYP       7.0        0.22E+03     43.         2.2        0.28         0.0         0.0         0.0         0.0         0.0         0.0         0.0         1.6         0.0         0.0         0.0         0.0         0.0         0.0         0.0         0.0         0.0         0.0         0.0         22.         0.0         6.6         0.0         0.0         0.0         0.0         0.0         0.0         0.0         0.0         0.0         0.0         0.0         0.0        0.30E+03
   276  GLY      0.79         4.5         3.1         2.9         0.0         0.0         0.0         0.0         5.4         0.0         0.0         0.0        0.48         0.0         0.0         0.0         0.0         0.0         0.0         0.0         0.0         0.0         0.0         0.0         29.         0.0         1.4         0.0         0.0         0.0         0.0         0.0         0.0         0.0         0.0         0.0         0.0         0.0         0.0         47.    
   277  ALA       1.6         80.         21.         23.        0.71         0.0         0.0         0.0         7.8         0.0         0.0         0.0         1.8         0.0         0.0         0.0         0.0         0.0         0.0         0.0         0.0         0.0         0.0         0.0        0.16E+03     0.0         2.0         0.0         0.0         0.0         0.0         0.0         0.0         0.0         0.0         0.0         0.0         0.0         0.0        0.30E+03
   278  HYP       7.8        0.23E+03     57.         1.3        0.71         0.0         0.0         0.0         0.0         0.0         0.0         0.0         1.3         0.0         0.0         0.0         0.0         0.0         0.0         0.0         0.0         0.0         0.0         0.0         28.         0.0         2.9         0.0         0.0         0.0         0.0         0.0         0.0         0.0         0.0         0.0         0.0         0.0         0.0        0.33E+03
   279  GLY      0.80         11.         2.7         1.8         0.0         0.0         0.0         0.0         5.9         0.0         0.0         0.0         1.4         0.0         0.0         0.0         0.0         0.0         0.0         0.0         0.0         0.0         0.0         0.0         21.         0.0         2.3         0.0         0.0         0.0         0.0         0.0         0.0         0.0         0.0         0.0         0.0         0.0         0.0         47.    
   280  SER       1.4         80.         15.         23.         1.6         0.0         0.0         0.0         8.1         0.0         0.0         0.0         4.3         38.         0.0         0.0         0.0         0.0         0.0         0.0         0.0         0.0         0.0         0.0        0.13E+03     0.0        0.95         0.0         0.0         0.0         0.0         0.0         0.0         0.0         0.0         0.0         0.0         0.0         0.0        0.30E+03
   281  LYS       2.0         87.         15.         23.         1.1         0.0         0.0         0.0         10.         0.0         0.0         0.0         5.1         3.5         1.1         30.        0.68E-01     0.0         0.0         0.0         0.0         0.0         0.0         0.0        0.16E+03     0.0        0.75         0.0         0.0         0.0         0.0         0.0         0.0         0.0         0.0         0.0         0.0         0.0         0.0        0.34E+03
   282  GLY      0.61         3.8         1.1         1.1        0.36         0.0         0.0         0.0         8.7         0.0         0.0         0.0         3.7         0.0         0.0         0.0         0.0         0.0         0.0         0.0         0.0         0.0         0.0         0.0         46.         0.0         1.1         0.0         0.0         0.0         0.0         0.0         0.0         0.0         0.0         0.0         0.0         0.0         0.0         67.    
   283  ASP      0.85         77.         14.         26.        0.19         0.0         0.0         0.0         10.         0.0         0.0         0.0         2.4         2.2         6.8         0.0         0.0         0.0         0.0         0.0         0.0         0.0         0.0         0.0        0.11E+03     0.0        0.93         0.0         0.0         0.0         0.0         0.0         0.0         0.0         0.0         0.0         0.0         0.0         0.0        0.26E+03
   284  THR       1.5         82.         17.         22.         0.0         0.0         0.0         0.0         15.         0.0         0.0         0.0         1.3         68.         0.0         0.0         0.0         0.0         0.0         0.0         0.0         0.0         0.0         0.0         28.         0.0         0.0         0.0         0.0         0.0         0.0         0.0         0.0         0.0         0.0         0.0         0.0         0.0         0.0        0.23E+03
   285  GLY      0.84         7.4         3.1         1.6        0.44         0.0         0.0         0.0         11.         0.0         0.0         0.0         2.0         0.0         0.0         0.0         0.0         0.0         0.0         0.0         0.0         0.0         0.0         0.0         63.         0.0         0.0         0.0         0.0         0.0         0.0         0.0         0.0         0.0         0.0         0.0         0.0         0.0         0.0         89.    
   286  ALA      0.87         7.9         14.         2.3        0.67E-02     0.0         0.0         0.0         11.         0.0         0.0         0.0         2.6         0.0         0.0         0.0         0.0         0.0         0.0         0.0         0.0         0.0         0.0         0.0        0.21E+03     0.0         0.0         0.0         0.0         0.0         0.0         0.0         0.0         0.0         0.0         0.0         0.0         0.0         0.0        0.25E+03
   287  LYS       1.1         34.         17.         2.1         0.0         0.0         0.0         0.0         8.2         0.0         0.0         0.0         1.8         30.         32.         29.         22.         0.0         0.0         0.0         0.0         0.0         0.0         0.0        0.15E+03     0.0         0.0         0.0         0.0         0.0         0.0         0.0         0.0         0.0         0.0         0.0         0.0         0.0         0.0        0.33E+03
   288  GLY      0.73         8.6        0.60        0.59         0.0         0.0         0.0         0.0         5.7         0.0         0.0         0.0        0.75         0.0         0.0         0.0         0.0         0.0         0.0         0.0         0.0         0.0         0.0         0.0         63.         0.0        0.36         0.0         0.0         0.0         0.0         0.0         0.0         0.0         0.0         0.0         0.0         0.0         0.0         80.    
   289  GLU       2.0         23.         10.         1.8        0.43         0.0         0.0         0.0         5.5         0.0         0.0         0.0         1.4         42.         32.         3.2         0.0         0.0         0.0         0.0         0.0         0.0         0.0         0.0        0.13E+03     0.0         0.0         0.0         0.0         0.0         0.0         0.0         0.0         0.0         0.0         0.0         0.0         0.0         0.0        0.25E+03
   290  HYP       6.3        0.23E+03     48.         2.3        0.29         0.0         0.0         0.0         0.0         0.0         0.0         0.0         1.4         0.0         0.0         0.0         0.0         0.0         0.0         0.0         0.0         0.0         0.0         0.0         23.         0.0         5.1         0.0         0.0         0.0         0.0         0.0         0.0         0.0         0.0         0.0         0.0         0.0         0.0        0.31E+03
   291  GLY       1.0         13.         3.1         4.5        0.38         0.0         0.0         0.0         3.9         0.0         0.0         0.0        0.34         0.0         0.0         0.0         0.0         0.0         0.0         0.0         0.0         0.0         0.0         0.0         9.8         0.0         1.2         0.0         0.0         0.0         0.0         0.0         0.0         0.0         0.0         0.0         0.0         0.0         0.0         37.    
   292  PRO       1.7         52.         27.         1.8         0.0         0.0         0.0         0.0         8.7         0.0         0.0         0.0         1.7         29.         38.         34.         0.0         0.0         0.0         0.0         0.0         0.0         0.0         0.0         7.9         0.0         2.5         0.0         0.0         0.0         0.0         0.0         0.0         0.0         0.0         0.0         0.0         0.0         0.0        0.20E+03
   293  VAL       2.1         72.         24.         20.         0.0         0.0         0.0         0.0         8.4         0.0         0.0         0.0         3.4         56.         0.0         0.0         0.0         0.0         0.0         0.0         0.0         0.0         0.0         0.0         18.         0.0        0.98         0.0         0.0         0.0         0.0         0.0         0.0         0.0         0.0         0.0         0.0         0.0         0.0        0.20E+03
   294  GLY       2.1         9.3        0.79         1.1        0.63         0.0         0.0         0.0         13.         0.0         0.0         0.0         2.9         0.0         0.0         0.0         0.0         0.0         0.0         0.0         0.0         0.0         0.0         0.0         13.         0.0         1.0         0.0         0.0         0.0         0.0         0.0         0.0         0.0         0.0         0.0         0.0         0.0         0.0         45.    
   295  VAL       2.4         78.         23.         22.        0.54         0.0         0.0         0.0         14.         0.0         0.0         0.0         3.2         51.         0.0         0.0         0.0         0.0         0.0         0.0         0.0         0.0         0.0         0.0         45.         0.0         1.1         0.0         0.0         0.0         0.0         0.0         0.0         0.0         0.0         0.0         0.0         0.0         0.0        0.24E+03
   296  GLN       2.2         18.         6.6         5.4         0.0         0.0         0.0         0.0         13.         0.0         0.0         0.0         2.4         46.         6.5         2.8         0.0         0.0         0.0         0.0         0.0         0.0         0.0         0.0        0.15E+03     0.0        0.17         0.0         0.0         0.0         0.0         0.0         0.0         0.0         0.0         0.0         0.0         0.0         0.0        0.25E+03
   297  GLY       3.1         14.         2.4        0.51         0.0         0.0         0.0         0.0         8.4         0.0         0.0         0.0         4.4         0.0         0.0         0.0         0.0         0.0         0.0         0.0         0.0         0.0         0.0         0.0         41.         0.0         2.0         0.0         0.0         0.0         0.0         0.0         0.0         0.0         0.0         0.0         0.0         0.0         0.0         77.    
   298  PRO       4.5         73.         34.        0.71        0.12         0.0         0.0         0.0         20.         0.0         0.0         0.0         5.4         27.         38.         36.         0.0         0.0         0.0         0.0         0.0         0.0         0.0         0.0         69.         0.0         0.0         0.0         0.0         0.0         0.0         0.0         0.0         0.0         0.0         0.0         0.0         0.0         0.0        0.31E+03
   299  HYP       8.9        0.23E+03     72.         3.6         1.6         0.0         0.0         0.0         0.0         0.0         0.0         0.0         1.0         0.0         0.0         0.0         0.0         0.0         0.0         0.0         0.0         0.0         0.0         0.0         12.         0.0         8.6         0.0         0.0         0.0         0.0         0.0         0.0         0.0         0.0         0.0         0.0         0.0         0.0        0.34E+03
   300  GLY       1.3         8.6         6.7         4.9         0.0         0.0         0.0         0.0         10.         0.0         0.0         0.0        0.57         0.0         0.0         0.0         0.0         0.0         0.0         0.0         0.0         0.0         0.0         0.0         5.9         0.0        0.54E-01     0.0         0.0         0.0         0.0         0.0         0.0         0.0         0.0         0.0         0.0         0.0         0.0         38.    
   301  PRO       2.3         51.         24.         1.7         0.0         0.0         0.0         0.0         8.3         0.0         0.0         0.0         2.5         29.         38.         35.         0.0         0.0         0.0         0.0         0.0         0.0         0.0         0.0         11.         0.0        0.64         0.0         0.0         0.0         0.0         0.0         0.0         0.0         0.0         0.0         0.0         0.0         0.0        0.20E+03
   302  ALA       2.2         22.         4.5         3.6         1.0         0.0         0.0         0.0         9.3         0.0         0.0         0.0         4.6         0.0         0.0         0.0         0.0         0.0         0.0         0.0         0.0         0.0         0.0         0.0         27.         0.0        0.84         0.0         0.0         0.0         0.0         0.0         0.0         0.0         0.0         0.0         0.0         0.0         0.0         75.    
   303  GLY      0.93         11.        0.74         1.8         0.0         0.0         0.0         0.0         10.         0.0         0.0         0.0         3.2         0.0         0.0         0.0         0.0         0.0         0.0         0.0         0.0         0.0         0.0         0.0         69.         0.0         1.2         0.0         0.0         0.0         0.0         0.0         0.0         0.0         0.0         0.0         0.0         0.0         0.0         98.    
   304  GLU      0.87         12.         11.         3.3        0.73         0.0         0.0         0.0         7.0         0.0         0.0         0.0         2.9         44.         2.7         9.1         0.0         0.0         0.0         0.0         0.0         0.0         0.0         0.0        0.15E+03     0.0        0.49         0.0         0.0         0.0         0.0         0.0         0.0         0.0         0.0         0.0         0.0         0.0         0.0        0.25E+03
   305  GLU       1.5         82.         9.0         27.        0.10E-01     0.0         0.0         0.0         9.9         0.0         0.0         0.0         4.8         39.         1.5         3.6         0.0         0.0         0.0         0.0         0.0         0.0         0.0         0.0        0.15E+03     0.0         0.0         0.0         0.0         0.0         0.0         0.0         0.0         0.0         0.0         0.0         0.0         0.0         0.0        0.32E+03
   306  GLY       1.4         16.        0.24         1.2         0.0         0.0         0.0         0.0         6.2         0.0         0.0         0.0         2.5         0.0         0.0         0.0         0.0         0.0         0.0         0.0         0.0         0.0         0.0         0.0         44.         0.0         0.0         0.0         0.0         0.0         0.0         0.0         0.0         0.0         0.0         0.0         0.0         0.0         0.0         71.    
   307  LYS       2.9         22.         5.1        0.94        0.21         0.0         0.0         0.0         9.3         0.0         0.0         0.0        0.18         35.         3.8         31.         2.4         0.0         0.0         0.0         0.0         0.0         0.0         0.0        0.13E+03     0.0         0.0         0.0         0.0         0.0         0.0         0.0         0.0         0.0         0.0         0.0         0.0         0.0         0.0        0.24E+03
   308  ARG      0.60E+03    0.33E+03     6.4         3.1        0.21         0.0         0.0         0.0         8.1         0.0         0.0         0.0        0.63         3.4         30.         1.7         32.         0.0         0.0         0.0         0.0         0.0         0.0         0.0         43.         0.0         0.0         0.0         0.0         0.0         0.0         0.0         0.0         0.0         0.0         0.0         0.0         0.0         0.0        0.11E+04
   309  GLY      0.88         19.         2.9         1.7        0.39         0.0         0.0         0.0         14.         0.0         0.0         0.0         4.2         0.0         0.0         0.0         0.0         0.0         0.0         0.0         0.0         0.0         0.0         0.0         69.         0.0         0.0         0.0         0.0         0.0         0.0         0.0         0.0         0.0         0.0         0.0         0.0         0.0         0.0        0.11E+03
   310  ALA      0.64         25.         16.         3.3         0.0         0.0         0.0         0.0         8.5         0.0         0.0         0.0         5.0         0.0         0.0         0.0         0.0         0.0         0.0         0.0         0.0         0.0         0.0         0.0        0.19E+03     0.0         0.0         0.0         0.0         0.0         0.0         0.0         0.0         0.0         0.0         0.0         0.0         0.0         0.0        0.25E+03
   311  ARG      0.60E+03    0.41E+03     17.         26.         0.0         0.0         0.0         0.0         12.         0.0         0.0         0.0         3.5         35.         5.6         36.         2.5         0.0         0.0         0.0         0.0         0.0         0.0         0.0         39.         0.0        0.65         0.0         0.0         0.0         0.0         0.0         0.0         0.0         0.0         0.0         0.0         0.0         0.0        0.12E+04
   312  GLY       2.2         13.         1.1         1.7         0.0         0.0         0.0         0.0         11.         0.0         0.0         0.0         4.1         0.0         0.0         0.0         0.0         0.0         0.0         0.0         0.0         0.0         0.0         0.0         23.         0.0        0.51         0.0         0.0         0.0         0.0         0.0         0.0         0.0         0.0         0.0         0.0         0.0         0.0         57.    
   313  GLU       5.8         95.         19.         26.        0.95         0.0         0.0         0.0         12.         0.0         0.0         0.0         5.8         46.         31.         5.9         0.0         0.0         0.0         0.0         0.0         0.0         0.0         0.0        0.12E+03     0.0         0.0         0.0         0.0         0.0         0.0         0.0         0.0         0.0         0.0         0.0         0.0         0.0         0.0        0.37E+03
   314  HYP       5.0        0.23E+03     77.        0.40        0.84         0.0         0.0         0.0         0.0         0.0         0.0         0.0         3.9         0.0         0.0         0.0         0.0         0.0         0.0         0.0         0.0         0.0         0.0         0.0         27.         0.0         21.         0.0         0.0         0.0         0.0         0.0         0.0         0.0         0.0         0.0         0.0         0.0         0.0        0.37E+03
   315  GLY       1.9         7.6         1.5        0.89         0.0         0.0         0.0         0.0         5.2         0.0         0.0         0.0        0.14         0.0         0.0         0.0         0.0         0.0         0.0         0.0         0.0         0.0         0.0         0.0         42.         0.0        0.57         0.0         0.0         0.0         0.0         0.0         0.0         0.0         0.0         0.0         0.0         0.0         0.0         60.    
   316  PRO       3.7         61.         27.         3.4        0.34         0.0         0.0         0.0         13.         0.0         0.0         0.0        0.18         28.         37.         35.         0.0         0.0         0.0         0.0         0.0         0.0         0.0         0.0         15.         0.0         9.0         0.0         0.0         0.0         0.0         0.0         0.0         0.0         0.0         0.0         0.0         0.0         0.0        0.23E+03
   317  THR       2.3         84.         21.         23.        0.34         0.0         0.0         0.0         13.         0.0         0.0         0.0        0.11         3.0         0.0         0.0         0.0         0.0         0.0         0.0         0.0         0.0         0.0         0.0         36.         0.0         5.9         0.0         0.0         0.0         0.0         0.0         0.0         0.0         0.0         0.0         0.0         0.0         0.0        0.19E+03
   318  GLY       1.4         6.0         1.9        0.67         0.0         0.0         0.0         0.0         7.4         0.0         0.0         0.0         2.7         0.0         0.0         0.0         0.0         0.0         0.0         0.0         0.0         0.0         0.0         0.0         82.         0.0         2.1         0.0         0.0         0.0         0.0         0.0         0.0         0.0         0.0         0.0         0.0         0.0         0.0        0.10E+03
   319  LEU       4.1         40.         26.         6.7        0.16         0.0         0.0         0.0         13.         0.0         0.0         0.0         5.2         2.0         5.1         0.0         0.0         0.0         0.0         0.0         0.0         0.0         0.0         0.0         38.         0.0        0.72         0.0         0.0         0.0         0.0         0.0         0.0         0.0         0.0         0.0         0.0         0.0         0.0        0.14E+03
   320  HYP       6.0        0.24E+03     63.        0.85        0.16         0.0         0.0         0.0         0.0         0.0         0.0         0.0         2.6         0.0         0.0         0.0         0.0         0.0         0.0         0.0         0.0         0.0         0.0         0.0         12.         0.0         12.         0.0         0.0         0.0         0.0         0.0         0.0         0.0         0.0         0.0         0.0         0.0         0.0        0.34E+03
   321  GLY       2.2         11.         4.2        0.72         0.0         0.0         0.0         0.0         7.4         0.0         0.0         0.0        0.40         0.0         0.0         0.0         0.0         0.0         0.0         0.0         0.0         0.0         0.0         0.0         45.         0.0        0.81         0.0         0.0         0.0         0.0         0.0         0.0         0.0         0.0         0.0         0.0         0.0         0.0         71.    
   322  PRO       4.6        0.12E+03     30.         22.        0.54         0.0         0.0         0.0         9.5         0.0         0.0         0.0         2.6         5.4         1.5        0.29         0.0         0.0         0.0         0.0         0.0         0.0         0.0         0.0         23.         0.0         2.7         0.0         0.0         0.0         0.0         0.0         0.0         0.0         0.0         0.0         0.0         0.0         0.0        0.22E+03
   323  PRO       3.9         64.         28.         4.2        0.54         0.0         0.0         0.0         0.0         0.0         0.0         0.0         3.6         1.7         1.5         2.8         0.0         0.0         0.0         0.0         0.0         0.0         0.0         0.0         87.         0.0         0.0         0.0         0.0         0.0         0.0         0.0         0.0         0.0         0.0         0.0         0.0         0.0         0.0        0.20E+03
   324  GLY       2.3         5.6         3.5         1.0         0.0         0.0         0.0         0.0         11.         0.0         0.0         0.0         2.8         0.0         0.0         0.0         0.0         0.0         0.0         0.0         0.0         0.0         0.0         0.0         95.         0.0         1.0         0.0         0.0         0.0         0.0         0.0         0.0         0.0         0.0         0.0         0.0         0.0         0.0        0.12E+03
   325  GLU       1.8         79.         16.         24.         0.0         0.0         0.0         0.0         8.9         0.0         0.0         0.0         3.1         2.8         2.4         5.5         0.0         0.0         0.0         0.0         0.0         0.0         0.0         0.0        0.15E+03     0.0        0.16E-01     0.0         0.0         0.0         0.0         0.0         0.0         0.0         0.0         0.0         0.0         0.0         0.0        0.29E+03
   326  ARG      0.61E+03    0.33E+03     9.6         3.7        0.37         0.0         0.0         0.0         13.         0.0         0.0         0.0         3.3         32.         2.5         4.9         22.         0.0         0.0         0.0         0.0         0.0         0.0         0.0         30.         0.0         0.0         0.0         0.0         0.0         0.0         0.0         0.0         0.0         0.0         0.0         0.0         0.0         0.0        0.11E+04
   327  GLY       2.0         9.7        0.22E-01     1.1        0.14         0.0         0.0         0.0         5.9         0.0         0.0         0.0         3.6         0.0         0.0         0.0         0.0         0.0         0.0         0.0         0.0         0.0         0.0         0.0         8.0         0.0        0.92         0.0         0.0         0.0         0.0         0.0         0.0         0.0         0.0         0.0         0.0         0.0         0.0         31.    
   328  GLY       2.1         16.         5.7        0.81         0.0         0.0         0.0         0.0         5.5         0.0         0.0         0.0         3.3         0.0         0.0         0.0         0.0         0.0         0.0         0.0         0.0         0.0         0.0         0.0         8.4         0.0         0.0         0.0         0.0         0.0         0.0         0.0         0.0         0.0         0.0         0.0         0.0         0.0         0.0         42.    
   329  HYP       6.8        0.22E+03     40.        0.82         0.0         0.0         0.0         0.0         0.0         0.0         0.0         0.0         1.3         0.0         0.0         0.0         0.0         0.0         0.0         0.0         0.0         0.0         0.0         0.0         2.4         0.0         7.1         0.0         0.0         0.0         0.0         0.0         0.0         0.0         0.0         0.0         0.0         0.0         0.0        0.28E+03
   330  GLY      0.69         6.3         1.1         1.2        0.22         0.0         0.0         0.0         6.5         0.0         0.0         0.0         1.1         0.0         0.0         0.0         0.0         0.0         0.0         0.0         0.0         0.0         0.0         0.0         23.         0.0        0.53         0.0         0.0         0.0         0.0         0.0         0.0         0.0         0.0         0.0         0.0         0.0         0.0         40.    
   331  SER       1.5         21.         6.8         4.7        0.43         0.0         0.0         0.0         8.8         0.0         0.0         0.0         1.4         1.4         0.0         0.0         0.0         0.0         0.0         0.0         0.0         0.0         0.0         0.0         97.         0.0         3.7         0.0         0.0         0.0         0.0         0.0         0.0         0.0         0.0         0.0         0.0         0.0         0.0        0.15E+03
   332  ARG      0.60E+03    0.34E+03     14.         1.9         0.0         0.0         0.0         0.0         6.4         0.0         0.0         0.0         1.0         40.         21.         32.         26.         0.0         0.0         0.0         0.0         0.0         0.0         0.0         31.         0.0         2.3         0.0         0.0         0.0         0.0         0.0         0.0         0.0         0.0         0.0         0.0         0.0         0.0        0.11E+04
   333  GLY      0.31         4.6        0.20E-01    0.82         0.0         0.0         0.0         0.0         7.1         0.0         0.0         0.0         2.1         0.0         0.0         0.0         0.0         0.0         0.0         0.0         0.0         0.0         0.0         0.0         7.3         0.0        0.72         0.0         0.0         0.0         0.0         0.0         0.0         0.0         0.0         0.0         0.0         0.0         0.0         23.    
   334  PHE       1.8         18.         14.         3.9        0.28         0.0         0.0         0.0         5.2         0.0         0.0         0.0         2.3         5.1        0.11         0.0         0.0         0.0         0.0         0.0         0.0         0.0         0.0         0.0         16.         0.0        0.65         0.0         0.0         0.0         0.0         0.0         0.0         0.0         0.0         0.0         0.0         0.0         0.0         67.    
   335  HYP       7.1        0.22E+03     55.         3.0         0.0         0.0         0.0         0.0         0.0         0.0         0.0         0.0        0.93         0.0         0.0         0.0         0.0         0.0         0.0         0.0         0.0         0.0         0.0         0.0         3.5         0.0         6.9         0.0         0.0         0.0         0.0         0.0         0.0         0.0         0.0         0.0         0.0         0.0         0.0        0.30E+03
   336  GLY      0.55         7.9         6.5         4.3         0.0         0.0         0.0         0.0         12.         0.0         0.0         0.0         1.1         0.0         0.0         0.0         0.0         0.0         0.0         0.0         0.0         0.0         0.0         0.0         38.         0.0        0.29         0.0         0.0         0.0         0.0         0.0         0.0         0.0         0.0         0.0         0.0         0.0         0.0         71.    
   337  ALA       1.1         7.4         8.4         2.2        0.26         0.0         0.0         0.0         8.0         0.0         0.0         0.0         3.0         0.0         0.0         0.0         0.0         0.0         0.0         0.0         0.0         0.0         0.0         0.0        0.21E+03     0.0         2.1         0.0         0.0         0.0         0.0         0.0         0.0         0.0         0.0         0.0         0.0         0.0         0.0        0.25E+03
   338  ASP       1.4         15.         5.6         2.3         0.0         0.0         0.0         0.0         8.7         0.0         0.0         0.0         3.5         50.         22.         0.0         0.0         0.0         0.0         0.0         0.0         0.0         0.0         0.0        0.15E+03     0.0        0.58         0.0         0.0         0.0         0.0         0.0         0.0         0.0         0.0         0.0         0.0         0.0         0.0        0.26E+03
   339  GLY      0.68         8.9         1.2         1.5         0.0         0.0         0.0         0.0         7.9         0.0         0.0         0.0         2.2         0.0         0.0         0.0         0.0         0.0         0.0         0.0         0.0         0.0         0.0         0.0         22.         0.0        0.24         0.0         0.0         0.0         0.0         0.0         0.0         0.0         0.0         0.0         0.0         0.0         0.0         45.    
   340  VAL      0.54         14.         14.         3.2         0.0         0.0         0.0         0.0         8.4         0.0         0.0         0.0         2.2         58.         0.0         0.0         0.0         0.0         0.0         0.0         0.0         0.0         0.0         0.0         36.         0.0        0.20         0.0         0.0         0.0         0.0         0.0         0.0         0.0         0.0         0.0         0.0         0.0         0.0        0.14E+03
   341  ALA      0.60         13.         13.         2.6        0.31         0.0         0.0         0.0         7.9         0.0         0.0         0.0         2.8         0.0         0.0         0.0         0.0         0.0         0.0         0.0         0.0         0.0         0.0         0.0        0.20E+03     0.0         0.0         0.0         0.0         0.0         0.0         0.0         0.0         0.0         0.0         0.0         0.0         0.0         0.0        0.24E+03
   342  GLY      0.66         12.         1.1         1.1         0.0         0.0         0.0         0.0         7.0         0.0         0.0         0.0         1.6         0.0         0.0         0.0         0.0         0.0         0.0         0.0         0.0         0.0         0.0         0.0         64.         0.0         0.0         0.0         0.0         0.0         0.0         0.0         0.0         0.0         0.0         0.0         0.0         0.0         0.0         87.    
   343  PRO       1.9         54.         29.         2.2        0.64         0.0         0.0         0.0         9.1         0.0         0.0         0.0         2.3         29.         37.         34.         0.0         0.0         0.0         0.0         0.0         0.0         0.0         0.0         35.         0.0         0.0         0.0         0.0         0.0         0.0         0.0         0.0         0.0         0.0         0.0         0.0         0.0         0.0        0.23E+03
   344  LYS       2.8         30.         8.1         2.5         0.0         0.0         0.0         0.0         6.1         0.0         0.0         0.0         2.6         38.        0.83E-01     1.2         25.         0.0         0.0         0.0         0.0         0.0         0.0         0.0        0.13E+03     0.0         0.0         0.0         0.0         0.0         0.0         0.0         0.0         0.0         0.0         0.0         0.0         0.0         0.0        0.24E+03
   345  GLY       2.2         13.         1.7        0.74         0.0         0.0         0.0         0.0         10.         0.0         0.0         0.0        0.71         0.0         0.0         0.0         0.0         0.0         0.0         0.0         0.0         0.0         0.0         0.0         34.         0.0         0.0         0.0         0.0         0.0         0.0         0.0         0.0         0.0         0.0         0.0         0.0         0.0         0.0         62.    
   346  PRO       4.2         69.         31.        0.86        0.36         0.0         0.0         0.0         9.2         0.0         0.0         0.0         2.0         29.         38.         34.         0.0         0.0         0.0         0.0         0.0         0.0         0.0         0.0        0.10E+03     0.0         0.0         0.0         0.0         0.0         0.0         0.0         0.0         0.0         0.0         0.0         0.0         0.0         0.0        0.32E+03
   347  ALA       3.0         9.1         13.         2.8        0.28         0.0         0.0         0.0         7.4         0.0         0.0         0.0         3.8         0.0         0.0         0.0         0.0         0.0         0.0         0.0         0.0         0.0         0.0         0.0        0.24E+03     0.0         0.0         0.0         0.0         0.0         0.0         0.0         0.0         0.0         0.0         0.0         0.0         0.0         0.0        0.28E+03
   348  GLY       1.6         12.         1.7        0.90        0.44         0.0         0.0         0.0         7.0         0.0         0.0         0.0         2.4         0.0         0.0         0.0         0.0         0.0         0.0         0.0         0.0         0.0         0.0         0.0         73.         0.0         0.0         0.0         0.0         0.0         0.0         0.0         0.0         0.0         0.0         0.0         0.0         0.0         0.0        0.10E+03
   349  GLU       2.2         87.         13.         20.         0.0         0.0         0.0         0.0         7.1         0.0         0.0         0.0         1.0         3.3         34.        0.23E-02     0.0         0.0         0.0         0.0         0.0         0.0         0.0         0.0        0.13E+03     0.0         0.0         0.0         0.0         0.0         0.0         0.0         0.0         0.0         0.0         0.0         0.0         0.0         0.0        0.29E+03
   350  ARG      0.60E+03    0.33E+03     7.5         3.3         0.0         0.0         0.0         0.0         9.0         0.0         0.0         0.0         1.0         37.         2.4         37.         42.         0.0         0.0         0.0         0.0         0.0         0.0         0.0         30.         0.0        0.72         0.0         0.0         0.0         0.0         0.0         0.0         0.0         0.0         0.0         0.0         0.0         0.0        0.11E+04
   351  GLY       1.7         5.6         2.2        0.44         0.0         0.0         0.0         0.0         5.5         0.0         0.0         0.0         1.8         0.0         0.0         0.0         0.0         0.0         0.0         0.0         0.0         0.0         0.0         0.0         25.         0.0        0.75         0.0         0.0         0.0         0.0         0.0         0.0         0.0         0.0         0.0         0.0         0.0         0.0         43.    
   352  SER       2.6         79.         23.         22.        0.41         0.0         0.0         0.0         7.9         0.0         0.0         0.0         3.1        0.31         0.0         0.0         0.0         0.0         0.0         0.0         0.0         0.0         0.0         0.0        0.11E+03     0.0         0.0         0.0         0.0         0.0         0.0         0.0         0.0         0.0         0.0         0.0         0.0         0.0         0.0        0.25E+03
   353  HYP       7.5        0.23E+03     65.         2.7        0.57         0.0         0.0         0.0         0.0         0.0         0.0         0.0         1.8         0.0         0.0         0.0         0.0         0.0         0.0         0.0         0.0         0.0         0.0         0.0         27.         0.0         9.7         0.0         0.0         0.0         0.0         0.0         0.0         0.0         0.0         0.0         0.0         0.0         0.0        0.34E+03
   354  GLY      0.92         11.         4.2         1.9        0.43         0.0         0.0         0.0         8.6         0.0         0.0         0.0        0.51         0.0         0.0         0.0         0.0         0.0         0.0         0.0         0.0         0.0         0.0         0.0         54.         0.0         2.4         0.0         0.0         0.0         0.0         0.0         0.0         0.0         0.0         0.0         0.0         0.0         0.0         84.    
   355  PRO       2.1        0.11E+03     31.         21.         1.1         0.0         0.0         0.0         10.         0.0         0.0         0.0         2.1         24.         35.         37.         0.0         0.0         0.0         0.0         0.0         0.0         0.0         0.0         51.         0.0        0.41         0.0         0.0         0.0         0.0         0.0         0.0         0.0         0.0         0.0         0.0         0.0         0.0        0.33E+03
   356  ALA       1.5         75.         12.         23.        0.34         0.0         0.0         0.0         12.         0.0         0.0         0.0         1.7         0.0         0.0         0.0         0.0         0.0         0.0         0.0         0.0         0.0         0.0         0.0        0.15E+03     0.0         2.6         0.0         0.0         0.0         0.0         0.0         0.0         0.0         0.0         0.0         0.0         0.0         0.0        0.28E+03
   357  GLY       2.6         12.        0.94         1.0        0.22         0.0         0.0         0.0         8.7         0.0         0.0         0.0         4.3         0.0         0.0         0.0         0.0         0.0         0.0         0.0         0.0         0.0         0.0         0.0         54.         0.0        0.24         0.0         0.0         0.0         0.0         0.0         0.0         0.0         0.0         0.0         0.0         0.0         0.0         85.    
   358  PRO       3.4         69.         31.         4.2         0.0         0.0         0.0         0.0         9.0         0.0         0.0         0.0         8.8        0.62         1.1         2.1         0.0         0.0         0.0         0.0         0.0         0.0         0.0         0.0        0.10E+03     0.0         1.2         0.0         0.0         0.0         0.0         0.0         0.0         0.0         0.0         0.0         0.0         0.0         0.0        0.23E+03
   359  LYS       2.0         33.         9.8         3.8        0.49         0.0         0.0         0.0         17.         0.0         0.0         0.0         4.9         31.         4.0        0.52         1.4         0.0         0.0         0.0         0.0         0.0         0.0         0.0        0.15E+03     0.0        0.79         0.0         0.0         0.0         0.0         0.0         0.0         0.0         0.0         0.0         0.0         0.0         0.0        0.26E+03
   360  GLY       1.6         12.         1.7         1.1        0.51         0.0         0.0         0.0         9.6         0.0         0.0         0.0         1.1         0.0         0.0         0.0         0.0         0.0         0.0         0.0         0.0         0.0         0.0         0.0         71.         0.0        0.87         0.0         0.0         0.0         0.0         0.0         0.0         0.0         0.0         0.0         0.0         0.0         0.0         99.    
   361  SER       3.6         85.         18.         25.        0.90         0.0         0.0         0.0         11.         0.0         0.0         0.0        0.89         44.         0.0         0.0         0.0         0.0         0.0         0.0         0.0         0.0         0.0         0.0         84.         0.0         1.1         0.0         0.0         0.0         0.0         0.0         0.0         0.0         0.0         0.0         0.0         0.0         0.0        0.27E+03
   362  HYP       7.4        0.23E+03     39.        0.79        0.80         0.0         0.0         0.0         0.0         0.0         0.0         0.0        0.76E-01     0.0         0.0         0.0         0.0         0.0         0.0         0.0         0.0         0.0         0.0         0.0         14.         0.0         13.         0.0         0.0         0.0         0.0         0.0         0.0         0.0         0.0         0.0         0.0         0.0         0.0        0.30E+03
   363  GLY       1.2         4.4        0.94         1.2        0.57         0.0         0.0         0.0         9.2         0.0         0.0         0.0         1.4         0.0         0.0         0.0         0.0         0.0         0.0         0.0         0.0         0.0         0.0         0.0         28.         0.0        0.15E-02     0.0         0.0         0.0         0.0         0.0         0.0         0.0         0.0         0.0         0.0         0.0         0.0         47.    
   364  GLU       1.6         18.         7.9         3.2         0.0         0.0         0.0         0.0         10.         0.0         0.0         0.0         2.1         3.2         5.4        0.79         0.0         0.0         0.0         0.0         0.0         0.0         0.0         0.0        0.17E+03     0.0        0.46         0.0         0.0         0.0         0.0         0.0         0.0         0.0         0.0         0.0         0.0         0.0         0.0        0.22E+03
   365  ALA       2.4         14.         4.5        0.97         0.0         0.0         0.0         0.0         9.2         0.0         0.0         0.0         1.4         0.0         0.0         0.0         0.0         0.0         0.0         0.0         0.0         0.0         0.0         0.0        0.18E+03     0.0        0.84         0.0         0.0         0.0         0.0         0.0         0.0         0.0         0.0         0.0         0.0         0.0         0.0        0.22E+03
   366  GLY       1.8         5.7         1.1        0.65         0.0         0.0         0.0         0.0         8.0         0.0         0.0         0.0         1.2         0.0         0.0         0.0         0.0         0.0         0.0         0.0         0.0         0.0         0.0         0.0         30.         0.0         2.2         0.0         0.0         0.0         0.0         0.0         0.0         0.0         0.0         0.0         0.0         0.0         0.0         50.    
   367  ARG      0.60E+03    0.33E+03     13.         6.4        0.93         0.0         0.0         0.0         9.5         0.0         0.0         0.0         5.8         40.         2.2         1.2         41.         0.0         0.0         0.0         0.0         0.0         0.0         0.0         7.6         0.0         3.2         0.0         0.0         0.0         0.0         0.0         0.0         0.0         0.0         0.0         0.0         0.0         0.0        0.11E+04
   368  HYP       7.1        0.23E+03     60.         3.8        0.93         0.0         0.0         0.0         0.0         0.0         0.0         0.0         5.3         0.0         0.0         0.0         0.0         0.0         0.0         0.0         0.0         0.0         0.0         0.0         2.7         0.0         7.5         0.0         0.0         0.0         0.0         0.0         0.0         0.0         0.0         0.0         0.0         0.0         0.0        0.32E+03
   369  GLY       1.0         2.1         1.4         3.4        0.44         0.0         0.0         0.0         5.0         0.0         0.0         0.0        0.57         0.0         0.0         0.0         0.0         0.0         0.0         0.0         0.0         0.0         0.0         0.0         33.         0.0         1.5         0.0         0.0         0.0         0.0         0.0         0.0         0.0         0.0         0.0         0.0         0.0         0.0         49.    
   370  GLU      0.38         11.         8.4         1.7         0.0         0.0         0.0         0.0         7.1         0.0         0.0         0.0        0.96         2.3         38.         5.4         0.0         0.0         0.0         0.0         0.0         0.0         0.0         0.0        0.17E+03     0.0         1.1         0.0         0.0         0.0         0.0         0.0         0.0         0.0         0.0         0.0         0.0         0.0         0.0        0.25E+03
   371  ALA      0.43         6.7         5.4        0.93         0.0         0.0         0.0         0.0         4.4         0.0         0.0         0.0         1.9         0.0         0.0         0.0         0.0         0.0         0.0         0.0         0.0         0.0         0.0         0.0        0.19E+03     0.0         1.5         0.0         0.0         0.0         0.0         0.0         0.0         0.0         0.0         0.0         0.0         0.0         0.0        0.21E+03
   372  GLY      0.37         12.        0.17         1.5         0.0         0.0         0.0         0.0         4.1         0.0         0.0         0.0         4.6         0.0         0.0         0.0         0.0         0.0         0.0         0.0         0.0         0.0         0.0         0.0         52.         0.0         1.3         0.0         0.0         0.0         0.0         0.0         0.0         0.0         0.0         0.0         0.0         0.0         0.0         75.    
   373  LEU       2.0        0.15E+03     38.         45.        0.63         0.0         0.0         0.0         8.6         0.0         0.0         0.0         7.3         2.5         44.         0.0         0.0         0.0         0.0         0.0         0.0         0.0         0.0         0.0         22.         0.0        0.53         0.0         0.0         0.0         0.0         0.0         0.0         0.0         0.0         0.0         0.0         0.0         0.0        0.32E+03
   374  HYP       6.4        0.24E+03     58.         3.6        0.63         0.0         0.0         0.0         0.0         0.0         0.0         0.0         4.2         0.0         0.0         0.0         0.0         0.0         0.0         0.0         0.0         0.0         0.0         0.0         6.3         0.0         8.1         0.0         0.0         0.0         0.0         0.0         0.0         0.0         0.0         0.0         0.0         0.0         0.0        0.33E+03
   375  GLY      0.98         14.         3.9         3.7         0.0         0.0         0.0         0.0         6.5         0.0         0.0         0.0        0.28         0.0         0.0         0.0         0.0         0.0         0.0         0.0         0.0         0.0         0.0         0.0         54.         0.0        0.30         0.0         0.0         0.0         0.0         0.0         0.0         0.0         0.0         0.0         0.0         0.0         0.0         84.    
   376  ALA      0.59         19.         10.         1.7         0.0         0.0         0.0         0.0         6.9         0.0         0.0         0.0         2.3         0.0         0.0         0.0         0.0         0.0         0.0         0.0         0.0         0.0         0.0         0.0        0.23E+03     0.0        0.93         0.0         0.0         0.0         0.0         0.0         0.0         0.0         0.0         0.0         0.0         0.0         0.0        0.27E+03
   377  LYS       2.2         93.         9.7         19.        0.14         0.0         0.0         0.0         10.         0.0         0.0         0.0         4.0         37.         40.        0.86         25.         0.0         0.0         0.0         0.0         0.0         0.0         0.0        0.16E+03     0.0         1.2         0.0         0.0         0.0         0.0         0.0         0.0         0.0         0.0         0.0         0.0         0.0         0.0        0.40E+03
   378  GLY       1.0         12.        0.70E-01     1.0         0.0         0.0         0.0         0.0         8.5         0.0         0.0         0.0         3.2         0.0         0.0         0.0         0.0         0.0         0.0         0.0         0.0         0.0         0.0         0.0         70.         0.0        0.19         0.0         0.0         0.0         0.0         0.0         0.0         0.0         0.0         0.0         0.0         0.0         0.0         95.    
   379  LEU       2.7         73.         25.         26.        0.35         0.0         0.0         0.0         6.6         0.0         0.0         0.0         3.9         47.         6.9         0.0         0.0         0.0         0.0         0.0         0.0         0.0         0.0         0.0         27.         0.0        0.23         0.0         0.0         0.0         0.0         0.0         0.0         0.0         0.0         0.0         0.0         0.0         0.0        0.22E+03
   380  THR       2.5         15.         6.3         4.9         0.0         0.0         0.0         0.0         6.2         0.0         0.0         0.0         5.0         66.         0.0         0.0         0.0         0.0         0.0         0.0         0.0         0.0         0.0         0.0         26.         0.0        0.82E-01     0.0         0.0         0.0         0.0         0.0         0.0         0.0         0.0         0.0         0.0         0.0         0.0        0.13E+03
   381  GLY       1.6         10.         2.7         1.2        0.70E-01     0.0         0.0         0.0         12.         0.0         0.0         0.0         3.8         0.0         0.0         0.0         0.0         0.0         0.0         0.0         0.0         0.0         0.0         0.0         44.         0.0        0.40         0.0         0.0         0.0         0.0         0.0         0.0         0.0         0.0         0.0         0.0         0.0         0.0         77.    
   382  SER       2.3         82.         23.         20.        0.42         0.0         0.0         0.0         6.1         0.0         0.0         0.0         6.0         42.         0.0         0.0         0.0         0.0         0.0         0.0         0.0         0.0         0.0         0.0        0.12E+03     0.0         0.0         0.0         0.0         0.0         0.0         0.0         0.0         0.0         0.0         0.0         0.0         0.0         0.0        0.30E+03
   383  HYP       2.5        0.23E+03     82.         3.4        0.35         0.0         0.0         0.0         0.0         0.0         0.0         0.0         4.5         0.0         0.0         0.0         0.0         0.0         0.0         0.0         0.0         0.0         0.0         0.0         20.         0.0         2.1         0.0         0.0         0.0         0.0         0.0         0.0         0.0         0.0         0.0         0.0         0.0         0.0        0.34E+03
   384  GLY      0.59         3.8         4.4         4.8         0.0         0.0         0.0         0.0         5.3         0.0         0.0         0.0        0.12         0.0         0.0         0.0         0.0         0.0         0.0         0.0         0.0         0.0         0.0         0.0         16.         0.0        0.67         0.0         0.0         0.0         0.0         0.0         0.0         0.0         0.0         0.0         0.0         0.0         0.0         35.    
   385  SER       1.9         16.         8.4         1.5        0.32         0.0         0.0         0.0         6.3         0.0         0.0         0.0        0.79         41.         0.0         0.0         0.0         0.0         0.0         0.0         0.0         0.0         0.0         0.0         73.         0.0         1.0         0.0         0.0         0.0         0.0         0.0         0.0         0.0         0.0         0.0         0.0         0.0         0.0        0.15E+03
   386  HYP       7.8        0.23E+03     42.        0.58        0.51         0.0         0.0         0.0         0.0         0.0         0.0         0.0        0.68         0.0         0.0         0.0         0.0         0.0         0.0         0.0         0.0         0.0         0.0         0.0         21.         0.0         7.1         0.0         0.0         0.0         0.0         0.0         0.0         0.0         0.0         0.0         0.0         0.0         0.0        0.31E+03
   387  GLY       3.7         20.         2.7         1.1         0.0         0.0         0.0         0.0         9.7         0.0         0.0         0.0        0.15         0.0         0.0         0.0         0.0         0.0         0.0         0.0         0.0         0.0         0.0         0.0         58.         0.0         2.3         0.0         0.0         0.0         0.0         0.0         0.0         0.0         0.0         0.0         0.0         0.0         0.0         97.    
   388  PRO       4.4         59.         26.         2.2        0.38         0.0         0.0         0.0         11.         0.0         0.0         0.0        0.55         3.3        0.25        0.14         0.0         0.0         0.0         0.0         0.0         0.0         0.0         0.0         37.         0.0         2.8         0.0         0.0         0.0         0.0         0.0         0.0         0.0         0.0         0.0         0.0         0.0         0.0        0.15E+03
   389  ASP       1.9         15.         2.3         2.3         1.1         0.0         0.0         0.0         15.         0.0         0.0         0.0        0.61         37.         20.         0.0         0.0         0.0         0.0         0.0         0.0         0.0         0.0         0.0         83.         0.0         1.4         0.0         0.0         0.0         0.0         0.0         0.0         0.0         0.0         0.0         0.0         0.0         0.0        0.18E+03
   390  GLY       2.1         7.7        0.12         1.1        0.77         0.0         0.0         0.0         13.         0.0         0.0         0.0         2.1         0.0         0.0         0.0         0.0         0.0         0.0         0.0         0.0         0.0         0.0         0.0         68.         0.0        0.57         0.0         0.0         0.0         0.0         0.0         0.0         0.0         0.0         0.0         0.0         0.0         0.0         96.    
   391  LYS       1.9         29.         6.2         2.2         0.0         0.0         0.0         0.0         10.         0.0         0.0         0.0         3.5         44.         3.2         30.         23.         0.0         0.0         0.0         0.0         0.0         0.0         0.0        0.13E+03     0.0         1.2         0.0         0.0         0.0         0.0         0.0         0.0         0.0         0.0         0.0         0.0         0.0         0.0        0.29E+03
   392  THR       1.2         8.2         7.2         2.6         0.0         0.0         0.0         0.0         12.         0.0         0.0         0.0         2.7         2.2         0.0         0.0         0.0         0.0         0.0         0.0         0.0         0.0         0.0         0.0         34.         0.0        0.99         0.0         0.0         0.0         0.0         0.0         0.0         0.0         0.0         0.0         0.0         0.0         0.0         71.    
   393  GLY       1.4         8.2        0.90        0.80         0.0         0.0         0.0         0.0         7.5         0.0         0.0         0.0         1.8         0.0         0.0         0.0         0.0         0.0         0.0         0.0         0.0         0.0         0.0         0.0         10.         0.0        0.40         0.0         0.0         0.0         0.0         0.0         0.0         0.0         0.0         0.0         0.0         0.0         0.0         31.    
   394  PRO       4.1         61.         32.         3.2        0.49         0.0         0.0         0.0         12.         0.0         0.0         0.0         3.3         10.         3.0         2.8         0.0         0.0         0.0         0.0         0.0         0.0         0.0         0.0         8.7         0.0         0.0         0.0         0.0         0.0         0.0         0.0         0.0         0.0         0.0         0.0         0.0         0.0         0.0        0.14E+03
   395  HYP       3.3        0.23E+03     76.        0.98        0.91E-01     0.0         0.0         0.0         0.0         0.0         0.0         0.0         2.6         0.0         0.0         0.0         0.0         0.0         0.0         0.0         0.0         0.0         0.0         0.0         7.7         0.0         7.2         0.0         0.0         0.0         0.0         0.0         0.0         0.0         0.0         0.0         0.0         0.0         0.0        0.33E+03
   396  GLY       1.2         7.8         1.8         1.4         0.0         0.0         0.0         0.0         7.2         0.0         0.0         0.0        0.30         0.0         0.0         0.0         0.0         0.0         0.0         0.0         0.0         0.0         0.0         0.0         41.         0.0        0.43         0.0         0.0         0.0         0.0         0.0         0.0         0.0         0.0         0.0         0.0         0.0         0.0         61.    
   397  PRO       3.2         50.         22.         3.4        0.63         0.0         0.0         0.0         9.0         0.0         0.0         0.0        0.37         28.         38.         36.         0.0         0.0         0.0         0.0         0.0         0.0         0.0         0.0         45.         0.0        0.31         0.0         0.0         0.0         0.0         0.0         0.0         0.0         0.0         0.0         0.0         0.0         0.0        0.24E+03
   398  ALA       2.0         11.         3.9        0.85        0.16         0.0         0.0         0.0         9.4         0.0         0.0         0.0         1.3         0.0         0.0         0.0         0.0         0.0         0.0         0.0         0.0         0.0         0.0         0.0        0.15E+03     0.0         2.2         0.0         0.0         0.0         0.0         0.0         0.0         0.0         0.0         0.0         0.0         0.0         0.0        0.18E+03
   399  GLY       2.3         9.8        0.68        0.64         0.0         0.0         0.0         0.0         7.1         0.0         0.0         0.0         3.0         0.0         0.0         0.0         0.0         0.0         0.0         0.0         0.0         0.0         0.0         0.0         55.         0.0        0.46         0.0         0.0         0.0         0.0         0.0         0.0         0.0         0.0         0.0         0.0         0.0         0.0         79.    
   400  GLN       3.2         21.         7.0         3.1        0.30         0.0         0.0         0.0         6.4         0.0         0.0         0.0         4.3         2.6         1.9         10.         0.0         0.0         0.0         0.0         0.0         0.0         0.0         0.0        0.18E+03     0.0        0.48         0.0         0.0         0.0         0.0         0.0         0.0         0.0         0.0         0.0         0.0         0.0         0.0        0.24E+03
   401  ASP       3.2         27.         6.8         3.0        0.50         0.0         0.0         0.0         8.7         0.0         0.0         0.0         3.1         38.         18.         0.0         0.0         0.0         0.0         0.0         0.0         0.0         0.0         0.0        0.15E+03     0.0        0.24         0.0         0.0         0.0         0.0         0.0         0.0         0.0         0.0         0.0         0.0         0.0         0.0        0.26E+03
   402  GLY       2.8         11.         1.1         1.5        0.20         0.0         0.0         0.0         5.4         0.0         0.0         0.0         2.3         0.0         0.0         0.0         0.0         0.0         0.0         0.0         0.0         0.0         0.0         0.0         23.         0.0        0.66         0.0         0.0         0.0         0.0         0.0         0.0         0.0         0.0         0.0         0.0         0.0         0.0         47.    
   403  ARG      0.61E+03    0.34E+03     16.         3.3        0.80E-01     0.0         0.0         0.0         8.1         0.0         0.0         0.0         4.7         34.         3.0        0.25         23.         0.0         0.0         0.0         0.0         0.0         0.0         0.0         1.4         0.0         0.0         0.0         0.0         0.0         0.0         0.0         0.0         0.0         0.0         0.0         0.0         0.0         0.0        0.10E+04
   404  HYP       3.9        0.23E+03     75.        0.51        0.18         0.0         0.0         0.0         0.0         0.0         0.0         0.0         3.1         0.0         0.0         0.0         0.0         0.0         0.0         0.0         0.0         0.0         0.0         0.0         7.4         0.0         7.9         0.0         0.0         0.0         0.0         0.0         0.0         0.0         0.0         0.0         0.0         0.0         0.0        0.33E+03
   405  GLY       1.4         7.4         1.6        0.77         0.0         0.0         0.0         0.0         6.5         0.0         0.0         0.0        0.38         0.0         0.0         0.0         0.0         0.0         0.0         0.0         0.0         0.0         0.0         0.0         45.         0.0        0.22         0.0         0.0         0.0         0.0         0.0         0.0         0.0         0.0         0.0         0.0         0.0         0.0         63.    
   406  PRO       1.4         51.         24.         3.7         0.0         0.0         0.0         0.0         6.3         0.0         0.0         0.0        0.93         29.         38.         34.         0.0         0.0         0.0         0.0         0.0         0.0         0.0         0.0         17.         0.0        0.70         0.0         0.0         0.0         0.0         0.0         0.0         0.0         0.0         0.0         0.0         0.0         0.0        0.21E+03
   407  PRO       2.5         48.         24.         3.4        0.11         0.0         0.0         0.0         6.1         0.0         0.0         0.0        0.81         22.        0.75        0.53         0.0         0.0         0.0         0.0         0.0         0.0         0.0         0.0         19.         0.0         2.5         0.0         0.0         0.0         0.0         0.0         0.0         0.0         0.0         0.0         0.0         0.0         0.0        0.13E+03
   408  GLY       1.9         7.9         2.9        0.49         0.0         0.0         0.0         0.0         4.1         0.0         0.0         0.0        0.66         0.0         0.0         0.0         0.0         0.0         0.0         0.0         0.0         0.0         0.0         0.0         26.         0.0        0.55         0.0         0.0         0.0         0.0         0.0         0.0         0.0         0.0         0.0         0.0         0.0         0.0         45.    
   409  PRO       1.6        0.12E+03     37.         25.        0.17         0.0         0.0         0.0         8.8         0.0         0.0         0.0         1.4         25.         36.         38.         0.0         0.0         0.0         0.0         0.0         0.0         0.0         0.0         14.         0.0         0.0         0.0         0.0         0.0         0.0         0.0         0.0         0.0         0.0         0.0         0.0         0.0         0.0        0.30E+03
   410  HYP       6.8        0.23E+03     69.        0.91        0.52         0.0         0.0         0.0         0.0         0.0         0.0         0.0        0.96         0.0         0.0         0.0         0.0         0.0         0.0         0.0         0.0         0.0         0.0         0.0         7.6         0.0         6.9         0.0         0.0         0.0         0.0         0.0         0.0         0.0         0.0         0.0         0.0         0.0         0.0        0.33E+03
   411  GLY      0.44         2.5         2.4         1.5         0.0         0.0         0.0         0.0         5.9         0.0         0.0         0.0        0.90         0.0         0.0         0.0         0.0         0.0         0.0         0.0         0.0         0.0         0.0         0.0         64.         0.0        0.86         0.0         0.0         0.0         0.0         0.0         0.0         0.0         0.0         0.0         0.0         0.0         0.0         78.    
   412  ALA      0.47         76.         11.         23.         0.0         0.0         0.0         0.0         6.9         0.0         0.0         0.0        0.98         0.0         0.0         0.0         0.0         0.0         0.0         0.0         0.0         0.0         0.0         0.0        0.18E+03     0.0         1.3         0.0         0.0         0.0         0.0         0.0         0.0         0.0         0.0         0.0         0.0         0.0         0.0        0.30E+03
   413  ARG      0.60E+03    0.34E+03     4.9         4.1         0.0         0.0         0.0         0.0         14.         0.0         0.0         0.0         1.2         2.4         1.2         39.         25.         0.0         0.0         0.0         0.0         0.0         0.0         0.0         44.         0.0         1.8         0.0         0.0         0.0         0.0         0.0         0.0         0.0         0.0         0.0         0.0         0.0         0.0        0.11E+04
   414  GLY      0.98         3.9        0.40        0.82         0.0         0.0         0.0         0.0         11.         0.0         0.0         0.0         2.8         0.0         0.0         0.0         0.0         0.0         0.0         0.0         0.0         0.0         0.0         0.0         29.         0.0        0.92         0.0         0.0         0.0         0.0         0.0         0.0         0.0         0.0         0.0         0.0         0.0         0.0         50.    
   415  GLN       1.6         13.         4.1         4.3        0.33         0.0         0.0         0.0         12.         0.0         0.0         0.0         2.2         44.         1.0        0.23         0.0         0.0         0.0         0.0         0.0         0.0         0.0         0.0        0.17E+03     0.0         0.0         0.0         0.0         0.0         0.0         0.0         0.0         0.0         0.0         0.0         0.0         0.0         0.0        0.25E+03
   416  ALA      0.99         6.0         3.6         2.1        0.61E-01     0.0         0.0         0.0         15.         0.0         0.0         0.0         3.1         0.0         0.0         0.0         0.0         0.0         0.0         0.0         0.0         0.0         0.0         0.0        0.17E+03     0.0         0.0         0.0         0.0         0.0         0.0         0.0         0.0         0.0         0.0         0.0         0.0         0.0         0.0        0.21E+03
   417  GLY      0.97         13.        0.63         2.0        0.28         0.0         0.0         0.0         7.6         0.0         0.0         0.0         5.9         0.0         0.0         0.0         0.0         0.0         0.0         0.0         0.0         0.0         0.0         0.0         37.         0.0         0.0         0.0         0.0         0.0         0.0         0.0         0.0         0.0         0.0         0.0         0.0         0.0         0.0         67.    
   418  VAL       2.4         81.         25.         18.        0.19         0.0         0.0         0.0         9.3         0.0         0.0         0.0         5.2         54.         0.0         0.0         0.0         0.0         0.0         0.0         0.0         0.0         0.0         0.0         43.         0.0         0.0         0.0         0.0         0.0         0.0         0.0         0.0         0.0         0.0         0.0         0.0         0.0         0.0        0.24E+03
   419  MET       3.5         28.         11.         1.9         0.0         0.0         0.0         0.0         9.6         0.0         0.0         0.0         2.3         45.         28.         5.2         0.0         0.0         0.0         0.0         0.0         0.0         0.0         0.0        0.17E+03     0.0         0.0         0.0         0.0         0.0         0.0         0.0         0.0         0.0         0.0         0.0         0.0         0.0         0.0        0.30E+03
   420  GLY       4.2         7.7        0.15         1.0         0.0         0.0         0.0         0.0         9.0         0.0         0.0         0.0         4.6         0.0         0.0         0.0         0.0         0.0         0.0         0.0         0.0         0.0         0.0         0.0         53.         0.0         2.8         0.0         0.0         0.0         0.0         0.0         0.0         0.0         0.0         0.0         0.0         0.0         0.0         82.    
   421  PHE       5.5         45.         10.         7.6        0.37E-01     0.0         0.0         0.0         15.         0.0         0.0         0.0         10.         2.9         44.         0.0         0.0         0.0         0.0         0.0         0.0         0.0         0.0         0.0         57.         0.0        0.33         0.0         0.0         0.0         0.0         0.0         0.0         0.0         0.0         0.0         0.0         0.0         0.0        0.20E+03
   422  HYP       10.        0.25E+03     45.         2.6        0.37E-01     0.0         0.0         0.0         0.0         0.0         0.0         0.0         6.1         0.0         0.0         0.0         0.0         0.0         0.0         0.0         0.0         0.0         0.0         0.0         18.         0.0         14.         0.0         0.0         0.0         0.0         0.0         0.0         0.0         0.0         0.0         0.0         0.0         0.0        0.35E+03
   423  GLY       4.7         25.         4.5         2.5         0.0         0.0         0.0         0.0         14.         0.0         0.0         0.0         81.         0.0         0.0         0.0         0.0         0.0         0.0         0.0         0.0         0.0         0.0         0.0         58.         0.0         1.0         0.0         0.0         0.0         0.0         0.0         0.0         0.0         0.0         0.0         0.0         0.0         0.0        0.19E+03
   424  PRO       4.3         61.         25.         4.9         0.0         0.0         0.0         0.0         11.         0.0         0.0         0.0         81.         1.7        0.95        0.43         0.0         0.0         0.0         0.0         0.0         0.0         0.0         0.0         48.         0.0         3.3         0.0         0.0         0.0         0.0         0.0         0.0         0.0         0.0         0.0         0.0         0.0         0.0        0.24E+03
   425  LYS       2.5         34.         15.         3.3        0.33         0.0         0.0         0.0         13.         0.0         0.0         0.0        0.60         5.2         52.         24.         6.5         0.0         0.0         0.0         0.0         0.0         0.0         0.0        0.12E+03     0.0         1.5         0.0         0.0         0.0         0.0         0.0         0.0         0.0         0.0         0.0         0.0         0.0         0.0        0.28E+03
   426  GLY       2.5         7.2        0.90        0.81         0.0         0.0         0.0         0.0         9.4         0.0         0.0         0.0         2.8         0.0         0.0         0.0         0.0         0.0         0.0         0.0         0.0         0.0         0.0         0.0         55.         0.0         2.0         0.0         0.0         0.0         0.0         0.0         0.0         0.0         0.0         0.0         0.0         0.0         0.0         80.    
   427  ALA       3.0         16.         5.6         1.7         0.0         0.0         0.0         0.0         10.         0.0         0.0         0.0         3.4         0.0         0.0         0.0         0.0         0.0         0.0         0.0         0.0         0.0         0.0         0.0        0.20E+03     0.0         0.0         0.0         0.0         0.0         0.0         0.0         0.0         0.0         0.0         0.0         0.0         0.0         0.0        0.24E+03
   428  ALA       1.9         17.         4.0         1.2         0.0         0.0         0.0         0.0         7.3         0.0         0.0         0.0         1.5         0.0         0.0         0.0         0.0         0.0         0.0         0.0         0.0         0.0         0.0         0.0        0.18E+03     0.0        0.26         0.0         0.0         0.0         0.0         0.0         0.0         0.0         0.0         0.0         0.0         0.0         0.0        0.22E+03
   429  GLY       2.1         9.6        0.27        0.86         0.0         0.0         0.0         0.0         9.8         0.0         0.0         0.0         2.6         0.0         0.0         0.0         0.0         0.0         0.0         0.0         0.0         0.0         0.0         0.0         53.         0.0        0.74         0.0         0.0         0.0         0.0         0.0         0.0         0.0         0.0         0.0         0.0         0.0         0.0         79.    
   430  GLU       4.4         24.         11.         2.0        0.55         0.0         0.0         0.0         9.9         0.0         0.0         0.0         2.2         43.         3.7         3.2         0.0         0.0         0.0         0.0         0.0         0.0         0.0         0.0        0.13E+03     0.0        0.29         0.0         0.0         0.0         0.0         0.0         0.0         0.0         0.0         0.0         0.0         0.0         0.0        0.23E+03
   431  HYP       4.5        0.23E+03     89.         2.2         1.4         0.0         0.0         0.0         0.0         0.0         0.0         0.0        0.29E-01     0.0         0.0         0.0         0.0         0.0         0.0         0.0         0.0         0.0         0.0         0.0         33.         0.0         6.7         0.0         0.0         0.0         0.0         0.0         0.0         0.0         0.0         0.0         0.0         0.0         0.0        0.36E+03
   432  GLY      0.61         10.         1.8         3.4         0.0         0.0         0.0         0.0         5.1         0.0         0.0         0.0         2.4         0.0         0.0         0.0         0.0         0.0         0.0         0.0         0.0         0.0         0.0         0.0         95.         0.0        0.91         0.0         0.0         0.0         0.0         0.0         0.0         0.0         0.0         0.0         0.0         0.0         0.0        0.12E+03
   433  LYS       1.8         38.         11.         1.8        0.86         0.0         0.0         0.0         6.3         0.0         0.0         0.0         2.9         32.         3.5         32.         6.4         0.0         0.0         0.0         0.0         0.0         0.0         0.0        0.17E+03     0.0         2.2         0.0         0.0         0.0         0.0         0.0         0.0         0.0         0.0         0.0         0.0         0.0         0.0        0.31E+03
   434  ALA       1.1         9.3         2.5         1.2         0.0         0.0         0.0         0.0         8.9         0.0         0.0         0.0         2.1         0.0         0.0         0.0         0.0         0.0         0.0         0.0         0.0         0.0         0.0         0.0        0.16E+03     0.0         2.1         0.0         0.0         0.0         0.0         0.0         0.0         0.0         0.0         0.0         0.0         0.0         0.0        0.19E+03
   435  GLY       1.1         14.         1.2         1.0         0.0         0.0         0.0         0.0         11.         0.0         0.0         0.0         2.8         0.0         0.0         0.0         0.0         0.0         0.0         0.0         0.0         0.0         0.0         0.0         51.         0.0        0.72         0.0         0.0         0.0         0.0         0.0         0.0         0.0         0.0         0.0         0.0         0.0         0.0         83.    
   436  GLU       1.9         19.         8.4         1.7         0.0         0.0         0.0         0.0         6.9         0.0         0.0         0.0         3.3         2.0         4.2         3.0         0.0         0.0         0.0         0.0         0.0         0.0         0.0         0.0        0.16E+03     0.0         0.0         0.0         0.0         0.0         0.0         0.0         0.0         0.0         0.0         0.0         0.0         0.0         0.0        0.21E+03
   437  ARG       1.8         26.         7.6         2.8        0.36         0.0         0.0         0.0         7.7         0.0         0.0         0.0         2.7         2.0         33.         33.         7.6         0.0         0.0         0.0         0.0         0.0         0.0         0.0         44.         0.0         1.1         0.0         0.0         0.0         0.0         0.0         0.0         0.0         0.0         0.0         0.0         0.0         0.0        0.17E+03
   438  GLY      0.35         5.0         3.0        0.41         0.0         0.0         0.0         0.0         4.4         0.0         0.0         0.0         1.7         0.0         0.0         0.0         0.0         0.0         0.0         0.0         0.0         0.0         0.0         0.0         15.         0.0        0.64E-01     0.0         0.0         0.0         0.0         0.0         0.0         0.0         0.0         0.0         0.0         0.0         0.0         30.    
   439  VAL       3.8        0.15E+03     34.         44.        0.97         0.0         0.0         0.0         6.9         0.0         0.0         0.0         1.4         52.         0.0         0.0         0.0         0.0         0.0         0.0         0.0         0.0         0.0         0.0         16.         0.0        0.18         0.0         0.0         0.0         0.0         0.0         0.0         0.0         0.0         0.0         0.0         0.0         0.0        0.31E+03
   440  HYP       7.3        0.22E+03     41.         1.1        0.97         0.0         0.0         0.0         0.0         0.0         0.0         0.0        0.31         0.0         0.0         0.0         0.0         0.0         0.0         0.0         0.0         0.0         0.0         0.0         3.2         0.0         9.0         0.0         0.0         0.0         0.0         0.0         0.0         0.0         0.0         0.0         0.0         0.0         0.0        0.29E+03
   441  GLY       1.5         10.         1.5         2.3         0.0         0.0         0.0         0.0         6.6         0.0         0.0         0.0        0.57         0.0         0.0         0.0         0.0         0.0         0.0         0.0         0.0         0.0         0.0         0.0         8.2         0.0         1.9         0.0         0.0         0.0         0.0         0.0         0.0         0.0         0.0         0.0         0.0         0.0         0.0         33.    
   442  PRO       4.6         54.         26.         2.9        0.88         0.0         0.0         0.0         5.9         0.0         0.0         0.0         1.6         29.         38.         34.         0.0         0.0         0.0         0.0         0.0         0.0         0.0         0.0         18.         0.0        0.93         0.0         0.0         0.0         0.0         0.0         0.0         0.0         0.0         0.0         0.0         0.0         0.0        0.22E+03
   443  HYP       7.2        0.23E+03     47.         1.8        0.44         0.0         0.0         0.0         0.0         0.0         0.0         0.0         1.0         0.0         0.0         0.0         0.0         0.0         0.0         0.0         0.0         0.0         0.0         0.0         3.7         0.0         9.9         0.0         0.0         0.0         0.0         0.0         0.0         0.0         0.0         0.0         0.0         0.0         0.0        0.30E+03
   444  GLY      0.89         5.1         2.6         3.4        0.33         0.0         0.0         0.0         8.2         0.0         0.0         0.0        0.52         0.0         0.0         0.0         0.0         0.0         0.0         0.0         0.0         0.0         0.0         0.0         31.         0.0         1.0         0.0         0.0         0.0         0.0         0.0         0.0         0.0         0.0         0.0         0.0         0.0         0.0         53.    
   445  ALA      0.70         3.8         5.2         2.0         0.0         0.0         0.0         0.0         9.3         0.0         0.0         0.0        0.55         0.0         0.0         0.0         0.0         0.0         0.0         0.0         0.0         0.0         0.0         0.0        0.16E+03     0.0         1.1         0.0         0.0         0.0         0.0         0.0         0.0         0.0         0.0         0.0         0.0         0.0         0.0        0.18E+03
   446  VAL       1.0         12.         6.4         4.0        0.20         0.0         0.0         0.0         9.1         0.0         0.0         0.0         1.9         3.3         0.0         0.0         0.0         0.0         0.0         0.0         0.0         0.0         0.0         0.0         36.         0.0         2.4         0.0         0.0         0.0         0.0         0.0         0.0         0.0         0.0         0.0         0.0         0.0         0.0         76.    
   447  GLY      0.30         13.        0.78         1.5        0.20         0.0         0.0         0.0         8.7         0.0         0.0         0.0         2.4         0.0         0.0         0.0         0.0         0.0         0.0         0.0         0.0         0.0         0.0         0.0         6.2         0.0        0.27         0.0         0.0         0.0         0.0         0.0         0.0         0.0         0.0         0.0         0.0         0.0         0.0         33.    
   448  PRO       1.5         44.         23.         3.9        0.27         0.0         0.0         0.0         12.         0.0         0.0         0.0        0.61         30.         36.         32.         0.0         0.0         0.0         0.0         0.0         0.0         0.0         0.0         41.         0.0        0.48         0.0         0.0         0.0         0.0         0.0         0.0         0.0         0.0         0.0         0.0         0.0         0.0        0.22E+03
   449  ALA      0.64         6.4         6.6         2.4         0.0         0.0         0.0         0.0         8.2         0.0         0.0         0.0        0.84         0.0         0.0         0.0         0.0         0.0         0.0         0.0         0.0         0.0         0.0         0.0        0.18E+03     0.0         0.0         0.0         0.0         0.0         0.0         0.0         0.0         0.0         0.0         0.0         0.0         0.0         0.0        0.20E+03
   450  GLY      0.84         5.4        0.77        0.64         0.0         0.0         0.0         0.0         8.7         0.0         0.0         0.0         2.5         0.0         0.0         0.0         0.0         0.0         0.0         0.0         0.0         0.0         0.0         0.0         60.         0.0         0.0         0.0         0.0         0.0         0.0         0.0         0.0         0.0         0.0         0.0         0.0         0.0         0.0         79.    
   451  LYS       2.2         28.         17.         3.3        0.13         0.0         0.0         0.0         11.         0.0         0.0         0.0         5.3         35.         9.2         1.0         29.         0.0         0.0         0.0         0.0         0.0         0.0         0.0        0.19E+03     0.0         0.0         0.0         0.0         0.0         0.0         0.0         0.0         0.0         0.0         0.0         0.0         0.0         0.0        0.33E+03
   452  ASP       2.5         21.         16.         3.1        0.46         0.0         0.0         0.0         11.         0.0         0.0         0.0         3.7         33.         2.4         0.0         0.0         0.0         0.0         0.0         0.0         0.0         0.0         0.0        0.16E+03     0.0         0.0         0.0         0.0         0.0         0.0         0.0         0.0         0.0         0.0         0.0         0.0         0.0         0.0        0.26E+03
   453  GLY       1.3         11.        0.28        0.88        0.32         0.0         0.0         0.0         14.         0.0         0.0         0.0        0.36         0.0         0.0         0.0         0.0         0.0         0.0         0.0         0.0         0.0         0.0         0.0         78.         0.0         0.0         0.0         0.0         0.0         0.0         0.0         0.0         0.0         0.0         0.0         0.0         0.0         0.0        0.11E+03
   454  GLU      0.83         18.         10.         2.2        0.32         0.0         0.0         0.0         14.         0.0         0.0         0.0        0.73         39.        0.43         4.5         0.0         0.0         0.0         0.0         0.0         0.0         0.0         0.0        0.18E+03     0.0         0.0         0.0         0.0         0.0         0.0         0.0         0.0         0.0         0.0         0.0         0.0         0.0         0.0        0.27E+03
   455  ALA       1.0         4.9         21.        0.64         0.0         0.0         0.0         0.0         9.7         0.0         0.0         0.0         2.1         0.0         0.0         0.0         0.0         0.0         0.0         0.0         0.0         0.0         0.0         0.0        0.24E+03     0.0         0.0         0.0         0.0         0.0         0.0         0.0         0.0         0.0         0.0         0.0         0.0         0.0         0.0        0.28E+03
   456  GLY       1.2         10.        0.67E-01    0.35         0.0         0.0         0.0         0.0         9.6         0.0         0.0         0.0         2.7         0.0         0.0         0.0         0.0         0.0         0.0         0.0         0.0         0.0         0.0         0.0         81.         0.0         0.0         0.0         0.0         0.0         0.0         0.0         0.0         0.0         0.0         0.0         0.0         0.0         0.0        0.11E+03
   457  ALA       1.6         6.5         5.4        0.65        0.16         0.0         0.0         0.0         8.3         0.0         0.0         0.0         2.2         0.0         0.0         0.0         0.0         0.0         0.0         0.0         0.0         0.0         0.0         0.0         32.         0.0         0.0         0.0         0.0         0.0         0.0         0.0         0.0         0.0         0.0         0.0         0.0         0.0         0.0         57.    
   458  GLN       2.4         13.         4.6         2.1        0.99E-01     0.0         0.0         0.0         10.         0.0         0.0         0.0         2.3         44.         3.0         4.0         0.0         0.0         0.0         0.0         0.0         0.0         0.0         0.0        0.15E+03     0.0        0.86         0.0         0.0         0.0         0.0         0.0         0.0         0.0         0.0         0.0         0.0         0.0         0.0        0.24E+03
   459  GLY       2.3         14.         1.3         2.0         1.3         0.0         0.0         0.0         9.3         0.0         0.0         0.0         1.5         0.0         0.0         0.0         0.0         0.0         0.0         0.0         0.0         0.0         0.0         0.0         60.         0.0        0.94         0.0         0.0         0.0         0.0         0.0         0.0         0.0         0.0         0.0         0.0         0.0         0.0         93.    
   460  PRO       3.0         60.         35.         4.5         1.3         0.0         0.0         0.0         6.9         0.0         0.0         0.0         5.1         31.        0.47         7.7         0.0         0.0         0.0         0.0         0.0         0.0         0.0         0.0         23.         0.0         0.0         0.0         0.0         0.0         0.0         0.0         0.0         0.0         0.0         0.0         0.0         0.0         0.0        0.18E+03
   461  HYP       4.2        0.25E+03     78.         1.4        0.85         0.0         0.0         0.0         0.0         0.0         0.0         0.0         4.9         0.0         0.0         0.0         0.0         0.0         0.0         0.0         0.0         0.0         0.0         0.0         13.         0.0         12.         0.0         0.0         0.0         0.0         0.0         0.0         0.0         0.0         0.0         0.0         0.0         0.0        0.36E+03
   462  GLY       2.9         13.         4.9         4.2        0.83E-01     0.0         0.0         0.0         7.6         0.0         0.0         0.0        0.76         0.0         0.0         0.0         0.0         0.0         0.0         0.0         0.0         0.0         0.0         0.0         62.         0.0         1.1         0.0         0.0         0.0         0.0         0.0         0.0         0.0         0.0         0.0         0.0         0.0         0.0         97.    
   463  PRO       2.4         47.         24.         3.5         0.0         0.0         0.0         0.0         10.         0.0         0.0         0.0         2.9         27.         37.         36.         0.0         0.0         0.0         0.0         0.0         0.0         0.0         0.0         48.         0.0         1.7         0.0         0.0         0.0         0.0         0.0         0.0         0.0         0.0         0.0         0.0         0.0         0.0        0.24E+03
   464  ALA       1.2         76.         11.         23.        0.22         0.0         0.0         0.0         12.         0.0         0.0         0.0         3.7         0.0         0.0         0.0         0.0         0.0         0.0         0.0         0.0         0.0         0.0         0.0        0.16E+03     0.0         1.9         0.0         0.0         0.0         0.0         0.0         0.0         0.0         0.0         0.0         0.0         0.0         0.0        0.29E+03
   465  GLY       1.6         15.         1.3         1.4        0.11         0.0         0.0         0.0         9.7         0.0         0.0         0.0         1.9         0.0         0.0         0.0         0.0         0.0         0.0         0.0         0.0         0.0         0.0         0.0         37.         0.0        0.96         0.0         0.0         0.0         0.0         0.0         0.0         0.0         0.0         0.0         0.0         0.0         0.0         69.    
   466  PRO       2.8         49.         23.         3.6        0.43         0.0         0.0         0.0         11.         0.0         0.0         0.0        0.81         29.         37.         34.         0.0         0.0         0.0         0.0         0.0         0.0         0.0         0.0         42.         0.0        0.44         0.0         0.0         0.0         0.0         0.0         0.0         0.0         0.0         0.0         0.0         0.0         0.0        0.23E+03
   467  ALA       1.0         7.1         7.4         1.3        0.19         0.0         0.0         0.0         12.         0.0         0.0         0.0         1.7         0.0         0.0         0.0         0.0         0.0         0.0         0.0         0.0         0.0         0.0         0.0        0.18E+03     0.0        0.22         0.0         0.0         0.0         0.0         0.0         0.0         0.0         0.0         0.0         0.0         0.0         0.0        0.21E+03
   468  GLY      0.53         6.0        0.97        0.64         0.0         0.0         0.0         0.0         7.4         0.0         0.0         0.0         1.5         0.0         0.0         0.0         0.0         0.0         0.0         0.0         0.0         0.0         0.0         0.0         55.         0.0         0.0         0.0         0.0         0.0         0.0         0.0         0.0         0.0         0.0         0.0         0.0         0.0         0.0         72.    
   469  GLU       1.1         13.         15.         1.4        0.57         0.0         0.0         0.0         9.0         0.0         0.0         0.0         1.1         40.        0.39         2.6         0.0         0.0         0.0         0.0         0.0         0.0         0.0         0.0        0.13E+03     0.0         0.0         0.0         0.0         0.0         0.0         0.0         0.0         0.0         0.0         0.0         0.0         0.0         0.0        0.21E+03
   470  ARG      0.60E+03    0.34E+03     8.9         8.1        0.57         0.0         0.0         0.0         9.7         0.0         0.0         0.0         1.2         38.        0.85         34.        0.81         0.0         0.0         0.0         0.0         0.0         0.0         0.0         80.         0.0         0.0         0.0         0.0         0.0         0.0         0.0         0.0         0.0         0.0         0.0         0.0         0.0         0.0        0.11E+04
   471  GLY      0.45         3.9        0.81        0.82         0.0         0.0         0.0         0.0         10.         0.0         0.0         0.0         1.1         0.0         0.0         0.0         0.0         0.0         0.0         0.0         0.0         0.0         0.0         0.0         63.         0.0         0.0         0.0         0.0         0.0         0.0         0.0         0.0         0.0         0.0         0.0         0.0         0.0         0.0         81.    
   472  GLU      0.63         80.         11.         24.        0.16         0.0         0.0         0.0         11.         0.0         0.0         0.0        0.84         45.         2.1         6.3         0.0         0.0         0.0         0.0         0.0         0.0         0.0         0.0        0.16E+03     0.0         0.0         0.0         0.0         0.0         0.0         0.0         0.0         0.0         0.0         0.0         0.0         0.0         0.0        0.34E+03
   473  GLN       2.0         23.         5.0         3.7        0.28         0.0         0.0         0.0         14.         0.0         0.0         0.0         1.1         1.9         1.4         4.2         0.0         0.0         0.0         0.0         0.0         0.0         0.0         0.0        0.16E+03     0.0         0.0         0.0         0.0         0.0         0.0         0.0         0.0         0.0         0.0         0.0         0.0         0.0         0.0        0.22E+03
   474  GLY       2.0         9.0         1.4         1.1         0.0         0.0         0.0         0.0         8.0         0.0         0.0         0.0         1.4         0.0         0.0         0.0         0.0         0.0         0.0         0.0         0.0         0.0         0.0         0.0         30.         0.0         0.0         0.0         0.0         0.0         0.0         0.0         0.0         0.0         0.0         0.0         0.0         0.0         0.0         53.    
   475  PRO       2.0         45.         24.         2.7         0.0         0.0         0.0         0.0         11.         0.0         0.0         0.0        0.79         27.         37.         36.         0.0         0.0         0.0         0.0         0.0         0.0         0.0         0.0         41.         0.0         0.0         0.0         0.0         0.0         0.0         0.0         0.0         0.0         0.0         0.0         0.0         0.0         0.0        0.23E+03
   476  ALA      0.72         6.4         4.5         1.3        0.41E-01     0.0         0.0         0.0         8.0         0.0         0.0         0.0        0.41         0.0         0.0         0.0         0.0         0.0         0.0         0.0         0.0         0.0         0.0         0.0        0.16E+03     0.0        0.89E-01     0.0         0.0         0.0         0.0         0.0         0.0         0.0         0.0         0.0         0.0         0.0         0.0        0.18E+03
   477  GLY       1.2         7.9         1.0        0.80        0.16E-01     0.0         0.0         0.0         7.0         0.0         0.0         0.0         2.7         0.0         0.0         0.0         0.0         0.0         0.0         0.0         0.0         0.0         0.0         0.0         44.         0.0        0.60         0.0         0.0         0.0         0.0         0.0         0.0         0.0         0.0         0.0         0.0         0.0         0.0         65.    
   478  SER       2.4         22.         17.         1.5        0.50         0.0         0.0         0.0         10.         0.0         0.0         0.0         5.0         41.         0.0         0.0         0.0         0.0         0.0         0.0         0.0         0.0         0.0         0.0         64.         0.0         0.0         0.0         0.0         0.0         0.0         0.0         0.0         0.0         0.0         0.0         0.0         0.0         0.0        0.16E+03
   479  HYP       5.2        0.24E+03     67.         2.0        0.33         0.0         0.0         0.0         0.0         0.0         0.0         0.0         2.4         0.0         0.0         0.0         0.0         0.0         0.0         0.0         0.0         0.0         0.0         0.0         16.         0.0         7.2         0.0         0.0         0.0         0.0         0.0         0.0         0.0         0.0         0.0         0.0         0.0         0.0        0.34E+03
   480  GLY       1.2         5.6         5.3         3.3        0.36         0.0         0.0         0.0         7.1         0.0         0.0         0.0        0.80         0.0         0.0         0.0         0.0         0.0         0.0         0.0         0.0         0.0         0.0         0.0         37.         0.0        0.34         0.0         0.0         0.0         0.0         0.0         0.0         0.0         0.0         0.0         0.0         0.0         0.0         61.    
   481  PHE       2.1         19.         10.         5.5         1.6         0.0         0.0         0.0         8.8         0.0         0.0         0.0         2.4        0.30         51.         0.0         0.0         0.0         0.0         0.0         0.0         0.0         0.0         0.0         45.         0.0         2.1         0.0         0.0         0.0         0.0         0.0         0.0         0.0         0.0         0.0         0.0         0.0         0.0        0.15E+03
   482  GLN       2.0         26.         7.6         3.0        0.62E-01     0.0         0.0         0.0         9.2         0.0         0.0         0.0         3.0         2.4         3.8         2.7         0.0         0.0         0.0         0.0         0.0         0.0         0.0         0.0        0.16E+03     0.0         4.4         0.0         0.0         0.0         0.0         0.0         0.0         0.0         0.0         0.0         0.0         0.0         0.0        0.23E+03
   483  GLY      0.54         8.6         1.4         1.4         0.0         0.0         0.0         0.0         4.6         0.0         0.0         0.0         2.7         0.0         0.0         0.0         0.0         0.0         0.0         0.0         0.0         0.0         0.0         0.0         34.         0.0        0.54         0.0         0.0         0.0         0.0         0.0         0.0         0.0         0.0         0.0         0.0         0.0         0.0         54.    
   484  LEU       3.3        0.15E+03     38.         44.        0.79         0.0         0.0         0.0         12.         0.0         0.0         0.0         1.6         8.3         41.         0.0         0.0         0.0         0.0         0.0         0.0         0.0         0.0         0.0         15.         0.0        0.12E-01     0.0         0.0         0.0         0.0         0.0         0.0         0.0         0.0         0.0         0.0         0.0         0.0        0.31E+03
   485  HYP       7.2        0.22E+03     41.        0.70         1.0         0.0         0.0         0.0         0.0         0.0         0.0         0.0        0.25         0.0         0.0         0.0         0.0         0.0         0.0         0.0         0.0         0.0         0.0         0.0         14.         0.0         16.         0.0         0.0         0.0         0.0         0.0         0.0         0.0         0.0         0.0         0.0         0.0         0.0        0.30E+03
   486  GLY       1.1         12.         2.2         1.6         0.0         0.0         0.0         0.0         7.0         0.0         0.0         0.0        0.23         0.0         0.0         0.0         0.0         0.0         0.0         0.0         0.0         0.0         0.0         0.0         72.         0.0        0.54         0.0         0.0         0.0         0.0         0.0         0.0         0.0         0.0         0.0         0.0         0.0         0.0         96.    
   487  PRO       1.9         51.         20.         5.4         0.0         0.0         0.0         0.0         8.8         0.0         0.0         0.0         1.6         1.3         1.4         3.7         0.0         0.0         0.0         0.0         0.0         0.0         0.0         0.0         46.         0.0         2.2         0.0         0.0         0.0         0.0         0.0         0.0         0.0         0.0         0.0         0.0         0.0         0.0        0.14E+03
   488  ALA      0.87         6.7         17.         3.2         0.0         0.0         0.0         0.0         6.9         0.0         0.0         0.0         3.6         0.0         0.0         0.0         0.0         0.0         0.0         0.0         0.0         0.0         0.0         0.0        0.15E+03     0.0         3.0         0.0         0.0         0.0         0.0         0.0         0.0         0.0         0.0         0.0         0.0         0.0         0.0        0.20E+03
   489  GLY      0.95         15.         1.1         1.7         0.0         0.0         0.0         0.0         5.3         0.0         0.0         0.0         2.7         0.0         0.0         0.0         0.0         0.0         0.0         0.0         0.0         0.0         0.0         0.0         29.         0.0         1.1         0.0         0.0         0.0         0.0         0.0         0.0         0.0         0.0         0.0         0.0         0.0         0.0         57.    
   490  PRO       2.9         52.         29.         2.7         0.0         0.0         0.0         0.0         8.0         0.0         0.0         0.0         1.2         9.8         3.1         1.9         0.0         0.0         0.0         0.0         0.0         0.0         0.0         0.0         11.         0.0        0.28         0.0         0.0         0.0         0.0         0.0         0.0         0.0         0.0         0.0         0.0         0.0         0.0        0.12E+03
   491  HYP       7.1        0.22E+03     41.         1.2         0.0         0.0         0.0         0.0         0.0         0.0         0.0         0.0        0.67         0.0         0.0         0.0         0.0         0.0         0.0         0.0         0.0         0.0         0.0         0.0         2.7         0.0         7.1         0.0         0.0         0.0         0.0         0.0         0.0         0.0         0.0         0.0         0.0         0.0         0.0        0.28E+03
   492  GLY      0.68         3.9         1.7         1.2         0.0         0.0         0.0         0.0         5.8         0.0         0.0         0.0        0.34         0.0         0.0         0.0         0.0         0.0         0.0         0.0         0.0         0.0         0.0         0.0         32.         0.0         1.7         0.0         0.0         0.0         0.0         0.0         0.0         0.0         0.0         0.0         0.0         0.0         0.0         47.    
   493  GLU      0.91         11.         8.9         3.3        0.15         0.0         0.0         0.0         6.6         0.0         0.0         0.0         2.1         38.         1.7         1.7         0.0         0.0         0.0         0.0         0.0         0.0         0.0         0.0        0.18E+03     0.0         2.6         0.0         0.0         0.0         0.0         0.0         0.0         0.0         0.0         0.0         0.0         0.0         0.0        0.26E+03
   494  ALA      0.74         9.2         5.6         2.4        0.15         0.0         0.0         0.0         8.0         0.0         0.0         0.0         2.6         0.0         0.0         0.0         0.0         0.0         0.0         0.0         0.0         0.0         0.0         0.0        0.19E+03     0.0        0.46         0.0         0.0         0.0         0.0         0.0         0.0         0.0         0.0         0.0         0.0         0.0         0.0        0.22E+03
   495  GLY       1.2         9.0        0.19        0.69         0.0         0.0         0.0         0.0         7.6         0.0         0.0         0.0         2.2         0.0         0.0         0.0         0.0         0.0         0.0         0.0         0.0         0.0         0.0         0.0         57.         0.0         2.7         0.0         0.0         0.0         0.0         0.0         0.0         0.0         0.0         0.0         0.0         0.0         0.0         80.    
   496  LYS       2.2         31.         17.         2.4         0.0         0.0         0.0         0.0         10.         0.0         0.0         0.0         2.7         36.         5.3         4.5         24.         0.0         0.0         0.0         0.0         0.0         0.0         0.0        0.13E+03     0.0        0.79         0.0         0.0         0.0         0.0         0.0         0.0         0.0         0.0         0.0         0.0         0.0         0.0        0.27E+03
   497  HYP       7.2        0.22E+03     59.         3.7         0.0         0.0         0.0         0.0         0.0         0.0         0.0         0.0         1.4         0.0         0.0         0.0         0.0         0.0         0.0         0.0         0.0         0.0         0.0         0.0         33.         0.0         7.1         0.0         0.0         0.0         0.0         0.0         0.0         0.0         0.0         0.0         0.0         0.0         0.0        0.33E+03
   498  GLY       1.5         17.         14.         7.4         0.0         0.0         0.0         0.0         6.1         0.0         0.0         0.0         1.0         0.0         0.0         0.0         0.0         0.0         0.0         0.0         0.0         0.0         0.0         0.0         90.         0.0        0.24         0.0         0.0         0.0         0.0         0.0         0.0         0.0         0.0         0.0         0.0         0.0         0.0        0.14E+03
   499  GLU       1.5         81.         16.         24.         0.0         0.0         0.0         0.0         8.9         0.0         0.0         0.0         2.6        0.67        0.59         3.3         0.0         0.0         0.0         0.0         0.0         0.0         0.0         0.0        0.18E+03     0.0        0.54         0.0         0.0         0.0         0.0         0.0         0.0         0.0         0.0         0.0         0.0         0.0         0.0        0.32E+03
   500  GLN       1.7         16.         5.4         2.8        0.15         0.0         0.0         0.0         9.9         0.0         0.0         0.0         3.1         43.         39.         4.2         0.0         0.0         0.0         0.0         0.0         0.0         0.0         0.0        0.17E+03     0.0        0.59         0.0         0.0         0.0         0.0         0.0         0.0         0.0         0.0         0.0         0.0         0.0         0.0        0.30E+03
   501  GLY       1.3         8.6        0.44         1.5        0.20         0.0         0.0         0.0         5.1         0.0         0.0         0.0         3.7         0.0         0.0         0.0         0.0         0.0         0.0         0.0         0.0         0.0         0.0         0.0         34.         0.0         1.1         0.0         0.0         0.0         0.0         0.0         0.0         0.0         0.0         0.0         0.0         0.0         0.0         56.    
   502  VAL       1.7         19.         18.         2.6        0.23         0.0         0.0         0.0         8.1         0.0         0.0         0.0         5.5         1.4         0.0         0.0         0.0         0.0         0.0         0.0         0.0         0.0         0.0         0.0         11.         0.0        0.65         0.0         0.0         0.0         0.0         0.0         0.0         0.0         0.0         0.0         0.0         0.0         0.0         68.    
   503  HYP       7.6        0.23E+03     55.        0.99        0.94         0.0         0.0         0.0         0.0         0.0         0.0         0.0         3.4         0.0         0.0         0.0         0.0         0.0         0.0         0.0         0.0         0.0         0.0         0.0         8.6         0.0         9.4         0.0         0.0         0.0         0.0         0.0         0.0         0.0         0.0         0.0         0.0         0.0         0.0        0.32E+03
   504  GLY       1.9         4.6         1.4        0.63         0.0         0.0         0.0         0.0         4.4         0.0         0.0         0.0         1.1         0.0         0.0         0.0         0.0         0.0         0.0         0.0         0.0         0.0         0.0         0.0         57.         0.0        0.31         0.0         0.0         0.0         0.0         0.0         0.0         0.0         0.0         0.0         0.0         0.0         0.0         71.    
   505  ASP       3.2         14.         2.8         3.5        0.37         0.0         0.0         0.0         5.9         0.0         0.0         0.0         4.2         37.        0.85         0.0         0.0         0.0         0.0         0.0         0.0         0.0         0.0         0.0         98.         0.0         1.2         0.0         0.0         0.0         0.0         0.0         0.0         0.0         0.0         0.0         0.0         0.0         0.0        0.17E+03
   506  LEU       3.8         83.         24.         21.        0.17         0.0         0.0         0.0         6.8         0.0         0.0         0.0         3.6        0.11         39.         0.0         0.0         0.0         0.0         0.0         0.0         0.0         0.0         0.0         37.         0.0        0.23         0.0         0.0         0.0         0.0         0.0         0.0         0.0         0.0         0.0         0.0         0.0         0.0        0.22E+03
   507  GLY       2.5         13.        0.15         1.0         0.0         0.0         0.0         0.0         4.8         0.0         0.0         0.0         2.5         0.0         0.0         0.0         0.0         0.0         0.0         0.0         0.0         0.0         0.0         0.0         41.         0.0         1.5         0.0         0.0         0.0         0.0         0.0         0.0         0.0         0.0         0.0         0.0         0.0         0.0         66.    
   508  ALA       4.3         29.         8.5         1.7        0.74         0.0         0.0         0.0         7.2         0.0         0.0         0.0         4.1         0.0         0.0         0.0         0.0         0.0         0.0         0.0         0.0         0.0         0.0         0.0        0.14E+03     0.0        0.50         0.0         0.0         0.0         0.0         0.0         0.0         0.0         0.0         0.0         0.0         0.0         0.0        0.20E+03
   509  HYP       7.4        0.22E+03     39.         1.6        0.74         0.0         0.0         0.0         0.0         0.0         0.0         0.0         2.2         0.0         0.0         0.0         0.0         0.0         0.0         0.0         0.0         0.0         0.0         0.0         27.         0.0         10.         0.0         0.0         0.0         0.0         0.0         0.0         0.0         0.0         0.0         0.0         0.0         0.0        0.31E+03
   510  GLY       1.1         10.         3.7         3.1         0.0         0.0         0.0         0.0         9.1         0.0         0.0         0.0        0.55         0.0         0.0         0.0         0.0         0.0         0.0         0.0         0.0         0.0         0.0         0.0         22.         0.0        0.38         0.0         0.0         0.0         0.0         0.0         0.0         0.0         0.0         0.0         0.0         0.0         0.0         50.    
   511  PRO       1.7        0.11E+03     29.         24.        0.29         0.0         0.0         0.0         10.         0.0         0.0         0.0        0.70         23.         35.         39.         0.0         0.0         0.0         0.0         0.0         0.0         0.0         0.0         31.         0.0         1.0         0.0         0.0         0.0         0.0         0.0         0.0         0.0         0.0         0.0         0.0         0.0         0.0        0.31E+03
   512  SER      0.69         7.1         8.3         2.7         0.0         0.0         0.0         0.0         8.4         0.0         0.0         0.0         1.6         41.         0.0         0.0         0.0         0.0         0.0         0.0         0.0         0.0         0.0         0.0        0.11E+03     0.0         1.5         0.0         0.0         0.0         0.0         0.0         0.0         0.0         0.0         0.0         0.0         0.0         0.0        0.18E+03
   513  GLY      0.78         11.         1.2        0.72         0.0         0.0         0.0         0.0         6.6         0.0         0.0         0.0         2.5         0.0         0.0         0.0         0.0         0.0         0.0         0.0         0.0         0.0         0.0         0.0         45.         0.0        0.58         0.0         0.0         0.0         0.0         0.0         0.0         0.0         0.0         0.0         0.0         0.0         0.0         68.    
   514  ALA      0.85         74.         12.         28.         0.0         0.0         0.0         0.0         8.8         0.0         0.0         0.0         2.7         0.0         0.0         0.0         0.0         0.0         0.0         0.0         0.0         0.0         0.0         0.0        0.15E+03     0.0         1.1         0.0         0.0         0.0         0.0         0.0         0.0         0.0         0.0         0.0         0.0         0.0         0.0        0.27E+03
   515  ARG       1.7         89.         12.         26.        0.11         0.0         0.0         0.0         12.         0.0         0.0         0.0         3.0         39.         3.7        0.33E-01     20.         0.0         0.0         0.0         0.0         0.0         0.0         0.0         42.         0.0         0.0         0.0         0.0         0.0         0.0         0.0         0.0         0.0         0.0         0.0         0.0         0.0         0.0        0.25E+03
   516  GLY       1.1         8.0        0.46E-01    0.72        0.35         0.0         0.0         0.0         9.9         0.0         0.0         0.0         3.7         0.0         0.0         0.0         0.0         0.0         0.0         0.0         0.0         0.0         0.0         0.0         7.2         0.0         0.0         0.0         0.0         0.0         0.0         0.0         0.0         0.0         0.0         0.0         0.0         0.0         0.0         31.    
   517  GLU      0.63         16.         7.4         2.9        0.16         0.0         0.0         0.0         15.         0.0         0.0         0.0         3.2        0.53         37.         3.1         0.0         0.0         0.0         0.0         0.0         0.0         0.0         0.0         15.         0.0         0.0         0.0         0.0         0.0         0.0         0.0         0.0         0.0         0.0         0.0         0.0         0.0         0.0        0.10E+03
   518  ARG      0.60E+03    0.40E+03     18.         24.        0.31         0.0         0.0         0.0         9.9         0.0         0.0         0.0         2.3         41.         1.7        0.17E-01    0.40         0.0         0.0         0.0         0.0         0.0         0.0         0.0         14.         0.0         1.5         0.0         0.0         0.0         0.0         0.0         0.0         0.0         0.0         0.0         0.0         0.0         0.0        0.11E+04
   519  GLY       1.1         4.8        0.85         1.5         0.0         0.0         0.0         0.0         9.2         0.0         0.0         0.0         2.8         0.0         0.0         0.0         0.0         0.0         0.0         0.0         0.0         0.0         0.0         0.0         5.9         0.0        0.11         0.0         0.0         0.0         0.0         0.0         0.0         0.0         0.0         0.0         0.0         0.0         0.0         26.    
   520  PHE       3.0         37.         15.         8.2        0.58         0.0         0.0         0.0         12.         0.0         0.0         0.0         3.0         38.         2.7         0.0         0.0         0.0         0.0         0.0         0.0         0.0         0.0         0.0         10.         0.0        0.34         0.0         0.0         0.0         0.0         0.0         0.0         0.0         0.0         0.0         0.0         0.0         0.0        0.13E+03
   521  HYP       6.9        0.22E+03     59.         2.3        0.79         0.0         0.0         0.0         0.0         0.0         0.0         0.0         1.7         0.0         0.0         0.0         0.0         0.0         0.0         0.0         0.0         0.0         0.0         0.0         13.         0.0         14.         0.0         0.0         0.0         0.0         0.0         0.0         0.0         0.0         0.0         0.0         0.0         0.0        0.32E+03
   522  GLY       1.5         17.         6.7         4.7        0.86         0.0         0.0         0.0         8.3         0.0         0.0         0.0        0.28E-01     0.0         0.0         0.0         0.0         0.0         0.0         0.0         0.0         0.0         0.0         0.0         81.         0.0         1.5         0.0         0.0         0.0         0.0         0.0         0.0         0.0         0.0         0.0         0.0         0.0         0.0        0.12E+03
   523  GLU       2.2         28.         6.9         1.8        0.57         0.0         0.0         0.0         8.4         0.0         0.0         0.0        0.49E-01     31.         34.         3.6         0.0         0.0         0.0         0.0         0.0         0.0         0.0         0.0         95.         0.0        0.42         0.0         0.0         0.0         0.0         0.0         0.0         0.0         0.0         0.0         0.0         0.0         0.0        0.21E+03
   524  ARG      0.60E+03    0.33E+03     11.         4.4        0.45         0.0         0.0         0.0         8.3         0.0         0.0         0.0         2.5         28.         5.2         38.        0.88E-02     0.0         0.0         0.0         0.0         0.0         0.0         0.0         28.         0.0        0.88         0.0         0.0         0.0         0.0         0.0         0.0         0.0         0.0         0.0         0.0         0.0         0.0        0.11E+04
   525  GLY       1.9         8.3         1.0         1.3         0.0         0.0         0.0         0.0         6.4         0.0         0.0         0.0         4.2         0.0         0.0         0.0         0.0         0.0         0.0         0.0         0.0         0.0         0.0         0.0         7.6         0.0        0.49         0.0         0.0         0.0         0.0         0.0         0.0         0.0         0.0         0.0         0.0         0.0         0.0         31.    
   526  VAL       2.7         71.         28.         22.        0.28         0.0         0.0         0.0         8.4         0.0         0.0         0.0         1.7         3.1         0.0         0.0         0.0         0.0         0.0         0.0         0.0         0.0         0.0         0.0         34.         0.0        0.74         0.0         0.0         0.0         0.0         0.0         0.0         0.0         0.0         0.0         0.0         0.0         0.0        0.17E+03
   527  GLN       1.6         10.         5.9         3.9        0.28         0.0         0.0         0.0         11.         0.0         0.0         0.0         1.8        0.68E-01     2.2         7.5         0.0         0.0         0.0         0.0         0.0         0.0         0.0         0.0        0.15E+03     0.0        0.33         0.0         0.0         0.0         0.0         0.0         0.0         0.0         0.0         0.0         0.0         0.0         0.0        0.20E+03
   528  GLY       1.8         12.         1.3         1.4         0.0         0.0         0.0         0.0         5.8         0.0         0.0         0.0         2.1         0.0         0.0         0.0         0.0         0.0         0.0         0.0         0.0         0.0         0.0         0.0         32.         0.0        0.23         0.0         0.0         0.0         0.0         0.0         0.0         0.0         0.0         0.0         0.0         0.0         0.0         56.    
   529  PRO       2.6         55.         27.         1.1        0.15         0.0         0.0         0.0         7.4         0.0         0.0         0.0         1.6         28.         38.         37.         0.0         0.0         0.0         0.0         0.0         0.0         0.0         0.0         14.         0.0         0.0         0.0         0.0         0.0         0.0         0.0         0.0         0.0         0.0         0.0         0.0         0.0         0.0        0.21E+03
   530  HYP       7.2        0.22E+03     41.         1.1        0.45E-01     0.0         0.0         0.0         0.0         0.0         0.0         0.0         1.3         0.0         0.0         0.0         0.0         0.0         0.0         0.0         0.0         0.0         0.0         0.0         3.1         0.0         6.9         0.0         0.0         0.0         0.0         0.0         0.0         0.0         0.0         0.0         0.0         0.0         0.0        0.28E+03
   531  GLY      0.81         12.         2.6         3.0         0.0         0.0         0.0         0.0         6.2         0.0         0.0         0.0        0.45         0.0         0.0         0.0         0.0         0.0         0.0         0.0         0.0         0.0         0.0         0.0         6.8         0.0        0.35         0.0         0.0         0.0         0.0         0.0         0.0         0.0         0.0         0.0         0.0         0.0         0.0         32.    
   532  PRO       2.9         49.         23.         3.6        0.39         0.0         0.0         0.0         5.2         0.0         0.0         0.0        0.93         6.0        0.75         1.5         0.0         0.0         0.0         0.0         0.0         0.0         0.0         0.0         34.         0.0        0.65         0.0         0.0         0.0         0.0         0.0         0.0         0.0         0.0         0.0         0.0         0.0         0.0        0.13E+03
   533  ALA       1.9         8.4         14.         2.0         0.0         0.0         0.0         0.0         7.9         0.0         0.0         0.0         2.8         0.0         0.0         0.0         0.0         0.0         0.0         0.0         0.0         0.0         0.0         0.0        0.15E+03     0.0         1.6         0.0         0.0         0.0         0.0         0.0         0.0         0.0         0.0         0.0         0.0         0.0         0.0        0.19E+03
   534  GLY       2.2         18.         2.4        0.99         0.0         0.0         0.0         0.0         6.3         0.0         0.0         0.0         2.7         0.0         0.0         0.0         0.0         0.0         0.0         0.0         0.0         0.0         0.0         0.0         43.         0.0         1.0         0.0         0.0         0.0         0.0         0.0         0.0         0.0         0.0         0.0         0.0         0.0         0.0         77.    
   535  PRO       2.3        0.11E+03     29.         25.        0.33         0.0         0.0         0.0         8.0         0.0         0.0         0.0        0.56         3.9         1.4        0.96         0.0         0.0         0.0         0.0         0.0         0.0         0.0         0.0         16.         0.0        0.30         0.0         0.0         0.0         0.0         0.0         0.0         0.0         0.0         0.0         0.0         0.0         0.0        0.20E+03
   536  ARG      0.60E+03    0.33E+03     6.8         2.9         0.0         0.0         0.0         0.0         9.9         0.0         0.0         0.0        0.41        0.92         2.9         36.         43.         0.0         0.0         0.0         0.0         0.0         0.0         0.0         16.         0.0         0.0         0.0         0.0         0.0         0.0         0.0         0.0         0.0         0.0         0.0         0.0         0.0         0.0        0.11E+04
   537  GLY       1.2         5.7        0.23        0.62         0.0         0.0         0.0         0.0         9.4         0.0         0.0         0.0         2.4         0.0         0.0         0.0         0.0         0.0         0.0         0.0         0.0         0.0         0.0         0.0         30.         0.0         0.0         0.0         0.0         0.0         0.0         0.0         0.0         0.0         0.0         0.0         0.0         0.0         0.0         50.    
   538  ALA       2.2         22.         2.8         2.8         0.0         0.0         0.0         0.0         8.5         0.0         0.0         0.0         4.5         0.0         0.0         0.0         0.0         0.0         0.0         0.0         0.0         0.0         0.0         0.0        0.14E+03     0.0         0.0         0.0         0.0         0.0         0.0         0.0         0.0         0.0         0.0         0.0         0.0         0.0         0.0        0.18E+03
   539  ASN       2.6         39.         5.5         4.4        0.41         0.0         0.0         0.0         7.6         0.0         0.0         0.0         4.4         38.         9.5         0.0         0.0         0.0         0.0         0.0         0.0         0.0         0.0         0.0         36.         0.0        0.53         0.0         0.0         0.0         0.0         0.0         0.0         0.0         0.0         0.0         0.0         0.0         0.0        0.15E+03
   540  GLY       2.0         12.         1.1         1.3        0.38E-01     0.0         0.0         0.0         8.7         0.0         0.0         0.0         3.4         0.0         0.0         0.0         0.0         0.0         0.0         0.0         0.0         0.0         0.0         0.0         96.         0.0        0.93         0.0         0.0         0.0         0.0         0.0         0.0         0.0         0.0         0.0         0.0         0.0         0.0        0.13E+03
   541  ALA       2.0         19.         17.         1.8        0.12         0.0         0.0         0.0         11.         0.0         0.0         0.0         2.3         0.0         0.0         0.0         0.0         0.0         0.0         0.0         0.0         0.0         0.0         0.0        0.18E+03     0.0         0.0         0.0         0.0         0.0         0.0         0.0         0.0         0.0         0.0         0.0         0.0         0.0         0.0        0.23E+03
   542  HYP       9.0        0.23E+03     58.         1.5        0.12         0.0         0.0         0.0         0.0         0.0         0.0         0.0        0.95         0.0         0.0         0.0         0.0         0.0         0.0         0.0         0.0         0.0         0.0         0.0         36.         0.0         14.         0.0         0.0         0.0         0.0         0.0         0.0         0.0         0.0         0.0         0.0         0.0         0.0        0.35E+03
   543  GLY       3.3         6.7         1.6         2.5         0.0         0.0         0.0         0.0         10.         0.0         0.0         0.0        0.87         0.0         0.0         0.0         0.0         0.0         0.0         0.0         0.0         0.0         0.0         0.0         74.         0.0         1.4         0.0         0.0         0.0         0.0         0.0         0.0         0.0         0.0         0.0         0.0         0.0         0.0        0.10E+03
   544  ASN       2.3         11.         6.1         5.3         2.2         0.0         0.0         0.0         11.         0.0         0.0         0.0         1.6        0.33         5.2         0.0         0.0         0.0         0.0         0.0         0.0         0.0         0.0         0.0        0.14E+03     0.0         5.1         0.0         0.0         0.0         0.0         0.0         0.0         0.0         0.0         0.0         0.0         0.0         0.0        0.19E+03
   545  ASP       1.5         77.         17.         23.        0.47         0.0         0.0         0.0         9.8         0.0         0.0         0.0         2.6        0.24         1.3         0.0         0.0         0.0         0.0         0.0         0.0         0.0         0.0         0.0         43.         0.0         5.7         0.0         0.0         0.0         0.0         0.0         0.0         0.0         0.0         0.0         0.0         0.0         0.0        0.18E+03
   546  GLY       1.0         4.2         1.7         1.5        0.43         0.0         0.0         0.0         9.6         0.0         0.0         0.0         3.5         0.0         0.0         0.0         0.0         0.0         0.0         0.0         0.0         0.0         0.0         0.0         86.         0.0         3.0         0.0         0.0         0.0         0.0         0.0         0.0         0.0         0.0         0.0         0.0         0.0         0.0        0.11E+03
   547  ALA       2.3         9.7         6.6         3.8        0.58         0.0         0.0         0.0         12.         0.0         0.0         0.0         2.2         0.0         0.0         0.0         0.0         0.0         0.0         0.0         0.0         0.0         0.0         0.0        0.20E+03     0.0         3.0         0.0         0.0         0.0         0.0         0.0         0.0         0.0         0.0         0.0         0.0         0.0         0.0        0.24E+03
   548  LYS       2.6         25.         9.6         2.2         0.0         0.0         0.0         0.0         13.         0.0         0.0         0.0         1.0         45.         1.0         33.         2.6         0.0         0.0         0.0         0.0         0.0         0.0         0.0        0.16E+03     0.0         0.0         0.0         0.0         0.0         0.0         0.0         0.0         0.0         0.0         0.0         0.0         0.0         0.0        0.29E+03
   549  GLY       1.2         8.4        0.74         1.1         0.0         0.0         0.0         0.0         9.2         0.0         0.0         0.0        0.96         0.0         0.0         0.0         0.0         0.0         0.0         0.0         0.0         0.0         0.0         0.0         43.         0.0         0.0         0.0         0.0         0.0         0.0         0.0         0.0         0.0         0.0         0.0         0.0         0.0         0.0         65.    
   550  ASP       1.9         82.         9.8         20.         0.0         0.0         0.0         0.0         15.         0.0         0.0         0.0         1.8         1.7         16.         0.0         0.0         0.0         0.0         0.0         0.0         0.0         0.0         0.0        0.10E+03     0.0         0.0         0.0         0.0         0.0         0.0         0.0         0.0         0.0         0.0         0.0         0.0         0.0         0.0        0.25E+03
   551  ALA       2.2         81.         15.         20.         0.0         0.0         0.0         0.0         10.         0.0         0.0         0.0         1.4         0.0         0.0         0.0         0.0         0.0         0.0         0.0         0.0         0.0         0.0         0.0         36.         0.0        0.92         0.0         0.0         0.0         0.0         0.0         0.0         0.0         0.0         0.0         0.0         0.0         0.0        0.17E+03
   552  GLY       2.8         11.         1.8        0.33         0.0         0.0         0.0         0.0         9.3         0.0         0.0         0.0        0.53         0.0         0.0         0.0         0.0         0.0         0.0         0.0         0.0         0.0         0.0         0.0         96.         0.0        0.32         0.0         0.0         0.0         0.0         0.0         0.0         0.0         0.0         0.0         0.0         0.0         0.0        0.12E+03
   553  ALA       2.8         83.         20.         23.        0.91         0.0         0.0         0.0         12.         0.0         0.0         0.0         6.6         0.0         0.0         0.0         0.0         0.0         0.0         0.0         0.0         0.0         0.0         0.0        0.20E+03     0.0         0.0         0.0         0.0         0.0         0.0         0.0         0.0         0.0         0.0         0.0         0.0         0.0         0.0        0.35E+03
   554  HYP       7.6        0.23E+03     42.         1.6        0.85         0.0         0.0         0.0         0.0         0.0         0.0         0.0         6.2         0.0         0.0         0.0         0.0         0.0         0.0         0.0         0.0         0.0         0.0         0.0         44.         0.0         9.6         0.0         0.0         0.0         0.0         0.0         0.0         0.0         0.0         0.0         0.0         0.0         0.0        0.34E+03
   555  GLY       1.3         18.         1.6         3.1         0.0         0.0         0.0         0.0         8.5         0.0         0.0         0.0         2.7         0.0         0.0         0.0         0.0         0.0         0.0         0.0         0.0         0.0         0.0         0.0        0.10E+03     0.0         2.7         0.0         0.0         0.0         0.0         0.0         0.0         0.0         0.0         0.0         0.0         0.0         0.0        0.14E+03
   556  ALA       2.0         24.         9.2         2.3        0.32         0.0         0.0         0.0         4.7         0.0         0.0         0.0         4.3         0.0         0.0         0.0         0.0         0.0         0.0         0.0         0.0         0.0         0.0         0.0        0.16E+03     0.0         1.6         0.0         0.0         0.0         0.0         0.0         0.0         0.0         0.0         0.0         0.0         0.0         0.0        0.21E+03
   557  HYP       7.0        0.22E+03     41.         1.7        0.88         0.0         0.0         0.0         0.0         0.0         0.0         0.0         1.5         0.0         0.0         0.0         0.0         0.0         0.0         0.0         0.0         0.0         0.0         0.0         25.         0.0         5.7         0.0         0.0         0.0         0.0         0.0         0.0         0.0         0.0         0.0         0.0         0.0         0.0        0.31E+03
   558  GLY      0.49         4.4         2.4         2.2         0.0         0.0         0.0         0.0         5.8         0.0         0.0         0.0        0.71         0.0         0.0         0.0         0.0         0.0         0.0         0.0         0.0         0.0         0.0         0.0         19.         0.0         1.4         0.0         0.0         0.0         0.0         0.0         0.0         0.0         0.0         0.0         0.0         0.0         0.0         37.    
   559  SER      0.91         9.8         8.4         1.6         0.0         0.0         0.0         0.0         6.4         0.0         0.0         0.0         1.1         42.         0.0         0.0         0.0         0.0         0.0         0.0         0.0         0.0         0.0         0.0        0.13E+03     0.0         2.5         0.0         0.0         0.0         0.0         0.0         0.0         0.0         0.0         0.0         0.0         0.0         0.0        0.21E+03
   560  GLN       1.4         19.         6.5         1.2        0.18         0.0         0.0         0.0         7.4         0.0         0.0         0.0         2.4         41.         39.         4.3         0.0         0.0         0.0         0.0         0.0         0.0         0.0         0.0        0.17E+03     0.0         3.3         0.0         0.0         0.0         0.0         0.0         0.0         0.0         0.0         0.0         0.0         0.0         0.0        0.30E+03
   561  GLY      0.49         8.2        0.15         1.1         0.0         0.0         0.0         0.0         8.6         0.0         0.0         0.0         3.4         0.0         0.0         0.0         0.0         0.0         0.0         0.0         0.0         0.0         0.0         0.0         59.         0.0         2.3         0.0         0.0         0.0         0.0         0.0         0.0         0.0         0.0         0.0         0.0         0.0         0.0         83.    
   562  ALA      0.42         20.         25.         3.0         0.0         0.0         0.0         0.0         11.         0.0         0.0         0.0         4.9         0.0         0.0         0.0         0.0         0.0         0.0         0.0         0.0         0.0         0.0         0.0        0.17E+03     0.0         0.0         0.0         0.0         0.0         0.0         0.0         0.0         0.0         0.0         0.0         0.0         0.0         0.0        0.24E+03
   563  HYP       6.3        0.23E+03     47.         3.3        0.44         0.0         0.0         0.0         0.0         0.0         0.0         0.0         3.5         0.0         0.0         0.0         0.0         0.0         0.0         0.0         0.0         0.0         0.0         0.0         35.         0.0         12.         0.0         0.0         0.0         0.0         0.0         0.0         0.0         0.0         0.0         0.0         0.0         0.0        0.34E+03
   564  GLY      0.80         7.8         5.8         4.9         0.0         0.0         0.0         0.0         13.         0.0         0.0         0.0         1.7         0.0         0.0         0.0         0.0         0.0         0.0         0.0         0.0         0.0         0.0         0.0         42.         0.0        0.61         0.0         0.0         0.0         0.0         0.0         0.0         0.0         0.0         0.0         0.0         0.0         0.0         76.    
   565  LEU       2.2         87.         12.         31.        0.53         0.0         0.0         0.0         9.7         0.0         0.0         0.0         2.1         41.        0.94         0.0         0.0         0.0         0.0         0.0         0.0         0.0         0.0         0.0         47.         0.0        0.32         0.0         0.0         0.0         0.0         0.0         0.0         0.0         0.0         0.0         0.0         0.0         0.0        0.23E+03
   566  GLN      0.85         16.         4.3         1.9         0.0         0.0         0.0         0.0         7.2         0.0         0.0         0.0         1.6         42.         41.        0.71         0.0         0.0         0.0         0.0         0.0         0.0         0.0         0.0        0.15E+03     0.0         2.0         0.0         0.0         0.0         0.0         0.0         0.0         0.0         0.0         0.0         0.0         0.0         0.0        0.26E+03
   567  GLY      0.92         3.9        0.41         1.2         0.0         0.0         0.0         0.0         4.6         0.0         0.0         0.0         2.0         0.0         0.0         0.0         0.0         0.0         0.0         0.0         0.0         0.0         0.0         0.0         56.         0.0        0.89         0.0         0.0         0.0         0.0         0.0         0.0         0.0         0.0         0.0         0.0         0.0         0.0         70.    
   568  MET       1.4         24.         14.         3.4        0.16         0.0         0.0         0.0         8.8         0.0         0.0         0.0         1.9         38.         2.9         31.         0.0         0.0         0.0         0.0         0.0         0.0         0.0         0.0        0.18E+03     0.0        0.38         0.0         0.0         0.0         0.0         0.0         0.0         0.0         0.0         0.0         0.0         0.0         0.0        0.30E+03
   569  HYP       7.0        0.22E+03     44.         1.7        0.16         0.0         0.0         0.0         0.0         0.0         0.0         0.0         1.1         0.0         0.0         0.0         0.0         0.0         0.0         0.0         0.0         0.0         0.0         0.0         36.         0.0         7.9         0.0         0.0         0.0         0.0         0.0         0.0         0.0         0.0         0.0         0.0         0.0         0.0        0.32E+03
   570  GLY      0.93         7.5         1.9        0.98         0.0         0.0         0.0         0.0         6.2         0.0         0.0         0.0        0.35         0.0         0.0         0.0         0.0         0.0         0.0         0.0         0.0         0.0         0.0         0.0         60.         0.0         2.0         0.0         0.0         0.0         0.0         0.0         0.0         0.0         0.0         0.0         0.0         0.0         0.0         80.    
   571  GLU       2.2         79.         11.         24.        0.19         0.0         0.0         0.0         5.9         0.0         0.0         0.0        0.35         2.1         37.         2.6         0.0         0.0         0.0         0.0         0.0         0.0         0.0         0.0        0.14E+03     0.0         2.1         0.0         0.0         0.0         0.0         0.0         0.0         0.0         0.0         0.0         0.0         0.0         0.0        0.30E+03
   572  ARG      0.60E+03    0.33E+03     4.9         2.3        0.50E-01     0.0         0.0         0.0         7.2         0.0         0.0         0.0        0.67         39.         3.8         35.        0.95         0.0         0.0         0.0         0.0         0.0         0.0         0.0         45.         0.0         1.6         0.0         0.0         0.0         0.0         0.0         0.0         0.0         0.0         0.0         0.0         0.0         0.0        0.11E+04
   573  GLY      0.73         5.1        0.65         1.0         0.0         0.0         0.0         0.0         4.6         0.0         0.0         0.0        0.74         0.0         0.0         0.0         0.0         0.0         0.0         0.0         0.0         0.0         0.0         0.0         47.         0.0        0.61         0.0         0.0         0.0         0.0         0.0         0.0         0.0         0.0         0.0         0.0         0.0         0.0         60.    
   574  ALA      0.81         73.         10.         24.         0.0         0.0         0.0         0.0         7.6         0.0         0.0         0.0         1.2         0.0         0.0         0.0         0.0         0.0         0.0         0.0         0.0         0.0         0.0         0.0        0.19E+03     0.0        0.88         0.0         0.0         0.0         0.0         0.0         0.0         0.0         0.0         0.0         0.0         0.0         0.0        0.31E+03
   575  ALA       1.6         12.         17.         2.0        0.24         0.0         0.0         0.0         7.4         0.0         0.0         0.0         2.2         0.0         0.0         0.0         0.0         0.0         0.0         0.0         0.0         0.0         0.0         0.0        0.18E+03     0.0        0.78         0.0         0.0         0.0         0.0         0.0         0.0         0.0         0.0         0.0         0.0         0.0         0.0        0.22E+03
   576  GLY       1.9         10.        0.36        0.93         0.0         0.0         0.0         0.0         5.9         0.0         0.0         0.0         3.6         0.0         0.0         0.0         0.0         0.0         0.0         0.0         0.0         0.0         0.0         0.0         30.         0.0        0.16         0.0         0.0         0.0         0.0         0.0         0.0         0.0         0.0         0.0         0.0         0.0         0.0         54.    
   577  LEU       2.9         76.         38.         24.        0.43E-01     0.0         0.0         0.0         8.1         0.0         0.0         0.0         5.5         2.4         3.0         0.0         0.0         0.0         0.0         0.0         0.0         0.0         0.0         0.0         8.1         0.0        0.34         0.0         0.0         0.0         0.0         0.0         0.0         0.0         0.0         0.0         0.0         0.0         0.0        0.17E+03
   578  HYP       9.4        0.23E+03     60.         2.8         1.8         0.0         0.0         0.0         0.0         0.0         0.0         0.0         3.0         0.0         0.0         0.0         0.0         0.0         0.0         0.0         0.0         0.0         0.0         0.0         11.         0.0         17.         0.0         0.0         0.0         0.0         0.0         0.0         0.0         0.0         0.0         0.0         0.0         0.0        0.34E+03
   579  GLY       1.4         12.         3.1         2.6        0.53         0.0         0.0         0.0         7.8         0.0         0.0         0.0        0.49         0.0         0.0         0.0         0.0         0.0         0.0         0.0         0.0         0.0         0.0         0.0         61.         0.0         2.4         0.0         0.0         0.0         0.0         0.0         0.0         0.0         0.0         0.0         0.0         0.0         0.0         91.    
   580  PRO       1.5         49.         24.         2.9        0.36         0.0         0.0         0.0         6.9         0.0         0.0         0.0        0.58         4.0        0.90E-01    0.20         0.0         0.0         0.0         0.0         0.0         0.0         0.0         0.0         48.         0.0         1.9         0.0         0.0         0.0         0.0         0.0         0.0         0.0         0.0         0.0         0.0         0.0         0.0        0.14E+03
   581  LYS       2.1         19.         6.5         2.4        0.31         0.0         0.0         0.0         8.0         0.0         0.0         0.0        0.46         38.         2.5         1.1         27.         0.0         0.0         0.0         0.0         0.0         0.0         0.0        0.14E+03     0.0        0.55         0.0         0.0         0.0         0.0         0.0         0.0         0.0         0.0         0.0         0.0         0.0         0.0        0.25E+03
   582  GLY      0.76         5.1         1.7        0.78         0.0         0.0         0.0         0.0         6.0         0.0         0.0         0.0         2.2         0.0         0.0         0.0         0.0         0.0         0.0         0.0         0.0         0.0         0.0         0.0         46.         0.0        0.75         0.0         0.0         0.0         0.0         0.0         0.0         0.0         0.0         0.0         0.0         0.0         0.0         63.    
   583  ASP       1.1         13.         16.         2.2        0.25         0.0         0.0         0.0         10.         0.0         0.0         0.0         4.0         2.7         16.         0.0         0.0         0.0         0.0         0.0         0.0         0.0         0.0         0.0        0.12E+03     0.0        0.68E-01     0.0         0.0         0.0         0.0         0.0         0.0         0.0         0.0         0.0         0.0         0.0         0.0        0.19E+03
   584  ARG      0.60E+03    0.33E+03     15.         3.3        0.25         0.0         0.0         0.0         9.1         0.0         0.0         0.0         3.3         33.        0.47         37.        0.20         0.0         0.0         0.0         0.0         0.0         0.0         0.0         61.         0.0         0.0         0.0         0.0         0.0         0.0         0.0         0.0         0.0         0.0         0.0         0.0         0.0         0.0        0.11E+04
   585  GLY      0.80         3.7        0.30         1.6        0.24         0.0         0.0         0.0         6.4         0.0         0.0         0.0         2.1         0.0         0.0         0.0         0.0         0.0         0.0         0.0         0.0         0.0         0.0         0.0         32.         0.0         0.0         0.0         0.0         0.0         0.0         0.0         0.0         0.0         0.0         0.0         0.0         0.0         0.0         47.    
   586  ASP      0.53         7.7         5.8         2.8         0.0         0.0         0.0         0.0         7.9         0.0         0.0         0.0         1.0        0.47         17.         0.0         0.0         0.0         0.0         0.0         0.0         0.0         0.0         0.0        0.14E+03     0.0         0.0         0.0         0.0         0.0         0.0         0.0         0.0         0.0         0.0         0.0         0.0         0.0         0.0        0.19E+03
   587  ALA       1.6         77.         18.         22.         0.0         0.0         0.0         0.0         8.9         0.0         0.0         0.0         1.9         0.0         0.0         0.0         0.0         0.0         0.0         0.0         0.0         0.0         0.0         0.0        0.24E+03     0.0         0.0         0.0         0.0         0.0         0.0         0.0         0.0         0.0         0.0         0.0         0.0         0.0         0.0        0.36E+03
   588  GLY       2.4         18.         2.9        0.99         0.0         0.0         0.0         0.0         18.         0.0         0.0         0.0         85.         0.0         0.0         0.0         0.0         0.0         0.0         0.0         0.0         0.0         0.0         0.0        0.10E+03     0.0         0.0         0.0         0.0         0.0         0.0         0.0         0.0         0.0         0.0         0.0         0.0         0.0         0.0        0.23E+03
   589  PRO       4.2         60.         24.         3.7        0.39         0.0         0.0         0.0         18.         0.0         0.0         0.0         84.         1.0         1.2         1.2         0.0         0.0         0.0         0.0         0.0         0.0         0.0         0.0         51.         0.0         0.0         0.0         0.0         0.0         0.0         0.0         0.0         0.0         0.0         0.0         0.0         0.0         0.0        0.25E+03
   590  LYS       1.5         91.         13.         25.        0.39         0.0         0.0         0.0         14.         0.0         0.0         0.0         3.0         37.         2.2         1.3        0.42         0.0         0.0         0.0         0.0         0.0         0.0         0.0        0.14E+03     0.0         0.0         0.0         0.0         0.0         0.0         0.0         0.0         0.0         0.0         0.0         0.0         0.0         0.0        0.33E+03
   591  GLY      0.67         4.5        0.52         1.1         0.0         0.0         0.0         0.0         11.         0.0         0.0         0.0         3.3         0.0         0.0         0.0         0.0         0.0         0.0         0.0         0.0         0.0         0.0         0.0         52.         0.0         0.0         0.0         0.0         0.0         0.0         0.0         0.0         0.0         0.0         0.0         0.0         0.0         0.0         73.    
   592  ALA       1.1         73.         10.         25.        0.61         0.0         0.0         0.0         14.         0.0         0.0         0.0         4.9         0.0         0.0         0.0         0.0         0.0         0.0         0.0         0.0         0.0         0.0         0.0        0.19E+03     0.0         0.0         0.0         0.0         0.0         0.0         0.0         0.0         0.0         0.0         0.0         0.0         0.0         0.0        0.32E+03
   593  ASP       1.0         16.         9.6         3.2        0.17         0.0         0.0         0.0         9.5         0.0         0.0         0.0         5.5         36.         5.6         0.0         0.0         0.0         0.0         0.0         0.0         0.0         0.0         0.0        0.17E+03     0.0         0.0         0.0         0.0         0.0         0.0         0.0         0.0         0.0         0.0         0.0         0.0         0.0         0.0        0.25E+03
   594  GLY      0.66         6.4        0.27         1.1        0.63         0.0         0.0         0.0         12.         0.0         0.0         0.0         4.7         0.0         0.0         0.0         0.0         0.0         0.0         0.0         0.0         0.0         0.0         0.0         32.         0.0         0.0         0.0         0.0         0.0         0.0         0.0         0.0         0.0         0.0         0.0         0.0         0.0         0.0         58.    
   595  SER       2.8         31.         11.         6.6         1.4         0.0         0.0         0.0         17.         0.0         0.0         0.0         4.6         1.8         0.0         0.0         0.0         0.0         0.0         0.0         0.0         0.0         0.0         0.0         13.         0.0         0.0         0.0         0.0         0.0         0.0         0.0         0.0         0.0         0.0         0.0         0.0         0.0         0.0         89.    
   596  HYP       7.0        0.23E+03     42.         2.3         1.2         0.0         0.0         0.0         0.0         0.0         0.0         0.0         1.5         0.0         0.0         0.0         0.0         0.0         0.0         0.0         0.0         0.0         0.0         0.0         13.         0.0         0.0         0.0         0.0         0.0         0.0         0.0         0.0         0.0         0.0         0.0         0.0         0.0         0.0        0.30E+03
   597  GLY       1.9         14.         4.7         2.8         0.0         0.0         0.0         0.0         12.         0.0         0.0         0.0        0.20         0.0         0.0         0.0         0.0         0.0         0.0         0.0         0.0         0.0         0.0         0.0        0.11E+03     0.0         0.0         0.0         0.0         0.0         0.0         0.0         0.0         0.0         0.0         0.0         0.0         0.0         0.0        0.14E+03
   598  LYS       2.4         93.         20.         24.        0.64         0.0         0.0         0.0         11.         0.0         0.0         0.0         2.2         28.         38.         2.7         27.         0.0         0.0         0.0         0.0         0.0         0.0         0.0        0.26E+03     0.0         0.0         0.0         0.0         0.0         0.0         0.0         0.0         0.0         0.0         0.0         0.0         0.0         0.0        0.51E+03
   599  ASP       2.1         11.         3.0         1.7         0.0         0.0         0.0         0.0         11.         0.0         0.0         0.0         2.5         1.7         21.         0.0         0.0         0.0         0.0         0.0         0.0         0.0         0.0         0.0        0.15E+03     0.0         0.0         0.0         0.0         0.0         0.0         0.0         0.0         0.0         0.0         0.0         0.0         0.0         0.0        0.20E+03
   600  GLY       1.1         5.3        0.74E-01    0.53         0.0         0.0         0.0         0.0         9.1         0.0         0.0         0.0         1.3         0.0         0.0         0.0         0.0         0.0         0.0         0.0         0.0         0.0         0.0         0.0         23.         0.0         0.0         0.0         0.0         0.0         0.0         0.0         0.0         0.0         0.0         0.0         0.0         0.0         0.0         41.    
   601  VAL      0.74         10.         5.0         3.0         0.0         0.0         0.0         0.0         14.         0.0         0.0         0.0        0.88         59.         0.0         0.0         0.0         0.0         0.0         0.0         0.0         0.0         0.0         0.0         16.         0.0         0.0         0.0         0.0         0.0         0.0         0.0         0.0         0.0         0.0         0.0         0.0         0.0         0.0        0.11E+03
   602  ARG      0.60E+03    0.33E+03     8.9         2.9         0.0         0.0         0.0         0.0         16.         0.0         0.0         0.0        0.63         40.        0.46E-01     34.         14.         0.0         0.0         0.0         0.0         0.0         0.0         0.0         14.         0.0         0.0         0.0         0.0         0.0         0.0         0.0         0.0         0.0         0.0         0.0         0.0         0.0         0.0        0.11E+04
   603  GLY       1.5         8.4         2.3        0.56        0.15E-01     0.0         0.0         0.0         11.         0.0         0.0         0.0         1.5         0.0         0.0         0.0         0.0         0.0         0.0         0.0         0.0         0.0         0.0         0.0         51.         0.0         0.0         0.0         0.0         0.0         0.0         0.0         0.0         0.0         0.0         0.0         0.0         0.0         0.0         77.    
   604  LEU       2.5         28.         20.         5.2        0.18         0.0         0.0         0.0         14.         0.0         0.0         0.0         3.3        0.89E-01    0.94E-01     0.0         0.0         0.0         0.0         0.0         0.0         0.0         0.0         0.0         61.         0.0         0.0         0.0         0.0         0.0         0.0         0.0         0.0         0.0         0.0         0.0         0.0         0.0         0.0        0.14E+03
   605  THR       2.5         92.         20.         20.         0.0         0.0         0.0         0.0         12.         0.0         0.0         0.0         2.6         71.         0.0         0.0         0.0         0.0         0.0         0.0         0.0         0.0         0.0         0.0         76.         0.0         0.0         0.0         0.0         0.0         0.0         0.0         0.0         0.0         0.0         0.0         0.0         0.0         0.0        0.30E+03
   606  GLY       1.7         18.         1.4        0.54         0.0         0.0         0.0         0.0         10.         0.0         0.0         0.0        0.24         0.0         0.0         0.0         0.0         0.0         0.0         0.0         0.0         0.0         0.0         0.0         80.         0.0         0.0         0.0         0.0         0.0         0.0         0.0         0.0         0.0         0.0         0.0         0.0         0.0         0.0        0.11E+03
   607  PRO       2.4         62.         20.         7.3         0.0         0.0         0.0         0.0         13.         0.0         0.0         0.0         5.1         2.7         2.4         3.7         0.0         0.0         0.0         0.0         0.0         0.0         0.0         0.0         23.         0.0         0.0         0.0         0.0         0.0         0.0         0.0         0.0         0.0         0.0         0.0         0.0         0.0         0.0        0.14E+03
   608  ILE       2.6         33.         12.         5.3        0.65         0.0         0.0         0.0         15.         0.0         0.0         0.0         6.9         2.1        0.54         0.0         0.0         0.0         0.0         0.0         0.0         0.0         0.0         0.0         25.         0.0         2.5         0.0         0.0         0.0         0.0         0.0         0.0         0.0         0.0         0.0         0.0         0.0         0.0        0.11E+03
   609  GLY       1.5         9.0         2.4         1.4         0.0         0.0         0.0         0.0         7.0         0.0         0.0         0.0         2.4         0.0         0.0         0.0         0.0         0.0         0.0         0.0         0.0         0.0         0.0         0.0         11.         0.0        0.55E-01     0.0         0.0         0.0         0.0         0.0         0.0         0.0         0.0         0.0         0.0         0.0         0.0         35.    
   610  PRO       2.0         56.         30.         2.7         0.0         0.0         0.0         0.0         4.7         0.0         0.0         0.0         1.9         5.2        0.98        0.14         0.0         0.0         0.0         0.0         0.0         0.0         0.0         0.0         6.0         0.0         0.0         0.0         0.0         0.0         0.0         0.0         0.0         0.0         0.0         0.0         0.0         0.0         0.0        0.11E+03
   611  HYP       8.2        0.22E+03     43.         1.8        0.46E-01     0.0         0.0         0.0         0.0         0.0         0.0         0.0         1.4         0.0         0.0         0.0         0.0         0.0         0.0         0.0         0.0         0.0         0.0         0.0         1.3         0.0         9.5         0.0         0.0         0.0         0.0         0.0         0.0         0.0         0.0         0.0         0.0         0.0         0.0        0.29E+03
   612  GLY       2.0         13.         3.5         4.2         0.0         0.0         0.0         0.0         6.5         0.0         0.0         0.0        0.36         0.0         0.0         0.0         0.0         0.0         0.0         0.0         0.0         0.0         0.0         0.0         4.0         0.0        0.79         0.0         0.0         0.0         0.0         0.0         0.0         0.0         0.0         0.0         0.0         0.0         0.0         34.    
   613  PRO       3.2         50.         27.         6.1        0.54E-01     0.0         0.0         0.0         7.8         0.0         0.0         0.0         1.9         20.         35.         40.         0.0         0.0         0.0         0.0         0.0         0.0         0.0         0.0         36.         0.0        0.25         0.0         0.0         0.0         0.0         0.0         0.0         0.0         0.0         0.0         0.0         0.0         0.0        0.23E+03
   614  ALA       1.6         7.8         6.2         3.5         0.0         0.0         0.0         0.0         8.6         0.0         0.0         0.0         1.8         0.0         0.0         0.0         0.0         0.0         0.0         0.0         0.0         0.0         0.0         0.0        0.17E+03     0.0         1.8         0.0         0.0         0.0         0.0         0.0         0.0         0.0         0.0         0.0         0.0         0.0         0.0        0.20E+03
   615  GLY       1.6         7.1         1.8         1.8        0.52         0.0         0.0         0.0         9.7         0.0         0.0         0.0        0.99         0.0         0.0         0.0         0.0         0.0         0.0         0.0         0.0         0.0         0.0         0.0         67.         0.0        0.84         0.0         0.0         0.0         0.0         0.0         0.0         0.0         0.0         0.0         0.0         0.0         0.0         92.    
   616  ALA       1.1         20.         18.         2.5         0.0         0.0         0.0         0.0         12.         0.0         0.0         0.0         5.8         0.0         0.0         0.0         0.0         0.0         0.0         0.0         0.0         0.0         0.0         0.0        0.22E+03     0.0         1.9         0.0         0.0         0.0         0.0         0.0         0.0         0.0         0.0         0.0         0.0         0.0         0.0        0.28E+03
   617  HYP       11.        0.24E+03     70.         3.3         1.7         0.0         0.0         0.0         0.0         0.0         0.0         0.0         5.0         0.0         0.0         0.0         0.0         0.0         0.0         0.0         0.0         0.0         0.0         0.0         44.         0.0         16.         0.0         0.0         0.0         0.0         0.0         0.0         0.0         0.0         0.0         0.0         0.0         0.0        0.39E+03
   618  GLY      0.94         4.5         1.9         2.8         0.0         0.0         0.0         0.0         6.0         0.0         0.0         0.0        0.51         0.0         0.0         0.0         0.0         0.0         0.0         0.0         0.0         0.0         0.0         0.0         63.         0.0         1.2         0.0         0.0         0.0         0.0         0.0         0.0         0.0         0.0         0.0         0.0         0.0         0.0         81.    
   619  ASP       1.2         74.         11.         24.        0.15         0.0         0.0         0.0         7.1         0.0         0.0         0.0         1.1        0.27         21.         0.0         0.0         0.0         0.0         0.0         0.0         0.0         0.0         0.0        0.13E+03     0.0         1.0         0.0         0.0         0.0         0.0         0.0         0.0         0.0         0.0         0.0         0.0         0.0         0.0        0.27E+03
   620  LYS       1.5         23.         11.         2.6         0.0         0.0         0.0         0.0         9.7         0.0         0.0         0.0         1.7         7.7         52.         27.         23.         0.0         0.0         0.0         0.0         0.0         0.0         0.0        0.13E+03     0.0         1.3         0.0         0.0         0.0         0.0         0.0         0.0         0.0         0.0         0.0         0.0         0.0         0.0        0.30E+03
   621  GLY       1.2         3.9         1.6        0.85         0.0         0.0         0.0         0.0         7.3         0.0         0.0         0.0         2.1         0.0         0.0         0.0         0.0         0.0         0.0         0.0         0.0         0.0         0.0         0.0         52.         0.0        0.36         0.0         0.0         0.0         0.0         0.0         0.0         0.0         0.0         0.0         0.0         0.0         0.0         69.    
   622  GLU       2.2         16.         9.6         1.4        0.20         0.0         0.0         0.0         11.         0.0         0.0         0.0         2.1         39.         34.         2.8         0.0         0.0         0.0         0.0         0.0         0.0         0.0         0.0        0.18E+03     0.0        0.67         0.0         0.0         0.0         0.0         0.0         0.0         0.0         0.0         0.0         0.0         0.0         0.0        0.30E+03
   623  SER       1.8         13.         5.5         2.0         0.0         0.0         0.0         0.0         12.         0.0         0.0         0.0         2.3         35.         0.0         0.0         0.0         0.0         0.0         0.0         0.0         0.0         0.0         0.0        0.10E+03     0.0         0.0         0.0         0.0         0.0         0.0         0.0         0.0         0.0         0.0         0.0         0.0         0.0         0.0        0.17E+03
   624  GLY      0.98         18.         2.3        0.72         1.1         0.0         0.0         0.0         14.         0.0         0.0         0.0         2.4         0.0         0.0         0.0         0.0         0.0         0.0         0.0         0.0         0.0         0.0         0.0         21.         0.0         0.0         0.0         0.0         0.0         0.0         0.0         0.0         0.0         0.0         0.0         0.0         0.0         0.0         60.    
   625  PRO       2.1         55.         24.         3.5        0.34E-01     0.0         0.0         0.0         14.         0.0         0.0         0.0         1.8         25.         37.         38.         0.0         0.0         0.0         0.0         0.0         0.0         0.0         0.0         23.         0.0         0.0         0.0         0.0         0.0         0.0         0.0         0.0         0.0         0.0         0.0         0.0         0.0         0.0        0.22E+03
   626  SER       2.2         8.4         4.7         1.1        0.33         0.0         0.0         0.0         11.         0.0         0.0         0.0         1.1        0.84         0.0         0.0         0.0         0.0         0.0         0.0         0.0         0.0         0.0         0.0         87.         0.0         0.0         0.0         0.0         0.0         0.0         0.0         0.0         0.0         0.0         0.0         0.0         0.0         0.0        0.12E+03
   627  GLY       3.0         9.5        0.10        0.47        0.11E-01     0.0         0.0         0.0         11.         0.0         0.0         0.0         3.6         0.0         0.0         0.0         0.0         0.0         0.0         0.0         0.0         0.0         0.0         0.0         46.         0.0         0.0         0.0         0.0         0.0         0.0         0.0         0.0         0.0         0.0         0.0         0.0         0.0         0.0         74.    
   628  PRO       2.6         62.         34.         3.2         0.0         0.0         0.0         0.0         26.         0.0         0.0         0.0         6.2         3.4         3.0         14.         0.0         0.0         0.0         0.0         0.0         0.0         0.0         0.0        0.11E+03     0.0         0.0         0.0         0.0         0.0         0.0         0.0         0.0         0.0         0.0         0.0         0.0         0.0         0.0        0.26E+03
   629  ALA       1.1         6.3         11.         2.0         0.0         0.0         0.0         0.0         13.         0.0         0.0         0.0         4.9         0.0         0.0         0.0         0.0         0.0         0.0         0.0         0.0         0.0         0.0         0.0        0.22E+03     0.0         0.0         0.0         0.0         0.0         0.0         0.0         0.0         0.0         0.0         0.0         0.0         0.0         0.0        0.26E+03
   630  GLY       1.0         17.        0.94         1.1        0.50         0.0         0.0         0.0         12.         0.0         0.0         0.0         1.9         0.0         0.0         0.0         0.0         0.0         0.0         0.0         0.0         0.0         0.0         0.0         43.         0.0         0.0         0.0         0.0         0.0         0.0         0.0         0.0         0.0         0.0         0.0         0.0         0.0         0.0         78.    
   631  PRO       2.1         50.         19.         5.0        0.32         0.0         0.0         0.0         13.         0.0         0.0         0.0        0.26         1.7         1.5         3.9         0.0         0.0         0.0         0.0         0.0         0.0         0.0         0.0         14.         0.0         0.0         0.0         0.0         0.0         0.0         0.0         0.0         0.0         0.0         0.0         0.0         0.0         0.0        0.11E+03
   632  THR       1.6         11.         5.9         3.9        0.36         0.0         0.0         0.0         8.1         0.0         0.0         0.0         1.7         65.         0.0         0.0         0.0         0.0         0.0         0.0         0.0         0.0         0.0         0.0         23.         0.0         0.0         0.0         0.0         0.0         0.0         0.0         0.0         0.0         0.0         0.0         0.0         0.0         0.0        0.12E+03
   633  GLY      0.46         2.5         2.4        0.94         0.0         0.0         0.0         0.0         9.9         0.0         0.0         0.0         2.7         0.0         0.0         0.0         0.0         0.0         0.0         0.0         0.0         0.0         0.0         0.0         38.         0.0         0.0         0.0         0.0         0.0         0.0         0.0         0.0         0.0         0.0         0.0         0.0         0.0         0.0         57.    
   634  ALA       1.1         77.         15.         24.        0.12         0.0         0.0         0.0         11.         0.0         0.0         0.0         2.4         0.0         0.0         0.0         0.0         0.0         0.0         0.0         0.0         0.0         0.0         0.0        0.19E+03     0.0         0.0         0.0         0.0         0.0         0.0         0.0         0.0         0.0         0.0         0.0         0.0         0.0         0.0        0.32E+03
   635  ARG      0.60E+03    0.41E+03     11.         21.         0.0         0.0         0.0         0.0         14.         0.0         0.0         0.0         2.7         38.         2.3         3.8        0.20         0.0         0.0         0.0         0.0         0.0         0.0         0.0         54.         0.0         1.9         0.0         0.0         0.0         0.0         0.0         0.0         0.0         0.0         0.0         0.0         0.0         0.0        0.12E+04
   636  GLY       3.7         25.        0.33         2.0         0.0         0.0         0.0         0.0         7.0         0.0         0.0         0.0         7.1         0.0         0.0         0.0         0.0         0.0         0.0         0.0         0.0         0.0         0.0         0.0         14.         0.0         2.1         0.0         0.0         0.0         0.0         0.0         0.0         0.0         0.0         0.0         0.0         0.0         0.0         61.    
   637  ALA       5.4         67.         12.         3.4         0.0         0.0         0.0         0.0         15.         0.0         0.0         0.0         13.         0.0         0.0         0.0         0.0         0.0         0.0         0.0         0.0         0.0         0.0         0.0         13.         0.0         0.0         0.0         0.0         0.0         0.0         0.0         0.0         0.0         0.0         0.0         0.0         0.0         0.0        0.13E+03
   638  HYP       9.4        0.24E+03     79.         3.1         0.0         0.0         0.0         0.0         0.0         0.0         0.0         0.0         8.0         0.0         0.0         0.0         0.0         0.0         0.0         0.0         0.0         0.0         0.0         0.0         13.         0.0         11.         0.0         0.0         0.0         0.0         0.0         0.0         0.0         0.0         0.0         0.0         0.0         0.0        0.36E+03
   639  GLY       2.2         11.         13.         7.2         0.0         0.0         0.0         0.0         9.6         0.0         0.0         0.0        0.78         0.0         0.0         0.0         0.0         0.0         0.0         0.0         0.0         0.0         0.0         0.0         83.         0.0        0.52         0.0         0.0         0.0         0.0         0.0         0.0         0.0         0.0         0.0         0.0         0.0         0.0        0.13E+03
   640  ASP       2.3         9.7         8.5         2.5         0.0         0.0         0.0         0.0         6.2         0.0         0.0         0.0         2.6         33.         9.2         0.0         0.0         0.0         0.0         0.0         0.0         0.0         0.0         0.0        0.12E+03     0.0        0.59         0.0         0.0         0.0         0.0         0.0         0.0         0.0         0.0         0.0         0.0         0.0         0.0        0.19E+03
   641  ARG       2.9         23.         17.         2.9         0.0         0.0         0.0         0.0         8.8         0.0         0.0         0.0         2.8         2.4         5.1         29.         27.         0.0         0.0         0.0         0.0         0.0         0.0         0.0         30.         0.0        0.59         0.0         0.0         0.0         0.0         0.0         0.0         0.0         0.0         0.0         0.0         0.0         0.0        0.15E+03
   642  GLY       1.2         4.3        0.58        0.75         0.0         0.0         0.0         0.0         6.2         0.0         0.0         0.0        0.96         0.0         0.0         0.0         0.0         0.0         0.0         0.0         0.0         0.0         0.0         0.0         40.         0.0        0.55         0.0         0.0         0.0         0.0         0.0         0.0         0.0         0.0         0.0         0.0         0.0         0.0         55.    
   643  GLU       1.3         20.         19.         2.7         0.0         0.0         0.0         0.0         7.0         0.0         0.0         0.0         3.1        0.29         35.         7.3         0.0         0.0         0.0         0.0         0.0         0.0         0.0         0.0        0.12E+03     0.0        0.47         0.0         0.0         0.0         0.0         0.0         0.0         0.0         0.0         0.0         0.0         0.0         0.0        0.22E+03
   644  HYP       8.7        0.23E+03     68.         1.7         0.0         0.0         0.0         0.0         0.0         0.0         0.0         0.0         3.0         0.0         0.0         0.0         0.0         0.0         0.0         0.0         0.0         0.0         0.0         0.0         24.         0.0         0.0         0.0         0.0         0.0         0.0         0.0         0.0         0.0         0.0         0.0         0.0         0.0         0.0        0.34E+03
   645  GLY       1.4         7.3         3.4         2.0         0.0         0.0         0.0         0.0         5.7         0.0         0.0         0.0        0.15         0.0         0.0         0.0         0.0         0.0         0.0         0.0         0.0         0.0         0.0         0.0         27.         0.0        0.26         0.0         0.0         0.0         0.0         0.0         0.0         0.0         0.0         0.0         0.0         0.0         0.0         47.    
   646  PRO       1.3         62.         29.         6.4         0.0         0.0         0.0         0.0         12.         0.0         0.0         0.0         4.8         2.1         1.5         4.5         0.0         0.0         0.0         0.0         0.0         0.0         0.0         0.0         5.5         0.0         0.0         0.0         0.0         0.0         0.0         0.0         0.0         0.0         0.0         0.0         0.0         0.0         0.0        0.13E+03
   647  HYP       6.6        0.25E+03     43.         1.4         1.4         0.0         0.0         0.0         0.0         0.0         0.0         0.0         4.7         0.0         0.0         0.0         0.0         0.0         0.0         0.0         0.0         0.0         0.0         0.0         6.3         0.0         16.         0.0         0.0         0.0         0.0         0.0         0.0         0.0         0.0         0.0         0.0         0.0         0.0        0.33E+03
   648  GLY       2.7         11.         3.2         1.5         0.0         0.0         0.0         0.0         6.2         0.0         0.0         0.0        0.31         0.0         0.0         0.0         0.0         0.0         0.0         0.0         0.0         0.0         0.0         0.0         50.         0.0         1.2         0.0         0.0         0.0         0.0         0.0         0.0         0.0         0.0         0.0         0.0         0.0         0.0         76.    
   649  PRO       2.8        0.11E+03     33.         27.        0.44         0.0         0.0         0.0         11.         0.0         0.0         0.0        0.36         4.6         1.5        0.58         0.0         0.0         0.0         0.0         0.0         0.0         0.0         0.0        0.12E+03     0.0         1.8         0.0         0.0         0.0         0.0         0.0         0.0         0.0         0.0         0.0         0.0         0.0         0.0        0.32E+03
   650  ALA       2.5         70.         17.         31.        0.39         0.0         0.0         0.0         8.5         0.0         0.0         0.0         1.4         0.0         0.0         0.0         0.0         0.0         0.0         0.0         0.0         0.0         0.0         0.0        0.25E+03     0.0         1.3         0.0         0.0         0.0         0.0         0.0         0.0         0.0         0.0         0.0         0.0         0.0         0.0        0.38E+03
   651  GLY      0.98         7.3        0.58E-01    0.49        0.31         0.0         0.0         0.0         7.6         0.0         0.0         0.0         2.8         0.0         0.0         0.0         0.0         0.0         0.0         0.0         0.0         0.0         0.0         0.0         68.         0.0        0.12         0.0         0.0         0.0         0.0         0.0         0.0         0.0         0.0         0.0         0.0         0.0         0.0         88.    
   652  PHE       2.0         20.         9.5         2.3         0.0         0.0         0.0         0.0         10.         0.0         0.0         0.0         2.2         51.         1.5         0.0         0.0         0.0         0.0         0.0         0.0         0.0         0.0         0.0         98.         0.0        0.50         0.0         0.0         0.0         0.0         0.0         0.0         0.0         0.0         0.0         0.0         0.0         0.0        0.20E+03
   653  ALA       1.2         8.0         12.         1.7         0.0         0.0         0.0         0.0         12.         0.0         0.0         0.0         2.0         0.0         0.0         0.0         0.0         0.0         0.0         0.0         0.0         0.0         0.0         0.0        0.24E+03     0.0         2.1         0.0         0.0         0.0         0.0         0.0         0.0         0.0         0.0         0.0         0.0         0.0         0.0        0.28E+03
   654  GLY       1.1         8.4         2.5        0.93        0.22E-01     0.0         0.0         0.0         14.         0.0         0.0         0.0         1.4         0.0         0.0         0.0         0.0         0.0         0.0         0.0         0.0         0.0         0.0         0.0         78.         0.0        0.85         0.0         0.0         0.0         0.0         0.0         0.0         0.0         0.0         0.0         0.0         0.0         0.0        0.11E+03
   655  PRO       2.3        0.11E+03     36.         26.        0.29         0.0         0.0         0.0         12.         0.0         0.0         0.0         1.2         5.1         1.3        0.34         0.0         0.0         0.0         0.0         0.0         0.0         0.0         0.0         74.         0.0         0.0         0.0         0.0         0.0         0.0         0.0         0.0         0.0         0.0         0.0         0.0         0.0         0.0        0.27E+03
   656  HYP       8.2        0.23E+03     68.        0.49        0.58         0.0         0.0         0.0         0.0         0.0         0.0         0.0         1.1         0.0         0.0         0.0         0.0         0.0         0.0         0.0         0.0         0.0         0.0         0.0         20.         0.0         16.         0.0         0.0         0.0         0.0         0.0         0.0         0.0         0.0         0.0         0.0         0.0         0.0        0.34E+03
   657  GLY      0.71         8.7         4.3         1.8        0.57         0.0         0.0         0.0         17.         0.0         0.0         0.0        0.32E-01     0.0         0.0         0.0         0.0         0.0         0.0         0.0         0.0         0.0         0.0         0.0         85.         0.0         0.0         0.0         0.0         0.0         0.0         0.0         0.0         0.0         0.0         0.0         0.0         0.0         0.0        0.12E+03
   658  ALA      0.49         6.9         13.         1.7         0.0         0.0         0.0         0.0         12.         0.0         0.0         0.0        0.52         0.0         0.0         0.0         0.0         0.0         0.0         0.0         0.0         0.0         0.0         0.0        0.26E+03     0.0         1.3         0.0         0.0         0.0         0.0         0.0         0.0         0.0         0.0         0.0         0.0         0.0         0.0        0.29E+03
   659  ASP       1.0         9.7         9.5         2.2         0.0         0.0         0.0         0.0         8.7         0.0         0.0         0.0         1.2        0.46         5.5         0.0         0.0         0.0         0.0         0.0         0.0         0.0         0.0         0.0        0.20E+03     0.0         2.8         0.0         0.0         0.0         0.0         0.0         0.0         0.0         0.0         0.0         0.0         0.0         0.0        0.24E+03
   660  GLY       1.8         5.3         2.2        0.91         0.0         0.0         0.0         0.0         6.9         0.0         0.0         0.0        0.94         0.0         0.0         0.0         0.0         0.0         0.0         0.0         0.0         0.0         0.0         0.0         56.         0.0        0.44         0.0         0.0         0.0         0.0         0.0         0.0         0.0         0.0         0.0         0.0         0.0         0.0         75.    
   661  GLN       2.8         82.         24.         23.        0.23         0.0         0.0         0.0         10.         0.0         0.0         0.0         1.2         41.         1.5         3.3         0.0         0.0         0.0         0.0         0.0         0.0         0.0         0.0        0.14E+03     0.0        0.22         0.0         0.0         0.0         0.0         0.0         0.0         0.0         0.0         0.0         0.0         0.0         0.0        0.33E+03
   662  HYP       8.2        0.23E+03     64.         1.2        0.44         0.0         0.0         0.0         0.0         0.0         0.0         0.0        0.93         0.0         0.0         0.0         0.0         0.0         0.0         0.0         0.0         0.0         0.0         0.0         29.         0.0         8.2         0.0         0.0         0.0         0.0         0.0         0.0         0.0         0.0         0.0         0.0         0.0         0.0        0.34E+03
   663  GLY       2.3         3.5         1.3         1.9         0.0         0.0         0.0         0.0         11.         0.0         0.0         0.0         4.9         0.0         0.0         0.0         0.0         0.0         0.0         0.0         0.0         0.0         0.0         0.0         40.         0.0        0.16         0.0         0.0         0.0         0.0         0.0         0.0         0.0         0.0         0.0         0.0         0.0         0.0         66.    
   664  ALA       1.5         33.         6.4         4.8        0.39         0.0         0.0         0.0         11.         0.0         0.0         0.0         9.3         0.0         0.0         0.0         0.0         0.0         0.0         0.0         0.0         0.0         0.0         0.0         61.         0.0         5.2         0.0         0.0         0.0         0.0         0.0         0.0         0.0         0.0         0.0         0.0         0.0         0.0        0.13E+03
   665  LYS       2.4         27.         16.         3.8        0.57         0.0         0.0         0.0         15.         0.0         0.0         0.0         5.6         3.3         4.7         1.6         2.5         0.0         0.0         0.0         0.0         0.0         0.0         0.0        0.20E+03     0.0         1.0         0.0         0.0         0.0         0.0         0.0         0.0         0.0         0.0         0.0         0.0         0.0         0.0        0.28E+03
   666  GLY       1.0         2.9         1.9         1.4        0.12         0.0         0.0         0.0         9.4         0.0         0.0         0.0         2.2         0.0         0.0         0.0         0.0         0.0         0.0         0.0         0.0         0.0         0.0         0.0         60.         0.0         1.6         0.0         0.0         0.0         0.0         0.0         0.0         0.0         0.0         0.0         0.0         0.0         0.0         80.    
   667  GLU       3.9         91.         16.         25.        0.87         0.0         0.0         0.0         9.5         0.0         0.0         0.0         1.1         5.7         34.         7.2         0.0         0.0         0.0         0.0         0.0         0.0         0.0         0.0        0.15E+03     0.0        0.95         0.0         0.0         0.0         0.0         0.0         0.0         0.0         0.0         0.0         0.0         0.0         0.0        0.34E+03
   668  PRO       3.7         51.         21.         4.3        0.75         0.0         0.0         0.0         0.0         0.0         0.0         0.0        0.16        0.39        0.67         1.6         0.0         0.0         0.0         0.0         0.0         0.0         0.0         0.0         37.         0.0         0.0         0.0         0.0         0.0         0.0         0.0         0.0         0.0         0.0         0.0         0.0         0.0         0.0        0.12E+03
   669  GLY       1.1         4.9        0.66        0.65         0.0         0.0         0.0         0.0         7.4         0.0         0.0         0.0        0.44         0.0         0.0         0.0         0.0         0.0         0.0         0.0         0.0         0.0         0.0         0.0         38.         0.0         0.0         0.0         0.0         0.0         0.0         0.0         0.0         0.0         0.0         0.0         0.0         0.0         0.0         54.    
   670  ASP      0.64         9.7         5.6         1.7         0.0         0.0         0.0         0.0         8.8         0.0         0.0         0.0         1.5         1.4         2.2         0.0         0.0         0.0         0.0         0.0         0.0         0.0         0.0         0.0        0.12E+03     0.0         0.0         0.0         0.0         0.0         0.0         0.0         0.0         0.0         0.0         0.0         0.0         0.0         0.0        0.15E+03
   671  ALA      0.83         11.         4.4         1.7        0.15         0.0         0.0         0.0         8.6         0.0         0.0         0.0         1.3         0.0         0.0         0.0         0.0         0.0         0.0         0.0         0.0         0.0         0.0         0.0         29.         0.0         0.0         0.0         0.0         0.0         0.0         0.0         0.0         0.0         0.0         0.0         0.0         0.0         0.0         58.    
   672  GLY      0.67         13.        0.61        0.34         0.0         0.0         0.0         0.0         7.3         0.0         0.0         0.0        0.63         0.0         0.0         0.0         0.0         0.0         0.0         0.0         0.0         0.0         0.0         0.0         64.         0.0         0.0         0.0         0.0         0.0         0.0         0.0         0.0         0.0         0.0         0.0         0.0         0.0         0.0         86.    
   673  ALA      0.87         10.         6.2         1.3         0.0         0.0         0.0         0.0         15.         0.0         0.0         0.0         1.8         0.0         0.0         0.0         0.0         0.0         0.0         0.0         0.0         0.0         0.0         0.0        0.18E+03     0.0         0.0         0.0         0.0         0.0         0.0         0.0         0.0         0.0         0.0         0.0         0.0         0.0         0.0        0.22E+03
   674  LYS       1.7         94.         16.         18.         0.0         0.0         0.0         0.0         15.         0.0         0.0         0.0         2.5         37.         9.1         30.         3.2         0.0         0.0         0.0         0.0         0.0         0.0         0.0         52.         0.0         0.0         0.0         0.0         0.0         0.0         0.0         0.0         0.0         0.0         0.0         0.0         0.0         0.0        0.28E+03
   675  GLY       1.5         3.3         1.1        0.96         0.0         0.0         0.0         0.0         11.         0.0         0.0         0.0         2.4         0.0         0.0         0.0         0.0         0.0         0.0         0.0         0.0         0.0         0.0         0.0        0.10E+03     0.0         0.0         0.0         0.0         0.0         0.0         0.0         0.0         0.0         0.0         0.0         0.0         0.0         0.0        0.12E+03
   676  ASP       1.2         12.         12.         1.4         0.0         0.0         0.0         0.0         18.         0.0         0.0         0.0         2.1         49.         22.         0.0         0.0         0.0         0.0         0.0         0.0         0.0         0.0         0.0        0.21E+03     0.0         0.0         0.0         0.0         0.0         0.0         0.0         0.0         0.0         0.0         0.0         0.0         0.0         0.0        0.33E+03
   677  ALA      0.91         75.         19.         27.         0.0         0.0         0.0         0.0         7.3         0.0         0.0         0.0         1.3         0.0         0.0         0.0         0.0         0.0         0.0         0.0         0.0         0.0         0.0         0.0        0.33E+03     0.0         0.0         0.0         0.0         0.0         0.0         0.0         0.0         0.0         0.0         0.0         0.0         0.0         0.0        0.46E+03
   678  GLY       1.0         7.3        0.98        0.34         0.0         0.0         0.0         0.0         14.         0.0         0.0         0.0        0.60         0.0         0.0         0.0         0.0         0.0         0.0         0.0         0.0         0.0         0.0         0.0        0.10E+03     0.0        0.40         0.0         0.0         0.0         0.0         0.0         0.0         0.0         0.0         0.0         0.0         0.0         0.0        0.13E+03
   679  PRO       2.4         56.         31.         1.4        0.13         0.0         0.0         0.0         11.         0.0         0.0         0.0         2.0         30.         38.         34.         0.0         0.0         0.0         0.0         0.0         0.0         0.0         0.0         16.         0.0         0.0         0.0         0.0         0.0         0.0         0.0         0.0         0.0         0.0         0.0         0.0         0.0         0.0        0.22E+03
   680  HYP       6.9        0.24E+03     69.        0.65        0.13         0.0         0.0         0.0         0.0         0.0         0.0         0.0         1.7         0.0         0.0         0.0         0.0         0.0         0.0         0.0         0.0         0.0         0.0         0.0         7.9         0.0         7.9         0.0         0.0         0.0         0.0         0.0         0.0         0.0         0.0         0.0         0.0         0.0         0.0        0.33E+03
   681  GLY      0.97         12.         2.9         1.1         0.0         0.0         0.0         0.0         6.3         0.0         0.0         0.0        0.41         0.0         0.0         0.0         0.0         0.0         0.0         0.0         0.0         0.0         0.0         0.0         42.         0.0        0.68         0.0         0.0         0.0         0.0         0.0         0.0         0.0         0.0         0.0         0.0         0.0         0.0         66.    
   682  PRO       2.6         48.         25.         2.2         0.0         0.0         0.0         0.0         13.         0.0         0.0         0.0         1.3         8.5         2.2         1.9         0.0         0.0         0.0         0.0         0.0         0.0         0.0         0.0         46.         0.0         1.4         0.0         0.0         0.0         0.0         0.0         0.0         0.0         0.0         0.0         0.0         0.0         0.0        0.15E+03
   683  ALA       1.8         6.7         5.7         1.5         0.0         0.0         0.0         0.0         10.         0.0         0.0         0.0         3.1         0.0         0.0         0.0         0.0         0.0         0.0         0.0         0.0         0.0         0.0         0.0        0.17E+03     0.0        0.51         0.0         0.0         0.0         0.0         0.0         0.0         0.0         0.0         0.0         0.0         0.0         0.0        0.20E+03
   684  GLY       2.2         17.         2.3         2.0         0.0         0.0         0.0         0.0         8.0         0.0         0.0         0.0         2.6         0.0         0.0         0.0         0.0         0.0         0.0         0.0         0.0         0.0         0.0         0.0         47.         0.0        0.91E-01     0.0         0.0         0.0         0.0         0.0         0.0         0.0         0.0         0.0         0.0         0.0         0.0         81.    
   685  PRO       3.8         55.         24.         4.6         0.0         0.0         0.0         0.0         9.5         0.0         0.0         0.0        0.39         3.7        0.49        0.79         0.0         0.0         0.0         0.0         0.0         0.0         0.0         0.0         50.         0.0        0.44         0.0         0.0         0.0         0.0         0.0         0.0         0.0         0.0         0.0         0.0         0.0         0.0        0.15E+03
   686  ALA       2.4         8.9         8.9         2.1         0.0         0.0         0.0         0.0         13.         0.0         0.0         0.0         2.3         0.0         0.0         0.0         0.0         0.0         0.0         0.0         0.0         0.0         0.0         0.0        0.20E+03     0.0        0.91         0.0         0.0         0.0         0.0         0.0         0.0         0.0         0.0         0.0         0.0         0.0         0.0        0.23E+03
   687  GLY       1.7         13.        0.87        0.33        0.34         0.0         0.0         0.0         8.3         0.0         0.0         0.0         2.7         0.0         0.0         0.0         0.0         0.0         0.0         0.0         0.0         0.0         0.0         0.0         37.         0.0        0.15         0.0         0.0         0.0         0.0         0.0         0.0         0.0         0.0         0.0         0.0         0.0         0.0         64.    
   688  PRO       2.0         63.         28.        0.91        0.69         0.0         0.0         0.0         15.         0.0         0.0         0.0        0.55         30.         38.         34.         0.0         0.0         0.0         0.0         0.0         0.0         0.0         0.0         5.7         0.0         0.0         0.0         0.0         0.0         0.0         0.0         0.0         0.0         0.0         0.0         0.0         0.0         0.0        0.22E+03
   689  HYP       8.6        0.24E+03     60.         1.5        0.69         0.0         0.0         0.0         0.0         0.0         0.0         0.0        0.62E-01     0.0         0.0         0.0         0.0         0.0         0.0         0.0         0.0         0.0         0.0         0.0         4.3         0.0         8.1         0.0         0.0         0.0         0.0         0.0         0.0         0.0         0.0         0.0         0.0         0.0         0.0        0.32E+03
   690  GLY       2.7         8.3         1.8         2.4        0.98         0.0         0.0         0.0         16.         0.0         0.0         0.0        0.43         0.0         0.0         0.0         0.0         0.0         0.0         0.0         0.0         0.0         0.0         0.0         22.         0.0         3.5         0.0         0.0         0.0         0.0         0.0         0.0         0.0         0.0         0.0         0.0         0.0         0.0         59.    
   691  PRO       1.7         52.         21.         1.5        0.21         0.0         0.0         0.0         17.         0.0         0.0         0.0         3.3         31.         38.         33.         0.0         0.0         0.0         0.0         0.0         0.0         0.0         0.0         16.         0.0         2.1         0.0         0.0         0.0         0.0         0.0         0.0         0.0         0.0         0.0         0.0         0.0         0.0        0.22E+03
   692  ILE       1.5        0.15E+03     28.         39.         0.0         0.0         0.0         0.0         16.         0.0         0.0         0.0         3.9         5.8         8.2         0.0         0.0         0.0         0.0         0.0         0.0         0.0         0.0         0.0         13.         0.0        0.87         0.0         0.0         0.0         0.0         0.0         0.0         0.0         0.0         0.0         0.0         0.0         0.0        0.26E+03
   693  GLY      0.68         4.7        0.83        0.95         0.0         0.0         0.0         0.0         8.4         0.0         0.0         0.0         2.7         0.0         0.0         0.0         0.0         0.0         0.0         0.0         0.0         0.0         0.0         0.0         28.         0.0         1.2         0.0         0.0         0.0         0.0         0.0         0.0         0.0         0.0         0.0         0.0         0.0         0.0         47.    
   694  ASN       1.4         13.         6.1         2.6         0.0         0.0         0.0         0.0         8.2         0.0         0.0         0.0         2.7         4.3         2.7         0.0         0.0         0.0         0.0         0.0         0.0         0.0         0.0         0.0        0.14E+03     0.0         0.0         0.0         0.0         0.0         0.0         0.0         0.0         0.0         0.0         0.0         0.0         0.0         0.0        0.18E+03
   695  VAL       1.8         19.         4.1         3.6        0.22         0.0         0.0         0.0         9.0         0.0         0.0         0.0         1.7         58.         0.0         0.0         0.0         0.0         0.0         0.0         0.0         0.0         0.0         0.0         42.         0.0         1.0         0.0         0.0         0.0         0.0         0.0         0.0         0.0         0.0         0.0         0.0         0.0         0.0        0.14E+03
   696  GLY       1.4         6.5         1.3        0.90        0.96E-01     0.0         0.0         0.0         6.3         0.0         0.0         0.0         2.7         0.0         0.0         0.0         0.0         0.0         0.0         0.0         0.0         0.0         0.0         0.0         41.         0.0        0.56         0.0         0.0         0.0         0.0         0.0         0.0         0.0         0.0         0.0         0.0         0.0         0.0         61.    
   697  ALA       2.2         12.         12.         2.3        0.33         0.0         0.0         0.0         7.0         0.0         0.0         0.0         3.1         0.0         0.0         0.0         0.0         0.0         0.0         0.0         0.0         0.0         0.0         0.0        0.18E+03     0.0        0.97         0.0         0.0         0.0         0.0         0.0         0.0         0.0         0.0         0.0         0.0         0.0         0.0        0.22E+03
   698  HYP       5.7        0.22E+03     42.        0.93         1.0         0.0         0.0         0.0         0.0         0.0         0.0         0.0         1.1         0.0         0.0         0.0         0.0         0.0         0.0         0.0         0.0         0.0         0.0         0.0         31.         0.0         11.         0.0         0.0         0.0         0.0         0.0         0.0         0.0         0.0         0.0         0.0         0.0         0.0        0.31E+03
   699  GLY      0.86         12.        0.57         1.3         0.0         0.0         0.0         0.0         8.5         0.0         0.0         0.0        0.40         0.0         0.0         0.0         0.0         0.0         0.0         0.0         0.0         0.0         0.0         0.0         26.         0.0        0.73         0.0         0.0         0.0         0.0         0.0         0.0         0.0         0.0         0.0         0.0         0.0         0.0         50.    
   700  ALA      0.78         12.        0.77         1.5        0.45E-01     0.0         0.0         0.0         14.         0.0         0.0         0.0         2.3         0.0         0.0         0.0         0.0         0.0         0.0         0.0         0.0         0.0         0.0         0.0        0.11E+03     0.0         1.1         0.0         0.0         0.0         0.0         0.0         0.0         0.0         0.0         0.0         0.0         0.0         0.0        0.14E+03
   701  LYS       2.6         27.         9.9         2.5        0.66         0.0         0.0         0.0         15.         0.0         0.0         0.0         3.5         41.         50.         2.2         2.6         0.0         0.0         0.0         0.0         0.0         0.0         0.0         35.         0.0         1.8         0.0         0.0         0.0         0.0         0.0         0.0         0.0         0.0         0.0         0.0         0.0         0.0        0.19E+03
   702  GLY       1.5         8.5         3.6        0.94        0.10         0.0         0.0         0.0         12.         0.0         0.0         0.0         1.6         0.0         0.0         0.0         0.0         0.0         0.0         0.0         0.0         0.0         0.0         0.0         85.         0.0        0.97         0.0         0.0         0.0         0.0         0.0         0.0         0.0         0.0         0.0         0.0         0.0         0.0        0.11E+03
   703  ALA       1.9         77.         20.         24.        0.60         0.0         0.0         0.0         12.         0.0         0.0         0.0         1.4         0.0         0.0         0.0         0.0         0.0         0.0         0.0         0.0         0.0         0.0         0.0        0.24E+03     0.0        0.50         0.0         0.0         0.0         0.0         0.0         0.0         0.0         0.0         0.0         0.0         0.0         0.0        0.38E+03
   704  ARG       2.0         26.         14.         6.1         0.0         0.0         0.0         0.0         19.         0.0         0.0         0.0         4.2         31.         3.8         40.         3.3         0.0         0.0         0.0         0.0         0.0         0.0         0.0         42.         0.0         0.0         0.0         0.0         0.0         0.0         0.0         0.0         0.0         0.0         0.0         0.0         0.0         0.0        0.19E+03
   705  GLY      0.55         11.        0.42         1.3         0.0         0.0         0.0         0.0         10.         0.0         0.0         0.0         3.7         0.0         0.0         0.0         0.0         0.0         0.0         0.0         0.0         0.0         0.0         0.0         12.         0.0         0.0         0.0         0.0         0.0         0.0         0.0         0.0         0.0         0.0         0.0         0.0         0.0         0.0         39.    
   706  SER       1.2         83.         9.8         20.        0.31         0.0         0.0         0.0         16.         0.0         0.0         0.0         1.5         40.         0.0         0.0         0.0         0.0         0.0         0.0         0.0         0.0         0.0         0.0         92.         0.0         0.0         0.0         0.0         0.0         0.0         0.0         0.0         0.0         0.0         0.0         0.0         0.0         0.0        0.26E+03
   707  ALA      0.87         17.         12.         2.9        0.13         0.0         0.0         0.0         15.         0.0         0.0         0.0         2.5         0.0         0.0         0.0         0.0         0.0         0.0         0.0         0.0         0.0         0.0         0.0        0.19E+03     0.0         1.1         0.0         0.0         0.0         0.0         0.0         0.0         0.0         0.0         0.0         0.0         0.0         0.0        0.25E+03
   708  GLY       2.1         23.         2.1        0.36         0.0         0.0         0.0         0.0         15.         0.0         0.0         0.0         85.         0.0         0.0         0.0         0.0         0.0         0.0         0.0         0.0         0.0         0.0         0.0        0.11E+03     0.0         3.4         0.0         0.0         0.0         0.0         0.0         0.0         0.0         0.0         0.0         0.0         0.0         0.0        0.24E+03
   709  PRO       8.5        0.13E+03     32.         20.         1.6         0.0         0.0         0.0         12.         0.0         0.0         0.0         84.         18.         34.         42.         0.0         0.0         0.0         0.0         0.0         0.0         0.0         0.0         26.         0.0         0.0         0.0         0.0         0.0         0.0         0.0         0.0         0.0         0.0         0.0         0.0         0.0         0.0        0.41E+03
   710  HYP       8.2        0.23E+03     41.         1.9         1.6         0.0         0.0         0.0         0.0         0.0         0.0         0.0         1.3         0.0         0.0         0.0         0.0         0.0         0.0         0.0         0.0         0.0         0.0         0.0         8.2         0.0         14.         0.0         0.0         0.0         0.0         0.0         0.0         0.0         0.0         0.0         0.0         0.0         0.0        0.31E+03
   711  GLY      0.61         6.3        0.63         1.3        0.18         0.0         0.0         0.0         8.4         0.0         0.0         0.0         1.6         0.0         0.0         0.0         0.0         0.0         0.0         0.0         0.0         0.0         0.0         0.0         63.         0.0         1.3         0.0         0.0         0.0         0.0         0.0         0.0         0.0         0.0         0.0         0.0         0.0         0.0         83.    
   712  ALA      0.70         16.         13.         2.3         0.0         0.0         0.0         0.0         10.         0.0         0.0         0.0         1.6         0.0         0.0         0.0         0.0         0.0         0.0         0.0         0.0         0.0         0.0         0.0        0.17E+03     0.0         2.6         0.0         0.0         0.0         0.0         0.0         0.0         0.0         0.0         0.0         0.0         0.0         0.0        0.22E+03
   713  THR       1.7         16.         3.7         2.0        0.42         0.0         0.0         0.0         8.7         0.0         0.0         0.0         2.8         1.2         0.0         0.0         0.0         0.0         0.0         0.0         0.0         0.0         0.0         0.0         52.         0.0         4.0         0.0         0.0         0.0         0.0         0.0         0.0         0.0         0.0         0.0         0.0         0.0         0.0         93.    
   714  GLY       1.1         12.         1.0         1.9        0.38         0.0         0.0         0.0         5.2         0.0         0.0         0.0         5.1         0.0         0.0         0.0         0.0         0.0         0.0         0.0         0.0         0.0         0.0         0.0         13.         0.0        0.66         0.0         0.0         0.0         0.0         0.0         0.0         0.0         0.0         0.0         0.0         0.0         0.0         41.    
   715  PHE       2.3         29.         14.         3.4        0.50         0.0         0.0         0.0         8.9         0.0         0.0         0.0         5.1         2.6         5.4         0.0         0.0         0.0         0.0         0.0         0.0         0.0         0.0         0.0         13.         0.0        0.24E-01     0.0         0.0         0.0         0.0         0.0         0.0         0.0         0.0         0.0         0.0         0.0         0.0         83.    
   716  HYP       7.1        0.22E+03     43.         1.0        0.50         0.0         0.0         0.0         0.0         0.0         0.0         0.0         2.7         0.0         0.0         0.0         0.0         0.0         0.0         0.0         0.0         0.0         0.0         0.0         5.3         0.0         7.4         0.0         0.0         0.0         0.0         0.0         0.0         0.0         0.0         0.0         0.0         0.0         0.0        0.29E+03
   717  GLY       1.1         7.9         1.6         2.6         0.0         0.0         0.0         0.0         5.8         0.0         0.0         0.0         1.5         0.0         0.0         0.0         0.0         0.0         0.0         0.0         0.0         0.0         0.0         0.0         48.         0.0        0.57         0.0         0.0         0.0         0.0         0.0         0.0         0.0         0.0         0.0         0.0         0.0         0.0         69.    
   718  ALA       1.7         13.         6.0         2.0         0.0         0.0         0.0         0.0         9.4         0.0         0.0         0.0         1.9         0.0         0.0         0.0         0.0         0.0         0.0         0.0         0.0         0.0         0.0         0.0        0.19E+03     0.0         1.2         0.0         0.0         0.0         0.0         0.0         0.0         0.0         0.0         0.0         0.0         0.0         0.0        0.23E+03
   719  ALA       1.3         7.2         11.         1.0         0.0         0.0         0.0         0.0         13.         0.0         0.0         0.0         3.1         0.0         0.0         0.0         0.0         0.0         0.0         0.0         0.0         0.0         0.0         0.0        0.20E+03     0.0         1.6         0.0         0.0         0.0         0.0         0.0         0.0         0.0         0.0         0.0         0.0         0.0         0.0        0.24E+03
   720  GLY      0.90         13.         3.2         1.6         0.0         0.0         0.0         0.0         8.8         0.0         0.0         0.0         3.2         0.0         0.0         0.0         0.0         0.0         0.0         0.0         0.0         0.0         0.0         0.0         91.         0.0         2.0         0.0         0.0         0.0         0.0         0.0         0.0         0.0         0.0         0.0         0.0         0.0         0.0        0.12E+03
   721  ARG      0.60E+03    0.40E+03     17.         20.         0.0         0.0         0.0         0.0         20.         0.0         0.0         0.0        0.77         39.        0.78         35.         9.1         0.0         0.0         0.0         0.0         0.0         0.0         0.0         23.         0.0        0.38         0.0         0.0         0.0         0.0         0.0         0.0         0.0         0.0         0.0         0.0         0.0         0.0        0.12E+04
   722  VAL      0.88         11.         7.2         1.5         0.0         0.0         0.0         0.0         11.         0.0         0.0         0.0        0.36         1.6         0.0         0.0         0.0         0.0         0.0         0.0         0.0         0.0         0.0         0.0         11.         0.0        0.26         0.0         0.0         0.0         0.0         0.0         0.0         0.0         0.0         0.0         0.0         0.0         0.0         45.    
   723  GLY       1.6         11.         2.2        0.97        0.25         0.0         0.0         0.0         8.2         0.0         0.0         0.0        0.39         0.0         0.0         0.0         0.0         0.0         0.0         0.0         0.0         0.0         0.0         0.0         8.0         0.0        0.31         0.0         0.0         0.0         0.0         0.0         0.0         0.0         0.0         0.0         0.0         0.0         0.0         33.    
   724  PRO       4.0         53.         30.         2.1        0.24         0.0         0.0         0.0         9.4         0.0         0.0         0.0         1.4         3.9        0.33E-01    0.29         0.0         0.0         0.0         0.0         0.0         0.0         0.0         0.0         17.         0.0         0.0         0.0         0.0         0.0         0.0         0.0         0.0         0.0         0.0         0.0         0.0         0.0         0.0        0.12E+03
   725  HYP       7.2        0.22E+03     42.         1.3         1.4         0.0         0.0         0.0         0.0         0.0         0.0         0.0         1.1         0.0         0.0         0.0         0.0         0.0         0.0         0.0         0.0         0.0         0.0         0.0         6.6         0.0         15.         0.0         0.0         0.0         0.0         0.0         0.0         0.0         0.0         0.0         0.0         0.0         0.0        0.30E+03
   726  GLY       1.5         10.         3.3         2.4        0.32         0.0         0.0         0.0         8.6         0.0         0.0         0.0        0.19         0.0         0.0         0.0         0.0         0.0         0.0         0.0         0.0         0.0         0.0         0.0         24.         0.0        0.49         0.0         0.0         0.0         0.0         0.0         0.0         0.0         0.0         0.0         0.0         0.0         0.0         51.    
   727  PRO       1.9         54.         24.         3.7         0.0         0.0         0.0         0.0         7.7         0.0         0.0         0.0        0.78         25.         37.         37.         0.0         0.0         0.0         0.0         0.0         0.0         0.0         0.0         13.         0.0        0.91         0.0         0.0         0.0         0.0         0.0         0.0         0.0         0.0         0.0         0.0         0.0         0.0        0.21E+03
   728  SER       1.3         83.         12.         18.        0.20         0.0         0.0         0.0         10.         0.0         0.0         0.0         3.6         3.1         0.0         0.0         0.0         0.0         0.0         0.0         0.0         0.0         0.0         0.0         23.         0.0         1.1         0.0         0.0         0.0         0.0         0.0         0.0         0.0         0.0         0.0         0.0         0.0         0.0        0.16E+03
   729  GLY      0.48         14.        0.67         1.9         0.0         0.0         0.0         0.0         7.2         0.0         0.0         0.0         3.6         0.0         0.0         0.0         0.0         0.0         0.0         0.0         0.0         0.0         0.0         0.0         82.         0.0        0.66         0.0         0.0         0.0         0.0         0.0         0.0         0.0         0.0         0.0         0.0         0.0         0.0        0.11E+03
   730  ASN      0.94         8.4         6.8         2.2         0.0         0.0         0.0         0.0         14.         0.0         0.0         0.0        0.74         35.         11.         0.0         0.0         0.0         0.0         0.0         0.0         0.0         0.0         0.0        0.18E+03     0.0         1.1         0.0         0.0         0.0         0.0         0.0         0.0         0.0         0.0         0.0         0.0         0.0         0.0        0.26E+03
   731  ALA       1.5         4.9         4.3         1.1         0.0         0.0         0.0         0.0         15.         0.0         0.0         0.0         1.1         0.0         0.0         0.0         0.0         0.0         0.0         0.0         0.0         0.0         0.0         0.0        0.18E+03     0.0        0.82         0.0         0.0         0.0         0.0         0.0         0.0         0.0         0.0         0.0         0.0         0.0         0.0        0.21E+03
   732  GLY       2.5         12.         2.5        0.63         0.0         0.0         0.0         0.0         10.         0.0         0.0         0.0         2.9         0.0         0.0         0.0         0.0         0.0         0.0         0.0         0.0         0.0         0.0         0.0         42.         0.0         1.2         0.0         0.0         0.0         0.0         0.0         0.0         0.0         0.0         0.0         0.0         0.0         0.0         74.    
   733  PRO       4.1         76.         35.         1.8         0.0         0.0         0.0         0.0         15.         0.0         0.0         0.0         3.0         2.7        0.66E-01     1.4         0.0         0.0         0.0         0.0         0.0         0.0         0.0         0.0         80.         0.0         0.0         0.0         0.0         0.0         0.0         0.0         0.0         0.0         0.0         0.0         0.0         0.0         0.0        0.22E+03
   734  HYP       9.2        0.23E+03     69.        0.62        0.47         0.0         0.0         0.0         0.0         0.0         0.0         0.0         1.1         0.0         0.0         0.0         0.0         0.0         0.0         0.0         0.0         0.0         0.0         0.0         15.         0.0         5.9         0.0         0.0         0.0         0.0         0.0         0.0         0.0         0.0         0.0         0.0         0.0         0.0        0.33E+03
   735  GLY       2.9         10.         2.8         1.5         0.0         0.0         0.0         0.0         7.3         0.0         0.0         0.0        0.32E-01     0.0         0.0         0.0         0.0         0.0         0.0         0.0         0.0         0.0         0.0         0.0         21.         0.0         2.5         0.0         0.0         0.0         0.0         0.0         0.0         0.0         0.0         0.0         0.0         0.0         0.0         48.    
   736  PRO       4.8         73.         34.         3.0         0.0         0.0         0.0         0.0         9.2         0.0         0.0         0.0         3.5         27.         37.         36.         0.0         0.0         0.0         0.0         0.0         0.0         0.0         0.0         72.         0.0         1.1         0.0         0.0         0.0         0.0         0.0         0.0         0.0         0.0         0.0         0.0         0.0         0.0        0.30E+03
   737  HYP       7.5        0.23E+03     70.         1.5         1.1         0.0         0.0         0.0         0.0         0.0         0.0         0.0         3.5         0.0         0.0         0.0         0.0         0.0         0.0         0.0         0.0         0.0         0.0         0.0         15.         0.0         11.         0.0         0.0         0.0         0.0         0.0         0.0         0.0         0.0         0.0         0.0         0.0         0.0        0.34E+03
   738  GLY       1.1         10.         5.4         3.7         0.0         0.0         0.0         0.0         6.6         0.0         0.0         0.0        0.19         0.0         0.0         0.0         0.0         0.0         0.0         0.0         0.0         0.0         0.0         0.0         28.         0.0         1.4         0.0         0.0         0.0         0.0         0.0         0.0         0.0         0.0         0.0         0.0         0.0         0.0         57.    
   739  PRO       1.7        0.11E+03     32.         24.        0.22         0.0         0.0         0.0         8.8         0.0         0.0         0.0         2.3         10.         3.8         1.8         0.0         0.0         0.0         0.0         0.0         0.0         0.0         0.0        0.11E+03     0.0         4.4         0.0         0.0         0.0         0.0         0.0         0.0         0.0         0.0         0.0         0.0         0.0         0.0        0.31E+03
   740  ALA       1.2         16.         16.         1.4        0.22         0.0         0.0         0.0         14.         0.0         0.0         0.0         2.3         0.0         0.0         0.0         0.0         0.0         0.0         0.0         0.0         0.0         0.0         0.0        0.27E+03     0.0         1.2         0.0         0.0         0.0         0.0         0.0         0.0         0.0         0.0         0.0         0.0         0.0         0.0        0.32E+03
   741  GLY      0.45         6.0         1.5        0.62         0.0         0.0         0.0         0.0         8.1         0.0         0.0         0.0        0.23         0.0         0.0         0.0         0.0         0.0         0.0         0.0         0.0         0.0         0.0         0.0         89.         0.0        0.35         0.0         0.0         0.0         0.0         0.0         0.0         0.0         0.0         0.0         0.0         0.0         0.0        0.11E+03
   742  LYS       1.0         23.         15.         3.8        0.22         0.0         0.0         0.0         15.         0.0         0.0         0.0         1.0         33.         1.5         29.         1.9         0.0         0.0         0.0         0.0         0.0         0.0         0.0        0.20E+03     0.0        0.13         0.0         0.0         0.0         0.0         0.0         0.0         0.0         0.0         0.0         0.0         0.0         0.0        0.33E+03
   743  GLU      0.97         79.         17.         27.        0.22         0.0         0.0         0.0         7.5         0.0         0.0         0.0         1.2         49.        0.35         3.7         0.0         0.0         0.0         0.0         0.0         0.0         0.0         0.0        0.20E+03     0.0         0.0         0.0         0.0         0.0         0.0         0.0         0.0         0.0         0.0         0.0         0.0         0.0         0.0        0.39E+03
   744  GLY      0.25         5.6        0.11E-02    0.29         0.0         0.0         0.0         0.0         6.4         0.0         0.0         0.0        0.65         0.0         0.0         0.0         0.0         0.0         0.0         0.0         0.0         0.0         0.0         0.0         63.         0.0         0.0         0.0         0.0         0.0         0.0         0.0         0.0         0.0         0.0         0.0         0.0         0.0         0.0         76.    
   745  GLY      0.66         6.9        0.65        0.70         0.0         0.0         0.0         0.0         7.8         0.0         0.0         0.0        0.56         0.0         0.0         0.0         0.0         0.0         0.0         0.0         0.0         0.0         0.0         0.0         47.         0.0         0.0         0.0         0.0         0.0         0.0         0.0         0.0         0.0         0.0         0.0         0.0         0.0         0.0         64.    
   746  LYS       1.8         91.         11.         24.        0.17         0.0         0.0         0.0         8.7         0.0         0.0         0.0        0.17         2.0         36.        0.68        0.75         0.0         0.0         0.0         0.0         0.0         0.0         0.0        0.13E+03     0.0         0.0         0.0         0.0         0.0         0.0         0.0         0.0         0.0         0.0         0.0         0.0         0.0         0.0        0.31E+03
   747  GLY       1.8         8.1         2.3         1.0         0.0         0.0         0.0         0.0         9.6         0.0         0.0         0.0        0.55         0.0         0.0         0.0         0.0         0.0         0.0         0.0         0.0         0.0         0.0         0.0         31.         0.0         0.0         0.0         0.0         0.0         0.0         0.0         0.0         0.0         0.0         0.0         0.0         0.0         0.0         54.    
   748  PRO       2.3         49.         26.         2.4         0.0         0.0         0.0         0.0         13.         0.0         0.0         0.0         1.0         3.6        0.74E-01    0.31         0.0         0.0         0.0         0.0         0.0         0.0         0.0         0.0         16.         0.0         0.0         0.0         0.0         0.0         0.0         0.0         0.0         0.0         0.0         0.0         0.0         0.0         0.0        0.11E+03
   749  ARG      0.60E+03    0.40E+03     15.         25.         0.0         0.0         0.0         0.0         12.         0.0         0.0         0.0         1.9         40.         33.         5.0         22.         0.0         0.0         0.0         0.0         0.0         0.0         0.0         20.         0.0         0.0         0.0         0.0         0.0         0.0         0.0         0.0         0.0         0.0         0.0         0.0         0.0         0.0        0.12E+04
   750  GLY       2.4         18.        0.46         1.1        0.14         0.0         0.0         0.0         7.3         0.0         0.0         0.0         3.2         0.0         0.0         0.0         0.0         0.0         0.0         0.0         0.0         0.0         0.0         0.0         52.         0.0         0.0         0.0         0.0         0.0         0.0         0.0         0.0         0.0         0.0         0.0         0.0         0.0         0.0         84.    
   751  GLU       2.6         31.         12.         1.4        0.14         0.0         0.0         0.0         5.8         0.0         0.0         0.0         2.7         39.         36.         1.7         0.0         0.0         0.0         0.0         0.0         0.0         0.0         0.0        0.17E+03     0.0         0.0         0.0         0.0         0.0         0.0         0.0         0.0         0.0         0.0         0.0         0.0         0.0         0.0        0.30E+03
   752  THR       2.8         83.         14.         22.        0.24         0.0         0.0         0.0         8.3         0.0         0.0         0.0         3.0         3.1         0.0         0.0         0.0         0.0         0.0         0.0         0.0         0.0         0.0         0.0         38.         0.0         0.0         0.0         0.0         0.0         0.0         0.0         0.0         0.0         0.0         0.0         0.0         0.0         0.0        0.17E+03
   753  GLY       1.5         14.         2.2         1.1        0.24         0.0         0.0         0.0         10.         0.0         0.0         0.0         2.5         0.0         0.0         0.0         0.0         0.0         0.0         0.0         0.0         0.0         0.0         0.0         24.         0.0         0.0         0.0         0.0         0.0         0.0         0.0         0.0         0.0         0.0         0.0         0.0         0.0         0.0         56.    
   754  PRO       2.0        0.11E+03     33.         24.        0.52         0.0         0.0         0.0         11.         0.0         0.0         0.0         3.2         2.1        0.76         2.0         0.0         0.0         0.0         0.0         0.0         0.0         0.0         0.0         43.         0.0         0.0         0.0         0.0         0.0         0.0         0.0         0.0         0.0         0.0         0.0         0.0         0.0         0.0        0.23E+03
   755  ALA       1.8         21.         14.         4.0        0.52         0.0         0.0         0.0         11.         0.0         0.0         0.0         3.7         0.0         0.0         0.0         0.0         0.0         0.0         0.0         0.0         0.0         0.0         0.0        0.20E+03     0.0        0.35         0.0         0.0         0.0         0.0         0.0         0.0         0.0         0.0         0.0         0.0         0.0         0.0        0.26E+03
   756  GLY       1.6         11.        0.30        0.73         0.0         0.0         0.0         0.0         9.5         0.0         0.0         0.0         1.6         0.0         0.0         0.0         0.0         0.0         0.0         0.0         0.0         0.0         0.0         0.0         62.         0.0         2.3         0.0         0.0         0.0         0.0         0.0         0.0         0.0         0.0         0.0         0.0         0.0         0.0         89.    
   757  ARG      0.60E+03    0.33E+03     17.         4.7         0.0         0.0         0.0         0.0         16.         0.0         0.0         0.0         1.2        0.27         32.         4.8         25.         0.0         0.0         0.0         0.0         0.0         0.0         0.0         16.         0.0         0.0         0.0         0.0         0.0         0.0         0.0         0.0         0.0         0.0         0.0         0.0         0.0         0.0        0.11E+04
   758  HYP       7.0        0.22E+03     44.        0.51         0.0         0.0         0.0         0.0         0.0         0.0         0.0         0.0        0.49         0.0         0.0         0.0         0.0         0.0         0.0         0.0         0.0         0.0         0.0         0.0         11.         0.0         10.         0.0         0.0         0.0         0.0         0.0         0.0         0.0         0.0         0.0         0.0         0.0         0.0        0.30E+03
   759  GLY       2.2         17.         2.0        0.60         0.0         0.0         0.0         0.0         14.         0.0         0.0         0.0         1.1         0.0         0.0         0.0         0.0         0.0         0.0         0.0         0.0         0.0         0.0         0.0         81.         0.0         2.5         0.0         0.0         0.0         0.0         0.0         0.0         0.0         0.0         0.0         0.0         0.0         0.0        0.12E+03
   760  GLU       1.0         18.         11.         3.9         0.0         0.0         0.0         0.0         11.         0.0         0.0         0.0         3.5         42.         2.1         1.2         0.0         0.0         0.0         0.0         0.0         0.0         0.0         0.0        0.17E+03     0.0         2.2         0.0         0.0         0.0         0.0         0.0         0.0         0.0         0.0         0.0         0.0         0.0         0.0        0.27E+03
   761  VAL      0.91         72.         25.         22.        0.81E-01     0.0         0.0         0.0         8.0         0.0         0.0         0.0         2.7         6.8         0.0         0.0         0.0         0.0         0.0         0.0         0.0         0.0         0.0         0.0         38.         0.0        0.53         0.0         0.0         0.0         0.0         0.0         0.0         0.0         0.0         0.0         0.0         0.0         0.0        0.17E+03
   762  GLY      0.45         11.         2.5        0.40        0.15         0.0         0.0         0.0         7.9         0.0         0.0         0.0        0.59         0.0         0.0         0.0         0.0         0.0         0.0         0.0         0.0         0.0         0.0         0.0         3.6         0.0        0.48         0.0         0.0         0.0         0.0         0.0         0.0         0.0         0.0         0.0         0.0         0.0         0.0         27.    
   763  PRO       2.2         55.         25.         4.6        0.33         0.0         0.0         0.0         12.         0.0         0.0         0.0        0.86         1.7        0.89         1.0         0.0         0.0         0.0         0.0         0.0         0.0         0.0         0.0         5.9         0.0        0.42         0.0         0.0         0.0         0.0         0.0         0.0         0.0         0.0         0.0         0.0         0.0         0.0        0.11E+03
   764  PRO       1.9         51.         24.         3.2         0.0         0.0         0.0         0.0         0.0         0.0         0.0         0.0         1.9         2.9        0.14        0.24         0.0         0.0         0.0         0.0         0.0         0.0         0.0         0.0         7.0         0.0         0.0         0.0         0.0         0.0         0.0         0.0         0.0         0.0         0.0         0.0         0.0         0.0         0.0         93.    
   765  GLY       1.5         10.         1.2        0.96         0.0         0.0         0.0         0.0         8.7         0.0         0.0         0.0         1.8         0.0         0.0         0.0         0.0         0.0         0.0         0.0         0.0         0.0         0.0         0.0         4.8         0.0        0.35         0.0         0.0         0.0         0.0         0.0         0.0         0.0         0.0         0.0         0.0         0.0         0.0         30.    
   766  PRO       2.6         59.         30.         3.2        0.53         0.0         0.0         0.0         9.4         0.0         0.0         0.0         2.5         31.         37.         32.         0.0         0.0         0.0         0.0         0.0         0.0         0.0         0.0         4.0         0.0         0.0         0.0         0.0         0.0         0.0         0.0         0.0         0.0         0.0         0.0         0.0         0.0         0.0        0.21E+03
   767  HYP       6.5        0.23E+03     63.        0.81        0.53         0.0         0.0         0.0         0.0         0.0         0.0         0.0         2.0         0.0         0.0         0.0         0.0         0.0         0.0         0.0         0.0         0.0         0.0         0.0         6.1         0.0         5.4         0.0         0.0         0.0         0.0         0.0         0.0         0.0         0.0         0.0         0.0         0.0         0.0        0.32E+03
   768  GLY       1.6         8.0         2.5         1.8         0.0         0.0         0.0         0.0         6.6         0.0         0.0         0.0        0.33         0.0         0.0         0.0         0.0         0.0         0.0         0.0         0.0         0.0         0.0         0.0         35.         0.0         1.4         0.0         0.0         0.0         0.0         0.0         0.0         0.0         0.0         0.0         0.0         0.0         0.0         57.    
   769  PRO       3.3         55.         22.         2.9         0.0         0.0         0.0         0.0         8.9         0.0         0.0         0.0        0.71         29.         38.         35.         0.0         0.0         0.0         0.0         0.0         0.0         0.0         0.0         41.         0.0         2.5         0.0         0.0         0.0         0.0         0.0         0.0         0.0         0.0         0.0         0.0         0.0         0.0        0.24E+03
   770  ALA       1.7         8.7         5.7         1.3         0.0         0.0         0.0         0.0         8.0         0.0         0.0         0.0        0.50         0.0         0.0         0.0         0.0         0.0         0.0         0.0         0.0         0.0         0.0         0.0        0.17E+03     0.0        0.12         0.0         0.0         0.0         0.0         0.0         0.0         0.0         0.0         0.0         0.0         0.0         0.0        0.19E+03
   771  GLY       1.4         6.8        0.25E-01    0.71         0.0         0.0         0.0         0.0         5.7         0.0         0.0         0.0         1.2         0.0         0.0         0.0         0.0         0.0         0.0         0.0         0.0         0.0         0.0         0.0         54.         0.0        0.41E-01     0.0         0.0         0.0         0.0         0.0         0.0         0.0         0.0         0.0         0.0         0.0         0.0         70.    
   772  GLU       2.0         18.         5.6         2.2         0.0         0.0         0.0         0.0         11.         0.0         0.0         0.0         2.6         1.7         34.         3.0         0.0         0.0         0.0         0.0         0.0         0.0         0.0         0.0        0.15E+03     0.0        0.37         0.0         0.0         0.0         0.0         0.0         0.0         0.0         0.0         0.0         0.0         0.0         0.0        0.23E+03
   773  LYS       2.6         96.         12.         21.         0.0         0.0         0.0         0.0         11.         0.0         0.0         0.0         2.1         6.8         31.         2.3         25.         0.0         0.0         0.0         0.0         0.0         0.0         0.0        0.13E+03     0.0         0.0         0.0         0.0         0.0         0.0         0.0         0.0         0.0         0.0         0.0         0.0         0.0         0.0        0.34E+03
   774  GLY       1.6         8.6         2.1        0.36         0.0         0.0         0.0         0.0         7.7         0.0         0.0         0.0         1.6         0.0         0.0         0.0         0.0         0.0         0.0         0.0         0.0         0.0         0.0         0.0         35.         0.0        0.18         0.0         0.0         0.0         0.0         0.0         0.0         0.0         0.0         0.0         0.0         0.0         0.0         57.    
   775  SER       3.0         86.         19.         21.        0.49         0.0         0.0         0.0         6.0         0.0         0.0         0.0         1.8         1.3         0.0         0.0         0.0         0.0         0.0         0.0         0.0         0.0         0.0         0.0         96.         0.0         0.0         0.0         0.0         0.0         0.0         0.0         0.0         0.0         0.0         0.0         0.0         0.0         0.0        0.24E+03
   776  HYP       9.9        0.23E+03     42.        0.59        0.49         0.0         0.0         0.0         0.0         0.0         0.0         0.0        0.87         0.0         0.0         0.0         0.0         0.0         0.0         0.0         0.0         0.0         0.0         0.0         22.         0.0         15.         0.0         0.0         0.0         0.0         0.0         0.0         0.0         0.0         0.0         0.0         0.0         0.0        0.32E+03
   777  GLY       5.5         19.        0.38        0.91         0.0         0.0         0.0         0.0         15.         0.0         0.0         0.0         2.4         0.0         0.0         0.0         0.0         0.0         0.0         0.0         0.0         0.0         0.0         0.0         40.         0.0         1.0         0.0         0.0         0.0         0.0         0.0         0.0         0.0         0.0         0.0         0.0         0.0         0.0         85.    
   778  ALA       5.2         32.         8.7         2.2        0.42         0.0         0.0         0.0         12.         0.0         0.0         0.0         5.2         0.0         0.0         0.0         0.0         0.0         0.0         0.0         0.0         0.0         0.0         0.0         55.         0.0         3.5         0.0         0.0         0.0         0.0         0.0         0.0         0.0         0.0         0.0         0.0         0.0         0.0        0.12E+03
   779  ASP       3.0         77.         21.         25.        0.42         0.0         0.0         0.0         15.         0.0         0.0         0.0         3.0        0.60        0.40         0.0         0.0         0.0         0.0         0.0         0.0         0.0         0.0         0.0        0.21E+03     0.0         3.0         0.0         0.0         0.0         0.0         0.0         0.0         0.0         0.0         0.0         0.0         0.0         0.0        0.36E+03
   780  GLY      0.93         7.1         2.3        0.76         0.0         0.0         0.0         0.0         9.2         0.0         0.0         0.0         1.0         0.0         0.0         0.0         0.0         0.0         0.0         0.0         0.0         0.0         0.0         0.0         52.         0.0        0.92         0.0         0.0         0.0         0.0         0.0         0.0         0.0         0.0         0.0         0.0         0.0         0.0         74.    
   781  PRO       2.5         52.         24.         1.4        0.68         0.0         0.0         0.0         8.7         0.0         0.0         0.0         1.3         3.1        0.29E-02    0.68         0.0         0.0         0.0         0.0         0.0         0.0         0.0         0.0         49.         0.0         1.2         0.0         0.0         0.0         0.0         0.0         0.0         0.0         0.0         0.0         0.0         0.0         0.0        0.15E+03
   782  ALA       1.3         9.2         9.7         1.1         0.0         0.0         0.0         0.0         9.1         0.0         0.0         0.0         2.2         0.0         0.0         0.0         0.0         0.0         0.0         0.0         0.0         0.0         0.0         0.0        0.21E+03     0.0         2.1         0.0         0.0         0.0         0.0         0.0         0.0         0.0         0.0         0.0         0.0         0.0         0.0        0.24E+03
   783  GLY      0.90         9.5         1.4        0.99         0.0         0.0         0.0         0.0         5.3         0.0         0.0         0.0         1.9         0.0         0.0         0.0         0.0         0.0         0.0         0.0         0.0         0.0         0.0         0.0         66.         0.0        0.24         0.0         0.0         0.0         0.0         0.0         0.0         0.0         0.0         0.0         0.0         0.0         0.0         86.    
   784  ALA      0.66         20.         18.         1.7         0.0         0.0         0.0         0.0         14.         0.0         0.0         0.0         5.3         0.0         0.0         0.0         0.0         0.0         0.0         0.0         0.0         0.0         0.0         0.0        0.17E+03     0.0         0.0         0.0         0.0         0.0         0.0         0.0         0.0         0.0         0.0         0.0         0.0         0.0         0.0        0.23E+03
   785  HYP       9.1        0.24E+03     63.         1.1        0.29         0.0         0.0         0.0         0.0         0.0         0.0         0.0         5.1         0.0         0.0         0.0         0.0         0.0         0.0         0.0         0.0         0.0         0.0         0.0         35.         0.0         9.5         0.0         0.0         0.0         0.0         0.0         0.0         0.0         0.0         0.0         0.0         0.0         0.0        0.36E+03
   786  GLY      0.92         5.2         1.6         1.0         0.0         0.0         0.0         0.0         5.0         0.0         0.0         0.0        0.38         0.0         0.0         0.0         0.0         0.0         0.0         0.0         0.0         0.0         0.0         0.0         40.         0.0        0.84         0.0         0.0         0.0         0.0         0.0         0.0         0.0         0.0         0.0         0.0         0.0         0.0         55.    
   787  THR       2.2         15.         11.         1.5         0.0         0.0         0.0         0.0         11.         0.0         0.0         0.0         1.4         70.         0.0         0.0         0.0         0.0         0.0         0.0         0.0         0.0         0.0         0.0         21.         0.0         3.2         0.0         0.0         0.0         0.0         0.0         0.0         0.0         0.0         0.0         0.0         0.0         0.0        0.14E+03
   788  PRO       2.8        0.11E+03     31.         24.        0.91E-01     0.0         0.0         0.0         7.8         0.0         0.0         0.0         1.9         2.3        0.76E-01     1.0         0.0         0.0         0.0         0.0         0.0         0.0         0.0         0.0         77.         0.0         1.2         0.0         0.0         0.0         0.0         0.0         0.0         0.0         0.0         0.0         0.0         0.0         0.0        0.26E+03
   789  GLY       2.8         13.         3.8        0.76         0.0         0.0         0.0         0.0         9.4         0.0         0.0         0.0        0.96         0.0         0.0         0.0         0.0         0.0         0.0         0.0         0.0         0.0         0.0         0.0         81.         0.0        0.34         0.0         0.0         0.0         0.0         0.0         0.0         0.0         0.0         0.0         0.0         0.0         0.0        0.11E+03
   790  PRO       3.7        0.11E+03     34.         24.         0.0         0.0         0.0         0.0         8.8         0.0         0.0         0.0         1.1         3.6        0.71        0.70         0.0         0.0         0.0         0.0         0.0         0.0         0.0         0.0        0.11E+03     0.0        0.49         0.0         0.0         0.0         0.0         0.0         0.0         0.0         0.0         0.0         0.0         0.0         0.0        0.30E+03
   791  GLN       3.4         26.         20.         2.9        0.28         0.0         0.0         0.0         13.         0.0         0.0         0.0         4.7         3.1         2.3         2.2         0.0         0.0         0.0         0.0         0.0         0.0         0.0         0.0        0.18E+03     0.0         0.0         0.0         0.0         0.0         0.0         0.0         0.0         0.0         0.0         0.0         0.0         0.0         0.0        0.26E+03
   792  GLY       2.0         17.         1.1         1.6         0.0         0.0         0.0         0.0         9.8         0.0         0.0         0.0         4.5         0.0         0.0         0.0         0.0         0.0         0.0         0.0         0.0         0.0         0.0         0.0         92.         0.0         0.0         0.0         0.0         0.0         0.0         0.0         0.0         0.0         0.0         0.0         0.0         0.0         0.0        0.13E+03
   793  ILE       1.7         23.         11.         1.3        0.82E-01     0.0         0.0         0.0         14.         0.0         0.0         0.0        0.79         1.7        0.13         0.0         0.0         0.0         0.0         0.0         0.0         0.0         0.0         0.0         45.         0.0         0.0         0.0         0.0         0.0         0.0         0.0         0.0         0.0         0.0         0.0         0.0         0.0         0.0         98.    
   794  ALA      0.65         74.         10.         24.         0.0         0.0         0.0         0.0         7.4         0.0         0.0         0.0         1.2         0.0         0.0         0.0         0.0         0.0         0.0         0.0         0.0         0.0         0.0         0.0        0.18E+03     0.0         0.0         0.0         0.0         0.0         0.0         0.0         0.0         0.0         0.0         0.0         0.0         0.0         0.0        0.30E+03
   795  GLY      0.87         7.5         3.0         1.0        0.65         0.0         0.0         0.0         20.         0.0         0.0         0.0         2.0         0.0         0.0         0.0         0.0         0.0         0.0         0.0         0.0         0.0         0.0         0.0         94.         0.0         0.0         0.0         0.0         0.0         0.0         0.0         0.0         0.0         0.0         0.0         0.0         0.0         0.0        0.13E+03
   796  GLN       1.9         14.         13.         1.1        0.16         0.0         0.0         0.0         13.         0.0         0.0         0.0         3.2        0.53        0.18         4.4         0.0         0.0         0.0         0.0         0.0         0.0         0.0         0.0        0.16E+03     0.0         0.0         0.0         0.0         0.0         0.0         0.0         0.0         0.0         0.0         0.0         0.0         0.0         0.0        0.21E+03
   797  ARG      0.60E+03    0.40E+03     22.         34.        0.60E-01     0.0         0.0         0.0         12.         0.0         0.0         0.0         6.7         39.        0.97        0.59         44.         0.0         0.0         0.0         0.0         0.0         0.0         0.0         99.         0.0         0.0         0.0         0.0         0.0         0.0         0.0         0.0         0.0         0.0         0.0         0.0         0.0         0.0        0.13E+04
   798  GLY      0.83         17.         2.0         2.0         0.0         0.0         0.0         0.0         9.2         0.0         0.0         0.0         5.9         0.0         0.0         0.0         0.0         0.0         0.0         0.0         0.0         0.0         0.0         0.0         77.         0.0         0.0         0.0         0.0         0.0         0.0         0.0         0.0         0.0         0.0         0.0         0.0         0.0         0.0        0.11E+03
   799  VAL       1.7         18.         9.8         1.3        0.31         0.0         0.0         0.0         7.7         0.0         0.0         0.0         2.3        0.43         0.0         0.0         0.0         0.0         0.0         0.0         0.0         0.0         0.0         0.0         19.         0.0         0.0         0.0         0.0         0.0         0.0         0.0         0.0         0.0         0.0         0.0         0.0         0.0         0.0         61.    
   800  VAL       1.7         83.         10.         21.        0.74         0.0         0.0         0.0         8.7         0.0         0.0         0.0         1.8         7.3         0.0         0.0         0.0         0.0         0.0         0.0         0.0         0.0         0.0         0.0         17.         0.0        0.83E-01     0.0         0.0         0.0         0.0         0.0         0.0         0.0         0.0         0.0         0.0         0.0         0.0        0.15E+03
   801  GLY       1.8         9.8        0.59        0.73        0.51         0.0         0.0         0.0         6.4         0.0         0.0         0.0         2.1         0.0         0.0         0.0         0.0         0.0         0.0         0.0         0.0         0.0         0.0         0.0         7.6         0.0        0.54         0.0         0.0         0.0         0.0         0.0         0.0         0.0         0.0         0.0         0.0         0.0         0.0         30.    
   802  LEU       3.2        0.14E+03     38.         41.        0.21         0.0         0.0         0.0         6.2         0.0         0.0         0.0         2.7         4.1         3.1         0.0         0.0         0.0         0.0         0.0         0.0         0.0         0.0         0.0         13.         0.0         0.0         0.0         0.0         0.0         0.0         0.0         0.0         0.0         0.0         0.0         0.0         0.0         0.0        0.25E+03
   803  HYP       4.6        0.23E+03     86.         1.5         1.0         0.0         0.0         0.0         0.0         0.0         0.0         0.0         1.5         0.0         0.0         0.0         0.0         0.0         0.0         0.0         0.0         0.0         0.0         0.0         2.9         0.0         5.2         0.0         0.0         0.0         0.0         0.0         0.0         0.0         0.0         0.0         0.0         0.0         0.0        0.33E+03
   804  GLY       1.7         8.2         2.1         2.7         0.0         0.0         0.0         0.0         4.7         0.0         0.0         0.0         1.1         0.0         0.0         0.0         0.0         0.0         0.0         0.0         0.0         0.0         0.0         0.0         30.         0.0        0.29         0.0         0.0         0.0         0.0         0.0         0.0         0.0         0.0         0.0         0.0         0.0         0.0         50.    
   805  GLN       2.2         12.         5.8         3.2         0.0         0.0         0.0         0.0         4.8         0.0         0.0         0.0         2.7         2.7         2.4        0.49         0.0         0.0         0.0         0.0         0.0         0.0         0.0         0.0        0.15E+03     0.0        0.30         0.0         0.0         0.0         0.0         0.0         0.0         0.0         0.0         0.0         0.0         0.0         0.0        0.19E+03
   806  ARG      0.60E+03    0.34E+03     8.3         3.6        0.19         0.0         0.0         0.0         7.4         0.0         0.0         0.0         2.7         35.         2.0         32.         8.0         0.0         0.0         0.0         0.0         0.0         0.0         0.0         40.         0.0         1.0         0.0         0.0         0.0         0.0         0.0         0.0         0.0         0.0         0.0         0.0         0.0         0.0        0.11E+04
   807  GLY       2.4         7.1        0.81E-01     1.2         0.0         0.0         0.0         0.0         6.0         0.0         0.0         0.0         4.2         0.0         0.0         0.0         0.0         0.0         0.0         0.0         0.0         0.0         0.0         0.0         6.9         0.0        0.78         0.0         0.0         0.0         0.0         0.0         0.0         0.0         0.0         0.0         0.0         0.0         0.0         29.    
   808  GLU       3.1         34.         7.5         4.7        0.14         0.0         0.0         0.0         9.0         0.0         0.0         0.0         5.4         44.         33.         2.8         0.0         0.0         0.0         0.0         0.0         0.0         0.0         0.0         20.         0.0        0.41         0.0         0.0         0.0         0.0         0.0         0.0         0.0         0.0         0.0         0.0         0.0         0.0        0.16E+03
[truncated: 1,158,925 more chars]
