# Supplementary material for: Devising Bone Molecular Models at the Nanoscale: From Usual Mineralized Collagen Fibrils to the First Bone Fibers Including Hydroxyapatite in the Extra-Fibrillar Volume
Source: Materials (Basel). 2022 Mar 19;15(6):2274. doi: 10.3390/ma15062274 (PMC8955169; doi:10.3390/ma15062274)
Supplement: Supplementary file 1 [file materials-15-02274-s001.zip › Supplementary_Materials/0-COL1_Modeller/2_models_allh/COL1.V99990035]

# Heavy relative violation of each residue is written to: COL1.V99990035
# The profile is NOT normalized by the number of restraints.
# The profiles are smoothed over a window of residues:    1
# The sum of all numbers in the file:  651023.4375
#COLUMNS S S  N N N N N N N N N N N N N N N N N N N N N N N N N N N N N N N N N N N N N N N N 
# RESID  RES            1           2           3           4           5           6           7           8           9          10          11          12          13          14          15          16          17          18          19          20          21          22          23          24          25          26          27          28          29          30          31          32          33          34          35          36          37          38          39     TOTAL

     1  GLN       1.2         11.         3.3         1.4         0.0         0.0         0.0         0.0         1.7         0.0         0.0         0.0        0.39         43.         38.        0.74         0.0         0.0         0.0         0.0         0.0         0.0         0.0         0.0        0.74         0.0         0.0         0.0         0.0         0.0         0.0         0.0         0.0         0.0         0.0         0.0         0.0         0.0         0.0        0.10E+03
     2  LEU       2.1         71.         29.         24.         0.0         0.0         0.0         0.0         2.1         0.0         0.0         0.0         1.3        0.10         4.8         0.0         0.0         0.0         0.0         0.0         0.0         0.0         0.0         0.0         17.         0.0         0.0         0.0         0.0         0.0         0.0         0.0         0.0         0.0         0.0         0.0         0.0         0.0         0.0        0.15E+03
     3  SER       1.3         78.         11.         21.         0.0         0.0         0.0         0.0         2.4         0.0         0.0         0.0         2.0         12.         0.0         0.0         0.0         0.0         0.0         0.0         0.0         0.0         0.0         0.0         78.         0.0         0.0         0.0         0.0         0.0         0.0         0.0         0.0         0.0         0.0         0.0         0.0         0.0         0.0        0.21E+03
     4  TYR       2.4         17.         12.         5.5         0.0         0.0         0.0         0.0         12.         0.0         0.0         0.0         1.9         44.         1.4         0.0         0.0         0.0         0.0         0.0         0.0         0.0         0.0         0.0         26.         0.0         0.0         0.0         0.0         0.0         0.0         0.0         0.0         0.0         0.0         0.0         0.0         0.0         0.0        0.12E+03
     5  GLY       1.1         4.0        0.36         1.0         0.0         0.0         0.0         0.0         11.         0.0         0.0         0.0        0.87         0.0         0.0         0.0         0.0         0.0         0.0         0.0         0.0         0.0         0.0         0.0         47.         0.0         0.0         0.0         0.0         0.0         0.0         0.0         0.0         0.0         0.0         0.0         0.0         0.0         0.0         65.    
     6  TYR       2.9         19.         15.         5.1         0.0         0.0         0.0         0.0         19.         0.0         0.0         0.0        0.43         43.         45.         0.0         0.0         0.0         0.0         0.0         0.0         0.0         0.0         0.0         35.         0.0         0.0         0.0         0.0         0.0         0.0         0.0         0.0         0.0         0.0         0.0         0.0         0.0         0.0        0.19E+03
     7  ASP       1.4         14.         9.8         1.3         0.0         0.0         0.0         0.0         20.         0.0         0.0         0.0         1.7        0.41         5.1         0.0         0.0         0.0         0.0         0.0         0.0         0.0         0.0         0.0        0.13E+03     0.0         0.0         0.0         0.0         0.0         0.0         0.0         0.0         0.0         0.0         0.0         0.0         0.0         0.0        0.18E+03
     8  GLU       1.7         19.         7.2         3.7        0.43         0.0         0.0         0.0         17.         0.0         0.0         0.0         4.8         33.         35.         7.1         0.0         0.0         0.0         0.0         0.0         0.0         0.0         0.0        0.17E+03     0.0         0.0         0.0         0.0         0.0         0.0         0.0         0.0         0.0         0.0         0.0         0.0         0.0         0.0        0.30E+03
     9  LYS       1.5         93.         16.         25.         0.0         0.0         0.0         0.0         22.         0.0         0.0         0.0         4.2        0.43         48.        0.10E-03     28.         0.0         0.0         0.0         0.0         0.0         0.0         0.0        0.16E+03     0.0         0.0         0.0         0.0         0.0         0.0         0.0         0.0         0.0         0.0         0.0         0.0         0.0         0.0        0.40E+03
    10  SER       2.7         14.         8.8         1.7         0.0         0.0         0.0         0.0         19.         0.0         0.0         0.0         2.1         39.         0.0         0.0         0.0         0.0         0.0         0.0         0.0         0.0         0.0         0.0        0.14E+03     0.0         0.0         0.0         0.0         0.0         0.0         0.0         0.0         0.0         0.0         0.0         0.0         0.0         0.0        0.23E+03
    11  GLY       2.2         14.        0.14E-01     2.4        0.28         0.0         0.0         0.0         21.         0.0         0.0         0.0         2.0         0.0         0.0         0.0         0.0         0.0         0.0         0.0         0.0         0.0         0.0         0.0         84.         0.0         0.0         0.0         0.0         0.0         0.0         0.0         0.0         0.0         0.0         0.0         0.0         0.0         0.0        0.13E+03
    12  GLY       2.0         18.         2.2         1.2         0.0         0.0         0.0         0.0         15.         0.0         0.0         0.0         2.7         0.0         0.0         0.0         0.0         0.0         0.0         0.0         0.0         0.0         0.0         0.0         91.         0.0         0.0         0.0         0.0         0.0         0.0         0.0         0.0         0.0         0.0         0.0         0.0         0.0         0.0        0.13E+03
    13  ILE       3.1         80.         35.         21.        0.60         0.0         0.0         0.0         16.         0.0         0.0         0.0         4.8        0.28        0.21         0.0         0.0         0.0         0.0         0.0         0.0         0.0         0.0         0.0         49.         0.0         0.0         0.0         0.0         0.0         0.0         0.0         0.0         0.0         0.0         0.0         0.0         0.0         0.0        0.21E+03
    14  SER      0.62         8.2         8.1         3.5        0.31         0.0         0.0         0.0         14.         0.0         0.0         0.0         5.9         37.         0.0         0.0         0.0         0.0         0.0         0.0         0.0         0.0         0.0         0.0        0.11E+03     0.0         0.0         0.0         0.0         0.0         0.0         0.0         0.0         0.0         0.0         0.0         0.0         0.0         0.0        0.19E+03
    15  VAL       1.6         19.         12.         5.7         0.0         0.0         0.0         0.0         13.         0.0         0.0         0.0         3.7         1.4         0.0         0.0         0.0         0.0         0.0         0.0         0.0         0.0         0.0         0.0         26.         0.0         0.0         0.0         0.0         0.0         0.0         0.0         0.0         0.0         0.0         0.0         0.0         0.0         0.0         83.    
    16  PRO       2.3         47.         26.         2.5        0.31         0.0         0.0         0.0         19.         0.0         0.0         0.0        0.93         29.         37.         33.         0.0         0.0         0.0         0.0         0.0         0.0         0.0         0.0         7.8         0.0         0.0         0.0         0.0         0.0         0.0         0.0         0.0         0.0         0.0         0.0         0.0         0.0         0.0        0.21E+03
    17  GLY       1.0         8.8         3.8        0.69         0.0         0.0         0.0         0.0         12.         0.0         0.0         0.0        0.82         0.0         0.0         0.0         0.0         0.0         0.0         0.0         0.0         0.0         0.0         0.0         31.         0.0         0.0         0.0         0.0         0.0         0.0         0.0         0.0         0.0         0.0         0.0         0.0         0.0         0.0         57.    
    18  PRO       1.9         50.         26.         2.8         0.0         0.0         0.0         0.0         15.         0.0         0.0         0.0        0.65         1.2        0.37         2.5         0.0         0.0         0.0         0.0         0.0         0.0         0.0         0.0         35.         0.0         0.0         0.0         0.0         0.0         0.0         0.0         0.0         0.0         0.0         0.0         0.0         0.0         0.0        0.13E+03
    19  MET       2.1         89.         14.         20.         0.0         0.0         0.0         0.0         16.         0.0         0.0         0.0        0.53         45.         35.         33.         0.0         0.0         0.0         0.0         0.0         0.0         0.0         0.0        0.14E+03     0.0         0.0         0.0         0.0         0.0         0.0         0.0         0.0         0.0         0.0         0.0         0.0         0.0         0.0        0.39E+03
    20  GLY       2.6         11.         2.1        0.17         0.0         0.0         0.0         0.0         9.8         0.0         0.0         0.0        0.73         0.0         0.0         0.0         0.0         0.0         0.0         0.0         0.0         0.0         0.0         0.0         26.         0.0         0.0         0.0         0.0         0.0         0.0         0.0         0.0         0.0         0.0         0.0         0.0         0.0         0.0         52.    
    21  PRO       2.8        0.11E+03     28.         22.         0.0         0.0         0.0         0.0         13.         0.0         0.0         0.0         1.0         20.         34.         40.         0.0         0.0         0.0         0.0         0.0         0.0         0.0         0.0         22.         0.0         0.0         0.0         0.0         0.0         0.0         0.0         0.0         0.0         0.0         0.0         0.0         0.0         0.0        0.29E+03
    22  SER       2.1         7.9         6.1         1.7         0.0         0.0         0.0         0.0         13.         0.0         0.0         0.0         2.1         38.         0.0         0.0         0.0         0.0         0.0         0.0         0.0         0.0         0.0         0.0         82.         0.0         0.0         0.0         0.0         0.0         0.0         0.0         0.0         0.0         0.0         0.0         0.0         0.0         0.0        0.15E+03
    23  GLY       1.4         17.         2.2         1.5         0.0         0.0         0.0         0.0         12.         0.0         0.0         0.0         2.2         0.0         0.0         0.0         0.0         0.0         0.0         0.0         0.0         0.0         0.0         0.0         21.         0.0         0.0         0.0         0.0         0.0         0.0         0.0         0.0         0.0         0.0         0.0         0.0         0.0         0.0         58.    
    24  PRO       2.4         50.         24.         3.3         0.0         0.0         0.0         0.0         9.5         0.0         0.0         0.0         1.6         3.6        0.17        0.23         0.0         0.0         0.0         0.0         0.0         0.0         0.0         0.0         18.         0.0         0.0         0.0         0.0         0.0         0.0         0.0         0.0         0.0         0.0         0.0         0.0         0.0         0.0        0.11E+03
    25  ARG      0.60E+03    0.39E+03     12.         27.        0.13         0.0         0.0         0.0         10.         0.0         0.0         0.0         3.1         37.         28.         2.9         1.5         0.0         0.0         0.0         0.0         0.0         0.0         0.0         22.         0.0        0.54         0.0         0.0         0.0         0.0         0.0         0.0         0.0         0.0         0.0         0.0         0.0         0.0        0.11E+04
    26  GLY       1.2         9.8        0.98        0.87         0.0         0.0         0.0         0.0         6.2         0.0         0.0         0.0         3.1         0.0         0.0         0.0         0.0         0.0         0.0         0.0         0.0         0.0         0.0         0.0         12.         0.0        0.14         0.0         0.0         0.0         0.0         0.0         0.0         0.0         0.0         0.0         0.0         0.0         0.0         35.    
    27  LEU       2.6         98.         18.         30.         1.4         0.0         0.0         0.0         10.         0.0         0.0         0.0         1.2         2.9        0.53         0.0         0.0         0.0         0.0         0.0         0.0         0.0         0.0         0.0         33.         0.0        0.27         0.0         0.0         0.0         0.0         0.0         0.0         0.0         0.0         0.0         0.0         0.0         0.0        0.20E+03
    28  HYP       5.2        0.18E+03     88.         2.3         1.9         0.0         0.0         0.0         0.0         0.0         0.0         0.0        0.24         0.0         0.0         0.0         0.0         0.0         0.0         0.0         0.0         0.0         0.0         0.0         10.         0.0         9.2         0.0         0.0         0.0         0.0         0.0         0.0         0.0         0.0         0.0         0.0         0.0         0.0        0.29E+03
    29  GLY       1.1         6.8         1.8         1.7         0.0         0.0         0.0         0.0         4.3         0.0         0.0         0.0        0.24         0.0         0.0         0.0         0.0         0.0         0.0         0.0         0.0         0.0         0.0         0.0         31.         0.0         2.0         0.0         0.0         0.0         0.0         0.0         0.0         0.0         0.0         0.0         0.0         0.0         0.0         49.    
    30  PRO       1.6         53.         32.         3.4        0.24         0.0         0.0         0.0         7.9         0.0         0.0         0.0         4.4         29.         37.         33.         0.0         0.0         0.0         0.0         0.0         0.0         0.0         0.0         9.8         0.0         2.3         0.0         0.0         0.0         0.0         0.0         0.0         0.0         0.0         0.0         0.0         0.0         0.0        0.21E+03
    31  HYP       6.4        0.17E+03     82.         1.1        0.97         0.0         0.0         0.0         0.0         0.0         0.0         0.0         4.1         0.0         0.0         0.0         0.0         0.0         0.0         0.0         0.0         0.0         0.0         0.0         3.7         0.0         7.2         0.0         0.0         0.0         0.0         0.0         0.0         0.0         0.0         0.0         0.0         0.0         0.0        0.28E+03
    32  GLY      0.95         8.7         1.6         1.4         0.0         0.0         0.0         0.0         6.0         0.0         0.0         0.0         1.4         0.0         0.0         0.0         0.0         0.0         0.0         0.0         0.0         0.0         0.0         0.0         51.         0.0         3.1         0.0         0.0         0.0         0.0         0.0         0.0         0.0         0.0         0.0         0.0         0.0         0.0         74.    
    33  ALA       2.5         22.         16.         4.0        0.55         0.0         0.0         0.0         5.4         0.0         0.0         0.0         5.4         0.0         0.0         0.0         0.0         0.0         0.0         0.0         0.0         0.0         0.0         0.0        0.20E+03     0.0         3.0         0.0         0.0         0.0         0.0         0.0         0.0         0.0         0.0         0.0         0.0         0.0         0.0        0.26E+03
    34  HYP       7.6        0.18E+03     53.         2.1        0.55         0.0         0.0         0.0         0.0         0.0         0.0         0.0         4.0         0.0         0.0         0.0         0.0         0.0         0.0         0.0         0.0         0.0         0.0         0.0         35.         0.0         9.8         0.0         0.0         0.0         0.0         0.0         0.0         0.0         0.0         0.0         0.0         0.0         0.0        0.29E+03
    35  GLY       1.9         11.         1.1        0.97         0.0         0.0         0.0         0.0         6.7         0.0         0.0         0.0        0.51         0.0         0.0         0.0         0.0         0.0         0.0         0.0         0.0         0.0         0.0         0.0         10.         0.0         1.3         0.0         0.0         0.0         0.0         0.0         0.0         0.0         0.0         0.0         0.0         0.0         0.0         34.    
    36  PRO       2.0         52.         21.         3.2        0.68         0.0         0.0         0.0         6.7         0.0         0.0         0.0         1.2         31.         38.         33.         0.0         0.0         0.0         0.0         0.0         0.0         0.0         0.0         37.         0.0         3.4         0.0         0.0         0.0         0.0         0.0         0.0         0.0         0.0         0.0         0.0         0.0         0.0        0.23E+03
    37  GLN       1.7         22.         14.         1.8         0.0         0.0         0.0         0.0         9.8         0.0         0.0         0.0         3.7         2.5        0.20        0.31         0.0         0.0         0.0         0.0         0.0         0.0         0.0         0.0        0.15E+03     0.0         1.2         0.0         0.0         0.0         0.0         0.0         0.0         0.0         0.0         0.0         0.0         0.0         0.0        0.21E+03
    38  GLY      0.79         14.         1.6         1.5         0.0         0.0         0.0         0.0         7.3         0.0         0.0         0.0         4.4         0.0         0.0         0.0         0.0         0.0         0.0         0.0         0.0         0.0         0.0         0.0         86.         0.0        0.90         0.0         0.0         0.0         0.0         0.0         0.0         0.0         0.0         0.0         0.0         0.0         0.0        0.12E+03
    39  PHE       1.4         23.         12.         3.1         0.0         0.0         0.0         0.0         9.8         0.0         0.0         0.0         1.5         43.         2.2         0.0         0.0         0.0         0.0         0.0         0.0         0.0         0.0         0.0         41.         0.0         1.9         0.0         0.0         0.0         0.0         0.0         0.0         0.0         0.0         0.0         0.0         0.0         0.0        0.14E+03
    40  GLN       1.9         79.         11.         27.         0.0         0.0         0.0         0.0         10.         0.0         0.0         0.0         2.1         36.         44.         6.0         0.0         0.0         0.0         0.0         0.0         0.0         0.0         0.0        0.16E+03     0.0         1.5         0.0         0.0         0.0         0.0         0.0         0.0         0.0         0.0         0.0         0.0         0.0         0.0        0.38E+03
    41  GLY       1.5         12.         1.0         1.3         0.0         0.0         0.0         0.0         6.9         0.0         0.0         0.0         2.4         0.0         0.0         0.0         0.0         0.0         0.0         0.0         0.0         0.0         0.0         0.0         31.         0.0        0.21         0.0         0.0         0.0         0.0         0.0         0.0         0.0         0.0         0.0         0.0         0.0         0.0         56.    
    42  PRO       3.2         57.         32.         3.8        0.19         0.0         0.0         0.0         9.2         0.0         0.0         0.0         5.1         28.         37.         35.         0.0         0.0         0.0         0.0         0.0         0.0         0.0         0.0         9.2         0.0         0.0         0.0         0.0         0.0         0.0         0.0         0.0         0.0         0.0         0.0         0.0         0.0         0.0        0.22E+03
    43  HYP       4.6        0.18E+03     78.        0.71        0.40         0.0         0.0         0.0         0.0         0.0         0.0         0.0         4.6         0.0         0.0         0.0         0.0         0.0         0.0         0.0         0.0         0.0         0.0         0.0         8.8         0.0         9.8         0.0         0.0         0.0         0.0         0.0         0.0         0.0         0.0         0.0         0.0         0.0         0.0        0.28E+03
    44  GLY       1.5         7.2         1.3        0.92        0.70         0.0         0.0         0.0         7.0         0.0         0.0         0.0         1.4         0.0         0.0         0.0         0.0         0.0         0.0         0.0         0.0         0.0         0.0         0.0         64.         0.0         2.5         0.0         0.0         0.0         0.0         0.0         0.0         0.0         0.0         0.0         0.0         0.0         0.0         86.    
    45  GLU       2.4         25.         18.         2.2         1.3         0.0         0.0         0.0         9.8         0.0         0.0         0.0         2.4         44.         1.3         3.8         0.0         0.0         0.0         0.0         0.0         0.0         0.0         0.0        0.13E+03     0.0         2.9         0.0         0.0         0.0         0.0         0.0         0.0         0.0         0.0         0.0         0.0         0.0         0.0        0.24E+03
    46  HYP       7.8        0.17E+03     63.         2.3         1.1         0.0         0.0         0.0         0.0         0.0         0.0         0.0         1.1         0.0         0.0         0.0         0.0         0.0         0.0         0.0         0.0         0.0         0.0         0.0         26.         0.0         7.5         0.0         0.0         0.0         0.0         0.0         0.0         0.0         0.0         0.0         0.0         0.0         0.0        0.28E+03
    47  GLY       1.2         4.7         4.8         4.4        0.38         0.0         0.0         0.0         4.9         0.0         0.0         0.0         1.2         0.0         0.0         0.0         0.0         0.0         0.0         0.0         0.0         0.0         0.0         0.0         70.         0.0         3.3         0.0         0.0         0.0         0.0         0.0         0.0         0.0         0.0         0.0         0.0         0.0         0.0         95.    
    48  GLU       2.5         24.         18.         3.6         1.5         0.0         0.0         0.0         6.9         0.0         0.0         0.0         4.8         39.         33.         2.2         0.0         0.0         0.0         0.0         0.0         0.0         0.0         0.0        0.19E+03     0.0         4.7         0.0         0.0         0.0         0.0         0.0         0.0         0.0         0.0         0.0         0.0         0.0         0.0        0.33E+03
    49  HYP       4.1        0.16E+03     52.         2.2        0.67         0.0         0.0         0.0         0.0         0.0         0.0         0.0         3.6         0.0         0.0         0.0         0.0         0.0         0.0         0.0         0.0         0.0         0.0         0.0         42.         0.0         11.         0.0         0.0         0.0         0.0         0.0         0.0         0.0         0.0         0.0         0.0         0.0         0.0        0.28E+03
    50  GLY       2.2         7.9         5.8         5.0        0.90         0.0         0.0         0.0         7.5         0.0         0.0         0.0        0.40         0.0         0.0         0.0         0.0         0.0         0.0         0.0         0.0         0.0         0.0         0.0        0.10E+03     0.0         2.3         0.0         0.0         0.0         0.0         0.0         0.0         0.0         0.0         0.0         0.0         0.0         0.0        0.13E+03
    51  ALA       1.5         5.1         3.9         1.4         0.0         0.0         0.0         0.0         7.9         0.0         0.0         0.0         1.4         0.0         0.0         0.0         0.0         0.0         0.0         0.0         0.0         0.0         0.0         0.0        0.18E+03     0.0         2.4         0.0         0.0         0.0         0.0         0.0         0.0         0.0         0.0         0.0         0.0         0.0         0.0        0.20E+03
    52  SER      0.85         4.5         6.6         1.6        0.12         0.0         0.0         0.0         9.1         0.0         0.0         0.0         2.6         1.2         0.0         0.0         0.0         0.0         0.0         0.0         0.0         0.0         0.0         0.0         86.         0.0         1.2         0.0         0.0         0.0         0.0         0.0         0.0         0.0         0.0         0.0         0.0         0.0         0.0        0.11E+03
    53  GLY      0.91         11.         2.4        0.70         0.0         0.0         0.0         0.0         5.7         0.0         0.0         0.0         2.1         0.0         0.0         0.0         0.0         0.0         0.0         0.0         0.0         0.0         0.0         0.0         28.         0.0        0.21         0.0         0.0         0.0         0.0         0.0         0.0         0.0         0.0         0.0         0.0         0.0         0.0         51.    
    54  PRO       1.5        0.11E+03     29.         23.         0.0         0.0         0.0         0.0         7.0         0.0         0.0         0.0        0.48         3.2        0.90         1.0         0.0         0.0         0.0         0.0         0.0         0.0         0.0         0.0         31.         0.0         0.0         0.0         0.0         0.0         0.0         0.0         0.0         0.0         0.0         0.0         0.0         0.0         0.0        0.21E+03
    55  MET       2.0         86.         11.         24.         0.0         0.0         0.0         0.0         10.         0.0         0.0         0.0         1.6         46.         34.         32.         0.0         0.0         0.0         0.0         0.0         0.0         0.0         0.0        0.14E+03     0.0         0.0         0.0         0.0         0.0         0.0         0.0         0.0         0.0         0.0         0.0         0.0         0.0         0.0        0.39E+03
    56  GLY       1.4         14.         1.5         1.6         0.0         0.0         0.0         0.0         7.1         0.0         0.0         0.0         2.1         0.0         0.0         0.0         0.0         0.0         0.0         0.0         0.0         0.0         0.0         0.0         29.         0.0         0.0         0.0         0.0         0.0         0.0         0.0         0.0         0.0         0.0         0.0         0.0         0.0         0.0         56.    
    57  PRO       1.9         47.         24.         2.7         0.0         0.0         0.0         0.0         7.4         0.0         0.0         0.0         1.4         27.         37.         37.         0.0         0.0         0.0         0.0         0.0         0.0         0.0         0.0         11.         0.0         0.0         0.0         0.0         0.0         0.0         0.0         0.0         0.0         0.0         0.0         0.0         0.0         0.0        0.20E+03
    58  ARG      0.60E+03    0.34E+03     12.         2.1        0.14         0.0         0.0         0.0         9.5         0.0         0.0         0.0         1.3         3.6         1.9         38.         7.1         0.0         0.0         0.0         0.0         0.0         0.0         0.0         15.         0.0         0.0         0.0         0.0         0.0         0.0         0.0         0.0         0.0         0.0         0.0         0.0         0.0         0.0        0.10E+04
    59  GLY       2.2         15.         1.1        0.76         0.0         0.0         0.0         0.0         19.         0.0         0.0         0.0         83.         0.0         0.0         0.0         0.0         0.0         0.0         0.0         0.0         0.0         0.0         0.0         56.         0.0         0.0         0.0         0.0         0.0         0.0         0.0         0.0         0.0         0.0         0.0         0.0         0.0         0.0        0.18E+03
    60  PRO       5.3         59.         23.         2.2        0.17         0.0         0.0         0.0         15.         0.0         0.0         0.0         82.         28.         38.         36.         0.0         0.0         0.0         0.0         0.0         0.0         0.0         0.0         31.         0.0         0.0         0.0         0.0         0.0         0.0         0.0         0.0         0.0         0.0         0.0         0.0         0.0         0.0        0.32E+03
    61  PRO       3.3         60.         27.         5.1        0.17         0.0         0.0         0.0         0.0         0.0         0.0         0.0         1.5        0.81         1.5         1.8         0.0         0.0         0.0         0.0         0.0         0.0         0.0         0.0         91.         0.0         0.0         0.0         0.0         0.0         0.0         0.0         0.0         0.0         0.0         0.0         0.0         0.0         0.0        0.19E+03
    62  GLY       2.5         9.9         2.1        0.79         0.0         0.0         0.0         0.0         11.         0.0         0.0         0.0         1.4         0.0         0.0         0.0         0.0         0.0         0.0         0.0         0.0         0.0         0.0         0.0         84.         0.0        0.30E-01     0.0         0.0         0.0         0.0         0.0         0.0         0.0         0.0         0.0         0.0         0.0         0.0        0.11E+03
    63  PRO       2.8         57.         28.         2.2         0.0         0.0         0.0         0.0         11.         0.0         0.0         0.0        0.20         30.         38.         34.         0.0         0.0         0.0         0.0         0.0         0.0         0.0         0.0         18.         0.0         0.0         0.0         0.0         0.0         0.0         0.0         0.0         0.0         0.0         0.0         0.0         0.0         0.0        0.22E+03
    64  HYP       5.1        0.17E+03     85.        0.71        0.64         0.0         0.0         0.0         0.0         0.0         0.0         0.0        0.63E-01     0.0         0.0         0.0         0.0         0.0         0.0         0.0         0.0         0.0         0.0         0.0         9.1         0.0         9.8         0.0         0.0         0.0         0.0         0.0         0.0         0.0         0.0         0.0         0.0         0.0         0.0        0.29E+03
    65  GLY       2.0         17.         2.1         1.1         0.0         0.0         0.0         0.0         9.3         0.0         0.0         0.0        0.66E-01     0.0         0.0         0.0         0.0         0.0         0.0         0.0         0.0         0.0         0.0         0.0         69.         0.0         2.9         0.0         0.0         0.0         0.0         0.0         0.0         0.0         0.0         0.0         0.0         0.0         0.0        0.10E+03
    66  LYS       2.1         86.         15.         22.        0.72         0.0         0.0         0.0         9.6         0.0         0.0         0.0         1.2         1.1         50.         34.         1.6         0.0         0.0         0.0         0.0         0.0         0.0         0.0        0.16E+03     0.0         2.9         0.0         0.0         0.0         0.0         0.0         0.0         0.0         0.0         0.0         0.0         0.0         0.0        0.38E+03
    67  ASN       1.6         14.         11.         2.8        0.23         0.0         0.0         0.0         13.         0.0         0.0         0.0         1.3         42.         9.6         0.0         0.0         0.0         0.0         0.0         0.0         0.0         0.0         0.0        0.18E+03     0.0         2.1         0.0         0.0         0.0         0.0         0.0         0.0         0.0         0.0         0.0         0.0         0.0         0.0        0.28E+03
    68  GLY      0.43         2.9        0.66        0.38         0.0         0.0         0.0         0.0         9.9         0.0         0.0         0.0        0.53         0.0         0.0         0.0         0.0         0.0         0.0         0.0         0.0         0.0         0.0         0.0         54.         0.0        0.67         0.0         0.0         0.0         0.0         0.0         0.0         0.0         0.0         0.0         0.0         0.0         0.0         69.    
    69  ASP      0.45         70.         13.         26.         0.0         0.0         0.0         0.0         7.3         0.0         0.0         0.0         2.9         1.5         2.0         0.0         0.0         0.0         0.0         0.0         0.0         0.0         0.0         0.0        0.14E+03     0.0        0.94E-01     0.0         0.0         0.0         0.0         0.0         0.0         0.0         0.0         0.0         0.0         0.0         0.0        0.26E+03
    70  ASP       2.0         16.         15.         4.0        0.66         0.0         0.0         0.0         14.         0.0         0.0         0.0         6.1         39.         17.         0.0         0.0         0.0         0.0         0.0         0.0         0.0         0.0         0.0        0.12E+03     0.0         0.0         0.0         0.0         0.0         0.0         0.0         0.0         0.0         0.0         0.0         0.0         0.0         0.0        0.23E+03
    71  GLY       2.0         15.         2.5         1.5         0.0         0.0         0.0         0.0         11.         0.0         0.0         0.0         4.4         0.0         0.0         0.0         0.0         0.0         0.0         0.0         0.0         0.0         0.0         0.0        0.11E+03     0.0         0.0         0.0         0.0         0.0         0.0         0.0         0.0         0.0         0.0         0.0         0.0         0.0         0.0        0.14E+03
    72  GLU       2.9         16.         10.         1.1        0.15         0.0         0.0         0.0         12.         0.0         0.0         0.0         1.7         39.         1.1        0.38         0.0         0.0         0.0         0.0         0.0         0.0         0.0         0.0        0.21E+03     0.0         0.0         0.0         0.0         0.0         0.0         0.0         0.0         0.0         0.0         0.0         0.0         0.0         0.0        0.30E+03
    73  ALA       1.7         8.5         4.5         1.9        0.15         0.0         0.0         0.0         9.4         0.0         0.0         0.0        0.97         0.0         0.0         0.0         0.0         0.0         0.0         0.0         0.0         0.0         0.0         0.0        0.19E+03     0.0         0.0         0.0         0.0         0.0         0.0         0.0         0.0         0.0         0.0         0.0         0.0         0.0         0.0        0.22E+03
    74  GLY       1.4         7.1        0.16        0.75         0.0         0.0         0.0         0.0         9.1         0.0         0.0         0.0         1.1         0.0         0.0         0.0         0.0         0.0         0.0         0.0         0.0         0.0         0.0         0.0         55.         0.0         0.0         0.0         0.0         0.0         0.0         0.0         0.0         0.0         0.0         0.0         0.0         0.0         0.0         74.    
    75  LYS       1.7         27.         8.3         2.2        0.26         0.0         0.0         0.0         7.9         0.0         0.0         0.0         1.5         1.7         39.         31.        0.45         0.0         0.0         0.0         0.0         0.0         0.0         0.0        0.13E+03     0.0         0.0         0.0         0.0         0.0         0.0         0.0         0.0         0.0         0.0         0.0         0.0         0.0         0.0        0.25E+03
    76  PRO       2.8         56.         30.        0.90        0.66         0.0         0.0         0.0         11.         0.0         0.0         0.0         1.1         3.8        0.80         1.3         0.0         0.0         0.0         0.0         0.0         0.0         0.0         0.0         30.         0.0         1.6         0.0         0.0         0.0         0.0         0.0         0.0         0.0         0.0         0.0         0.0         0.0         0.0        0.14E+03
    77  GLY       1.9         8.2         1.1        0.49        0.27         0.0         0.0         0.0         9.8         0.0         0.0         0.0         1.7         0.0         0.0         0.0         0.0         0.0         0.0         0.0         0.0         0.0         0.0         0.0         9.2         0.0         1.2         0.0         0.0         0.0         0.0         0.0         0.0         0.0         0.0         0.0         0.0         0.0         0.0         34.    
    78  ARG       2.1         21.         14.         3.7         0.0         0.0         0.0         0.0         11.         0.0         0.0         0.0         2.2         5.1         27.         40.         7.7         0.0         0.0         0.0         0.0         0.0         0.0         0.0         21.         0.0         0.0         0.0         0.0         0.0         0.0         0.0         0.0         0.0         0.0         0.0         0.0         0.0         0.0        0.16E+03
    79  HYP       4.8        0.16E+03     43.         2.2        0.36         0.0         0.0         0.0         0.0         0.0         0.0         0.0        0.92         0.0         0.0         0.0         0.0         0.0         0.0         0.0         0.0         0.0         0.0         0.0         3.7         0.0         9.4         0.0         0.0         0.0         0.0         0.0         0.0         0.0         0.0         0.0         0.0         0.0         0.0        0.23E+03
    80  GLY      0.67         9.0         1.5         3.2        0.35         0.0         0.0         0.0         8.7         0.0         0.0         0.0         1.5         0.0         0.0         0.0         0.0         0.0         0.0         0.0         0.0         0.0         0.0         0.0         22.         0.0        0.97         0.0         0.0         0.0         0.0         0.0         0.0         0.0         0.0         0.0         0.0         0.0         0.0         48.    
    81  GLU       1.3         18.         5.3         3.7        0.44         0.0         0.0         0.0         11.         0.0         0.0         0.0         2.5         3.7         38.         3.9         0.0         0.0         0.0         0.0         0.0         0.0         0.0         0.0        0.12E+03     0.0        0.79         0.0         0.0         0.0         0.0         0.0         0.0         0.0         0.0         0.0         0.0         0.0         0.0        0.21E+03
    82  ARG      0.60E+03    0.33E+03     6.6         4.3         0.0         0.0         0.0         0.0         8.2         0.0         0.0         0.0         1.6         38.         1.6         35.         32.         0.0         0.0         0.0         0.0         0.0         0.0         0.0         37.         0.0         3.7         0.0         0.0         0.0         0.0         0.0         0.0         0.0         0.0         0.0         0.0         0.0         0.0        0.11E+04
    83  GLY       2.7         8.1        0.78        0.39         0.0         0.0         0.0         0.0         6.8         0.0         0.0         0.0        0.91         0.0         0.0         0.0         0.0         0.0         0.0         0.0         0.0         0.0         0.0         0.0         27.         0.0        0.54         0.0         0.0         0.0         0.0         0.0         0.0         0.0         0.0         0.0         0.0         0.0         0.0         48.    
    84  PRO       2.7         62.         32.         3.3        0.18E-01     0.0         0.0         0.0         12.         0.0         0.0         0.0         3.0         30.         37.         33.         0.0         0.0         0.0         0.0         0.0         0.0         0.0         0.0         8.4         0.0        0.41         0.0         0.0         0.0         0.0         0.0         0.0         0.0         0.0         0.0         0.0         0.0         0.0        0.22E+03
    85  HYP       5.8        0.17E+03     69.         2.6        0.18E-01     0.0         0.0         0.0         0.0         0.0         0.0         0.0         2.6         0.0         0.0         0.0         0.0         0.0         0.0         0.0         0.0         0.0         0.0         0.0         7.1         0.0         9.2         0.0         0.0         0.0         0.0         0.0         0.0         0.0         0.0         0.0         0.0         0.0         0.0        0.27E+03
    86  GLY       1.3         9.3         3.9         3.6         0.0         0.0         0.0         0.0         7.2         0.0         0.0         0.0        0.34         0.0         0.0         0.0         0.0         0.0         0.0         0.0         0.0         0.0         0.0         0.0         39.         0.0        0.41         0.0         0.0         0.0         0.0         0.0         0.0         0.0         0.0         0.0         0.0         0.0         0.0         65.    
    87  PRO       1.5         50.         22.         2.8         0.0         0.0         0.0         0.0         10.         0.0         0.0         0.0         1.0         29.         38.         34.         0.0         0.0         0.0         0.0         0.0         0.0         0.0         0.0         35.         0.0         2.9         0.0         0.0         0.0         0.0         0.0         0.0         0.0         0.0         0.0         0.0         0.0         0.0        0.23E+03
    88  GLN       1.2         81.         12.         21.         0.0         0.0         0.0         0.0         13.         0.0         0.0         0.0        0.83         49.         36.         4.7         0.0         0.0         0.0         0.0         0.0         0.0         0.0         0.0        0.14E+03     0.0         2.0         0.0         0.0         0.0         0.0         0.0         0.0         0.0         0.0         0.0         0.0         0.0         0.0        0.36E+03
    89  GLY      0.41         2.7        0.23E-01    0.46         0.0         0.0         0.0         0.0         6.6         0.0         0.0         0.0        0.58         0.0         0.0         0.0         0.0         0.0         0.0         0.0         0.0         0.0         0.0         0.0         50.         0.0        0.14         0.0         0.0         0.0         0.0         0.0         0.0         0.0         0.0         0.0         0.0         0.0         0.0         61.    
    90  ALA      0.67         7.2         3.6         1.3         0.0         0.0         0.0         0.0         8.1         0.0         0.0         0.0        0.75         0.0         0.0         0.0         0.0         0.0         0.0         0.0         0.0         0.0         0.0         0.0        0.15E+03     0.0        0.97         0.0         0.0         0.0         0.0         0.0         0.0         0.0         0.0         0.0         0.0         0.0         0.0        0.18E+03
    91  ARG       1.7         16.         3.7         2.7         0.0         0.0         0.0         0.0         6.8         0.0         0.0         0.0         2.2         3.3         31.        0.35         28.         0.0         0.0         0.0         0.0         0.0         0.0         0.0         45.         0.0         0.0         0.0         0.0         0.0         0.0         0.0         0.0         0.0         0.0         0.0         0.0         0.0         0.0        0.14E+03
    92  GLY       1.1         13.         1.2         1.1         0.0         0.0         0.0         0.0         5.4         0.0         0.0         0.0         2.2         0.0         0.0         0.0         0.0         0.0         0.0         0.0         0.0         0.0         0.0         0.0         6.5         0.0        0.34         0.0         0.0         0.0         0.0         0.0         0.0         0.0         0.0         0.0         0.0         0.0         0.0         31.    
    93  LEU       2.2        0.10E+03     19.         23.        0.84         0.0         0.0         0.0         8.2         0.0         0.0         0.0         1.3         44.        0.17         0.0         0.0         0.0         0.0         0.0         0.0         0.0         0.0         0.0         12.         0.0         0.0         0.0         0.0         0.0         0.0         0.0         0.0         0.0         0.0         0.0         0.0         0.0         0.0        0.21E+03
    94  HYP       4.7        0.17E+03     86.         1.6        0.51         0.0         0.0         0.0         0.0         0.0         0.0         0.0        0.96         0.0         0.0         0.0         0.0         0.0         0.0         0.0         0.0         0.0         0.0         0.0         2.3         0.0         7.8         0.0         0.0         0.0         0.0         0.0         0.0         0.0         0.0         0.0         0.0         0.0         0.0        0.28E+03
    95  GLY      0.42         2.6         1.8         2.9        0.15         0.0         0.0         0.0         8.4         0.0         0.0         0.0         1.4         0.0         0.0         0.0         0.0         0.0         0.0         0.0         0.0         0.0         0.0         0.0         6.0         0.0        0.69         0.0         0.0         0.0         0.0         0.0         0.0         0.0         0.0         0.0         0.0         0.0         0.0         24.    
    96  THR       1.8         23.         8.7         7.9         2.0         0.0         0.0         0.0         12.         0.0         0.0         0.0         4.3         61.         0.0         0.0         0.0         0.0         0.0         0.0         0.0         0.0         0.0         0.0         55.         0.0         4.0         0.0         0.0         0.0         0.0         0.0         0.0         0.0         0.0         0.0         0.0         0.0         0.0        0.18E+03
    97  ALA      0.74         11.         7.0         2.4         0.0         0.0         0.0         0.0         5.7         0.0         0.0         0.0         3.5         0.0         0.0         0.0         0.0         0.0         0.0         0.0         0.0         0.0         0.0         0.0        0.18E+03     0.0         2.9         0.0         0.0         0.0         0.0         0.0         0.0         0.0         0.0         0.0         0.0         0.0         0.0        0.22E+03
    98  GLY       1.1         9.1        0.11        0.95         0.0         0.0         0.0         0.0         6.4         0.0         0.0         0.0         1.5         0.0         0.0         0.0         0.0         0.0         0.0         0.0         0.0         0.0         0.0         0.0         36.         0.0        0.53         0.0         0.0         0.0         0.0         0.0         0.0         0.0         0.0         0.0         0.0         0.0         0.0         56.    
    99  LEU       2.0         69.         31.         23.         0.0         0.0         0.0         0.0         5.9         0.0         0.0         0.0         2.0         1.2         36.         0.0         0.0         0.0         0.0         0.0         0.0         0.0         0.0         0.0         16.         0.0        0.43         0.0         0.0         0.0         0.0         0.0         0.0         0.0         0.0         0.0         0.0         0.0         0.0        0.19E+03
   100  HYP       5.7        0.17E+03     45.         2.0         0.0         0.0         0.0         0.0         0.0         0.0         0.0         0.0         1.1         0.0         0.0         0.0         0.0         0.0         0.0         0.0         0.0         0.0         0.0         0.0         3.5         0.0         8.5         0.0         0.0         0.0         0.0         0.0         0.0         0.0         0.0         0.0         0.0         0.0         0.0        0.23E+03
   101  GLY       2.1         5.9         2.7         3.9         0.0         0.0         0.0         0.0         12.         0.0         0.0         0.0         1.1         0.0         0.0         0.0         0.0         0.0         0.0         0.0         0.0         0.0         0.0         0.0         29.         0.0         2.4         0.0         0.0         0.0         0.0         0.0         0.0         0.0         0.0         0.0         0.0         0.0         0.0         59.    
   102  MET       2.3         17.         9.8         2.1        0.88         0.0         0.0         0.0         10.         0.0         0.0         0.0         1.5         35.        0.93         45.         0.0         0.0         0.0         0.0         0.0         0.0         0.0         0.0        0.16E+03     0.0         5.3         0.0         0.0         0.0         0.0         0.0         0.0         0.0         0.0         0.0         0.0         0.0         0.0        0.29E+03
   103  LYS       1.9         20.         8.0         3.6         0.0         0.0         0.0         0.0         9.3         0.0         0.0         0.0         3.6         38.        0.96         1.2         28.         0.0         0.0         0.0         0.0         0.0         0.0         0.0        0.14E+03     0.0         1.5         0.0         0.0         0.0         0.0         0.0         0.0         0.0         0.0         0.0         0.0         0.0         0.0        0.26E+03
   104  GLY      0.41         13.        0.95         1.3        0.22         0.0         0.0         0.0         6.4         0.0         0.0         0.0         3.2         0.0         0.0         0.0         0.0         0.0         0.0         0.0         0.0         0.0         0.0         0.0         24.         0.0         1.2         0.0         0.0         0.0         0.0         0.0         0.0         0.0         0.0         0.0         0.0         0.0         0.0         50.    
   105  HIS       1.8         20.         6.7         3.1        0.21         0.0         0.0         0.0         7.9         0.0         0.0         0.0         2.2         37.         25.         0.0         0.0         0.0         0.0         0.0         0.0         0.0         0.0         0.0         14.         0.0         1.2         0.0         0.0         0.0         0.0         0.0         0.0         0.0         0.0         0.0         0.0         0.0         0.0        0.12E+03
   106  ARG       2.6         90.         12.         25.         0.0         0.0         0.0         0.0         11.         0.0         0.0         0.0         3.1         7.5        0.98E-01     5.1         36.         0.0         0.0         0.0         0.0         0.0         0.0         0.0         21.         0.0         0.0         0.0         0.0         0.0         0.0         0.0         0.0         0.0         0.0         0.0         0.0         0.0         0.0        0.21E+03
   107  GLY       1.1         5.3        0.72        0.75         0.0         0.0         0.0         0.0         9.5         0.0         0.0         0.0         1.1         0.0         0.0         0.0         0.0         0.0         0.0         0.0         0.0         0.0         0.0         0.0         11.         0.0         0.0         0.0         0.0         0.0         0.0         0.0         0.0         0.0         0.0         0.0         0.0         0.0         0.0         30.    
   108  PHE       2.0         22.         7.0         4.4        0.66         0.0         0.0         0.0         7.3         0.0         0.0         0.0        0.52         42.        0.95         0.0         0.0         0.0         0.0         0.0         0.0         0.0         0.0         0.0         28.         0.0         0.0         0.0         0.0         0.0         0.0         0.0         0.0         0.0         0.0         0.0         0.0         0.0         0.0        0.11E+03
   109  SER       2.3         9.2         5.1         1.8        0.14         0.0         0.0         0.0         11.         0.0         0.0         0.0        0.78         37.         0.0         0.0         0.0         0.0         0.0         0.0         0.0         0.0         0.0         0.0         86.         0.0         0.0         0.0         0.0         0.0         0.0         0.0         0.0         0.0         0.0         0.0         0.0         0.0         0.0        0.15E+03
   110  GLY       2.7         8.0         2.8        0.36         0.0         0.0         0.0         0.0         8.1         0.0         0.0         0.0         1.1         0.0         0.0         0.0         0.0         0.0         0.0         0.0         0.0         0.0         0.0         0.0         23.         0.0         0.0         0.0         0.0         0.0         0.0         0.0         0.0         0.0         0.0         0.0         0.0         0.0         0.0         46.    
   111  LEU       4.3        0.14E+03     41.         47.         0.0         0.0         0.0         0.0         9.9         0.0         0.0         0.0         1.1         44.         36.         0.0         0.0         0.0         0.0         0.0         0.0         0.0         0.0         0.0         31.         0.0         0.0         0.0         0.0         0.0         0.0         0.0         0.0         0.0         0.0         0.0         0.0         0.0         0.0        0.35E+03
   112  ASP       2.6         9.0         11.         1.8        0.15         0.0         0.0         0.0         15.         0.0         0.0         0.0         1.1         39.         5.6         0.0         0.0         0.0         0.0         0.0         0.0         0.0         0.0         0.0        0.13E+03     0.0         0.0         0.0         0.0         0.0         0.0         0.0         0.0         0.0         0.0         0.0         0.0         0.0         0.0        0.22E+03
   113  GLY      0.70         3.6        0.84         1.0        0.15         0.0         0.0         0.0         9.9         0.0         0.0         0.0         2.8         0.0         0.0         0.0         0.0         0.0         0.0         0.0         0.0         0.0         0.0         0.0         89.         0.0         0.0         0.0         0.0         0.0         0.0         0.0         0.0         0.0         0.0         0.0         0.0         0.0         0.0        0.11E+03
   114  ALA       1.5         8.1         9.3         2.5         0.0         0.0         0.0         0.0         13.         0.0         0.0         0.0         2.3         0.0         0.0         0.0         0.0         0.0         0.0         0.0         0.0         0.0         0.0         0.0        0.23E+03     0.0         0.0         0.0         0.0         0.0         0.0         0.0         0.0         0.0         0.0         0.0         0.0         0.0         0.0        0.27E+03
   115  LYS       2.1         19.         13.         1.9         0.0         0.0         0.0         0.0         11.         0.0         0.0         0.0         1.4         36.         2.6         2.7         20.         0.0         0.0         0.0         0.0         0.0         0.0         0.0        0.19E+03     0.0         0.0         0.0         0.0         0.0         0.0         0.0         0.0         0.0         0.0         0.0         0.0         0.0         0.0        0.30E+03
   116  GLY       1.5         3.6        0.29        0.90         0.0         0.0         0.0         0.0         13.         0.0         0.0         0.0         2.8         0.0         0.0         0.0         0.0         0.0         0.0         0.0         0.0         0.0         0.0         0.0         48.         0.0         0.0         0.0         0.0         0.0         0.0         0.0         0.0         0.0         0.0         0.0         0.0         0.0         0.0         70.    
   117  ASP       3.5         15.         5.8         2.1        0.64         0.0         0.0         0.0         8.3         0.0         0.0         0.0         2.1         37.         6.9         0.0         0.0         0.0         0.0         0.0         0.0         0.0         0.0         0.0        0.15E+03     0.0         0.0         0.0         0.0         0.0         0.0         0.0         0.0         0.0         0.0         0.0         0.0         0.0         0.0        0.23E+03
   118  ALA       2.4         9.7         3.4         2.2        0.35         0.0         0.0         0.0         9.5         0.0         0.0         0.0         1.3         0.0         0.0         0.0         0.0         0.0         0.0         0.0         0.0         0.0         0.0         0.0        0.17E+03     0.0         0.0         0.0         0.0         0.0         0.0         0.0         0.0         0.0         0.0         0.0         0.0         0.0         0.0        0.20E+03
   119  GLY       1.3         8.6         2.4        0.78        0.17         0.0         0.0         0.0         11.         0.0         0.0         0.0         3.5         0.0         0.0         0.0         0.0         0.0         0.0         0.0         0.0         0.0         0.0         0.0         38.         0.0         0.0         0.0         0.0         0.0         0.0         0.0         0.0         0.0         0.0         0.0         0.0         0.0         0.0         66.    
   120  PRO       2.2        0.11E+03     29.         25.         0.0         0.0         0.0         0.0         9.2         0.0         0.0         0.0         2.9         1.2        0.67         2.5         0.0         0.0         0.0         0.0         0.0         0.0         0.0         0.0         41.         0.0         0.0         0.0         0.0         0.0         0.0         0.0         0.0         0.0         0.0         0.0         0.0         0.0         0.0        0.22E+03
   121  ALA       1.1         73.         12.         25.         0.0         0.0         0.0         0.0         8.8         0.0         0.0         0.0        0.41         0.0         0.0         0.0         0.0         0.0         0.0         0.0         0.0         0.0         0.0         0.0        0.18E+03     0.0         0.0         0.0         0.0         0.0         0.0         0.0         0.0         0.0         0.0         0.0         0.0         0.0         0.0        0.30E+03
   122  GLY       1.9         6.1        0.67         1.2         0.0         0.0         0.0         0.0         10.         0.0         0.0         0.0        0.81         0.0         0.0         0.0         0.0         0.0         0.0         0.0         0.0         0.0         0.0         0.0         50.         0.0         0.0         0.0         0.0         0.0         0.0         0.0         0.0         0.0         0.0         0.0         0.0         0.0         0.0         71.    
   123  PRO       1.7         60.         31.         3.8         0.0         0.0         0.0         0.0         18.         0.0         0.0         0.0         2.1         1.4         1.5         3.6         0.0         0.0         0.0         0.0         0.0         0.0         0.0         0.0        0.10E+03     0.0         0.0         0.0         0.0         0.0         0.0         0.0         0.0         0.0         0.0         0.0         0.0         0.0         0.0        0.22E+03
   124  LYS       2.8         23.         16.         1.4         0.0         0.0         0.0         0.0         18.         0.0         0.0         0.0         1.9         34.         5.2        0.10E-03     3.7         0.0         0.0         0.0         0.0         0.0         0.0         0.0        0.20E+03     0.0        0.36         0.0         0.0         0.0         0.0         0.0         0.0         0.0         0.0         0.0         0.0         0.0         0.0        0.30E+03
   125  GLY       1.9         7.3        0.40E-01    0.98        0.28         0.0         0.0         0.0         8.4         0.0         0.0         0.0         1.1         0.0         0.0         0.0         0.0         0.0         0.0         0.0         0.0         0.0         0.0         0.0         60.         0.0        0.41         0.0         0.0         0.0         0.0         0.0         0.0         0.0         0.0         0.0         0.0         0.0         0.0         81.    
   126  GLU       1.8         25.         11.         5.0         0.0         0.0         0.0         0.0         9.2         0.0         0.0         0.0         3.7         44.        0.24         2.7         0.0         0.0         0.0         0.0         0.0         0.0         0.0         0.0        0.13E+03     0.0         0.0         0.0         0.0         0.0         0.0         0.0         0.0         0.0         0.0         0.0         0.0         0.0         0.0        0.24E+03
   127  HYP       5.4        0.17E+03     45.         1.3         0.0         0.0         0.0         0.0         0.0         0.0         0.0         0.0         3.1         0.0         0.0         0.0         0.0         0.0         0.0         0.0         0.0         0.0         0.0         0.0         23.         0.0         8.4         0.0         0.0         0.0         0.0         0.0         0.0         0.0         0.0         0.0         0.0         0.0         0.0        0.25E+03
   128  GLY       1.6         4.4         2.0         2.0         0.0         0.0         0.0         0.0         8.0         0.0         0.0         0.0        0.79         0.0         0.0         0.0         0.0         0.0         0.0         0.0         0.0         0.0         0.0         0.0         17.         0.0         1.9         0.0         0.0         0.0         0.0         0.0         0.0         0.0         0.0         0.0         0.0         0.0         0.0         38.    
   129  SER       2.1         11.         17.         1.2         0.0         0.0         0.0         0.0         12.         0.0         0.0         0.0         2.8         37.         0.0         0.0         0.0         0.0         0.0         0.0         0.0         0.0         0.0         0.0         68.         0.0         1.5         0.0         0.0         0.0         0.0         0.0         0.0         0.0         0.0         0.0         0.0         0.0         0.0        0.15E+03
   130  HYP       11.        0.18E+03     66.         1.2        0.86         0.0         0.0         0.0         0.0         0.0         0.0         0.0         2.0         0.0         0.0         0.0         0.0         0.0         0.0         0.0         0.0         0.0         0.0         0.0         13.         0.0         19.         0.0         0.0         0.0         0.0         0.0         0.0         0.0         0.0         0.0         0.0         0.0         0.0        0.29E+03
   131  GLY       3.5         6.3         1.3         1.4         0.0         0.0         0.0         0.0         7.6         0.0         0.0         0.0        0.77         0.0         0.0         0.0         0.0         0.0         0.0         0.0         0.0         0.0         0.0         0.0         30.         0.0         2.7         0.0         0.0         0.0         0.0         0.0         0.0         0.0         0.0         0.0         0.0         0.0         0.0         54.    
   132  GLU       2.1         18.         12.         3.5         0.0         0.0         0.0         0.0         4.8         0.0         0.0         0.0         3.2         39.         2.6         7.5         0.0         0.0         0.0         0.0         0.0         0.0         0.0         0.0        0.17E+03     0.0         4.2         0.0         0.0         0.0         0.0         0.0         0.0         0.0         0.0         0.0         0.0         0.0         0.0        0.27E+03
   133  ASN      0.91         80.         15.         27.         0.0         0.0         0.0         0.0         7.3         0.0         0.0         0.0         4.9         1.8         6.2         0.0         0.0         0.0         0.0         0.0         0.0         0.0         0.0         0.0        0.23E+03     0.0         1.7         0.0         0.0         0.0         0.0         0.0         0.0         0.0         0.0         0.0         0.0         0.0         0.0        0.37E+03
   134  GLY      0.49         10.         2.0         1.1         0.0         0.0         0.0         0.0         11.         0.0         0.0         0.0         2.4         0.0         0.0         0.0         0.0         0.0         0.0         0.0         0.0         0.0         0.0         0.0         72.         0.0        0.88         0.0         0.0         0.0         0.0         0.0         0.0         0.0         0.0         0.0         0.0         0.0         0.0        0.10E+03
   135  ALA      0.85         82.         22.         25.        0.15         0.0         0.0         0.0         9.5         0.0         0.0         0.0         2.6         0.0         0.0         0.0         0.0         0.0         0.0         0.0         0.0         0.0         0.0         0.0        0.16E+03     0.0        0.80         0.0         0.0         0.0         0.0         0.0         0.0         0.0         0.0         0.0         0.0         0.0         0.0        0.31E+03
   136  HYP       4.0        0.16E+03     47.         1.8        0.15         0.0         0.0         0.0         0.0         0.0         0.0         0.0         2.6         0.0         0.0         0.0         0.0         0.0         0.0         0.0         0.0         0.0         0.0         0.0         33.         0.0         3.8         0.0         0.0         0.0         0.0         0.0         0.0         0.0         0.0         0.0         0.0         0.0         0.0        0.26E+03
   137  GLY       1.7         5.9         3.4         2.5         0.0         0.0         0.0         0.0         4.2         0.0         0.0         0.0        0.79         0.0         0.0         0.0         0.0         0.0         0.0         0.0         0.0         0.0         0.0         0.0         64.         0.0        0.35         0.0         0.0         0.0         0.0         0.0         0.0         0.0         0.0         0.0         0.0         0.0         0.0         83.    
   138  GLN       3.1         14.         8.6         1.7        0.94E-01     0.0         0.0         0.0         3.6         0.0         0.0         0.0         2.0         1.7         1.5         3.4         0.0         0.0         0.0         0.0         0.0         0.0         0.0         0.0        0.20E+03     0.0        0.75         0.0         0.0         0.0         0.0         0.0         0.0         0.0         0.0         0.0         0.0         0.0         0.0        0.24E+03
   139  MET       3.2         24.         5.4         1.5        0.94E-01     0.0         0.0         0.0         5.1         0.0         0.0         0.0         1.9         48.         5.1         1.2         0.0         0.0         0.0         0.0         0.0         0.0         0.0         0.0        0.18E+03     0.0        0.36         0.0         0.0         0.0         0.0         0.0         0.0         0.0         0.0         0.0         0.0         0.0         0.0        0.27E+03
   140  GLY       1.4         11.         2.3        0.53         0.0         0.0         0.0         0.0         11.         0.0         0.0         0.0         1.3         0.0         0.0         0.0         0.0         0.0         0.0         0.0         0.0         0.0         0.0         0.0         45.         0.0        0.38         0.0         0.0         0.0         0.0         0.0         0.0         0.0         0.0         0.0         0.0         0.0         0.0         72.    
   141  PRO       2.2        0.11E+03     29.         23.         0.0         0.0         0.0         0.0         9.1         0.0         0.0         0.0         1.1         2.6        0.61         1.0         0.0         0.0         0.0         0.0         0.0         0.0         0.0         0.0         13.         0.0        0.14         0.0         0.0         0.0         0.0         0.0         0.0         0.0         0.0         0.0         0.0         0.0         0.0        0.19E+03
   142  ARG       2.3         18.         5.7         2.1        0.58E-01     0.0         0.0         0.0         9.8         0.0         0.0         0.0         1.3         39.         31.         39.         30.         0.0         0.0         0.0         0.0         0.0         0.0         0.0         17.         0.0         1.6         0.0         0.0         0.0         0.0         0.0         0.0         0.0         0.0         0.0         0.0         0.0         0.0        0.20E+03
   143  GLY       2.1         4.0        0.60E-01     1.5        0.76E-01     0.0         0.0         0.0         6.8         0.0         0.0         0.0         4.3         0.0         0.0         0.0         0.0         0.0         0.0         0.0         0.0         0.0         0.0         0.0         26.         0.0        0.57         0.0         0.0         0.0         0.0         0.0         0.0         0.0         0.0         0.0         0.0         0.0         0.0         45.    
   144  LEU       3.1         82.         31.         26.        0.12E-01     0.0         0.0         0.0         13.         0.0         0.0         0.0         7.8         2.0         5.4         0.0         0.0         0.0         0.0         0.0         0.0         0.0         0.0         0.0         59.         0.0         0.0         0.0         0.0         0.0         0.0         0.0         0.0         0.0         0.0         0.0         0.0         0.0         0.0        0.23E+03
   145  HYP       9.0        0.19E+03     66.        0.93         1.5         0.0         0.0         0.0         0.0         0.0         0.0         0.0         4.3         0.0         0.0         0.0         0.0         0.0         0.0         0.0         0.0         0.0         0.0         0.0         16.         0.0         14.         0.0         0.0         0.0         0.0         0.0         0.0         0.0         0.0         0.0         0.0         0.0         0.0        0.30E+03
   146  GLY       3.0         17.         2.7        0.88         0.0         0.0         0.0         0.0         9.9         0.0         0.0         0.0        0.77E-02     0.0         0.0         0.0         0.0         0.0         0.0         0.0         0.0         0.0         0.0         0.0         63.         0.0         1.3         0.0         0.0         0.0         0.0         0.0         0.0         0.0         0.0         0.0         0.0         0.0         0.0         98.    
   147  GLU       3.5         78.         13.         26.         0.0         0.0         0.0         0.0         4.8         0.0         0.0         0.0         1.6         3.1        0.77         9.7         0.0         0.0         0.0         0.0         0.0         0.0         0.0         0.0        0.16E+03     0.0         1.8         0.0         0.0         0.0         0.0         0.0         0.0         0.0         0.0         0.0         0.0         0.0         0.0        0.30E+03
   148  ARG      0.61E+03    0.33E+03     5.4         4.9         0.0         0.0         0.0         0.0         4.3         0.0         0.0         0.0         3.9         3.1         2.6         40.         34.         0.0         0.0         0.0         0.0         0.0         0.0         0.0         41.         0.0         1.2         0.0         0.0         0.0         0.0         0.0         0.0         0.0         0.0         0.0         0.0         0.0         0.0        0.11E+04
   149  GLY       2.4         14.        0.81         1.3        0.23         0.0         0.0         0.0         5.0         0.0         0.0         0.0         4.7         0.0         0.0         0.0         0.0         0.0         0.0         0.0         0.0         0.0         0.0         0.0         7.2         0.0         1.2         0.0         0.0         0.0         0.0         0.0         0.0         0.0         0.0         0.0         0.0         0.0         0.0         37.    
   150  ARG       2.9         26.         13.         4.0        0.31         0.0         0.0         0.0         6.0         0.0         0.0         0.0         4.7         3.0         29.         1.0        0.81E-01     0.0         0.0         0.0         0.0         0.0         0.0         0.0         8.8         0.0        0.11         0.0         0.0         0.0         0.0         0.0         0.0         0.0         0.0         0.0         0.0         0.0         0.0        0.10E+03
   151  HYP       4.2        0.17E+03     45.         2.6         0.0         0.0         0.0         0.0         0.0         0.0         0.0         0.0         2.4         0.0         0.0         0.0         0.0         0.0         0.0         0.0         0.0         0.0         0.0         0.0         1.9         0.0         5.6         0.0         0.0         0.0         0.0         0.0         0.0         0.0         0.0         0.0         0.0         0.0         0.0        0.23E+03
   152  GLY      0.77         8.1         3.0         4.5         0.0         0.0         0.0         0.0         8.0         0.0         0.0         0.0         1.6         0.0         0.0         0.0         0.0         0.0         0.0         0.0         0.0         0.0         0.0         0.0         31.         0.0        0.39         0.0         0.0         0.0         0.0         0.0         0.0         0.0         0.0         0.0         0.0         0.0         0.0         58.    
   153  ALA       2.7         14.         6.2         2.8         0.0         0.0         0.0         0.0         13.         0.0         0.0         0.0         2.0         0.0         0.0         0.0         0.0         0.0         0.0         0.0         0.0         0.0         0.0         0.0        0.18E+03     0.0        0.33         0.0         0.0         0.0         0.0         0.0         0.0         0.0         0.0         0.0         0.0         0.0         0.0        0.22E+03
   154  PRO       3.8         65.         23.         3.0         0.0         0.0         0.0         0.0         0.0         0.0         0.0         0.0        0.88         28.         38.         32.         0.0         0.0         0.0         0.0         0.0         0.0         0.0         0.0        0.12E+03     0.0         0.0         0.0         0.0         0.0         0.0         0.0         0.0         0.0         0.0         0.0         0.0         0.0         0.0        0.31E+03
   155  GLY       2.4         15.         2.4        0.47         0.0         0.0         0.0         0.0         8.5         0.0         0.0         0.0        0.76         0.0         0.0         0.0         0.0         0.0         0.0         0.0         0.0         0.0         0.0         0.0         86.         0.0        0.51E-02     0.0         0.0         0.0         0.0         0.0         0.0         0.0         0.0         0.0         0.0         0.0         0.0        0.12E+03
   156  PRO       3.2         54.         24.         3.9         0.0         0.0         0.0         0.0         10.         0.0         0.0         0.0         1.2         24.         38.         35.         0.0         0.0         0.0         0.0         0.0         0.0         0.0         0.0         17.         0.0        0.45         0.0         0.0         0.0         0.0         0.0         0.0         0.0         0.0         0.0         0.0         0.0         0.0        0.21E+03
   157  ALA       1.2         9.2         5.7        0.77        0.28         0.0         0.0         0.0         10.         0.0         0.0         0.0         1.3         0.0         0.0         0.0         0.0         0.0         0.0         0.0         0.0         0.0         0.0         0.0         17.         0.0         0.0         0.0         0.0         0.0         0.0         0.0         0.0         0.0         0.0         0.0         0.0         0.0         0.0         46.    
   158  GLY       1.4         5.7        0.92        0.56         0.0         0.0         0.0         0.0         7.4         0.0         0.0         0.0         1.7         0.0         0.0         0.0         0.0         0.0         0.0         0.0         0.0         0.0         0.0         0.0         98.         0.0         0.0         0.0         0.0         0.0         0.0         0.0         0.0         0.0         0.0         0.0         0.0         0.0         0.0        0.12E+03
   159  ALA       1.9         76.         10.         25.         0.0         0.0         0.0         0.0         11.         0.0         0.0         0.0         3.2         0.0         0.0         0.0         0.0         0.0         0.0         0.0         0.0         0.0         0.0         0.0        0.17E+03     0.0         0.0         0.0         0.0         0.0         0.0         0.0         0.0         0.0         0.0         0.0         0.0         0.0         0.0        0.30E+03
   160  ARG      0.60E+03    0.40E+03     16.         26.        0.30         0.0         0.0         0.0         15.         0.0         0.0         0.0         4.2        0.67        0.60        0.61         24.         0.0         0.0         0.0         0.0         0.0         0.0         0.0         90.         0.0         0.0         0.0         0.0         0.0         0.0         0.0         0.0         0.0         0.0         0.0         0.0         0.0         0.0        0.12E+04
   161  GLY      0.81         5.0         1.2         1.6         0.0         0.0         0.0         0.0         11.         0.0         0.0         0.0         3.2         0.0         0.0         0.0         0.0         0.0         0.0         0.0         0.0         0.0         0.0         0.0         74.         0.0         0.0         0.0         0.0         0.0         0.0         0.0         0.0         0.0         0.0         0.0         0.0         0.0         0.0         96.    
   162  ASN      0.82         9.4         11.         2.8         0.0         0.0         0.0         0.0         9.8         0.0         0.0         0.0         1.1         29.         4.1         0.0         0.0         0.0         0.0         0.0         0.0         0.0         0.0         0.0        0.16E+03     0.0         0.0         0.0         0.0         0.0         0.0         0.0         0.0         0.0         0.0         0.0         0.0         0.0         0.0        0.23E+03
   163  ASP      0.95         74.         11.         23.        0.11         0.0         0.0         0.0         10.         0.0         0.0         0.0        0.68         2.5         2.0         0.0         0.0         0.0         0.0         0.0         0.0         0.0         0.0         0.0        0.11E+03     0.0         0.0         0.0         0.0         0.0         0.0         0.0         0.0         0.0         0.0         0.0         0.0         0.0         0.0        0.24E+03
   164  GLY      0.77         4.2        0.93E-01    0.76         0.0         0.0         0.0         0.0         6.7         0.0         0.0         0.0        0.60         0.0         0.0         0.0         0.0         0.0         0.0         0.0         0.0         0.0         0.0         0.0         62.         0.0         0.0         0.0         0.0         0.0         0.0         0.0         0.0         0.0         0.0         0.0         0.0         0.0         0.0         76.    
   165  ALA      0.74         4.7         3.9         1.5         0.0         0.0         0.0         0.0         10.         0.0         0.0         0.0        0.48         0.0         0.0         0.0         0.0         0.0         0.0         0.0         0.0         0.0         0.0         0.0        0.16E+03     0.0         0.0         0.0         0.0         0.0         0.0         0.0         0.0         0.0         0.0         0.0         0.0         0.0         0.0        0.18E+03
   166  THR       1.1         8.4         6.4         2.5        0.12         0.0         0.0         0.0         10.         0.0         0.0         0.0         1.4         67.         0.0         0.0         0.0         0.0         0.0         0.0         0.0         0.0         0.0         0.0         45.         0.0         0.0         0.0         0.0         0.0         0.0         0.0         0.0         0.0         0.0         0.0         0.0         0.0         0.0        0.14E+03
   167  GLY      0.29         5.4         1.1         1.8        0.21         0.0         0.0         0.0         9.7         0.0         0.0         0.0         1.7         0.0         0.0         0.0         0.0         0.0         0.0         0.0         0.0         0.0         0.0         0.0         30.         0.0         0.0         0.0         0.0         0.0         0.0         0.0         0.0         0.0         0.0         0.0         0.0         0.0         0.0         50.    
   168  ALA      0.54         75.         12.         24.        0.77         0.0         0.0         0.0         9.7         0.0         0.0         0.0         2.0         0.0         0.0         0.0         0.0         0.0         0.0         0.0         0.0         0.0         0.0         0.0        0.17E+03     0.0         0.0         0.0         0.0         0.0         0.0         0.0         0.0         0.0         0.0         0.0         0.0         0.0         0.0        0.30E+03
   169  ALA       1.4         4.7         8.2         1.9         0.0         0.0         0.0         0.0         7.9         0.0         0.0         0.0         2.1         0.0         0.0         0.0         0.0         0.0         0.0         0.0         0.0         0.0         0.0         0.0        0.21E+03     0.0        0.47         0.0         0.0         0.0         0.0         0.0         0.0         0.0         0.0         0.0         0.0         0.0         0.0        0.23E+03
   170  GLY       1.7         11.         2.0        0.62        0.21         0.0         0.0         0.0         10.         0.0         0.0         0.0         1.0         0.0         0.0         0.0         0.0         0.0         0.0         0.0         0.0         0.0         0.0         0.0         38.         0.0        0.40         0.0         0.0         0.0         0.0         0.0         0.0         0.0         0.0         0.0         0.0         0.0         0.0         66.    
   171  PRO       1.6         54.         28.         3.4        0.78E-01     0.0         0.0         0.0         13.         0.0         0.0         0.0         1.4         1.5        0.30         2.2         0.0         0.0         0.0         0.0         0.0         0.0         0.0         0.0         7.9         0.0         0.0         0.0         0.0         0.0         0.0         0.0         0.0         0.0         0.0         0.0         0.0         0.0         0.0        0.11E+03
   172  HYP       6.5        0.16E+03     42.         1.8         0.0         0.0         0.0         0.0         0.0         0.0         0.0         0.0         1.0         0.0         0.0         0.0         0.0         0.0         0.0         0.0         0.0         0.0         0.0         0.0         1.7         0.0         11.         0.0         0.0         0.0         0.0         0.0         0.0         0.0         0.0         0.0         0.0         0.0         0.0        0.23E+03
   173  GLY       2.1         17.         2.2         3.4        0.13E-01     0.0         0.0         0.0         5.5         0.0         0.0         0.0        0.35         0.0         0.0         0.0         0.0         0.0         0.0         0.0         0.0         0.0         0.0         0.0         5.1         0.0        0.95         0.0         0.0         0.0         0.0         0.0         0.0         0.0         0.0         0.0         0.0         0.0         0.0         36.    
   174  PRO       3.5         66.         25.         1.0         0.0         0.0         0.0         0.0         8.4         0.0         0.0         0.0         3.1         14.         6.1         2.5         0.0         0.0         0.0         0.0         0.0         0.0         0.0         0.0         13.         0.0         3.4         0.0         0.0         0.0         0.0         0.0         0.0         0.0         0.0         0.0         0.0         0.0         0.0        0.15E+03
   175  THR       3.3         30.         3.8         4.9        0.87         0.0         0.0         0.0         9.7         0.0         0.0         0.0         2.7         68.         0.0         0.0         0.0         0.0         0.0         0.0         0.0         0.0         0.0         0.0         25.         0.0         2.3         0.0         0.0         0.0         0.0         0.0         0.0         0.0         0.0         0.0         0.0         0.0         0.0        0.15E+03
   176  GLY       2.6         17.         1.9         1.2        0.39         0.0         0.0         0.0         8.7         0.0         0.0         0.0        0.26         0.0         0.0         0.0         0.0         0.0         0.0         0.0         0.0         0.0         0.0         0.0         14.         0.0         1.7         0.0         0.0         0.0         0.0         0.0         0.0         0.0         0.0         0.0         0.0         0.0         0.0         48.    
   177  PRO       1.9         54.         20.         4.6        0.11         0.0         0.0         0.0         7.0         0.0         0.0         0.0        0.73         1.7         1.4         4.0         0.0         0.0         0.0         0.0         0.0         0.0         0.0         0.0         36.         0.0         0.0         0.0         0.0         0.0         0.0         0.0         0.0         0.0         0.0         0.0         0.0         0.0         0.0        0.13E+03
   178  ALA       1.2         16.         3.4         2.9         0.0         0.0         0.0         0.0         11.         0.0         0.0         0.0        0.57         0.0         0.0         0.0         0.0         0.0         0.0         0.0         0.0         0.0         0.0         0.0        0.15E+03     0.0         0.0         0.0         0.0         0.0         0.0         0.0         0.0         0.0         0.0         0.0         0.0         0.0         0.0        0.18E+03
   179  GLY       1.0         15.         2.0        0.87        0.74E-01     0.0         0.0         0.0         7.0         0.0         0.0         0.0        0.76         0.0         0.0         0.0         0.0         0.0         0.0         0.0         0.0         0.0         0.0         0.0         34.         0.0         1.1         0.0         0.0         0.0         0.0         0.0         0.0         0.0         0.0         0.0         0.0         0.0         0.0         62.    
   180  PRO       2.5        0.12E+03     35.         22.        0.41         0.0         0.0         0.0         10.         0.0         0.0         0.0        0.83        0.39        0.43E-01     2.4         0.0         0.0         0.0         0.0         0.0         0.0         0.0         0.0         20.         0.0         1.8         0.0         0.0         0.0         0.0         0.0         0.0         0.0         0.0         0.0         0.0         0.0         0.0        0.22E+03
   181  HYP       5.9        0.17E+03     45.         1.3         1.0         0.0         0.0         0.0         0.0         0.0         0.0         0.0        0.16         0.0         0.0         0.0         0.0         0.0         0.0         0.0         0.0         0.0         0.0         0.0         14.         0.0         4.6         0.0         0.0         0.0         0.0         0.0         0.0         0.0         0.0         0.0         0.0         0.0         0.0        0.24E+03
   182  GLY       1.5         13.         1.3         3.2         0.0         0.0         0.0         0.0         8.9         0.0         0.0         0.0        0.84         0.0         0.0         0.0         0.0         0.0         0.0         0.0         0.0         0.0         0.0         0.0         69.         0.0         1.1         0.0         0.0         0.0         0.0         0.0         0.0         0.0         0.0         0.0         0.0         0.0         0.0         99.    
   183  PHE       2.3         28.         13.         6.2        0.26         0.0         0.0         0.0         11.         0.0         0.0         0.0         1.4         48.         6.2         0.0         0.0         0.0         0.0         0.0         0.0         0.0         0.0         0.0         25.         0.0         4.4         0.0         0.0         0.0         0.0         0.0         0.0         0.0         0.0         0.0         0.0         0.0         0.0        0.15E+03
   184  HYP       6.5        0.17E+03     87.        0.54         1.2         0.0         0.0         0.0         0.0         0.0         0.0         0.0        0.60         0.0         0.0         0.0         0.0         0.0         0.0         0.0         0.0         0.0         0.0         0.0         12.         0.0         8.2         0.0         0.0         0.0         0.0         0.0         0.0         0.0         0.0         0.0         0.0         0.0         0.0        0.29E+03
   185  GLY       2.9         15.         1.9         2.4        0.76         0.0         0.0         0.0         12.         0.0         0.0         0.0         2.8         0.0         0.0         0.0         0.0         0.0         0.0         0.0         0.0         0.0         0.0         0.0         59.         0.0         5.2         0.0         0.0         0.0         0.0         0.0         0.0         0.0         0.0         0.0         0.0         0.0         0.0        0.10E+03
   186  ALA       1.9         79.         20.         22.         1.4         0.0         0.0         0.0         13.         0.0         0.0         0.0         6.7         0.0         0.0         0.0         0.0         0.0         0.0         0.0         0.0         0.0         0.0         0.0         32.         0.0         2.1         0.0         0.0         0.0         0.0         0.0         0.0         0.0         0.0         0.0         0.0         0.0         0.0        0.18E+03
   187  VAL       1.7         12.         15.         3.7        0.33         0.0         0.0         0.0         14.         0.0         0.0         0.0         4.6         3.2         0.0         0.0         0.0         0.0         0.0         0.0         0.0         0.0         0.0         0.0         45.         0.0         3.2         0.0         0.0         0.0         0.0         0.0         0.0         0.0         0.0         0.0         0.0         0.0         0.0        0.10E+03
   188  GLY      0.44         2.9         2.7        0.34        0.13         0.0         0.0         0.0         10.         0.0         0.0         0.0        0.81         0.0         0.0         0.0         0.0         0.0         0.0         0.0         0.0         0.0         0.0         0.0         59.         0.0        0.87         0.0         0.0         0.0         0.0         0.0         0.0         0.0         0.0         0.0         0.0         0.0         0.0         77.    
   189  ALA      0.91         74.         21.         24.         0.0         0.0         0.0         0.0         14.         0.0         0.0         0.0         1.5         0.0         0.0         0.0         0.0         0.0         0.0         0.0         0.0         0.0         0.0         0.0        0.20E+03     0.0         0.0         0.0         0.0         0.0         0.0         0.0         0.0         0.0         0.0         0.0         0.0         0.0         0.0        0.34E+03
   190  LYS       3.0         26.         22.         2.2         0.0         0.0         0.0         0.0         10.         0.0         0.0         0.0         2.7         3.1         2.2         36.         29.         0.0         0.0         0.0         0.0         0.0         0.0         0.0        0.18E+03     0.0         0.0         0.0         0.0         0.0         0.0         0.0         0.0         0.0         0.0         0.0         0.0         0.0         0.0        0.32E+03
   191  GLY       1.2         6.5        0.13         1.0        0.56         0.0         0.0         0.0         7.3         0.0         0.0         0.0         1.6         0.0         0.0         0.0         0.0         0.0         0.0         0.0         0.0         0.0         0.0         0.0         73.         0.0         0.0         0.0         0.0         0.0         0.0         0.0         0.0         0.0         0.0         0.0         0.0         0.0         0.0         91.    
   192  GLU       1.1         9.2         7.2         1.5         0.0         0.0         0.0         0.0         8.7         0.0         0.0         0.0         1.1         4.5         1.9         2.8         0.0         0.0         0.0         0.0         0.0         0.0         0.0         0.0        0.17E+03     0.0         0.0         0.0         0.0         0.0         0.0         0.0         0.0         0.0         0.0         0.0         0.0         0.0         0.0        0.21E+03
   193  ALA       2.4         9.1         3.8         2.5        0.43E-01     0.0         0.0         0.0         10.         0.0         0.0         0.0         1.9         0.0         0.0         0.0         0.0         0.0         0.0         0.0         0.0         0.0         0.0         0.0        0.18E+03     0.0         0.0         0.0         0.0         0.0         0.0         0.0         0.0         0.0         0.0         0.0         0.0         0.0         0.0        0.21E+03
   194  GLY       2.7         13.         2.5        0.52         0.0         0.0         0.0         0.0         11.         0.0         0.0         0.0         1.4         0.0         0.0         0.0         0.0         0.0         0.0         0.0         0.0         0.0         0.0         0.0         42.         0.0         0.0         0.0         0.0         0.0         0.0         0.0         0.0         0.0         0.0         0.0         0.0         0.0         0.0         73.    
   195  PRO       2.4        0.11E+03     34.         23.         0.0         0.0         0.0         0.0         7.5         0.0         0.0         0.0        0.63         24.         36.         38.         0.0         0.0         0.0         0.0         0.0         0.0         0.0         0.0        0.10E+03     0.0         0.0         0.0         0.0         0.0         0.0         0.0         0.0         0.0         0.0         0.0         0.0         0.0         0.0        0.38E+03
   196  GLN       1.3         75.         21.         30.        0.75E-01     0.0         0.0         0.0         17.         0.0         0.0         0.0         1.3         43.        0.20E-01     3.7         0.0         0.0         0.0         0.0         0.0         0.0         0.0         0.0        0.23E+03     0.0         0.0         0.0         0.0         0.0         0.0         0.0         0.0         0.0         0.0         0.0         0.0         0.0         0.0        0.42E+03
   197  GLY      0.89         5.5         1.3         1.0         0.0         0.0         0.0         0.0         11.         0.0         0.0         0.0         1.3         0.0         0.0         0.0         0.0         0.0         0.0         0.0         0.0         0.0         0.0         0.0         41.         0.0         0.0         0.0         0.0         0.0         0.0         0.0         0.0         0.0         0.0         0.0         0.0         0.0         0.0         62.    
   198  PRO       2.5         58.         21.         1.5        0.18         0.0         0.0         0.0         8.3         0.0         0.0         0.0         1.5         2.0         39.         36.         0.0         0.0         0.0         0.0         0.0         0.0         0.0         0.0         16.         0.0         0.0         0.0         0.0         0.0         0.0         0.0         0.0         0.0         0.0         0.0         0.0         0.0         0.0        0.19E+03
   199  ARG      0.60E+03    0.34E+03     4.1         3.0        0.65E-01     0.0         0.0         0.0         9.3         0.0         0.0         0.0         1.3         2.4         1.2         1.2         26.         0.0         0.0         0.0         0.0         0.0         0.0         0.0         23.         0.0         0.0         0.0         0.0         0.0         0.0         0.0         0.0         0.0         0.0         0.0         0.0         0.0         0.0        0.10E+04
   200  GLY       2.1         9.7        0.98        0.49         0.0         0.0         0.0         0.0         13.         0.0         0.0         0.0         1.9         0.0         0.0         0.0         0.0         0.0         0.0         0.0         0.0         0.0         0.0         0.0         24.         0.0         0.0         0.0         0.0         0.0         0.0         0.0         0.0         0.0         0.0         0.0         0.0         0.0         0.0         51.    
   201  SER       1.3         11.         4.7         1.2         0.0         0.0         0.0         0.0         12.         0.0         0.0         0.0         3.3        0.95         0.0         0.0         0.0         0.0         0.0         0.0         0.0         0.0         0.0         0.0        0.11E+03     0.0         0.0         0.0         0.0         0.0         0.0         0.0         0.0         0.0         0.0         0.0         0.0         0.0         0.0        0.15E+03
   202  GLU       1.3         84.         13.         21.         0.0         0.0         0.0         0.0         8.3         0.0         0.0         0.0         1.7         2.8         3.3         8.4         0.0         0.0         0.0         0.0         0.0         0.0         0.0         0.0        0.17E+03     0.0         0.0         0.0         0.0         0.0         0.0         0.0         0.0         0.0         0.0         0.0         0.0         0.0         0.0        0.31E+03
   203  GLY       1.7         6.9        0.80        0.90         0.0         0.0         0.0         0.0         7.6         0.0         0.0         0.0        0.60         0.0         0.0         0.0         0.0         0.0         0.0         0.0         0.0         0.0         0.0         0.0         41.         0.0         0.0         0.0         0.0         0.0         0.0         0.0         0.0         0.0         0.0         0.0         0.0         0.0         0.0         60.    
   204  PRO       2.3         63.         29.         1.7         0.0         0.0         0.0         0.0         9.0         0.0         0.0         0.0         3.4         30.         37.         33.         0.0         0.0         0.0         0.0         0.0         0.0         0.0         0.0        0.10E+03     0.0         0.0         0.0         0.0         0.0         0.0         0.0         0.0         0.0         0.0         0.0         0.0         0.0         0.0        0.31E+03
   205  GLN       1.8         19.         9.5         4.2         0.0         0.0         0.0         0.0         7.9         0.0         0.0         0.0         3.3         41.         1.7         4.2         0.0         0.0         0.0         0.0         0.0         0.0         0.0         0.0        0.18E+03     0.0         0.0         0.0         0.0         0.0         0.0         0.0         0.0         0.0         0.0         0.0         0.0         0.0         0.0        0.28E+03
   206  GLY      0.92         4.9        0.27        0.48         0.0         0.0         0.0         0.0         11.         0.0         0.0         0.0         2.4         0.0         0.0         0.0         0.0         0.0         0.0         0.0         0.0         0.0         0.0         0.0         62.         0.0         0.0         0.0         0.0         0.0         0.0         0.0         0.0         0.0         0.0         0.0         0.0         0.0         0.0         81.    
   207  VAL       1.8         17.         7.6         2.2         0.0         0.0         0.0         0.0         11.         0.0         0.0         0.0         3.9         55.         0.0         0.0         0.0         0.0         0.0         0.0         0.0         0.0         0.0         0.0         17.         0.0         0.0         0.0         0.0         0.0         0.0         0.0         0.0         0.0         0.0         0.0         0.0         0.0         0.0        0.11E+03
   208  ARG      0.60E+03    0.39E+03     14.         22.        0.12E-02     0.0         0.0         0.0         10.         0.0         0.0         0.0         2.5         40.         2.4        0.47        0.84         0.0         0.0         0.0         0.0         0.0         0.0         0.0         11.         0.0         0.0         0.0         0.0         0.0         0.0         0.0         0.0         0.0         0.0         0.0         0.0         0.0         0.0        0.11E+04
   209  GLY      0.96         5.4         1.1        0.92         0.0         0.0         0.0         0.0         10.         0.0         0.0         0.0         2.5         0.0         0.0         0.0         0.0         0.0         0.0         0.0         0.0         0.0         0.0         0.0         32.         0.0        0.71         0.0         0.0         0.0         0.0         0.0         0.0         0.0         0.0         0.0         0.0         0.0         0.0         54.    
   210  GLU       2.9         23.         14.         3.3         0.0         0.0         0.0         0.0         10.         0.0         0.0         0.0         4.3         41.        0.29        0.11         0.0         0.0         0.0         0.0         0.0         0.0         0.0         0.0        0.17E+03     0.0         2.0         0.0         0.0         0.0         0.0         0.0         0.0         0.0         0.0         0.0         0.0         0.0         0.0        0.27E+03
   211  HYP       3.5        0.17E+03     46.         1.5        0.40         0.0         0.0         0.0         0.0         0.0         0.0         0.0         2.6         0.0         0.0         0.0         0.0         0.0         0.0         0.0         0.0         0.0         0.0         0.0         38.         0.0         14.         0.0         0.0         0.0         0.0         0.0         0.0         0.0         0.0         0.0         0.0         0.0         0.0        0.27E+03
   212  GLY       1.9         24.         1.5         1.6        0.77E-01     0.0         0.0         0.0         13.         0.0         0.0         0.0         3.3         0.0         0.0         0.0         0.0         0.0         0.0         0.0         0.0         0.0         0.0         0.0         66.         0.0         3.2         0.0         0.0         0.0         0.0         0.0         0.0         0.0         0.0         0.0         0.0         0.0         0.0        0.11E+03
   213  PRO       2.7         60.         36.         4.0        0.19         0.0         0.0         0.0         5.7         0.0         0.0         0.0         6.5        0.57         1.2         3.0         0.0         0.0         0.0         0.0         0.0         0.0         0.0         0.0         21.         0.0         1.4         0.0         0.0         0.0         0.0         0.0         0.0         0.0         0.0         0.0         0.0         0.0         0.0        0.14E+03
   214  HYP       5.3        0.18E+03     64.        0.96         0.0         0.0         0.0         0.0         0.0         0.0         0.0         0.0         3.3         0.0         0.0         0.0         0.0         0.0         0.0         0.0         0.0         0.0         0.0         0.0         10.         0.0         8.4         0.0         0.0         0.0         0.0         0.0         0.0         0.0         0.0         0.0         0.0         0.0         0.0        0.27E+03
   215  GLY       1.1         6.7         3.7        0.85         0.0         0.0         0.0         0.0         4.6         0.0         0.0         0.0        0.36         0.0         0.0         0.0         0.0         0.0         0.0         0.0         0.0         0.0         0.0         0.0         53.         0.0         1.4         0.0         0.0         0.0         0.0         0.0         0.0         0.0         0.0         0.0         0.0         0.0         0.0         72.    
   216  PRO       1.8        0.11E+03     30.         26.        0.79E-01     0.0         0.0         0.0         9.3         0.0         0.0         0.0         1.2         2.4        0.91         1.9         0.0         0.0         0.0         0.0         0.0         0.0         0.0         0.0         45.         0.0         2.1         0.0         0.0         0.0         0.0         0.0         0.0         0.0         0.0         0.0         0.0         0.0         0.0        0.23E+03
   217  ALA       1.1         6.4         7.0         1.5        0.17         0.0         0.0         0.0         9.9         0.0         0.0         0.0         1.3         0.0         0.0         0.0         0.0         0.0         0.0         0.0         0.0         0.0         0.0         0.0        0.18E+03     0.0        0.74E-01     0.0         0.0         0.0         0.0         0.0         0.0         0.0         0.0         0.0         0.0         0.0         0.0        0.21E+03
   218  GLY      0.75         7.5         1.7        0.58         0.0         0.0         0.0         0.0         8.4         0.0         0.0         0.0        0.42         0.0         0.0         0.0         0.0         0.0         0.0         0.0         0.0         0.0         0.0         0.0         65.         0.0         1.8         0.0         0.0         0.0         0.0         0.0         0.0         0.0         0.0         0.0         0.0         0.0         0.0         87.    
   219  ALA      0.46         5.5         10.        0.57         0.0         0.0         0.0         0.0         13.         0.0         0.0         0.0         1.1         0.0         0.0         0.0         0.0         0.0         0.0         0.0         0.0         0.0         0.0         0.0        0.22E+03     0.0         0.0         0.0         0.0         0.0         0.0         0.0         0.0         0.0         0.0         0.0         0.0         0.0         0.0        0.25E+03
   220  ALA       1.2         75.         10.         23.        0.36         0.0         0.0         0.0         11.         0.0         0.0         0.0         1.1         0.0         0.0         0.0         0.0         0.0         0.0         0.0         0.0         0.0         0.0         0.0        0.20E+03     0.0         0.0         0.0         0.0         0.0         0.0         0.0         0.0         0.0         0.0         0.0         0.0         0.0         0.0        0.33E+03
   221  GLY       1.5         7.3         2.2        0.43         0.0         0.0         0.0         0.0         7.0         0.0         0.0         0.0        0.41         0.0         0.0         0.0         0.0         0.0         0.0         0.0         0.0         0.0         0.0         0.0         36.         0.0         0.0         0.0         0.0         0.0         0.0         0.0         0.0         0.0         0.0         0.0         0.0         0.0         0.0         55.    
   222  PRO       1.7        0.11E+03     29.         24.         0.0         0.0         0.0         0.0         8.4         0.0         0.0         0.0         1.4         1.2        0.14         2.0         0.0         0.0         0.0         0.0         0.0         0.0         0.0         0.0         30.         0.0         0.0         0.0         0.0         0.0         0.0         0.0         0.0         0.0         0.0         0.0         0.0         0.0         0.0        0.21E+03
   223  ALA       1.3         6.5         4.5         1.4         0.0         0.0         0.0         0.0         10.         0.0         0.0         0.0         1.7         0.0         0.0         0.0         0.0         0.0         0.0         0.0         0.0         0.0         0.0         0.0        0.15E+03     0.0         0.0         0.0         0.0         0.0         0.0         0.0         0.0         0.0         0.0         0.0         0.0         0.0         0.0        0.18E+03
   224  GLY       2.3         7.4        0.82        0.92        0.33         0.0         0.0         0.0         4.6         0.0         0.0         0.0         2.7         0.0         0.0         0.0         0.0         0.0         0.0         0.0         0.0         0.0         0.0         0.0         52.         0.0        0.60         0.0         0.0         0.0         0.0         0.0         0.0         0.0         0.0         0.0         0.0         0.0         0.0         71.    
   225  ASN       3.3         17.         12.         2.2        0.31         0.0         0.0         0.0         8.1         0.0         0.0         0.0         2.4         2.5         18.         0.0         0.0         0.0         0.0         0.0         0.0         0.0         0.0         0.0        0.14E+03     0.0        0.75         0.0         0.0         0.0         0.0         0.0         0.0         0.0         0.0         0.0         0.0         0.0         0.0        0.21E+03
   226  HYP       4.1        0.17E+03     52.         3.0        0.31         0.0         0.0         0.0         0.0         0.0         0.0         0.0        0.34         0.0         0.0         0.0         0.0         0.0         0.0         0.0         0.0         0.0         0.0         0.0         35.         0.0         11.         0.0         0.0         0.0         0.0         0.0         0.0         0.0         0.0         0.0         0.0         0.0         0.0        0.27E+03
   227  GLY      0.57         10.         8.6         7.1         0.0         0.0         0.0         0.0         7.5         0.0         0.0         0.0         2.4         0.0         0.0         0.0         0.0         0.0         0.0         0.0         0.0         0.0         0.0         0.0        0.10E+03     0.0        0.16         0.0         0.0         0.0         0.0         0.0         0.0         0.0         0.0         0.0         0.0         0.0         0.0        0.14E+03
   228  ALA      0.82         12.         7.4         3.2        0.37         0.0         0.0         0.0         8.4         0.0         0.0         0.0         3.2         0.0         0.0         0.0         0.0         0.0         0.0         0.0         0.0         0.0         0.0         0.0        0.20E+03     0.0         1.5         0.0         0.0         0.0         0.0         0.0         0.0         0.0         0.0         0.0         0.0         0.0         0.0        0.23E+03
   229  ASP       1.3         9.7         8.4         2.2        0.42         0.0         0.0         0.0         7.0         0.0         0.0         0.0         1.2         2.2         2.3         0.0         0.0         0.0         0.0         0.0         0.0         0.0         0.0         0.0        0.15E+03     0.0         3.7         0.0         0.0         0.0         0.0         0.0         0.0         0.0         0.0         0.0         0.0         0.0         0.0        0.19E+03
   230  GLY       2.3         8.8        0.49        0.56        0.56E-01     0.0         0.0         0.0         8.6         0.0         0.0         0.0         1.5         0.0         0.0         0.0         0.0         0.0         0.0         0.0         0.0         0.0         0.0         0.0         49.         0.0         4.5         0.0         0.0         0.0         0.0         0.0         0.0         0.0         0.0         0.0         0.0         0.0         0.0         75.    
   231  GLN       4.6         92.         15.         21.        0.35         0.0         0.0         0.0         8.0         0.0         0.0         0.0         3.0         42.        0.36        0.48         0.0         0.0         0.0         0.0         0.0         0.0         0.0         0.0        0.14E+03     0.0        0.95         0.0         0.0         0.0         0.0         0.0         0.0         0.0         0.0         0.0         0.0         0.0         0.0        0.33E+03
   232  HYP       4.2        0.16E+03     46.         2.4        0.35         0.0         0.0         0.0         0.0         0.0         0.0         0.0         1.9         0.0         0.0         0.0         0.0         0.0         0.0         0.0         0.0         0.0         0.0         0.0         24.         0.0         8.9         0.0         0.0         0.0         0.0         0.0         0.0         0.0         0.0         0.0         0.0         0.0         0.0        0.25E+03
   233  GLY      0.92         7.0         2.8         3.9        0.17         0.0         0.0         0.0         6.9         0.0         0.0         0.0        0.28         0.0         0.0         0.0         0.0         0.0         0.0         0.0         0.0         0.0         0.0         0.0         28.         0.0        0.99         0.0         0.0         0.0         0.0         0.0         0.0         0.0         0.0         0.0         0.0         0.0         0.0         51.    
   234  ALA       1.1         7.5         2.9         2.2         0.0         0.0         0.0         0.0         9.0         0.0         0.0         0.0         2.2         0.0         0.0         0.0         0.0         0.0         0.0         0.0         0.0         0.0         0.0         0.0        0.16E+03     0.0         1.2         0.0         0.0         0.0         0.0         0.0         0.0         0.0         0.0         0.0         0.0         0.0         0.0        0.19E+03
   235  LYS       2.5         21.         7.9         2.4        0.84         0.0         0.0         0.0         10.         0.0         0.0         0.0         4.4         5.9         34.         31.         2.6         0.0         0.0         0.0         0.0         0.0         0.0         0.0        0.14E+03     0.0        0.62         0.0         0.0         0.0         0.0         0.0         0.0         0.0         0.0         0.0         0.0         0.0         0.0        0.27E+03
   236  GLY       1.7         9.1        0.68E-01     1.3         0.0         0.0         0.0         0.0         6.9         0.0         0.0         0.0         4.9         0.0         0.0         0.0         0.0         0.0         0.0         0.0         0.0         0.0         0.0         0.0         30.         0.0        0.19         0.0         0.0         0.0         0.0         0.0         0.0         0.0         0.0         0.0         0.0         0.0         0.0         54.    
   237  ALA       1.4         9.4         7.3         2.0        0.48         0.0         0.0         0.0         8.8         0.0         0.0         0.0         4.2         0.0         0.0         0.0         0.0         0.0         0.0         0.0         0.0         0.0         0.0         0.0         32.         0.0        0.37E-01     0.0         0.0         0.0         0.0         0.0         0.0         0.0         0.0         0.0         0.0         0.0         0.0         66.    
   238  ASN       2.2         90.         25.         20.         1.3         0.0         0.0         0.0         9.5         0.0         0.0         0.0         3.2         3.2         13.         0.0         0.0         0.0         0.0         0.0         0.0         0.0         0.0         0.0        0.16E+03     0.0         0.0         0.0         0.0         0.0         0.0         0.0         0.0         0.0         0.0         0.0         0.0         0.0         0.0        0.33E+03
   239  GLY      0.85         12.         1.7        0.62         0.0         0.0         0.0         0.0         8.4         0.0         0.0         0.0         1.4         0.0         0.0         0.0         0.0         0.0         0.0         0.0         0.0         0.0         0.0         0.0        0.13E+03     0.0        0.37E-01     0.0         0.0         0.0         0.0         0.0         0.0         0.0         0.0         0.0         0.0         0.0         0.0        0.15E+03
   240  ALA      0.66         17.         15.         1.6        0.32         0.0         0.0         0.0         8.5         0.0         0.0         0.0         3.3         0.0         0.0         0.0         0.0         0.0         0.0         0.0         0.0         0.0         0.0         0.0        0.21E+03     0.0        0.91         0.0         0.0         0.0         0.0         0.0         0.0         0.0         0.0         0.0         0.0         0.0         0.0        0.26E+03
   241  HYP       4.5        0.16E+03     55.         2.5        0.16         0.0         0.0         0.0         0.0         0.0         0.0         0.0         3.3         0.0         0.0         0.0         0.0         0.0         0.0         0.0         0.0         0.0         0.0         0.0         44.         0.0         8.4         0.0         0.0         0.0         0.0         0.0         0.0         0.0         0.0         0.0         0.0         0.0         0.0        0.28E+03
   242  GLY      0.96         10.         8.2         5.6        0.65         0.0         0.0         0.0         7.6         0.0         0.0         0.0         1.2         0.0         0.0         0.0         0.0         0.0         0.0         0.0         0.0         0.0         0.0         0.0         65.         0.0         2.0         0.0         0.0         0.0         0.0         0.0         0.0         0.0         0.0         0.0         0.0         0.0         0.0        0.10E+03
   243  ILE       3.0         94.         17.         28.         1.2         0.0         0.0         0.0         6.1         0.0         0.0         0.0         2.3         3.5        0.29         0.0         0.0         0.0         0.0         0.0         0.0         0.0         0.0         0.0         47.         0.0        0.66         0.0         0.0         0.0         0.0         0.0         0.0         0.0         0.0         0.0         0.0         0.0         0.0        0.20E+03
   244  ALA       1.0         11.         2.7         2.7        0.52         0.0         0.0         0.0         11.         0.0         0.0         0.0         3.3         0.0         0.0         0.0         0.0         0.0         0.0         0.0         0.0         0.0         0.0         0.0        0.15E+03     0.0         2.1         0.0         0.0         0.0         0.0         0.0         0.0         0.0         0.0         0.0         0.0         0.0         0.0        0.18E+03
   245  GLY      0.87         18.        0.26         1.1        0.44         0.0         0.0         0.0         9.0         0.0         0.0         0.0         3.8         0.0         0.0         0.0         0.0         0.0         0.0         0.0         0.0         0.0         0.0         0.0         50.         0.0         2.8         0.0         0.0         0.0         0.0         0.0         0.0         0.0         0.0         0.0         0.0         0.0         0.0         86.    
   246  ALA       1.9         26.         8.2         2.0        0.76         0.0         0.0         0.0         10.         0.0         0.0         0.0         2.1         0.0         0.0         0.0         0.0         0.0         0.0         0.0         0.0         0.0         0.0         0.0        0.14E+03     0.0         0.0         0.0         0.0         0.0         0.0         0.0         0.0         0.0         0.0         0.0         0.0         0.0         0.0        0.19E+03
   247  HYP       5.8        0.16E+03     41.         1.6         1.3         0.0         0.0         0.0         0.0         0.0         0.0         0.0        0.50         0.0         0.0         0.0         0.0         0.0         0.0         0.0         0.0         0.0         0.0         0.0         24.         0.0         11.         0.0         0.0         0.0         0.0         0.0         0.0         0.0         0.0         0.0         0.0         0.0         0.0        0.25E+03
   248  GLY       1.3         3.1         1.7         2.2        0.32         0.0         0.0         0.0         7.6         0.0         0.0         0.0        0.53         0.0         0.0         0.0         0.0         0.0         0.0         0.0         0.0         0.0         0.0         0.0         6.0         0.0         1.1         0.0         0.0         0.0         0.0         0.0         0.0         0.0         0.0         0.0         0.0         0.0         0.0         24.    
   249  PHE       3.5         24.         13.         3.5        0.36         0.0         0.0         0.0         6.5         0.0         0.0         0.0        0.96         3.1         1.8         0.0         0.0         0.0         0.0         0.0         0.0         0.0         0.0         0.0         14.         0.0        0.47         0.0         0.0         0.0         0.0         0.0         0.0         0.0         0.0         0.0         0.0         0.0         0.0         72.    
   250  HYP       4.7        0.17E+03     92.         2.4        0.49         0.0         0.0         0.0         0.0         0.0         0.0         0.0        0.43         0.0         0.0         0.0         0.0         0.0         0.0         0.0         0.0         0.0         0.0         0.0         3.2         0.0         9.2         0.0         0.0         0.0         0.0         0.0         0.0         0.0         0.0         0.0         0.0         0.0         0.0        0.28E+03
   251  GLY      0.92         4.4         1.1         2.0         0.0         0.0         0.0         0.0         4.8         0.0         0.0         0.0        0.90         0.0         0.0         0.0         0.0         0.0         0.0         0.0         0.0         0.0         0.0         0.0         31.         0.0        0.63         0.0         0.0         0.0         0.0         0.0         0.0         0.0         0.0         0.0         0.0         0.0         0.0         46.    
   252  ALA      0.80         3.5         4.2         2.6         0.0         0.0         0.0         0.0         8.9         0.0         0.0         0.0         1.6         0.0         0.0         0.0         0.0         0.0         0.0         0.0         0.0         0.0         0.0         0.0        0.15E+03     0.0         1.4         0.0         0.0         0.0         0.0         0.0         0.0         0.0         0.0         0.0         0.0         0.0         0.0        0.18E+03
   253  ARG       1.9         19.         8.6         2.2         0.0         0.0         0.0         0.0         12.         0.0         0.0         0.0         1.6         41.         27.         34.         43.         0.0         0.0         0.0         0.0         0.0         0.0         0.0         37.         0.0        0.77         0.0         0.0         0.0         0.0         0.0         0.0         0.0         0.0         0.0         0.0         0.0         0.0        0.23E+03
   254  GLY       1.9         10.         2.3        0.58         0.0         0.0         0.0         0.0         5.6         0.0         0.0         0.0         1.2         0.0         0.0         0.0         0.0         0.0         0.0         0.0         0.0         0.0         0.0         0.0         5.2         0.0        0.13         0.0         0.0         0.0         0.0         0.0         0.0         0.0         0.0         0.0         0.0         0.0         0.0         27.    
   255  PRO       2.8        0.11E+03     30.         26.         0.0         0.0         0.0         0.0         9.2         0.0         0.0         0.0         2.0         2.6         1.2         2.3         0.0         0.0         0.0         0.0         0.0         0.0         0.0         0.0         15.         0.0        0.68         0.0         0.0         0.0         0.0         0.0         0.0         0.0         0.0         0.0         0.0         0.0         0.0        0.20E+03
   256  SER       2.1         11.         3.7         3.0         0.0         0.0         0.0         0.0         9.7         0.0         0.0         0.0         3.7         2.0         0.0         0.0         0.0         0.0         0.0         0.0         0.0         0.0         0.0         0.0         75.         0.0         0.0         0.0         0.0         0.0         0.0         0.0         0.0         0.0         0.0         0.0         0.0         0.0         0.0        0.11E+03
   257  GLY       2.2         15.         2.1         1.6         0.0         0.0         0.0         0.0         7.3         0.0         0.0         0.0         2.5         0.0         0.0         0.0         0.0         0.0         0.0         0.0         0.0         0.0         0.0         0.0         33.         0.0         0.0         0.0         0.0         0.0         0.0         0.0         0.0         0.0         0.0         0.0         0.0         0.0         0.0         64.    
   258  PRO       4.0         56.         24.         2.7         0.0         0.0         0.0         0.0         15.         0.0         0.0         0.0         4.0         4.5        0.43        0.19         0.0         0.0         0.0         0.0         0.0         0.0         0.0         0.0         17.         0.0         0.0         0.0         0.0         0.0         0.0         0.0         0.0         0.0         0.0         0.0         0.0         0.0         0.0        0.13E+03
   259  GLN       3.1         93.         16.         22.        0.68         0.0         0.0         0.0         11.         0.0         0.0         0.0         4.9         44.         1.8         3.1         0.0         0.0         0.0         0.0         0.0         0.0         0.0         0.0         21.         0.0         0.0         0.0         0.0         0.0         0.0         0.0         0.0         0.0         0.0         0.0         0.0         0.0         0.0        0.22E+03
   260  GLY       2.3         17.         1.7         1.0         0.0         0.0         0.0         0.0         15.         0.0         0.0         0.0         4.8         0.0         0.0         0.0         0.0         0.0         0.0         0.0         0.0         0.0         0.0         0.0         65.         0.0         0.0         0.0         0.0         0.0         0.0         0.0         0.0         0.0         0.0         0.0         0.0         0.0         0.0        0.11E+03
   261  PRO       4.5         70.         22.         1.6        0.44         0.0         0.0         0.0         14.         0.0         0.0         0.0         4.1         28.         38.         37.         0.0         0.0         0.0         0.0         0.0         0.0         0.0         0.0         97.         0.0         0.0         0.0         0.0         0.0         0.0         0.0         0.0         0.0         0.0         0.0         0.0         0.0         0.0        0.32E+03
   262  GLY       1.9         7.2        0.72        0.85         0.0         0.0         0.0         0.0         12.         0.0         0.0         0.0        0.65         0.0         0.0         0.0         0.0         0.0         0.0         0.0         0.0         0.0         0.0         0.0         86.         0.0         0.0         0.0         0.0         0.0         0.0         0.0         0.0         0.0         0.0         0.0         0.0         0.0         0.0        0.11E+03
   263  GLY       2.2         5.2        0.92        0.37         0.0         0.0         0.0         0.0         9.4         0.0         0.0         0.0        0.55         0.0         0.0         0.0         0.0         0.0         0.0         0.0         0.0         0.0         0.0         0.0         49.         0.0         2.4         0.0         0.0         0.0         0.0         0.0         0.0         0.0         0.0         0.0         0.0         0.0         0.0         70.    
   264  PRO       4.6         56.         31.         3.9         0.0         0.0         0.0         0.0         14.         0.0         0.0         0.0         3.0         2.9         38.         33.         0.0         0.0         0.0         0.0         0.0         0.0         0.0         0.0         15.         0.0         0.0         0.0         0.0         0.0         0.0         0.0         0.0         0.0         0.0         0.0         0.0         0.0         0.0        0.20E+03
   265  HYP       9.1        0.17E+03     72.         2.0        0.39         0.0         0.0         0.0         0.0         0.0         0.0         0.0         2.5         0.0         0.0         0.0         0.0         0.0         0.0         0.0         0.0         0.0         0.0         0.0         10.         0.0         13.         0.0         0.0         0.0         0.0         0.0         0.0         0.0         0.0         0.0         0.0         0.0         0.0        0.28E+03
   266  GLY       2.0         9.9         2.4         3.4         0.0         0.0         0.0         0.0         9.9         0.0         0.0         0.0        0.49         0.0         0.0         0.0         0.0         0.0         0.0         0.0         0.0         0.0         0.0         0.0         56.         0.0         1.8         0.0         0.0         0.0         0.0         0.0         0.0         0.0         0.0         0.0         0.0         0.0         0.0         86.    
   267  PRO       2.3         49.         23.         2.6         0.0         0.0         0.0         0.0         6.0         0.0         0.0         0.0         2.2         30.         38.         33.         0.0         0.0         0.0         0.0         0.0         0.0         0.0         0.0         45.         0.0         1.5         0.0         0.0         0.0         0.0         0.0         0.0         0.0         0.0         0.0         0.0         0.0         0.0        0.23E+03
   268  LYS       2.1         89.         23.         20.        0.19         0.0         0.0         0.0         6.9         0.0         0.0         0.0         1.8         44.         40.         3.9         20.         0.0         0.0         0.0         0.0         0.0         0.0         0.0        0.15E+03     0.0         1.3         0.0         0.0         0.0         0.0         0.0         0.0         0.0         0.0         0.0         0.0         0.0         0.0        0.40E+03
   269  GLY       2.1         8.0         1.7        0.54        0.10         0.0         0.0         0.0         5.5         0.0         0.0         0.0        0.35         0.0         0.0         0.0         0.0         0.0         0.0         0.0         0.0         0.0         0.0         0.0         50.         0.0        0.87         0.0         0.0         0.0         0.0         0.0         0.0         0.0         0.0         0.0         0.0         0.0         0.0         69.    
   270  ASN       1.7         6.1         7.7         2.1         0.0         0.0         0.0         0.0         7.1         0.0         0.0         0.0         1.4        0.61         13.         0.0         0.0         0.0         0.0         0.0         0.0         0.0         0.0         0.0        0.15E+03     0.0         0.0         0.0         0.0         0.0         0.0         0.0         0.0         0.0         0.0         0.0         0.0         0.0         0.0        0.19E+03
   271  SER       1.1         7.9         5.4         2.3         0.0         0.0         0.0         0.0         8.9         0.0         0.0         0.0         1.3        0.72         0.0         0.0         0.0         0.0         0.0         0.0         0.0         0.0         0.0         0.0        0.10E+03     0.0        0.37         0.0         0.0         0.0         0.0         0.0         0.0         0.0         0.0         0.0         0.0         0.0         0.0        0.13E+03
   272  GLY      0.49         8.1        0.52        0.56         0.0         0.0         0.0         0.0         7.0         0.0         0.0         0.0         1.1         0.0         0.0         0.0         0.0         0.0         0.0         0.0         0.0         0.0         0.0         0.0         42.         0.0        0.56         0.0         0.0         0.0         0.0         0.0         0.0         0.0         0.0         0.0         0.0         0.0         0.0         61.    
   273  GLU      0.88         84.         20.         23.        0.18         0.0         0.0         0.0         8.0         0.0         0.0         0.0         3.5         2.4         32.         8.4         0.0         0.0         0.0         0.0         0.0         0.0         0.0         0.0        0.14E+03     0.0         0.0         0.0         0.0         0.0         0.0         0.0         0.0         0.0         0.0         0.0         0.0         0.0         0.0        0.32E+03
   274  HYP       4.5        0.16E+03     48.         2.1        0.18         0.0         0.0         0.0         0.0         0.0         0.0         0.0         2.6         0.0         0.0         0.0         0.0         0.0         0.0         0.0         0.0         0.0         0.0         0.0         23.         0.0         6.1         0.0         0.0         0.0         0.0         0.0         0.0         0.0         0.0         0.0         0.0         0.0         0.0        0.25E+03
   275  GLY       1.4         4.3         2.9         3.5         0.0         0.0         0.0         0.0         5.8         0.0         0.0         0.0        0.16E-03     0.0         0.0         0.0         0.0         0.0         0.0         0.0         0.0         0.0         0.0         0.0         28.         0.0         4.5         0.0         0.0         0.0         0.0         0.0         0.0         0.0         0.0         0.0         0.0         0.0         0.0         50.    
   276  ALA       2.0         9.2         17.         2.0         0.0         0.0         0.0         0.0         7.3         0.0         0.0         0.0        0.71         0.0         0.0         0.0         0.0         0.0         0.0         0.0         0.0         0.0         0.0         0.0        0.14E+03     0.0         2.4         0.0         0.0         0.0         0.0         0.0         0.0         0.0         0.0         0.0         0.0         0.0         0.0        0.19E+03
   277  HYP       5.3        0.17E+03     51.         2.7         0.0         0.0         0.0         0.0         0.0         0.0         0.0         0.0        0.71         0.0         0.0         0.0         0.0         0.0         0.0         0.0         0.0         0.0         0.0         0.0         37.         0.0         13.         0.0         0.0         0.0         0.0         0.0         0.0         0.0         0.0         0.0         0.0         0.0         0.0        0.28E+03
   278  GLY       1.0         7.2         4.1         3.7         0.0         0.0         0.0         0.0         8.3         0.0         0.0         0.0         1.0         0.0         0.0         0.0         0.0         0.0         0.0         0.0         0.0         0.0         0.0         0.0         93.         0.0         1.8         0.0         0.0         0.0         0.0         0.0         0.0         0.0         0.0         0.0         0.0         0.0         0.0        0.12E+03
   279  SER       1.7         16.         11.         2.7         2.2         0.0         0.0         0.0         10.         0.0         0.0         0.0         5.2         36.         0.0         0.0         0.0         0.0         0.0         0.0         0.0         0.0         0.0         0.0        0.11E+03     0.0        0.81         0.0         0.0         0.0         0.0         0.0         0.0         0.0         0.0         0.0         0.0         0.0         0.0        0.20E+03
   280  LYS       2.4         31.         8.9         6.1         1.3         0.0         0.0         0.0         7.7         0.0         0.0         0.0         6.5         44.         47.         28.        0.43         0.0         0.0         0.0         0.0         0.0         0.0         0.0        0.16E+03     0.0        0.37         0.0         0.0         0.0         0.0         0.0         0.0         0.0         0.0         0.0         0.0         0.0         0.0        0.34E+03
   281  GLY       2.0         5.7         1.3         1.5        0.60         0.0         0.0         0.0         6.3         0.0         0.0         0.0         4.0         0.0         0.0         0.0         0.0         0.0         0.0         0.0         0.0         0.0         0.0         0.0         45.         0.0         1.1         0.0         0.0         0.0         0.0         0.0         0.0         0.0         0.0         0.0         0.0         0.0         0.0         67.    
   282  ASP       1.6         76.         13.         26.        0.34         0.0         0.0         0.0         8.9         0.0         0.0         0.0         3.4        0.69         17.         0.0         0.0         0.0         0.0         0.0         0.0         0.0         0.0         0.0        0.11E+03     0.0        0.46         0.0         0.0         0.0         0.0         0.0         0.0         0.0         0.0         0.0         0.0         0.0         0.0        0.26E+03
   283  THR       1.4        0.15E+03     24.         43.        0.77E-01     0.0         0.0         0.0         8.8         0.0         0.0         0.0         2.5         57.         0.0         0.0         0.0         0.0         0.0         0.0         0.0         0.0         0.0         0.0         39.         0.0         0.0         0.0         0.0         0.0         0.0         0.0         0.0         0.0         0.0         0.0         0.0         0.0         0.0        0.32E+03
   284  GLY      0.52         7.2        0.42        0.46        0.32         0.0         0.0         0.0         7.8         0.0         0.0         0.0         1.2         0.0         0.0         0.0         0.0         0.0         0.0         0.0         0.0         0.0         0.0         0.0         59.         0.0         0.0         0.0         0.0         0.0         0.0         0.0         0.0         0.0         0.0         0.0         0.0         0.0         0.0         76.    
   285  ALA      0.56         72.         11.         26.         0.0         0.0         0.0         0.0         8.2         0.0         0.0         0.0         2.4         0.0         0.0         0.0         0.0         0.0         0.0         0.0         0.0         0.0         0.0         0.0        0.18E+03     0.0         0.0         0.0         0.0         0.0         0.0         0.0         0.0         0.0         0.0         0.0         0.0         0.0         0.0        0.30E+03
   286  LYS       2.2         89.         21.         27.         0.0         0.0         0.0         0.0         12.         0.0         0.0         0.0         2.1        0.16         41.        0.42         21.         0.0         0.0         0.0         0.0         0.0         0.0         0.0         42.         0.0         0.0         0.0         0.0         0.0         0.0         0.0         0.0         0.0         0.0         0.0         0.0         0.0         0.0        0.26E+03
   287  GLY       1.6         11.         1.1         1.5         0.0         0.0         0.0         0.0         7.5         0.0         0.0         0.0         1.8         0.0         0.0         0.0         0.0         0.0         0.0         0.0         0.0         0.0         0.0         0.0         68.         0.0        0.31         0.0         0.0         0.0         0.0         0.0         0.0         0.0         0.0         0.0         0.0         0.0         0.0         93.    
   288  GLU       2.6         30.         17.         3.8        0.27         0.0         0.0         0.0         4.7         0.0         0.0         0.0         3.8         46.         27.         6.9         0.0         0.0         0.0         0.0         0.0         0.0         0.0         0.0        0.15E+03     0.0         0.0         0.0         0.0         0.0         0.0         0.0         0.0         0.0         0.0         0.0         0.0         0.0         0.0        0.29E+03
   289  HYP       5.1        0.17E+03     45.         1.2        0.27         0.0         0.0         0.0         0.0         0.0         0.0         0.0         2.1         0.0         0.0         0.0         0.0         0.0         0.0         0.0         0.0         0.0         0.0         0.0         31.         0.0         9.0         0.0         0.0         0.0         0.0         0.0         0.0         0.0         0.0         0.0         0.0         0.0         0.0        0.26E+03
   290  GLY       2.7         16.         1.9        0.94         0.0         0.0         0.0         0.0         22.         0.0         0.0         0.0         79.         0.0         0.0         0.0         0.0         0.0         0.0         0.0         0.0         0.0         0.0         0.0         57.         0.0        0.91         0.0         0.0         0.0         0.0         0.0         0.0         0.0         0.0         0.0         0.0         0.0         0.0        0.18E+03
   291  PRO       4.9         70.         29.         3.7         1.3         0.0         0.0         0.0         14.         0.0         0.0         0.0         84.         5.5        0.49         1.9         0.0         0.0         0.0         0.0         0.0         0.0         0.0         0.0         89.         0.0         4.0         0.0         0.0         0.0         0.0         0.0         0.0         0.0         0.0         0.0         0.0         0.0         0.0        0.31E+03
   292  VAL       3.4         25.         15.         5.9         1.1         0.0         0.0         0.0         11.         0.0         0.0         0.0         6.1        0.80         0.0         0.0         0.0         0.0         0.0         0.0         0.0         0.0         0.0         0.0         43.         0.0         1.3         0.0         0.0         0.0         0.0         0.0         0.0         0.0         0.0         0.0         0.0         0.0         0.0        0.11E+03
   293  GLY      0.51         9.7        0.93         1.3        0.23         0.0         0.0         0.0         11.         0.0         0.0         0.0         2.2         0.0         0.0         0.0         0.0         0.0         0.0         0.0         0.0         0.0         0.0         0.0         10.         0.0        0.76E-01     0.0         0.0         0.0         0.0         0.0         0.0         0.0         0.0         0.0         0.0         0.0         0.0         36.    
   294  VAL       1.5         17.         8.0         3.0        0.66         0.0         0.0         0.0         13.         0.0         0.0         0.0         1.3         6.6         0.0         0.0         0.0         0.0         0.0         0.0         0.0         0.0         0.0         0.0         37.         0.0         1.2         0.0         0.0         0.0         0.0         0.0         0.0         0.0         0.0         0.0         0.0         0.0         0.0         90.    
   295  GLN       2.5         26.         5.7         5.2        0.27         0.0         0.0         0.0         12.         0.0         0.0         0.0         1.6         3.7        0.15E-01     4.7         0.0         0.0         0.0         0.0         0.0         0.0         0.0         0.0        0.14E+03     0.0        0.41E-01     0.0         0.0         0.0         0.0         0.0         0.0         0.0         0.0         0.0         0.0         0.0         0.0        0.21E+03
   296  GLY       1.6         14.         2.3        0.64         0.0         0.0         0.0         0.0         7.2         0.0         0.0         0.0         1.1         0.0         0.0         0.0         0.0         0.0         0.0         0.0         0.0         0.0         0.0         0.0         32.         0.0        0.15         0.0         0.0         0.0         0.0         0.0         0.0         0.0         0.0         0.0         0.0         0.0         0.0         59.    
   297  PRO       1.1        0.12E+03     34.         23.        0.16         0.0         0.0         0.0         11.         0.0         0.0         0.0         1.2         2.9        0.68         1.0         0.0         0.0         0.0         0.0         0.0         0.0         0.0         0.0         8.4         0.0         0.0         0.0         0.0         0.0         0.0         0.0         0.0         0.0         0.0         0.0         0.0         0.0         0.0        0.20E+03
   298  HYP       5.0        0.16E+03     49.         2.2        0.16         0.0         0.0         0.0         0.0         0.0         0.0         0.0        0.94         0.0         0.0         0.0         0.0         0.0         0.0         0.0         0.0         0.0         0.0         0.0         1.4         0.0         7.4         0.0         0.0         0.0         0.0         0.0         0.0         0.0         0.0         0.0         0.0         0.0         0.0        0.23E+03
   299  GLY       2.4         9.9         5.4         3.6         0.0         0.0         0.0         0.0         10.         0.0         0.0         0.0        0.38         0.0         0.0         0.0         0.0         0.0         0.0         0.0         0.0         0.0         0.0         0.0         12.         0.0        0.42         0.0         0.0         0.0         0.0         0.0         0.0         0.0         0.0         0.0         0.0         0.0         0.0         45.    
   300  PRO       2.3        0.11E+03     33.         26.        0.23         0.0         0.0         0.0         13.         0.0         0.0         0.0         3.2         7.0         2.2        0.82         0.0         0.0         0.0         0.0         0.0         0.0         0.0         0.0        0.11E+03     0.0         2.9         0.0         0.0         0.0         0.0         0.0         0.0         0.0         0.0         0.0         0.0         0.0         0.0        0.31E+03
   301  ALA      0.75         15.         15.         2.2        0.54         0.0         0.0         0.0         7.1         0.0         0.0         0.0         4.3         0.0         0.0         0.0         0.0         0.0         0.0         0.0         0.0         0.0         0.0         0.0        0.25E+03     0.0         3.4         0.0         0.0         0.0         0.0         0.0         0.0         0.0         0.0         0.0         0.0         0.0         0.0        0.29E+03
   302  GLY      0.44         16.        0.69E-01    0.93        0.88E-01     0.0         0.0         0.0         5.7         0.0         0.0         0.0         2.1         0.0         0.0         0.0         0.0         0.0         0.0         0.0         0.0         0.0         0.0         0.0         78.         0.0        0.10         0.0         0.0         0.0         0.0         0.0         0.0         0.0         0.0         0.0         0.0         0.0         0.0        0.10E+03
   303  GLU      0.89         15.         4.4         2.7        0.16         0.0         0.0         0.0         8.8         0.0         0.0         0.0         2.6         3.1        0.24         2.6         0.0         0.0         0.0         0.0         0.0         0.0         0.0         0.0        0.15E+03     0.0        0.53         0.0         0.0         0.0         0.0         0.0         0.0         0.0         0.0         0.0         0.0         0.0         0.0        0.19E+03
   304  GLU       1.6         17.         4.8         2.9         0.0         0.0         0.0         0.0         9.9         0.0         0.0         0.0         3.5         3.1         2.2         3.8         0.0         0.0         0.0         0.0         0.0         0.0         0.0         0.0        0.15E+03     0.0         0.0         0.0         0.0         0.0         0.0         0.0         0.0         0.0         0.0         0.0         0.0         0.0         0.0        0.20E+03
   305  GLY       1.3         10.        0.82         1.3         0.0         0.0         0.0         0.0         8.1         0.0         0.0         0.0         1.8         0.0         0.0         0.0         0.0         0.0         0.0         0.0         0.0         0.0         0.0         0.0         46.         0.0         0.0         0.0         0.0         0.0         0.0         0.0         0.0         0.0         0.0         0.0         0.0         0.0         0.0         70.    
   306  LYS       2.4         19.         6.7         1.4         0.0         0.0         0.0         0.0         10.         0.0         0.0         0.0         1.7        0.37E-01     3.5        0.60         27.         0.0         0.0         0.0         0.0         0.0         0.0         0.0        0.13E+03     0.0         0.0         0.0         0.0         0.0         0.0         0.0         0.0         0.0         0.0         0.0         0.0         0.0         0.0        0.21E+03
   307  ARG       2.4         89.         12.         25.         0.0         0.0         0.0         0.0         9.2         0.0         0.0         0.0         2.9         2.4         3.0         39.         3.6         0.0         0.0         0.0         0.0         0.0         0.0         0.0         39.         0.0         0.0         0.0         0.0         0.0         0.0         0.0         0.0         0.0         0.0         0.0         0.0         0.0         0.0        0.23E+03
   308  GLY       1.5         12.        0.93         1.4        0.12         0.0         0.0         0.0         7.7         0.0         0.0         0.0         1.8         0.0         0.0         0.0         0.0         0.0         0.0         0.0         0.0         0.0         0.0         0.0         33.         0.0         0.0         0.0         0.0         0.0         0.0         0.0         0.0         0.0         0.0         0.0         0.0         0.0         0.0         59.    
   309  ALA       1.2         80.         10.         23.         0.0         0.0         0.0         0.0         8.2         0.0         0.0         0.0         1.7         0.0         0.0         0.0         0.0         0.0         0.0         0.0         0.0         0.0         0.0         0.0        0.16E+03     0.0         0.0         0.0         0.0         0.0         0.0         0.0         0.0         0.0         0.0         0.0         0.0         0.0         0.0        0.28E+03
   310  ARG      0.60E+03    0.33E+03     6.4         3.2        0.40E-01     0.0         0.0         0.0         12.         0.0         0.0         0.0         3.7         37.         1.5         1.1         31.         0.0         0.0         0.0         0.0         0.0         0.0         0.0         41.         0.0        0.46         0.0         0.0         0.0         0.0         0.0         0.0         0.0         0.0         0.0         0.0         0.0         0.0        0.11E+04
   311  GLY       2.0         10.         1.7         1.1         0.0         0.0         0.0         0.0         7.9         0.0         0.0         0.0         4.0         0.0         0.0         0.0         0.0         0.0         0.0         0.0         0.0         0.0         0.0         0.0         29.         0.0        0.44E-01     0.0         0.0         0.0         0.0         0.0         0.0         0.0         0.0         0.0         0.0         0.0         0.0         56.    
   312  GLU       4.5         90.         19.         23.         1.3         0.0         0.0         0.0         13.         0.0         0.0         0.0         3.0         49.        0.68         6.8         0.0         0.0         0.0         0.0         0.0         0.0         0.0         0.0        0.15E+03     0.0         0.0         0.0         0.0         0.0         0.0         0.0         0.0         0.0         0.0         0.0         0.0         0.0         0.0        0.36E+03
   313  HYP       8.9        0.18E+03     58.         3.3        0.60         0.0         0.0         0.0         0.0         0.0         0.0         0.0         1.4         0.0         0.0         0.0         0.0         0.0         0.0         0.0         0.0         0.0         0.0         0.0         28.         0.0         11.         0.0         0.0         0.0         0.0         0.0         0.0         0.0         0.0         0.0         0.0         0.0         0.0        0.29E+03
   314  GLY       2.7         21.         5.2         4.9         0.0         0.0         0.0         0.0         7.9         0.0         0.0         0.0        0.40E-01     0.0         0.0         0.0         0.0         0.0         0.0         0.0         0.0         0.0         0.0         0.0         21.         0.0         1.3         0.0         0.0         0.0         0.0         0.0         0.0         0.0         0.0         0.0         0.0         0.0         0.0         64.    
   315  PRO       3.5         59.         24.         1.6        0.37E-01     0.0         0.0         0.0         5.7         0.0         0.0         0.0         1.5         9.4         3.0         1.6         0.0         0.0         0.0         0.0         0.0         0.0         0.0         0.0         17.         0.0         2.5         0.0         0.0         0.0         0.0         0.0         0.0         0.0         0.0         0.0         0.0         0.0         0.0        0.13E+03
   316  THR       3.4         80.         18.         20.        0.17         0.0         0.0         0.0         9.8         0.0         0.0         0.0         3.6         63.         0.0         0.0         0.0         0.0         0.0         0.0         0.0         0.0         0.0         0.0         30.         0.0         2.2         0.0         0.0         0.0         0.0         0.0         0.0         0.0         0.0         0.0         0.0         0.0         0.0        0.23E+03
   317  GLY       2.6         13.         1.1         1.2        0.17         0.0         0.0         0.0         11.         0.0         0.0         0.0         2.2         0.0         0.0         0.0         0.0         0.0         0.0         0.0         0.0         0.0         0.0         0.0         27.         0.0         2.1         0.0         0.0         0.0         0.0         0.0         0.0         0.0         0.0         0.0         0.0         0.0         0.0         61.    
   318  LEU       3.9         37.         21.         2.5        0.19         0.0         0.0         0.0         9.4         0.0         0.0         0.0         5.0         6.5        0.15         0.0         0.0         0.0         0.0         0.0         0.0         0.0         0.0         0.0         11.         0.0         1.7         0.0         0.0         0.0         0.0         0.0         0.0         0.0         0.0         0.0         0.0         0.0         0.0         98.    
   319  HYP       6.4        0.18E+03     64.         2.3        0.19         0.0         0.0         0.0         0.0         0.0         0.0         0.0         5.0         0.0         0.0         0.0         0.0         0.0         0.0         0.0         0.0         0.0         0.0         0.0         8.4         0.0         7.9         0.0         0.0         0.0         0.0         0.0         0.0         0.0         0.0         0.0         0.0         0.0         0.0        0.27E+03
   320  GLY       3.5         10.         3.2         2.2         0.0         0.0         0.0         0.0         6.7         0.0         0.0         0.0        0.62         0.0         0.0         0.0         0.0         0.0         0.0         0.0         0.0         0.0         0.0         0.0         44.         0.0        0.71         0.0         0.0         0.0         0.0         0.0         0.0         0.0         0.0         0.0         0.0         0.0         0.0         71.    
   321  PRO       3.9         55.         26.         3.4         0.0         0.0         0.0         0.0         9.4         0.0         0.0         0.0        0.69         30.         37.         33.         0.0         0.0         0.0         0.0         0.0         0.0         0.0         0.0         25.         0.0         1.8         0.0         0.0         0.0         0.0         0.0         0.0         0.0         0.0         0.0         0.0         0.0         0.0        0.22E+03
   322  PRO       4.4         68.         31.         2.5         0.0         0.0         0.0         0.0         0.0         0.0         0.0         0.0         1.1         3.7        0.24        0.43         0.0         0.0         0.0         0.0         0.0         0.0         0.0         0.0         87.         0.0         0.0         0.0         0.0         0.0         0.0         0.0         0.0         0.0         0.0         0.0         0.0         0.0         0.0        0.20E+03
   323  GLY       3.6         9.6         2.1         1.3         0.0         0.0         0.0         0.0         9.3         0.0         0.0         0.0         3.7         0.0         0.0         0.0         0.0         0.0         0.0         0.0         0.0         0.0         0.0         0.0         98.         0.0         1.1         0.0         0.0         0.0         0.0         0.0         0.0         0.0         0.0         0.0         0.0         0.0         0.0        0.13E+03
   324  GLU       3.9         19.         9.1         3.7        0.17         0.0         0.0         0.0         8.2         0.0         0.0         0.0         3.5         33.         35.         9.5         0.0         0.0         0.0         0.0         0.0         0.0         0.0         0.0        0.16E+03     0.0        0.34         0.0         0.0         0.0         0.0         0.0         0.0         0.0         0.0         0.0         0.0         0.0         0.0        0.29E+03
   325  ARG       4.3         20.         7.6         2.1         0.0         0.0         0.0         0.0         9.3         0.0         0.0         0.0         1.9         2.4         3.4         38.         41.         0.0         0.0         0.0         0.0         0.0         0.0         0.0         40.         0.0         0.0         0.0         0.0         0.0         0.0         0.0         0.0         0.0         0.0         0.0         0.0         0.0         0.0        0.17E+03
   326  GLY       1.8         9.2        0.21E-01    0.89         0.0         0.0         0.0         0.0         6.7         0.0         0.0         0.0         1.3         0.0         0.0         0.0         0.0         0.0         0.0         0.0         0.0         0.0         0.0         0.0         13.         0.0        0.51         0.0         0.0         0.0         0.0         0.0         0.0         0.0         0.0         0.0         0.0         0.0         0.0         33.    
   327  GLY       1.7         11.         5.6         4.3        0.94         0.0         0.0         0.0         6.9         0.0         0.0         0.0         3.6         0.0         0.0         0.0         0.0         0.0         0.0         0.0         0.0         0.0         0.0         0.0         27.         0.0         0.0         0.0         0.0         0.0         0.0         0.0         0.0         0.0         0.0         0.0         0.0         0.0         0.0         61.    
   328  HYP       8.4        0.18E+03     54.         2.4         1.5         0.0         0.0         0.0         0.0         0.0         0.0         0.0         3.4         0.0         0.0         0.0         0.0         0.0         0.0         0.0         0.0         0.0         0.0         0.0         10.         0.0         11.         0.0         0.0         0.0         0.0         0.0         0.0         0.0         0.0         0.0         0.0         0.0         0.0        0.27E+03
   329  GLY       2.1         9.8         1.0         1.2         0.0         0.0         0.0         0.0         13.         0.0         0.0         0.0         1.2         0.0         0.0         0.0         0.0         0.0         0.0         0.0         0.0         0.0         0.0         0.0         46.         0.0        0.23E-01     0.0         0.0         0.0         0.0         0.0         0.0         0.0         0.0         0.0         0.0         0.0         0.0         74.    
   330  SER       1.7         13.         6.2         2.1         0.0         0.0         0.0         0.0         11.         0.0         0.0         0.0         2.4         1.8         0.0         0.0         0.0         0.0         0.0         0.0         0.0         0.0         0.0         0.0         82.         0.0         1.6         0.0         0.0         0.0         0.0         0.0         0.0         0.0         0.0         0.0         0.0         0.0         0.0        0.12E+03
   331  ARG      0.60E+03    0.33E+03     6.5         2.8         0.0         0.0         0.0         0.0         5.6         0.0         0.0         0.0         2.5         39.         3.1         38.         31.         0.0         0.0         0.0         0.0         0.0         0.0         0.0         26.         0.0         4.1         0.0         0.0         0.0         0.0         0.0         0.0         0.0         0.0         0.0         0.0         0.0         0.0        0.11E+04
   332  GLY      0.81         5.4        0.57E-01    0.69         0.0         0.0         0.0         0.0         2.7         0.0         0.0         0.0         2.2         0.0         0.0         0.0         0.0         0.0         0.0         0.0         0.0         0.0         0.0         0.0         6.5         0.0        0.29         0.0         0.0         0.0         0.0         0.0         0.0         0.0         0.0         0.0         0.0         0.0         0.0         19.    
   333  PHE       1.2         18.         14.         1.8        0.24         0.0         0.0         0.0         6.4         0.0         0.0         0.0         3.4         44.         1.0         0.0         0.0         0.0         0.0         0.0         0.0         0.0         0.0         0.0         13.         0.0        0.78E-01     0.0         0.0         0.0         0.0         0.0         0.0         0.0         0.0         0.0         0.0         0.0         0.0        0.10E+03
   334  HYP       5.2        0.16E+03     55.         2.9         0.0         0.0         0.0         0.0         0.0         0.0         0.0         0.0         2.6         0.0         0.0         0.0         0.0         0.0         0.0         0.0         0.0         0.0         0.0         0.0         12.         0.0         8.2         0.0         0.0         0.0         0.0         0.0         0.0         0.0         0.0         0.0         0.0         0.0         0.0        0.25E+03
   335  GLY       1.2         13.         11.         6.3         0.0         0.0         0.0         0.0         8.9         0.0         0.0         0.0         1.4         0.0         0.0         0.0         0.0         0.0         0.0         0.0         0.0         0.0         0.0         0.0        0.11E+03     0.0         2.6         0.0         0.0         0.0         0.0         0.0         0.0         0.0         0.0         0.0         0.0         0.0         0.0        0.15E+03
   336  ALA       1.3         74.         21.         28.        0.71         0.0         0.0         0.0         11.         0.0         0.0         0.0         3.1         0.0         0.0         0.0         0.0         0.0         0.0         0.0         0.0         0.0         0.0         0.0        0.31E+03     0.0         2.9         0.0         0.0         0.0         0.0         0.0         0.0         0.0         0.0         0.0         0.0         0.0         0.0        0.45E+03
   337  ASP      0.55         16.         20.         2.7         0.0         0.0         0.0         0.0         9.6         0.0         0.0         0.0         2.9         42.         7.3         0.0         0.0         0.0         0.0         0.0         0.0         0.0         0.0         0.0        0.25E+03     0.0         2.1         0.0         0.0         0.0         0.0         0.0         0.0         0.0         0.0         0.0         0.0         0.0         0.0        0.35E+03
   338  GLY      0.88         12.         3.5         1.6        0.69         0.0         0.0         0.0         6.8         0.0         0.0         0.0         2.4         0.0         0.0         0.0         0.0         0.0         0.0         0.0         0.0         0.0         0.0         0.0         75.         0.0        0.26         0.0         0.0         0.0         0.0         0.0         0.0         0.0         0.0         0.0         0.0         0.0         0.0        0.10E+03
   339  VAL       3.0         25.         15.         5.9        0.69         0.0         0.0         0.0         8.9         0.0         0.0         0.0         3.9         1.8         0.0         0.0         0.0         0.0         0.0         0.0         0.0         0.0         0.0         0.0         63.         0.0        0.90E-01     0.0         0.0         0.0         0.0         0.0         0.0         0.0         0.0         0.0         0.0         0.0         0.0        0.13E+03
   340  ALA       1.4         74.         9.8         25.        0.57E-02     0.0         0.0         0.0         6.4         0.0         0.0         0.0         2.8         0.0         0.0         0.0         0.0         0.0         0.0         0.0         0.0         0.0         0.0         0.0        0.17E+03     0.0         0.0         0.0         0.0         0.0         0.0         0.0         0.0         0.0         0.0         0.0         0.0         0.0         0.0        0.29E+03
   341  GLY       1.1         9.4        0.73        0.72         0.0         0.0         0.0         0.0         8.9         0.0         0.0         0.0        0.57         0.0         0.0         0.0         0.0         0.0         0.0         0.0         0.0         0.0         0.0         0.0         32.         0.0         0.0         0.0         0.0         0.0         0.0         0.0         0.0         0.0         0.0         0.0         0.0         0.0         0.0         54.    
   342  PRO       1.8         49.         26.         1.6        0.59         0.0         0.0         0.0         11.         0.0         0.0         0.0         2.5         30.         38.         34.         0.0         0.0         0.0         0.0         0.0         0.0         0.0         0.0         28.         0.0         0.0         0.0         0.0         0.0         0.0         0.0         0.0         0.0         0.0         0.0         0.0         0.0         0.0        0.22E+03
   343  LYS       1.7         30.         12.         3.0         0.0         0.0         0.0         0.0         9.0         0.0         0.0         0.0         3.9         30.         4.0         31.         22.         0.0         0.0         0.0         0.0         0.0         0.0         0.0        0.13E+03     0.0         0.0         0.0         0.0         0.0         0.0         0.0         0.0         0.0         0.0         0.0         0.0         0.0         0.0        0.28E+03
   344  GLY      0.70         9.9         1.2         1.3        0.55         0.0         0.0         0.0         8.4         0.0         0.0         0.0         2.2         0.0         0.0         0.0         0.0         0.0         0.0         0.0         0.0         0.0         0.0         0.0         26.         0.0         0.0         0.0         0.0         0.0         0.0         0.0         0.0         0.0         0.0         0.0         0.0         0.0         0.0         50.    
   345  PRO       1.7         50.         23.         2.6         0.0         0.0         0.0         0.0         11.         0.0         0.0         0.0        0.38         28.         37.         35.         0.0         0.0         0.0         0.0         0.0         0.0         0.0         0.0         42.         0.0         0.0         0.0         0.0         0.0         0.0         0.0         0.0         0.0         0.0         0.0         0.0         0.0         0.0        0.23E+03
   346  ALA       1.5         6.5         6.4         1.1         0.0         0.0         0.0         0.0         10.         0.0         0.0         0.0         1.2         0.0         0.0         0.0         0.0         0.0         0.0         0.0         0.0         0.0         0.0         0.0        0.17E+03     0.0         0.0         0.0         0.0         0.0         0.0         0.0         0.0         0.0         0.0         0.0         0.0         0.0         0.0        0.20E+03
   347  GLY       2.0         7.3         1.0        0.73         0.0         0.0         0.0         0.0         9.7         0.0         0.0         0.0         1.2         0.0         0.0         0.0         0.0         0.0         0.0         0.0         0.0         0.0         0.0         0.0         53.         0.0         0.0         0.0         0.0         0.0         0.0         0.0         0.0         0.0         0.0         0.0         0.0         0.0         0.0         75.    
   348  GLU       3.3         15.         9.7         3.0        0.42         0.0         0.0         0.0         10.         0.0         0.0         0.0         3.0         31.         1.1         9.1         0.0         0.0         0.0         0.0         0.0         0.0         0.0         0.0        0.14E+03     0.0         0.0         0.0         0.0         0.0         0.0         0.0         0.0         0.0         0.0         0.0         0.0         0.0         0.0        0.22E+03
   349  ARG      0.60E+03    0.34E+03     5.9         2.9        0.42         0.0         0.0         0.0         8.7         0.0         0.0         0.0         3.0         5.3         35.        0.56         44.         0.0         0.0         0.0         0.0         0.0         0.0         0.0         39.         0.0        0.30         0.0         0.0         0.0         0.0         0.0         0.0         0.0         0.0         0.0         0.0         0.0         0.0        0.11E+04
   350  GLY       2.1         8.3         1.5        0.74        0.12E-01     0.0         0.0         0.0         7.0         0.0         0.0         0.0         1.9         0.0         0.0         0.0         0.0         0.0         0.0         0.0         0.0         0.0         0.0         0.0         28.         0.0        0.69         0.0         0.0         0.0         0.0         0.0         0.0         0.0         0.0         0.0         0.0         0.0         0.0         50.    
   351  SER       2.9         18.         16.         2.5        0.16         0.0         0.0         0.0         5.3         0.0         0.0         0.0         4.9         38.         0.0         0.0         0.0         0.0         0.0         0.0         0.0         0.0         0.0         0.0        0.12E+03     0.0         0.0         0.0         0.0         0.0         0.0         0.0         0.0         0.0         0.0         0.0         0.0         0.0         0.0        0.20E+03
   352  HYP       4.8        0.18E+03     77.         1.8         1.3         0.0         0.0         0.0         0.0         0.0         0.0         0.0         3.2         0.0         0.0         0.0         0.0         0.0         0.0         0.0         0.0         0.0         0.0         0.0         26.         0.0         11.         0.0         0.0         0.0         0.0         0.0         0.0         0.0         0.0         0.0         0.0         0.0         0.0        0.30E+03
   353  GLY       1.0         8.3         1.2         1.6        0.57         0.0         0.0         0.0         10.         0.0         0.0         0.0         2.5         0.0         0.0         0.0         0.0         0.0         0.0         0.0         0.0         0.0         0.0         0.0         42.         0.0         3.0         0.0         0.0         0.0         0.0         0.0         0.0         0.0         0.0         0.0         0.0         0.0         0.0         71.    
   354  PRO       3.0         53.         24.         3.4         2.3         0.0         0.0         0.0         5.2         0.0         0.0         0.0         3.1         32.         38.         31.         0.0         0.0         0.0         0.0         0.0         0.0         0.0         0.0         60.         0.0         3.1         0.0         0.0         0.0         0.0         0.0         0.0         0.0         0.0         0.0         0.0         0.0         0.0        0.26E+03
   355  ALA       1.9         73.         16.         26.         0.0         0.0         0.0         0.0         9.3         0.0         0.0         0.0         2.5         0.0         0.0         0.0         0.0         0.0         0.0         0.0         0.0         0.0         0.0         0.0        0.19E+03     0.0         2.0         0.0         0.0         0.0         0.0         0.0         0.0         0.0         0.0         0.0         0.0         0.0         0.0        0.32E+03
   356  GLY       1.5         17.         2.4         1.0         0.0         0.0         0.0         0.0         15.         0.0         0.0         0.0         2.4         0.0         0.0         0.0         0.0         0.0         0.0         0.0         0.0         0.0         0.0         0.0         36.         0.0        0.13         0.0         0.0         0.0         0.0         0.0         0.0         0.0         0.0         0.0         0.0         0.0         0.0         76.    
   357  PRO       2.0        0.11E+03     29.         24.         0.0         0.0         0.0         0.0         8.6         0.0         0.0         0.0         2.7         5.0         1.8        0.18         0.0         0.0         0.0         0.0         0.0         0.0         0.0         0.0         30.         0.0        0.46         0.0         0.0         0.0         0.0         0.0         0.0         0.0         0.0         0.0         0.0         0.0         0.0        0.22E+03
   358  LYS       1.2         28.         8.0         2.9         0.0         0.0         0.0         0.0         11.         0.0         0.0         0.0         2.3         40.         50.         3.6         1.2         0.0         0.0         0.0         0.0         0.0         0.0         0.0        0.13E+03     0.0        0.40E-01     0.0         0.0         0.0         0.0         0.0         0.0         0.0         0.0         0.0         0.0         0.0         0.0        0.28E+03
   359  GLY       1.7         9.6         1.7         2.0        0.65         0.0         0.0         0.0         9.5         0.0         0.0         0.0         2.7         0.0         0.0         0.0         0.0         0.0         0.0         0.0         0.0         0.0         0.0         0.0         41.         0.0        0.67         0.0         0.0         0.0         0.0         0.0         0.0         0.0         0.0         0.0         0.0         0.0         0.0         69.    
   360  SER       3.4         18.         17.         3.6        0.77         0.0         0.0         0.0         10.         0.0         0.0         0.0         5.1         38.         0.0         0.0         0.0         0.0         0.0         0.0         0.0         0.0         0.0         0.0         72.         0.0        0.32         0.0         0.0         0.0         0.0         0.0         0.0         0.0         0.0         0.0         0.0         0.0         0.0        0.17E+03
   361  HYP       8.9        0.18E+03     57.         2.6        0.71         0.0         0.0         0.0         0.0         0.0         0.0         0.0         2.5         0.0         0.0         0.0         0.0         0.0         0.0         0.0         0.0         0.0         0.0         0.0         14.         0.0         17.         0.0         0.0         0.0         0.0         0.0         0.0         0.0         0.0         0.0         0.0         0.0         0.0        0.28E+03
   362  GLY       1.9         8.5         1.6         2.3        0.73         0.0         0.0         0.0         8.9         0.0         0.0         0.0         2.2         0.0         0.0         0.0         0.0         0.0         0.0         0.0         0.0         0.0         0.0         0.0         36.         0.0         2.4         0.0         0.0         0.0         0.0         0.0         0.0         0.0         0.0         0.0         0.0         0.0         0.0         64.    
   363  GLU       2.8         21.         10.         2.3         0.0         0.0         0.0         0.0         8.2         0.0         0.0         0.0         4.7         42.         4.6         8.9         0.0         0.0         0.0         0.0         0.0         0.0         0.0         0.0        0.18E+03     0.0         2.7         0.0         0.0         0.0         0.0         0.0         0.0         0.0         0.0         0.0         0.0         0.0         0.0        0.29E+03
   364  ALA       2.6         25.         3.9         2.6         0.0         0.0         0.0         0.0         8.4         0.0         0.0         0.0         2.7         0.0         0.0         0.0         0.0         0.0         0.0         0.0         0.0         0.0         0.0         0.0        0.18E+03     0.0        0.58         0.0         0.0         0.0         0.0         0.0         0.0         0.0         0.0         0.0         0.0         0.0         0.0        0.22E+03
   365  GLY       2.2         9.6         1.5        0.34         0.0         0.0         0.0         0.0         6.4         0.0         0.0         0.0         1.1         0.0         0.0         0.0         0.0         0.0         0.0         0.0         0.0         0.0         0.0         0.0         29.         0.0         3.1         0.0         0.0         0.0         0.0         0.0         0.0         0.0         0.0         0.0         0.0         0.0         0.0         53.    
   366  ARG       2.3         24.         16.         2.8        0.53         0.0         0.0         0.0         6.4         0.0         0.0         0.0         1.3         1.2         27.         33.         12.         0.0         0.0         0.0         0.0         0.0         0.0         0.0         9.6         0.0         2.5         0.0         0.0         0.0         0.0         0.0         0.0         0.0         0.0         0.0         0.0         0.0         0.0        0.14E+03
   367  HYP       4.7        0.16E+03     44.         2.5        0.70E-01     0.0         0.0         0.0         0.0         0.0         0.0         0.0        0.32         0.0         0.0         0.0         0.0         0.0         0.0         0.0         0.0         0.0         0.0         0.0         2.0         0.0         8.4         0.0         0.0         0.0         0.0         0.0         0.0         0.0         0.0         0.0         0.0         0.0         0.0        0.23E+03
   368  GLY       1.4         6.2         3.8         2.7        0.67         0.0         0.0         0.0         4.4         0.0         0.0         0.0        0.33E-01     0.0         0.0         0.0         0.0         0.0         0.0         0.0         0.0         0.0         0.0         0.0         29.         0.0         2.1         0.0         0.0         0.0         0.0         0.0         0.0         0.0         0.0         0.0         0.0         0.0         0.0         50.    
   369  GLU       1.4         80.         16.         22.         0.0         0.0         0.0         0.0         4.0         0.0         0.0         0.0        0.18         1.0        0.59         9.2         0.0         0.0         0.0         0.0         0.0         0.0         0.0         0.0        0.18E+03     0.0         2.6         0.0         0.0         0.0         0.0         0.0         0.0         0.0         0.0         0.0         0.0         0.0         0.0        0.32E+03
   370  ALA       1.1         76.         11.         21.         0.0         0.0         0.0         0.0         5.1         0.0         0.0         0.0        0.60         0.0         0.0         0.0         0.0         0.0         0.0         0.0         0.0         0.0         0.0         0.0        0.20E+03     0.0         1.3         0.0         0.0         0.0         0.0         0.0         0.0         0.0         0.0         0.0         0.0         0.0         0.0        0.31E+03
   371  GLY       1.2         7.7        0.84        0.59         0.0         0.0         0.0         0.0         2.9         0.0         0.0         0.0         2.4         0.0         0.0         0.0         0.0         0.0         0.0         0.0         0.0         0.0         0.0         0.0         72.         0.0         1.6         0.0         0.0         0.0         0.0         0.0         0.0         0.0         0.0         0.0         0.0         0.0         0.0         90.    
   372  LEU       2.0         94.         25.         32.        0.34         0.0         0.0         0.0         4.9         0.0         0.0         0.0         4.5         43.         36.         0.0         0.0         0.0         0.0         0.0         0.0         0.0         0.0         0.0         52.         0.0        0.27E-01     0.0         0.0         0.0         0.0         0.0         0.0         0.0         0.0         0.0         0.0         0.0         0.0        0.29E+03
   373  HYP       2.9        0.17E+03     46.         1.7        0.34         0.0         0.0         0.0         0.0         0.0         0.0         0.0         2.6         0.0         0.0         0.0         0.0         0.0         0.0         0.0         0.0         0.0         0.0         0.0         13.         0.0         9.6         0.0         0.0         0.0         0.0         0.0         0.0         0.0         0.0         0.0         0.0         0.0         0.0        0.24E+03
   374  GLY      0.52         8.8         3.3         1.8         0.0         0.0         0.0         0.0         7.3         0.0         0.0         0.0        0.61         0.0         0.0         0.0         0.0         0.0         0.0         0.0         0.0         0.0         0.0         0.0         64.         0.0         1.2         0.0         0.0         0.0         0.0         0.0         0.0         0.0         0.0         0.0         0.0         0.0         0.0         88.    
   375  ALA       1.6         76.         16.         21.        0.73         0.0         0.0         0.0         6.4         0.0         0.0         0.0         1.9         0.0         0.0         0.0         0.0         0.0         0.0         0.0         0.0         0.0         0.0         0.0        0.23E+03     0.0         2.1         0.0         0.0         0.0         0.0         0.0         0.0         0.0         0.0         0.0         0.0         0.0         0.0        0.35E+03
   376  LYS       2.2         24.         11.         2.5        0.35         0.0         0.0         0.0         8.0         0.0         0.0         0.0         3.9         43.         48.         5.5         26.         0.0         0.0         0.0         0.0         0.0         0.0         0.0        0.19E+03     0.0        0.99         0.0         0.0         0.0         0.0         0.0         0.0         0.0         0.0         0.0         0.0         0.0         0.0        0.37E+03
   377  GLY       1.1         17.        0.61         1.1         0.0         0.0         0.0         0.0         8.4         0.0         0.0         0.0         3.3         0.0         0.0         0.0         0.0         0.0         0.0         0.0         0.0         0.0         0.0         0.0         73.         0.0        0.23         0.0         0.0         0.0         0.0         0.0         0.0         0.0         0.0         0.0         0.0         0.0         0.0        0.10E+03
   378  LEU       2.9         80.         36.         23.        0.64         0.0         0.0         0.0         9.9         0.0         0.0         0.0         3.4        0.43         5.1         0.0         0.0         0.0         0.0         0.0         0.0         0.0         0.0         0.0         25.         0.0         1.2         0.0         0.0         0.0         0.0         0.0         0.0         0.0         0.0         0.0         0.0         0.0         0.0        0.19E+03
   379  THR       2.6         14.         13.         2.9        0.35         0.0         0.0         0.0         13.         0.0         0.0         0.0         3.7         64.         0.0         0.0         0.0         0.0         0.0         0.0         0.0         0.0         0.0         0.0         31.         0.0        0.16         0.0         0.0         0.0         0.0         0.0         0.0         0.0         0.0         0.0         0.0         0.0         0.0        0.15E+03
   380  GLY       1.5         12.         3.2        0.31         0.0         0.0         0.0         0.0         6.9         0.0         0.0         0.0         2.2         0.0         0.0         0.0         0.0         0.0         0.0         0.0         0.0         0.0         0.0         0.0         57.         0.0        0.52         0.0         0.0         0.0         0.0         0.0         0.0         0.0         0.0         0.0         0.0         0.0         0.0         84.    
   381  SER       2.2         82.         30.         23.        0.15         0.0         0.0         0.0         7.6         0.0         0.0         0.0         2.5         34.         0.0         0.0         0.0         0.0         0.0         0.0         0.0         0.0         0.0         0.0         84.         0.0         0.0         0.0         0.0         0.0         0.0         0.0         0.0         0.0         0.0         0.0         0.0         0.0         0.0        0.27E+03
   382  HYP       8.5        0.17E+03     61.         2.9        0.15         0.0         0.0         0.0         0.0         0.0         0.0         0.0         1.2         0.0         0.0         0.0         0.0         0.0         0.0         0.0         0.0         0.0         0.0         0.0         24.         0.0         6.4         0.0         0.0         0.0         0.0         0.0         0.0         0.0         0.0         0.0         0.0         0.0         0.0        0.28E+03
   383  GLY       1.8         12.         7.0         5.8        0.26E-01     0.0         0.0         0.0         7.8         0.0         0.0         0.0        0.29         0.0         0.0         0.0         0.0         0.0         0.0         0.0         0.0         0.0         0.0         0.0         81.         0.0         3.6         0.0         0.0         0.0         0.0         0.0         0.0         0.0         0.0         0.0         0.0         0.0         0.0        0.12E+03
   384  SER       1.7         18.         20.         2.4        0.63         0.0         0.0         0.0         8.4         0.0         0.0         0.0         2.1         39.         0.0         0.0         0.0         0.0         0.0         0.0         0.0         0.0         0.0         0.0         91.         0.0         2.3         0.0         0.0         0.0         0.0         0.0         0.0         0.0         0.0         0.0         0.0         0.0         0.0        0.19E+03
   385  HYP       7.7        0.17E+03     57.         2.1        0.86         0.0         0.0         0.0         0.0         0.0         0.0         0.0         1.8         0.0         0.0         0.0         0.0         0.0         0.0         0.0         0.0         0.0         0.0         0.0         15.         0.0         6.6         0.0         0.0         0.0         0.0         0.0         0.0         0.0         0.0         0.0         0.0         0.0         0.0        0.26E+03
   386  GLY       1.8         9.2         2.8         2.3         0.0         0.0         0.0         0.0         7.0         0.0         0.0         0.0        0.38         0.0         0.0         0.0         0.0         0.0         0.0         0.0         0.0         0.0         0.0         0.0         14.         0.0         1.8         0.0         0.0         0.0         0.0         0.0         0.0         0.0         0.0         0.0         0.0         0.0         0.0         40.    
   387  PRO       3.2         57.         25.         2.9         0.0         0.0         0.0         0.0         8.4         0.0         0.0         0.0        0.53         4.8        0.47        0.39         0.0         0.0         0.0         0.0         0.0         0.0         0.0         0.0         29.         0.0         1.3         0.0         0.0         0.0         0.0         0.0         0.0         0.0         0.0         0.0         0.0         0.0         0.0        0.13E+03
   388  ASP       1.1         79.         11.         22.        0.41         0.0         0.0         0.0         11.         0.0         0.0         0.0         2.0         52.         8.3         0.0         0.0         0.0         0.0         0.0         0.0         0.0         0.0         0.0        0.12E+03     0.0        0.22         0.0         0.0         0.0         0.0         0.0         0.0         0.0         0.0         0.0         0.0         0.0         0.0        0.30E+03
   389  GLY       1.4         13.        0.95         1.5        0.33         0.0         0.0         0.0         6.9         0.0         0.0         0.0         4.8         0.0         0.0         0.0         0.0         0.0         0.0         0.0         0.0         0.0         0.0         0.0         48.         0.0        0.97         0.0         0.0         0.0         0.0         0.0         0.0         0.0         0.0         0.0         0.0         0.0         0.0         78.    
   390  LYS       2.4         32.         14.         1.8         0.0         0.0         0.0         0.0         6.8         0.0         0.0         0.0         4.8         35.        0.33         31.         24.         0.0         0.0         0.0         0.0         0.0         0.0         0.0        0.15E+03     0.0        0.37         0.0         0.0         0.0         0.0         0.0         0.0         0.0         0.0         0.0         0.0         0.0         0.0        0.30E+03
   391  THR       1.4         9.9         6.8         2.3         0.0         0.0         0.0         0.0         7.0         0.0         0.0         0.0         3.8         64.         0.0         0.0         0.0         0.0         0.0         0.0         0.0         0.0         0.0         0.0         42.         0.0        0.11         0.0         0.0         0.0         0.0         0.0         0.0         0.0         0.0         0.0         0.0         0.0         0.0        0.14E+03
   392  GLY       1.5         8.2         1.9         1.7         0.0         0.0         0.0         0.0         8.6         0.0         0.0         0.0         2.1         0.0         0.0         0.0         0.0         0.0         0.0         0.0         0.0         0.0         0.0         0.0         14.         0.0        0.30         0.0         0.0         0.0         0.0         0.0         0.0         0.0         0.0         0.0         0.0         0.0         0.0         38.    
   393  PRO       3.7         57.         33.         1.9        0.77         0.0         0.0         0.0         13.         0.0         0.0         0.0         1.4         4.9        0.76        0.19         0.0         0.0         0.0         0.0         0.0         0.0         0.0         0.0         13.         0.0         0.0         0.0         0.0         0.0         0.0         0.0         0.0         0.0         0.0         0.0         0.0         0.0         0.0        0.13E+03
   394  HYP       6.8        0.18E+03     50.         1.9        0.77         0.0         0.0         0.0         0.0         0.0         0.0         0.0         1.1         0.0         0.0         0.0         0.0         0.0         0.0         0.0         0.0         0.0         0.0         0.0         5.8         0.0         6.3         0.0         0.0         0.0         0.0         0.0         0.0         0.0         0.0         0.0         0.0         0.0         0.0        0.25E+03
   395  GLY      0.94         9.0         1.8         2.1         0.0         0.0         0.0         0.0         8.6         0.0         0.0         0.0        0.22         0.0         0.0         0.0         0.0         0.0         0.0         0.0         0.0         0.0         0.0         0.0         25.         0.0        0.79         0.0         0.0         0.0         0.0         0.0         0.0         0.0         0.0         0.0         0.0         0.0         0.0         48.    
   396  PRO       2.0         53.         20.         5.5        0.65         0.0         0.0         0.0         8.9         0.0         0.0         0.0        0.78         1.2         1.3         3.8         0.0         0.0         0.0         0.0         0.0         0.0         0.0         0.0         46.         0.0         1.7         0.0         0.0         0.0         0.0         0.0         0.0         0.0         0.0         0.0         0.0         0.0         0.0        0.15E+03
   397  ALA      0.48         8.3         9.7         2.0         0.0         0.0         0.0         0.0         9.3         0.0         0.0         0.0         3.1         0.0         0.0         0.0         0.0         0.0         0.0         0.0         0.0         0.0         0.0         0.0        0.20E+03     0.0         2.0         0.0         0.0         0.0         0.0         0.0         0.0         0.0         0.0         0.0         0.0         0.0         0.0        0.23E+03
   398  GLY      0.98         20.         1.4         2.4        0.29         0.0         0.0         0.0         20.         0.0         0.0         0.0         7.7         0.0         0.0         0.0         0.0         0.0         0.0         0.0         0.0         0.0         0.0         0.0         69.         0.0        0.49         0.0         0.0         0.0         0.0         0.0         0.0         0.0         0.0         0.0         0.0         0.0         0.0        0.12E+03
   399  GLN       3.2         95.         21.         23.        0.32         0.0         0.0         0.0         21.         0.0         0.0         0.0         8.4         45.         1.3         1.5         0.0         0.0         0.0         0.0         0.0         0.0         0.0         0.0        0.20E+03     0.0        0.10E-01     0.0         0.0         0.0         0.0         0.0         0.0         0.0         0.0         0.0         0.0         0.0         0.0        0.42E+03
   400  ASP       2.9         75.         13.         24.        0.15E-01     0.0         0.0         0.0         8.8         0.0         0.0         0.0         3.7        0.66         1.8         0.0         0.0         0.0         0.0         0.0         0.0         0.0         0.0         0.0        0.15E+03     0.0        0.20         0.0         0.0         0.0         0.0         0.0         0.0         0.0         0.0         0.0         0.0         0.0         0.0        0.28E+03
   401  GLY       1.5         4.2         1.6        0.60         0.0         0.0         0.0         0.0         7.0         0.0         0.0         0.0        0.69         0.0         0.0         0.0         0.0         0.0         0.0         0.0         0.0         0.0         0.0         0.0         27.         0.0        0.62         0.0         0.0         0.0         0.0         0.0         0.0         0.0         0.0         0.0         0.0         0.0         0.0         43.    
   402  ARG      0.60E+03    0.33E+03     28.         1.4         0.0         0.0         0.0         0.0         14.         0.0         0.0         0.0         4.0         4.7         11.        0.39E-01     43.         0.0         0.0         0.0         0.0         0.0         0.0         0.0         5.7         0.0         0.0         0.0         0.0         0.0         0.0         0.0         0.0         0.0         0.0         0.0         0.0         0.0         0.0        0.10E+04
   403  HYP       9.2        0.18E+03     67.         3.3        0.69         0.0         0.0         0.0         0.0         0.0         0.0         0.0         3.8         0.0         0.0         0.0         0.0         0.0         0.0         0.0         0.0         0.0         0.0         0.0         10.         0.0         14.         0.0         0.0         0.0         0.0         0.0         0.0         0.0         0.0         0.0         0.0         0.0         0.0        0.29E+03
   404  GLY      0.85         10.         5.2         5.0        0.47         0.0         0.0         0.0         14.         0.0         0.0         0.0        0.55         0.0         0.0         0.0         0.0         0.0         0.0         0.0         0.0         0.0         0.0         0.0         58.         0.0        0.17         0.0         0.0         0.0         0.0         0.0         0.0         0.0         0.0         0.0         0.0         0.0         0.0         94.    
   405  PRO       2.0         54.         29.         1.3         0.0         0.0         0.0         0.0         11.         0.0         0.0         0.0        0.99         30.         38.         34.         0.0         0.0         0.0         0.0         0.0         0.0         0.0         0.0         29.         0.0         1.5         0.0         0.0         0.0         0.0         0.0         0.0         0.0         0.0         0.0         0.0         0.0         0.0        0.23E+03
   406  PRO       3.0        0.12E+03     30.         23.        0.58         0.0         0.0         0.0         7.9         0.0         0.0         0.0        0.95        0.33         38.         38.         0.0         0.0         0.0         0.0         0.0         0.0         0.0         0.0         91.         0.0         2.9         0.0         0.0         0.0         0.0         0.0         0.0         0.0         0.0         0.0         0.0         0.0         0.0        0.36E+03
   407  GLY       1.9         14.         3.5         1.1         0.0         0.0         0.0         0.0         7.1         0.0         0.0         0.0        0.95         0.0         0.0         0.0         0.0         0.0         0.0         0.0         0.0         0.0         0.0         0.0         84.         0.0        0.34         0.0         0.0         0.0         0.0         0.0         0.0         0.0         0.0         0.0         0.0         0.0         0.0        0.11E+03
   408  PRO       2.6         53.         29.         3.0         0.0         0.0         0.0         0.0         7.0         0.0         0.0         0.0        0.70         3.2        0.47E-01    0.82         0.0         0.0         0.0         0.0         0.0         0.0         0.0         0.0         21.         0.0         0.0         0.0         0.0         0.0         0.0         0.0         0.0         0.0         0.0         0.0         0.0         0.0         0.0        0.12E+03
   409  HYP       4.1        0.16E+03     45.         1.8        0.11         0.0         0.0         0.0         0.0         0.0         0.0         0.0        0.25         0.0         0.0         0.0         0.0         0.0         0.0         0.0         0.0         0.0         0.0         0.0         2.6         0.0         9.5         0.0         0.0         0.0         0.0         0.0         0.0         0.0         0.0         0.0         0.0         0.0         0.0        0.23E+03
   410  GLY       1.2         11.         3.5         4.3         0.0         0.0         0.0         0.0         12.         0.0         0.0         0.0         3.3         0.0         0.0         0.0         0.0         0.0         0.0         0.0         0.0         0.0         0.0         0.0         7.3         0.0        0.56E-01     0.0         0.0         0.0         0.0         0.0         0.0         0.0         0.0         0.0         0.0         0.0         0.0         43.    
   411  ALA       2.8         83.         20.         25.        0.98         0.0         0.0         0.0         8.3         0.0         0.0         0.0         4.3         0.0         0.0         0.0         0.0         0.0         0.0         0.0         0.0         0.0         0.0         0.0         15.         0.0         2.4         0.0         0.0         0.0         0.0         0.0         0.0         0.0         0.0         0.0         0.0         0.0         0.0        0.16E+03
   412  ARG      0.61E+03    0.34E+03     12.         6.2         1.2         0.0         0.0         0.0         10.         0.0         0.0         0.0         2.5         3.0         1.4         35.         41.         0.0         0.0         0.0         0.0         0.0         0.0         0.0         31.         0.0         1.3         0.0         0.0         0.0         0.0         0.0         0.0         0.0         0.0         0.0         0.0         0.0         0.0        0.11E+04
   413  GLY      0.76         9.0        0.15        0.84         0.0         0.0         0.0         0.0         8.9         0.0         0.0         0.0         3.6         0.0         0.0         0.0         0.0         0.0         0.0         0.0         0.0         0.0         0.0         0.0         46.         0.0        0.83         0.0         0.0         0.0         0.0         0.0         0.0         0.0         0.0         0.0         0.0         0.0         0.0         70.    
   414  GLN       1.1         16.         3.4         2.8         0.0         0.0         0.0         0.0         13.         0.0         0.0         0.0         3.1         44.        0.79E-01     2.5         0.0         0.0         0.0         0.0         0.0         0.0         0.0         0.0        0.16E+03     0.0         0.0         0.0         0.0         0.0         0.0         0.0         0.0         0.0         0.0         0.0         0.0         0.0         0.0        0.24E+03
   415  ALA       1.0         5.8         2.9         1.9         0.0         0.0         0.0         0.0         15.         0.0         0.0         0.0         1.5         0.0         0.0         0.0         0.0         0.0         0.0         0.0         0.0         0.0         0.0         0.0        0.17E+03     0.0         0.0         0.0         0.0         0.0         0.0         0.0         0.0         0.0         0.0         0.0         0.0         0.0         0.0        0.20E+03
   416  GLY       1.2         5.6        0.81        0.95        0.29         0.0         0.0         0.0         7.7         0.0         0.0         0.0         3.0         0.0         0.0         0.0         0.0         0.0         0.0         0.0         0.0         0.0         0.0         0.0         34.         0.0         0.0         0.0         0.0         0.0         0.0         0.0         0.0         0.0         0.0         0.0         0.0         0.0         0.0         54.    
   417  VAL       3.3         18.         5.6         3.3        0.28         0.0         0.0         0.0         10.         0.0         0.0         0.0         5.0         4.0         0.0         0.0         0.0         0.0         0.0         0.0         0.0         0.0         0.0         0.0         37.         0.0         0.0         0.0         0.0         0.0         0.0         0.0         0.0         0.0         0.0         0.0         0.0         0.0         0.0         87.    
   418  MET       2.7         27.         5.8         3.0        0.28         0.0         0.0         0.0         11.         0.0         0.0         0.0         3.2         34.         3.6        0.95         0.0         0.0         0.0         0.0         0.0         0.0         0.0         0.0        0.14E+03     0.0         0.0         0.0         0.0         0.0         0.0         0.0         0.0         0.0         0.0         0.0         0.0         0.0         0.0        0.23E+03
   419  GLY       1.8         6.4         1.7        0.66         0.0         0.0         0.0         0.0         6.7         0.0         0.0         0.0         2.6         0.0         0.0         0.0         0.0         0.0         0.0         0.0         0.0         0.0         0.0         0.0         40.         0.0        0.19         0.0         0.0         0.0         0.0         0.0         0.0         0.0         0.0         0.0         0.0         0.0         0.0         60.    
   420  PHE       3.3         26.         20.         4.6        0.62         0.0         0.0         0.0         11.         0.0         0.0         0.0         6.3         47.         52.         0.0         0.0         0.0         0.0         0.0         0.0         0.0         0.0         0.0         8.7         0.0        0.21         0.0         0.0         0.0         0.0         0.0         0.0         0.0         0.0         0.0         0.0         0.0         0.0        0.18E+03
   421  HYP       6.0        0.19E+03     53.         2.6        0.96         0.0         0.0         0.0         0.0         0.0         0.0         0.0         4.4         0.0         0.0         0.0         0.0         0.0         0.0         0.0         0.0         0.0         0.0         0.0         6.2         0.0         7.0         0.0         0.0         0.0         0.0         0.0         0.0         0.0         0.0         0.0         0.0         0.0         0.0        0.27E+03
   422  GLY       2.8         11.         2.8         2.6         0.0         0.0         0.0         0.0         6.7         0.0         0.0         0.0        0.37         0.0         0.0         0.0         0.0         0.0         0.0         0.0         0.0         0.0         0.0         0.0         33.         0.0         1.3         0.0         0.0         0.0         0.0         0.0         0.0         0.0         0.0         0.0         0.0         0.0         0.0         61.    
   423  PRO       3.2         56.         22.         3.0         0.0         0.0         0.0         0.0         9.5         0.0         0.0         0.0        0.98         28.         38.         36.         0.0         0.0         0.0         0.0         0.0         0.0         0.0         0.0         37.         0.0         2.5         0.0         0.0         0.0         0.0         0.0         0.0         0.0         0.0         0.0         0.0         0.0         0.0        0.24E+03
   424  LYS       1.7         93.         11.         18.        0.27         0.0         0.0         0.0         13.         0.0         0.0         0.0         1.8         40.         2.3        0.83        0.92         0.0         0.0         0.0         0.0         0.0         0.0         0.0        0.13E+03     0.0         1.7         0.0         0.0         0.0         0.0         0.0         0.0         0.0         0.0         0.0         0.0         0.0         0.0        0.31E+03
   425  GLY       1.1         6.0         3.4         2.0        0.38         0.0         0.0         0.0         12.         0.0         0.0         0.0         4.1         0.0         0.0         0.0         0.0         0.0         0.0         0.0         0.0         0.0         0.0         0.0         93.         0.0         1.6         0.0         0.0         0.0         0.0         0.0         0.0         0.0         0.0         0.0         0.0         0.0         0.0        0.12E+03
   426  ALA       2.1         17.         15.         4.3        0.57         0.0         0.0         0.0         17.         0.0         0.0         0.0         3.7         0.0         0.0         0.0         0.0         0.0         0.0         0.0         0.0         0.0         0.0         0.0        0.24E+03     0.0         0.0         0.0         0.0         0.0         0.0         0.0         0.0         0.0         0.0         0.0         0.0         0.0         0.0        0.30E+03
   427  ALA       1.2         7.3         9.1        0.98         0.0         0.0         0.0         0.0         11.         0.0         0.0         0.0         1.8         0.0         0.0         0.0         0.0         0.0         0.0         0.0         0.0         0.0         0.0         0.0        0.24E+03     0.0        0.74         0.0         0.0         0.0         0.0         0.0         0.0         0.0         0.0         0.0         0.0         0.0         0.0        0.27E+03
   428  GLY       1.3         4.8        0.47         1.3        0.11         0.0         0.0         0.0         9.9         0.0         0.0         0.0         3.8         0.0         0.0         0.0         0.0         0.0         0.0         0.0         0.0         0.0         0.0         0.0         60.         0.0         1.1         0.0         0.0         0.0         0.0         0.0         0.0         0.0         0.0         0.0         0.0         0.0         0.0         83.    
   429  GLU       3.2         24.         12.         2.1        0.65         0.0         0.0         0.0         9.8         0.0         0.0         0.0         3.1         50.         1.5         7.0         0.0         0.0         0.0         0.0         0.0         0.0         0.0         0.0        0.12E+03     0.0        0.55         0.0         0.0         0.0         0.0         0.0         0.0         0.0         0.0         0.0         0.0         0.0         0.0        0.24E+03
   430  HYP       4.3        0.17E+03     49.         2.2        0.65         0.0         0.0         0.0         0.0         0.0         0.0         0.0        0.42         0.0         0.0         0.0         0.0         0.0         0.0         0.0         0.0         0.0         0.0         0.0         22.         0.0         8.0         0.0         0.0         0.0         0.0         0.0         0.0         0.0         0.0         0.0         0.0         0.0         0.0        0.25E+03
   431  GLY      0.46         5.5         3.7         4.4        0.11         0.0         0.0         0.0         9.3         0.0         0.0         0.0         1.4         0.0         0.0         0.0         0.0         0.0         0.0         0.0         0.0         0.0         0.0         0.0         31.         0.0        0.27         0.0         0.0         0.0         0.0         0.0         0.0         0.0         0.0         0.0         0.0         0.0         0.0         57.    
   432  LYS       1.4         24.         7.1         2.2        0.53         0.0         0.0         0.0         10.         0.0         0.0         0.0         1.7         36.         38.         30.         1.5         0.0         0.0         0.0         0.0         0.0         0.0         0.0        0.16E+03     0.0         2.9         0.0         0.0         0.0         0.0         0.0         0.0         0.0         0.0         0.0         0.0         0.0         0.0        0.32E+03
   433  ALA      0.68         6.0         11.         1.4         0.0         0.0         0.0         0.0         9.4         0.0         0.0         0.0         3.3         0.0         0.0         0.0         0.0         0.0         0.0         0.0         0.0         0.0         0.0         0.0        0.20E+03     0.0        0.51         0.0         0.0         0.0         0.0         0.0         0.0         0.0         0.0         0.0         0.0         0.0         0.0        0.23E+03
   434  GLY      0.52         14.         3.5         1.4         0.0         0.0         0.0         0.0         9.9         0.0         0.0         0.0         4.4         0.0         0.0         0.0         0.0         0.0         0.0         0.0         0.0         0.0         0.0         0.0        0.12E+03     0.0        0.36         0.0         0.0         0.0         0.0         0.0         0.0         0.0         0.0         0.0         0.0         0.0         0.0        0.16E+03
   435  GLU      0.89         83.         18.         23.         0.0         0.0         0.0         0.0         12.         0.0         0.0         0.0         1.4         50.         2.9         2.7         0.0         0.0         0.0         0.0         0.0         0.0         0.0         0.0        0.20E+03     0.0         0.0         0.0         0.0         0.0         0.0         0.0         0.0         0.0         0.0         0.0         0.0         0.0         0.0        0.39E+03
   436  ARG      0.60E+03    0.33E+03     9.2         3.4         0.0         0.0         0.0         0.0         8.5         0.0         0.0         0.0        0.79         39.         2.0         42.         25.         0.0         0.0         0.0         0.0         0.0         0.0         0.0         47.         0.0        0.28E-01     0.0         0.0         0.0         0.0         0.0         0.0         0.0         0.0         0.0         0.0         0.0         0.0        0.11E+04
   437  GLY       1.9         4.8         1.2        0.78         0.0         0.0         0.0         0.0         6.5         0.0         0.0         0.0         1.3         0.0         0.0         0.0         0.0         0.0         0.0         0.0         0.0         0.0         0.0         0.0         9.6         0.0        0.82         0.0         0.0         0.0         0.0         0.0         0.0         0.0         0.0         0.0         0.0         0.0         0.0         27.    
   438  VAL       3.5         19.         16.         2.6        0.58E-01     0.0         0.0         0.0         7.4         0.0         0.0         0.0         1.2         58.         0.0         0.0         0.0         0.0         0.0         0.0         0.0         0.0         0.0         0.0         2.2         0.0        0.39         0.0         0.0         0.0         0.0         0.0         0.0         0.0         0.0         0.0         0.0         0.0         0.0        0.11E+03
   439  HYP       4.7        0.17E+03     45.        0.71        0.58E-01     0.0         0.0         0.0         0.0         0.0         0.0         0.0        0.62         0.0         0.0         0.0         0.0         0.0         0.0         0.0         0.0         0.0         0.0         0.0         8.8         0.0         9.2         0.0         0.0         0.0         0.0         0.0         0.0         0.0         0.0         0.0         0.0         0.0         0.0        0.24E+03
   440  GLY       1.3         17.         2.1         1.0         0.0         0.0         0.0         0.0         7.3         0.0         0.0         0.0        0.21         0.0         0.0         0.0         0.0         0.0         0.0         0.0         0.0         0.0         0.0         0.0         53.         0.0         1.0         0.0         0.0         0.0         0.0         0.0         0.0         0.0         0.0         0.0         0.0         0.0         0.0         83.    
   441  PRO       2.7         56.         32.         5.5        0.49         0.0         0.0         0.0         6.6         0.0         0.0         0.0         5.7         28.         37.         35.         0.0         0.0         0.0         0.0         0.0         0.0         0.0         0.0         18.         0.0        0.93         0.0         0.0         0.0         0.0         0.0         0.0         0.0         0.0         0.0         0.0         0.0         0.0        0.23E+03
   442  HYP       6.7        0.17E+03     63.         2.7        0.49         0.0         0.0         0.0         0.0         0.0         0.0         0.0         5.5         0.0         0.0         0.0         0.0         0.0         0.0         0.0         0.0         0.0         0.0         0.0         6.3         0.0         9.7         0.0         0.0         0.0         0.0         0.0         0.0         0.0         0.0         0.0         0.0         0.0         0.0        0.27E+03
   443  GLY      0.97         9.7         4.7         4.3         2.3         0.0         0.0         0.0         7.1         0.0         0.0         0.0         1.9         0.0         0.0         0.0         0.0         0.0         0.0         0.0         0.0         0.0         0.0         0.0         56.         0.0         3.4         0.0         0.0         0.0         0.0         0.0         0.0         0.0         0.0         0.0         0.0         0.0         0.0         90.    
   444  ALA       1.4         17.         13.         7.7         1.4         0.0         0.0         0.0         10.         0.0         0.0         0.0         3.7         0.0         0.0         0.0         0.0         0.0         0.0         0.0         0.0         0.0         0.0         0.0        0.17E+03     0.0         4.8         0.0         0.0         0.0         0.0         0.0         0.0         0.0         0.0         0.0         0.0         0.0         0.0        0.23E+03
   445  VAL       2.2         83.         16.         25.        0.97         0.0         0.0         0.0         9.3         0.0         0.0         0.0         2.3         41.         0.0         0.0         0.0         0.0         0.0         0.0         0.0         0.0         0.0         0.0         34.         0.0         2.4         0.0         0.0         0.0         0.0         0.0         0.0         0.0         0.0         0.0         0.0         0.0         0.0        0.22E+03
   446  GLY       1.5         6.4        0.89         1.0        0.23         0.0         0.0         0.0         10.         0.0         0.0         0.0        0.55         0.0         0.0         0.0         0.0         0.0         0.0         0.0         0.0         0.0         0.0         0.0         17.         0.0         1.1         0.0         0.0         0.0         0.0         0.0         0.0         0.0         0.0         0.0         0.0         0.0         0.0         39.    
   447  PRO       2.5         62.         26.         3.6        0.15         0.0         0.0         0.0         12.         0.0         0.0         0.0         1.9         29.         37.         33.         0.0         0.0         0.0         0.0         0.0         0.0         0.0         0.0        0.11E+03     0.0        0.28         0.0         0.0         0.0         0.0         0.0         0.0         0.0         0.0         0.0         0.0         0.0         0.0        0.32E+03
   448  ALA       1.3         5.1         15.         2.8        0.60         0.0         0.0         0.0         10.         0.0         0.0         0.0         2.6         0.0         0.0         0.0         0.0         0.0         0.0         0.0         0.0         0.0         0.0         0.0        0.22E+03     0.0         0.0         0.0         0.0         0.0         0.0         0.0         0.0         0.0         0.0         0.0         0.0         0.0         0.0        0.26E+03
   449  GLY      0.50         4.0         2.9        0.98         0.0         0.0         0.0         0.0         12.         0.0         0.0         0.0         2.2         0.0         0.0         0.0         0.0         0.0         0.0         0.0         0.0         0.0         0.0         0.0        0.12E+03     0.0         0.0         0.0         0.0         0.0         0.0         0.0         0.0         0.0         0.0         0.0         0.0         0.0         0.0        0.15E+03
   450  LYS      0.89         16.         15.         2.1        0.30E-01     0.0         0.0         0.0         9.3         0.0         0.0         0.0         2.1         35.         40.         30.         25.         0.0         0.0         0.0         0.0         0.0         0.0         0.0        0.23E+03     0.0         0.0         0.0         0.0         0.0         0.0         0.0         0.0         0.0         0.0         0.0         0.0         0.0         0.0        0.40E+03
   451  ASP      0.46         72.         17.         24.        0.30E-01     0.0         0.0         0.0         9.3         0.0         0.0         0.0        0.97         51.         18.         0.0         0.0         0.0         0.0         0.0         0.0         0.0         0.0         0.0        0.15E+03     0.0         0.0         0.0         0.0         0.0         0.0         0.0         0.0         0.0         0.0         0.0         0.0         0.0         0.0        0.34E+03
   452  GLY      0.24         2.0         1.1         1.2         0.0         0.0         0.0         0.0         6.5         0.0         0.0         0.0        0.43         0.0         0.0         0.0         0.0         0.0         0.0         0.0         0.0         0.0         0.0         0.0         50.         0.0         0.0         0.0         0.0         0.0         0.0         0.0         0.0         0.0         0.0         0.0         0.0         0.0         0.0         61.    
   453  GLU      0.61         73.         13.         28.         0.0         0.0         0.0         0.0         15.         0.0         0.0         0.0        0.44         1.4        0.43        0.29E-02     0.0         0.0         0.0         0.0         0.0         0.0         0.0         0.0        0.17E+03     0.0         0.0         0.0         0.0         0.0         0.0         0.0         0.0         0.0         0.0         0.0         0.0         0.0         0.0        0.31E+03
   454  ALA      0.70         4.1         11.         1.4         0.0         0.0         0.0         0.0         9.4         0.0         0.0         0.0         1.6         0.0         0.0         0.0         0.0         0.0         0.0         0.0         0.0         0.0         0.0         0.0        0.25E+03     0.0         0.0         0.0         0.0         0.0         0.0         0.0         0.0         0.0         0.0         0.0         0.0         0.0         0.0        0.28E+03
   455  GLY       1.0         13.        0.20         1.0        0.41         0.0         0.0         0.0         10.         0.0         0.0         0.0         2.7         0.0         0.0         0.0         0.0         0.0         0.0         0.0         0.0         0.0         0.0         0.0         98.         0.0         0.0         0.0         0.0         0.0         0.0         0.0         0.0         0.0         0.0         0.0         0.0         0.0         0.0        0.13E+03
   456  ALA       1.2         11.         15.         1.5        0.62         0.0         0.0         0.0         11.         0.0         0.0         0.0         1.7         0.0         0.0         0.0         0.0         0.0         0.0         0.0         0.0         0.0         0.0         0.0        0.17E+03     0.0         0.0         0.0         0.0         0.0         0.0         0.0         0.0         0.0         0.0         0.0         0.0         0.0         0.0        0.21E+03
   457  GLN       2.4         17.         13.         2.3        0.80         0.0         0.0         0.0         7.5         0.0         0.0         0.0         1.2        0.71         42.         2.9         0.0         0.0         0.0         0.0         0.0         0.0         0.0         0.0        0.25E+03     0.0         1.4         0.0         0.0         0.0         0.0         0.0         0.0         0.0         0.0         0.0         0.0         0.0         0.0        0.34E+03
   458  GLY      0.36         5.1        0.68         1.0        0.21         0.0         0.0         0.0         6.7         0.0         0.0         0.0         1.1         0.0         0.0         0.0         0.0         0.0         0.0         0.0         0.0         0.0         0.0         0.0         83.         0.0        0.64         0.0         0.0         0.0         0.0         0.0         0.0         0.0         0.0         0.0         0.0         0.0         0.0         98.    
   459  PRO       1.2         53.         28.         6.0        0.20         0.0         0.0         0.0         7.6         0.0         0.0         0.0         2.6         30.         1.2         5.1         0.0         0.0         0.0         0.0         0.0         0.0         0.0         0.0         9.9         0.0         0.0         0.0         0.0         0.0         0.0         0.0         0.0         0.0         0.0         0.0         0.0         0.0         0.0        0.15E+03
   460  HYP       5.1        0.16E+03     45.         1.0         0.0         0.0         0.0         0.0         0.0         0.0         0.0         0.0         2.3         0.0         0.0         0.0         0.0         0.0         0.0         0.0         0.0         0.0         0.0         0.0         6.8         0.0         11.         0.0         0.0         0.0         0.0         0.0         0.0         0.0         0.0         0.0         0.0         0.0         0.0        0.23E+03
   461  GLY       1.6         14.         2.6        0.67         0.0         0.0         0.0         0.0         5.7         0.0         0.0         0.0        0.58         0.0         0.0         0.0         0.0         0.0         0.0         0.0         0.0         0.0         0.0         0.0         39.         0.0        0.27         0.0         0.0         0.0         0.0         0.0         0.0         0.0         0.0         0.0         0.0         0.0         0.0         65.    
   462  PRO       1.9        0.11E+03     28.         24.         0.0         0.0         0.0         0.0         8.7         0.0         0.0         0.0        0.76         24.         36.         39.         0.0         0.0         0.0         0.0         0.0         0.0         0.0         0.0         36.         0.0         1.9         0.0         0.0         0.0         0.0         0.0         0.0         0.0         0.0         0.0         0.0         0.0         0.0        0.31E+03
   463  ALA       1.7         10.         3.5         2.1        0.40         0.0         0.0         0.0         7.5         0.0         0.0         0.0         2.0         0.0         0.0         0.0         0.0         0.0         0.0         0.0         0.0         0.0         0.0         0.0        0.14E+03     0.0         2.0         0.0         0.0         0.0         0.0         0.0         0.0         0.0         0.0         0.0         0.0         0.0         0.0        0.17E+03
   464  GLY       1.3         17.        0.62        0.97        0.61         0.0         0.0         0.0         7.6         0.0         0.0         0.0         12.         0.0         0.0         0.0         0.0         0.0         0.0         0.0         0.0         0.0         0.0         0.0         49.         0.0        0.31         0.0         0.0         0.0         0.0         0.0         0.0         0.0         0.0         0.0         0.0         0.0         0.0         89.    
   465  PRO       1.8         59.         34.         3.4        0.12         0.0         0.0         0.0         10.         0.0         0.0         0.0         11.         23.         36.         40.         0.0         0.0         0.0         0.0         0.0         0.0         0.0         0.0        0.11E+03     0.0         1.6         0.0         0.0         0.0         0.0         0.0         0.0         0.0         0.0         0.0         0.0         0.0         0.0        0.33E+03
   466  ALA       1.3         74.         17.         26.        0.41         0.0         0.0         0.0         9.4         0.0         0.0         0.0         1.5         0.0         0.0         0.0         0.0         0.0         0.0         0.0         0.0         0.0         0.0         0.0        0.22E+03     0.0         1.4         0.0         0.0         0.0         0.0         0.0         0.0         0.0         0.0         0.0         0.0         0.0         0.0        0.35E+03
   467  GLY       1.0         10.        0.47        0.56         0.0         0.0         0.0         0.0         9.2         0.0         0.0         0.0         1.4         0.0         0.0         0.0         0.0         0.0         0.0         0.0         0.0         0.0         0.0         0.0         61.         0.0         0.0         0.0         0.0         0.0         0.0         0.0         0.0         0.0         0.0         0.0         0.0         0.0         0.0         83.    
   468  GLU      0.74         19.         6.1         2.1        0.21         0.0         0.0         0.0         9.5         0.0         0.0         0.0         1.0         38.         37.         2.2         0.0         0.0         0.0         0.0         0.0         0.0         0.0         0.0        0.14E+03     0.0         0.0         0.0         0.0         0.0         0.0         0.0         0.0         0.0         0.0         0.0         0.0         0.0         0.0        0.26E+03
   469  ARG      0.60E+03    0.33E+03     7.9         4.2        0.40         0.0         0.0         0.0         10.         0.0         0.0         0.0         2.2        0.29        0.25         38.         3.5         0.0         0.0         0.0         0.0         0.0         0.0         0.0         40.         0.0         0.0         0.0         0.0         0.0         0.0         0.0         0.0         0.0         0.0         0.0         0.0         0.0         0.0        0.10E+04
   470  GLY      0.65         9.3        0.87         1.7         0.0         0.0         0.0         0.0         8.5         0.0         0.0         0.0         4.3         0.0         0.0         0.0         0.0         0.0         0.0         0.0         0.0         0.0         0.0         0.0         32.         0.0         0.0         0.0         0.0         0.0         0.0         0.0         0.0         0.0         0.0         0.0         0.0         0.0         0.0         57.    
   471  GLU       1.9         91.         11.         26.        0.57         0.0         0.0         0.0         12.         0.0         0.0         0.0         2.2         43.        0.29         6.4         0.0         0.0         0.0         0.0         0.0         0.0         0.0         0.0        0.16E+03     0.0         0.0         0.0         0.0         0.0         0.0         0.0         0.0         0.0         0.0         0.0         0.0         0.0         0.0        0.35E+03
   472  GLN       2.6         48.         7.0         3.8        0.80         0.0         0.0         0.0         11.         0.0         0.0         0.0         2.2         1.5         1.9        0.24E-01     0.0         0.0         0.0         0.0         0.0         0.0         0.0         0.0        0.18E+03     0.0         0.0         0.0         0.0         0.0         0.0         0.0         0.0         0.0         0.0         0.0         0.0         0.0         0.0        0.26E+03
   473  GLY       1.6         17.         1.4         2.0        0.29         0.0         0.0         0.0         6.6         0.0         0.0         0.0         2.5         0.0         0.0         0.0         0.0         0.0         0.0         0.0         0.0         0.0         0.0         0.0         30.         0.0         0.0         0.0         0.0         0.0         0.0         0.0         0.0         0.0         0.0         0.0         0.0         0.0         0.0         62.    
   474  PRO       1.3         54.         19.         5.7        0.44E-02     0.0         0.0         0.0         8.2         0.0         0.0         0.0         1.5         1.4         1.8         3.1         0.0         0.0         0.0         0.0         0.0         0.0         0.0         0.0         39.         0.0         0.0         0.0         0.0         0.0         0.0         0.0         0.0         0.0         0.0         0.0         0.0         0.0         0.0        0.13E+03
   475  ALA      0.64         74.         11.         24.        0.16         0.0         0.0         0.0         7.5         0.0         0.0         0.0         2.4         0.0         0.0         0.0         0.0         0.0         0.0         0.0         0.0         0.0         0.0         0.0        0.16E+03     0.0        0.45         0.0         0.0         0.0         0.0         0.0         0.0         0.0         0.0         0.0         0.0         0.0         0.0        0.28E+03
   476  GLY      0.48         10.        0.98         1.1        0.12         0.0         0.0         0.0         6.0         0.0         0.0         0.0         2.9         0.0         0.0         0.0         0.0         0.0         0.0         0.0         0.0         0.0         0.0         0.0         42.         0.0        0.11         0.0         0.0         0.0         0.0         0.0         0.0         0.0         0.0         0.0         0.0         0.0         0.0         64.    
   477  SER       2.1         24.         16.         3.0         1.1         0.0         0.0         0.0         9.6         0.0         0.0         0.0         4.2         1.2         0.0         0.0         0.0         0.0         0.0         0.0         0.0         0.0         0.0         0.0         68.         0.0         0.0         0.0         0.0         0.0         0.0         0.0         0.0         0.0         0.0         0.0         0.0         0.0         0.0        0.13E+03
   478  HYP       7.5        0.18E+03     53.         1.1         1.1         0.0         0.0         0.0         0.0         0.0         0.0         0.0         2.6         0.0         0.0         0.0         0.0         0.0         0.0         0.0         0.0         0.0         0.0         0.0         16.         0.0         7.8         0.0         0.0         0.0         0.0         0.0         0.0         0.0         0.0         0.0         0.0         0.0         0.0        0.27E+03
   479  GLY       2.2         7.9         2.5         2.1        0.21         0.0         0.0         0.0         7.1         0.0         0.0         0.0        0.90         0.0         0.0         0.0         0.0         0.0         0.0         0.0         0.0         0.0         0.0         0.0         32.         0.0         1.3         0.0         0.0         0.0         0.0         0.0         0.0         0.0         0.0         0.0         0.0         0.0         0.0         57.    
   480  PHE       2.6         24.         17.         4.5        0.15         0.0         0.0         0.0         15.         0.0         0.0         0.0         6.1        0.11         52.         0.0         0.0         0.0         0.0         0.0         0.0         0.0         0.0         0.0         54.         0.0         3.9         0.0         0.0         0.0         0.0         0.0         0.0         0.0         0.0         0.0         0.0         0.0         0.0        0.18E+03
   481  GLN       1.9         86.         17.         29.        0.54E-01     0.0         0.0         0.0         14.         0.0         0.0         0.0         5.4         40.         2.5         3.8         0.0         0.0         0.0         0.0         0.0         0.0         0.0         0.0        0.25E+03     0.0         1.7         0.0         0.0         0.0         0.0         0.0         0.0         0.0         0.0         0.0         0.0         0.0         0.0        0.45E+03
   482  GLY       1.3         16.        0.76        0.56        0.39         0.0         0.0         0.0         5.1         0.0         0.0         0.0         1.2         0.0         0.0         0.0         0.0         0.0         0.0         0.0         0.0         0.0         0.0         0.0         85.         0.0        0.93         0.0         0.0         0.0         0.0         0.0         0.0         0.0         0.0         0.0         0.0         0.0         0.0        0.11E+03
   483  LEU       2.0         72.         31.         23.        0.24         0.0         0.0         0.0         10.         0.0         0.0         0.0         4.4         3.1         1.3         0.0         0.0         0.0         0.0         0.0         0.0         0.0         0.0         0.0         22.         0.0        0.62         0.0         0.0         0.0         0.0         0.0         0.0         0.0         0.0         0.0         0.0         0.0         0.0        0.17E+03
   484  HYP       4.3        0.17E+03     47.         3.2        0.59         0.0         0.0         0.0         0.0         0.0         0.0         0.0         3.3         0.0         0.0         0.0         0.0         0.0         0.0         0.0         0.0         0.0         0.0         0.0         3.4         0.0         15.         0.0         0.0         0.0         0.0         0.0         0.0         0.0         0.0         0.0         0.0         0.0         0.0        0.24E+03
   485  GLY       1.5         12.         5.4         4.4         0.0         0.0         0.0         0.0         5.2         0.0         0.0         0.0        0.38         0.0         0.0         0.0         0.0         0.0         0.0         0.0         0.0         0.0         0.0         0.0         6.6         0.0        0.99E-01     0.0         0.0         0.0         0.0         0.0         0.0         0.0         0.0         0.0         0.0         0.0         0.0         36.    
   486  PRO       1.6        0.11E+03     29.         24.        0.13         0.0         0.0         0.0         8.8         0.0         0.0         0.0        0.99         2.6        0.73         1.3         0.0         0.0         0.0         0.0         0.0         0.0         0.0         0.0         35.         0.0         1.3         0.0         0.0         0.0         0.0         0.0         0.0         0.0         0.0         0.0         0.0         0.0         0.0        0.21E+03
   487  ALA      0.96         5.5         7.2        0.94         0.0         0.0         0.0         0.0         7.9         0.0         0.0         0.0         1.0         0.0         0.0         0.0         0.0         0.0         0.0         0.0         0.0         0.0         0.0         0.0        0.17E+03     0.0         1.4         0.0         0.0         0.0         0.0         0.0         0.0         0.0         0.0         0.0         0.0         0.0         0.0        0.20E+03
   488  GLY       1.1         9.4         1.0        0.70         0.0         0.0         0.0         0.0         7.7         0.0         0.0         0.0        0.87         0.0         0.0         0.0         0.0         0.0         0.0         0.0         0.0         0.0         0.0         0.0         36.         0.0         1.4         0.0         0.0         0.0         0.0         0.0         0.0         0.0         0.0         0.0         0.0         0.0         0.0         58.    
   489  PRO       2.6         59.         29.         3.7        0.26         0.0         0.0         0.0         13.         0.0         0.0         0.0         5.3         29.         38.         34.         0.0         0.0         0.0         0.0         0.0         0.0         0.0         0.0         9.9         0.0         2.7         0.0         0.0         0.0         0.0         0.0         0.0         0.0         0.0         0.0         0.0         0.0         0.0        0.23E+03
   490  HYP       3.1        0.17E+03     45.         2.1        0.26         0.0         0.0         0.0         0.0         0.0         0.0         0.0         4.9         0.0         0.0         0.0         0.0         0.0         0.0         0.0         0.0         0.0         0.0         0.0         7.4         0.0         5.3         0.0         0.0         0.0         0.0         0.0         0.0         0.0         0.0         0.0         0.0         0.0         0.0        0.24E+03
   491  GLY       1.9         7.4         2.9         2.7         0.0         0.0         0.0         0.0         5.6         0.0         0.0         0.0        0.79         0.0         0.0         0.0         0.0         0.0         0.0         0.0         0.0         0.0         0.0         0.0         62.         0.0        0.94         0.0         0.0         0.0         0.0         0.0         0.0         0.0         0.0         0.0         0.0         0.0         0.0         84.    
   492  GLU       2.5         13.         7.8         1.5        0.30         0.0         0.0         0.0         9.8         0.0         0.0         0.0        0.98         39.         35.         9.4         0.0         0.0         0.0         0.0         0.0         0.0         0.0         0.0        0.19E+03     0.0         1.3         0.0         0.0         0.0         0.0         0.0         0.0         0.0         0.0         0.0         0.0         0.0         0.0        0.31E+03
   493  ALA       1.1         5.7         5.5         1.0        0.30         0.0         0.0         0.0         8.1         0.0         0.0         0.0        0.73         0.0         0.0         0.0         0.0         0.0         0.0         0.0         0.0         0.0         0.0         0.0        0.19E+03     0.0        0.76         0.0         0.0         0.0         0.0         0.0         0.0         0.0         0.0         0.0         0.0         0.0         0.0        0.22E+03
   494  GLY       1.4         6.4        0.32E-01    0.67         0.0         0.0         0.0         0.0         5.6         0.0         0.0         0.0         1.8         0.0         0.0         0.0         0.0         0.0         0.0         0.0         0.0         0.0         0.0         0.0         55.         0.0         3.2         0.0         0.0         0.0         0.0         0.0         0.0         0.0         0.0         0.0         0.0         0.0         0.0         74.    
   495  LYS       3.2         30.         10.         1.7        0.73E-01     0.0         0.0         0.0         10.         0.0         0.0         0.0         1.7         39.         1.2         31.         1.5         0.0         0.0         0.0         0.0         0.0         0.0         0.0        0.12E+03     0.0        0.14         0.0         0.0         0.0         0.0         0.0         0.0         0.0         0.0         0.0         0.0         0.0         0.0        0.25E+03
   496  HYP       4.8        0.16E+03     44.         1.4        0.73E-01     0.0         0.0         0.0         0.0         0.0         0.0         0.0        0.47         0.0         0.0         0.0         0.0         0.0         0.0         0.0         0.0         0.0         0.0         0.0         20.         0.0         8.8         0.0         0.0         0.0         0.0         0.0         0.0         0.0         0.0         0.0         0.0         0.0         0.0        0.24E+03
   497  GLY       1.5         5.4         2.3         1.7         0.0         0.0         0.0         0.0         6.0         0.0         0.0         0.0        0.31         0.0         0.0         0.0         0.0         0.0         0.0         0.0         0.0         0.0         0.0         0.0         32.         0.0        0.33         0.0         0.0         0.0         0.0         0.0         0.0         0.0         0.0         0.0         0.0         0.0         0.0         50.    
   498  GLU       2.0         17.         11.         3.5         0.0         0.0         0.0         0.0         9.5         0.0         0.0         0.0         2.5         3.7        0.25        0.30         0.0         0.0         0.0         0.0         0.0         0.0         0.0         0.0        0.19E+03     0.0         3.0         0.0         0.0         0.0         0.0         0.0         0.0         0.0         0.0         0.0         0.0         0.0         0.0        0.24E+03
   499  GLN       1.7         22.         4.5         4.9         0.0         0.0         0.0         0.0         9.0         0.0         0.0         0.0         3.8         45.         3.7         1.0         0.0         0.0         0.0         0.0         0.0         0.0         0.0         0.0        0.17E+03     0.0        0.31         0.0         0.0         0.0         0.0         0.0         0.0         0.0         0.0         0.0         0.0         0.0         0.0        0.26E+03
   500  GLY      0.50         10.        0.11        0.82        0.34E-01     0.0         0.0         0.0         6.8         0.0         0.0         0.0         2.4         0.0         0.0         0.0         0.0         0.0         0.0         0.0         0.0         0.0         0.0         0.0         35.         0.0         1.4         0.0         0.0         0.0         0.0         0.0         0.0         0.0         0.0         0.0         0.0         0.0         0.0         58.    
   501  VAL       1.3         22.         12.         2.3        0.36         0.0         0.0         0.0         6.3         0.0         0.0         0.0         2.2        0.98         0.0         0.0         0.0         0.0         0.0         0.0         0.0         0.0         0.0         0.0         22.         0.0        0.47         0.0         0.0         0.0         0.0         0.0         0.0         0.0         0.0         0.0         0.0         0.0         0.0         69.    
   502  HYP       4.5        0.16E+03     44.         1.3        0.29         0.0         0.0         0.0         0.0         0.0         0.0         0.0         1.4         0.0         0.0         0.0         0.0         0.0         0.0         0.0         0.0         0.0         0.0         0.0         11.         0.0         10.         0.0         0.0         0.0         0.0         0.0         0.0         0.0         0.0         0.0         0.0         0.0         0.0        0.23E+03
   503  GLY       1.1         10.         1.3         2.2        0.34E-01     0.0         0.0         0.0         5.1         0.0         0.0         0.0         1.1         0.0         0.0         0.0         0.0         0.0         0.0         0.0         0.0         0.0         0.0         0.0         62.         0.0        0.19E-01     0.0         0.0         0.0         0.0         0.0         0.0         0.0         0.0         0.0         0.0         0.0         0.0         82.    
   504  ASP       2.4         13.         1.6         1.4        0.32         0.0         0.0         0.0         6.5         0.0         0.0         0.0         1.8         48.         21.         0.0         0.0         0.0         0.0         0.0         0.0         0.0         0.0         0.0         96.         0.0        0.44         0.0         0.0         0.0         0.0         0.0         0.0         0.0         0.0         0.0         0.0         0.0         0.0        0.19E+03
   505  LEU       2.7        0.14E+03     30.         42.        0.17         0.0         0.0         0.0         6.9         0.0         0.0         0.0         1.4         3.0         5.6         0.0         0.0         0.0         0.0         0.0         0.0         0.0         0.0         0.0         35.         0.0        0.63         0.0         0.0         0.0         0.0         0.0         0.0         0.0         0.0         0.0         0.0         0.0         0.0        0.27E+03
   506  GLY       2.3         9.0         1.0        0.72         0.0         0.0         0.0         0.0         5.7         0.0         0.0         0.0         2.2         0.0         0.0         0.0         0.0         0.0         0.0         0.0         0.0         0.0         0.0         0.0         36.         0.0        0.71         0.0         0.0         0.0         0.0         0.0         0.0         0.0         0.0         0.0         0.0         0.0         0.0         58.    
   507  ALA       3.7         16.         12.         2.0        0.33         0.0         0.0         0.0         4.5         0.0         0.0         0.0         4.8         0.0         0.0         0.0         0.0         0.0         0.0         0.0         0.0         0.0         0.0         0.0        0.17E+03     0.0        0.28         0.0         0.0         0.0         0.0         0.0         0.0         0.0         0.0         0.0         0.0         0.0         0.0        0.22E+03
   508  HYP       5.3        0.17E+03     85.         1.3        0.33         0.0         0.0         0.0         0.0         0.0         0.0         0.0         3.3         0.0         0.0         0.0         0.0         0.0         0.0         0.0         0.0         0.0         0.0         0.0         33.         0.0         4.4         0.0         0.0         0.0         0.0         0.0         0.0         0.0         0.0         0.0         0.0         0.0         0.0        0.31E+03
   509  GLY       2.2         14.         2.7         3.7         0.0         0.0         0.0         0.0         6.7         0.0         0.0         0.0        0.25         0.0         0.0         0.0         0.0         0.0         0.0         0.0         0.0         0.0         0.0         0.0         28.         0.0        0.33         0.0         0.0         0.0         0.0         0.0         0.0         0.0         0.0         0.0         0.0         0.0         0.0         58.    
   510  PRO       3.4         57.         23.         2.3         0.0         0.0         0.0         0.0         9.2         0.0         0.0         0.0        0.88         30.         38.         33.         0.0         0.0         0.0         0.0         0.0         0.0         0.0         0.0         29.         0.0        0.71         0.0         0.0         0.0         0.0         0.0         0.0         0.0         0.0         0.0         0.0         0.0         0.0        0.23E+03
   511  SER       1.6         77.         15.         23.         0.0         0.0         0.0         0.0         12.         0.0         0.0         0.0         2.4         44.         0.0         0.0         0.0         0.0         0.0         0.0         0.0         0.0         0.0         0.0         99.         0.0        0.29         0.0         0.0         0.0         0.0         0.0         0.0         0.0         0.0         0.0         0.0         0.0         0.0        0.27E+03
   512  GLY       1.4         14.        0.20        0.64         0.0         0.0         0.0         0.0         6.8         0.0         0.0         0.0         2.0         0.0         0.0         0.0         0.0         0.0         0.0         0.0         0.0         0.0         0.0         0.0         49.         0.0        0.44E-01     0.0         0.0         0.0         0.0         0.0         0.0         0.0         0.0         0.0         0.0         0.0         0.0         75.    
   513  ALA       1.3         15.         12.         1.1         0.0         0.0         0.0         0.0         11.         0.0         0.0         0.0         1.3         0.0         0.0         0.0         0.0         0.0         0.0         0.0         0.0         0.0         0.0         0.0        0.16E+03     0.0         1.3         0.0         0.0         0.0         0.0         0.0         0.0         0.0         0.0         0.0         0.0         0.0         0.0        0.20E+03
   514  ARG      0.60E+03    0.33E+03     4.7         1.7        0.31         0.0         0.0         0.0         6.9         0.0         0.0         0.0         1.6         34.         2.5         37.         18.         0.0         0.0         0.0         0.0         0.0         0.0         0.0         41.         0.0         0.0         0.0         0.0         0.0         0.0         0.0         0.0         0.0         0.0         0.0         0.0         0.0         0.0        0.11E+04
   515  GLY       1.0         4.3        0.84E-01     1.2        0.53         0.0         0.0         0.0         7.5         0.0         0.0         0.0         1.6         0.0         0.0         0.0         0.0         0.0         0.0         0.0         0.0         0.0         0.0         0.0         26.         0.0         0.0         0.0         0.0         0.0         0.0         0.0         0.0         0.0         0.0         0.0         0.0         0.0         0.0         42.    
   516  GLU       1.6         14.         4.9         2.3        0.59E-01     0.0         0.0         0.0         11.         0.0         0.0         0.0         1.4         39.        0.50        0.26         0.0         0.0         0.0         0.0         0.0         0.0         0.0         0.0        0.13E+03     0.0         0.0         0.0         0.0         0.0         0.0         0.0         0.0         0.0         0.0         0.0         0.0         0.0         0.0        0.21E+03
   517  ARG      0.60E+03    0.39E+03     8.8         22.         0.0         0.0         0.0         0.0         12.         0.0         0.0         0.0         1.7         40.         1.1        0.40         4.1         0.0         0.0         0.0         0.0         0.0         0.0         0.0         46.         0.0        0.13         0.0         0.0         0.0         0.0         0.0         0.0         0.0         0.0         0.0         0.0         0.0         0.0        0.11E+04
   518  GLY      0.91         5.7        0.51        0.86        0.87E-01     0.0         0.0         0.0         7.5         0.0         0.0         0.0         2.7         0.0         0.0         0.0         0.0         0.0         0.0         0.0         0.0         0.0         0.0         0.0         9.8         0.0        0.72         0.0         0.0         0.0         0.0         0.0         0.0         0.0         0.0         0.0         0.0         0.0         0.0         29.    
   519  PHE       4.8         30.         15.         2.3        0.85         0.0         0.0         0.0         9.2         0.0         0.0         0.0         3.7         45.         1.1         0.0         0.0         0.0         0.0         0.0         0.0         0.0         0.0         0.0         8.4         0.0        0.21         0.0         0.0         0.0         0.0         0.0         0.0         0.0         0.0         0.0         0.0         0.0         0.0        0.12E+03
   520  HYP       5.0        0.18E+03     88.         1.6        0.82         0.0         0.0         0.0         0.0         0.0         0.0         0.0         2.3         0.0         0.0         0.0         0.0         0.0         0.0         0.0         0.0         0.0         0.0         0.0         13.         0.0         10.         0.0         0.0         0.0         0.0         0.0         0.0         0.0         0.0         0.0         0.0         0.0         0.0        0.30E+03
   521  GLY      0.79         6.1         1.5         1.7        0.95E-01     0.0         0.0         0.0         4.8         0.0         0.0         0.0        0.21         0.0         0.0         0.0         0.0         0.0         0.0         0.0         0.0         0.0         0.0         0.0         90.         0.0         1.3         0.0         0.0         0.0         0.0         0.0         0.0         0.0         0.0         0.0         0.0         0.0         0.0        0.11E+03
   522  GLU       1.3         9.5         5.3         3.5        0.30         0.0         0.0         0.0         11.         0.0         0.0         0.0         1.9         3.0        0.16         1.0         0.0         0.0         0.0         0.0         0.0         0.0         0.0         0.0        0.13E+03     0.0        0.80         0.0         0.0         0.0         0.0         0.0         0.0         0.0         0.0         0.0         0.0         0.0         0.0        0.17E+03
   523  ARG      0.60E+03    0.33E+03     3.4         2.6         0.0         0.0         0.0         0.0         8.0         0.0         0.0         0.0         2.9         40.        0.86         36.         35.         0.0         0.0         0.0         0.0         0.0         0.0         0.0         38.         0.0         2.8         0.0         0.0         0.0         0.0         0.0         0.0         0.0         0.0         0.0         0.0         0.0         0.0        0.11E+04
   524  GLY       1.5         12.         1.3        0.69         0.0         0.0         0.0         0.0         5.7         0.0         0.0         0.0         1.3         0.0         0.0         0.0         0.0         0.0         0.0         0.0         0.0         0.0         0.0         0.0         7.5         0.0        0.31         0.0         0.0         0.0         0.0         0.0         0.0         0.0         0.0         0.0         0.0         0.0         0.0         31.    
   525  VAL       1.4         78.         12.         26.         0.0         0.0         0.0         0.0         7.6         0.0         0.0         0.0        0.76         56.         0.0         0.0         0.0         0.0         0.0         0.0         0.0         0.0         0.0         0.0         40.         0.0         1.2         0.0         0.0         0.0         0.0         0.0         0.0         0.0         0.0         0.0         0.0         0.0         0.0        0.22E+03
   526  GLN       1.7         11.         6.2         2.2         0.0         0.0         0.0         0.0         14.         0.0         0.0         0.0         1.0         2.6         1.6         6.7         0.0         0.0         0.0         0.0         0.0         0.0         0.0         0.0        0.15E+03     0.0        0.90         0.0         0.0         0.0         0.0         0.0         0.0         0.0         0.0         0.0         0.0         0.0         0.0        0.20E+03
   527  GLY       1.7         4.4         1.2         1.7        0.17         0.0         0.0         0.0         10.         0.0         0.0         0.0         2.0         0.0         0.0         0.0         0.0         0.0         0.0         0.0         0.0         0.0         0.0         0.0         38.         0.0         1.6         0.0         0.0         0.0         0.0         0.0         0.0         0.0         0.0         0.0         0.0         0.0         0.0         60.    
   528  PRO       3.6         71.         32.         2.4        0.39         0.0         0.0         0.0         24.         0.0         0.0         0.0         4.1         28.         38.         35.         0.0         0.0         0.0         0.0         0.0         0.0         0.0         0.0         66.         0.0         0.0         0.0         0.0         0.0         0.0         0.0         0.0         0.0         0.0         0.0         0.0         0.0         0.0        0.31E+03
   529  HYP       8.1        0.24E+03     43.        0.36         1.3         0.0         0.0         0.0         0.0         0.0         0.0         0.0         2.4         0.0         0.0         0.0         0.0         0.0         0.0         0.0         0.0         0.0         0.0         0.0         15.         0.0         14.         0.0         0.0         0.0         0.0         0.0         0.0         0.0         0.0         0.0         0.0         0.0         0.0        0.33E+03
   530  GLY       1.2         9.0         1.1        0.85         0.0         0.0         0.0         0.0         14.         0.0         0.0         0.0        0.29         0.0         0.0         0.0         0.0         0.0         0.0         0.0         0.0         0.0         0.0         0.0         36.         0.0        0.22         0.0         0.0         0.0         0.0         0.0         0.0         0.0         0.0         0.0         0.0         0.0         0.0         63.    
   531  PRO       2.0         63.         31.         1.1        0.72         0.0         0.0         0.0         11.         0.0         0.0         0.0         1.9         31.         37.         31.         0.0         0.0         0.0         0.0         0.0         0.0         0.0         0.0        0.12E+03     0.0         1.4         0.0         0.0         0.0         0.0         0.0         0.0         0.0         0.0         0.0         0.0         0.0         0.0        0.33E+03
   532  ALA       1.9         17.         14.         3.1        0.57         0.0         0.0         0.0         13.         0.0         0.0         0.0         1.8         0.0         0.0         0.0         0.0         0.0         0.0         0.0         0.0         0.0         0.0         0.0        0.27E+03     0.0         1.6         0.0         0.0         0.0         0.0         0.0         0.0         0.0         0.0         0.0         0.0         0.0         0.0        0.32E+03
   533  GLY       1.8         9.7         2.5        0.40         0.0         0.0         0.0         0.0         8.6         0.0         0.0         0.0        0.27         0.0         0.0         0.0         0.0         0.0         0.0         0.0         0.0         0.0         0.0         0.0         62.         0.0        0.41         0.0         0.0         0.0         0.0         0.0         0.0         0.0         0.0         0.0         0.0         0.0         0.0         85.    
   534  PRO       2.8         52.         24.         4.0        0.34         0.0         0.0         0.0         8.9         0.0         0.0         0.0        0.67        0.59        0.51         4.5         0.0         0.0         0.0         0.0         0.0         0.0         0.0         0.0         12.         0.0        0.34         0.0         0.0         0.0         0.0         0.0         0.0         0.0         0.0         0.0         0.0         0.0         0.0        0.11E+03
   535  ARG      0.60E+03    0.33E+03     6.4         2.3         0.0         0.0         0.0         0.0         12.         0.0         0.0         0.0         1.0         2.3        0.49         38.         34.         0.0         0.0         0.0         0.0         0.0         0.0         0.0         14.         0.0         0.0         0.0         0.0         0.0         0.0         0.0         0.0         0.0         0.0         0.0         0.0         0.0         0.0        0.10E+04
   536  GLY       1.2         5.6        0.14        0.53         0.0         0.0         0.0         0.0         9.3         0.0         0.0         0.0         1.9         0.0         0.0         0.0         0.0         0.0         0.0         0.0         0.0         0.0         0.0         0.0         29.         0.0         0.0         0.0         0.0         0.0         0.0         0.0         0.0         0.0         0.0         0.0         0.0         0.0         0.0         48.    
   537  ALA       1.3         18.         3.1         1.7         0.0         0.0         0.0         0.0         8.6         0.0         0.0         0.0         2.3         0.0         0.0         0.0         0.0         0.0         0.0         0.0         0.0         0.0         0.0         0.0        0.17E+03     0.0         0.0         0.0         0.0         0.0         0.0         0.0         0.0         0.0         0.0         0.0         0.0         0.0         0.0        0.20E+03
   538  ASN       1.5         14.         5.6         2.1         0.0         0.0         0.0         0.0         9.6         0.0         0.0         0.0         1.6         41.         8.3         0.0         0.0         0.0         0.0         0.0         0.0         0.0         0.0         0.0        0.15E+03     0.0        0.70         0.0         0.0         0.0         0.0         0.0         0.0         0.0         0.0         0.0         0.0         0.0         0.0        0.24E+03
   539  GLY      0.76         5.2         1.0        0.95         0.0         0.0         0.0         0.0         8.4         0.0         0.0         0.0         1.4         0.0         0.0         0.0         0.0         0.0         0.0         0.0         0.0         0.0         0.0         0.0         57.         0.0         1.3         0.0         0.0         0.0         0.0         0.0         0.0         0.0         0.0         0.0         0.0         0.0         0.0         76.    
   540  ALA       1.4         13.         17.         1.1        0.37         0.0         0.0         0.0         6.5         0.0         0.0         0.0         1.1         0.0         0.0         0.0         0.0         0.0         0.0         0.0         0.0         0.0         0.0         0.0        0.17E+03     0.0         0.0         0.0         0.0         0.0         0.0         0.0         0.0         0.0         0.0         0.0         0.0         0.0         0.0        0.21E+03
   541  HYP       5.9        0.18E+03     65.         2.1        0.37         0.0         0.0         0.0         0.0         0.0         0.0         0.0        0.40         0.0         0.0         0.0         0.0         0.0         0.0         0.0         0.0         0.0         0.0         0.0         32.         0.0         10.         0.0         0.0         0.0         0.0         0.0         0.0         0.0         0.0         0.0         0.0         0.0         0.0        0.29E+03
   542  GLY      0.42         11.         3.3         3.3         0.0         0.0         0.0         0.0         6.4         0.0         0.0         0.0         1.3         0.0         0.0         0.0         0.0         0.0         0.0         0.0         0.0         0.0         0.0         0.0         44.         0.0        0.54         0.0         0.0         0.0         0.0         0.0         0.0         0.0         0.0         0.0         0.0         0.0         0.0         70.    
   543  ASN      0.71         13.         5.9         5.0        0.38         0.0         0.0         0.0         5.1         0.0         0.0         0.0         2.0         31.         6.3         0.0         0.0         0.0         0.0         0.0         0.0         0.0         0.0         0.0        0.15E+03     0.0         1.1         0.0         0.0         0.0         0.0         0.0         0.0         0.0         0.0         0.0         0.0         0.0         0.0        0.22E+03
   544  ASP       1.2         13.         4.8         3.9        0.13         0.0         0.0         0.0         9.7         0.0         0.0         0.0         1.5         38.         14.         0.0         0.0         0.0         0.0         0.0         0.0         0.0         0.0         0.0        0.14E+03     0.0         2.3         0.0         0.0         0.0         0.0         0.0         0.0         0.0         0.0         0.0         0.0         0.0         0.0        0.23E+03
   545  GLY      0.86         3.8         2.0        0.55         0.0         0.0         0.0         0.0         7.4         0.0         0.0         0.0         1.2         0.0         0.0         0.0         0.0         0.0         0.0         0.0         0.0         0.0         0.0         0.0         58.         0.0        0.31E-01     0.0         0.0         0.0         0.0         0.0         0.0         0.0         0.0         0.0         0.0         0.0         0.0         73.    
   546  ALA       1.2         10.         7.7         2.8         0.0         0.0         0.0         0.0         7.7         0.0         0.0         0.0         2.7         0.0         0.0         0.0         0.0         0.0         0.0         0.0         0.0         0.0         0.0         0.0        0.21E+03     0.0        0.41         0.0         0.0         0.0         0.0         0.0         0.0         0.0         0.0         0.0         0.0         0.0         0.0        0.24E+03
   547  LYS       1.9         31.         12.         3.4         0.0         0.0         0.0         0.0         11.         0.0         0.0         0.0         3.3         4.0         2.9         1.2         1.1         0.0         0.0         0.0         0.0         0.0         0.0         0.0        0.16E+03     0.0         0.0         0.0         0.0         0.0         0.0         0.0         0.0         0.0         0.0         0.0         0.0         0.0         0.0        0.23E+03
   548  GLY       1.5         8.4         1.2        0.66         0.0         0.0         0.0         0.0         9.3         0.0         0.0         0.0         1.2         0.0         0.0         0.0         0.0         0.0         0.0         0.0         0.0         0.0         0.0         0.0         43.         0.0         0.0         0.0         0.0         0.0         0.0         0.0         0.0         0.0         0.0         0.0         0.0         0.0         0.0         65.    
   549  ASP       1.1         76.         11.         24.         0.0         0.0         0.0         0.0         7.4         0.0         0.0         0.0        0.97        0.30         4.5         0.0         0.0         0.0         0.0         0.0         0.0         0.0         0.0         0.0        0.13E+03     0.0         0.0         0.0         0.0         0.0         0.0         0.0         0.0         0.0         0.0         0.0         0.0         0.0         0.0        0.26E+03
   550  ALA       1.0         75.         10.         23.         0.0         0.0         0.0         0.0         8.5         0.0         0.0         0.0         1.3         0.0         0.0         0.0         0.0         0.0         0.0         0.0         0.0         0.0         0.0         0.0        0.18E+03     0.0        0.47         0.0         0.0         0.0         0.0         0.0         0.0         0.0         0.0         0.0         0.0         0.0         0.0        0.30E+03
   551  GLY      0.83         7.7         1.2        0.88        0.20         0.0         0.0         0.0         8.7         0.0         0.0         0.0        0.92         0.0         0.0         0.0         0.0         0.0         0.0         0.0         0.0         0.0         0.0         0.0         67.         0.0        0.58         0.0         0.0         0.0         0.0         0.0         0.0         0.0         0.0         0.0         0.0         0.0         0.0         88.    
   552  ALA       1.1         14.         16.         1.8        0.30         0.0         0.0         0.0         5.3         0.0         0.0         0.0         1.7         0.0         0.0         0.0         0.0         0.0         0.0         0.0         0.0         0.0         0.0         0.0        0.21E+03     0.0         0.0         0.0         0.0         0.0         0.0         0.0         0.0         0.0         0.0         0.0         0.0         0.0         0.0        0.25E+03
   553  HYP       6.3        0.18E+03     45.         4.6         1.7         0.0         0.0         0.0         0.0         0.0         0.0         0.0         1.5         0.0         0.0         0.0         0.0         0.0         0.0         0.0         0.0         0.0         0.0         0.0         43.         0.0         18.         0.0         0.0         0.0         0.0         0.0         0.0         0.0         0.0         0.0         0.0         0.0         0.0        0.30E+03
   554  GLY       2.3         8.3         2.7         4.1         0.0         0.0         0.0         0.0         7.0         0.0         0.0         0.0         1.3         0.0         0.0         0.0         0.0         0.0         0.0         0.0         0.0         0.0         0.0         0.0         74.         0.0        0.88         0.0         0.0         0.0         0.0         0.0         0.0         0.0         0.0         0.0         0.0         0.0         0.0        0.10E+03
   555  ALA       3.9         23.         8.5         1.3        0.57         0.0         0.0         0.0         5.2         0.0         0.0         0.0         1.4         0.0         0.0         0.0         0.0         0.0         0.0         0.0         0.0         0.0         0.0         0.0        0.15E+03     0.0        0.79         0.0         0.0         0.0         0.0         0.0         0.0         0.0         0.0         0.0         0.0         0.0         0.0        0.20E+03
   556  HYP       4.2        0.16E+03     42.         1.0        0.57         0.0         0.0         0.0         0.0         0.0         0.0         0.0        0.89E-01     0.0         0.0         0.0         0.0         0.0         0.0         0.0         0.0         0.0         0.0         0.0         24.         0.0         9.4         0.0         0.0         0.0         0.0         0.0         0.0         0.0         0.0         0.0         0.0         0.0         0.0        0.24E+03
   557  GLY      0.93         3.2         2.0         2.4         0.0         0.0         0.0         0.0         4.8         0.0         0.0         0.0         1.3         0.0         0.0         0.0         0.0         0.0         0.0         0.0         0.0         0.0         0.0         0.0         21.         0.0         1.1         0.0         0.0         0.0         0.0         0.0         0.0         0.0         0.0         0.0         0.0         0.0         0.0         37.    
   558  SER       1.7         7.1         11.         1.6         0.0         0.0         0.0         0.0         7.7         0.0         0.0         0.0         1.9         38.         0.0         0.0         0.0         0.0         0.0         0.0         0.0         0.0         0.0         0.0        0.11E+03     0.0         1.6         0.0         0.0         0.0         0.0         0.0         0.0         0.0         0.0         0.0         0.0         0.0         0.0        0.18E+03
   559  GLN       1.9         14.         4.1         1.6        0.50E-01     0.0         0.0         0.0         8.0         0.0         0.0         0.0         2.0         42.        0.99         6.9         0.0         0.0         0.0         0.0         0.0         0.0         0.0         0.0         39.         0.0         2.1         0.0         0.0         0.0         0.0         0.0         0.0         0.0         0.0         0.0         0.0         0.0         0.0        0.12E+03
   560  GLY       2.9         19.        0.21         1.5         0.0         0.0         0.0         0.0         5.4         0.0         0.0         0.0         6.5         0.0         0.0         0.0         0.0         0.0         0.0         0.0         0.0         0.0         0.0         0.0         62.         0.0         3.3         0.0         0.0         0.0         0.0         0.0         0.0         0.0         0.0         0.0         0.0         0.0         0.0        0.10E+03
   561  ALA       4.2         50.         13.         5.2        0.46         0.0         0.0         0.0         9.1         0.0         0.0         0.0         12.         0.0         0.0         0.0         0.0         0.0         0.0         0.0         0.0         0.0         0.0         0.0         22.         0.0         0.0         0.0         0.0         0.0         0.0         0.0         0.0         0.0         0.0         0.0         0.0         0.0         0.0        0.12E+03
   562  HYP       9.9        0.18E+03     68.         4.8        0.46         0.0         0.0         0.0         0.0         0.0         0.0         0.0         7.1         0.0         0.0         0.0         0.0         0.0         0.0         0.0         0.0         0.0         0.0         0.0         2.5         0.0         13.         0.0         0.0         0.0         0.0         0.0         0.0         0.0         0.0         0.0         0.0         0.0         0.0        0.29E+03
   563  GLY       1.1         13.         9.0         7.1        0.60         0.0         0.0         0.0         8.0         0.0         0.0         0.0        0.76         0.0         0.0         0.0         0.0         0.0         0.0         0.0         0.0         0.0         0.0         0.0         6.1         0.0        0.14         0.0         0.0         0.0         0.0         0.0         0.0         0.0         0.0         0.0         0.0         0.0         0.0         46.    
   564  LEU      0.76         21.         4.5         4.3        0.25         0.0         0.0         0.0         8.5         0.0         0.0         0.0         1.9        0.39        0.61         0.0         0.0         0.0         0.0         0.0         0.0         0.0         0.0         0.0         47.         0.0        0.81         0.0         0.0         0.0         0.0         0.0         0.0         0.0         0.0         0.0         0.0         0.0         0.0         90.    
   565  GLN       1.5         78.         13.         24.         0.0         0.0         0.0         0.0         8.0         0.0         0.0         0.0         1.7         43.         39.         7.0         0.0         0.0         0.0         0.0         0.0         0.0         0.0         0.0        0.15E+03     0.0        0.49         0.0         0.0         0.0         0.0         0.0         0.0         0.0         0.0         0.0         0.0         0.0         0.0        0.37E+03
   566  GLY       1.6         6.4        0.79        0.70         0.0         0.0         0.0         0.0         6.8         0.0         0.0         0.0         1.9         0.0         0.0         0.0         0.0         0.0         0.0         0.0         0.0         0.0         0.0         0.0         53.         0.0         1.3         0.0         0.0         0.0         0.0         0.0         0.0         0.0         0.0         0.0         0.0         0.0         0.0         72.    
   567  MET       2.8         26.         18.         2.6        0.20         0.0         0.0         0.0         9.2         0.0         0.0         0.0         1.8         33.         35.         36.         0.0         0.0         0.0         0.0         0.0         0.0         0.0         0.0        0.14E+03     0.0        0.27         0.0         0.0         0.0         0.0         0.0         0.0         0.0         0.0         0.0         0.0         0.0         0.0        0.31E+03
   568  HYP       4.6        0.17E+03     46.         2.1        0.35         0.0         0.0         0.0         0.0         0.0         0.0         0.0        0.42         0.0         0.0         0.0         0.0         0.0         0.0         0.0         0.0         0.0         0.0         0.0         31.         0.0         9.6         0.0         0.0         0.0         0.0         0.0         0.0         0.0         0.0         0.0         0.0         0.0         0.0        0.26E+03
   569  GLY       1.3         7.5         2.9         2.1         0.0         0.0         0.0         0.0         6.0         0.0         0.0         0.0        0.31         0.0         0.0         0.0         0.0         0.0         0.0         0.0         0.0         0.0         0.0         0.0         63.         0.0         3.2         0.0         0.0         0.0         0.0         0.0         0.0         0.0         0.0         0.0         0.0         0.0         0.0         86.    
   570  GLU       3.1         82.         14.         26.         2.1         0.0         0.0         0.0         11.         0.0         0.0         0.0         2.2         1.7         30.         9.7         0.0         0.0         0.0         0.0         0.0         0.0         0.0         0.0        0.13E+03     0.0         3.3         0.0         0.0         0.0         0.0         0.0         0.0         0.0         0.0         0.0         0.0         0.0         0.0        0.32E+03
   571  ARG      0.60E+03    0.34E+03     6.1         4.3        0.41         0.0         0.0         0.0         13.         0.0         0.0         0.0         3.1         4.8         3.4         37.         19.         0.0         0.0         0.0         0.0         0.0         0.0         0.0         88.         0.0         4.7         0.0         0.0         0.0         0.0         0.0         0.0         0.0         0.0         0.0         0.0         0.0         0.0        0.11E+04
   572  GLY       1.5         7.5        0.97         1.1         0.0         0.0         0.0         0.0         7.7         0.0         0.0         0.0         1.3         0.0         0.0         0.0         0.0         0.0         0.0         0.0         0.0         0.0         0.0         0.0        0.10E+03     0.0        0.29         0.0         0.0         0.0         0.0         0.0         0.0         0.0         0.0         0.0         0.0         0.0         0.0        0.12E+03
   573  ALA       1.2         6.6         7.3         1.3         0.0         0.0         0.0         0.0         9.0         0.0         0.0         0.0         1.0         0.0         0.0         0.0         0.0         0.0         0.0         0.0         0.0         0.0         0.0         0.0        0.22E+03     0.0        0.40         0.0         0.0         0.0         0.0         0.0         0.0         0.0         0.0         0.0         0.0         0.0         0.0        0.25E+03
   574  ALA       1.2         10.         3.5         1.5        0.13         0.0         0.0         0.0         12.         0.0         0.0         0.0         1.1         0.0         0.0         0.0         0.0         0.0         0.0         0.0         0.0         0.0         0.0         0.0        0.18E+03     0.0        0.17         0.0         0.0         0.0         0.0         0.0         0.0         0.0         0.0         0.0         0.0         0.0         0.0        0.21E+03
   575  GLY       1.2         3.1         2.2        0.85        0.66E-01     0.0         0.0         0.0         6.6         0.0         0.0         0.0         1.4         0.0         0.0         0.0         0.0         0.0         0.0         0.0         0.0         0.0         0.0         0.0         31.         0.0        0.48         0.0         0.0         0.0         0.0         0.0         0.0         0.0         0.0         0.0         0.0         0.0         0.0         47.    
   576  LEU       2.6        0.14E+03     48.         48.        0.58         0.0         0.0         0.0         9.1         0.0         0.0         0.0         3.1         53.         40.         0.0         0.0         0.0         0.0         0.0         0.0         0.0         0.0         0.0         16.         0.0        0.50         0.0         0.0         0.0         0.0         0.0         0.0         0.0         0.0         0.0         0.0         0.0         0.0        0.36E+03
   577  HYP       7.4        0.17E+03     61.         3.6        0.58         0.0         0.0         0.0         0.0         0.0         0.0         0.0         1.8         0.0         0.0         0.0         0.0         0.0         0.0         0.0         0.0         0.0         0.0         0.0         3.1         0.0         12.         0.0         0.0         0.0         0.0         0.0         0.0         0.0         0.0         0.0         0.0         0.0         0.0        0.26E+03
   578  GLY       1.7         8.9         2.2         3.4        0.39         0.0         0.0         0.0         5.7         0.0         0.0         0.0        0.32         0.0         0.0         0.0         0.0         0.0         0.0         0.0         0.0         0.0         0.0         0.0         4.1         0.0        0.66         0.0         0.0         0.0         0.0         0.0         0.0         0.0         0.0         0.0         0.0         0.0         0.0         27.    
   579  PRO       2.6         56.         23.         2.8        0.79         0.0         0.0         0.0         9.3         0.0         0.0         0.0         2.3         30.         38.         34.         0.0         0.0         0.0         0.0         0.0         0.0         0.0         0.0         26.         0.0         1.3         0.0         0.0         0.0         0.0         0.0         0.0         0.0         0.0         0.0         0.0         0.0         0.0        0.23E+03
   580  LYS       1.4         25.         6.0         2.5        0.46         0.0         0.0         0.0         8.8         0.0         0.0         0.0         2.6         41.        0.95         32.        0.64         0.0         0.0         0.0         0.0         0.0         0.0         0.0        0.12E+03     0.0         2.6         0.0         0.0         0.0         0.0         0.0         0.0         0.0         0.0         0.0         0.0         0.0         0.0        0.25E+03
   581  GLY      0.93         5.1        0.96        0.77        0.39         0.0         0.0         0.0         5.7         0.0         0.0         0.0         1.9         0.0         0.0         0.0         0.0         0.0         0.0         0.0         0.0         0.0         0.0         0.0         47.         0.0        0.28         0.0         0.0         0.0         0.0         0.0         0.0         0.0         0.0         0.0         0.0         0.0         0.0         63.    
   582  ASP      0.85         11.         5.1         1.9        0.19         0.0         0.0         0.0         10.         0.0         0.0         0.0         1.5         48.         1.5         0.0         0.0         0.0         0.0         0.0         0.0         0.0         0.0         0.0        0.13E+03     0.0        0.13         0.0         0.0         0.0         0.0         0.0         0.0         0.0         0.0         0.0         0.0         0.0         0.0        0.21E+03
   583  ARG      0.61E+03    0.40E+03     11.         21.        0.19         0.0         0.0         0.0         10.         0.0         0.0         0.0        0.58         41.         1.5         39.         14.         0.0         0.0         0.0         0.0         0.0         0.0         0.0         41.         0.0         0.0         0.0         0.0         0.0         0.0         0.0         0.0         0.0         0.0         0.0         0.0         0.0         0.0        0.12E+04
   584  GLY       1.6         4.3        0.57        0.35        0.22         0.0         0.0         0.0         6.4         0.0         0.0         0.0        0.63         0.0         0.0         0.0         0.0         0.0         0.0         0.0         0.0         0.0         0.0         0.0         23.         0.0         0.0         0.0         0.0         0.0         0.0         0.0         0.0         0.0         0.0         0.0         0.0         0.0         0.0         37.    
   585  ASP       1.2         74.         12.         23.        0.42         0.0         0.0         0.0         7.7         0.0         0.0         0.0        0.74         1.8         4.6         0.0         0.0         0.0         0.0         0.0         0.0         0.0         0.0         0.0        0.13E+03     0.0         0.0         0.0         0.0         0.0         0.0         0.0         0.0         0.0         0.0         0.0         0.0         0.0         0.0        0.25E+03
   586  ALA      0.66         5.4         11.         2.7         0.0         0.0         0.0         0.0         6.2         0.0         0.0         0.0         1.0         0.0         0.0         0.0         0.0         0.0         0.0         0.0         0.0         0.0         0.0         0.0        0.24E+03     0.0         0.0         0.0         0.0         0.0         0.0         0.0         0.0         0.0         0.0         0.0         0.0         0.0         0.0        0.27E+03
   587  GLY       1.2         16.         1.6         1.2         0.0         0.0         0.0         0.0         19.         0.0         0.0         0.0         83.         0.0         0.0         0.0         0.0         0.0         0.0         0.0         0.0         0.0         0.0         0.0         91.         0.0         0.0         0.0         0.0         0.0         0.0         0.0         0.0         0.0         0.0         0.0         0.0         0.0         0.0        0.21E+03
   588  PRO       4.8         51.         25.         4.0         0.0         0.0         0.0         0.0         15.         0.0         0.0         0.0         82.         26.         37.         37.         0.0         0.0         0.0         0.0         0.0         0.0         0.0         0.0         30.         0.0         0.0         0.0         0.0         0.0         0.0         0.0         0.0         0.0         0.0         0.0         0.0         0.0         0.0        0.31E+03
   589  LYS       3.0         23.         7.9         2.7        0.28         0.0         0.0         0.0         12.         0.0         0.0         0.0         2.6         35.         39.         27.         25.         0.0         0.0         0.0         0.0         0.0         0.0         0.0         25.         0.0         0.0         0.0         0.0         0.0         0.0         0.0         0.0         0.0         0.0         0.0         0.0         0.0         0.0        0.20E+03
   590  GLY      0.42         3.9        0.17         1.5         0.0         0.0         0.0         0.0         13.         0.0         0.0         0.0         4.1         0.0         0.0         0.0         0.0         0.0         0.0         0.0         0.0         0.0         0.0         0.0         89.         0.0         0.0         0.0         0.0         0.0         0.0         0.0         0.0         0.0         0.0         0.0         0.0         0.0         0.0        0.11E+03
   591  ALA       1.4         9.5         2.9         3.5        0.70         0.0         0.0         0.0         11.         0.0         0.0         0.0         3.3         0.0         0.0         0.0         0.0         0.0         0.0         0.0         0.0         0.0         0.0         0.0        0.18E+03     0.0         0.0         0.0         0.0         0.0         0.0         0.0         0.0         0.0         0.0         0.0         0.0         0.0         0.0        0.21E+03
   592  ASP      0.74         9.6         6.0         3.3         0.0         0.0         0.0         0.0         12.         0.0         0.0         0.0         2.2         42.         7.1         0.0         0.0         0.0         0.0         0.0         0.0         0.0         0.0         0.0        0.15E+03     0.0         0.0         0.0         0.0         0.0         0.0         0.0         0.0         0.0         0.0         0.0         0.0         0.0         0.0        0.24E+03
   593  GLY      0.54         4.7        0.26        0.78        0.95         0.0         0.0         0.0         16.         0.0         0.0         0.0         3.4         0.0         0.0         0.0         0.0         0.0         0.0         0.0         0.0         0.0         0.0         0.0         40.         0.0         0.0         0.0         0.0         0.0         0.0         0.0         0.0         0.0         0.0         0.0         0.0         0.0         0.0         66.    
   594  SER       1.8         20.         18.         1.8         0.0         0.0         0.0         0.0         17.         0.0         0.0         0.0         4.3         42.         0.0         0.0         0.0         0.0         0.0         0.0         0.0         0.0         0.0         0.0         85.         0.0         0.0         0.0         0.0         0.0         0.0         0.0         0.0         0.0         0.0         0.0         0.0         0.0         0.0        0.19E+03
   595  HYP       6.2        0.17E+03     63.         1.5        0.19         0.0         0.0         0.0         0.0         0.0         0.0         0.0         1.5         0.0         0.0         0.0         0.0         0.0         0.0         0.0         0.0         0.0         0.0         0.0         26.         0.0         0.0         0.0         0.0         0.0         0.0         0.0         0.0         0.0         0.0         0.0         0.0         0.0         0.0        0.27E+03
   596  GLY       1.3         7.6         3.0         2.2        0.27         0.0         0.0         0.0         10.         0.0         0.0         0.0        0.54         0.0         0.0         0.0         0.0         0.0         0.0         0.0         0.0         0.0         0.0         0.0         94.         0.0         0.0         0.0         0.0         0.0         0.0         0.0         0.0         0.0         0.0         0.0         0.0         0.0         0.0        0.12E+03
   597  LYS       2.1         89.         19.         24.         0.0         0.0         0.0         0.0         15.         0.0         0.0         0.0         2.4         43.         50.         22.         25.         0.0         0.0         0.0         0.0         0.0         0.0         0.0        0.15E+03     0.0         0.0         0.0         0.0         0.0         0.0         0.0         0.0         0.0         0.0         0.0         0.0         0.0         0.0        0.44E+03
   598  ASP       2.2         16.         14.         2.0        0.55E-03     0.0         0.0         0.0         11.         0.0         0.0         0.0         7.0         2.3         20.         0.0         0.0         0.0         0.0         0.0         0.0         0.0         0.0         0.0        0.14E+03     0.0         0.0         0.0         0.0         0.0         0.0         0.0         0.0         0.0         0.0         0.0         0.0         0.0         0.0        0.21E+03
   599  GLY       1.2         19.         1.7         2.3         0.0         0.0         0.0         0.0         6.8         0.0         0.0         0.0         6.4         0.0         0.0         0.0         0.0         0.0         0.0         0.0         0.0         0.0         0.0         0.0         78.         0.0         0.0         0.0         0.0         0.0         0.0         0.0         0.0         0.0         0.0         0.0         0.0         0.0         0.0        0.11E+03
   600  VAL       1.5         84.         14.         20.         0.0         0.0         0.0         0.0         12.         0.0         0.0         0.0         1.3         49.         0.0         0.0         0.0         0.0         0.0         0.0         0.0         0.0         0.0         0.0         15.         0.0         0.0         0.0         0.0         0.0         0.0         0.0         0.0         0.0         0.0         0.0         0.0         0.0         0.0        0.20E+03
   601  ARG      0.60E+03    0.33E+03     8.3         2.0         0.0         0.0         0.0         0.0         10.         0.0         0.0         0.0         2.6         38.         2.0        0.57         27.         0.0         0.0         0.0         0.0         0.0         0.0         0.0         23.         0.0         0.0         0.0         0.0         0.0         0.0         0.0         0.0         0.0         0.0         0.0         0.0         0.0         0.0        0.10E+04
   602  GLY      0.58         15.         2.9         1.7         0.0         0.0         0.0         0.0         9.0         0.0         0.0         0.0         5.3         0.0         0.0         0.0         0.0         0.0         0.0         0.0         0.0         0.0         0.0         0.0         72.         0.0         0.0         0.0         0.0         0.0         0.0         0.0         0.0         0.0         0.0         0.0         0.0         0.0         0.0        0.11E+03
   603  LEU       1.7         78.         40.         26.         0.0         0.0         0.0         0.0         12.         0.0         0.0         0.0         5.6         45.         39.         0.0         0.0         0.0         0.0         0.0         0.0         0.0         0.0         0.0         40.         0.0         0.0         0.0         0.0         0.0         0.0         0.0         0.0         0.0         0.0         0.0         0.0         0.0         0.0        0.29E+03
   604  THR      0.87         8.3         6.1         1.4        0.99E-01     0.0         0.0         0.0         16.         0.0         0.0         0.0         3.6         67.         0.0         0.0         0.0         0.0         0.0         0.0         0.0         0.0         0.0         0.0         24.         0.0         0.0         0.0         0.0         0.0         0.0         0.0         0.0         0.0         0.0         0.0         0.0         0.0         0.0        0.13E+03
   605  GLY      0.62         9.7         1.5         1.7         0.0         0.0         0.0         0.0         12.         0.0         0.0         0.0         1.9         0.0         0.0         0.0         0.0         0.0         0.0         0.0         0.0         0.0         0.0         0.0         18.         0.0         0.0         0.0         0.0         0.0         0.0         0.0         0.0         0.0         0.0         0.0         0.0         0.0         0.0         45.    
   606  PRO       1.6         60.         21.         4.8        0.30         0.0         0.0         0.0         17.         0.0         0.0         0.0         2.3        0.62         1.1         3.6         0.0         0.0         0.0         0.0         0.0         0.0         0.0         0.0         18.         0.0         0.0         0.0         0.0         0.0         0.0         0.0         0.0         0.0         0.0         0.0         0.0         0.0         0.0        0.13E+03
   607  ILE       3.3         30.         12.         4.6         1.3         0.0         0.0         0.0         16.         0.0         0.0         0.0         1.4         51.        0.71         0.0         0.0         0.0         0.0         0.0         0.0         0.0         0.0         0.0         38.         0.0        0.98         0.0         0.0         0.0         0.0         0.0         0.0         0.0         0.0         0.0         0.0         0.0         0.0        0.16E+03
   608  GLY      0.83         9.6        0.62        0.80         0.0         0.0         0.0         0.0         12.         0.0         0.0         0.0        0.95         0.0         0.0         0.0         0.0         0.0         0.0         0.0         0.0         0.0         0.0         0.0         13.         0.0        0.16         0.0         0.0         0.0         0.0         0.0         0.0         0.0         0.0         0.0         0.0         0.0         0.0         38.    
   609  PRO      0.77         56.         28.         1.4         0.0         0.0         0.0         0.0         7.8         0.0         0.0         0.0         1.8         30.         38.         33.         0.0         0.0         0.0         0.0         0.0         0.0         0.0         0.0         5.8         0.0         0.0         0.0         0.0         0.0         0.0         0.0         0.0         0.0         0.0         0.0         0.0         0.0         0.0        0.20E+03
   610  HYP       4.3        0.16E+03     46.         1.9        0.66E-01     0.0         0.0         0.0         0.0         0.0         0.0         0.0         1.2         0.0         0.0         0.0         0.0         0.0         0.0         0.0         0.0         0.0         0.0         0.0         1.1         0.0         4.9         0.0         0.0         0.0         0.0         0.0         0.0         0.0         0.0         0.0         0.0         0.0         0.0        0.22E+03
   611  GLY       1.5         14.         3.0         3.8        0.20         0.0         0.0         0.0         14.         0.0         0.0         0.0         5.1         0.0         0.0         0.0         0.0         0.0         0.0         0.0         0.0         0.0         0.0         0.0         14.         0.0        0.34         0.0         0.0         0.0         0.0         0.0         0.0         0.0         0.0         0.0         0.0         0.0         0.0         57.    
   612  PRO       2.1         69.         31.         3.4         0.0         0.0         0.0         0.0         8.6         0.0         0.0         0.0         8.9         1.0         1.3         3.4         0.0         0.0         0.0         0.0         0.0         0.0         0.0         0.0        0.11E+03     0.0         4.4         0.0         0.0         0.0         0.0         0.0         0.0         0.0         0.0         0.0         0.0         0.0         0.0        0.24E+03
   613  ALA       1.7         8.1         9.5         3.7        0.49         0.0         0.0         0.0         9.8         0.0         0.0         0.0         4.8         0.0         0.0         0.0         0.0         0.0         0.0         0.0         0.0         0.0         0.0         0.0        0.20E+03     0.0         1.6         0.0         0.0         0.0         0.0         0.0         0.0         0.0         0.0         0.0         0.0         0.0         0.0        0.24E+03
   614  GLY       1.3         5.5        0.91         1.3        0.18         0.0         0.0         0.0         8.8         0.0         0.0         0.0         1.9         0.0         0.0         0.0         0.0         0.0         0.0         0.0         0.0         0.0         0.0         0.0         86.         0.0         1.4         0.0         0.0         0.0         0.0         0.0         0.0         0.0         0.0         0.0         0.0         0.0         0.0        0.11E+03
   615  ALA       3.2         86.         17.         21.        0.71         0.0         0.0         0.0         8.4         0.0         0.0         0.0         2.0         0.0         0.0         0.0         0.0         0.0         0.0         0.0         0.0         0.0         0.0         0.0        0.16E+03     0.0        0.90         0.0         0.0         0.0         0.0         0.0         0.0         0.0         0.0         0.0         0.0         0.0         0.0        0.30E+03
   616  HYP       4.0        0.18E+03     80.        0.86        0.71         0.0         0.0         0.0         0.0         0.0         0.0         0.0         1.1         0.0         0.0         0.0         0.0         0.0         0.0         0.0         0.0         0.0         0.0         0.0         30.         0.0         5.9         0.0         0.0         0.0         0.0         0.0         0.0         0.0         0.0         0.0         0.0         0.0         0.0        0.30E+03
   617  GLY      0.57         6.3        0.59         1.7         0.0         0.0         0.0         0.0         5.5         0.0         0.0         0.0         1.8         0.0         0.0         0.0         0.0         0.0         0.0         0.0         0.0         0.0         0.0         0.0         41.         0.0        0.32         0.0         0.0         0.0         0.0         0.0         0.0         0.0         0.0         0.0         0.0         0.0         0.0         58.    
   618  ASP       1.1         15.         7.6         2.7         0.0         0.0         0.0         0.0         8.4         0.0         0.0         0.0         2.5         35.         18.         0.0         0.0         0.0         0.0         0.0         0.0         0.0         0.0         0.0        0.13E+03     0.0        0.43         0.0         0.0         0.0         0.0         0.0         0.0         0.0         0.0         0.0         0.0         0.0         0.0        0.22E+03
   619  LYS       1.1         20.         3.7         2.1        0.75E-01     0.0         0.0         0.0         8.4         0.0         0.0         0.0         1.1         3.0        0.73         32.         24.         0.0         0.0         0.0         0.0         0.0         0.0         0.0        0.12E+03     0.0         1.0         0.0         0.0         0.0         0.0         0.0         0.0         0.0         0.0         0.0         0.0         0.0         0.0        0.22E+03
   620  GLY       1.0         5.7         2.0         1.1         1.2         0.0         0.0         0.0         12.         0.0         0.0         0.0         1.9         0.0         0.0         0.0         0.0         0.0         0.0         0.0         0.0         0.0         0.0         0.0         69.         0.0        0.83         0.0         0.0         0.0         0.0         0.0         0.0         0.0         0.0         0.0         0.0         0.0         0.0         94.    
   621  GLU       1.7         81.         24.         21.        0.13         0.0         0.0         0.0         11.         0.0         0.0         0.0         2.9        0.29         1.1         1.4         0.0         0.0         0.0         0.0         0.0         0.0         0.0         0.0        0.15E+03     0.0        0.24         0.0         0.0         0.0         0.0         0.0         0.0         0.0         0.0         0.0         0.0         0.0         0.0        0.29E+03
   622  SER       1.1         7.8         13.         1.6        0.37         0.0         0.0         0.0         12.         0.0         0.0         0.0         2.0         38.         0.0         0.0         0.0         0.0         0.0         0.0         0.0         0.0         0.0         0.0        0.17E+03     0.0         0.0         0.0         0.0         0.0         0.0         0.0         0.0         0.0         0.0         0.0         0.0         0.0         0.0        0.24E+03
   623  GLY      0.66         7.5         1.3        0.43         0.0         0.0         0.0         0.0         14.         0.0         0.0         0.0         1.0         0.0         0.0         0.0         0.0         0.0         0.0         0.0         0.0         0.0         0.0         0.0         60.         0.0         0.0         0.0         0.0         0.0         0.0         0.0         0.0         0.0         0.0         0.0         0.0         0.0         0.0         84.    
   624  PRO       1.3         46.         24.         2.4        0.65E-01     0.0         0.0         0.0         15.         0.0         0.0         0.0         1.1         27.         37.         36.         0.0         0.0         0.0         0.0         0.0         0.0         0.0         0.0         25.         0.0         0.0         0.0         0.0         0.0         0.0         0.0         0.0         0.0         0.0         0.0         0.0         0.0         0.0        0.21E+03
   625  SER      0.85         5.1         2.6         1.6         0.0         0.0         0.0         0.0         15.         0.0         0.0         0.0         1.3         41.         0.0         0.0         0.0         0.0         0.0         0.0         0.0         0.0         0.0         0.0         70.         0.0         0.0         0.0         0.0         0.0         0.0         0.0         0.0         0.0         0.0         0.0         0.0         0.0         0.0        0.14E+03
   626  GLY       1.1         9.7         2.4        0.60         0.0         0.0         0.0         0.0         9.9         0.0         0.0         0.0        0.89         0.0         0.0         0.0         0.0         0.0         0.0         0.0         0.0         0.0         0.0         0.0         26.         0.0         0.0         0.0         0.0         0.0         0.0         0.0         0.0         0.0         0.0         0.0         0.0         0.0         0.0         50.    
   627  PRO       2.4         51.         24.         2.4         0.0         0.0         0.0         0.0         12.         0.0         0.0         0.0        0.60         3.6        0.64E-01    0.38         0.0         0.0         0.0         0.0         0.0         0.0         0.0         0.0         37.         0.0         0.0         0.0         0.0         0.0         0.0         0.0         0.0         0.0         0.0         0.0         0.0         0.0         0.0        0.13E+03
   628  ALA      0.43         4.4         5.6         1.6         0.0         0.0         0.0         0.0         8.7         0.0         0.0         0.0         2.6         0.0         0.0         0.0         0.0         0.0         0.0         0.0         0.0         0.0         0.0         0.0        0.16E+03     0.0         0.0         0.0         0.0         0.0         0.0         0.0         0.0         0.0         0.0         0.0         0.0         0.0         0.0        0.19E+03
   629  GLY      0.25         13.        0.44         1.8        0.13         0.0         0.0         0.0         6.8         0.0         0.0         0.0         4.6         0.0         0.0         0.0         0.0         0.0         0.0         0.0         0.0         0.0         0.0         0.0         34.         0.0         0.0         0.0         0.0         0.0         0.0         0.0         0.0         0.0         0.0         0.0         0.0         0.0         0.0         61.    
   630  PRO      0.85         51.         19.         3.9        0.13         0.0         0.0         0.0         7.9         0.0         0.0         0.0         4.4         2.0         1.1         4.8         0.0         0.0         0.0         0.0         0.0         0.0         0.0         0.0         25.         0.0         0.0         0.0         0.0         0.0         0.0         0.0         0.0         0.0         0.0         0.0         0.0         0.0         0.0        0.12E+03
   631  THR       1.7        0.15E+03     27.         40.        0.24         0.0         0.0         0.0         9.1         0.0         0.0         0.0         3.2         58.         0.0         0.0         0.0         0.0         0.0         0.0         0.0         0.0         0.0         0.0         72.         0.0         0.0         0.0         0.0         0.0         0.0         0.0         0.0         0.0         0.0         0.0         0.0         0.0         0.0        0.36E+03
   632  GLY      0.55         7.4         1.4        0.68         0.0         0.0         0.0         0.0         11.         0.0         0.0         0.0         2.1         0.0         0.0         0.0         0.0         0.0         0.0         0.0         0.0         0.0         0.0         0.0        0.10E+03     0.0         0.0         0.0         0.0         0.0         0.0         0.0         0.0         0.0         0.0         0.0         0.0         0.0         0.0        0.13E+03
   633  ALA      0.76         4.8         9.5         1.1        0.12         0.0         0.0         0.0         14.         0.0         0.0         0.0         1.9         0.0         0.0         0.0         0.0         0.0         0.0         0.0         0.0         0.0         0.0         0.0        0.22E+03     0.0         0.0         0.0         0.0         0.0         0.0         0.0         0.0         0.0         0.0         0.0         0.0         0.0         0.0        0.25E+03
   634  ARG      0.60E+03    0.33E+03     6.4         2.7         0.0         0.0         0.0         0.0         9.6         0.0         0.0         0.0         2.0         31.         1.4         36.         27.         0.0         0.0         0.0         0.0         0.0         0.0         0.0         48.         0.0         1.4         0.0         0.0         0.0         0.0         0.0         0.0         0.0         0.0         0.0         0.0         0.0         0.0        0.11E+04
   635  GLY       1.4         14.        0.12         1.5        0.64         0.0         0.0         0.0         11.         0.0         0.0         0.0         3.1         0.0         0.0         0.0         0.0         0.0         0.0         0.0         0.0         0.0         0.0         0.0         30.         0.0         1.5         0.0         0.0         0.0         0.0         0.0         0.0         0.0         0.0         0.0         0.0         0.0         0.0         63.    
   636  ALA       1.6         21.         9.1         2.0         0.0         0.0         0.0         0.0         12.         0.0         0.0         0.0         2.6         0.0         0.0         0.0         0.0         0.0         0.0         0.0         0.0         0.0         0.0         0.0        0.15E+03     0.0         0.0         0.0         0.0         0.0         0.0         0.0         0.0         0.0         0.0         0.0         0.0         0.0         0.0        0.20E+03
   637  HYP       4.9        0.16E+03     46.         2.4         0.0         0.0         0.0         0.0         0.0         0.0         0.0         0.0        0.60         0.0         0.0         0.0         0.0         0.0         0.0         0.0         0.0         0.0         0.0         0.0         25.         0.0         9.3         0.0         0.0         0.0         0.0         0.0         0.0         0.0         0.0         0.0         0.0         0.0         0.0        0.25E+03
   638  GLY       1.5         9.2         2.9         3.8         0.0         0.0         0.0         0.0         8.4         0.0         0.0         0.0         1.2         0.0         0.0         0.0         0.0         0.0         0.0         0.0         0.0         0.0         0.0         0.0         21.         0.0        0.25         0.0         0.0         0.0         0.0         0.0         0.0         0.0         0.0         0.0         0.0         0.0         0.0         48.    
   639  ASP       1.9         21.         4.8         4.7        0.22         0.0         0.0         0.0         6.0         0.0         0.0         0.0         3.3         47.         15.         0.0         0.0         0.0         0.0         0.0         0.0         0.0         0.0         0.0        0.12E+03     0.0         2.7         0.0         0.0         0.0         0.0         0.0         0.0         0.0         0.0         0.0         0.0         0.0         0.0        0.22E+03
   640  ARG      0.60E+03    0.40E+03     10.         20.         0.0         0.0         0.0         0.0         6.8         0.0         0.0         0.0         2.2         11.        0.41         3.1         18.         0.0         0.0         0.0         0.0         0.0         0.0         0.0         35.         0.0         1.5         0.0         0.0         0.0         0.0         0.0         0.0         0.0         0.0         0.0         0.0         0.0         0.0        0.11E+04
   641  GLY       1.2         8.1         1.2        0.43         0.0         0.0         0.0         0.0         6.6         0.0         0.0         0.0        0.38         0.0         0.0         0.0         0.0         0.0         0.0         0.0         0.0         0.0         0.0         0.0         31.         0.0         1.1         0.0         0.0         0.0         0.0         0.0         0.0         0.0         0.0         0.0         0.0         0.0         0.0         50.    
   642  GLU       2.8         25.         15.         3.1        0.19         0.0         0.0         0.0         8.5         0.0         0.0         0.0         2.8         1.1         1.4        0.27         0.0         0.0         0.0         0.0         0.0         0.0         0.0         0.0        0.15E+03     0.0        0.88E-01     0.0         0.0         0.0         0.0         0.0         0.0         0.0         0.0         0.0         0.0         0.0         0.0        0.21E+03
   643  HYP       4.6        0.17E+03     89.         1.1        0.19         0.0         0.0         0.0         0.0         0.0         0.0         0.0         2.5         0.0         0.0         0.0         0.0         0.0         0.0         0.0         0.0         0.0         0.0         0.0         29.         0.0         0.0         0.0         0.0         0.0         0.0         0.0         0.0         0.0         0.0         0.0         0.0         0.0         0.0        0.30E+03
   644  GLY       2.7         9.6         3.7        0.70         0.0         0.0         0.0         0.0         6.9         0.0         0.0         0.0        0.40         0.0         0.0         0.0         0.0         0.0         0.0         0.0         0.0         0.0         0.0         0.0         27.         0.0        0.15         0.0         0.0         0.0         0.0         0.0         0.0         0.0         0.0         0.0         0.0         0.0         0.0         51.    
   645  PRO       2.2        0.12E+03     38.         25.        0.37E-01     0.0         0.0         0.0         11.         0.0         0.0         0.0         2.8         1.8        0.52         2.2         0.0         0.0         0.0         0.0         0.0         0.0         0.0         0.0         18.         0.0         0.0         0.0         0.0         0.0         0.0         0.0         0.0         0.0         0.0         0.0         0.0         0.0         0.0        0.22E+03
   646  HYP       6.4        0.18E+03     59.         1.4        0.37E-01     0.0         0.0         0.0         0.0         0.0         0.0         0.0         2.4         0.0         0.0         0.0         0.0         0.0         0.0         0.0         0.0         0.0         0.0         0.0         8.6         0.0         8.1         0.0         0.0         0.0         0.0         0.0         0.0         0.0         0.0         0.0         0.0         0.0         0.0        0.26E+03
   647  GLY       2.6         8.8         2.1         2.0         0.0         0.0         0.0         0.0         7.1         0.0         0.0         0.0        0.53         0.0         0.0         0.0         0.0         0.0         0.0         0.0         0.0         0.0         0.0         0.0         39.         0.0         1.2         0.0         0.0         0.0         0.0         0.0         0.0         0.0         0.0         0.0         0.0         0.0         0.0         63.    
   648  PRO       2.7         49.         23.         3.3        0.19         0.0         0.0         0.0         15.         0.0         0.0         0.0         4.9         30.         37.         33.         0.0         0.0         0.0         0.0         0.0         0.0         0.0         0.0         15.         0.0         2.0         0.0         0.0         0.0         0.0         0.0         0.0         0.0         0.0         0.0         0.0         0.0         0.0        0.22E+03
   649  ALA       1.4         81.         17.         23.         0.0         0.0         0.0         0.0         9.3         0.0         0.0         0.0         6.5         0.0         0.0         0.0         0.0         0.0         0.0         0.0         0.0         0.0         0.0         0.0         24.         0.0         3.2         0.0         0.0         0.0         0.0         0.0         0.0         0.0         0.0         0.0         0.0         0.0         0.0        0.17E+03
   650  GLY       1.1         5.6        0.94E-01     1.4         0.0         0.0         0.0         0.0         14.         0.0         0.0         0.0         5.3         0.0         0.0         0.0         0.0         0.0         0.0         0.0         0.0         0.0         0.0         0.0         58.         0.0         2.6         0.0         0.0         0.0         0.0         0.0         0.0         0.0         0.0         0.0         0.0         0.0         0.0         88.    
   651  PHE       2.6         27.         7.8         4.1        0.26         0.0         0.0         0.0         11.         0.0         0.0         0.0         5.9         42.         49.         0.0         0.0         0.0         0.0         0.0         0.0         0.0         0.0         0.0         52.         0.0        0.61         0.0         0.0         0.0         0.0         0.0         0.0         0.0         0.0         0.0         0.0         0.0         0.0        0.20E+03
   652  ALA      0.98         12.         5.7         1.9        0.26         0.0         0.0         0.0         12.         0.0         0.0         0.0         4.1         0.0         0.0         0.0         0.0         0.0         0.0         0.0         0.0         0.0         0.0         0.0        0.17E+03     0.0        0.45         0.0         0.0         0.0         0.0         0.0         0.0         0.0         0.0         0.0         0.0         0.0         0.0        0.21E+03
   653  GLY      0.75         7.9         1.7         1.3        0.69E-01     0.0         0.0         0.0         11.         0.0         0.0         0.0         1.7         0.0         0.0         0.0         0.0         0.0         0.0         0.0         0.0         0.0         0.0         0.0         43.         0.0        0.20         0.0         0.0         0.0         0.0         0.0         0.0         0.0         0.0         0.0         0.0         0.0         0.0         68.    
   654  PRO       1.8         55.         28.         2.1        0.69E-01     0.0         0.0         0.0         10.         0.0         0.0         0.0         3.6        0.41        0.32         3.6         0.0         0.0         0.0         0.0         0.0         0.0         0.0         0.0         11.         0.0         0.0         0.0         0.0         0.0         0.0         0.0         0.0         0.0         0.0         0.0         0.0         0.0         0.0        0.12E+03
   655  HYP       4.4        0.17E+03     43.         1.1         0.0         0.0         0.0         0.0         0.0         0.0         0.0         0.0         3.2         0.0         0.0         0.0         0.0         0.0         0.0         0.0         0.0         0.0         0.0         0.0         2.5         0.0         10.         0.0         0.0         0.0         0.0         0.0         0.0         0.0         0.0         0.0         0.0         0.0         0.0        0.23E+03
   656  GLY      0.55         4.1        0.92         2.1         0.0         0.0         0.0         0.0         8.2         0.0         0.0         0.0         1.4         0.0         0.0         0.0         0.0         0.0         0.0         0.0         0.0         0.0         0.0         0.0         33.         0.0         0.0         0.0         0.0         0.0         0.0         0.0         0.0         0.0         0.0         0.0         0.0         0.0         0.0         51.    
   657  ALA       1.2         11.         19.         2.1         0.0         0.0         0.0         0.0         10.         0.0         0.0         0.0         2.1         0.0         0.0         0.0         0.0         0.0         0.0         0.0         0.0         0.0         0.0         0.0        0.18E+03     0.0        0.69         0.0         0.0         0.0         0.0         0.0         0.0         0.0         0.0         0.0         0.0         0.0         0.0        0.22E+03
   658  ASP       2.4         17.         2.6         1.6        0.40         0.0         0.0         0.0         10.         0.0         0.0         0.0         1.0         49.         1.1         0.0         0.0         0.0         0.0         0.0         0.0         0.0         0.0         0.0        0.14E+03     0.0         4.0         0.0         0.0         0.0         0.0         0.0         0.0         0.0         0.0         0.0         0.0         0.0         0.0        0.23E+03
   659  GLY       1.2         7.7        0.97        0.58         1.0         0.0         0.0         0.0         6.7         0.0         0.0         0.0         1.7         0.0         0.0         0.0         0.0         0.0         0.0         0.0         0.0         0.0         0.0         0.0         46.         0.0         2.2         0.0         0.0         0.0         0.0         0.0         0.0         0.0         0.0         0.0         0.0         0.0         0.0         68.    
   660  GLN       1.6         20.         18.         2.9        0.41         0.0         0.0         0.0         12.         0.0         0.0         0.0         4.1         1.6         36.         9.6         0.0         0.0         0.0         0.0         0.0         0.0         0.0         0.0        0.14E+03     0.0        0.80         0.0         0.0         0.0         0.0         0.0         0.0         0.0         0.0         0.0         0.0         0.0         0.0        0.25E+03
   661  HYP       4.1        0.18E+03     76.         1.0        0.92         0.0         0.0         0.0         0.0         0.0         0.0         0.0         2.8         0.0         0.0         0.0         0.0         0.0         0.0         0.0         0.0         0.0         0.0         0.0         29.         0.0         9.9         0.0         0.0         0.0         0.0         0.0         0.0         0.0         0.0         0.0         0.0         0.0         0.0        0.30E+03
   662  GLY       2.2         12.         1.1         2.2         0.0         0.0         0.0         0.0         8.8         0.0         0.0         0.0         3.3         0.0         0.0         0.0         0.0         0.0         0.0         0.0         0.0         0.0         0.0         0.0         34.         0.0        0.44         0.0         0.0         0.0         0.0         0.0         0.0         0.0         0.0         0.0         0.0         0.0         0.0         64.    
   663  ALA       2.3         83.         16.         20.        0.21         0.0         0.0         0.0         8.3         0.0         0.0         0.0         4.9         0.0         0.0         0.0         0.0         0.0         0.0         0.0         0.0         0.0         0.0         0.0         51.         0.0         2.1         0.0         0.0         0.0         0.0         0.0         0.0         0.0         0.0         0.0         0.0         0.0         0.0        0.19E+03
   664  LYS       3.1         31.         9.4         3.1        0.21         0.0         0.0         0.0         8.7         0.0         0.0         0.0         3.4         2.1         5.6         30.         1.3         0.0         0.0         0.0         0.0         0.0         0.0         0.0        0.17E+03     0.0         2.1         0.0         0.0         0.0         0.0         0.0         0.0         0.0         0.0         0.0         0.0         0.0         0.0        0.27E+03
   665  GLY      0.67         5.0        0.40         1.2         0.0         0.0         0.0         0.0         6.1         0.0         0.0         0.0         2.5         0.0         0.0         0.0         0.0         0.0         0.0         0.0         0.0         0.0         0.0         0.0         87.         0.0         1.9         0.0         0.0         0.0         0.0         0.0         0.0         0.0         0.0         0.0         0.0         0.0         0.0        0.10E+03
   666  GLU      0.71         13.         9.9         1.3         0.0         0.0         0.0         0.0         5.3         0.0         0.0         0.0         1.3         1.2         2.6         6.3         0.0         0.0         0.0         0.0         0.0         0.0         0.0         0.0        0.16E+03     0.0        0.93E-01     0.0         0.0         0.0         0.0         0.0         0.0         0.0         0.0         0.0         0.0         0.0         0.0        0.20E+03
   667  PRO       1.6         49.         20.         4.3         0.0         0.0         0.0         0.0         0.0         0.0         0.0         0.0         1.3         1.2         1.1         3.1         0.0         0.0         0.0         0.0         0.0         0.0         0.0         0.0         38.         0.0         0.0         0.0         0.0         0.0         0.0         0.0         0.0         0.0         0.0         0.0         0.0         0.0         0.0        0.12E+03
   668  GLY      0.91         6.2         1.4        0.64         0.0         0.0         0.0         0.0         6.6         0.0         0.0         0.0         1.6         0.0         0.0         0.0         0.0         0.0         0.0         0.0         0.0         0.0         0.0         0.0         41.         0.0         0.0         0.0         0.0         0.0         0.0         0.0         0.0         0.0         0.0         0.0         0.0         0.0         0.0         58.    
   669  ASP      0.68         76.         10.         24.         0.0         0.0         0.0         0.0         11.         0.0         0.0         0.0         1.1         1.0         20.         0.0         0.0         0.0         0.0         0.0         0.0         0.0         0.0         0.0        0.14E+03     0.0         0.0         0.0         0.0         0.0         0.0         0.0         0.0         0.0         0.0         0.0         0.0         0.0         0.0        0.28E+03
   670  ALA      0.61         6.7         5.3         1.4         0.0         0.0         0.0         0.0         14.         0.0         0.0         0.0         2.2         0.0         0.0         0.0         0.0         0.0         0.0         0.0         0.0         0.0         0.0         0.0        0.19E+03     0.0         0.0         0.0         0.0         0.0         0.0         0.0         0.0         0.0         0.0         0.0         0.0         0.0         0.0        0.22E+03
   671  GLY      0.53         8.6        0.11        0.90         0.0         0.0         0.0         0.0         8.0         0.0         0.0         0.0         3.4         0.0         0.0         0.0         0.0         0.0         0.0         0.0         0.0         0.0         0.0         0.0         99.         0.0         0.0         0.0         0.0         0.0         0.0         0.0         0.0         0.0         0.0         0.0         0.0         0.0         0.0        0.12E+03
   672  ALA      0.48         7.8         5.0         2.7         0.0         0.0         0.0         0.0         12.         0.0         0.0         0.0         4.4         0.0         0.0         0.0         0.0         0.0         0.0         0.0         0.0         0.0         0.0         0.0        0.19E+03     0.0         0.0         0.0         0.0         0.0         0.0         0.0         0.0         0.0         0.0         0.0         0.0         0.0         0.0        0.23E+03
   673  LYS       3.2         28.         7.0         2.8        0.59E-01     0.0         0.0         0.0         11.         0.0         0.0         0.0         4.0         34.         1.7         1.1         1.5         0.0         0.0         0.0         0.0         0.0         0.0         0.0        0.17E+03     0.0         0.0         0.0         0.0         0.0         0.0         0.0         0.0         0.0         0.0         0.0         0.0         0.0         0.0        0.26E+03
   674  GLY       1.2         5.3         1.4         1.1        0.59E-01     0.0         0.0         0.0         8.8         0.0         0.0         0.0         1.2         0.0         0.0         0.0         0.0         0.0         0.0         0.0         0.0         0.0         0.0         0.0         50.         0.0         0.0         0.0         0.0         0.0         0.0         0.0         0.0         0.0         0.0         0.0         0.0         0.0         0.0         69.    
   675  ASP      0.88         5.2         13.        0.83         0.0         0.0         0.0         0.0         9.2         0.0         0.0         0.0         1.2         1.8         17.         0.0         0.0         0.0         0.0         0.0         0.0         0.0         0.0         0.0        0.15E+03     0.0         0.0         0.0         0.0         0.0         0.0         0.0         0.0         0.0         0.0         0.0         0.0         0.0         0.0        0.20E+03
   676  ALA      0.70         9.9         7.7         1.3         0.0         0.0         0.0         0.0         8.3         0.0         0.0         0.0         1.4         0.0         0.0         0.0         0.0         0.0         0.0         0.0         0.0         0.0         0.0         0.0        0.22E+03     0.0         0.0         0.0         0.0         0.0         0.0         0.0         0.0         0.0         0.0         0.0         0.0         0.0         0.0        0.25E+03
   677  GLY      0.95         12.         2.2        0.73         0.0         0.0         0.0         0.0         9.3         0.0         0.0         0.0        0.49         0.0         0.0         0.0         0.0         0.0         0.0         0.0         0.0         0.0         0.0         0.0         82.         0.0         1.9         0.0         0.0         0.0         0.0         0.0         0.0         0.0         0.0         0.0         0.0         0.0         0.0        0.11E+03
   678  PRO       3.3        0.13E+03     34.         24.        0.30         0.0         0.0         0.0         9.2         0.0         0.0         0.0         5.3         1.2        0.17         2.3         0.0         0.0         0.0         0.0         0.0         0.0         0.0         0.0         77.         0.0         0.0         0.0         0.0         0.0         0.0         0.0         0.0         0.0         0.0         0.0         0.0         0.0         0.0        0.28E+03
   679  HYP       9.6        0.19E+03     60.         2.2        0.30         0.0         0.0         0.0         0.0         0.0         0.0         0.0         5.1         0.0         0.0         0.0         0.0         0.0         0.0         0.0         0.0         0.0         0.0         0.0         12.         0.0         6.4         0.0         0.0         0.0         0.0         0.0         0.0         0.0         0.0         0.0         0.0         0.0         0.0        0.28E+03
   680  GLY       2.1         15.         7.0         4.6         0.0         0.0         0.0         0.0         11.         0.0         0.0         0.0        0.38         0.0         0.0         0.0         0.0         0.0         0.0         0.0         0.0         0.0         0.0         0.0         3.4         0.0         1.6         0.0         0.0         0.0         0.0         0.0         0.0         0.0         0.0         0.0         0.0         0.0         0.0         45.    
   681  PRO       4.1        0.11E+03     29.         24.         0.0         0.0         0.0         0.0         16.         0.0         0.0         0.0         5.3         22.         35.         40.         0.0         0.0         0.0         0.0         0.0         0.0         0.0         0.0         6.0         0.0         2.0         0.0         0.0         0.0         0.0         0.0         0.0         0.0         0.0         0.0         0.0         0.0         0.0        0.30E+03
   682  ALA       4.7         46.         6.1         3.1         0.0         0.0         0.0         0.0         13.         0.0         0.0         0.0         10.         0.0         0.0         0.0         0.0         0.0         0.0         0.0         0.0         0.0         0.0         0.0         26.         0.0         2.4         0.0         0.0         0.0         0.0         0.0         0.0         0.0         0.0         0.0         0.0         0.0         0.0        0.11E+03
   683  GLY       5.4         29.         2.1         2.5         0.0         0.0         0.0         0.0         11.         0.0         0.0         0.0         88.         0.0         0.0         0.0         0.0         0.0         0.0         0.0         0.0         0.0         0.0         0.0         37.         0.0        0.22         0.0         0.0         0.0         0.0         0.0         0.0         0.0         0.0         0.0         0.0         0.0         0.0        0.17E+03
   684  PRO       6.8         68.         26.         3.9         0.0         0.0         0.0         0.0         17.         0.0         0.0         0.0         83.         25.         38.         39.         0.0         0.0         0.0         0.0         0.0         0.0         0.0         0.0         53.         0.0         1.8         0.0         0.0         0.0         0.0         0.0         0.0         0.0         0.0         0.0         0.0         0.0         0.0        0.36E+03
   685  ALA       2.2         77.         15.         24.         0.0         0.0         0.0         0.0         19.         0.0         0.0         0.0         1.4         0.0         0.0         0.0         0.0         0.0         0.0         0.0         0.0         0.0         0.0         0.0        0.19E+03     0.0        0.52         0.0         0.0         0.0         0.0         0.0         0.0         0.0         0.0         0.0         0.0         0.0         0.0        0.33E+03
   686  GLY       1.7         17.         2.1        0.90         0.0         0.0         0.0         0.0         13.         0.0         0.0         0.0         82.         0.0         0.0         0.0         0.0         0.0         0.0         0.0         0.0         0.0         0.0         0.0         77.         0.0         4.3         0.0         0.0         0.0         0.0         0.0         0.0         0.0         0.0         0.0         0.0         0.0         0.0        0.20E+03
   687  PRO       6.1        0.13E+03     34.         22.         1.2         0.0         0.0         0.0         15.         0.0         0.0         0.0         88.        0.27        0.59         2.1         0.0         0.0         0.0         0.0         0.0         0.0         0.0         0.0         16.         0.0         0.0         0.0         0.0         0.0         0.0         0.0         0.0         0.0         0.0         0.0         0.0         0.0         0.0        0.31E+03
   688  HYP       7.3        0.18E+03     54.         2.4         1.2         0.0         0.0         0.0         0.0         0.0         0.0         0.0         5.9         0.0         0.0         0.0         0.0         0.0         0.0         0.0         0.0         0.0         0.0         0.0         1.9         0.0         8.2         0.0         0.0         0.0         0.0         0.0         0.0         0.0         0.0         0.0         0.0         0.0         0.0        0.26E+03
   689  GLY      0.63         4.9         1.5         1.0         0.0         0.0         0.0         0.0         7.9         0.0         0.0         0.0        0.54         0.0         0.0         0.0         0.0         0.0         0.0         0.0         0.0         0.0         0.0         0.0         4.8         0.0        0.24E-01     0.0         0.0         0.0         0.0         0.0         0.0         0.0         0.0         0.0         0.0         0.0         0.0         21.    
   690  PRO       1.8         50.         22.         2.2        0.12         0.0         0.0         0.0         11.         0.0         0.0         0.0         2.4         29.         38.         35.         0.0         0.0         0.0         0.0         0.0         0.0         0.0         0.0         13.         0.0         1.1         0.0         0.0         0.0         0.0         0.0         0.0         0.0         0.0         0.0         0.0         0.0         0.0        0.21E+03
   691  ILE       1.7         81.         32.         19.        0.76         0.0         0.0         0.0         12.         0.0         0.0         0.0         1.9         54.         5.2         0.0         0.0         0.0         0.0         0.0         0.0         0.0         0.0         0.0         5.7         0.0         2.1         0.0         0.0         0.0         0.0         0.0         0.0         0.0         0.0         0.0         0.0         0.0         0.0        0.22E+03
   692  GLY       1.2         6.9         2.1        0.54        0.87E-01     0.0         0.0         0.0         8.6         0.0         0.0         0.0        0.98         0.0         0.0         0.0         0.0         0.0         0.0         0.0         0.0         0.0         0.0         0.0         26.         0.0        0.17         0.0         0.0         0.0         0.0         0.0         0.0         0.0         0.0         0.0         0.0         0.0         0.0         47.    
   693  ASN       1.5         27.         7.3         4.0         0.0         0.0         0.0         0.0         16.         0.0         0.0         0.0         2.2         44.         1.5         0.0         0.0         0.0         0.0         0.0         0.0         0.0         0.0         0.0        0.14E+03     0.0         0.0         0.0         0.0         0.0         0.0         0.0         0.0         0.0         0.0         0.0         0.0         0.0         0.0        0.25E+03
   694  VAL       2.8         95.         13.         19.        0.99         0.0         0.0         0.0         15.         0.0         0.0         0.0         3.3         4.9         0.0         0.0         0.0         0.0         0.0         0.0         0.0         0.0         0.0         0.0         45.         0.0        0.44         0.0         0.0         0.0         0.0         0.0         0.0         0.0         0.0         0.0         0.0         0.0         0.0        0.20E+03
   695  GLY       2.6         11.         1.8         1.1        0.28         0.0         0.0         0.0         7.8         0.0         0.0         0.0         2.6         0.0         0.0         0.0         0.0         0.0         0.0         0.0         0.0         0.0         0.0         0.0         38.         0.0         1.1         0.0         0.0         0.0         0.0         0.0         0.0         0.0         0.0         0.0         0.0         0.0         0.0         66.    
   696  ALA       2.8         21.         19.         2.6        0.12         0.0         0.0         0.0         7.2         0.0         0.0         0.0         3.6         0.0         0.0         0.0         0.0         0.0         0.0         0.0         0.0         0.0         0.0         0.0        0.17E+03     0.0        0.19         0.0         0.0         0.0         0.0         0.0         0.0         0.0         0.0         0.0         0.0         0.0         0.0        0.23E+03
   697  HYP       3.8        0.17E+03     49.         1.6        0.77         0.0         0.0         0.0         0.0         0.0         0.0         0.0         3.1         0.0         0.0         0.0         0.0         0.0         0.0         0.0         0.0         0.0         0.0         0.0         37.         0.0         9.1         0.0         0.0         0.0         0.0         0.0         0.0         0.0         0.0         0.0         0.0         0.0         0.0        0.27E+03
   698  GLY      0.90         6.3         1.6         1.3         0.0         0.0         0.0         0.0         6.5         0.0         0.0         0.0        0.78E-01     0.0         0.0         0.0         0.0         0.0         0.0         0.0         0.0         0.0         0.0         0.0         78.         0.0        0.37         0.0         0.0         0.0         0.0         0.0         0.0         0.0         0.0         0.0         0.0         0.0         0.0         95.    
   699  ALA      0.66         5.1         9.8         2.0        0.14         0.0         0.0         0.0         13.         0.0         0.0         0.0         1.0         0.0         0.0         0.0         0.0         0.0         0.0         0.0         0.0         0.0         0.0         0.0        0.23E+03     0.0         1.9         0.0         0.0         0.0         0.0         0.0         0.0         0.0         0.0         0.0         0.0         0.0         0.0        0.26E+03
   700  LYS       1.3         17.         22.        0.64        0.24         0.0         0.0         0.0         15.         0.0         0.0         0.0         1.2         36.        0.52        0.40         23.         0.0         0.0         0.0         0.0         0.0         0.0         0.0        0.21E+03     0.0        0.37         0.0         0.0         0.0         0.0         0.0         0.0         0.0         0.0         0.0         0.0         0.0         0.0        0.33E+03
   701  GLY      0.47         1.6         2.0        0.19         0.0         0.0         0.0         0.0         10.         0.0         0.0         0.0         1.1         0.0         0.0         0.0         0.0         0.0         0.0         0.0         0.0         0.0         0.0         0.0        0.10E+03     0.0        0.45         0.0         0.0         0.0         0.0         0.0         0.0         0.0         0.0         0.0         0.0         0.0         0.0        0.12E+03
   702  ALA      0.82         3.4         8.2         2.4        0.37         0.0         0.0         0.0         12.         0.0         0.0         0.0         2.0         0.0         0.0         0.0         0.0         0.0         0.0         0.0         0.0         0.0         0.0         0.0        0.20E+03     0.0        0.30         0.0         0.0         0.0         0.0         0.0         0.0         0.0         0.0         0.0         0.0         0.0         0.0        0.23E+03
   703  ARG      0.60E+03    0.33E+03     7.8         4.5        0.10         0.0         0.0         0.0         20.         0.0         0.0         0.0         1.6         1.6         1.6         40.         13.         0.0         0.0         0.0         0.0         0.0         0.0         0.0         43.         0.0         0.0         0.0         0.0         0.0         0.0         0.0         0.0         0.0         0.0         0.0         0.0         0.0         0.0        0.11E+04
   704  GLY       2.4         9.1        0.90        0.56        0.74         0.0         0.0         0.0         14.         0.0         0.0         0.0        0.86         0.0         0.0         0.0         0.0         0.0         0.0         0.0         0.0         0.0         0.0         0.0         17.         0.0         0.0         0.0         0.0         0.0         0.0         0.0         0.0         0.0         0.0         0.0         0.0         0.0         0.0         45.    
   705  SER       3.5         80.         14.         24.         1.7         0.0         0.0         0.0         19.         0.0         0.0         0.0         6.4         2.8         0.0         0.0         0.0         0.0         0.0         0.0         0.0         0.0         0.0         0.0         73.         0.0         0.0         0.0         0.0         0.0         0.0         0.0         0.0         0.0         0.0         0.0         0.0         0.0         0.0        0.22E+03
   706  ALA       2.6         84.         15.         25.         1.1         0.0         0.0         0.0         12.         0.0         0.0         0.0         6.7         0.0         0.0         0.0         0.0         0.0         0.0         0.0         0.0         0.0         0.0         0.0         35.         0.0        0.88         0.0         0.0         0.0         0.0         0.0         0.0         0.0         0.0         0.0         0.0         0.0         0.0        0.18E+03
   707  GLY       1.5         12.         1.9         2.2        0.18         0.0         0.0         0.0         16.         0.0         0.0         0.0         1.2         0.0         0.0         0.0         0.0         0.0         0.0         0.0         0.0         0.0         0.0         0.0         67.         0.0        0.15         0.0         0.0         0.0         0.0         0.0         0.0         0.0         0.0         0.0         0.0         0.0         0.0        0.10E+03
   708  PRO       2.6         55.         33.         2.2         0.0         0.0         0.0         0.0         9.6         0.0         0.0         0.0         1.2         5.5         1.0        0.44         0.0         0.0         0.0         0.0         0.0         0.0         0.0         0.0         24.         0.0         0.0         0.0         0.0         0.0         0.0         0.0         0.0         0.0         0.0         0.0         0.0         0.0         0.0        0.13E+03
   709  HYP       5.2        0.18E+03     44.         2.4         1.7         0.0         0.0         0.0         0.0         0.0         0.0         0.0        0.70         0.0         0.0         0.0         0.0         0.0         0.0         0.0         0.0         0.0         0.0         0.0         9.8         0.0         10.         0.0         0.0         0.0         0.0         0.0         0.0         0.0         0.0         0.0         0.0         0.0         0.0        0.26E+03
   710  GLY      0.44         2.7         2.4         2.8         0.0         0.0         0.0         0.0         5.4         0.0         0.0         0.0        0.37         0.0         0.0         0.0         0.0         0.0         0.0         0.0         0.0         0.0         0.0         0.0         78.         0.0        0.92E-02     0.0         0.0         0.0         0.0         0.0         0.0         0.0         0.0         0.0         0.0         0.0         0.0         92.    
   711  ALA      0.38         2.9         7.9         1.0        0.32E-01     0.0         0.0         0.0         6.6         0.0         0.0         0.0         1.3         0.0         0.0         0.0         0.0         0.0         0.0         0.0         0.0         0.0         0.0         0.0        0.20E+03     0.0        0.60         0.0         0.0         0.0         0.0         0.0         0.0         0.0         0.0         0.0         0.0         0.0         0.0        0.22E+03
   712  THR      0.89         11.         3.5         3.0        0.32E-01     0.0         0.0         0.0         7.4         0.0         0.0         0.0         3.5         69.         0.0         0.0         0.0         0.0         0.0         0.0         0.0         0.0         0.0         0.0         56.         0.0         2.9         0.0         0.0         0.0         0.0         0.0         0.0         0.0         0.0         0.0         0.0         0.0         0.0        0.16E+03
   713  GLY       1.6         11.        0.40         1.2         0.0         0.0         0.0         0.0         5.2         0.0         0.0         0.0         4.4         0.0         0.0         0.0         0.0         0.0         0.0         0.0         0.0         0.0         0.0         0.0         9.3         0.0         1.6         0.0         0.0         0.0         0.0         0.0         0.0         0.0         0.0         0.0         0.0         0.0         0.0         35.    
   714  PHE       3.6         32.         14.         4.8        0.33         0.0         0.0         0.0         6.0         0.0         0.0         0.0         4.7         2.6         1.0         0.0         0.0         0.0         0.0         0.0         0.0         0.0         0.0         0.0         14.         0.0        0.75         0.0         0.0         0.0         0.0         0.0         0.0         0.0         0.0         0.0         0.0         0.0         0.0         84.    
   715  HYP       4.6        0.17E+03     42.         1.7        0.33         0.0         0.0         0.0         0.0         0.0         0.0         0.0         2.9         0.0         0.0         0.0         0.0         0.0         0.0         0.0         0.0         0.0         0.0         0.0         3.6         0.0         9.5         0.0         0.0         0.0         0.0         0.0         0.0         0.0         0.0         0.0         0.0         0.0         0.0        0.23E+03
   716  GLY      0.92         11.         2.3         3.2         0.0         0.0         0.0         0.0         5.9         0.0         0.0         0.0        0.55         0.0         0.0         0.0         0.0         0.0         0.0         0.0         0.0         0.0         0.0         0.0         35.         0.0         1.5         0.0         0.0         0.0         0.0         0.0         0.0         0.0         0.0         0.0         0.0         0.0         0.0         60.    
   717  ALA      0.84         13.         5.5         1.7         0.0         0.0         0.0         0.0         9.3         0.0         0.0         0.0         2.1         0.0         0.0         0.0         0.0         0.0         0.0         0.0         0.0         0.0         0.0         0.0        0.19E+03     0.0        0.34         0.0         0.0         0.0         0.0         0.0         0.0         0.0         0.0         0.0         0.0         0.0         0.0        0.22E+03
   718  ALA       1.3         74.         11.         27.         0.0         0.0         0.0         0.0         12.         0.0         0.0         0.0         3.5         0.0         0.0         0.0         0.0         0.0         0.0         0.0         0.0         0.0         0.0         0.0        0.18E+03     0.0         2.7         0.0         0.0         0.0         0.0         0.0         0.0         0.0         0.0         0.0         0.0         0.0         0.0        0.31E+03
   719  GLY       1.7         12.         1.4        0.89         0.0         0.0         0.0         0.0         9.1         0.0         0.0         0.0         3.5         0.0         0.0         0.0         0.0         0.0         0.0         0.0         0.0         0.0         0.0         0.0         29.         0.0         1.6         0.0         0.0         0.0         0.0         0.0         0.0         0.0         0.0         0.0         0.0         0.0         0.0         59.    
   720  ARG       3.0         26.         19.         2.5         0.0         0.0         0.0         0.0         9.3         0.0         0.0         0.0         4.3         1.9         27.         2.5         44.         0.0         0.0         0.0         0.0         0.0         0.0         0.0         12.         0.0         1.9         0.0         0.0         0.0         0.0         0.0         0.0         0.0         0.0         0.0         0.0         0.0         0.0        0.15E+03
   721  VAL       2.6         25.         14.         4.2        0.12         0.0         0.0         0.0         8.4         0.0         0.0         0.0         3.7        0.41E-01     0.0         0.0         0.0         0.0         0.0         0.0         0.0         0.0         0.0         0.0         42.         0.0        0.35         0.0         0.0         0.0         0.0         0.0         0.0         0.0         0.0         0.0         0.0         0.0         0.0        0.10E+03
   722  GLY       1.4         10.         1.5         1.1        0.12         0.0         0.0         0.0         8.6         0.0         0.0         0.0         1.2         0.0         0.0         0.0         0.0         0.0         0.0         0.0         0.0         0.0         0.0         0.0         35.         0.0        0.26         0.0         0.0         0.0         0.0         0.0         0.0         0.0         0.0         0.0         0.0         0.0         0.0         59.    
   723  PRO       2.8         56.         31.         2.7         0.0         0.0         0.0         0.0         9.5         0.0         0.0         0.0         2.6         7.2         1.8         1.0         0.0         0.0         0.0         0.0         0.0         0.0         0.0         0.0         14.         0.0         0.0         0.0         0.0         0.0         0.0         0.0         0.0         0.0         0.0         0.0         0.0         0.0         0.0        0.13E+03
   724  HYP       5.0        0.17E+03     43.        0.91         0.0         0.0         0.0         0.0         0.0         0.0         0.0         0.0         2.3         0.0         0.0         0.0         0.0         0.0         0.0         0.0         0.0         0.0         0.0         0.0         12.         0.0         13.         0.0         0.0         0.0         0.0         0.0         0.0         0.0         0.0         0.0         0.0         0.0         0.0        0.25E+03
   725  GLY       3.2         14.         1.6         1.8         0.0         0.0         0.0         0.0         11.         0.0         0.0         0.0        0.29         0.0         0.0         0.0         0.0         0.0         0.0         0.0         0.0         0.0         0.0         0.0         62.         0.0        0.48         0.0         0.0         0.0         0.0         0.0         0.0         0.0         0.0         0.0         0.0         0.0         0.0         95.    
   726  PRO       3.8         51.         23.         2.4        0.85E-01     0.0         0.0         0.0         12.         0.0         0.0         0.0        0.53         28.         38.         36.         0.0         0.0         0.0         0.0         0.0         0.0         0.0         0.0         20.         0.0         3.0         0.0         0.0         0.0         0.0         0.0         0.0         0.0         0.0         0.0         0.0         0.0         0.0        0.22E+03
   727  SER       1.6         81.         16.         19.        0.92         0.0         0.0         0.0         9.2         0.0         0.0         0.0         2.8         3.9         0.0         0.0         0.0         0.0         0.0         0.0         0.0         0.0         0.0         0.0         18.         0.0        0.92         0.0         0.0         0.0         0.0         0.0         0.0         0.0         0.0         0.0         0.0         0.0         0.0        0.15E+03
   728  GLY       1.0         8.9        0.81        0.93         0.0         0.0         0.0         0.0         13.         0.0         0.0         0.0         3.0         0.0         0.0         0.0         0.0         0.0         0.0         0.0         0.0         0.0         0.0         0.0         87.         0.0        0.15         0.0         0.0         0.0         0.0         0.0         0.0         0.0         0.0         0.0         0.0         0.0         0.0        0.12E+03
   729  ASN       1.5         75.         12.         26.        0.21         0.0         0.0         0.0         7.9         0.0         0.0         0.0        0.74         46.        0.98         0.0         0.0         0.0         0.0         0.0         0.0         0.0         0.0         0.0        0.16E+03     0.0        0.67         0.0         0.0         0.0         0.0         0.0         0.0         0.0         0.0         0.0         0.0         0.0         0.0        0.33E+03
   730  ALA       1.4         74.         10.         24.         0.0         0.0         0.0         0.0         11.         0.0         0.0         0.0         2.0         0.0         0.0         0.0         0.0         0.0         0.0         0.0         0.0         0.0         0.0         0.0        0.18E+03     0.0         1.2         0.0         0.0         0.0         0.0         0.0         0.0         0.0         0.0         0.0         0.0         0.0         0.0        0.31E+03
   731  GLY       2.0         12.        0.25         1.0         0.0         0.0         0.0         0.0         7.6         0.0         0.0         0.0         2.1         0.0         0.0         0.0         0.0         0.0         0.0         0.0         0.0         0.0         0.0         0.0         32.         0.0        0.55         0.0         0.0         0.0         0.0         0.0         0.0         0.0         0.0         0.0         0.0         0.0         0.0         58.    
   732  PRO       3.4         57.         33.        0.58         0.0         0.0         0.0         0.0         9.6         0.0         0.0         0.0         5.7         17.         8.6         1.0         0.0         0.0         0.0         0.0         0.0         0.0         0.0         0.0         6.9         0.0         0.0         0.0         0.0         0.0         0.0         0.0         0.0         0.0         0.0         0.0         0.0         0.0         0.0        0.14E+03
   733  HYP       5.4        0.17E+03     45.         1.2         0.0         0.0         0.0         0.0         0.0         0.0         0.0         0.0         5.4         0.0         0.0         0.0         0.0         0.0         0.0         0.0         0.0         0.0         0.0         0.0         11.         0.0         7.6         0.0         0.0         0.0         0.0         0.0         0.0         0.0         0.0         0.0         0.0         0.0         0.0        0.25E+03
   734  GLY       1.6         13.         3.3         2.9         0.0         0.0         0.0         0.0         7.4         0.0         0.0         0.0        0.68         0.0         0.0         0.0         0.0         0.0         0.0         0.0         0.0         0.0         0.0         0.0         62.         0.0         1.3         0.0         0.0         0.0         0.0         0.0         0.0         0.0         0.0         0.0         0.0         0.0         0.0         92.    
   735  PRO       2.1        0.12E+03     36.         22.        0.58         0.0         0.0         0.0         8.2         0.0         0.0         0.0         2.7         1.4        0.57E-01     1.7         0.0         0.0         0.0         0.0         0.0         0.0         0.0         0.0         20.         0.0        0.24         0.0         0.0         0.0         0.0         0.0         0.0         0.0         0.0         0.0         0.0         0.0         0.0        0.21E+03
   736  HYP       8.1        0.17E+03     61.         1.6        0.67         0.0         0.0         0.0         0.0         0.0         0.0         0.0         2.0         0.0         0.0         0.0         0.0         0.0         0.0         0.0         0.0         0.0         0.0         0.0         7.9         0.0         4.3         0.0         0.0         0.0         0.0         0.0         0.0         0.0         0.0         0.0         0.0         0.0         0.0        0.26E+03
   737  GLY       2.6         11.         1.9         1.5        0.70         0.0         0.0         0.0         7.2         0.0         0.0         0.0         2.8         0.0         0.0         0.0         0.0         0.0         0.0         0.0         0.0         0.0         0.0         0.0         37.         0.0         1.5         0.0         0.0         0.0         0.0         0.0         0.0         0.0         0.0         0.0         0.0         0.0         0.0         67.    
   738  PRO       3.6         57.         23.         5.6         0.0         0.0         0.0         0.0         11.         0.0         0.0         0.0         3.8         2.2         1.6         4.4         0.0         0.0         0.0         0.0         0.0         0.0         0.0         0.0         11.         0.0         1.6         0.0         0.0         0.0         0.0         0.0         0.0         0.0         0.0         0.0         0.0         0.0         0.0        0.13E+03
   739  ALA       3.2         83.         16.         23.         0.0         0.0         0.0         0.0         7.4         0.0         0.0         0.0         2.6         0.0         0.0         0.0         0.0         0.0         0.0         0.0         0.0         0.0         0.0         0.0         25.         0.0         1.8         0.0         0.0         0.0         0.0         0.0         0.0         0.0         0.0         0.0         0.0         0.0         0.0        0.16E+03
   740  GLY       2.9         10.        0.97         1.2         0.0         0.0         0.0         0.0         7.1         0.0         0.0         0.0         2.5         0.0         0.0         0.0         0.0         0.0         0.0         0.0         0.0         0.0         0.0         0.0         76.         0.0        0.52         0.0         0.0         0.0         0.0         0.0         0.0         0.0         0.0         0.0         0.0         0.0         0.0        0.10E+03
   741  LYS       2.4         24.         10.         2.0         0.0         0.0         0.0         0.0         8.7         0.0         0.0         0.0         3.2         1.2        0.79        0.73         29.         0.0         0.0         0.0         0.0         0.0         0.0         0.0        0.17E+03     0.0         1.8         0.0         0.0         0.0         0.0         0.0         0.0         0.0         0.0         0.0         0.0         0.0         0.0        0.26E+03
   742  GLU       1.1         80.         13.         27.         0.0         0.0         0.0         0.0         8.9         0.0         0.0         0.0         3.0         43.         5.6         3.4         0.0         0.0         0.0         0.0         0.0         0.0         0.0         0.0        0.16E+03     0.0         0.0         0.0         0.0         0.0         0.0         0.0         0.0         0.0         0.0         0.0         0.0         0.0         0.0        0.34E+03
   743  GLY       1.2         7.2        0.17E-01    0.70         0.0         0.0         0.0         0.0         6.5         0.0         0.0         0.0         1.9         0.0         0.0         0.0         0.0         0.0         0.0         0.0         0.0         0.0         0.0         0.0         27.         0.0         0.0         0.0         0.0         0.0         0.0         0.0         0.0         0.0         0.0         0.0         0.0         0.0         0.0         44.    
   744  GLY       1.2         11.        0.17        0.55         0.0         0.0         0.0         0.0         5.9         0.0         0.0         0.0         2.6         0.0         0.0         0.0         0.0         0.0         0.0         0.0         0.0         0.0         0.0         0.0         27.         0.0         0.0         0.0         0.0         0.0         0.0         0.0         0.0         0.0         0.0         0.0         0.0         0.0         0.0         48.    
   745  LYS       1.9         21.         4.2         1.4         0.0         0.0         0.0         0.0         11.         0.0         0.0         0.0         1.9         3.0         37.         1.7         1.8         0.0         0.0         0.0         0.0         0.0         0.0         0.0        0.12E+03     0.0         0.0         0.0         0.0         0.0         0.0         0.0         0.0         0.0         0.0         0.0         0.0         0.0         0.0        0.21E+03
   746  GLY       1.5         7.0        0.71        0.85        0.14         0.0         0.0         0.0         6.9         0.0         0.0         0.0        0.93         0.0         0.0         0.0         0.0         0.0         0.0         0.0         0.0         0.0         0.0         0.0         43.         0.0         0.0         0.0         0.0         0.0         0.0         0.0         0.0         0.0         0.0         0.0         0.0         0.0         0.0         62.    
   747  PRO       2.3         54.         21.         2.0         0.0         0.0         0.0         0.0         10.         0.0         0.0         0.0         2.0         30.         38.         33.         0.0         0.0         0.0         0.0         0.0         0.0         0.0         0.0         14.         0.0         0.0         0.0         0.0         0.0         0.0         0.0         0.0         0.0         0.0         0.0         0.0         0.0         0.0        0.21E+03
   748  ARG      0.60E+03    0.33E+03     7.4         3.4        0.12         0.0         0.0         0.0         12.         0.0         0.0         0.0         2.1         34.         1.2         2.2         44.         0.0         0.0         0.0         0.0         0.0         0.0         0.0         12.         0.0         0.0         0.0         0.0         0.0         0.0         0.0         0.0         0.0         0.0         0.0         0.0         0.0         0.0        0.11E+04
   749  GLY       1.5         3.8         1.3        0.59         0.0         0.0         0.0         0.0         7.4         0.0         0.0         0.0         1.0         0.0         0.0         0.0         0.0         0.0         0.0         0.0         0.0         0.0         0.0         0.0         26.         0.0         0.0         0.0         0.0         0.0         0.0         0.0         0.0         0.0         0.0         0.0         0.0         0.0         0.0         41.    
   750  GLU       2.5         19.         17.         1.7         0.0         0.0         0.0         0.0         21.         0.0         0.0         0.0         2.3         42.         33.         2.3         0.0         0.0         0.0         0.0         0.0         0.0         0.0         0.0        0.12E+03     0.0         0.0         0.0         0.0         0.0         0.0         0.0         0.0         0.0         0.0         0.0         0.0         0.0         0.0        0.27E+03
   751  THR       2.8         84.         26.         25.         0.0         0.0         0.0         0.0         15.         0.0         0.0         0.0         2.7         70.         0.0         0.0         0.0         0.0         0.0         0.0         0.0         0.0         0.0         0.0         41.         0.0         0.0         0.0         0.0         0.0         0.0         0.0         0.0         0.0         0.0         0.0         0.0         0.0         0.0        0.27E+03
   752  GLY       1.7         11.         2.1         1.0         0.0         0.0         0.0         0.0         6.3         0.0         0.0         0.0         1.1         0.0         0.0         0.0         0.0         0.0         0.0         0.0         0.0         0.0         0.0         0.0         72.         0.0         0.0         0.0         0.0         0.0         0.0         0.0         0.0         0.0         0.0         0.0         0.0         0.0         0.0         95.    
   753  PRO       2.8         60.         29.         1.6        0.15         0.0         0.0         0.0         10.         0.0         0.0         0.0         1.5         3.9        0.21        0.30         0.0         0.0         0.0         0.0         0.0         0.0         0.0         0.0        0.12E+03     0.0         0.0         0.0         0.0         0.0         0.0         0.0         0.0         0.0         0.0         0.0         0.0         0.0         0.0        0.23E+03
   754  ALA       1.5         74.         18.         24.        0.15         0.0         0.0         0.0         13.         0.0         0.0         0.0         1.5         0.0         0.0         0.0         0.0         0.0         0.0         0.0         0.0         0.0         0.0         0.0        0.23E+03     0.0        0.28         0.0         0.0         0.0         0.0         0.0         0.0         0.0         0.0         0.0         0.0         0.0         0.0        0.36E+03
   755  GLY      0.50         4.8         1.8        0.64         0.0         0.0         0.0         0.0         5.9         0.0         0.0         0.0         1.5         0.0         0.0         0.0         0.0         0.0         0.0         0.0         0.0         0.0         0.0         0.0         42.         0.0        0.59         0.0         0.0         0.0         0.0         0.0         0.0         0.0         0.0         0.0         0.0         0.0         0.0         58.    
   756  ARG      0.60E+03    0.34E+03     22.         2.0        0.87E-01     0.0         0.0         0.0         7.2         0.0         0.0         0.0         2.1         34.         6.6         35.         36.         0.0         0.0         0.0         0.0         0.0         0.0         0.0         5.6         0.0         0.0         0.0         0.0         0.0         0.0         0.0         0.0         0.0         0.0         0.0         0.0         0.0         0.0        0.11E+04
   757  HYP       3.7        0.17E+03     80.        0.55        0.87E-01     0.0         0.0         0.0         0.0         0.0         0.0         0.0        0.92         0.0         0.0         0.0         0.0         0.0         0.0         0.0         0.0         0.0         0.0         0.0         7.4         0.0         6.9         0.0         0.0         0.0         0.0         0.0         0.0         0.0         0.0         0.0         0.0         0.0         0.0        0.27E+03
   758  GLY       1.0         4.9         2.0        0.47         0.0         0.0         0.0         0.0         5.8         0.0         0.0         0.0         1.3         0.0         0.0         0.0         0.0         0.0         0.0         0.0         0.0         0.0         0.0         0.0         65.         0.0        0.45         0.0         0.0         0.0         0.0         0.0         0.0         0.0         0.0         0.0         0.0         0.0         0.0         81.    
   759  GLU       1.7         16.         7.9         2.0         0.0         0.0         0.0         0.0         10.         0.0         0.0         0.0         3.9         39.         1.3         9.5         0.0         0.0         0.0         0.0         0.0         0.0         0.0         0.0        0.16E+03     0.0        0.97         0.0         0.0         0.0         0.0         0.0         0.0         0.0         0.0         0.0         0.0         0.0         0.0        0.25E+03
   760  VAL       2.4         16.         7.3         2.4        0.18         0.0         0.0         0.0         11.         0.0         0.0         0.0         3.4        0.75         0.0         0.0         0.0         0.0         0.0         0.0         0.0         0.0         0.0         0.0         32.         0.0         1.0         0.0         0.0         0.0         0.0         0.0         0.0         0.0         0.0         0.0         0.0         0.0         0.0         76.    
   761  GLY       1.3         11.         2.3        0.32        0.56         0.0         0.0         0.0         6.5         0.0         0.0         0.0        0.89         0.0         0.0         0.0         0.0         0.0         0.0         0.0         0.0         0.0         0.0         0.0         2.2         0.0        0.22         0.0         0.0         0.0         0.0         0.0         0.0         0.0         0.0         0.0         0.0         0.0         0.0         25.    
   762  PRO       1.6         56.         27.         2.0         0.0         0.0         0.0         0.0         8.6         0.0         0.0         0.0        0.39         4.5        0.56        0.69E-01     0.0         0.0         0.0         0.0         0.0         0.0         0.0         0.0         6.8         0.0        0.47         0.0         0.0         0.0         0.0         0.0         0.0         0.0         0.0         0.0         0.0         0.0         0.0        0.11E+03
   763  PRO       1.4         50.         21.         4.5         0.0         0.0         0.0         0.0         0.0         0.0         0.0         0.0         1.4         1.1         1.1         2.9         0.0         0.0         0.0         0.0         0.0         0.0         0.0         0.0         8.8         0.0         0.0         0.0         0.0         0.0         0.0         0.0         0.0         0.0         0.0         0.0         0.0         0.0         0.0         92.    
   764  GLY       1.3         12.         2.6         1.0         0.0         0.0         0.0         0.0         5.6         0.0         0.0         0.0         1.7         0.0         0.0         0.0         0.0         0.0         0.0         0.0         0.0         0.0         0.0         0.0         6.0         0.0        0.49         0.0         0.0         0.0         0.0         0.0         0.0         0.0         0.0         0.0         0.0         0.0         0.0         30.    
   765  PRO       3.0         55.         29.         2.1        0.22         0.0         0.0         0.0         7.1         0.0         0.0         0.0         3.7         5.2        0.88        0.28         0.0         0.0         0.0         0.0         0.0         0.0         0.0         0.0         12.         0.0         0.0         0.0         0.0         0.0         0.0         0.0         0.0         0.0         0.0         0.0         0.0         0.0         0.0        0.12E+03
   766  HYP       5.5        0.17E+03     43.         2.0         0.0         0.0         0.0         0.0         0.0         0.0         0.0         0.0         3.2         0.0         0.0         0.0         0.0         0.0         0.0         0.0         0.0         0.0         0.0         0.0         4.6         0.0         5.9         0.0         0.0         0.0         0.0         0.0         0.0         0.0         0.0         0.0         0.0         0.0         0.0        0.23E+03
   767  GLY       2.2         10.         5.3         4.5         0.0         0.0         0.0         0.0         6.1         0.0         0.0         0.0        0.24         0.0         0.0         0.0         0.0         0.0         0.0         0.0         0.0         0.0         0.0         0.0         18.         0.0        0.67         0.0         0.0         0.0         0.0         0.0         0.0         0.0         0.0         0.0         0.0         0.0         0.0         48.    
   768  PRO       2.7         58.         26.         1.9         0.0         0.0         0.0         0.0         7.5         0.0         0.0         0.0        0.66         1.9        0.53         1.1         0.0         0.0         0.0         0.0         0.0         0.0         0.0         0.0         44.         0.0         1.9         0.0         0.0         0.0         0.0         0.0         0.0         0.0         0.0         0.0         0.0         0.0         0.0        0.15E+03
   769  ALA       1.7         14.         4.7        0.71         0.0         0.0         0.0         0.0         8.3         0.0         0.0         0.0         1.1         0.0         0.0         0.0         0.0         0.0         0.0         0.0         0.0         0.0         0.0         0.0        0.16E+03     0.0        0.17         0.0         0.0         0.0         0.0         0.0         0.0         0.0         0.0         0.0         0.0         0.0         0.0        0.19E+03
   770  GLY       1.9         12.        0.39E-01    0.71         0.0         0.0         0.0         0.0         5.0         0.0         0.0         0.0         1.5         0.0         0.0         0.0         0.0         0.0         0.0         0.0         0.0         0.0         0.0         0.0         52.         0.0        0.64         0.0         0.0         0.0         0.0         0.0         0.0         0.0         0.0         0.0         0.0         0.0         0.0         74.    
   771  GLU       1.7         15.         6.6         3.2        0.44         0.0         0.0         0.0         6.2         0.0         0.0         0.0         2.0         1.7         34.         2.7         0.0         0.0         0.0         0.0         0.0         0.0         0.0         0.0        0.13E+03     0.0        0.51         0.0         0.0         0.0         0.0         0.0         0.0         0.0         0.0         0.0         0.0         0.0         0.0        0.21E+03
   772  LYS       2.5         88.         24.         21.        0.41         0.0         0.0         0.0         10.         0.0         0.0         0.0         4.7         36.         3.6         1.3         2.1         0.0         0.0         0.0         0.0         0.0         0.0         0.0        0.14E+03     0.0         0.0         0.0         0.0         0.0         0.0         0.0         0.0         0.0         0.0         0.0         0.0         0.0         0.0        0.33E+03
   773  GLY       1.9         14.         2.1         1.3         0.0         0.0         0.0         0.0         7.8         0.0         0.0         0.0         4.3         0.0         0.0         0.0         0.0         0.0         0.0         0.0         0.0         0.0         0.0         0.0         98.         0.0        0.69         0.0         0.0         0.0         0.0         0.0         0.0         0.0         0.0         0.0         0.0         0.0         0.0        0.13E+03
   774  SER       2.2         16.         16.         1.9         0.0         0.0         0.0         0.0         7.2         0.0         0.0         0.0        0.95         44.         0.0         0.0         0.0         0.0         0.0         0.0         0.0         0.0         0.0         0.0        0.13E+03     0.0         0.0         0.0         0.0         0.0         0.0         0.0         0.0         0.0         0.0         0.0         0.0         0.0         0.0        0.22E+03
   775  HYP       4.8        0.16E+03     48.        0.60         0.0         0.0         0.0         0.0         0.0         0.0         0.0         0.0        0.15         0.0         0.0         0.0         0.0         0.0         0.0         0.0         0.0         0.0         0.0         0.0         26.         0.0         7.7         0.0         0.0         0.0         0.0         0.0         0.0         0.0         0.0         0.0         0.0         0.0         0.0        0.25E+03
   776  GLY      0.66         13.         3.9        0.82         0.0         0.0         0.0         0.0         4.7         0.0         0.0         0.0         1.2         0.0         0.0         0.0         0.0         0.0         0.0         0.0         0.0         0.0         0.0         0.0         79.         0.0        0.72         0.0         0.0         0.0         0.0         0.0         0.0         0.0         0.0         0.0         0.0         0.0         0.0        0.10E+03
   777  ALA      0.78         8.2         12.         1.7         0.0         0.0         0.0         0.0         8.6         0.0         0.0         0.0         1.3         0.0         0.0         0.0         0.0         0.0         0.0         0.0         0.0         0.0         0.0         0.0        0.26E+03     0.0         1.3         0.0         0.0         0.0         0.0         0.0         0.0         0.0         0.0         0.0         0.0         0.0         0.0        0.29E+03
   778  ASP       1.1         7.1         3.5         1.4        0.33         0.0         0.0         0.0         7.9         0.0         0.0         0.0         1.1         50.        0.93E-01     0.0         0.0         0.0         0.0         0.0         0.0         0.0         0.0         0.0        0.15E+03     0.0         1.5         0.0         0.0         0.0         0.0         0.0         0.0         0.0         0.0         0.0         0.0         0.0         0.0        0.23E+03
   779  GLY       1.4         8.8         2.6        0.76        0.12         0.0         0.0         0.0         8.2         0.0         0.0         0.0         3.9         0.0         0.0         0.0         0.0         0.0         0.0         0.0         0.0         0.0         0.0         0.0         47.         0.0         1.5         0.0         0.0         0.0         0.0         0.0         0.0         0.0         0.0         0.0         0.0         0.0         0.0         74.    
   780  PRO       2.2        0.11E+03     28.         23.         0.0         0.0         0.0         0.0         8.9         0.0         0.0         0.0         3.8         23.         35.         39.         0.0         0.0         0.0         0.0         0.0         0.0         0.0         0.0         45.         0.0        0.82         0.0         0.0         0.0         0.0         0.0         0.0         0.0         0.0         0.0         0.0         0.0         0.0        0.32E+03
   781  ALA       1.4         8.1         7.9         2.0         0.0         0.0         0.0         0.0         7.3         0.0         0.0         0.0        0.88         0.0         0.0         0.0         0.0         0.0         0.0         0.0         0.0         0.0         0.0         0.0        0.19E+03     0.0        0.78         0.0         0.0         0.0         0.0         0.0         0.0         0.0         0.0         0.0         0.0         0.0         0.0        0.22E+03
   782  GLY       1.7         5.4         1.7        0.55         0.0         0.0         0.0         0.0         5.8         0.0         0.0         0.0        0.89         0.0         0.0         0.0         0.0         0.0         0.0         0.0         0.0         0.0         0.0         0.0         64.         0.0        0.74         0.0         0.0         0.0         0.0         0.0         0.0         0.0         0.0         0.0         0.0         0.0         0.0         81.    
   783  ALA       1.5         79.         23.         23.        0.20         0.0         0.0         0.0         5.5         0.0         0.0         0.0         3.4         0.0         0.0         0.0         0.0         0.0         0.0         0.0         0.0         0.0         0.0         0.0        0.16E+03     0.0         0.0         0.0         0.0         0.0         0.0         0.0         0.0         0.0         0.0         0.0         0.0         0.0         0.0        0.30E+03
   784  HYP       6.9        0.17E+03     64.         1.1        0.20         0.0         0.0         0.0         0.0         0.0         0.0         0.0         2.5         0.0         0.0         0.0         0.0         0.0         0.0         0.0         0.0         0.0         0.0         0.0         34.         0.0         8.1         0.0         0.0         0.0         0.0         0.0         0.0         0.0         0.0         0.0         0.0         0.0         0.0        0.29E+03
   785  GLY      0.97         2.5         2.3         1.1         0.0         0.0         0.0         0.0         7.5         0.0         0.0         0.0        0.69         0.0         0.0         0.0         0.0         0.0         0.0         0.0         0.0         0.0         0.0         0.0         42.         0.0        0.61         0.0         0.0         0.0         0.0         0.0         0.0         0.0         0.0         0.0         0.0         0.0         0.0         57.    
   786  THR       2.7         8.2         7.3         1.9        0.20         0.0         0.0         0.0         11.         0.0         0.0         0.0         1.0         1.1         0.0         0.0         0.0         0.0         0.0         0.0         0.0         0.0         0.0         0.0         27.         0.0         3.2         0.0         0.0         0.0         0.0         0.0         0.0         0.0         0.0         0.0         0.0         0.0         0.0         64.    
   787  PRO       3.2         70.         25.         1.0        0.80         0.0         0.0         0.0         7.3         0.0         0.0         0.0        0.66         30.         37.         32.         0.0         0.0         0.0         0.0         0.0         0.0         0.0         0.0         90.         0.0         1.8         0.0         0.0         0.0         0.0         0.0         0.0         0.0         0.0         0.0         0.0         0.0         0.0        0.30E+03
   788  GLY       2.3         18.         3.7        0.37         0.0         0.0         0.0         0.0         7.6         0.0         0.0         0.0        0.66         0.0         0.0         0.0         0.0         0.0         0.0         0.0         0.0         0.0         0.0         0.0         85.         0.0        0.60         0.0         0.0         0.0         0.0         0.0         0.0         0.0         0.0         0.0         0.0         0.0         0.0        0.12E+03
   789  PRO       2.4         60.         26.         4.3         0.0         0.0         0.0         0.0         16.         0.0         0.0         0.0         3.3        0.40        0.96         2.6         0.0         0.0         0.0         0.0         0.0         0.0         0.0         0.0         43.         0.0        0.48E-01     0.0         0.0         0.0         0.0         0.0         0.0         0.0         0.0         0.0         0.0         0.0         0.0        0.16E+03
   790  GLN       1.3         85.         14.         22.         0.0         0.0         0.0         0.0         15.         0.0         0.0         0.0         4.1         41.         40.         4.3         0.0         0.0         0.0         0.0         0.0         0.0         0.0         0.0        0.16E+03     0.0         0.0         0.0         0.0         0.0         0.0         0.0         0.0         0.0         0.0         0.0         0.0         0.0         0.0        0.39E+03
   791  GLY       1.1         7.3        0.17        0.65         0.0         0.0         0.0         0.0         5.5         0.0         0.0         0.0         1.2         0.0         0.0         0.0         0.0         0.0         0.0         0.0         0.0         0.0         0.0         0.0         31.         0.0         0.0         0.0         0.0         0.0         0.0         0.0         0.0         0.0         0.0         0.0         0.0         0.0         0.0         47.    
   792  ILE       1.1         18.         6.4         3.7        0.83E-01     0.0         0.0         0.0         13.         0.0         0.0         0.0         1.7         50.         39.         0.0         0.0         0.0         0.0         0.0         0.0         0.0         0.0         0.0         50.         0.0         0.0         0.0         0.0         0.0         0.0         0.0         0.0         0.0         0.0         0.0         0.0         0.0         0.0        0.18E+03
   793  ALA      0.94         72.         10.         26.        0.83E-01     0.0         0.0         0.0         11.         0.0         0.0         0.0         2.5         0.0         0.0         0.0         0.0         0.0         0.0         0.0         0.0         0.0         0.0         0.0        0.19E+03     0.0         0.0         0.0         0.0         0.0         0.0         0.0         0.0         0.0         0.0         0.0         0.0         0.0         0.0        0.31E+03
   794  GLY      0.94         8.7         3.4        0.61        0.37         0.0         0.0         0.0         15.         0.0         0.0         0.0         1.4         0.0         0.0         0.0         0.0         0.0         0.0         0.0         0.0         0.0         0.0         0.0        0.10E+03     0.0         0.0         0.0         0.0         0.0         0.0         0.0         0.0         0.0         0.0         0.0         0.0         0.0         0.0        0.13E+03
   795  GLN       2.3         20.         20.         2.5        0.37         0.0         0.0         0.0         14.         0.0         0.0         0.0         2.2        0.53E-01     36.         4.0         0.0         0.0         0.0         0.0         0.0         0.0         0.0         0.0        0.26E+03     0.0         0.0         0.0         0.0         0.0         0.0         0.0         0.0         0.0         0.0         0.0         0.0         0.0         0.0        0.36E+03
   796  ARG       1.9         18.         6.6         3.6         0.0         0.0         0.0         0.0         13.         0.0         0.0         0.0         2.6         38.         28.        0.13E-03     30.         0.0         0.0         0.0         0.0         0.0         0.0         0.0         53.         0.0         0.0         0.0         0.0         0.0         0.0         0.0         0.0         0.0         0.0         0.0         0.0         0.0         0.0        0.19E+03
   797  GLY      0.61         2.6        0.51        0.62         0.0         0.0         0.0         0.0         13.         0.0         0.0         0.0         2.1         0.0         0.0         0.0         0.0         0.0         0.0         0.0         0.0         0.0         0.0         0.0         8.1         0.0         0.0         0.0         0.0         0.0         0.0         0.0         0.0         0.0         0.0         0.0         0.0         0.0         0.0         28.    
   798  VAL       1.6         69.         26.         22.         0.0         0.0         0.0         0.0         9.7         0.0         0.0         0.0         3.3         4.5         0.0         0.0         0.0         0.0         0.0         0.0         0.0         0.0         0.0         0.0         16.         0.0         0.0         0.0         0.0         0.0         0.0         0.0         0.0         0.0         0.0         0.0         0.0         0.0         0.0        0.15E+03
   799  VAL       2.0         19.         5.9         2.0        0.90E-01     0.0         0.0         0.0         7.9         0.0         0.0         0.0         3.6         2.0         0.0         0.0         0.0         0.0         0.0         0.0         0.0         0.0         0.0         0.0         19.         0.0        0.90         0.0         0.0         0.0         0.0         0.0         0.0         0.0         0.0         0.0         0.0         0.0         0.0         62.    
   800  GLY       2.7         13.        0.18         1.2         0.0         0.0         0.0         0.0         7.1         0.0         0.0         0.0         3.9         0.0         0.0         0.0         0.0         0.0         0.0         0.0         0.0         0.0         0.0         0.0         6.8         0.0         1.6         0.0         0.0         0.0         0.0         0.0         0.0         0.0         0.0         0.0         0.0         0.0         0.0         36.    
   801  LEU       6.7         54.         19.         6.6        0.64         0.0         0.0         0.0         9.3         0.0         0.0         0.0         3.7         39.         37.         0.0         0.0         0.0         0.0         0.0         0.0         0.0         0.0         0.0         10.         0.0         0.0         0.0         0.0         0.0         0.0         0.0         0.0         0.0         0.0         0.0         0.0         0.0         0.0        0.19E+03
   802  HYP       5.9        0.17E+03     87.         1.0         1.1         0.0         0.0         0.0         0.0         0.0         0.0         0.0         1.2         0.0         0.0         0.0         0.0         0.0         0.0         0.0         0.0         0.0         0.0         0.0         2.0         0.0         10.         0.0         0.0         0.0         0.0         0.0         0.0         0.0         0.0         0.0         0.0         0.0         0.0        0.28E+03
   803  GLY      0.98         9.5         1.3         1.8         0.0         0.0         0.0         0.0         7.4         0.0         0.0         0.0        0.49         0.0         0.0         0.0         0.0         0.0         0.0         0.0         0.0         0.0         0.0         0.0         25.         0.0         1.1         0.0         0.0         0.0         0.0         0.0         0.0         0.0         0.0         0.0         0.0         0.0         0.0         47.    
   804  GLN      0.99         83.         11.         22.         0.0         0.0         0.0         0.0         10.         0.0         0.0         0.0        0.76         41.        0.10E-01     4.6         0.0         0.0         0.0         0.0         0.0         0.0         0.0         0.0        0.14E+03     0.0         2.2         0.0         0.0         0.0         0.0         0.0         0.0         0.0         0.0         0.0         0.0         0.0         0.0        0.31E+03
   805  ARG      0.60E+03    0.39E+03     12.         24.         0.0         0.0         0.0         0.0         9.1         0.0         0.0         0.0        0.86        0.14E-01    0.80         3.4         19.         0.0         0.0         0.0         0.0         0.0         0.0         0.0         39.         0.0         2.0         0.0         0.0         0.0         0.0         0.0         0.0         0.0         0.0         0.0         0.0         0.0         0.0        0.11E+04
   806  GLY       1.3         2.4        0.60        0.98         0.0         0.0         0.0         0.0         7.3         0.0         0.0         0.0         3.3         0.0         0.0         0.0         0.0         0.0         0.0         0.0         0.0         0.0         0.0         0.0         7.1         0.0         1.7         0.0         0.0         0.0         0.0         0.0         0.0         0.0         0.0         0.0         0.0         0.0         0.0         25.    
   807  GLU       1.4         80.         18.         24.         0.0         0.0         0.0         0.0         8.8         0.0         0.0         0.0         4.3        0.11        0.11         9.6         0.0         0.0         0.0         0.0         0.0         0.0         0.0         0.0         15.         0.0        0.32         0.0         0.0         0.0         0.0         0.0         0.0         0.0         0.0         0.0         0.0         0.0         0.0        0.16E+03
   808  ARG      0.60E+03    0.33E+03     12.         2.5         0.0         0.0         0.0         0.0         8.9         0.0         0.0         0.0         2.1         3.1         2.7         4.0         44.         0.0         0.0         0.0         0.0         0.0         0.0         0.0         13.         0.0         0.0         0.0         0.0         0.0         0.0         0.0         0.0         0.0         0.0         0.0         0.0         0.0         0.0        0.10E+04
[truncated: 1,149,045 more chars]
