# Supplementary material for: Devising Bone Molecular Models at the Nanoscale: From Usual Mineralized Collagen Fibrils to the First Bone Fibers Including Hydroxyapatite in the Extra-Fibrillar Volume
Source: Materials (Basel). 2022 Mar 19;15(6):2274. doi: 10.3390/ma15062274 (PMC8955169; doi:10.3390/ma15062274)
Supplement: Supplementary file 1 [file materials-15-02274-s001.zip › Supplementary_Materials/0-COL1_Modeller/2_models_allh/README_model_allH.txt]

Building and checking homology models with the allhmodel function in MODELLER 

Written by Amadeus Alcântara
amadeus.alcantara@gmail.com

CITE: 

Devising Bone Molecular Models at the Nanoscale: From Usual
Mineralized Collagen Fibrils to the First Bone Fibers including
Hydroxyapatite in the Extra-Fibrillar Volume

Amadeus C. S. de Alcântara, Levi C. Felix, Douglas S. Galvão, Paulo Sollero, Munir S. Skaf

Materials MDPI 2022
--------------------------------------------------------------------

Inputs: ALIgnment *.ali files outputs of Modeller alignment in folder 1_alignment + 
		PDB structure 3hr2_noLYZ.pdb in 0_check-alignment (copied to this folder) +
		files from Modeller 9.25 modlib folder

	- ALI_MANlength.ali 

	- ALI_RATlength.ali
	
	- 3hr2_noLYZ.pdb
	
	- Edited Modeller modlib files (description below)

Outputs: Homology models with lowest DOPE score

	- COL1.B99990027.pdb
	- COL1.B99990035.pdb
	
--------------------------------------------------------------------
Step by step:

	***This is basically the same as shown in 2_model/README_model***

0:	Manually edit Modeller 9.25 files in modlib to include HYP

	HYP topology and parameters information were included into the top_allh.lib and par.lib files from the Modeller Library.
	HB1 atom type information were added (new type in HYP top) to solv.lib, radii.lib and radii14.lib.
	HYP information were taken from toppar_all36_prot_modify_res.str from the CHARMM36 FF.

	To include HAP into my final models I had to edit following files from Modeller 9.25 modlib folder: 
	donor_acceptor.lib (maybe not needed) - par.lib - radii.lib - radii14.lib - restyp.lib - solv.lib - top_allh.lib
	
	*Find these files in the folder edited_modlib.
	
	*Note: HYP topology in top_allh.lib
	
		Lines not used by Modeller were commented (group, cmap, acceptor and double)
			
	*** Instead of doing all this one could also try to create a model with Proline (PRO) only instead of HYP. At the end one could try to replace the PRO with HYP***

1: 	Create 10 homology/comparative models with allhmodel
	
	*Note: usually its always better to use automodel thann allhmodel,
	BUT in this case where I manually added the HYP topology to Modeller
	models created with allhmodel displayed a smaller RMSD values. 
	See 3_RMSD folder.
	
	Run *.py modeling files

	$ py 2_model_MANlength_allH.py > 2_model_MANlength_allH.log
	
	$ py 2_model_RATlength_allH.py > 2_model_RATlength_allH.log

	* Aways set "env.io.hetatm = True" to include HYP. 
	
2:	Select the model with lowest DOPE score (and a GA341 score near 1) for each run.

	See end of respective log file.
	
	In this case the models are:
	
		MAN - COL1.B99990027.pdb
		RAT - COL1.B99990035.pdb

--------------------------------------------------------------------
