# Supplementary material for: Devising Bone Molecular Models at the Nanoscale: From Usual Mineralized Collagen Fibrils to the First Bone Fibers Including Hydroxyapatite in the Extra-Fibrillar Volume
Source: Materials (Basel). 2022 Mar 19;15(6):2274. doi: 10.3390/ma15062274 (PMC8955169; doi:10.3390/ma15062274)
Supplement: Supplementary file 1 [file materials-15-02274-s001.zip › Supplementary_Materials/0-COL1_Modeller/3_RMSD/README_RMSD.txt]

Computing and analysis of RMSD of selected homology models

Written by Amadeus Alcântara
amadeus.alcantara@gmail.com

CITE: 

Devising Bone Molecular Models at the Nanoscale: From Usual
Mineralized Collagen Fibrils to the First Bone Fibers including
Hydroxyapatite in the Extra-Fibrillar Volume

Amadeus C. S. de Alcântara, Levi C. Felix, Douglas S. Galvão, Paulo Sollero, Munir S. Skaf

Materials MDPI 2022
--------------------------------------------------------------------

Inputs: lowest DOPE models generated in folders 2_models and 2_models_allh + 
		PDB structure 3hr2_noLYZ.pdb in folder 2_models +

	- COL1.B99990002.pdb
	- COL1.B99990014.pdb
	- COL1.B99990027.pdb
	- COL1.B99990035.pdb
	- 3hr2_noLYZ.pdb


Outputs: RMSD values calculated by VMD using TCL script rmsd.tcl

	- rmsd_output.dat
	
	MAN
		5.629322528839111
		5.352055549621582
		5.449351787567139
		
	RAT
		5.915904521942139
		5.711174964904785
		5.950320720672607
		
	MAN_allh
		4.601679801940918
		4.44620418548584
		4.555777072906494
		
	RAT_allh
		3.9930527210235596
		3.746213674545288
		3.9514963626861572
	
--------------------------------------------------------------------	
Step by step:

1: 	Run TCL script rmsd.tcl

	Open VMD -> Extensions -> TkConsole -> move to current folder and run

		$ source rmsd.tcl
	
	*Note: I performed RMSD comparing only CA atoms.
	
2: 	Select model with lowest RMSD

	*Note: 	Modes created using allhmodel exhibited lower RMSD values.
			This can be explained 
	
	*Note: 	RAT_allh exhibited the lowest RMSD for all chains. 
			This is expected, since RATlength models exhibit the same sequence length as the TEMPLATE 3hr2 (which is obtained from RAT).

	*** However, since in my work I wanted to create a model of the human type I collagen, 
		I decided to choose the MAN_allh model (COL1.B99990027.pdb) anyway.
		I renamed COL1.B99990027.pdb to COL1_Modeller.pdb and pasted it in the folder github-modeller-CLG.
