# Supplementary material for: Devising Bone Molecular Models at the Nanoscale: From Usual Mineralized Collagen Fibrils to the First Bone Fibers Including Hydroxyapatite in the Extra-Fibrillar Volume
Source: Materials (Basel). 2022 Mar 19;15(6):2274. doi: 10.3390/ma15062274 (PMC8955169; doi:10.3390/ma15062274)
Supplement: Supplementary file 1 [file materials-15-02274-s001.zip › Supplementary_Materials/0-COL1_Modeller/3_RMSD/rmsd.tcl]

# open VMD -> Extensions -> TkConsole -> move to current folder and run
# $ source rmsd.tcl

# ----------------------------------------------------------------------
# READ PDB files

# 0 - TEMPLATE 3HR2
mol new ../2_models/3hr2_noLYZ.pdb
# 1 - MAN 
mol new ../2_models/COL1.B99990002.pdb 
# 2 - RAT
mol new ../2_models/COL1.B99990014.pdb
# 3 - MAN_allh 
mol new ../2_models_allh/COL1.B99990027.pdb 
# 4 - RAT_allh
mol new ../2_models_allh/COL1.B99990035.pdb

# !!! Attention !!!
# if running on Linux use "\" instead of "/"

# ----------------------------------------------------------------------
# Create output file

set rmsd_output [open rmsd_output.dat w]
# set rmsd_outMAN [open rmsd_MAN.dat w]
# set rmsd_outRAT [open rmsd_RAT.dat w]
# set rmsd_outMAN_allh [open rmsd_MAN.dat w]
# set rmsd_outRAT_allh [open rmsd_RAT.dat w]

# ----------------------------------------------------------------------
# Selecr chains A, B and C of each PDB

set 3hr2A [atomselect 0 "name CA and chain A"]
set 3hr2B [atomselect 0 "name CA and chain B"]
set 3hr2C [atomselect 0 "name CA and chain C"]

set colA_MAN [atomselect 1 "name CA and chain A and not (resid 1056 to 1057 or resid 11) "] 
# 11 is T
set colB_MAN [atomselect 1 "name CA and chain B and not (resid 1058 to 1059 or resid 2086 to 2097) "]
set colC_MAN [atomselect 1 "name CA and chain C and not (resid 3153 to 3154 or resid 2108) "]

set colA_RAT [atomselect 2 "name CA and chain A"] 
set colB_RAT [atomselect 2 "name CA and chain B"]
set colC_RAT [atomselect 2 "name CA and chain C"]

set colA_MAN_allh [atomselect 3 "name CA and chain A and not (resid 1056 to 1057 or resid 11) "] 
# 11 is T
set colB_MAN_allh [atomselect 3 "name CA and chain B and not (resid 1058 to 1059 or resid 2086 to 2097) "]
set colC_MAN_allh [atomselect 3 "name CA and chain C and not (resid 3153 to 3154 or resid 2108) "]

set colA_RAT_allh [atomselect 4 "name CA and chain A"] 
set colB_RAT_allh [atomselect 4 "name CA and chain B"]
set colC_RAT_allh [atomselect 4 "name CA and chain C"]

# ----------------------------------------------------------------------
# RMSD calculation loop

puts $rmsd_output "MAN"
puts $rmsd_output "[measure rmsd $colA_MAN $3hr2A]"
puts $rmsd_output "[measure rmsd $colB_MAN $3hr2B]"
puts $rmsd_output "[measure rmsd $colC_MAN $3hr2C]"

puts $rmsd_output "RAT"
puts $rmsd_output "[measure rmsd $colA_RAT $3hr2A]"
puts $rmsd_output "[measure rmsd $colB_RAT $3hr2B]"
puts $rmsd_output "[measure rmsd $colC_RAT $3hr2C]"

puts $rmsd_output "MAN_allh"
puts $rmsd_output "[measure rmsd $colA_MAN_allh $3hr2A]"
puts $rmsd_output "[measure rmsd $colB_MAN_allh $3hr2B]"
puts $rmsd_output "[measure rmsd $colC_MAN_allh $3hr2C]"

puts $rmsd_output "RAT_allh"
puts $rmsd_output "[measure rmsd $colA_RAT_allh $3hr2A]"
puts $rmsd_output "[measure rmsd $colB_RAT_allh $3hr2B]"
puts $rmsd_output "[measure rmsd $colC_RAT_allh $3hr2C]"

close  $rmsd_output
