# Supplementary material for: Devising Bone Molecular Models at the Nanoscale: From Usual Mineralized Collagen Fibrils to the First Bone Fibers Including Hydroxyapatite in the Extra-Fibrillar Volume
Source: Materials (Basel). 2022 Mar 19;15(6):2274. doi: 10.3390/ma15062274 (PMC8955169; doi:10.3390/ma15062274)
Supplement: Supplementary file 1 [file materials-15-02274-s001.zip › Supplementary_Materials/0-COL1_Modeller/3_RMSD/rmsd_output.dat]

MAN
5.629322528839111
5.352055549621582
5.449351787567139
RAT
5.915904521942139
5.711174964904785
5.950320720672607
MAN_allh
4.601679801940918
4.44620418548584
4.555777072906494
RAT_allh
3.9930527210235596
3.746213674545288
3.9514963626861572
