# Supplementary material for: Devising Bone Molecular Models at the Nanoscale: From Usual Mineralized Collagen Fibrils to the First Bone Fibers Including Hydroxyapatite in the Extra-Fibrillar Volume
Source: Materials (Basel). 2022 Mar 19;15(6):2274. doi: 10.3390/ma15062274 (PMC8955169; doi:10.3390/ma15062274)
Supplement: Supplementary file 1 [file materials-15-02274-s001.zip › Supplementary_Materials/0-COL1_Modeller/edited_modlib/README.txt]

Edited MODELLER’s library files to include HYP force field parameters and topology files to the homology modeling 


Written by Amadeus Alcântara
amadeus.alcantara@gmail.com

CITE: 

Devising Bone Molecular Models at the Nanoscale: From Usual
Mineralized Collagen Fibrils to the First Bone Fibers including
Hydroxyapatite in the Extra-Fibrillar Volume

Amadeus C. S. de Alcântara, Levi C. Felix, Douglas S. Galvão, Paulo Sollero, Munir S. Skaf

Materials MDPI 2022
--------------------------------------------------------------------

Inputs: Template sequences and Target sequences and structure  

	- Template: Human type I collagen sequence (protein primary structure)
	COL1 = 2x COL1A1_human (P02452) and 1x COL1A2_human (P08123) from UniProt

	- Target: Rattus
	3hr2
	3hr2_noLYZ (downloaded 3hr2 from PDB and manually substituted LYZ for LIS since I dont have LYZ topology file and FF parameters)

Outputs: Selected homology model

	- COL1_Modeller.pdb
	
--------------------------------------------------------------------
Step by step:

0:	If you just need the final homology/comparative model of the type I human collagen structure, use:
	
	COL1_Modeller.pdb
	
	If you want to reproduce all the steps, download MODELLER 9.25 from https://salilab.org/modeller/ and read all README files.
	
1:	To understand the details of how I created this final homology model using as template and target,
		
		- Template: 	COL1A1_human (P02452) and COL1A2_human (P08123) from UniProt
		- Target: 	3hr2 from PDB

	Please, read the README files in each subfolder. 
