# Supplementary material for: Devising Bone Molecular Models at the Nanoscale: From Usual Mineralized Collagen Fibrils to the First Bone Fibers Including Hydroxyapatite in the Extra-Fibrillar Volume
Source: Materials (Basel). 2022 Mar 19;15(6):2274. doi: 10.3390/ma15062274 (PMC8955169; doi:10.3390/ma15062274)
Supplement: Supplementary file 1 [file materials-15-02274-s001.zip › Supplementary_Materials/1-CLG_Fibril/CLG_Fibril.pdb]

CRYST1   39.970   26.950  677.900  89.24  94.59 105.58 P 1           1
ATOM      1  N   GLN A   1      -2.559  21.246   9.236  1.00 86.17           N
ATOM      2  CA  GLN A   1      -3.776  20.503   9.631  1.00 86.17           C
ATOM      3  CB  GLN A   1      -4.129  19.474   8.538  1.00 86.17           C
ATOM      4  CG  GLN A   1      -5.592  19.004   8.547  1.00 86.17           C
ATOM      5  CD  GLN A   1      34.035  18.332   9.867  1.00 86.17           C
ATOM      6  OE1 GLN A   1      33.498  18.963  10.776  1.00 86.17           O
ATOM      7  NE2 GLN A   1      34.362  17.018   9.982  1.00 86.17           N
ATOM      8  C   GLN A   1      -3.451  19.814  10.917  1.00 86.17           C
ATOM      9  O   GLN A   1      -3.255  20.465  11.942  1.00 86.17           O
ATOM     10  N   LEU A   2      -3.368  18.469  10.899  1.00246.70           N
ATOM     11  CA  LEU A   2      -2.994  17.775  12.090  1.00246.70           C
ATOM     12  CB  LEU A   2      -4.018  16.892  12.853  1.00246.70           C
ATOM     13  CG  LEU A   2      -3.538  16.210  14.152  1.00246.70           C
ATOM     14  CD1 LEU A   2      -2.439  15.175  13.870  1.00246.70           C
ATOM     15  CD2 LEU A   2      -3.109  17.246  15.204  1.00246.70           C
ATOM     16  C   LEU A   2      -1.513  17.626  12.201  1.00246.70           C
ATOM     17  O   LEU A   2      -0.881  16.989  11.360  1.00246.70           O
ATOM     18  N   SER A   3      -0.914  18.240  13.236  1.00 97.46           N
ATOM     19  CA  SER A   3       0.516  18.310  13.312  1.00 97.46           C
ATOM     20  CB  SER A   3       1.023  19.545  14.073  1.00 97.46           C
ATOM     21  OG  SER A   3       0.639  19.466  15.437  1.00 97.46           O
ATOM     22  C   SER A   3       1.083  17.118  14.006  1.00 97.46           C
ATOM     23  O   SER A   3       0.488  16.042  14.053  1.00 97.46           O
ATOM     24  N   TYR A   4       2.309  17.318  14.529  1.00178.59           N
ATOM     25  CA  TYR A   4       3.064  16.311  15.210  1.00178.59           C
ATOM     26  CB  TYR A   4       4.578  16.549  15.049  1.00178.59           C
ATOM     27  CG  TYR A   4       5.345  15.812  16.094  1.00178.59           C
ATOM     28  CD1 TYR A   4       5.647  14.475  15.983  1.00178.59           C
ATOM     29  CD2 TYR A   4       5.775  16.504  17.204  1.00178.59           C
ATOM     30  CE1 TYR A   4       6.364  13.841  16.973  1.00178.59           C
ATOM     31  CE2 TYR A   4       6.491  15.876  18.194  1.00178.59           C
ATOM     32  CZ  TYR A   4       6.786  14.541  18.079  1.00178.59           C
ATOM     33  OH  TYR A   4       7.521  13.894  19.095  1.00178.59           O
ATOM     34  C   TYR A   4       2.744  16.370  16.667  1.00178.59           C
ATOM     35  O   TYR A   4       2.964  17.382  17.331  1.00178.59           O
ATOM     36  N   GLY A   5       2.210  15.250  17.193  1.00 24.18           N
ATOM     37  CA  GLY A   5       1.873  15.159  18.580  1.00 24.18           C
ATOM     38  C   GLY A   5       3.023  14.517  19.281  1.00 24.18           C
ATOM     39  O   GLY A   5       4.128  14.440  18.748  1.00 24.18           O
ATOM     40  N   TYR A   6       2.776  14.038  20.515  1.00167.35           N
ATOM     41  CA  TYR A   6       3.809  13.434  21.304  1.00167.35           C
ATOM     42  CB  TYR A   6       4.183  14.333  22.493  1.00167.35           C
ATOM     43  CG  TYR A   6       5.249  13.744  23.350  1.00167.35           C
ATOM     44  CD1 TYR A   6       6.580  13.880  23.026  1.00167.35           C
ATOM     45  CD2 TYR A   6       4.905  13.071  24.499  1.00167.35           C
ATOM     46  CE1 TYR A   6       7.552  13.342  23.837  1.00167.35           C
ATOM     47  CE2 TYR A   6       5.873  12.532  25.312  1.00167.35           C
ATOM     48  CZ  TYR A   6       7.198  12.668  24.980  1.00167.35           C
ATOM     49  OH  TYR A   6       8.193  12.118  25.815  1.00167.35           O
ATOM     50  C   TYR A   6       3.276  12.134  21.818  1.00167.35           C
ATOM     51  O   TYR A   6       2.078  11.999  22.060  1.00167.35           O
ATOM     52  N   ASP A   7       4.157  11.124  21.972  1.00325.31           N
ATOM     53  CA  ASP A   7       3.714   9.851  22.459  1.00325.31           C
ATOM     54  CB  ASP A   7       3.528   8.629  21.534  1.00325.31           C
ATOM     55  CG  ASP A   7       4.902   8.159  21.075  1.00325.31           C
ATOM     56  OD1 ASP A   7       5.676   9.002  20.548  1.00325.31           O
ATOM     57  OD2 ASP A   7       5.201   6.949  21.262  1.00325.31           O
ATOM     58  C   ASP A   7       3.945   9.575  23.906  1.00325.31           C
ATOM     59  O   ASP A   7       5.044   9.786  24.415  1.00325.31           O
ATOM     60  N   GLU A   8       2.887   9.114  24.605  1.00335.80           N
ATOM     61  CA  GLU A   8       2.980   8.757  25.992  1.00335.80           C
ATOM     62  CB  GLU A   8       4.152   9.136  26.921  1.00335.80           C
ATOM     63  CG  GLU A   8       5.317   8.148  26.853  1.00335.80           C
ATOM     64  CD  GLU A   8       6.342   8.560  27.899  1.00335.80           C
ATOM     65  OE1 GLU A   8       6.093   9.571  28.609  1.00335.80           O
ATOM     66  OE2 GLU A   8       7.386   7.863  28.007  1.00335.80           O
ATOM     67  C   GLU A   8       1.740   8.239  26.632  1.00335.80           C
ATOM     68  O   GLU A   8       0.662   8.815  26.489  1.00335.80           O
ATOM     69  N   LYS A   9       1.870   7.113  27.361  1.00366.54           N
ATOM     70  CA  LYS A   9       0.751   6.580  28.076  1.00366.54           C
ATOM     71  CB  LYS A   9      -0.021   5.496  27.296  1.00366.54           C
ATOM     72  CG  LYS A   9      -1.301   5.064  28.014  1.00366.54           C
ATOM     73  CD  LYS A   9      -2.283   6.228  28.168  1.00366.54           C
ATOM     74  CE  LYS A   9      -3.535   5.887  28.979  1.00366.54           C
ATOM     75  NZ  LYS A   9      35.623   4.863  28.287  1.00366.54           N
ATOM     76  C   LYS A   9       1.302   5.986  29.336  1.00366.54           C
ATOM     77  O   LYS A   9       2.394   5.421  29.334  1.00366.54           O
ATOM     78  N   SER A  10       0.561   6.111  30.455  1.00252.40           N
ATOM     79  CA  SER A  10       1.053   5.621  31.710  0.83252.40           C
ATOM     80  CB  SER A  10       1.969   6.483  32.603  1.00252.40           C
ATOM     81  OG  SER A  10       1.321   7.704  32.931  1.00252.40           O
ATOM     82  C   SER A  10       0.317   4.481  32.333  1.00252.40           C
ATOM     83  O   SER A  10      -0.871   4.286  32.080  1.00252.40           O
ATOM     84  N   THR A  11       1.019   3.677  33.159  1.00114.76           N
ATOM     85  CA  THR A  11       0.370   2.557  33.775  1.00114.76           C
ATOM     86  CB  THR A  11       1.298   1.633  34.521  1.00114.76           C
ATOM     87  OG1 THR A  11       0.637   0.397  34.747  1.00114.76           O
ATOM     88  CG2 THR A  11       1.701   2.245  35.873  1.00114.76           C
ATOM     89  C   THR A  11      -0.651   3.103  34.722  1.00114.76           C
ATOM     90  O   THR A  11      -1.759   2.580  34.826  1.00114.76           O
ATOM     91  N   GLY A  12      -0.297   4.192  35.434  1.00 97.58           N
ATOM     92  CA  GLY A  12      -1.230   4.819  36.324  0.89 97.58           C
ATOM     93  C   GLY A  12      -1.281   4.047  37.604  1.00 97.58           C
ATOM     94  O   GLY A  12      -0.327   3.366  37.976  1.00 97.58           O
ATOM     95  N   GLY A  13      -2.425   4.149  38.312  1.00 76.03           N
ATOM     96  CA  GLY A  13      -2.591   3.482  39.570  0.86 76.03           C
ATOM     97  C   GLY A  13      -2.658   4.534  40.632  1.00 76.03           C
ATOM     98  O   GLY A  13      -1.991   5.564  40.549  1.00 76.03           O
ATOM     99  N   ILE A  14      -3.483   4.287  41.670  1.00212.17           N
ATOM    100  CA  ILE A  14      -3.648   5.237  42.731  0.79212.17           C
ATOM    101  CB  ILE A  14      -4.737   6.278  42.678  1.00212.17           C
ATOM    102  CG1 ILE A  14      -4.527   7.207  41.473  1.00212.17           C
ATOM    103  CG2 ILE A  14      -4.745   7.022  44.023  1.00212.17           C
ATOM    104  CD1 ILE A  14      -3.206   7.968  41.538  1.00212.17           C
ATOM    105  C   ILE A  14      -3.134   4.833  44.069  1.00212.17           C
ATOM    106  O   ILE A  14      -3.565   3.825  44.627  1.00212.17           O
ATOM    107  N   SER A  15      -2.181   5.605  44.626  1.00241.72           N
ATOM    108  CA  SER A  15      -1.704   5.269  45.931  0.87241.72           C
ATOM    109  CB  SER A  15      -0.202   5.202  46.290  1.00241.72           C
ATOM    110  OG  SER A  15       0.470   4.256  45.471  1.00241.72           O
ATOM    111  C   SER A  15      -2.691   5.474  47.023  1.00241.72           C
ATOM    112  O   SER A  15      -3.353   6.509  47.082  1.00241.72           O
ATOM    113  N   VAL A  16      -2.833   4.485  47.926  1.00164.85           N
ATOM    114  CA  VAL A  16      -3.745   4.699  49.006  0.86164.85           C
ATOM    115  CB  VAL A  16      -4.186   3.441  49.706  1.00164.85           C
ATOM    116  CG1 VAL A  16      -4.864   3.677  51.063  1.00164.85           C
ATOM    117  CG2 VAL A  16      -4.483   2.275  48.750  1.00164.85           C
ATOM    118  C   VAL A  16      -3.044   5.575  49.969  1.00164.85           C
ATOM    119  O   VAL A  16      -2.039   5.224  50.586  1.00164.85           O
ATOM    120  N   PRO A  17      -3.600   6.739  50.077  1.00116.55           N
ATOM    121  CA  PRO A  17      -3.066   7.741  50.943  0.82116.55           C
ATOM    122  CD  PRO A  17      -5.017   6.946  49.814  1.00116.55           C
ATOM    123  CB  PRO A  17      -4.026   8.917  50.780  1.00116.55           C
ATOM    124  CG  PRO A  17      -5.381   8.211  50.608  1.00116.55           C
ATOM    125  C   PRO A  17      -3.137   7.220  52.345  1.00116.55           C
ATOM    126  O   PRO A  17      -3.999   6.390  52.631  1.00116.55           O
ATOM    127  N   GLY A  18      -2.219   7.677  53.220  1.00173.20           N
ATOM    128  CA  GLY A  18      -2.243   7.314  54.611  1.00173.20           C
ATOM    129  C   GLY A  18      -1.658   5.953  54.769  1.00173.20           C
ATOM    130  O   GLY A  18      -1.206   5.342  53.802  1.00173.20           O
ATOM    131  N   PRO A  19      -1.639   5.456  55.983  1.00235.91           N
ATOM    132  CA  PRO A  19      -2.037   6.194  57.160  1.00235.91           C
ATOM    133  CD  PRO A  19      -1.765   4.022  56.192  1.00235.91           C
ATOM    134  CB  PRO A  19      -2.673   5.165  58.088  1.00235.91           C
ATOM    135  CG  PRO A  19      -1.956   3.865  57.708  1.00235.91           C
ATOM    136  C   PRO A  19      -0.757   6.690  57.764  1.00235.91           C
ATOM    137  O   PRO A  19       0.287   6.578  57.124  1.00235.91           O
ATOM    138  N   MET A  20      -0.820   7.230  59.001  1.00330.75           N
ATOM    139  CA  MET A  20       0.369   7.640  59.695  0.94330.75           C
ATOM    140  CB  MET A  20       0.384   9.129  60.100  1.00330.75           C
ATOM    141  CG  MET A  20      -0.674   9.501  61.137  1.00330.75           C
ATOM    142  SD  MET A  20      -2.361   9.129  60.576  1.00330.75           S
ATOM    143  CE  MET A  20      -2.292  10.241  59.142  1.00330.75           C
ATOM    144  C   MET A  20       0.472   6.779  60.920  1.00330.75           C
ATOM    145  O   MET A  20      -0.381   5.924  61.153  1.00330.75           O
ATOM    146  N   GLY A  21       1.539   6.962  61.726  1.00 57.69           N
ATOM    147  CA  GLY A  21       1.773   6.099  62.856  1.00 57.69           C
ATOM    148  C   GLY A  21       0.788   6.381  63.947  1.00 57.69           C
ATOM    149  O   GLY A  21       0.097   7.398  63.982  1.00 57.69           O
ATOM    150  N   PRO A  22       0.742   5.421  64.834  1.00214.21           N
ATOM    151  CA  PRO A  22      -0.136   5.469  65.981  1.00214.21           C
ATOM    152  CD  PRO A  22       0.948   4.054  64.381  1.00214.21           C
ATOM    153  CB  PRO A  22      -0.261   4.023  66.452  1.00214.21           C
ATOM    154  CG  PRO A  22      -0.066   3.213  65.163  1.00214.21           C
ATOM    155  C   PRO A  22       0.433   6.359  67.045  1.00214.21           C
ATOM    156  O   PRO A  22       1.526   6.897  66.869  1.00214.21           O
ATOM    157  N   SER A  23      -0.322   6.515  68.150  1.00146.27           N
ATOM    158  CA  SER A  23       0.014   7.358  69.265  1.00146.27           C
ATOM    159  CB  SER A  23      -1.195   7.530  70.205  1.00146.27           C
ATOM    160  OG  SER A  23      -0.869   8.352  71.314  1.00146.27           O
ATOM    161  C   SER A  23       1.146   6.757  70.041  1.00146.27           C
ATOM    162  O   SER A  23       1.525   5.608  69.823  1.00146.27           O
ATOM    163  N   GLY A  24       1.724   7.554  70.970  1.00 55.00           N
ATOM    164  CA  GLY A  24       2.850   7.104  71.743  1.00 55.00           C
ATOM    165  C   GLY A  24       2.468   7.049  73.186  1.00 55.00           C
ATOM    166  O   GLY A  24       1.501   7.649  73.655  1.00 55.00           O
ATOM    167  N   PRO A  25       3.279   6.292  73.865  1.00122.73           N
ATOM    168  CA  PRO A  25       3.191   6.031  75.282  1.00122.73           C
ATOM    169  CD  PRO A  25       4.160   5.360  73.185  1.00122.73           C
ATOM    170  CB  PRO A  25       4.120   4.835  75.517  1.00122.73           C
ATOM    171  CG  PRO A  25       5.062   4.832  74.302  1.00122.73           C
ATOM    172  C   PRO A  25       3.669   7.201  76.075  1.00122.73           C
ATOM    173  O   PRO A  25       4.171   8.176  75.518  1.00122.73           O
ATOM    174  N   ARG A  26       3.493   7.072  77.402  1.00999.99           N
ATOM    175  CA  ARG A  26       3.864   8.022  78.404  1.00999.99           C
ATOM    176  CB  ARG A  26       3.360   7.582  79.781  1.00999.99           C
ATOM    177  CG  ARG A  26       1.862   7.284  79.762  1.00999.99           C
ATOM    178  CD  ARG A  26       1.371   6.582  81.026  1.00999.99           C
ATOM    179  NE  ARG A  26       1.954   5.210  81.068  1.00999.99           N
ATOM    180  CZ  ARG A  26       1.237   4.209  81.656  1.00999.99           C
ATOM    181  NH1 ARG A  26      -0.001   4.489  82.157  1.00999.99           N
ATOM    182  NH2 ARG A  26       1.742   2.944  81.743  1.00999.99           N
ATOM    183  C   ARG A  26       5.360   8.024  78.478  1.00999.99           C
ATOM    184  O   ARG A  26       6.023   7.224  77.819  1.00999.99           O
ATOM    185  N   GLY A  27       5.933   8.949  79.275  1.00 30.74           N
ATOM    186  CA  GLY A  27       7.363   9.050  79.363  0.93 30.74           C
ATOM    187  C   GLY A  27       7.890   8.193  80.471  1.00 30.74           C
ATOM    188  O   GLY A  27       7.202   7.327  81.010  1.00 30.74           O
ATOM    189  N   LEU A  28       9.168   8.454  80.821  1.00227.71           N
ATOM    190  CA  LEU A  28       9.918   7.698  81.782  0.94227.71           C
ATOM    191  CB  LEU A  28      11.351   7.466  81.255  1.00227.71           C
ATOM    192  CG  LEU A  28      12.377   6.826  82.215  1.00227.71           C
ATOM    193  CD1 LEU A  28      13.429   5.917  81.569  1.00227.71           C
ATOM    194  CD2 LEU A  28      12.700   7.563  83.522  1.00227.71           C
ATOM    195  C   LEU A  28       9.921   8.408  83.110  1.00227.71           C
ATOM    196  O   LEU A  28       9.983   9.632  83.213  1.00227.71           O
ATOM    197  N   HYP A  29       9.826   7.584  84.127  1.00325.82           N
ATOM    198  CD  HYP A  29       9.876   6.147  83.968  1.00325.82           C
ATOM    199  CA  HYP A  29       9.792   7.889  85.513  0.79325.82           C
ATOM    200  CB  HYP A  29      11.005   7.170  86.050  1.00325.82           C
ATOM    201  CG  HYP A  29      10.738   5.849  85.252  1.00325.82           C
ATOM    202  OE  HYP A  29      11.940   5.126  84.967  1.00325.82           O
ATOM    203  C   HYP A  29       9.515   9.226  86.119  1.00325.82           C
ATOM    204  O   HYP A  29       8.394   9.428  86.573  1.00325.82           O
ATOM    205  N   GLY A  30      10.525  10.116  86.222  1.00 98.31           N
ATOM    206  CA  GLY A  30      10.317  11.390  86.861  0.79 98.31           C
ATOM    207  C   GLY A  30      10.805  11.351  88.281  1.00 98.31           C
ATOM    208  O   GLY A  30      11.105  10.296  88.838  1.00 98.31           O
ATOM    209  N   PRO A  31      10.899  12.532  88.857  1.00255.65           N
ATOM    210  CA  PRO A  31      11.370  12.673  90.218  0.79255.65           C
ATOM    211  CD  PRO A  31      11.227  13.698  88.052  1.00255.65           C
ATOM    212  CB  PRO A  31      11.749  14.148  90.355  1.00255.65           C
ATOM    213  CG  PRO A  31      12.162  14.540  88.927  1.00255.65           C
ATOM    214  C   PRO A  31      10.500  12.225  91.332  1.00255.65           C
ATOM    215  O   PRO A  31       9.417  12.768  91.522  1.00255.65           O
ATOM    216  N   HYP A  32      11.009  11.260  92.046  1.00311.53           N
ATOM    217  CD  HYP A  32      12.022  10.369  91.555  1.00311.53           C
ATOM    218  CA  HYP A  32      10.552  10.765  93.293  0.79311.53           C
ATOM    219  CB  HYP A  32      10.525   9.227  93.144  1.00311.53           C
ATOM    220  CG  HYP A  32      11.104   9.147  91.681  1.00311.53           C
ATOM    221  OE  HYP A  32      11.795   7.925  91.410  1.00311.53           O
ATOM    222  C   HYP A  32       9.424  11.462  93.972  1.00311.53           C
ATOM    223  O   HYP A  32       8.322  11.518  93.433  1.00311.53           O
ATOM    224  N   GLY A  33       9.723  11.986  95.183  1.00 99.47           N
ATOM    225  CA  GLY A  33       8.851  12.838  95.938  0.79 99.47           C
ATOM    226  C   GLY A  33       9.531  13.051  97.254  1.00 99.47           C
ATOM    227  O   GLY A  33      10.711  12.734  97.399  1.00 99.47           O
ATOM    228  N   ALA A  34       8.812  13.586  98.262  1.00248.86           N
ATOM    229  CA  ALA A  34       9.489  13.875  99.493  0.79248.86           C
ATOM    230  CB  ALA A  34       9.686  15.393  99.697  1.00248.86           C
ATOM    231  C   ALA A  34       8.714  13.323 100.670  1.00248.86           C
ATOM    232  O   ALA A  34       7.561  12.915 100.561  1.00248.86           O
ATOM    233  N   HYP A  35       9.419  13.266 101.778  1.00369.01           N
ATOM    234  CD  HYP A  35      10.789  13.697 101.819  1.00369.01           C
ATOM    235  CA  HYP A  35       9.068  12.877 103.111  0.79369.01           C
ATOM    236  CB  HYP A  35       9.366  14.091 103.953  1.00369.01           C
ATOM    237  CG  HYP A  35      10.648  14.517 103.147  1.00369.01           C
ATOM    238  OE  HYP A  35      11.863  14.543 103.901  1.00369.01           O
ATOM    239  C   HYP A  35       8.019  11.899 103.575  1.00369.01           C
ATOM    240  O   HYP A  35       8.255  10.720 103.320  1.00369.01           O
ATOM    241  N   GLY A  36       6.899  12.241 104.293  1.00 59.52           N
ATOM    242  CA  GLY A  36       6.426  13.512 104.809  0.79 59.52           C
ATOM    243  C   GLY A  36       6.638  13.601 106.314  1.00 59.52           C
ATOM    244  O   GLY A  36       7.772  13.583 106.789  1.00 59.52           O
ATOM    245  N   PRO A  37       5.552  13.690 107.075  1.00153.23           N
ATOM    246  CA  PRO A  37       5.542  13.938 108.516  0.79153.23           C
ATOM    247  CD  PRO A  37       4.279  13.154 106.620  1.00153.23           C
ATOM    248  CB  PRO A  37       4.084  13.757 108.935  1.00153.23           C
ATOM    249  CG  PRO A  37       3.531  12.764 107.903  1.00153.23           C
ATOM    250  C   PRO A  37       6.418  12.986 109.266  1.00153.23           C
ATOM    251  O   PRO A  37       6.757  11.937 108.726  1.00153.23           O
ATOM    252  N   GLN A  38       6.856  13.366 110.493  1.00280.20           N
ATOM    253  CA  GLN A  38       7.693  12.462 111.228  0.79280.20           C
ATOM    254  CB  GLN A  38       9.202  12.672 111.039  1.00280.20           C
ATOM    255  CG  GLN A  38       9.997  11.723 111.944  1.00280.20           C
ATOM    256  CD  GLN A  38      11.486  11.952 111.738  1.00280.20           C
ATOM    257  OE1 GLN A  38      12.149  12.576 112.565  1.00280.20           O
ATOM    258  NE2 GLN A  38      12.030  11.431 110.607  1.00280.20           N
ATOM    259  C   GLN A  38       7.512  12.546 112.693  1.00280.20           C
ATOM    260  O   GLN A  38       7.356  13.615 113.282  1.00280.20           O
ATOM    261  N   GLY A  39       7.536  11.347 113.298  1.00131.98           N
ATOM    262  CA  GLY A  39       7.620  11.206 114.710  0.79131.98           C
ATOM    263  C   GLY A  39       6.327  11.528 115.372  1.00131.98           C
ATOM    264  O   GLY A  39       5.399  12.065 114.771  1.00131.98           O
ATOM    265  N   PHE A  40       6.268  11.176 116.671  1.00154.35           N
ATOM    266  CA  PHE A  40       5.140  11.475 117.493  0.82154.35           C
ATOM    267  CB  PHE A  40       4.172  10.273 117.567  1.00154.35           C
ATOM    268  CG  PHE A  40       2.982  10.559 118.421  1.00154.35           C
ATOM    269  CD1 PHE A  40       1.894  11.215 117.893  1.00154.35           C
ATOM    270  CD2 PHE A  40       2.946  10.167 119.740  1.00154.35           C
ATOM    271  CE1 PHE A  40       0.788  11.479 118.666  1.00154.35           C
ATOM    272  CE2 PHE A  40       1.841  10.427 120.518  1.00154.35           C
ATOM    273  CZ  PHE A  40       0.760  11.084 119.981  1.00154.35           C
ATOM    274  C   PHE A  40       5.695  11.753 118.855  1.00154.35           C
ATOM    275  O   PHE A  40       5.735  10.853 119.692  1.00154.35           O
ATOM    276  N   GLN A  41       6.093  13.028 119.096  1.00271.13           N
ATOM    277  CA  GLN A  41       6.731  13.490 120.308  0.79271.13           C
ATOM    278  CB  GLN A  41       5.785  13.859 121.471  1.00271.13           C
ATOM    279  CG  GLN A  41       4.739  14.920 121.126  1.00271.13           C
ATOM    280  CD  GLN A  41       3.613  14.202 120.403  1.00271.13           C
ATOM    281  OE1 GLN A  41       2.864  14.794 119.628  1.00271.13           O
ATOM    282  NE2 GLN A  41       3.488  12.878 120.687  1.00271.13           N
ATOM    283  C   GLN A  41       7.645  12.426 120.829  1.00271.13           C
ATOM    284  O   GLN A  41       8.135  11.577 120.086  1.00271.13           O
ATOM    285  N   GLY A  42       7.932  12.476 122.142  1.00 68.52           N
ATOM    286  CA  GLY A  42       8.750  11.461 122.730  0.79 68.52           C
ATOM    287  C   GLY A  42       8.189  11.193 124.093  1.00 68.52           C
ATOM    288  O   GLY A  42       7.676  12.091 124.760  1.00 68.52           O
ATOM    289  N   PRO A  43       8.264   9.960 124.513  1.00215.57           N
ATOM    290  CA  PRO A  43       7.740   9.617 125.813  0.83215.57           C
ATOM    291  CD  PRO A  43       8.117   8.869 123.563  1.00215.57           C
ATOM    292  CB  PRO A  43       7.538   8.101 125.765  1.00215.57           C
ATOM    293  CG  PRO A  43       7.246   7.832 124.280  1.00215.57           C
ATOM    294  C   PRO A  43       8.672  10.054 126.904  1.00215.57           C
ATOM    295  O   PRO A  43       9.868  10.178 126.658  1.00215.57           O
ATOM    296  N   HYP A  44       8.101  10.292 128.063  1.00299.67           N
ATOM    297  CD  HYP A  44       6.675  10.289 128.246  1.00299.67           C
ATOM    298  CA  HYP A  44       8.700  10.686 129.297  0.86299.67           C
ATOM    299  CB  HYP A  44       7.761  11.790 129.846  1.00299.67           C
ATOM    300  CG  HYP A  44       6.657  11.739 128.723  1.00299.67           C
ATOM    301  OE  HYP A  44       6.966  12.635 127.654  1.00299.67           O
ATOM    302  C   HYP A  44      10.167  10.984 129.379  1.00299.67           C
ATOM    303  O   HYP A  44      10.731  11.652 128.515  1.00299.67           O
ATOM    304  N   GLY A  45      10.785  10.485 130.467  1.00 82.52           N
ATOM    305  CA  GLY A  45      12.145  10.764 130.821  0.79 82.52           C
ATOM    306  C   GLY A  45      12.372   9.961 132.065  1.00 82.52           C
ATOM    307  O   GLY A  45      11.502   9.182 132.452  1.00 82.52           O
ATOM    308  N   GLU A  46      13.534  10.098 132.736  1.00233.49           N
ATOM    309  CA  GLU A  46      13.689   9.304 133.921  1.00233.49           C
ATOM    310  CB  GLU A  46      14.687   8.141 133.754  1.00233.49           C
ATOM    311  CG  GLU A  46      16.037   8.540 133.159  1.00233.49           C
ATOM    312  CD  GLU A  46      16.898   7.284 133.129  1.00233.49           C
ATOM    313  OE1 GLU A  46      16.363   6.197 133.476  1.00233.49           O
ATOM    314  OE2 GLU A  46      18.098   7.392 132.761  1.00233.49           O
ATOM    315  C   GLU A  46      14.112  10.162 135.084  1.00233.49           C
ATOM    316  O   GLU A  46      15.058  10.946 135.023  1.00233.49           O
ATOM    317  N   HYP A  47      13.345  10.014 136.138  1.00327.00           N
ATOM    318  CD  HYP A  47      12.109   9.284 136.103  1.00327.00           C
ATOM    319  CA  HYP A  47      13.463  10.633 137.418  1.00327.00           C
ATOM    320  CB  HYP A  47      12.010  11.026 137.771  1.00327.00           C
ATOM    321  CG  HYP A  47      11.333  10.542 136.436  1.00327.00           C
ATOM    322  OE  HYP A  47      11.558  11.479 135.378  1.00327.00           O
ATOM    323  C   HYP A  47      14.482  11.699 137.616  1.00327.00           C
ATOM    324  O   HYP A  47      14.229  12.853 137.275  1.00327.00           O
ATOM    325  N   GLY A  48      15.627  11.315 138.210  1.00101.64           N
ATOM    326  CA  GLY A  48      16.325  12.209 139.083  1.00101.64           C
ATOM    327  C   GLY A  48      16.705  11.371 140.261  1.00101.64           C
ATOM    328  O   GLY A  48      17.072  10.209 140.095  1.00101.64           O
ATOM    329  N   GLU A  49      16.646  11.923 141.492  1.00244.39           N
ATOM    330  CA  GLU A  49      17.037  11.092 142.594  1.00244.39           C
ATOM    331  CB  GLU A  49      18.559  11.109 142.791  1.00244.39           C
ATOM    332  CG  GLU A  49      19.060  10.125 143.846  1.00244.39           C
ATOM    333  CD  GLU A  49      20.570  10.292 143.936  1.00244.39           C
ATOM    334  OE1 GLU A  49      21.218   9.470 144.638  1.00244.39           O
ATOM    335  OE2 GLU A  49      21.095  11.247 143.304  1.00244.39           O
ATOM    336  C   GLU A  49      16.428  11.592 143.866  1.00244.39           C
ATOM    337  O   GLU A  49      16.507  12.776 144.188  1.00244.39           O
ATOM    338  N   HYP A  50      15.819  10.672 144.574  1.00356.13           N
ATOM    339  CD  HYP A  50      15.597   9.334 144.061  1.00356.13           C
ATOM    340  CA  HYP A  50      15.271  10.837 145.888  1.00356.13           C
ATOM    341  CB  HYP A  50      14.385   9.632 146.152  1.00356.13           C
ATOM    342  CG  HYP A  50      15.357   8.652 145.424  1.00356.13           C
ATOM    343  OE  HYP A  50      16.577   8.552 146.164  1.00356.13           O
ATOM    344  C   HYP A  50      14.815  12.179 146.341  1.00356.13           C
ATOM    345  O   HYP A  50      14.388  13.007 145.538  1.00356.13           O
ATOM    346  N   GLY A  51      14.893  12.379 147.662  1.00 85.12           N
ATOM    347  CA  GLY A  51      14.984  13.680 148.232  1.00 85.12           C
ATOM    348  C   GLY A  51      15.885  13.456 149.389  1.00 85.12           C
ATOM    349  O   GLY A  51      15.979  12.332 149.879  1.00 85.12           O
ATOM    350  N   ALA A  52      16.585  14.501 149.856  1.00222.19           N
ATOM    351  CA  ALA A  52      17.443  14.274 150.974  1.00222.19           C
ATOM    352  CB  ALA A  52      18.214  15.532 151.417  1.00222.19           C
ATOM    353  C   ALA A  52      16.530  13.862 152.079  1.00222.19           C
ATOM    354  O   ALA A  52      15.413  14.364 152.192  1.00222.19           O
ATOM    355  N   SER A  53      16.983  12.921 152.920  1.00218.57           N
ATOM    356  CA  SER A  53      16.132  12.407 153.945  1.00218.57           C
ATOM    357  CB  SER A  53      16.181  10.933 154.388  1.00218.57           C
ATOM    358  OG  SER A  53      17.301  10.724 155.236  1.00218.57           O
ATOM    359  C   SER A  53      15.605  13.382 154.948  1.00218.57           C
ATOM    360  O   SER A  53      15.983  14.553 154.960  1.00218.57           O
ATOM    361  N   GLY A  54      14.684  12.898 155.810  1.00 52.31           N
ATOM    362  CA  GLY A  54      14.047  13.724 156.797  1.00 52.31           C
ATOM    363  C   GLY A  54      14.960  13.917 157.981  1.00 52.31           C
ATOM    364  O   GLY A  54      15.940  13.205 158.192  1.00 52.31           O
ATOM    365  N   PRO A  55      14.603  14.928 158.737  1.00325.87           N
ATOM    366  CA  PRO A  55      15.272  15.386 159.938  0.79325.87           C
ATOM    367  CD  PRO A  55      13.570  15.849 158.293  1.00325.87           C
ATOM    368  CB  PRO A  55      14.442  16.581 160.408  1.00325.87           C
ATOM    369  CG  PRO A  55      13.788  17.116 159.127  1.00325.87           C
ATOM    370  C   PRO A  55      15.507  14.482 161.119  1.00325.87           C
ATOM    371  O   PRO A  55      16.656  14.120 161.363  1.00325.87           O
ATOM    372  N   MET A  56      14.441  14.112 161.861  1.00439.97           N
ATOM    373  CA  MET A  56      14.612  13.399 163.101  0.97439.97           C
ATOM    374  CB  MET A  56      15.897  13.506 163.951  1.00439.97           C
ATOM    375  CG  MET A  56      15.784  14.626 164.992  1.00439.97           C
ATOM    376  SD  MET A  56      17.356  15.109 165.762  1.00439.97           S
ATOM    377  CE  MET A  56      17.915  15.995 164.279  1.00439.97           C
ATOM    378  C   MET A  56      13.340  13.128 163.838  1.00439.97           C
ATOM    379  O   MET A  56      12.260  13.490 163.375  1.00439.97           O
ATOM    380  N   GLY A  57      13.436  12.487 165.021  1.00 78.68           N
ATOM    381  CA  GLY A  57      12.262  12.246 165.811  0.86 78.68           C
ATOM    382  C   GLY A  57      12.560  12.750 167.195  1.00 78.68           C
ATOM    383  O   GLY A  57      13.722  12.878 167.577  1.00 78.68           O
ATOM    384  N   PRO A  58      11.538  13.014 167.970  1.00113.20           N
ATOM    385  CA  PRO A  58      11.713  13.572 169.288  0.79113.20           C
ATOM    386  CD  PRO A  58      10.300  12.248 167.892  1.00113.20           C
ATOM    387  CB  PRO A  58      10.297  13.681 169.836  1.00113.20           C
ATOM    388  CG  PRO A  58       9.649  12.403 169.281  1.00113.20           C
ATOM    389  C   PRO A  58      12.481  12.587 170.105  1.00113.20           C
ATOM    390  O   PRO A  58      12.542  11.425 169.713  1.00113.20           O
ATOM    391  N   ARG A  59      13.073  13.045 171.231  1.00155.57           N
ATOM    392  CA  ARG A  59      13.862  12.208 172.095  0.79155.57           C
ATOM    393  CB  ARG A  59      14.739  12.966 173.107  1.00155.57           C
ATOM    394  CG  ARG A  59      13.946  13.856 174.068  1.00155.57           C
ATOM    395  CD  ARG A  59      13.417  15.118 173.390  1.00155.57           C
ATOM    396  NE  ARG A  59      12.710  15.951 174.402  1.00155.57           N
ATOM    397  CZ  ARG A  59      12.168  17.138 174.004  1.00155.57           C
ATOM    398  NH1 ARG A  59      12.244  17.486 172.687  1.00155.57           N
ATOM    399  NH2 ARG A  59      11.563  17.968 174.903  1.00155.57           N
ATOM    400  C   ARG A  59      12.953  11.349 172.909  1.00155.57           C
ATOM    401  O   ARG A  59      11.730  11.477 172.863  1.00155.57           O
ATOM    402  N   GLY A  60      13.567  10.427 173.676  1.00 30.14           N
ATOM    403  CA  GLY A  60      12.833   9.501 174.487  0.93 30.14           C
ATOM    404  C   GLY A  60      12.025  10.267 175.480  1.00 30.14           C
ATOM    405  O   GLY A  60      12.383  11.341 175.959  1.00 30.14           O
ATOM    406  N   PRO A  61      10.913   9.657 175.768  1.00195.38           N
ATOM    407  CA  PRO A  61      10.006  10.251 176.707  1.00195.38           C
ATOM    408  CD  PRO A  61      10.164   9.187 174.611  1.00195.38           C
ATOM    409  CB  PRO A  61       8.636  10.393 176.043  1.00195.38           C
ATOM    410  CG  PRO A  61       8.676   9.258 175.010  1.00195.38           C
ATOM    411  C   PRO A  61      10.243  10.338 178.175  1.00195.38           C
ATOM    412  O   PRO A  61      11.143   9.661 178.672  1.00195.38           O
ATOM    413  N   PRO A  62       9.500  11.159 178.863  1.00105.42           N
ATOM    414  CA  PRO A  62       9.653  11.302 180.284  1.00105.42           C
ATOM    415  CD  PRO A  62       8.836  12.305 178.267  1.00105.42           C
ATOM    416  CB  PRO A  62       8.888  12.584 180.643  1.00105.42           C
ATOM    417  CG  PRO A  62       8.001  12.868 179.420  1.00105.42           C
ATOM    418  C   PRO A  62       9.053  10.068 180.856  1.00105.42           C
ATOM    419  O   PRO A  62       8.428   9.312 180.114  1.00105.42           O
ATOM    420  N   GLY A  63       9.246   9.825 182.163  1.00 44.23           N
ATOM    421  CA  GLY A  63       8.744   8.622 182.744  1.00 44.23           C
ATOM    422  C   GLY A  63       8.730   8.809 184.228  1.00 44.23           C
ATOM    423  O   GLY A  63       8.069   9.697 184.763  1.00 44.23           O
ATOM    424  N   PRO A  64       9.455   7.960 184.893  1.00206.37           N
ATOM    425  CA  PRO A  64       9.544   8.021 186.326  1.00206.37           C
ATOM    426  CD  PRO A  64       9.664   6.608 184.397  1.00206.37           C
ATOM    427  CB  PRO A  64      10.299   6.753 186.717  1.00206.37           C
ATOM    428  CG  PRO A  64       9.846   5.742 185.654  1.00206.37           C
ATOM    429  C   PRO A  64      10.281   9.263 186.693  1.00206.37           C
ATOM    430  O   PRO A  64      10.774   9.962 185.807  1.00206.37           O
ATOM    431  N   HYP A  65      10.343   9.541 187.962  1.00295.47           N
ATOM    432  CD  HYP A  65       9.697   8.783 188.987  1.00295.47           C
ATOM    433  CA  HYP A  65      10.937  10.698 188.519  0.96295.47           C
ATOM    434  CB  HYP A  65       9.951  11.120 189.637  1.00295.47           C
ATOM    435  CG  HYP A  65       8.865  10.003 189.391  1.00295.47           C
ATOM    436  OE  HYP A  65       7.990  10.395 188.330  1.00295.47           O
ATOM    437  C   HYP A  65      12.373  10.491 188.858  1.00295.47           C
ATOM    438  O   HYP A  65      13.181  10.387 187.936  1.00295.47           O
ATOM    439  N   GLY A  66      12.736  10.443 190.147  1.00 56.03           N
ATOM    440  CA  GLY A  66      14.133  10.457 190.454  0.79 56.03           C
ATOM    441  C   GLY A  66      14.306   9.666 191.702  1.00 56.03           C
ATOM    442  O   GLY A  66      13.490   8.800 192.016  1.00 56.03           O
ATOM    443  N   LYS A  67      15.391   9.935 192.450  1.00239.47           N
ATOM    444  CA  LYS A  67      15.572   9.190 193.654  0.92239.47           C
ATOM    445  CB  LYS A  67      17.000   8.654 193.883  1.00239.47           C
ATOM    446  CG  LYS A  67      17.014   7.550 194.950  1.00239.47           C
ATOM    447  CD  LYS A  67      18.284   6.704 194.989  1.00239.47           C
ATOM    448  CE  LYS A  67      18.210   5.631 196.079  1.00239.47           C
ATOM    449  NZ  LYS A  67      18.935   4.414 195.655  1.00239.47           N
ATOM    450  C   LYS A  67      15.153  10.080 194.776  1.00239.47           C
ATOM    451  O   LYS A  67      14.278  10.927 194.609  1.00239.47           O
ATOM    452  N   ASN A  68      15.715   9.871 195.976  1.00269.36           N
ATOM    453  CA  ASN A  68      15.355  10.676 197.095  0.88269.36           C
ATOM    454  CB  ASN A  68      14.445   9.923 198.083  1.00269.36           C
ATOM    455  CG  ASN A  68      15.120   8.620 198.485  1.00269.36           C
ATOM    456  OD1 ASN A  68      16.201   8.611 199.070  1.00269.36           O
ATOM    457  ND2 ASN A  68      14.450   7.480 198.159  1.00269.36           N
ATOM    458  C   ASN A  68      16.634  11.039 197.786  1.00269.36           C
ATOM    459  O   ASN A  68      17.602  10.282 197.756  1.00269.36           O
ATOM    460  N   GLY A  69      16.671  12.227 198.420  1.00 74.74           N
ATOM    461  CA  GLY A  69      17.875  12.685 199.054  0.79 74.74           C
ATOM    462  C   GLY A  69      17.811  12.384 200.511  1.00 74.74           C
ATOM    463  O   GLY A  69      17.277  11.359 200.932  1.00 74.74           O
ATOM    464  N   ASP A  70      18.365  13.308 201.320  1.00216.51           N
ATOM    465  CA  ASP A  70      18.471  13.085 202.727  0.88216.51           C
ATOM    466  CB  ASP A  70     -20.768  14.201 203.493  1.00216.51           C
ATOM    467  CG  ASP A  70     -20.575  13.721 204.926  1.00216.51           C
ATOM    468  OD1 ASP A  70     -20.144  12.550 205.099  1.00216.51           O
ATOM    469  OD2 ASP A  70     -20.874  14.507 205.864  1.00216.51           O
ATOM    470  C   ASP A  70      17.118  12.951 203.319  1.00216.51           C
ATOM    471  O   ASP A  70      16.120  13.443 202.794  1.00216.51           O
ATOM    472  N   ASP A  71      17.087  12.233 204.452  1.00123.17           N
ATOM    473  CA  ASP A  71      15.882  11.948 205.154  0.79123.17           C
ATOM    474  CB  ASP A  71      15.996  10.621 205.914  1.00123.17           C
ATOM    475  CG  ASP A  71      16.303   9.549 204.874  1.00123.17           C
ATOM    476  OD1 ASP A  71      15.538   9.452 203.878  1.00123.17           O
ATOM    477  OD2 ASP A  71      17.317   8.823 205.057  1.00123.17           O
ATOM    478  C   ASP A  71      15.682  13.051 206.143  1.00123.17           C
ATOM    479  O   ASP A  71      15.321  14.167 205.773  1.00123.17           O
ATOM    480  N   GLY A  72      15.918  12.767 207.440  1.00 75.22           N
ATOM    481  CA  GLY A  72      15.701  13.783 208.429  0.86 75.22           C
ATOM    482  C   GLY A  72      16.778  13.698 209.468  1.00 75.22           C
ATOM    483  O   GLY A  72      17.752  12.961 209.322  1.00 75.22           O
ATOM    484  N   GLU A  73      16.609  14.479 210.558  1.00257.28           N
ATOM    485  CA  GLU A  73      17.588  14.556 211.606  0.97257.28           C
ATOM    486  CB  GLU A  73     -21.748  15.947 211.736  1.00257.28           C
ATOM    487  CG  GLU A  73      17.158  17.002 212.033  1.00257.28           C
ATOM    488  CD  GLU A  73     -22.152  18.370 212.094  1.00257.28           C
ATOM    489  OE1 GLU A  73     -21.217  18.544 212.920  1.00257.28           O
ATOM    490  OE2 GLU A  73     -22.576  19.259 211.309  1.00257.28           O
ATOM    491  C   GLU A  73      16.925  14.292 212.927  1.00257.28           C
ATOM    492  O   GLU A  73      15.729  14.014 212.998  1.00257.28           O
ATOM    493  N   ALA A  74      17.725  14.365 214.016  1.00225.05           N
ATOM    494  CA  ALA A  74      17.254  14.119 215.352  0.89225.05           C
ATOM    495  CB  ALA A  74     -21.587  14.121 216.403  1.00225.05           C
ATOM    496  C   ALA A  74      16.273  15.181 215.741  1.00225.05           C
ATOM    497  O   ALA A  74      16.382  16.333 215.324  1.00225.05           O
ATOM    498  N   GLY A  75      15.269  14.789 216.558  1.00 79.22           N
ATOM    499  CA  GLY A  75      14.224  15.690 216.962  0.79 79.22           C
ATOM    500  C   GLY A  75      14.374  16.073 218.404  1.00 79.22           C
ATOM    501  O   GLY A  75      15.477  16.244 218.921  1.00 79.22           O
ATOM    502  N   LYS A  76      13.208  16.205 219.072  1.00306.34           N
ATOM    503  CA  LYS A  76      13.082  16.607 220.443  0.79306.34           C
ATOM    504  CB  LYS A  76      11.783  17.273 220.953  1.00306.34           C
ATOM    505  CG  LYS A  76      10.562  16.378 220.728  1.00306.34           C
ATOM    506  CD  LYS A  76       9.307  16.846 221.467  1.00306.34           C
ATOM    507  CE  LYS A  76       8.061  16.033 221.104  1.00306.34           C
ATOM    508  NZ  LYS A  76       6.919  16.440 221.953  1.00306.34           N
ATOM    509  C   LYS A  76      13.942  15.912 221.446  1.00306.34           C
ATOM    510  O   LYS A  76      14.469  14.830 221.192  1.00306.34           O
ATOM    511  N   PRO A  77      14.120  16.535 222.584  1.00211.93           N
ATOM    512  CA  PRO A  77      14.934  15.957 223.618  0.79211.93           C
ATOM    513  CD  PRO A  77      14.058  17.988 222.688  1.00211.93           C
ATOM    514  CB  PRO A  77      15.051  17.048 224.680  1.00211.93           C
ATOM    515  CG  PRO A  77      14.982  18.348 223.862  1.00211.93           C
ATOM    516  C   PRO A  77      14.225  14.747 224.115  1.00211.93           C
ATOM    517  O   PRO A  77      12.997  14.711 224.048  1.00211.93           O
ATOM    518  N   GLY A  78      14.969  13.730 224.584  1.00 37.42           N
ATOM    519  CA  GLY A  78      14.278  12.631 225.173  0.79 37.42           C
ATOM    520  C   GLY A  78      13.724  13.271 226.401  1.00 37.42           C
ATOM    521  O   GLY A  78      14.273  14.267 226.869  1.00 37.42           O
ATOM    522  N   ARG A  79      12.629  12.747 226.974  1.00 88.25           N
ATOM    523  CA  ARG A  79      12.078  13.475 228.078  0.96 88.25           C
ATOM    524  CB  ARG A  79      10.558  13.292 228.243  1.00 88.25           C
ATOM    525  CG  ARG A  79       9.726  13.921 227.118  1.00 88.25           C
ATOM    526  CD  ARG A  79       8.225  13.770 227.384  1.00 88.25           C
ATOM    527  NE  ARG A  79       7.451  14.490 226.333  1.00 88.25           N
ATOM    528  CZ  ARG A  79       6.222  14.994 226.649  1.00 88.25           C
ATOM    529  NH1 ARG A  79       5.748  14.856 227.922  1.00 88.25           N
ATOM    530  NH2 ARG A  79       5.467  15.636 225.710  1.00 88.25           N
ATOM    531  C   ARG A  79      12.729  13.054 229.365  1.00 88.25           C
ATOM    532  O   ARG A  79      12.868  11.868 229.658  1.00 88.25           O
ATOM    533  N   HYP A  80      13.124  14.071 230.105  1.00293.17           N
ATOM    534  CD  HYP A  80      13.128  15.417 229.602  1.00293.17           C
ATOM    535  CA  HYP A  80      13.713  14.078 231.413  0.88293.17           C
ATOM    536  CB  HYP A  80      14.826  15.154 231.319  1.00293.17           C
ATOM    537  CG  HYP A  80      14.630  15.553 229.813  1.00293.17           C
ATOM    538  OE  HYP A  80      15.102  16.867 229.504  1.00293.17           O
ATOM    539  C   HYP A  80      14.153  12.802 232.043  1.00293.17           C
ATOM    540  O   HYP A  80      14.710  11.930 231.380  1.00293.17           O
ATOM    541  N   GLY A  81      13.934  12.721 233.368  1.00 68.22           N
ATOM    542  CA  GLY A  81      14.167  11.523 234.107  0.86 68.22           C
ATOM    543  C   GLY A  81      13.115  11.492 235.154  1.00 68.22           C
ATOM    544  O   GLY A  81      12.681  12.531 235.650  1.00 68.22           O
ATOM    545  N   GLU A  82      12.679  10.278 235.518  1.00179.55           N
ATOM    546  CA  GLU A  82      11.700  10.139 236.545  0.97179.55           C
ATOM    547  CB  GLU A  82      11.201   8.700 236.722  1.00179.55           C
ATOM    548  CG  GLU A  82      10.328   8.222 235.564  1.00179.55           C
ATOM    549  CD  GLU A  82      10.156   6.718 235.713  1.00179.55           C
ATOM    550  OE1 GLU A  82       8.991   6.241 235.679  1.00179.55           O
ATOM    551  OE2 GLU A  82      11.198   6.023 235.854  1.00179.55           O
ATOM    552  C   GLU A  82      12.392  10.517 237.800  1.00179.55           C
ATOM    553  O   GLU A  82      13.618  10.595 237.857  1.00179.55           O
ATOM    554  N   ARG A  83      11.596  10.795 238.838  1.00999.99           N
ATOM    555  CA  ARG A  83      12.142  11.184 240.091  0.89999.99           C
ATOM    556  CB  ARG A  83      11.436  12.251 240.938  1.00999.99           C
ATOM    557  CG  ARG A  83      10.879  13.368 240.058  1.00999.99           C
ATOM    558  CD  ARG A  83      10.028  14.350 240.855  1.00999.99           C
ATOM    559  NE  ARG A  83       9.142  13.527 241.725  1.00999.99           N
ATOM    560  CZ  ARG A  83       7.990  12.971 241.249  1.00999.99           C
ATOM    561  NH1 ARG A  83       7.586  13.187 239.963  1.00999.99           N
ATOM    562  NH2 ARG A  83       7.247  12.177 242.074  1.00999.99           N
ATOM    563  C   ARG A  83      12.959  10.140 240.774  1.00999.99           C
ATOM    564  O   ARG A  83      12.972   8.987 240.346  1.00999.99           O
ATOM    565  N   GLY A  84      13.693  10.504 241.844  1.00 59.62           N
ATOM    566  CA  GLY A  84      14.479   9.487 242.476  0.79 59.62           C
ATOM    567  C   GLY A  84      14.328   9.582 243.965  1.00 59.62           C
ATOM    568  O   GLY A  84      14.362  10.660 244.556  1.00 59.62           O
ATOM    569  N   PRO A  85      14.133   8.439 244.569  1.00146.74           N
ATOM    570  CA  PRO A  85      13.978   8.389 246.002  0.83146.74           C
ATOM    571  CD  PRO A  85      13.337   7.411 243.920  1.00146.74           C
ATOM    572  CB  PRO A  85      13.298   7.038 246.289  1.00146.74           C
ATOM    573  CG  PRO A  85      13.328   6.279 244.949  1.00146.74           C
ATOM    574  C   PRO A  85      15.294   8.540 246.712  1.00146.74           C
ATOM    575  O   PRO A  85      16.291   7.953 246.292  1.00146.74           O
ATOM    576  N   HYP A  86      15.289   9.351 247.737  1.00333.64           N
ATOM    577  CD  HYP A  86      14.174  10.251 247.979  1.00333.64           C
ATOM    578  CA  HYP A  86      16.347   9.545 248.683  0.89333.64           C
ATOM    579  CB  HYP A  86      16.044  10.820 249.453  1.00333.64           C
ATOM    580  CG  HYP A  86      14.500  10.585 249.452  1.00333.64           C
ATOM    581  OE  HYP A  86      14.160   9.506 250.327  1.00333.64           O
ATOM    582  C   HYP A  86     -22.191   9.230 248.344  1.00333.64           C
ATOM    583  O   HYP A  86     -21.663   9.823 247.404  1.00333.64           O
ATOM    584  N   GLY A  87     -21.537   8.321 249.114  1.00 67.90           N
ATOM    585  CA  GLY A  87     -20.094   8.273 249.119  0.86 67.90           C
ATOM    586  C   GLY A  87     -19.619   7.241 250.113  1.00 67.90           C
ATOM    587  O   GLY A  87     -20.178   6.154 250.248  1.00 67.90           O
ATOM    588  N   PRO A  88     -18.537   7.594 250.772  1.00137.10           N
ATOM    589  CA  PRO A  88     -17.861   6.804 251.790  1.00137.10           C
ATOM    590  CD  PRO A  88     -17.727   8.711 250.318  1.00137.10           C
ATOM    591  CB  PRO A  88     -16.488   7.461 251.943  1.00137.10           C
ATOM    592  CG  PRO A  88     -16.689   8.896 251.430  1.00137.10           C
ATOM    593  C   PRO A  88     -18.657   6.889 253.051  1.00137.10           C
ATOM    594  O   PRO A  88     -19.708   7.523 253.055  1.00137.10           O
ATOM    595  N   GLN A  89     -18.209   6.219 254.127  1.00242.10           N
ATOM    596  CA  GLN A  89     -18.950   6.296 255.350  1.00242.10           C
ATOM    597  CB  GLN A  89     -18.944   5.013 256.193  1.00242.10           C
ATOM    598  CG  GLN A  89     -19.352   3.752 255.436  1.00242.10           C
ATOM    599  CD  GLN A  89     -19.713   2.727 256.499  1.00242.10           C
ATOM    600  OE1 GLN A  89     -19.845   3.068 257.674  1.00242.10           O
ATOM    601  NE2 GLN A  89     -19.904   1.446 256.087  1.00242.10           N
ATOM    602  C   GLN A  89     -18.279   7.315 256.188  1.00242.10           C
ATOM    603  O   GLN A  89     -17.278   7.911 255.792  1.00242.10           O
ATOM    604  N   GLY A  90     -18.851   7.558 257.375  1.00 65.88           N
ATOM    605  CA  GLY A  90     -18.234   8.468 258.279  0.86 65.88           C
ATOM    606  C   GLY A  90     -17.277   7.658 259.088  1.00 65.88           C
ATOM    607  O   GLY A  90     -17.061   6.476 258.823  1.00 65.88           O
ATOM    608  N   ALA A  91     -16.662   8.304 260.093  1.00180.36           N
ATOM    609  CA  ALA A  91     -15.737   7.653 260.971  0.79180.36           C
ATOM    610  CB  ALA A  91     -14.595   8.562 261.442  1.00180.36           C
ATOM    611  C   ALA A  91     -16.492   7.225 262.198  1.00180.36           C
ATOM    612  O   ALA A  91     -17.698   7.440 262.310  1.00180.36           O
ATOM    613  N   ARG A  92     -15.779   6.579 263.145  1.00999.99           N
ATOM    614  CA  ARG A  92     -16.355   6.143 264.389  0.85999.99           C
ATOM    615  CB  ARG A  92     -15.401   5.296 265.258  1.00999.99           C
ATOM    616  CG  ARG A  92     -15.181   3.852 264.787  1.00999.99           C
ATOM    617  CD  ARG A  92     -16.449   2.998 264.895  1.00999.99           C
ATOM    618  NE  ARG A  92     -16.060   1.558 264.825  1.00999.99           N
ATOM    619  CZ  ARG A  92     -16.287   0.812 263.705  1.00999.99           C
ATOM    620  NH1 ARG A  92     -16.885   1.365 262.609  1.00999.99           N
ATOM    621  NH2 ARG A  92     -15.923  -0.504 263.691  1.00999.99           N
ATOM    622  C   ARG A  92     -16.713   7.356 265.200  1.00999.99           C
ATOM    623  O   ARG A  92     -16.279   8.467 264.901  1.00999.99           O
ATOM    624  N   GLY A  93     -17.545   7.153 266.249  1.00 46.93           N
ATOM    625  CA  GLY A  93     -18.080   8.242 267.025  0.79 46.93           C
ATOM    626  C   GLY A  93     -17.260   8.575 268.230  1.00 46.93           C
ATOM    627  O   GLY A  93     -16.127   8.129 268.408  1.00 46.93           O
ATOM    628  N   LEU A  94     -17.886   9.415 269.083  1.00300.95           N
ATOM    629  CA  LEU A  94     -17.337   9.956 270.292  0.79300.95           C
ATOM    630  CB  LEU A  94     -17.045  11.467 270.362  1.00300.95           C
ATOM    631  CG  LEU A  94     -15.836  11.816 269.481  1.00300.95           C
ATOM    632  CD1 LEU A  94     -14.573  10.990 269.767  1.00300.95           C
ATOM    633  CD2 LEU A  94     -16.134  12.485 268.135  1.00300.95           C
ATOM    634  C   LEU A  94     -17.487   9.117 271.526  1.00300.95           C
ATOM    635  O   LEU A  94     -18.119   8.064 271.449  1.00300.95           O
ATOM    636  N   HYP A  95     -16.943   9.476 272.669  1.00292.52           N
ATOM    637  CD  HYP A  95     -16.010  10.537 272.922  1.00292.52           C
ATOM    638  CA  HYP A  95     -17.096   8.718 273.848  0.79292.52           C
ATOM    639  CB  HYP A  95     -15.695   8.712 274.504  1.00292.52           C
ATOM    640  CG  HYP A  95     -14.950   9.543 273.395  1.00292.52           C
ATOM    641  OE  HYP A  95     -13.759  10.181 273.860  1.00292.52           O
ATOM    642  C   HYP A  95     -18.276   9.177 274.636  1.00292.52           C
ATOM    643  O   HYP A  95     -18.574  10.370 274.644  1.00292.52           O
ATOM    644  N   GLY A  96     -18.982   8.219 275.266  1.00 28.39           N
ATOM    645  CA  GLY A  96     -20.376   8.408 275.526  0.79 28.39           C
ATOM    646  C   GLY A  96     -20.539   9.074 276.852  1.00 28.39           C
ATOM    647  O   GLY A  96     -19.578   9.523 277.474  1.00 28.39           O
ATOM    648  N   THR A  97     -21.804   9.139 277.305  1.00185.82           N
ATOM    649  CA  THR A  97     -22.152   9.727 278.557  0.79185.82           C
ATOM    650  CB  THR A  97     -23.640   9.981 278.677  1.00185.82           C
ATOM    651  OG1 THR A  97     -24.182  10.895 277.736  1.00185.82           O
ATOM    652  CG2 THR A  97     -24.364   9.754 280.015  1.00185.82           C
ATOM    653  C   THR A  97     -21.736   8.797 279.651  1.00185.82           C
ATOM    654  O   THR A  97     -21.367   7.650 279.406  1.00185.82           O
ATOM    655  N   ALA A  98     -21.769   9.299 280.902  1.00311.18           N
ATOM    656  CA  ALA A  98     -21.337   8.538 282.035  0.79311.18           C
ATOM    657  CB  ALA A  98     -19.907   8.682 282.585  1.00311.18           C
ATOM    658  C   ALA A  98     -22.389   8.054 282.985  1.00311.18           C
ATOM    659  O   ALA A  98     -23.451   8.661 283.116  1.00311.18           O
ATOM    660  N   GLY A  99     -22.116   6.919 283.666  1.00 66.32           N
ATOM    661  CA  GLY A  99     -23.044   6.389 284.627  0.79 66.32           C
ATOM    662  C   GLY A  99     -22.976   7.278 285.853  1.00 66.32           C
ATOM    663  O   GLY A  99     -21.941   7.879 286.122  1.00 66.32           O
ATOM    664  N   LEU A 100     -24.094   7.423 286.608  1.00306.11           N
ATOM    665  CA  LEU A 100     -24.148   8.333 287.737  0.79306.11           C
ATOM    666  CB  LEU A 100     -25.612   8.668 288.068  1.00306.11           C
ATOM    667  CG  LEU A 100     -25.777   9.828 289.069  1.00306.11           C
ATOM    668  CD1 LEU A 100     -25.207  11.187 288.634  1.00306.11           C
ATOM    669  CD2 LEU A 100      13.043   9.723 290.078  1.00306.11           C
ATOM    670  C   LEU A 100     -23.418   7.883 289.002  1.00306.11           C
ATOM    671  O   LEU A 100     -22.551   8.596 289.506  1.00306.11           O
ATOM    672  N   HYP A 101     -23.738   6.717 289.511  1.00342.23           N
ATOM    673  CD  HYP A 101     -24.801   5.925 288.958  1.00342.23           C
ATOM    674  CA  HYP A 101     -23.239   6.041 290.686  0.79342.23           C
ATOM    675  CB  HYP A 101     -24.507   5.420 291.328  1.00342.23           C
ATOM    676  CG  HYP A 101     -25.572   5.893 290.276  1.00342.23           C
ATOM    677  OE  HYP A 101      13.882   7.175 290.635  1.00342.23           O
ATOM    678  C   HYP A 101     -22.298   6.532 291.665  1.00342.23           C
ATOM    679  O   HYP A 101     -22.168   7.723 291.940  1.00342.23           O
ATOM    680  N   GLY A 102     -21.665   5.495 292.214  1.00149.41           N
ATOM    681  CA  GLY A 102     -21.278   5.533 293.557  0.86149.41           C
ATOM    682  C   GLY A 102     -22.382   4.928 294.371  1.00149.41           C
ATOM    683  O   GLY A 102     -23.564   5.104 294.077  1.00149.41           O
ATOM    684  N   MET A 103     -21.997   4.201 295.435  1.00326.64           N
ATOM    685  CA  MET A 103     -22.915   3.635 296.382  0.97326.64           C
ATOM    686  CB  MET A 103     -22.571   2.179 296.781  1.00326.64           C
ATOM    687  CG  MET A 103     -23.405   1.582 297.926  1.00326.64           C
ATOM    688  SD  MET A 103     -22.883  -0.122 298.321  1.00326.64           S
ATOM    689  CE  MET A 103     -24.165  -0.568 299.533  1.00326.64           C
ATOM    690  C   MET A 103     -22.708   4.465 297.592  1.00326.64           C
ATOM    691  O   MET A 103     -21.761   5.244 297.679  1.00326.64           O
ATOM    692  N   LYS A 104     -23.621   4.335 298.550  1.00403.87           N
ATOM    693  CA  LYS A 104     -23.512   5.032 299.782  0.79403.87           C
ATOM    694  CB  LYS A 104     -24.754   5.813 300.289  1.00403.87           C
ATOM    695  CG  LYS A 104     -24.728   6.337 301.727  1.00403.87           C
ATOM    696  CD  LYS A 104     -23.911   7.607 301.960  1.00403.87           C
ATOM    697  CE  LYS A 104     -24.049   8.085 303.405  1.00403.87           C
ATOM    698  NZ  LYS A 104     -25.478   8.326 303.711  1.00403.87           N
ATOM    699  C   LYS A 104     -22.510   4.437 300.733  1.00403.87           C
ATOM    700  O   LYS A 104     -22.048   3.318 300.516  1.00403.87           O
ATOM    701  N   GLY A 105     -22.129   5.160 301.805  1.00 39.18           N
ATOM    702  CA  GLY A 105     -21.184   4.632 302.748  0.93 39.18           C
ATOM    703  C   GLY A 105     -21.915   3.655 303.603  1.00 39.18           C
ATOM    704  O   GLY A 105     -23.100   3.397 303.399  1.00 39.18           O
ATOM    705  N   HIS A 106     -21.207   3.069 304.585  1.00103.16           N
ATOM    706  CA  HIS A 106     -21.846   2.134 305.454  1.00103.16           C
ATOM    707  ND1 HIS A 106     -21.739  -1.640 306.206  1.00103.16           N
ATOM    708  CG  HIS A 106     -22.100  -0.321 306.037  1.00103.16           C
ATOM    709  CB  HIS A 106     -21.190   0.740 305.483  1.00103.16           C
ATOM    710  NE2 HIS A 106     -23.874  -1.488 306.807  1.00103.16           N
ATOM    711  CD2 HIS A 106     -23.408  -0.246 306.410  1.00103.16           C
ATOM    712  CE1 HIS A 106     -22.836  -2.292 306.667  1.00103.16           C
ATOM    713  C   HIS A 106     -21.723   2.736 306.817  1.00103.16           C
ATOM    714  O   HIS A 106     -21.584   3.951 306.949  1.00103.16           O
ATOM    715  N   ARG A 107     -21.798   1.912 307.876  1.00999.99           N
ATOM    716  CA  ARG A 107     -21.667   2.447 309.197  0.92999.99           C
ATOM    717  CB  ARG A 107     -22.689   2.166 310.323  1.00999.99           C
ATOM    718  CG  ARG A 107     -22.733   0.689 310.730  1.00999.99           C
ATOM    719  CD  ARG A 107     -23.550   0.429 312.000  1.00999.99           C
ATOM    720  NE  ARG A 107     -23.599  -1.046 312.228  1.00999.99           N
ATOM    721  CZ  ARG A 107     -23.137  -1.589 313.394  1.00999.99           C
ATOM    722  NH1 ARG A 107     -22.572  -0.800 314.353  1.00999.99           N
ATOM    723  NH2 ARG A 107     -30.477  23.025 313.601  1.00999.99           N
ATOM    724  C   ARG A 107     -20.291   2.765 309.668  1.00999.99           C
ATOM    725  O   ARG A 107     -19.319   2.132 309.260  1.00999.99           O
ATOM    726  N   GLY A 108     -20.178   3.785 310.542  1.00 42.89           N
ATOM    727  CA  GLY A 108     -18.912   4.061 311.151  1.00 42.89           C
ATOM    728  C   GLY A 108     -18.812   3.015 312.229  1.00 42.89           C
ATOM    729  O   GLY A 108     -19.832   2.498 312.681  1.00 42.89           O
ATOM    730  N   PHE A 109     -17.588   2.667 312.673  1.00225.97           N
ATOM    731  CA  PHE A 109     -17.450   1.543 313.562  0.81225.97           C
ATOM    732  CB  PHE A 109     -15.975   1.184 313.801  1.00225.97           C
ATOM    733  CG  PHE A 109     -15.898  -0.144 314.475  1.00225.97           C
ATOM    734  CD1 PHE A 109     -16.085  -0.267 315.832  1.00225.97           C
ATOM    735  CD2 PHE A 109     -15.649  -1.277 313.732  1.00225.97           C
ATOM    736  CE1 PHE A 109     -16.011  -1.499 316.440  1.00225.97           C
ATOM    737  CE2 PHE A 109     -15.573  -2.511 314.335  1.00225.97           C
ATOM    738  CZ  PHE A 109     -15.753  -2.623 315.691  1.00225.97           C
ATOM    739  C   PHE A 109     -18.074   1.717 314.920  1.00225.97           C
ATOM    740  O   PHE A 109     -19.005   0.988 315.262  1.00225.97           O
ATOM    741  N   SER A 110     -17.592   2.700 315.712  1.00337.75           N
ATOM    742  CA  SER A 110     -18.032   2.913 317.071  0.79337.75           C
ATOM    743  CB  SER A 110     -19.039   1.995 317.803  1.00337.75           C
ATOM    744  OG  SER A 110     -20.337   2.146 317.249  1.00337.75           O
ATOM    745  C   SER A 110     -17.143   3.812 317.868  1.00337.75           C
ATOM    746  O   SER A 110     -15.969   3.972 317.540  1.00337.75           O
ATOM    747  N   GLY A 111     -17.675   4.442 318.934  1.00 51.57           N
ATOM    748  CA  GLY A 111     -16.853   5.344 319.689  0.93 51.57           C
ATOM    749  C   GLY A 111     -16.269   4.622 320.862  1.00 51.57           C
ATOM    750  O   GLY A 111     -16.523   3.437 321.072  1.00 51.57           O
ATOM    751  N   LEU A 112     -15.465   5.350 321.668  1.00252.59           N
ATOM    752  CA  LEU A 112     -14.825   4.761 322.811  0.85252.59           C
ATOM    753  CB  LEU A 112     -13.287   4.788 322.746  1.00252.59           C
ATOM    754  CG  LEU A 112     -12.699   6.207 322.579  1.00252.59           C
ATOM    755  CD1 LEU A 112     -12.867   6.860 321.199  1.00252.59           C
ATOM    756  CD2 LEU A 112     -12.525   7.048 323.852  1.00252.59           C
ATOM    757  C   LEU A 112     -15.206   5.522 324.041  1.00252.59           C
ATOM    758  O   LEU A 112     -15.824   6.584 323.972  1.00252.59           O
ATOM    759  N   ASP A 113     -14.857   4.952 325.215  1.00267.47           N
ATOM    760  CA  ASP A 113     -15.164   5.557 326.479  0.79267.47           C
ATOM    761  CB  ASP A 113     -16.368   4.885 327.169  1.00267.47           C
ATOM    762  CG  ASP A 113     -16.115   3.385 327.313  1.00267.47           C
ATOM    763  OD1 ASP A 113     -15.028   2.983 327.807  1.00267.47           O
ATOM    764  OD2 ASP A 113     -17.022   2.614 326.902  1.00267.47           O
ATOM    765  C   ASP A 113     -13.976   5.471 327.376  1.00267.47           C
ATOM    766  O   ASP A 113     -13.137   4.581 327.238  1.00267.47           O
ATOM    767  N   GLY A 114     -13.867   6.433 328.312  1.00122.70           N
ATOM    768  CA  GLY A 114     -12.800   6.393 329.264  0.79122.70           C
ATOM    769  C   GLY A 114     -13.209   7.251 330.408  1.00122.70           C
ATOM    770  O   GLY A 114     -12.955   8.455 330.424  1.00122.70           O
ATOM    771  N   ALA A 115     -13.871   6.635 331.401  1.00257.02           N
ATOM    772  CA  ALA A 115     -14.224   7.356 332.581  0.79257.02           C
ATOM    773  CB  ALA A 115     -15.497   8.208 332.459  1.00257.02           C
ATOM    774  C   ALA A 115     -14.433   6.338 333.630  1.00257.02           C
ATOM    775  O   ALA A 115     -15.005   5.276 333.391  1.00257.02           O
ATOM    776  N   LYS A 116     -13.945   6.646 334.835  1.00292.35           N
ATOM    777  CA  LYS A 116     -14.121   5.747 335.919  0.79292.35           C
ATOM    778  CB  LYS A 116     -12.829   5.496 336.726  1.00292.35           C
ATOM    779  CG  LYS A 116     -11.765   4.744 335.924  1.00292.35           C
ATOM    780  CD  LYS A 116     -10.364   4.722 336.553  1.00292.35           C
ATOM    781  CE  LYS A 116      -9.624   6.064 336.511  1.00292.35           C
ATOM    782  NZ  LYS A 116      -9.759   6.793 337.792  1.00292.35           N
ATOM    783  C   LYS A 116     -15.068   6.440 336.836  1.00292.35           C
ATOM    784  O   LYS A 116     -15.099   7.668 336.898  1.00292.35           O
ATOM    785  N   GLY A 117     -15.879   5.666 337.570  1.00 72.43           N
ATOM    786  CA  GLY A 117     -16.793   6.266 338.485  0.79 72.43           C
ATOM    787  C   GLY A 117     -15.970   6.751 339.644  1.00 72.43           C
ATOM    788  O   GLY A 117     -14.744   6.656 339.616  1.00 72.43           O
ATOM    789  N   ASP A 118     -16.618   7.304 340.693  1.00212.70           N
ATOM    790  CA  ASP A 118     -15.861   7.874 341.776  0.79212.70           C
ATOM    791  CB  ASP A 118     -16.321   9.292 342.148  1.00212.70           C
ATOM    792  CG  ASP A 118     -16.159  10.180 340.923  1.00212.70           C
ATOM    793  OD1 ASP A 118     -17.122  10.933 340.615  1.00212.70           O
ATOM    794  OD2 ASP A 118     -15.077  10.121 340.280  1.00212.70           O
ATOM    795  C   ASP A 118     -16.002   7.047 343.027  1.00212.70           C
ATOM    796  O   ASP A 118     -16.701   6.036 343.055  1.00212.70           O
ATOM    797  N   ALA A 119     -15.286   7.480 344.096  1.00308.01           N
ATOM    798  CA  ALA A 119     -15.282   6.846 345.392  0.79308.01           C
ATOM    799  CB  ALA A 119     -13.997   6.225 345.976  1.00308.01           C
ATOM    800  C   ALA A 119     -16.367   7.218 346.358  1.00308.01           C
ATOM    801  O   ALA A 119     -17.001   8.264 346.224  1.00308.01           O
ATOM    802  N   GLY A 120     -16.602   6.353 347.370  1.00 61.67           N
ATOM    803  CA  GLY A 120     -17.621   6.594 348.358  1.00 61.67           C
ATOM    804  C   GLY A 120     -17.196   7.714 349.259  1.00 61.67           C
ATOM    805  O   GLY A 120     -16.031   7.870 349.622  1.00 61.67           O
ATOM    806  N   PRO A 121     -18.189   8.484 349.615  1.00136.92           N
ATOM    807  CA  PRO A 121     -18.106   9.639 350.474  0.50136.92           C
ATOM    808  CD  PRO A 121     -19.558   8.180 349.237  1.00136.92           C
ATOM    809  CB  PRO A 121     -19.462  10.315 350.336  1.00136.92           C
ATOM    810  CG  PRO A 121     -20.408   9.127 350.096  1.00136.92           C
ATOM    811  C   PRO A 121     -17.980   9.121 351.871  1.00136.92           C
ATOM    812  O   PRO A 121     -17.972   7.904 352.058  1.00136.92           O
ATOM    813  N   ALA A 122     -17.872  10.031 352.860  1.00213.54           N
ATOM    814  CA  ALA A 122     -17.778   9.611 354.225  0.32213.54           C
ATOM    815  CB  ALA A 122     -17.361  10.716 355.205  1.00213.54           C
ATOM    816  C   ALA A 122     -19.133   9.136 354.659  1.00213.54           C
ATOM    817  O   ALA A 122     -20.152   9.620 354.169  1.00213.54           O
ATOM    818  N   GLY A 123     -19.179   8.150 355.579  1.00 59.52           N
ATOM    819  CA  GLY A 123     -20.443   7.674 356.068  0.62 59.52           C
ATOM    820  C   GLY A 123     -20.725   8.346 357.378  1.00 59.52           C
ATOM    821  O   GLY A 123     -19.878   9.042 357.936  1.00 59.52           O
ATOM    822  N   PRO A 124     -21.923   8.153 357.870  1.00135.99           N
ATOM    823  CA  PRO A 124     -22.313   8.727 359.135  0.55135.99           C
ATOM    824  CD  PRO A 124     -23.069   7.988 356.990  1.00135.99           C
ATOM    825  CB  PRO A 124     -23.842   8.810 359.100  1.00135.99           C
ATOM    826  CG  PRO A 124     -24.260   7.885 357.950  1.00135.99           C
ATOM    827  C   PRO A 124     -21.783   7.821 360.204  1.00135.99           C
ATOM    828  O   PRO A 124     -21.159   6.814 359.869  1.00135.99           O
ATOM    829  N   LYS A 125     -22.011   8.164 361.492  1.00222.79           N
ATOM    830  CA  LYS A 125     -21.466   7.387 362.571  0.73222.79           C
ATOM    831  CB  LYS A 125     -21.929   7.816 363.973  1.00222.79           C
ATOM    832  CG  LYS A 125     -21.285   9.136 364.398  1.00222.79           C
ATOM    833  CD  LYS A 125     -21.710   9.611 365.788  1.00222.79           C
ATOM    834  CE  LYS A 125     -21.040  10.927 366.189  1.00222.79           C
ATOM    835  NZ  LYS A 125     -21.811  12.079 365.671  1.00222.79           N
ATOM    836  C   LYS A 125     -21.834   5.960 362.384  1.00222.79           C
ATOM    837  O   LYS A 125     -22.931   5.616 361.945  1.00222.79           O
ATOM    838  N   GLY A 126     -20.858   5.097 362.716  1.00 76.70           N
ATOM    839  CA  GLY A 126     -21.000   3.684 362.606  0.62 76.70           C
ATOM    840  C   GLY A 126     -21.539   3.243 363.911  1.00 76.70           C
ATOM    841  O   GLY A 126     -22.518   3.798 364.406  1.00 76.70           O
ATOM    842  N   GLU A 127     -20.920   2.215 364.510  1.00280.64           N
ATOM    843  CA  GLU A 127     -21.429   1.799 365.771  0.22280.64           C
ATOM    844  CB  GLU A 127     -21.562   0.313 366.149  1.00280.64           C
ATOM    845  CG  GLU A 127     -22.614  -0.393 365.287  1.00280.64           C
ATOM    846  CD  GLU A 127     -22.783  -1.815 365.795  1.00280.64           C
ATOM    847  OE1 GLU A 127     -22.632  -2.762 364.978  1.00280.64           O
ATOM    848  OE2 GLU A 127     -23.075  -1.972 367.011  1.00280.64           O
ATOM    849  C   GLU A 127     -21.483   2.890 366.782  1.00280.64           C
ATOM    850  O   GLU A 127     -20.677   3.819 366.733  1.00280.64           O
ATOM    851  N   HYP A 128     -22.418   2.841 367.685  1.00309.00           N
ATOM    852  CD  HYP A 128     -23.477   1.880 367.758  1.00309.00           C
ATOM    853  CA  HYP A 128     -22.605   3.845 368.663  0.50309.00           C
ATOM    854  CB  HYP A 128     -24.139   4.029 368.739  1.00309.00           C
ATOM    855  CG  HYP A 128     -24.533   2.986 367.625  1.00309.00           C
ATOM    856  OE  HYP A 128     -25.870   2.497 367.760  1.00309.00           O
ATOM    857  C   HYP A 128     -21.860   3.566 369.920  1.00309.00           C
ATOM    858  O   HYP A 128     -21.646   2.401 370.253  1.00309.00           O
ATOM    859  N   GLY A 129     -21.428   4.639 370.608  1.00 38.75           N
ATOM    860  CA  GLY A 129     -20.480   4.488 371.667  0.85 38.75           C
ATOM    861  C   GLY A 129     -21.146   3.737 372.748  1.00 38.75           C
ATOM    862  O   GLY A 129     -22.323   3.940 373.041  1.00 38.75           O
ATOM    863  N   SER A 130     -20.390   2.817 373.359  1.00136.19           N
ATOM    864  CA  SER A 130     -20.929   2.143 374.485  0.29136.19           C
ATOM    865  CB  SER A 130     -20.490   0.684 374.676  1.00136.19           C
ATOM    866  OG  SER A 130     -19.129   0.632 375.074  1.00136.19           O
ATOM    867  C   SER A 130     -20.388   2.913 375.635  1.00136.19           C
ATOM    868  O   SER A 130     -19.582   3.821 375.447  1.00136.19           O
ATOM    869  N   HYP A 131     -20.809   2.634 376.820  1.00341.34           N
ATOM    870  CD  HYP A 131     -21.885   1.709 377.123  1.00341.34           C
ATOM    871  CA  HYP A 131     -20.277   3.272 377.964  0.85341.34           C
ATOM    872  CB  HYP A 131     -21.189   2.963 379.142  1.00341.34           C
ATOM    873  CG  HYP A 131     -21.589   1.527 378.632  1.00341.34           C
ATOM    874  OE  HYP A 131     -20.560   0.561 378.864  1.00341.34           O
ATOM    875  C   HYP A 131     -18.945   2.651 378.215  1.00341.34           C
ATOM    876  O   HYP A 131     -18.631   1.629 377.606  1.00341.34           O
ATOM    877  N   GLY A 132     -18.149   3.260 379.109  1.00 43.13           N
ATOM    878  CA  GLY A 132     -16.998   2.589 379.618  0.85 43.13           C
ATOM    879  C   GLY A 132     -17.437   1.983 380.909  1.00 43.13           C
ATOM    880  O   GLY A 132     -18.609   1.653 381.087  1.00 43.13           O
ATOM    881  N   GLU A 133     -16.491   1.819 381.848  1.00232.64           N
ATOM    882  CA  GLU A 133     -16.806   1.272 383.132  0.15232.64           C
ATOM    883  CB  GLU A 133     -15.917   0.072 383.503  1.00232.64           C
ATOM    884  CG  GLU A 133     -14.430   0.426 383.509  1.00232.64           C
ATOM    885  CD  GLU A 133     -13.639  -0.859 383.709  1.00232.64           C
ATOM    886  OE1 GLU A 133     -13.960  -1.860 383.014  1.00232.64           O
ATOM    887  OE2 GLU A 133     -12.704  -0.858 384.554  1.00232.64           O
ATOM    888  C   GLU A 133     -16.568   2.371 384.107  1.00232.64           C
ATOM    889  O   GLU A 133     -16.287   3.504 383.721  1.00232.64           O
ATOM    890  N   ASN A 134     -16.699   2.070 385.407  1.00304.22           N
ATOM    891  CA  ASN A 134     -16.492   3.082 386.393  0.85304.22           C
ATOM    892  CB  ASN A 134     -17.260   3.069 387.730  1.00304.22           C
ATOM    893  CG  ASN A 134     -16.922   1.763 388.439  1.00304.22           C
ATOM    894  OD1 ASN A 134     -17.220   0.679 387.939  1.00304.22           O
ATOM    895  ND2 ASN A 134     -16.272   1.860 389.629  1.00304.22           N
ATOM    896  C   ASN A 134     -15.210   3.821 386.301  1.00304.22           C
ATOM    897  O   ASN A 134     -14.251   3.367 385.679  1.00304.22           O
ATOM    898  N   GLY A 135     -15.188   5.015 386.911  1.00 74.42           N
ATOM    899  CA  GLY A 135     -14.027   5.842 386.877  0.62 74.42           C
ATOM    900  C   GLY A 135     -13.336   5.683 388.190  1.00 74.42           C
ATOM    901  O   GLY A 135     -12.767   4.632 388.484  1.00 74.42           O
ATOM    902  N   ALA A 136     -13.372   6.744 389.019  1.00216.49           N
ATOM    903  CA  ALA A 136     -12.593   6.739 390.218  0.15216.49           C
ATOM    904  CB  ALA A 136     -12.087   8.146 390.580  1.00216.49           C
ATOM    905  C   ALA A 136     -13.317   6.218 391.418  1.00216.49           C
ATOM    906  O   ALA A 136     -14.396   6.669 391.797  1.00216.49           O
ATOM    907  N   HYP A 137     -12.690   5.204 391.968  1.00322.55           N
ATOM    908  CD  HYP A 137     -11.744   4.382 391.264  1.00322.55           C
ATOM    909  CA  HYP A 137     -12.945   4.598 393.228  0.84322.55           C
ATOM    910  CB  HYP A 137     -12.942   3.076 392.957  1.00322.55           C
ATOM    911  CG  HYP A 137     -12.610   3.129 391.419  1.00322.55           C
ATOM    912  OE  HYP A 137     -13.811   3.230 390.651  1.00322.55           O
ATOM    913  C   HYP A 137     -14.048   5.158 394.059  1.00322.55           C
ATOM    914  O   HYP A 137     -15.218   4.997 393.716  1.00322.55           O
ATOM    915  N   GLY A 138     -13.663   5.812 395.175  1.00 88.53           N
ATOM    916  CA  GLY A 138     -14.604   6.287 396.142  0.85 88.53           C
ATOM    917  C   GLY A 138     -13.819   6.765 397.325  1.00 88.53           C
ATOM    918  O   GLY A 138     -12.593   6.671 397.352  1.00 88.53           O
ATOM    919  N   GLN A 139     -14.527   7.297 398.340  1.00338.45           N
ATOM    920  CA  GLN A 139     -13.895   7.807 399.522  0.30338.45           C
ATOM    921  CB  GLN A 139     -13.274   9.225 399.504  1.00338.45           C
ATOM    922  CG  GLN A 139     -12.701   9.725 400.829  1.00338.45           C
ATOM    923  CD  GLN A 139     -12.153  11.121 400.569  1.00338.45           C
ATOM    924  OE1 GLN A 139     -11.977  11.526 399.421  1.00338.45           O
ATOM    925  NE2 GLN A 139     -11.876  11.883 401.661  1.00338.45           N
ATOM    926  C   GLN A 139     -14.319   7.133 400.804  1.00338.45           C
ATOM    927  O   GLN A 139     -15.332   6.436 400.829  1.00338.45           O
ATOM    928  N   MET A 140     -13.552   7.307 401.903  1.00230.56           N
ATOM    929  CA  MET A 140     -13.834   6.632 403.148  0.45230.56           C
ATOM    930  CB  MET A 140     -12.611   6.580 404.076  1.00230.56           C
ATOM    931  CG  MET A 140     -11.429   5.863 403.418  1.00230.56           C
ATOM    932  SD  MET A 140      -9.978   5.697 404.497  1.00230.56           S
ATOM    933  CE  MET A 140     -10.812   4.544 405.624  1.00230.56           C
ATOM    934  C   MET A 140     -14.943   7.326 403.886  1.00230.56           C
ATOM    935  O   MET A 140     -15.204   8.510 403.676  1.00230.56           O
ATOM    936  N   GLY A 141     -15.643   6.567 404.764  1.00 67.10           N
ATOM    937  CA  GLY A 141     -16.752   7.086 405.526  0.83 67.10           C
ATOM    938  C   GLY A 141     -16.263   7.648 406.826  1.00 67.10           C
ATOM    939  O   GLY A 141     -15.229   7.249 407.358  1.00 67.10           O
ATOM    940  N   PRO A 142     -17.018   8.593 407.334  1.00349.89           N
ATOM    941  CA  PRO A 142     -16.629   9.191 408.578  0.27349.89           C
ATOM    942  CD  PRO A 142     -17.506   9.627 406.437  1.00349.89           C
ATOM    943  CB  PRO A 142     -16.826  10.703 408.494  1.00349.89           C
ATOM    944  CG  PRO A 142     -16.904  10.940 406.976  1.00349.89           C
ATOM    945  C   PRO A 142     -16.400   8.529 409.895  1.00349.89           C
ATOM    946  O   PRO A 142     -15.250   8.471 410.324  1.00349.89           O
ATOM    947  N   ARG A 143     -17.469   7.991 410.526  1.00999.99           N
ATOM    948  CA  ARG A 143     -17.328   7.416 411.837  0.68999.99           C
ATOM    949  CB  ARG A 143     -16.406   8.194 412.784  1.00999.99           C
ATOM    950  CG  ARG A 143     -16.932   9.620 412.967  1.00999.99           C
ATOM    951  CD  ARG A 143     -16.164  10.466 413.980  1.00999.99           C
ATOM    952  NE  ARG A 143     -16.741  11.838 413.912  1.00999.99           N
ATOM    953  CZ  ARG A 143     -15.969  12.868 413.459  1.00999.99           C
ATOM    954  NH1 ARG A 143     -14.650  12.647 413.188  1.00999.99           N
ATOM    955  NH2 ARG A 143     -16.508  14.109 413.276  1.00999.99           N
ATOM    956  C   ARG A 143     -18.647   7.513 412.530  1.00999.99           C
ATOM    957  O   ARG A 143     -19.694   7.710 411.914  1.00999.99           O
ATOM    958  N   GLY A 144     -18.584   7.378 413.871  1.00 54.48           N
ATOM    959  CA  GLY A 144     -19.716   7.515 414.741  0.84 54.48           C
ATOM    960  C   GLY A 144     -19.194   8.195 415.966  1.00 54.48           C
ATOM    961  O   GLY A 144     -17.983   8.347 416.113  1.00 54.48           O
ATOM    962  N   LEU A 145     -20.082   8.648 416.876  1.00205.94           N
ATOM    963  CA  LEU A 145     -19.574   9.237 418.082  0.55205.94           C
ATOM    964  CB  LEU A 145     -20.386  10.408 418.663  1.00205.94           C
ATOM    965  CG  LEU A 145     -20.142  11.719 417.886  1.00205.94           C
ATOM    966  CD1 LEU A 145     -20.779  11.871 416.498  1.00205.94           C
ATOM    967  CD2 LEU A 145     -19.642  12.925 418.696  1.00205.94           C
ATOM    968  C   LEU A 145     -19.484   8.153 419.102  1.00205.94           C
ATOM    969  O   LEU A 145     -20.273   7.209 419.148  1.00205.94           O
ATOM    970  N   HYP A 146     -18.481   8.312 419.913  1.00303.98           N
ATOM    971  CD  HYP A 146     -17.594   9.435 419.878  1.00303.98           C
ATOM    972  CA  HYP A 146     -18.012   7.359 420.850  0.62303.98           C
ATOM    973  CB  HYP A 146     -16.479   7.376 420.583  1.00303.98           C
ATOM    974  CG  HYP A 146     -16.419   8.532 419.512  1.00303.98           C
ATOM    975  OE  HYP A 146     -16.578   7.997 418.196  1.00303.98           O
ATOM    976  C   HYP A 146     -18.339   7.481 422.305  1.00303.98           C
ATOM    977  O   HYP A 146     -17.636   6.850 423.093  1.00303.98           O
ATOM    978  N   GLY A 147     -19.363   8.241 422.725  1.00 88.89           N
ATOM    979  CA  GLY A 147     -19.277   8.674 424.089  0.85 88.89           C
ATOM    980  C   GLY A 147     -20.184   7.895 424.996  1.00 88.89           C
ATOM    981  O   GLY A 147     -21.304   7.533 424.640  1.00 88.89           O
ATOM    982  N   GLU A 148     -19.668   7.628 426.218  1.00324.96           N
ATOM    983  CA  GLU A 148     -20.389   7.024 427.308  0.43324.96           C
ATOM    984  CB  GLU A 148     -20.538   5.498 427.211  1.00324.96           C
ATOM    985  CG  GLU A 148     -21.496   4.979 428.281  1.00324.96           C
ATOM    986  CD  GLU A 148     -22.773   5.802 428.158  1.00324.96           C
ATOM    987  OE1 GLU A 148     -23.392   5.787 427.060  1.00324.96           O
ATOM    988  OE2 GLU A 148     -23.137   6.474 429.160  1.00324.96           O
ATOM    989  C   GLU A 148     -19.585   7.407 428.504  1.00324.96           C
ATOM    990  O   GLU A 148     -18.409   7.745 428.373  1.00324.96           O
ATOM    991  N   ARG A 149     -20.181   7.387 429.706  1.00133.98           N
ATOM    992  CA  ARG A 149     -19.455   7.927 430.815  0.81133.98           C
ATOM    993  CB  ARG A 149     -20.234   9.112 431.406  1.00133.98           C
ATOM    994  CG  ARG A 149     -20.660  10.096 430.297  1.00133.98           C
ATOM    995  CD  ARG A 149     -19.521  10.941 429.714  1.00133.98           C
ATOM    996  NE  ARG A 149     -20.041  11.761 428.577  1.00133.98           N
ATOM    997  CZ  ARG A 149     -19.643  11.488 427.298  1.00133.98           C
ATOM    998  NH1 ARG A 149     -18.817  10.430 427.052  1.00133.98           N
ATOM    999  NH2 ARG A 149     -20.052  12.278 426.260  1.00133.98           N
ATOM   1000  C   ARG A 149     -19.261   6.840 431.843  1.00133.98           C
ATOM   1001  O   ARG A 149     -19.976   5.839 431.840  1.00133.98           O
ATOM   1002  N   GLY A 150     -18.254   7.002 432.736  1.00 44.93           N
ATOM   1003  CA  GLY A 150     -17.903   5.986 433.699  0.81 44.93           C
ATOM   1004  C   GLY A 150     -18.746   6.095 434.961  1.00 44.93           C
ATOM   1005  O   GLY A 150     -19.435   7.090 435.181  1.00 44.93           O
ATOM   1006  N   ARG A 151     -18.702   5.031 435.814  1.00999.99           N
ATOM   1007  CA  ARG A 151     -19.514   4.885 437.009  0.73999.99           C
ATOM   1008  CB  ARG A 151     -20.122   3.500 437.348  1.00999.99           C
ATOM   1009  CG  ARG A 151     -20.738   2.756 436.159  1.00999.99           C
ATOM   1010  CD  ARG A 151     -22.178   3.148 435.820  1.00999.99           C
ATOM   1011  NE  ARG A 151     -22.266   4.629 435.706  1.00999.99           N
ATOM   1012  CZ  ARG A 151     -22.955   5.192 434.671  1.00999.99           C
ATOM   1013  NH1 ARG A 151     -23.483   4.403 433.690  1.00999.99           N
ATOM   1014  NH2 ARG A 151     -23.120   6.545 434.624  1.00999.99           N
ATOM   1015  C   ARG A 151     -19.413   5.745 438.266  1.00999.99           C
ATOM   1016  O   ARG A 151     -20.353   6.483 438.560  1.00999.99           O
ATOM   1017  N   HYP A 152     -18.323   5.724 439.005  1.00339.81           N
ATOM   1018  CD  HYP A 152     -17.136   5.057 438.584  1.00339.81           C
ATOM   1019  CA  HYP A 152     -18.060   6.462 440.217  0.45339.81           C
ATOM   1020  CB  HYP A 152     -17.053   7.411 439.635  1.00339.81           C
ATOM   1021  CG  HYP A 152     -16.236   6.273 438.899  1.00339.81           C
ATOM   1022  OE  HYP A 152     -15.661   6.768 437.688  1.00339.81           O
ATOM   1023  C   HYP A 152     -17.359   5.669 441.276  1.00339.81           C
ATOM   1024  O   HYP A 152     -17.366   4.440 441.241  1.00339.81           O
ATOM   1025  N   GLY A 153     -16.699   6.400 442.201  1.00 68.31           N
ATOM   1026  CA  GLY A 153     -15.427   5.956 442.698  0.29 68.31           C
ATOM   1027  C   GLY A 153     -15.607   5.258 444.009  1.00 68.31           C
ATOM   1028  O   GLY A 153     -16.720   4.915 444.406  1.00 68.31           O
ATOM   1029  N   ALA A 154     -14.476   5.034 444.715  1.00231.43           N
ATOM   1030  CA  ALA A 154     -14.493   4.357 445.979  0.59231.43           C
ATOM   1031  CB  ALA A 154     -13.098   3.950 446.485  1.00231.43           C
ATOM   1032  C   ALA A 154     -15.096   5.266 447.024  1.00231.43           C
ATOM   1033  O   ALA A 154     -14.862   6.473 447.055  1.00231.43           O
ATOM   1034  N   PRO A 155     -15.887   4.656 447.877  1.00231.16           N
ATOM   1035  CA  PRO A 155     -16.647   5.317 448.919  0.35231.16           C
ATOM   1036  CD  PRO A 155     -15.633   3.266 448.226  1.00231.16           C
ATOM   1037  CB  PRO A 155     -17.415   4.177 449.573  1.00231.16           C
ATOM   1038  CG  PRO A 155     -16.373   3.048 449.557  1.00231.16           C
ATOM   1039  C   PRO A 155     -15.854   6.013 450.004  1.00231.16           C
ATOM   1040  O   PRO A 155     -16.287   7.083 450.429  1.00231.16           O
ATOM   1041  N   GLY A 156     -14.723   5.451 450.487  1.00124.77           N
ATOM   1042  CA  GLY A 156     -14.027   6.050 451.607  0.24124.77           C
ATOM   1043  C   GLY A 156     -14.181   5.147 452.804  1.00124.77           C
ATOM   1044  O   GLY A 156     -15.129   4.370 452.907  1.00124.77           O
ATOM   1045  N   PRO A 157     -13.227   5.237 453.702  1.00343.19           N
ATOM   1046  CA  PRO A 157     -13.180   4.443 454.913  0.46343.19           C
ATOM   1047  CD  PRO A 157     -11.919   5.771 453.351  1.00343.19           C
ATOM   1048  CB  PRO A 157     -11.862   4.839 455.577  1.00343.19           C
ATOM   1049  CG  PRO A 157     -10.953   5.171 454.381  1.00343.19           C
ATOM   1050  C   PRO A 157     -14.306   4.475 455.874  1.00343.19           C
ATOM   1051  O   PRO A 157     -14.977   3.457 456.037  1.00343.19           O
ATOM   1052  N   ALA A 158     -14.542   5.621 456.512  1.00293.61           N
ATOM   1053  CA  ALA A 158     -15.549   5.645 457.515  0.18293.61           C
ATOM   1054  CB  ALA A 158     -15.382   4.555 458.590  1.00293.61           C
ATOM   1055  C   ALA A 158     -15.363   6.949 458.183  1.00293.61           C
ATOM   1056  O   ALA A 158     -14.334   7.601 458.014  1.00293.61           O
ATOM   1057  N   GLY A 159     -16.363   7.382 458.952  1.00 92.12           N
ATOM   1058  CA  GLY A 159     -16.180   8.622 459.618  0.24 92.12           C
ATOM   1059  C   GLY A 159     -15.794   8.320 461.030  1.00 92.12           C
ATOM   1060  O   GLY A 159     -15.335   7.224 461.349  1.00 92.12           O
ATOM   1061  N   ALA A 160     -15.980   9.319 461.911  1.00290.39           N
ATOM   1062  CA  ALA A 160     -15.649   9.209 463.300  0.76290.39           C
ATOM   1063  CB  ALA A 160     -14.540  10.080 463.925  1.00290.39           C
ATOM   1064  C   ALA A 160     -16.653   8.573 464.219  1.00290.39           C
ATOM   1065  O   ALA A 160     -17.750   8.198 463.809  1.00290.39           O
ATOM   1066  N   ARG A 161     -16.262   8.428 465.506  1.00163.80           N
ATOM   1067  CA  ARG A 161     -17.040   7.756 466.515  0.60163.80           C
ATOM   1068  CB  ARG A 161     -16.277   7.716 467.848  1.00163.80           C
ATOM   1069  CG  ARG A 161     -14.932   6.991 467.728  1.00163.80           C
ATOM   1070  CD  ARG A 161     -14.111   7.049 469.018  1.00163.80           C
ATOM   1071  NE  ARG A 161     -12.820   6.338 468.798  1.00163.80           N
ATOM   1072  CZ  ARG A 161     -12.159   5.801 469.865  1.00163.80           C
ATOM   1073  NH1 ARG A 161     -12.730   5.847 471.104  1.00163.80           N
ATOM   1074  NH2 ARG A 161     -10.933   5.224 469.700  1.00163.80           N
ATOM   1075  C   ARG A 161     -18.368   8.409 466.768  1.00163.80           C
ATOM   1076  O   ARG A 161     -19.408   7.765 466.637  1.00163.80           O
ATOM   1077  N   GLY A 162     -18.383   9.717 467.084  1.00 99.26           N
ATOM   1078  CA  GLY A 162     -19.613  10.359 467.468  0.60 99.26           C
ATOM   1079  C   GLY A 162     -19.185  11.558 468.248  1.00 99.26           C
ATOM   1080  O   GLY A 162     -18.241  12.244 467.859  1.00 99.26           O
ATOM   1081  N   ASN A 163     -19.864  11.857 469.372  1.00244.22           N
ATOM   1082  CA  ASN A 163     -19.439  12.992 470.134  0.82244.22           C
ATOM   1083  CB  ASN A 163     -20.415  14.180 470.088  1.00244.22           C
ATOM   1084  CG  ASN A 163     -19.645  15.431 470.494  1.00244.22           C
ATOM   1085  OD1 ASN A 163     -20.232  16.442 470.876  1.00244.22           O
ATOM   1086  ND2 ASN A 163     -18.289  15.374 470.380  1.00244.22           N
ATOM   1087  C   ASN A 163     -19.285  12.546 471.555  1.00244.22           C
ATOM   1088  O   ASN A 163     -19.527  11.385 471.879  1.00244.22           O
ATOM   1089  N   ASP A 164     -18.841  13.462 472.439  1.00233.72           N
ATOM   1090  CA  ASP A 164     -18.611  13.121 473.815  0.60233.72           C
ATOM   1091  CB  ASP A 164     -17.656  14.121 474.503  1.00233.72           C
ATOM   1092  CG  ASP A 164     -17.364  13.689 475.935  1.00233.72           C
ATOM   1093  OD1 ASP A 164     -16.315  13.023 476.141  1.00233.72           O
ATOM   1094  OD2 ASP A 164     -18.160  14.044 476.846  1.00233.72           O
ATOM   1095  C   ASP A 164     -19.929  13.100 474.537  1.00233.72           C
ATOM   1096  O   ASP A 164     -20.945  13.560 474.017  1.00233.72           O
ATOM   1097  N   GLY A 165     -19.933  12.530 475.763  1.00 72.95           N
ATOM   1098  CA  GLY A 165     -21.131  12.390 476.545  0.42 72.95           C
ATOM   1099  C   GLY A 165     -21.395  13.632 477.336  1.00 72.95           C
ATOM   1100  O   GLY A 165     -20.596  14.567 477.352  1.00 72.95           O
ATOM   1101  N   ALA A 166     -22.567  13.651 478.006  1.00192.79           N
ATOM   1102  CA  ALA A 166     -22.971  14.741 478.850  0.58192.79           C
ATOM   1103  CB  ALA A 166     -24.489  14.986 478.855  1.00192.79           C
ATOM   1104  C   ALA A 166     -22.534  14.401 480.244  1.00192.79           C
ATOM   1105  O   ALA A 166     -22.008  13.317 480.490  1.00192.79           O
ATOM   1106  N   THR A 167     -22.739  15.334 481.197  1.00280.67           N
ATOM   1107  CA  THR A 167     -22.239  15.150 482.530  0.73280.67           C
ATOM   1108  CB  THR A 167     -21.823  16.365 483.315  1.00280.67           C
ATOM   1109  OG1 THR A 167     -20.984  16.011 484.403  1.00280.67           O
ATOM   1110  CG2 THR A 167     -23.097  17.050 483.835  1.00280.67           C
ATOM   1111  C   THR A 167     -22.619  13.907 483.272  1.00280.67           C
ATOM   1112  O   THR A 167     -21.756  13.078 483.555  1.00280.67           O
ATOM   1113  N   GLY A 168     -23.920  13.685 483.550  1.00116.40           N
ATOM   1114  CA  GLY A 168     -24.261  12.500 484.290  0.21116.40           C
ATOM   1115  C   GLY A 168     -25.301  12.854 485.309  1.00116.40           C
ATOM   1116  O   GLY A 168     -26.099  13.771 485.120  1.00116.40           O
ATOM   1117  N   ALA A 169     -25.307  12.098 486.426  1.00350.23           N
ATOM   1118  CA  ALA A 169     -26.250  12.300 487.487  0.61350.23           C
ATOM   1119  CB  ALA A 169     -27.775  12.203 487.284  1.00350.23           C
ATOM   1120  C   ALA A 169     -25.706  12.135 488.870  1.00350.23           C
ATOM   1121  O   ALA A 169     -24.553  11.754 489.050  1.00350.23           O
ATOM   1122  N   ALA A 170     -26.517  12.456 489.893  1.00222.03           N
ATOM   1123  CA  ALA A 170     -26.078  12.377 491.260  0.60222.03           C
ATOM   1124  CB  ALA A 170     -26.849  13.338 492.181  1.00222.03           C
ATOM   1125  C   ALA A 170     -26.296  10.993 491.816  1.00222.03           C
ATOM   1126  O   ALA A 170     -26.920  10.142 491.184  1.00222.03           O
ATOM   1127  N   GLY A 171     -25.758  10.753 493.039  1.00 71.17           N
ATOM   1128  CA  GLY A 171     -25.861   9.484 493.715  0.83 71.17           C
ATOM   1129  C   GLY A 171     -26.458   9.705 495.066  1.00 71.17           C
ATOM   1130  O   GLY A 171     -27.156  10.690 495.281  1.00 71.17           O
ATOM   1131  N   PRO A 172     -26.275   8.768 495.964  1.00145.44           N
ATOM   1132  CA  PRO A 172     -26.805   8.916 497.294  0.28145.44           C
ATOM   1133  CD  PRO A 172     -26.094   7.373 495.611  1.00145.44           C
ATOM   1134  CB  PRO A 172     -26.773   7.512 497.911  1.00145.44           C
ATOM   1135  CG  PRO A 172     -25.870   6.694 496.970  1.00145.44           C
ATOM   1136  C   PRO A 172     -25.995   9.884 498.087  1.00145.44           C
ATOM   1137  O   PRO A 172     -24.778   9.733 498.174  1.00145.44           O
ATOM   1138  N   HYP A 173     -26.653  10.868 498.626  1.00320.09           N
ATOM   1139  CD  HYP A 173     -27.940  11.327 498.180  1.00320.09           C
ATOM   1140  CA  HYP A 173     -26.168  11.786 499.582  0.54320.09           C
ATOM   1141  CB  HYP A 173     -26.564  13.181 499.060  1.00320.09           C
ATOM   1142  CG  HYP A 173     -27.416  12.728 497.820  1.00320.09           C
ATOM   1143  OE  HYP A 173     -26.589  12.723 496.657  1.00320.09           O
ATOM   1144  C   HYP A 173     -24.807  11.609 500.178  1.00320.09           C
ATOM   1145  O   HYP A 173     -23.829  11.936 499.521  1.00320.09           O
ATOM   1146  N   GLY A 174     -24.716  11.123 501.441  1.00 64.98           N
ATOM   1147  CA  GLY A 174     -23.480  11.268 502.169  0.84 64.98           C
ATOM   1148  C   GLY A 174     -23.531  10.468 503.443  1.00 64.98           C
ATOM   1149  O   GLY A 174     -24.500   9.786 503.770  1.00 64.98           O
ATOM   1150  N   PRO A 175     -22.426  10.572 504.138  1.00213.09           N
ATOM   1151  CA  PRO A 175     -22.212   9.906 505.410  0.42213.09           C
ATOM   1152  CD  PRO A 175     -21.184  10.732 503.399  1.00213.09           C
ATOM   1153  CB  PRO A 175     -20.699   9.979 505.629  1.00213.09           C
ATOM   1154  CG  PRO A 175     -20.130   9.965 504.201  1.00213.09           C
ATOM   1155  C   PRO A 175     -22.986  10.577 506.501  1.00213.09           C
ATOM   1156  O   PRO A 175     -23.627  11.599 506.262  1.00213.09           O
ATOM   1157  N   THR A 176     -22.932   9.976 507.704  1.00 72.46           N
ATOM   1158  CA  THR A 176     -23.664  10.382 508.871  0.44 72.46           C
ATOM   1159  CB  THR A 176     -24.354   9.180 509.464  1.00 72.46           C
ATOM   1160  OG1 THR A 176     -25.348   8.682 508.581  1.00 72.46           O
ATOM   1161  CG2 THR A 176     -24.947   9.502 510.841  1.00 72.46           C
ATOM   1162  C   THR A 176     -22.697  10.854 509.923  1.00 72.46           C
ATOM   1163  O   THR A 176     -21.538  10.444 509.943  1.00 72.46           O
ATOM   1164  N   GLY A 177     -23.169  11.745 510.826  1.00 31.21           N
ATOM   1165  CA  GLY A 177     -22.354  12.254 511.900  0.85 31.21           C
ATOM   1166  C   GLY A 177     -22.408  11.297 513.052  1.00 31.21           C
ATOM   1167  O   GLY A 177     -23.259  10.411 513.123  1.00 31.21           O
ATOM   1168  N   PRO A 178     -21.473  11.479 513.950  1.00148.40           N
ATOM   1169  CA  PRO A 178     -21.385  10.642 515.125  0.56148.40           C
ATOM   1170  CD  PRO A 178     -20.156  11.922 513.524  1.00148.40           C
ATOM   1171  CB  PRO A 178     -19.917  10.680 515.558  1.00148.40           C
ATOM   1172  CG  PRO A 178     -19.315  11.871 514.806  1.00148.40           C
ATOM   1173  C   PRO A 178     -22.344  11.129 516.171  1.00148.40           C
ATOM   1174  O   PRO A 178     -23.114  12.052 515.916  1.00148.40           O
ATOM   1175  N   ALA A 179     -22.322  10.478 517.350  1.00195.30           N
ATOM   1176  CA  ALA A 179     -23.236  10.724 518.433  0.40195.30           C
ATOM   1177  CB  ALA A 179     -23.222   9.570 519.453  1.00195.30           C
ATOM   1178  C   ALA A 179     -22.931  12.001 519.169  1.00195.30           C
ATOM   1179  O   ALA A 179     -21.936  12.675 518.904  1.00195.30           O
ATOM   1180  N   GLY A 180     -23.844  12.357 520.111  1.00 86.51           N
ATOM   1181  CA  GLY A 180     -23.832  13.604 520.839  0.38 86.51           C
ATOM   1182  C   GLY A 180     -22.917  13.603 522.039  1.00 86.51           C
ATOM   1183  O   GLY A 180     -22.398  12.594 522.516  1.00 86.51           O
ATOM   1184  N   PRO A 181     -22.745  14.838 522.467  1.00362.35           N
ATOM   1185  CA  PRO A 181     -21.930  15.226 523.599  0.85362.35           C
ATOM   1186  CD  PRO A 181     -22.665  15.865 521.438  1.00362.35           C
ATOM   1187  CB  PRO A 181     -21.283  16.575 523.290  1.00362.35           C
ATOM   1188  CG  PRO A 181     -21.400  16.679 521.762  1.00362.35           C
ATOM   1189  C   PRO A 181     -21.960  14.813 525.043  1.00362.35           C
ATOM   1190  O   PRO A 181     -20.945  14.303 525.513  1.00362.35           O
ATOM   1191  N   HYP A 182     -23.049  14.979 525.750  1.00343.26           N
ATOM   1192  CD  HYP A 182     -24.327  15.292 525.171  1.00343.26           C
ATOM   1193  CA  HYP A 182     -23.175  14.654 527.133  0.31343.26           C
ATOM   1194  CB  HYP A 182     -24.044  13.444 526.916  1.00343.26           C
ATOM   1195  CG  HYP A 182     -25.086  14.243 526.036  1.00343.26           C
ATOM   1196  OE  HYP A 182     -25.990  13.448 525.265  1.00343.26           O
ATOM   1197  C   HYP A 182     -23.789  15.718 527.995  1.00343.26           C
ATOM   1198  O   HYP A 182     -23.904  15.491 529.198  1.00343.26           O
ATOM   1199  N   GLY A 183     -24.182  16.876 527.435  1.00115.31           N
ATOM   1200  CA  GLY A 183     -25.350  17.495 527.979  0.38115.31           C
ATOM   1201  C   GLY A 183     -25.030  18.625 528.906  1.00115.31           C
ATOM   1202  O   GLY A 183     -23.876  18.905 529.227  1.00115.31           O
ATOM   1203  N   PHE A 184     -26.118  19.300 529.343  1.00148.28           N
ATOM   1204  CA  PHE A 184     -26.094  20.396 530.271  0.43148.28           C
ATOM   1205  CB  PHE A 184     -27.280  21.370 530.136  1.00148.28           C
ATOM   1206  CG  PHE A 184     -19.693  -3.598 529.084  1.00148.28           C
ATOM   1207  CD1 PHE A 184     -18.988  -2.479 529.463  1.00148.28           C
ATOM   1208  CD2 PHE A 184     -20.033  -3.758 527.761  1.00148.28           C
ATOM   1209  CE1 PHE A 184     -18.629  -1.525 528.545  1.00148.28           C
ATOM   1210  CE2 PHE A 184     -19.677  -2.803 526.836  1.00148.28           C
ATOM   1211  CZ  PHE A 184     -18.976  -1.686 527.226  1.00148.28           C
ATOM   1212  C   PHE A 184     -26.098  19.827 531.647  1.00148.28           C
ATOM   1213  O   PHE A 184     -26.124  18.608 531.806  1.00148.28           O
ATOM   1214  N   HYP A 185     -26.046  20.649 532.668  1.00296.65           N
ATOM   1215  CD  HYP A 185     -18.705  -3.877 532.652  1.00296.65           C
ATOM   1216  CA  HYP A 185     -25.952  20.193 533.997  0.33296.65           C
ATOM   1217  CB  HYP A 185     -24.922  21.129 534.667  1.00296.65           C
ATOM   1218  CG  HYP A 185     -17.375  -3.931 533.418  1.00296.65           C
ATOM   1219  OE  HYP A 185     -16.853  -2.652 533.787  1.00296.65           O
ATOM   1220  C   HYP A 185     -27.246  19.980 534.706  1.00296.65           C
ATOM   1221  O   HYP A 185     -28.275  20.498 534.278  1.00296.65           O
ATOM   1222  N   GLY A 186     -27.190  19.174 535.786  1.00 59.96           N
ATOM   1223  CA  GLY A 186     -28.343  18.454 536.228  0.77 59.96           C
ATOM   1224  C   GLY A 186     -28.933  19.098 537.440  1.00 59.96           C
ATOM   1225  O   GLY A 186     -28.877  20.311 537.638  1.00 59.96           O
ATOM   1226  N   ALA A 187     -29.538  18.228 538.269  1.00266.97           N
ATOM   1227  CA  ALA A 187     -30.210  18.533 539.489  0.81266.97           C
ATOM   1228  CB  ALA A 187     -31.725  18.292 539.672  1.00266.97           C
ATOM   1229  C   ALA A 187     -29.358  18.647 540.698  1.00266.97           C
ATOM   1230  O   ALA A 187     -28.131  18.627 540.615  1.00266.97           O
ATOM   1231  N   VAL A 188     -30.004  18.790 541.869  1.00207.94           N
ATOM   1232  CA  VAL A 188     -29.252  18.967 543.071  0.82207.94           C
ATOM   1233  CB  VAL A 188     -29.388  20.378 543.564  1.00207.94           C
ATOM   1234  CG1 VAL A 188     -30.504  20.629 544.589  1.00207.94           C
ATOM   1235  CG2 VAL A 188     -28.171  21.270 543.274  1.00207.94           C
ATOM   1236  C   VAL A 188     -29.796  18.009 544.090  1.00207.94           C
ATOM   1237  O   VAL A 188     -30.794  17.331 543.848  1.00207.94           O
ATOM   1238  N   GLY A 189     -29.123  17.908 545.255  1.00 75.67           N
ATOM   1239  CA  GLY A 189     -29.526  16.981 546.277  0.55 75.67           C
ATOM   1240  C   GLY A 189     -29.791  17.745 547.529  1.00 75.67           C
ATOM   1241  O   GLY A 189     -29.520  18.942 547.612  1.00 75.67           O
ATOM   1242  N   ALA A 190     -30.347  17.053 548.545  1.00362.99           N
ATOM   1243  CA  ALA A 190     -30.636  17.713 549.780  0.32362.99           C
ATOM   1244  CB  ALA A 190     -31.385  19.060 549.826  1.00362.99           C
ATOM   1245  C   ALA A 190     -30.579  16.891 551.026  1.00362.99           C
ATOM   1246  O   ALA A 190     -30.658  15.664 550.988  1.00362.99           O
ATOM   1247  N   LYS A 191     -30.421  17.580 552.174  1.00317.72           N
ATOM   1248  CA  LYS A 191     -30.371  16.940 553.458  0.84317.72           C
ATOM   1249  CB  LYS A 191     -31.452  15.872 553.718  1.00317.72           C
ATOM   1250  CG  LYS A 191     -32.878  16.410 553.896  1.00317.72           C
ATOM   1251  CD  LYS A 191     -33.015  17.424 555.037  1.00317.72           C
ATOM   1252  CE  LYS A 191     -34.468  17.737 555.414  1.00317.72           C
ATOM   1253  NZ  LYS A 191     -35.022  16.662 556.271  1.00317.72           N
ATOM   1254  C   LYS A 191     -29.051  16.266 553.629  1.00317.72           C
ATOM   1255  O   LYS A 191     -28.209  16.252 552.733  1.00317.72           O
ATOM   1256  N   GLY A 192     -28.854  15.703 554.838  1.00 97.11           N
ATOM   1257  CA  GLY A 192     -27.648  15.016 555.193  0.38 97.11           C
ATOM   1258  C   GLY A 192     -27.932  14.364 556.511  1.00 97.11           C
ATOM   1259  O   GLY A 192     -29.086  14.095 556.839  1.00 97.11           O
ATOM   1260  N   GLU A 193     -26.878  14.080 557.301  1.00281.21           N
ATOM   1261  CA  GLU A 193     -27.075  13.435 558.569  0.15281.21           C
ATOM   1262  CB  GLU A 193     -25.840  12.657 559.051  1.00281.21           C
ATOM   1263  CG  GLU A 193     -26.136  11.713 560.217  1.00281.21           C
ATOM   1264  CD  GLU A 193     -27.002  10.579 559.683  1.00281.21           C
ATOM   1265  OE1 GLU A 193     -27.135   9.550 560.397  1.00281.21           O
ATOM   1266  OE2 GLU A 193     -27.535  10.726 558.551  1.00281.21           O
ATOM   1267  C   GLU A 193     -27.369  14.496 559.586  1.00281.21           C
ATOM   1268  O   GLU A 193     -26.997  15.655 559.411  1.00281.21           O
ATOM   1269  N   ALA A 194     -28.069  14.124 560.677  1.00222.53           N
ATOM   1270  CA  ALA A 194     -28.382  15.078 561.703  0.85222.53           C
ATOM   1271  CB  ALA A 194     -29.808  14.934 562.266  1.00222.53           C
ATOM   1272  C   ALA A 194     -27.412  14.869 562.829  1.00222.53           C
ATOM   1273  O   ALA A 194     -26.786  13.816 562.945  1.00222.53           O
ATOM   1274  N   GLY A 195     -27.266  15.901 563.682  1.00 71.40           N
ATOM   1275  CA  GLY A 195     -26.297  15.915 564.744  0.35 71.40           C
ATOM   1276  C   GLY A 195     -26.771  15.191 565.970  1.00 71.40           C
ATOM   1277  O   GLY A 195     -27.916  14.773 566.133  1.00 71.40           O
ATOM   1278  N   PRO A 196     -25.773  15.052 566.807  1.00139.33           N
ATOM   1279  CA  PRO A 196     -25.812  14.421 568.108  0.32139.33           C
ATOM   1280  CD  PRO A 196     -24.411  15.233 566.336  1.00139.33           C
ATOM   1281  CB  PRO A 196     -24.372  13.992 568.379  1.00139.33           C
ATOM   1282  CG  PRO A 196     -23.540  14.999 567.576  1.00139.33           C
ATOM   1283  C   PRO A 196     -26.233  15.442 569.125  1.00139.33           C
ATOM   1284  O   PRO A 196     -26.616  16.551 568.754  1.00139.33           O
ATOM   1285  N   GLN A 197     -26.150  15.056 570.414  1.00286.75           N
ATOM   1286  CA  GLN A 197     -26.484  15.871 571.548  0.85286.75           C
ATOM   1287  CB  GLN A 197     -27.198  15.218 572.750  1.00286.75           C
ATOM   1288  CG  GLN A 197     -27.328  16.106 573.983  1.00286.75           C
ATOM   1289  CD  GLN A 197     -28.047  15.281 575.039  1.00286.75           C
ATOM   1290  OE1 GLN A 197     -29.008  14.573 574.742  1.00286.75           O
ATOM   1291  NE2 GLN A 197     -27.556  15.354 576.305  1.00286.75           N
ATOM   1292  C   GLN A 197     -25.689  17.126 571.744  1.00286.75           C
ATOM   1293  O   GLN A 197     -24.541  17.218 571.310  1.00286.75           O
ATOM   1294  N   GLY A 198     -26.300  18.142 572.389  1.00 51.12           N
ATOM   1295  CA  GLY A 198     -25.626  19.389 572.621  0.37 51.12           C
ATOM   1296  C   GLY A 198     -24.999  19.349 573.985  1.00 51.12           C
ATOM   1297  O   GLY A 198     -24.842  18.297 574.602  1.00 51.12           O
ATOM   1298  N   PRO A 199     -24.619  20.516 574.438  1.00136.59           N
ATOM   1299  CA  PRO A 199     -23.999  20.699 575.730  0.44136.59           C
ATOM   1300  CD  PRO A 199     -17.031  -4.380 573.516  1.00136.59           C
ATOM   1301  CB  PRO A 199     -15.985  -3.941 575.618  1.00136.59           C
ATOM   1302  CG  PRO A 199     -16.615  -3.217 574.421  1.00136.59           C
ATOM   1303  C   PRO A 199     -25.010  20.746 576.831  1.00136.59           C
ATOM   1304  O   PRO A 199     -26.210  20.694 576.564  1.00136.59           O
ATOM   1305  N   ARG A 200     -24.507  20.838 578.081  1.00999.99           N
ATOM   1306  CA  ARG A 200     -25.298  20.853 579.280  0.72999.99           C
ATOM   1307  CB  ARG A 200     -24.863  19.745 580.249  1.00999.99           C
ATOM   1308  CG  ARG A 200     -23.369  19.821 580.576  1.00999.99           C
ATOM   1309  CD  ARG A 200     -22.893  18.657 581.445  1.00999.99           C
ATOM   1310  NE  ARG A 200     -21.404  18.688 581.506  1.00999.99           N
ATOM   1311  CZ  ARG A 200     -20.768  18.678 582.713  1.00999.99           C
ATOM   1312  NH1 ARG A 200     -21.494  18.777 583.864  1.00999.99           N
ATOM   1313  NH2 ARG A 200     -19.408  18.563 582.768  1.00999.99           N
ATOM   1314  C   ARG A 200     -17.866  -3.788 579.951  1.00999.99           C
ATOM   1315  O   ARG A 200     -17.097  -2.946 579.491  1.00999.99           O
ATOM   1316  N   GLY A 201     -18.595  -3.576 581.062  1.00 43.71           N
ATOM   1317  CA  GLY A 201     -18.536  -2.327 581.760  0.65 43.71           C
ATOM   1318  C   GLY A 201     -17.444  -2.396 582.775  1.00 43.71           C
ATOM   1319  O   GLY A 201     -16.468  -3.127 582.615  1.00 43.71           O
ATOM   1320  N   SER A 202     -17.601  -1.608 583.857  1.00180.29           N
ATOM   1321  CA  SER A 202     -16.598  -1.508 584.876  0.18180.29           C
ATOM   1322  CB  SER A 202     -15.957  -0.108 584.906  1.00180.29           C
ATOM   1323  OG  SER A 202     -14.900  -0.053 585.851  1.00180.29           O
ATOM   1324  C   SER A 202     -17.289  -1.744 586.184  1.00180.29           C
ATOM   1325  O   SER A 202     -18.416  -2.237 586.217  1.00180.29           O
ATOM   1326  N   GLU A 203     -16.618  -1.414 587.305  1.00286.15           N
ATOM   1327  CA  GLU A 203     -17.206  -1.605 588.596  0.83286.15           C
ATOM   1328  CB  GLU A 203     -16.354  -1.936 589.840  1.00286.15           C
ATOM   1329  CG  GLU A 203     -15.910  -3.400 589.901  1.00286.15           C
ATOM   1330  CD  GLU A 203     -15.084  -3.578 591.167  1.00286.15           C
ATOM   1331  OE1 GLU A 203     -14.666  -4.734 591.446  1.00286.15           O
ATOM   1332  OE2 GLU A 203     -14.860  -2.559 591.873  1.00286.15           O
ATOM   1333  C   GLU A 203     -18.589  -1.064 588.769  1.00286.15           C
ATOM   1334  O   GLU A 203     -18.934  -0.023 588.212  1.00286.15           O
ATOM   1335  N   GLY A 204     -19.429  -1.784 589.541  1.00 60.33           N
ATOM   1336  CA  GLY A 204     -20.799  -1.389 589.711  0.83 60.33           C
ATOM   1337  C   GLY A 204     -20.852  -0.157 590.561  1.00 60.33           C
ATOM   1338  O   GLY A 204     -19.926   0.184 591.296  1.00 60.33           O
ATOM   1339  N   PRO A 205     -21.960   0.518 590.412  1.00318.52           N
ATOM   1340  CA  PRO A 205     -22.219   1.753 591.119  0.69318.52           C
ATOM   1341  CD  PRO A 205     -22.654   0.463 589.134  1.00318.52           C
ATOM   1342  CB  PRO A 205     -23.442   2.341 590.409  1.00318.52           C
ATOM   1343  CG  PRO A 205     -23.281   1.848 588.961  1.00318.52           C
ATOM   1344  C   PRO A 205     -22.387   1.721 592.616  1.00318.52           C
ATOM   1345  O   PRO A 205     -21.944   2.685 593.238  1.00318.52           O
ATOM   1346  N   GLN A 206     -23.012   0.702 593.245  1.00273.67           N
ATOM   1347  CA  GLN A 206     -23.123   0.801 594.681  0.65273.67           C
ATOM   1348  CB  GLN A 206     -23.800   2.096 595.170  1.00273.67           C
ATOM   1349  CG  GLN A 206     -23.497   2.405 596.641  1.00273.67           C
ATOM   1350  CD  GLN A 206     -24.267   3.647 597.057  1.00273.67           C
ATOM   1351  OE1 GLN A 206     -25.483   3.605 597.239  1.00273.67           O
ATOM   1352  NE2 GLN A 206     -23.542   4.785 597.227  1.00273.67           N
ATOM   1353  C   GLN A 206     -23.971  -0.331 595.164  1.00273.67           C
ATOM   1354  O   GLN A 206     -24.404  -1.181 594.390  1.00273.67           O
ATOM   1355  N   GLY A 207     -24.220  -0.364 596.487  1.00 78.31           N
ATOM   1356  CA  GLY A 207     -25.051  -1.369 597.072  0.78 78.31           C
ATOM   1357  C   GLY A 207     -25.720  -0.727 598.253  1.00 78.31           C
ATOM   1358  O   GLY A 207     -25.849   0.495 598.319  1.00 78.31           O
ATOM   1359  N   VAL A 208     -26.162  -1.554 599.221  1.00112.59           N
ATOM   1360  CA  VAL A 208     -26.910  -1.088 600.357  0.59112.59           C
ATOM   1361  CB  VAL A 208     -27.979  -2.078 600.713  1.00112.59           C
ATOM   1362  CG1 VAL A 208     -27.264  -3.388 601.081  1.00112.59           C
ATOM   1363  CG2 VAL A 208     -28.863  -1.523 601.842  1.00112.59           C
ATOM   1364  C   VAL A 208     -26.015  -0.930 601.554  1.00112.59           C
ATOM   1365  O   VAL A 208     -25.053  -1.676 601.731  1.00112.59           O
ATOM   1366  N   ARG A 209     -26.320   0.079 602.402  1.00999.99           N
ATOM   1367  CA  ARG A 209     -25.574   0.322 603.609  0.80999.99           C
ATOM   1368  CB  ARG A 209     -25.577   1.805 604.020  1.00999.99           C
ATOM   1369  CG  ARG A 209     -25.080   2.688 602.869  1.00999.99           C
ATOM   1370  CD  ARG A 209     -25.010   4.180 603.196  1.00999.99           C
ATOM   1371  NE  ARG A 209     -26.329   4.596 603.751  1.00999.99           N
ATOM   1372  CZ  ARG A 209     -27.422   4.714 602.941  1.00999.99           C
ATOM   1373  NH1 ARG A 209     -27.338   4.412 601.612  1.00999.99           N
ATOM   1374  NH2 ARG A 209     -28.609   5.126 603.474  1.00999.99           N
ATOM   1375  C   ARG A 209     -26.213  -0.519 604.671  1.00999.99           C
ATOM   1376  O   ARG A 209     -27.343  -0.976 604.509  1.00999.99           O
ATOM   1377  N   GLY A 210     -25.492  -0.773 605.781  1.00 65.66           N
ATOM   1378  CA  GLY A 210     -26.005  -1.660 606.787  0.78 65.66           C
ATOM   1379  C   GLY A 210     -26.674  -0.884 607.870  1.00 65.66           C
ATOM   1380  O   GLY A 210     -27.269   0.164 607.623  1.00 65.66           O
ATOM   1381  N   GLU A 211     -26.594  -1.396 609.124  1.00269.19           N
ATOM   1382  CA  GLU A 211     -27.249  -0.729 610.217  0.44269.19           C
ATOM   1383  CB  GLU A 211     -28.651  -1.306 610.471  1.00269.19           C
ATOM   1384  CG  GLU A 211     -29.646  -0.303 611.052  1.00269.19           C
ATOM   1385  CD  GLU A 211     -30.957  -1.044 611.275  1.00269.19           C
ATOM   1386  OE1 GLU A 211     -31.413  -1.737 610.326  1.00269.19           O
ATOM   1387  OE2 GLU A 211     -31.514  -0.934 612.399  1.00269.19           O
ATOM   1388  C   GLU A 211     -26.447  -0.958 611.474  1.00269.19           C
ATOM   1389  O   GLU A 211     -25.675  -1.911 611.574  1.00269.19           O
ATOM   1390  N   HYP A 212     -26.588  -0.060 612.416  1.00370.97           N
ATOM   1391  CD  HYP A 212     -27.258   1.205 612.185  1.00370.97           C
ATOM   1392  CA  HYP A 212     -26.087  -0.154 613.756  0.84370.97           C
ATOM   1393  CB  HYP A 212     -26.310   1.163 614.469  1.00370.97           C
ATOM   1394  CG  HYP A 212     -27.601   1.524 613.660  1.00370.97           C
ATOM   1395  OE  HYP A 212     -28.695   0.722 614.111  1.00370.97           O
ATOM   1396  C   HYP A 212     -25.038  -1.119 614.158  1.00370.97           C
ATOM   1397  O   HYP A 212     -23.855  -0.879 613.922  1.00370.97           O
ATOM   1398  N   GLY A 213     -25.484  -2.215 614.799  1.00 83.24           N
ATOM   1399  CA  GLY A 213     -24.583  -3.150 615.386  0.75 83.24           C
ATOM   1400  C   GLY A 213     -25.128  -3.484 616.739  1.00 83.24           C
ATOM   1401  O   GLY A 213     -25.974  -2.783 617.292  1.00 83.24           O
ATOM   1402  N   PRO A 214     -24.642  -4.570 617.263  1.00229.64           N
ATOM   1403  CA  PRO A 214     -25.074  -5.015 618.563  0.31229.64           C
ATOM   1404  CD  PRO A 214     -31.617  20.264 616.376  1.00229.64           C
ATOM   1405  CB  PRO A 214     -31.740  19.532 618.671  1.00229.64           C
ATOM   1406  CG  PRO A 214     -31.833  19.008 617.229  1.00229.64           C
ATOM   1407  C   PRO A 214     -24.638  -4.139 619.710  1.00229.64           C
ATOM   1408  O   PRO A 214     -23.468  -3.770 619.797  1.00229.64           O
ATOM   1409  N   HYP A 215     -25.602  -3.804 620.536  1.00328.78           N
ATOM   1410  CD  HYP A 215     -26.976  -4.048 620.220  1.00328.78           C
ATOM   1411  CA  HYP A 215     -25.525  -3.172 621.816  0.77328.78           C
ATOM   1412  CB  HYP A 215     -26.254  -4.182 622.681  1.00328.78           C
ATOM   1413  CG  HYP A 215     -27.329  -4.633 621.621  1.00328.78           C
ATOM   1414  OE  HYP A 215     -34.485  19.902 621.542  1.00328.78           O
ATOM   1415  C   HYP A 215     -24.200  -2.736 622.342  1.00328.78           C
ATOM   1416  O   HYP A 215     -23.466  -2.034 621.647  1.00328.78           O
ATOM   1417  N   GLY A 216     -23.889  -3.144 623.591  1.00 64.58           N
ATOM   1418  CA  GLY A 216     -22.637  -2.785 624.182  0.73 64.58           C
ATOM   1419  C   GLY A 216     -22.599  -3.312 625.589  1.00 64.58           C
ATOM   1420  O   GLY A 216     -23.491  -3.995 626.092  1.00 64.58           O
ATOM   1421  N   PRO A 217     -21.500  -2.952 626.183  1.00238.60           N
ATOM   1422  CA  PRO A 217     -21.152  -3.292 627.545  0.56238.60           C
ATOM   1423  CD  PRO A 217     -20.333  -2.792 625.343  1.00238.60           C
ATOM   1424  CB  PRO A 217     -19.695  -2.836 627.667  1.00238.60           C
ATOM   1425  CG  PRO A 217     -19.131  -3.059 626.255  1.00238.60           C
ATOM   1426  C   PRO A 217     -22.046  -2.644 628.555  1.00238.60           C
ATOM   1427  O   PRO A 217     -22.716  -1.665 628.230  1.00238.60           O
ATOM   1428  N   ALA A 218     -22.076  -3.206 629.787  1.00216.77           N
ATOM   1429  CA  ALA A 218     -22.904  -2.717 630.858  0.75216.77           C
ATOM   1430  CB  ALA A 218     -24.204  -3.508 631.062  1.00216.77           C
ATOM   1431  C   ALA A 218     -22.117  -2.854 632.130  1.00216.77           C
ATOM   1432  O   ALA A 218     -20.974  -3.308 632.117  1.00216.77           O
ATOM   1433  N   GLY A 219     -22.710  -2.428 633.267  1.00 92.02           N
ATOM   1434  CA  GLY A 219     -22.018  -2.455 634.528  0.21 92.02           C
ATOM   1435  C   GLY A 219     -22.406  -3.662 635.330  1.00 92.02           C
ATOM   1436  O   GLY A 219     -22.837  -4.684 634.799  1.00 92.02           O
ATOM   1437  N   ALA A 220     -22.230  -3.536 636.665  1.00241.74           N
ATOM   1438  CA  ALA A 220     -22.518  -4.572 637.617  0.61241.74           C
ATOM   1439  CB  ALA A 220     -28.572  20.447 637.908  1.00241.74           C
ATOM   1440  C   ALA A 220     -22.848  -3.881 638.902  1.00241.74           C
ATOM   1441  O   ALA A 220     -23.029  -2.665 638.939  1.00241.74           O
ATOM   1442  N   ALA A 221     -22.957  -4.660 639.994  1.00317.54           N
ATOM   1443  CA  ALA A 221     -23.305  -4.121 641.275  0.72317.54           C
ATOM   1444  CB  ALA A 221     -24.175  -4.920 642.258  1.00317.54           C
ATOM   1445  C   ALA A 221     -22.439  -3.051 641.850  1.00317.54           C
ATOM   1446  O   ALA A 221     -21.241  -2.988 641.579  1.00317.54           O
ATOM   1447  N   GLY A 222     -23.053  -2.159 642.656  1.00 76.30           N
ATOM   1448  CA  GLY A 222     -22.329  -1.078 643.261  0.62 76.30           C
ATOM   1449  C   GLY A 222     -21.984  -1.432 644.679  1.00 76.30           C
ATOM   1450  O   GLY A 222     -22.100  -2.562 645.149  1.00 76.30           O
ATOM   1451  N   PRO A 223     -21.579  -0.379 645.334  1.00235.36           N
ATOM   1452  CA  PRO A 223     -21.008  -0.384 646.666  0.27235.36           C
ATOM   1453  CD  PRO A 223     -22.107   0.924 644.962  1.00235.36           C
ATOM   1454  CB  PRO A 223     -20.888   1.104 647.015  1.00235.36           C
ATOM   1455  CG  PRO A 223     -22.044   1.759 646.242  1.00235.36           C
ATOM   1456  C   PRO A 223     -21.718  -1.139 647.753  1.00235.36           C
ATOM   1457  O   PRO A 223     -21.215  -2.206 648.101  1.00235.36           O
ATOM   1458  N   ALA A 224     -22.863  -0.636 648.276  1.00299.57           N
ATOM   1459  CA  ALA A 224     -23.553  -1.235 649.401  0.84299.57           C
ATOM   1460  CB  ALA A 224     -22.689  -2.057 650.379  1.00299.57           C
ATOM   1461  C   ALA A 224     -24.080  -0.094 650.211  1.00299.57           C
ATOM   1462  O   ALA A 224     -24.100   1.048 649.756  1.00299.57           O
ATOM   1463  N   GLY A 225     -24.533  -0.389 651.445  1.00 94.92           N
ATOM   1464  CA  GLY A 225     -25.027   0.642 652.312  0.53 94.92           C
ATOM   1465  C   GLY A 225     -24.187   0.600 653.562  1.00 94.92           C
ATOM   1466  O   GLY A 225     -23.312  -0.255 653.690  1.00 94.92           O
ATOM   1467  N   ASN A 226     -24.420   1.529 654.523  1.00243.74           N
ATOM   1468  CA  ASN A 226     -23.590   1.557 655.702  0.69243.74           C
ATOM   1469  CB  ASN A 226     -22.530   2.673 655.622  1.00243.74           C
ATOM   1470  CG  ASN A 226     -23.265   3.994 655.424  1.00243.74           C
ATOM   1471  OD1 ASN A 226     -23.414   4.786 656.353  1.00243.74           O
ATOM   1472  ND2 ASN A 226     -23.743   4.235 654.173  1.00243.74           N
ATOM   1473  C   ASN A 226     -24.390   1.826 656.946  1.00243.74           C
ATOM   1474  O   ASN A 226     -25.173   2.774 656.974  1.00243.74           O
ATOM   1475  N   HYP A 227     -24.262   1.019 657.984  1.00365.81           N
ATOM   1476  CD  HYP A 227     -23.506  -0.199 658.049  1.00365.81           C
ATOM   1477  CA  HYP A 227     -24.827   1.275 659.258  0.85365.81           C
ATOM   1478  CB  HYP A 227     -23.620   1.331 660.155  1.00365.81           C
ATOM   1479  CG  HYP A 227     -22.876   0.122 659.461  1.00365.81           C
ATOM   1480  OE  HYP A 227     -22.751  -1.040 660.286  1.00365.81           O
ATOM   1481  C   HYP A 227     -25.858   0.306 659.691  1.00365.81           C
ATOM   1482  O   HYP A 227     -25.530  -0.731 660.265  1.00365.81           O
ATOM   1483  N   GLY A 228     -27.129   0.664 659.426  1.00132.47           N
ATOM   1484  CA  GLY A 228     -28.174   0.301 660.327  0.54132.47           C
ATOM   1485  C   GLY A 228     -28.168   1.301 661.437  1.00132.47           C
ATOM   1486  O   GLY A 228     -28.255   2.504 661.195  1.00132.47           O
ATOM   1487  N   ALA A 229     -28.074   0.829 662.694  1.00224.17           N
ATOM   1488  CA  ALA A 229     -28.153   1.737 663.801  0.34224.17           C
ATOM   1489  CB  ALA A 229     -29.535   1.743 664.471  1.00224.17           C
ATOM   1490  C   ALA A 229     -27.145   1.338 664.826  1.00224.17           C
ATOM   1491  O   ALA A 229     -26.320   0.454 664.597  1.00224.17           O
ATOM   1492  N   ASP A 230     -27.168   2.044 665.976  1.00276.60           N
ATOM   1493  CA  ASP A 230     -26.235   1.798 667.035  0.75276.60           C
ATOM   1494  CB  ASP A 230     -25.403   2.958 667.611  1.00276.60           C
ATOM   1495  CG  ASP A 230     -26.380   4.013 668.109  1.00276.60           C
ATOM   1496  OD1 ASP A 230     -27.382   4.267 667.389  1.00276.60           O
ATOM   1497  OD2 ASP A 230     -26.143   4.575 669.212  1.00276.60           O
ATOM   1498  C   ASP A 230     -26.403   0.523 667.789  1.00276.60           C
ATOM   1499  O   ASP A 230     -26.157   0.464 668.993  1.00276.60           O
ATOM   1500  N   GLY A 231     -26.833  -0.536 667.072  1.00115.95           N
ATOM   1501  CA  GLY A 231     -26.976  -1.840 667.646  0.38115.95           C
ATOM   1502  C   GLY A 231     -27.830  -1.704 668.875  1.00115.95           C
ATOM   1503  O   GLY A 231     -28.796  -0.943 668.881  1.00115.95           O
ATOM   1504  N   GLN A 232     -27.493  -2.445 669.958  1.00272.24           N
ATOM   1505  CA  GLN A 232     -28.285  -2.354 671.157  0.15272.24           C
ATOM   1506  CB  GLN A 232     -29.474  -3.320 671.144  1.00272.24           C
ATOM   1507  CG  GLN A 232     -30.484  -2.990 670.049  1.00272.24           C
ATOM   1508  CD  GLN A 232     -31.381  -4.203 669.878  1.00272.24           C
ATOM   1509  OE1 GLN A 232     -32.265  -4.472 670.689  1.00272.24           O
ATOM   1510  NE2 GLN A 232     -31.123  -4.966 668.783  1.00272.24           N
ATOM   1511  C   GLN A 232     -27.464  -2.738 672.357  1.00272.24           C
ATOM   1512  O   GLN A 232     -26.774  -3.754 672.354  1.00272.24           O
ATOM   1513  N   HYP A 233     -27.507  -1.910 673.371  1.00354.25           N
ATOM   1514  CD  HYP A 233     -28.181  -0.640 673.326  1.00354.25           C
ATOM   1515  CA  HYP A 233     -26.948  -2.103 674.667  0.68354.25           C
ATOM   1516  CB  HYP A 233     -28.179  -1.950 675.536  1.00354.25           C
ATOM   1517  CG  HYP A 233     -28.826  -0.755 674.748  1.00354.25           C
ATOM   1518  OE  HYP A 233     -30.232  -0.993 674.636  1.00354.25           O
ATOM   1519  C   HYP A 233     -26.175  -3.323 674.992  1.00354.25           C
ATOM   1520  O   HYP A 233     -25.014  -3.446 674.607  1.00354.25           O
ATOM   1521  N   GLY A 234      27.414   1.574   0.048  1.00107.32           N
ATOM   1522  CA  GLY A 234      28.083   0.461   0.631  0.38107.32           C
ATOM   1523  C   GLY A 234      27.535   0.291   2.009  1.00107.32           C
ATOM   1524  O   GLY A 234      26.793   1.137   2.505  1.00107.32           O
ATOM   1525  N   ALA A 235      20.658  25.133   2.666  1.00327.40           N
ATOM   1526  CA  ALA A 235      20.212  24.906   4.006  0.51327.40           C
ATOM   1527  CB  ALA A 235      19.274  23.730   4.359  1.00327.40           C
ATOM   1528  C   ALA A 235      20.965  25.607   5.091  1.00327.40           C
ATOM   1529  O   ALA A 235      22.145  25.911   4.940  1.00327.40           O
ATOM   1530  N   LYS A 236      20.284  25.854   6.228  1.00269.66           N
ATOM   1531  CA  LYS A 236      28.078   0.575   7.369  0.79269.66           C
ATOM   1532  CB  LYS A 236      27.141   0.418   8.567  1.00269.66           C
ATOM   1533  CG  LYS A 236      25.853   1.223   8.397  1.00269.66           C
ATOM   1534  CD  LYS A 236      24.712   0.651   9.230  1.00269.66           C
ATOM   1535  CE  LYS A 236      16.781  25.469   8.481  1.00269.66           C
ATOM   1536  NZ  LYS A 236      15.822  24.766   9.358  1.00269.66           N
ATOM   1537  C   LYS A 236      29.399  -0.041   7.676  1.00269.66           C
ATOM   1538  O   LYS A 236      22.336  24.704   7.582  1.00269.66           O
ATOM   1539  N   GLY A 237      30.383   0.813   8.019  1.00131.68           N
ATOM   1540  CA  GLY A 237      31.694   0.314   8.288  0.79131.68           C
ATOM   1541  C   GLY A 237      32.239   0.965   9.489  1.00131.68           C
ATOM   1542  O   GLY A 237      32.328   2.189   9.539  1.00131.68           O
ATOM   1543  N   ALA A 238      32.631   0.110  10.456  1.00281.56           N
ATOM   1544  CA  ALA A 238      33.070   0.501  11.759  0.79281.56           C
ATOM   1545  CB  ALA A 238      33.501   1.967  11.971  1.00281.56           C
ATOM   1546  C   ALA A 238      31.864   0.242  12.561  1.00281.56           C
ATOM   1547  O   ALA A 238      23.967  25.178  12.379  1.00281.56           O
ATOM   1548  N   ASN A 239      31.587   1.161  13.490  1.00388.02           N
ATOM   1549  CA  ASN A 239      30.463   1.072  14.352  0.79388.02           C
ATOM   1550  CB  ASN A 239      22.403  25.728  14.538  1.00388.02           C
ATOM   1551  CG  ASN A 239      28.324   0.019  15.251  1.00388.02           C
ATOM   1552  OD1 ASN A 239      27.968   1.151  15.574  1.00388.02           O
ATOM   1553  ND2 ASN A 239      20.344  24.866  15.507  1.00388.02           N
ATOM   1554  C   ASN A 239      30.651   1.990  15.498  1.00388.02           C
ATOM   1555  O   ASN A 239      31.147   3.099  15.327  1.00388.02           O
ATOM   1556  N   GLY A 240      30.279   1.568  16.713  1.00120.49           N
ATOM   1557  CA  GLY A 240      30.601   2.418  17.814  0.79120.49           C
ATOM   1558  C   GLY A 240      30.738   1.542  19.011  1.00120.49           C
ATOM   1559  O   GLY A 240      29.915   0.657  19.241  1.00120.49           O
ATOM   1560  N   ALA A 241      31.785   1.778  19.825  1.00258.01           N
ATOM   1561  CA  ALA A 241      31.929   0.987  21.007  0.79258.01           C
ATOM   1562  CB  ALA A 241      32.988  -0.125  20.918  1.00258.01           C
ATOM   1563  C   ALA A 241      32.370   1.875  22.107  1.00258.01           C
ATOM   1564  O   ALA A 241      33.004   2.907  21.892  1.00258.01           O
ATOM   1565  N   HYP A 242      32.023   1.488  23.297  1.00363.71           N
ATOM   1566  CD  HYP A 242      31.350   0.258  23.605  1.00363.71           C
ATOM   1567  CA  HYP A 242      32.431   2.150  24.466  0.79363.71           C
ATOM   1568  CB  HYP A 242      33.324   1.080  25.045  1.00363.71           C
ATOM   1569  CG  HYP A 242      32.261  -0.070  24.845  1.00363.71           C
ATOM   1570  OE  HYP A 242      25.625  24.595  24.746  1.00363.71           O
ATOM   1571  C   HYP A 242      31.396   2.569  25.448  1.00363.71           C
ATOM   1572  O   HYP A 242      30.290   2.045  25.380  1.00363.71           O
ATOM   1573  N   GLY A 243      31.705   3.521  26.376  1.00 51.04           N
ATOM   1574  CA  GLY A 243      32.863   4.397  26.357  0.79 51.04           C
ATOM   1575  C   GLY A 243      33.887   3.937  27.384  1.00 51.04           C
ATOM   1576  O   GLY A 243      34.344   2.795  27.349  1.00 51.04           O
ATOM   1577  N   ILE A 244      34.270   4.843  28.327  1.00227.28           N
ATOM   1578  CA  ILE A 244      35.314   4.636  29.312  0.82227.28           C
ATOM   1579  CB  ILE A 244      -3.690   5.786  29.450  1.00227.28           C
ATOM   1580  CG1 ILE A 244      -4.268   7.051  30.101  1.00227.28           C
ATOM   1581  CG2 ILE A 244      -2.563   5.793  28.404  1.00227.28           C
ATOM   1582  CD1 ILE A 244      -3.186   7.962  30.682  1.00227.28           C
ATOM   1583  C   ILE A 244      34.685   4.525  30.684  1.00227.28           C
ATOM   1584  O   ILE A 244      33.544   4.922  30.898  1.00227.28           O
ATOM   1585  N   ALA A 245      35.427   3.931  31.647  1.00164.58           N
ATOM   1586  CA  ALA A 245      34.950   3.649  32.984  0.79164.58           C
ATOM   1587  CB  ALA A 245      35.165   2.227  33.538  1.00164.58           C
ATOM   1588  C   ALA A 245      34.598   4.702  33.987  1.00164.58           C
ATOM   1589  O   ALA A 245      33.586   4.573  34.668  1.00164.58           O
ATOM   1590  N   GLY A 246      35.389   5.769  34.168  1.00115.16           N
ATOM   1591  CA  GLY A 246      34.961   6.677  35.198  0.79115.16           C
ATOM   1592  C   GLY A 246      -3.830   6.982  36.055  1.00115.16           C
ATOM   1593  O   GLY A 246      -2.682   6.857  35.631  1.00115.16           O
ATOM   1594  N   ALA A 247      -4.103   7.395  37.306  1.00238.15           N
ATOM   1595  CA  ALA A 247      -3.046   7.771  38.191  0.79238.15           C
ATOM   1596  CB  ALA A 247      -2.719   9.274  38.112  1.00238.15           C
ATOM   1597  C   ALA A 247      -3.485   7.476  39.595  1.00238.15           C
ATOM   1598  O   ALA A 247      -4.600   7.014  39.830  1.00238.15           O
ATOM   1599  N   HYP A 248      -2.602   7.706  40.535  1.00356.23           N
ATOM   1600  CD  HYP A 248      -1.220   8.012  40.309  1.00356.23           C
ATOM   1601  CA  HYP A 248      -2.822   7.548  41.930  0.79356.23           C
ATOM   1602  CB  HYP A 248      -1.522   6.879  42.446  1.00356.23           C
ATOM   1603  CG  HYP A 248      -0.785   6.750  41.057  1.00356.23           C
ATOM   1604  OE  HYP A 248      -1.234   5.584  40.360  1.00356.23           O
ATOM   1605  C   HYP A 248      -3.244   8.872  42.476  1.00356.23           C
ATOM   1606  O   HYP A 248      -2.418   9.783  42.483  1.00356.23           O
ATOM   1607  N   GLY A 249      -4.528   9.052  42.877  1.00121.65           N
ATOM   1608  CA  GLY A 249      -5.031   8.476  44.096  0.79121.65           C
ATOM   1609  C   GLY A 249      -4.744   9.552  45.089  1.00121.65           C
ATOM   1610  O   GLY A 249      -3.744  10.257  44.964  1.00121.65           O
ATOM   1611  N   PHE A 250      -5.603   9.717  46.106  1.00 68.34           N
ATOM   1612  CA  PHE A 250      -5.369  10.762  47.058  0.79 68.34           C
ATOM   1613  CB  PHE A 250      -6.441  11.866  47.023  1.00 68.34           C
ATOM   1614  CG  PHE A 250      -6.266  12.597  45.735  1.00 68.34           C
ATOM   1615  CD1 PHE A 250      -6.598  11.997  44.543  1.00 68.34           C
ATOM   1616  CD2 PHE A 250      -5.779  13.885  45.720  1.00 68.34           C
ATOM   1617  CE1 PHE A 250      -6.438  12.666  43.353  1.00 68.34           C
ATOM   1618  CE2 PHE A 250      -5.618  14.559  44.533  1.00 68.34           C
ATOM   1619  CZ  PHE A 250      -5.946  13.949  43.346  1.00 68.34           C
ATOM   1620  C   PHE A 250      -5.375  10.105  48.393  1.00 68.34           C
ATOM   1621  O   PHE A 250      -5.580   8.897  48.497  1.00 68.34           O
ATOM   1622  N   HYP A 251      -5.128  10.854  49.425  1.00284.62           N
ATOM   1623  CD  HYP A 251      -4.750  12.239  49.408  1.00284.62           C
ATOM   1624  CA  HYP A 251      -5.092  10.373  50.749  0.79284.62           C
ATOM   1625  CB  HYP A 251      -3.865  11.077  51.382  1.00284.62           C
ATOM   1626  CG  HYP A 251      -3.434  11.933  50.129  1.00284.62           C
ATOM   1627  OE  HYP A 251      -2.716  13.122  50.472  1.00284.62           O
ATOM   1628  C   HYP A 251      -6.430  10.629  51.337  1.00284.62           C
ATOM   1629  O   HYP A 251      -6.819  11.790  51.459  1.00284.62           O
ATOM   1630  N   GLY A 252      32.816   9.560  51.700  1.00 51.63           N
ATOM   1631  CA  GLY A 252      31.418   9.683  51.920  0.79 51.63           C
ATOM   1632  C   GLY A 252      31.266  10.298  53.264  1.00 51.63           C
ATOM   1633  O   GLY A 252      32.134  11.036  53.726  1.00 51.63           O
ATOM   1634  N   ALA A 253      30.139  10.005  53.928  1.00181.24           N
ATOM   1635  CA  ALA A 253      29.873  10.610  55.193  0.79181.24           C
ATOM   1636  CB  ALA A 253      28.480  10.276  55.753  1.00181.24           C
ATOM   1637  C   ALA A 253      30.892  10.155  56.184  1.00181.24           C
ATOM   1638  O   ALA A 253      31.680   9.247  55.931  1.00181.24           O
ATOM   1639  N   ARG A 254      30.937  10.861  57.330  1.00198.60           N
ATOM   1640  CA  ARG A 254      31.835  10.540  58.399  0.79198.60           C
ATOM   1641  CB  ARG A 254      -7.503  11.779  59.058  1.00198.60           C
ATOM   1642  CG  ARG A 254      31.448  12.848  59.457  1.00198.60           C
ATOM   1643  CD  ARG A 254      -8.392  14.104  58.586  1.00198.60           C
ATOM   1644  NE  ARG A 254      31.314  13.732  57.166  1.00198.60           N
ATOM   1645  CZ  ARG A 254      -8.442  14.640  56.168  1.00198.60           C
ATOM   1646  NH1 ARG A 254      -7.932  15.874  56.457  1.00198.60           N
ATOM   1647  NH2 ARG A 254      31.232  14.316  54.876  1.00198.60           N
ATOM   1648  C   ARG A 254      31.069   9.785  59.442  1.00198.60           C
ATOM   1649  O   ARG A 254      29.840   9.824  59.483  1.00198.60           O
ATOM   1650  N   GLY A 255      31.804   9.055  60.307  1.00 34.51           N
ATOM   1651  CA  GLY A 255      31.199   8.204  61.292  0.93 34.51           C
ATOM   1652  C   GLY A 255      30.767   8.983  62.497  1.00 34.51           C
ATOM   1653  O   GLY A 255      31.034  10.171  62.672  1.00 34.51           O
ATOM   1654  N   PRO A 256      30.077   8.238  63.324  1.00201.59           N
ATOM   1655  CA  PRO A 256      29.561   8.783  64.548  1.00201.59           C
ATOM   1656  CD  PRO A 256      29.018   7.456  62.696  1.00201.59           C
ATOM   1657  CB  PRO A 256      28.070   8.478  64.669  1.00201.59           C
ATOM   1658  CG  PRO A 256      27.952   7.223  63.789  1.00201.59           C
ATOM   1659  C   PRO A 256      30.413   9.201  65.706  1.00201.59           C
ATOM   1660  O   PRO A 256      31.611   8.923  65.689  1.00201.59           O
ATOM   1661  N   SER A 257      29.839   9.886  66.714  1.00133.84           N
ATOM   1662  CA  SER A 257      30.614  10.315  67.848  0.87133.84           C
ATOM   1663  CB  SER A 257      30.016  11.521  68.592  1.00133.84           C
ATOM   1664  OG  SER A 257      29.780  12.591  67.691  1.00133.84           O
ATOM   1665  C   SER A 257      30.651   9.186  68.830  1.00133.84           C
ATOM   1666  O   SER A 257      30.331   8.049  68.487  1.00133.84           O
ATOM   1667  N   GLY A 258      31.061   9.468  70.089  1.00 67.21           N
ATOM   1668  CA  GLY A 258      31.161   8.397  71.039  0.86 67.21           C
ATOM   1669  C   GLY A 258      30.691   8.825  72.398  1.00 67.21           C
ATOM   1670  O   GLY A 258      30.375   9.975  72.700  1.00 67.21           O
ATOM   1671  N   PRO A 259      30.706   7.795  73.197  1.00144.97           N
ATOM   1672  CA  PRO A 259      30.324   7.770  74.592  0.96144.97           C
ATOM   1673  CD  PRO A 259      31.549   6.660  72.857  1.00144.97           C
ATOM   1674  CB  PRO A 259      30.529   6.315  75.003  1.00144.97           C
ATOM   1675  CG  PRO A 259      31.766   5.916  74.179  1.00144.97           C
ATOM   1676  C   PRO A 259      31.301   8.583  75.381  1.00144.97           C
ATOM   1677  O   PRO A 259      -7.691   9.077  74.821  1.00144.97           O
ATOM   1678  N   GLN A 260      31.029   8.723  76.695  1.00233.45           N
ATOM   1679  CA  GLN A 260      -8.088   9.422  77.612  0.92233.45           C
ATOM   1680  CB  GLN A 260      -8.731   9.561  79.007  1.00233.45           C
ATOM   1681  CG  GLN A 260      29.882  10.276  78.964  1.00233.45           C
ATOM   1682  CD  GLN A 260      29.322  10.359  80.378  1.00233.45           C
ATOM   1683  OE1 GLN A 260      29.069  11.446  80.895  1.00233.45           O
ATOM   1684  NE2 GLN A 260      29.109   9.179  81.022  1.00233.45           N
ATOM   1685  C   GLN A 260      -6.842   8.593  77.746  1.00233.45           C
ATOM   1686  O   GLN A 260      -6.848   7.405  77.426  1.00233.45           O
ATOM   1687  N   GLY A 261      -5.731   9.204  78.208  1.00 55.47           N
ATOM   1688  CA  GLY A 261      -4.475   8.505  78.293  0.79 55.47           C
ATOM   1689  C   GLY A 261      -4.437   7.655  79.529  1.00 55.47           C
ATOM   1690  O   GLY A 261      -5.373   7.595  80.325  1.00 55.47           O
ATOM   1691  N   PRO A 262      -3.302   7.012  79.670  1.00108.84           N
ATOM   1692  CA  PRO A 262      -2.990   6.120  80.763  0.88108.84           C
ATOM   1693  CD  PRO A 262      -2.101   7.477  78.998  1.00108.84           C
ATOM   1694  CB  PRO A 262      -1.553   5.684  80.508  1.00108.84           C
ATOM   1695  CG  PRO A 262      -0.941   6.926  79.840  1.00108.84           C
ATOM   1696  C   PRO A 262      -3.062   6.923  82.022  1.00108.84           C
ATOM   1697  O   PRO A 262      -3.098   8.150  81.938  1.00108.84           O
ATOM   1698  N   GLY A 263      -3.114   6.259  83.200  1.00 67.52           N
ATOM   1699  CA  GLY A 263      -3.222   7.017  84.412  0.79 67.52           C
ATOM   1700  C   GLY A 263      -2.288   6.506  85.453  1.00 67.52           C
ATOM   1701  O   GLY A 263      -2.105   5.299  85.608  1.00 67.52           O
ATOM   1702  N   GLY A 264      -1.677   7.443  86.212  1.00170.71           N
ATOM   1703  CA  GLY A 264      -0.782   7.044  87.256  0.86170.71           C
ATOM   1704  C   GLY A 264      -0.291   8.268  87.991  1.00170.71           C
ATOM   1705  O   GLY A 264      -0.631   9.357  87.533  1.00170.71           O
ATOM   1706  N   PRO A 265       0.481   8.254  89.088  1.00271.16           N
ATOM   1707  CA  PRO A 265       0.847   7.090  89.900  1.00271.16           C
ATOM   1708  CD  PRO A 265       1.601   9.182  89.012  1.00271.16           C
ATOM   1709  CB  PRO A 265       2.373   7.092  89.900  1.00271.16           C
ATOM   1710  CG  PRO A 265       2.699   8.591  89.903  1.00271.16           C
ATOM   1711  C   PRO A 265       0.357   7.356  91.324  1.00271.16           C
ATOM   1712  O   PRO A 265      -0.219   8.419  91.550  1.00271.16           O
ATOM   1713  N   HYP A 266       0.557   6.429  92.257  1.00337.54           N
ATOM   1714  CD  HYP A 266       0.989   5.102  91.931  1.00337.54           C
ATOM   1715  CA  HYP A 266       0.410   6.537  93.691  0.82337.54           C
ATOM   1716  CB  HYP A 266       1.812   6.168  94.132  1.00337.54           C
ATOM   1717  CG  HYP A 266       2.041   5.007  93.086  1.00337.54           C
ATOM   1718  OE  HYP A 266       3.354   5.141  92.536  1.00337.54           O
ATOM   1719  C   HYP A 266      -0.163   7.815  94.227  1.00337.54           C
ATOM   1720  O   HYP A 266      -1.278   8.168  93.847  1.00337.54           O
ATOM   1721  N   GLY A 267       0.575   8.522  95.116  1.00 74.04           N
ATOM   1722  CA  GLY A 267       0.130   9.824  95.533  0.79 74.04           C
ATOM   1723  C   GLY A 267       0.599  10.105  96.935  1.00 74.04           C
ATOM   1724  O   GLY A 267       1.467   9.431  97.489  1.00 74.04           O
ATOM   1725  N   PRO A 268       0.013  11.142  97.486  1.00228.84           N
ATOM   1726  CA  PRO A 268       0.315  11.595  98.828  0.79228.84           C
ATOM   1727  CD  PRO A 268      -0.421  12.242  96.640  1.00228.84           C
ATOM   1728  CB  PRO A 268      -0.236  13.017  98.906  1.00228.84           C
ATOM   1729  CG  PRO A 268      -0.148  13.512  97.456  1.00228.84           C
ATOM   1730  C   PRO A 268      -0.339  10.689  99.819  1.00228.84           C
ATOM   1731  O   PRO A 268      -1.059   9.779  99.412  1.00228.84           O
ATOM   1732  N   LYS A 269      -0.090  10.910 101.128  1.00276.95           N
ATOM   1733  CA  LYS A 269      -0.637  10.025 102.112  0.79276.95           C
ATOM   1734  CB  LYS A 269       0.426   9.184 102.834  1.00276.95           C
ATOM   1735  CG  LYS A 269       1.434  10.023 103.627  1.00276.95           C
ATOM   1736  CD  LYS A 269       2.232  10.981 102.740  1.00276.95           C
ATOM   1737  CE  LYS A 269       3.315  11.761 103.490  1.00276.95           C
ATOM   1738  NZ  LYS A 269       4.059  12.623 102.544  1.00276.95           N
ATOM   1739  C   LYS A 269      -1.323  10.791 103.202  1.00276.95           C
ATOM   1740  O   LYS A 269      -1.707  11.949 103.042  1.00276.95           O
ATOM   1741  N   GLY A 270      -1.492  10.104 104.357  1.00 76.61           N
ATOM   1742  CA  GLY A 270      -2.190  10.617 105.504  0.79 76.61           C
ATOM   1743  C   GLY A 270      -1.255  11.365 106.391  1.00 76.61           C
ATOM   1744  O   GLY A 270      -0.166  11.774 105.992  1.00 76.61           O
ATOM   1745  N   ASN A 271      -1.708  11.561 107.644  1.00224.29           N
ATOM   1746  CA  ASN A 271      -0.986  12.307 108.629  0.83224.29           C
ATOM   1747  CB  ASN A 271      -1.648  13.663 108.936  1.00224.29           C
ATOM   1748  CG  ASN A 271      -3.065  13.380 109.430  1.00224.29           C
ATOM   1749  OD1 ASN A 271      -3.577  12.272 109.278  1.00224.29           O
ATOM   1750  ND2 ASN A 271      -3.729  14.407 110.024  1.00224.29           N
ATOM   1751  C   ASN A 271      -1.011  11.525 109.902  1.00224.29           C
ATOM   1752  O   ASN A 271      -1.391  10.355 109.922  1.00224.29           O
ATOM   1753  N   SER A 272      -0.577  12.168 111.005  1.00163.85           N
ATOM   1754  CA  SER A 272      -0.562  11.518 112.282  0.79163.85           C
ATOM   1755  CB  SER A 272       0.246  12.303 113.330  1.00163.85           C
ATOM   1756  OG  SER A 272       0.238  11.629 114.579  1.00163.85           O
ATOM   1757  C   SER A 272      -1.988  11.390 112.720  1.00163.85           C
ATOM   1758  O   SER A 272      -2.833  12.214 112.373  1.00163.85           O
ATOM   1759  N   GLY A 273      -2.291  10.329 113.494  1.00 69.43           N
ATOM   1760  CA  GLY A 273      -3.652  10.052 113.853  0.79 69.43           C
ATOM   1761  C   GLY A 273      -3.950  10.461 115.254  1.00 69.43           C
ATOM   1762  O   GLY A 273      -3.482  11.479 115.762  1.00 69.43           O
ATOM   1763  N   GLU A 274      -4.790   9.619 115.884  1.00242.24           N
ATOM   1764  CA  GLU A 274      -5.298   9.772 117.213  1.00242.24           C
ATOM   1765  CB  GLU A 274      -6.414   8.740 117.471  1.00242.24           C
ATOM   1766  CG  GLU A 274      -6.935   8.663 118.904  1.00242.24           C
ATOM   1767  CD  GLU A 274      -8.125   7.715 118.897  1.00242.24           C
ATOM   1768  OE1 GLU A 274      -8.674   7.439 119.996  1.00242.24           O
ATOM   1769  OE2 GLU A 274      -8.501   7.255 117.785  1.00242.24           O
ATOM   1770  C   GLU A 274      -4.182   9.579 118.177  1.00242.24           C
ATOM   1771  O   GLU A 274      -3.140   9.008 117.867  1.00242.24           O
ATOM   1772  N   HYP A 275      -4.381  10.142 119.331  1.00303.41           N
ATOM   1773  CD  HYP A 275      -5.422  11.089 119.601  1.00303.41           C
ATOM   1774  CA  HYP A 275      -3.517  10.044 120.448  0.86303.41           C
ATOM   1775  CB  HYP A 275      -3.468  11.494 121.000  1.00303.41           C
ATOM   1776  CG  HYP A 275      -4.399  12.177 119.928  1.00303.41           C
ATOM   1777  OE  HYP A 275      -3.642  12.543 118.770  1.00303.41           O
ATOM   1778  C   HYP A 275      -4.038   8.964 121.338  1.00303.41           C
ATOM   1779  O   HYP A 275      -5.205   8.600 121.207  1.00303.41           O
ATOM   1780  N   GLY A 276      -3.196   8.423 122.235  1.00 47.16           N
ATOM   1781  CA  GLY A 276      -3.504   7.145 122.806  0.86 47.16           C
ATOM   1782  C   GLY A 276      -4.597   7.327 123.810  1.00 47.16           C
ATOM   1783  O   GLY A 276      -4.949   8.449 124.170  1.00 47.16           O
ATOM   1784  N   ALA A 277      -5.163   6.198 124.285  1.00301.20           N
ATOM   1785  CA  ALA A 277      -6.238   6.238 125.233  1.00301.20           C
ATOM   1786  CB  ALA A 277      -7.704   6.051 124.791  1.00301.20           C
ATOM   1787  C   ALA A 277      -5.878   5.957 126.659  1.00301.20           C
ATOM   1788  O   ALA A 277      -5.176   4.995 126.963  1.00301.20           O
ATOM   1789  N   HYP A 278      -6.363   6.846 127.490  1.00330.77           N
ATOM   1790  CD  HYP A 278      -7.173   7.927 126.999  1.00330.77           C
ATOM   1791  CA  HYP A 278      -6.317   6.924 128.917  0.96330.77           C
ATOM   1792  CB  HYP A 278      -7.784   6.845 129.251  1.00330.77           C
ATOM   1793  CG  HYP A 278      -8.245   7.856 128.139  1.00330.77           C
ATOM   1794  OE  HYP A 278      -9.519   7.477 127.613  1.00330.77           O
ATOM   1795  C   HYP A 278      -5.385   6.142 129.805  1.00330.77           C
ATOM   1796  O   HYP A 278      -4.947   5.046 129.465  1.00330.77           O
ATOM   1797  N   GLY A 279      -5.094   6.718 130.991  1.00 47.27           N
ATOM   1798  CA  GLY A 279      -4.115   6.173 131.885  0.79 47.27           C
ATOM   1799  C   GLY A 279      -4.741   5.173 132.800  1.00 47.27           C
ATOM   1800  O   GLY A 279      -5.962   5.059 132.898  1.00 47.27           O
ATOM   1801  N   SER A 280      -3.868   4.429 133.508  1.00298.45           N
ATOM   1802  CA  SER A 280      -4.273   3.468 134.487  0.79298.45           C
ATOM   1803  CB  SER A 280      -4.734   2.041 134.118  1.00298.45           C
ATOM   1804  OG  SER A 280      -5.115   1.327 135.285  1.00298.45           O
ATOM   1805  C   SER A 280      -3.702   3.738 135.829  1.00298.45           C
ATOM   1806  O   SER A 280      -2.662   4.384 135.904  1.00298.45           O
ATOM   1807  N   LYS A 281      -4.339   3.216 136.899  1.00337.53           N
ATOM   1808  CA  LYS A 281      -3.982   3.524 138.259  0.79337.53           C
ATOM   1809  CB  LYS A 281      -4.893   3.036 139.405  1.00337.53           C
ATOM   1810  CG  LYS A 281      -6.337   3.517 139.236  1.00337.53           C
ATOM   1811  CD  LYS A 281      -7.321   2.846 140.197  1.00337.53           C
ATOM   1812  CE  LYS A 281      -7.464   1.339 139.970  1.00337.53           C
ATOM   1813  NZ  LYS A 281      -8.424   0.771 140.943  1.00337.53           N
ATOM   1814  C   LYS A 281      -2.544   3.823 138.542  1.00337.53           C
ATOM   1815  O   LYS A 281      -1.658   3.024 138.243  1.00337.53           O
ATOM   1816  N   GLY A 282      -2.284   5.014 139.115  1.00 66.72           N
ATOM   1817  CA  GLY A 282      -0.945   5.463 139.330  0.79 66.72           C
ATOM   1818  C   GLY A 282      -0.382   4.645 140.442  1.00 66.72           C
ATOM   1819  O   GLY A 282      -1.062   3.802 141.024  1.00 66.72           O
ATOM   1820  N   ASP A 283       0.904   4.885 140.749  1.00256.06           N
ATOM   1821  CA  ASP A 283       1.589   4.115 141.737  0.91256.06           C
ATOM   1822  CB  ASP A 283       2.791   3.225 141.362  1.00256.06           C
ATOM   1823  CG  ASP A 283       2.263   1.982 140.660  1.00256.06           C
ATOM   1824  OD1 ASP A 283       1.336   2.123 139.818  1.00256.06           O
ATOM   1825  OD2 ASP A 283       2.767   0.871 140.973  1.00256.06           O
ATOM   1826  C   ASP A 283       1.421   4.460 143.171  1.00256.06           C
ATOM   1827  O   ASP A 283       0.708   5.392 143.541  1.00256.06           O
ATOM   1828  N   THR A 284       2.076   3.638 144.011  1.00234.09           N
ATOM   1829  CA  THR A 284       2.095   3.798 145.429  0.79234.09           C
ATOM   1830  CB  THR A 284       0.824   3.666 146.235  1.00234.09           C
ATOM   1831  OG1 THR A 284       1.063   3.945 147.606  1.00234.09           O
ATOM   1832  CG2 THR A 284       0.287   2.230 146.069  1.00234.09           C
ATOM   1833  C   THR A 284       3.429   3.518 146.045  1.00234.09           C
ATOM   1834  O   THR A 284       4.224   2.779 145.468  1.00234.09           O
ATOM   1835  N   GLY A 285       3.734   4.088 147.226  1.00 88.62           N
ATOM   1836  CA  GLY A 285       5.035   3.819 147.774  0.93 88.62           C
ATOM   1837  C   GLY A 285       5.033   4.151 149.227  1.00 88.62           C
ATOM   1838  O   GLY A 285       4.007   4.514 149.795  1.00 88.62           O
ATOM   1839  N   ALA A 286       6.200   3.990 149.880  1.00246.10           N
ATOM   1840  CA  ALA A 286       6.307   4.361 151.258  1.00246.10           C
ATOM   1841  CB  ALA A 286       5.703   5.740 151.574  1.00246.10           C
ATOM   1842  C   ALA A 286       5.570   3.365 152.076  1.00246.10           C
ATOM   1843  O   ALA A 286       4.891   2.474 151.569  1.00246.10           O
ATOM   1844  N   LYS A 287       5.738   3.510 153.397  1.00327.64           N
ATOM   1845  CA  LYS A 287       5.077   2.698 154.364  0.95327.64           C
ATOM   1846  CB  LYS A 287       6.011   1.702 155.072  1.00327.64           C
ATOM   1847  CG  LYS A 287       5.291   0.565 155.805  1.00327.64           C
ATOM   1848  CD  LYS A 287       4.856  -0.571 154.869  1.00327.64           C
ATOM   1849  CE  LYS A 287       3.781  -0.216 153.838  1.00327.64           C
ATOM   1850  NZ  LYS A 287       2.451  -0.110 154.477  1.00327.64           N
ATOM   1851  C   LYS A 287       4.660   3.694 155.390  1.00327.64           C
ATOM   1852  O   LYS A 287       4.059   4.717 155.062  1.00327.64           O
ATOM   1853  N   GLY A 288       4.980   3.435 156.670  1.00 79.95           N
ATOM   1854  CA  GLY A 288       4.621   4.397 157.665  1.00 79.95           C
ATOM   1855  C   GLY A 288       5.716   4.474 158.686  1.00 79.95           C
ATOM   1856  O   GLY A 288       6.800   3.917 158.518  1.00 79.95           O
ATOM   1857  N   GLU A 289       5.426   5.202 159.782  1.00251.85           N
ATOM   1858  CA  GLU A 289       6.322   5.414 160.884  0.89251.85           C
ATOM   1859  CB  GLU A 289       6.393   6.894 161.311  1.00251.85           C
ATOM   1860  CG  GLU A 289       5.012   7.491 161.596  1.00251.85           C
ATOM   1861  CD  GLU A 289       4.315   7.715 160.261  1.00251.85           C
ATOM   1862  OE1 GLU A 289       4.863   8.498 159.439  1.00251.85           O
ATOM   1863  OE2 GLU A 289       3.233   7.108 160.042  1.00251.85           O
ATOM   1864  C   GLU A 289       5.744   4.638 162.031  1.00251.85           C
ATOM   1865  O   GLU A 289       4.821   3.854 161.816  1.00251.85           O
ATOM   1866  N   HYP A 290       6.238   4.773 163.240  1.00312.32           N
ATOM   1867  CD  HYP A 290       7.465   5.416 163.618  1.00312.32           C
ATOM   1868  CA  HYP A 290       5.687   4.121 164.369  1.00312.32           C
ATOM   1869  CB  HYP A 290       6.895   3.621 165.190  1.00312.32           C
ATOM   1870  CG  HYP A 290       8.023   4.110 164.207  1.00312.32           C
ATOM   1871  OE  HYP A 290       9.284   4.290 164.855  1.00312.32           O
ATOM   1872  C   HYP A 290       4.630   4.940 165.036  1.00312.32           C
ATOM   1873  O   HYP A 290       4.785   6.152 165.174  1.00312.32           O
ATOM   1874  N   GLY A 291       3.532   4.261 165.424  1.00 36.91           N
ATOM   1875  CA  GLY A 291       2.265   4.881 165.676  0.79 36.91           C
ATOM   1876  C   GLY A 291       2.143   5.157 167.131  1.00 36.91           C
ATOM   1877  O   GLY A 291       3.027   5.730 167.766  1.00 36.91           O
ATOM   1878  N   PRO A 292       1.018   4.765 167.652  1.00203.65           N
ATOM   1879  CA  PRO A 292       0.737   4.958 169.045  0.79203.65           C
ATOM   1880  CD  PRO A 292      -0.185   4.607 166.854  1.00203.65           C
ATOM   1881  CB  PRO A 292      -0.719   4.523 169.205  1.00203.65           C
ATOM   1882  CG  PRO A 292      -1.336   4.862 167.833  1.00203.65           C
ATOM   1883  C   PRO A 292       1.719   4.171 169.830  1.00203.65           C
ATOM   1884  O   PRO A 292       2.044   3.050 169.448  1.00203.65           O
ATOM   1885  N   VAL A 293       2.225   4.774 170.918  1.00204.80           N
ATOM   1886  CA  VAL A 293       3.120   4.075 171.776  0.84204.80           C
ATOM   1887  CB  VAL A 293       4.105   4.940 172.520  1.00204.80           C
ATOM   1888  CG1 VAL A 293       5.146   5.605 171.610  1.00204.80           C
ATOM   1889  CG2 VAL A 293       3.578   5.478 173.859  1.00204.80           C
ATOM   1890  C   VAL A 293       2.221   3.428 172.762  1.00204.80           C
ATOM   1891  O   VAL A 293       1.011   3.647 172.748  1.00204.80           O
ATOM   1892  N   GLY A 294       2.785   2.597 173.643  1.00 44.65           N
ATOM   1893  CA  GLY A 294       1.951   1.869 174.538  0.79 44.65           C
ATOM   1894  C   GLY A 294       1.239   2.822 175.449  1.00 44.65           C
ATOM   1895  O   GLY A 294       1.414   4.037 175.372  1.00 44.65           O
ATOM   1896  N   VAL A 295       0.404   2.256 176.345  1.00239.41           N
ATOM   1897  CA  VAL A 295      -0.399   3.007 177.270  0.79239.41           C
ATOM   1898  CB  VAL A 295      -1.863   2.647 177.139  1.00239.41           C
ATOM   1899  CG1 VAL A 295      -2.235   1.247 177.649  1.00239.41           C
ATOM   1900  CG2 VAL A 295      -2.796   3.860 177.010  1.00239.41           C
ATOM   1901  C   VAL A 295       0.143   2.685 178.628  1.00239.41           C
ATOM   1902  O   VAL A 295       1.303   2.295 178.753  1.00239.41           O
ATOM   1903  N   GLN A 296      -0.659   2.860 179.690  1.00251.34           N
ATOM   1904  CA  GLN A 296      -0.155   2.688 181.025  0.79251.34           C
ATOM   1905  CB  GLN A 296      -0.837   3.661 181.990  1.00251.34           C
ATOM   1906  CG  GLN A 296      -0.685   5.115 181.552  1.00251.34           C
ATOM   1907  CD  GLN A 296      -1.749   5.914 182.285  1.00251.34           C
ATOM   1908  OE1 GLN A 296      -1.916   5.794 183.497  1.00251.34           O
ATOM   1909  NE2 GLN A 296      -2.517   6.728 181.512  1.00251.34           N
ATOM   1910  C   GLN A 296      -0.462   1.315 181.541  1.00251.34           C
ATOM   1911  O   GLN A 296      -1.184   0.541 180.914  1.00251.34           O
ATOM   1912  N   GLY A 297       0.123   0.987 182.717  1.00 76.55           N
ATOM   1913  CA  GLY A 297      -0.075  -0.295 183.338  0.86 76.55           C
ATOM   1914  C   GLY A 297      -1.090  -0.193 184.463  1.00 76.55           C
ATOM   1915  O   GLY A 297      -1.772   0.810 184.667  1.00 76.55           O
ATOM   1916  N   PRO A 298      -1.138  -1.293 185.188  1.00308.23           N
ATOM   1917  CA  PRO A 298      -9.356  24.312 186.211  1.00308.23           C
ATOM   1918  CD  PRO A 298      -7.530  23.547 184.818  1.00308.23           C
ATOM   1919  CB  PRO A 298      -8.940  22.904 186.653  1.00308.23           C
ATOM   1920  CG  PRO A 298      -8.215  22.323 185.427  1.00308.23           C
ATOM   1921  C   PRO A 298      -2.426  -0.782 187.404  1.00308.23           C
ATOM   1922  O   PRO A 298      -3.534  -0.251 187.460  1.00308.23           O
ATOM   1923  N   HYP A 299      -1.525  -0.608 188.318  1.00342.60           N
ATOM   1924  CD  HYP A 299      -0.176  -1.041 188.168  1.00342.60           C
ATOM   1925  CA  HYP A 299      -1.654   0.127 189.526  1.00342.60           C
ATOM   1926  CB  HYP A 299      -0.713   1.258 189.206  1.00342.60           C
ATOM   1927  CG  HYP A 299       0.435   0.304 188.671  1.00342.60           C
ATOM   1928  OE  HYP A 299       1.107   0.892 187.563  1.00342.60           O
ATOM   1929  C   HYP A 299      -1.019  -0.712 190.582  1.00342.60           C
ATOM   1930  O   HYP A 299      -8.488  24.040 190.623  1.00342.60           O
ATOM   1931  N   GLY A 300      -0.151  -0.076 191.393  1.00 38.00           N
ATOM   1932  CA  GLY A 300       0.992  -0.772 191.901  1.00 38.00           C
ATOM   1933  C   GLY A 300       0.681  -1.299 193.271  1.00 38.00           C
ATOM   1934  O   GLY A 300      -0.440  -1.197 193.766  1.00 38.00           O
ATOM   1935  N   PRO A 301      -5.552  24.082 193.884  1.00203.04           N
ATOM   1936  CA  PRO A 301      -5.724  23.543 195.212  0.79203.04           C
ATOM   1937  CD  PRO A 301      -4.598  23.307 193.110  1.00203.04           C
ATOM   1938  CB  PRO A 301      -4.580  22.545 195.391  1.00203.04           C
ATOM   1939  CG  PRO A 301      -4.313  22.061 193.957  1.00203.04           C
ATOM   1940  C   PRO A 301       1.507  -1.337 196.251  1.00203.04           C
ATOM   1941  O   PRO A 301       2.088  -0.278 196.019  1.00203.04           O
ATOM   1942  N   ALA A 302       0.820  -1.580 197.389  1.00 74.88           N
ATOM   1943  CA  ALA A 302       0.668  -0.573 198.401  0.84 74.88           C
ATOM   1944  CB  ALA A 302      -0.323  -1.000 199.498  1.00 74.88           C
ATOM   1945  C   ALA A 302       1.926  -0.221 199.138  1.00 74.88           C
ATOM   1946  O   ALA A 302       2.333   0.931 199.130  1.00 74.88           O
ATOM   1947  N   GLY A 303       2.639  -1.171 199.769  1.00 98.17           N
ATOM   1948  CA  GLY A 303       3.739  -0.685 200.565  0.79 98.17           C
ATOM   1949  C   GLY A 303      -3.037  24.186 201.472  1.00 98.17           C
ATOM   1950  O   GLY A 303      -3.561  23.073 201.456  1.00 98.17           O
ATOM   1951  N   GLU A 304       5.218  -1.453 202.296  1.00248.75           N
ATOM   1952  CA  GLU A 304      -1.465  23.542 203.194  0.82248.75           C
ATOM   1953  CB  GLU A 304       0.061  23.436 203.035  1.00248.75           C
ATOM   1954  CG  GLU A 304       8.021  -1.198 203.286  1.00248.75           C
ATOM   1955  CD  GLU A 304       9.475  -1.371 202.868  1.00248.75           C
ATOM   1956  OE1 GLU A 304      10.297  -0.473 203.193  1.00248.75           O
ATOM   1957  OE2 GLU A 304       2.542  23.559 202.209  1.00248.75           O
ATOM   1958  C   GLU A 304      -1.798  23.957 204.589  1.00248.75           C
ATOM   1959  O   GLU A 304       5.736  -0.890 205.012  1.00248.75           O
ATOM   1960  N   GLU A 305      -2.377  23.022 205.358  1.00322.33           N
ATOM   1961  CA  GLU A 305      -2.874  23.273 206.679  0.79322.33           C
ATOM   1962  CB  GLU A 305      -3.975  22.352 207.238  1.00322.33           C
ATOM   1963  CG  GLU A 305      -3.658  20.879 206.956  1.00322.33           C
ATOM   1964  CD  GLU A 305      -4.834  20.021 207.401  1.00322.33           C
ATOM   1965  OE1 GLU A 305      -5.098  19.959 208.632  1.00322.33           O
ATOM   1966  OE2 GLU A 305      -5.486  19.415 206.509  1.00322.33           O
ATOM   1967  C   GLU A 305      -2.068  24.141 207.597  1.00322.33           C
ATOM   1968  O   GLU A 305       6.372  -1.635 207.414  1.00322.33           O
ATOM   1969  N   GLY A 306       4.486  -1.241 208.610  1.00 71.46           N
ATOM   1970  CA  GLY A 306       5.065  -0.278 209.509  0.79 71.46           C
ATOM   1971  C   GLY A 306       6.044  -0.909 210.448  1.00 71.46           C
ATOM   1972  O   GLY A 306      -1.086  23.830 210.561  1.00 71.46           O
ATOM   1973  N   LYS A 307       6.792  -0.023 211.141  1.00241.88           N
ATOM   1974  CA  LYS A 307       7.798  -0.372 212.105  0.92241.88           C
ATOM   1975  CB  LYS A 307       8.911   0.700 212.210  1.00241.88           C
ATOM   1976  CG  LYS A 307      10.012   0.352 213.218  1.00241.88           C
ATOM   1977  CD  LYS A 307      11.170   1.357 213.275  1.00241.88           C
ATOM   1978  CE  LYS A 307      10.725   2.785 213.606  1.00241.88           C
ATOM   1979  NZ  LYS A 307      11.901   3.635 213.906  1.00241.88           N
ATOM   1980  C   LYS A 307       7.128  -0.473 213.445  1.00241.88           C
ATOM   1981  O   LYS A 307       5.944  -0.169 213.586  1.00241.88           O
ATOM   1982  N   ARG A 308       7.887  -0.932 214.463  1.00999.99           N
ATOM   1983  CA  ARG A 308       7.398  -1.081 215.807  0.89999.99           C
ATOM   1984  CB  ARG A 308       8.438  -1.717 216.735  1.00999.99           C
ATOM   1985  CG  ARG A 308       1.703  22.891 216.226  1.00999.99           C
ATOM   1986  CD  ARG A 308       0.655  21.778 216.241  1.00999.99           C
ATOM   1987  NE  ARG A 308       1.356  20.526 215.843  1.00999.99           N
ATOM   1988  CZ  ARG A 308       1.061  19.346 216.462  1.00999.99           C
ATOM   1989  NH1 ARG A 308       0.043  19.284 217.369  1.00999.99           N
ATOM   1990  NH2 ARG A 308       1.796  18.231 216.183  1.00999.99           N
ATOM   1991  C   ARG A 308       7.123   0.297 216.319  1.00999.99           C
ATOM   1992  O   ARG A 308       7.719   1.260 215.838  1.00999.99           O
ATOM   1993  N   GLY A 309       6.198   0.457 217.291  1.00112.27           N
ATOM   1994  CA  GLY A 309       5.957   1.798 217.721  0.79112.27           C
ATOM   1995  C   GLY A 309       5.496   1.893 219.135  1.00112.27           C
ATOM   1996  O   GLY A 309       4.629   1.152 219.594  1.00112.27           O
ATOM   1997  N   ALA A 310       6.098   2.873 219.839  1.00248.62           N
ATOM   1998  CA  ALA A 310       5.690   3.282 221.148  0.84248.62           C
ATOM   1999  CB  ALA A 310       4.218   3.729 221.201  1.00248.62           C
ATOM   2000  C   ALA A 310       5.879   2.234 222.184  1.00248.62           C
ATOM   2001  O   ALA A 310       6.082   1.050 221.920  1.00248.62           O
ATOM   2002  N   ARG A 311       5.826   2.749 223.424  1.00999.99           N
ATOM   2003  CA  ARG A 311       5.902   2.043 224.661  0.89999.99           C
ATOM   2004  CB  ARG A 311       7.240   1.665 225.307  1.00999.99           C
ATOM   2005  CG  ARG A 311       8.189   2.863 225.341  1.00999.99           C
ATOM   2006  CD  ARG A 311       9.286   2.717 226.387  1.00999.99           C
ATOM   2007  NE  ARG A 311       8.580   2.720 227.696  1.00999.99           N
ATOM   2008  CZ  ARG A 311       8.179   3.906 228.239  1.00999.99           C
ATOM   2009  NH1 ARG A 311       8.488   5.082 227.618  1.00999.99           N
ATOM   2010  NH2 ARG A 311       7.453   3.915 229.394  1.00999.99           N
ATOM   2011  C   ARG A 311       4.631   2.137 225.448  1.00999.99           C
ATOM   2012  O   ARG A 311       3.800   3.001 225.169  1.00999.99           O
ATOM   2013  N   GLY A 312       4.416   1.253 226.438  1.00 56.61           N
ATOM   2014  CA  GLY A 312       3.147   1.265 227.113  0.79 56.61           C
ATOM   2015  C   GLY A 312       3.155   2.200 228.299  1.00 56.61           C
ATOM   2016  O   GLY A 312       4.126   2.911 228.555  1.00 56.61           O
ATOM   2017  N   GLU A 313       2.029   2.180 229.056  1.00366.82           N
ATOM   2018  CA  GLU A 313       1.748   3.044 230.180  0.79366.82           C
ATOM   2019  CB  GLU A 313       0.563   4.034 230.032  1.00366.82           C
ATOM   2020  CG  GLU A 313      -0.816   3.370 229.943  1.00366.82           C
ATOM   2021  CD  GLU A 313      -1.282   3.018 231.350  1.00366.82           C
ATOM   2022  OE1 GLU A 313      -1.328   1.804 231.684  1.00366.82           O
ATOM   2023  OE2 GLU A 313      -1.605   3.968 232.111  1.00366.82           O
ATOM   2024  C   GLU A 313       2.356   2.660 231.526  1.00366.82           C
ATOM   2025  O   GLU A 313       3.038   1.637 231.570  1.00366.82           O
ATOM   2026  N   HYP A 314       2.173   3.366 232.646  1.00367.98           N
ATOM   2027  CD  HYP A 314       1.165   4.393 232.861  1.00367.98           C
ATOM   2028  CA  HYP A 314       2.899   3.127 233.860  0.79367.98           C
ATOM   2029  CB  HYP A 314       2.677   4.299 234.782  1.00367.98           C
ATOM   2030  CG  HYP A 314       1.167   4.344 234.409  1.00367.98           C
ATOM   2031  OE  HYP A 314       0.438   5.422 235.001  1.00367.98           O
ATOM   2032  C   HYP A 314       2.311   1.927 234.547  1.00367.98           C
ATOM   2033  O   HYP A 314       2.958   1.414 235.459  1.00367.98           O
ATOM   2034  N   GLY A 315       1.106   1.450 234.160  1.00 60.20           N
ATOM   2035  CA  GLY A 315       0.588   0.272 234.807  0.79 60.20           C
ATOM   2036  C   GLY A 315       0.430   0.585 236.267  1.00 60.20           C
ATOM   2037  O   GLY A 315       1.232   0.171 237.103  1.00 60.20           O
ATOM   2038  N   PRO A 316      -0.593   1.330 236.578  1.00232.16           N
ATOM   2039  CA  PRO A 316      -0.884   1.733 237.935  0.82232.16           C
ATOM   2040  CD  PRO A 316      -1.201   2.209 235.592  1.00232.16           C
ATOM   2041  CB  PRO A 316      -1.992   2.781 237.788  1.00232.16           C
ATOM   2042  CG  PRO A 316      -1.750   3.391 236.397  1.00232.16           C
ATOM   2043  C   PRO A 316      -1.316   0.646 238.816  1.00232.16           C
ATOM   2044  O   PRO A 316      -1.788  -0.387 238.346  1.00232.16           O
ATOM   2045  N   THR A 317      -1.112   0.918 240.109  1.00188.04           N
ATOM   2046  CA  THR A 317      -1.428   0.065 241.194  0.79188.04           C
ATOM   2047  CB  THR A 317      -1.517  -1.439 241.112  1.00188.04           C
ATOM   2048  OG1 THR A 317      -2.568  -1.849 240.250  1.00188.04           O
ATOM   2049  CG2 THR A 317      -1.766  -1.978 242.531  1.00188.04           C
ATOM   2050  C   THR A 317      -1.143   0.665 242.532  1.00188.04           C
ATOM   2051  O   THR A 317      -1.833   1.573 242.993  1.00188.04           O
ATOM   2052  N   GLY A 318      -0.075   0.148 243.175  1.00103.80           N
ATOM   2053  CA  GLY A 318       0.355   0.598 244.466  0.93103.80           C
ATOM   2054  C   GLY A 318       0.214  -0.570 245.396  1.00103.80           C
ATOM   2055  O   GLY A 318      -0.845  -1.193 245.457  1.00103.80           O
ATOM   2056  N   LEU A 319       1.286  -0.898 246.157  1.00140.41           N
ATOM   2057  CA  LEU A 319       1.225  -2.098 246.947  1.00140.41           C
ATOM   2058  CB  LEU A 319      -5.496  22.695 246.082  1.00140.41           C
ATOM   2059  CG  LEU A 319      -6.298  22.482 244.777  1.00140.41           C
ATOM   2060  CD1 LEU A 319      -5.512  21.590 243.803  1.00140.41           C
ATOM   2061  CD2 LEU A 319      -7.679  21.860 245.050  1.00140.41           C
ATOM   2062  C   LEU A 319       2.165  -2.014 248.138  1.00140.41           C
ATOM   2063  O   LEU A 319      -4.030  23.295 248.114  1.00140.41           O
ATOM   2064  N   HYP A 320       1.863  -1.258 249.169  1.00340.85           N
ATOM   2065  CD  HYP A 320       0.711  -0.400 249.197  1.00340.85           C
ATOM   2066  CA  HYP A 320       2.560  -1.153 250.426  1.00340.85           C
ATOM   2067  CB  HYP A 320       1.454  -1.490 251.415  1.00340.85           C
ATOM   2068  CG  HYP A 320       0.266  -0.844 250.625  1.00340.85           C
ATOM   2069  OE  HYP A 320      -0.505   0.122 251.344  1.00340.85           O
ATOM   2070  C   HYP A 320       3.806  -1.907 250.756  1.00340.85           C
ATOM   2071  O   HYP A 320       4.757  -1.918 249.975  1.00340.85           O
ATOM   2072  N   GLY A 321      -3.443  23.432 251.961  1.00 71.46           N
ATOM   2073  CA  GLY A 321      -2.303  22.742 252.489  0.79 71.46           C
ATOM   2074  C   GLY A 321      -2.592  22.358 253.921  1.00 71.46           C
ATOM   2075  O   GLY A 321      -3.552  22.803 254.546  1.00 71.46           O
ATOM   2076  N   PRO A 322      -1.719  21.517 254.420  1.00218.45           N
ATOM   2077  CA  PRO A 322      -1.814  21.024 255.778  0.79218.45           C
ATOM   2078  CD  PRO A 322      -1.385  20.405 253.540  1.00218.45           C
ATOM   2079  CB  PRO A 322      -1.501  19.523 255.776  1.00218.45           C
ATOM   2080  CG  PRO A 322      -0.760  19.332 254.445  1.00218.45           C
ATOM   2081  C   PRO A 322      -1.777  21.877 257.031  1.00218.45           C
ATOM   2082  O   PRO A 322      -1.108  22.913 257.006  1.00218.45           O
ATOM   2083  N   PRO A 323      -2.450  21.497 258.102  1.00196.79           N
ATOM   2084  CA  PRO A 323      -2.572  22.297 259.306  0.93196.79           C
ATOM   2085  CD  PRO A 323      -2.686  20.087 258.390  1.00196.79           C
ATOM   2086  CB  PRO A 323      -3.356  21.409 260.271  1.00196.79           C
ATOM   2087  CG  PRO A 323      -2.866  20.001 259.910  1.00196.79           C
ATOM   2088  C   PRO A 323      -1.290  22.724 259.983  1.00196.79           C
ATOM   2089  O   PRO A 323       6.034  -2.060 260.336  1.00196.79           O
ATOM   2090  N   GLY A 324      -0.294  21.839 260.208  1.00121.73           N
ATOM   2091  CA  GLY A 324       0.879  22.283 260.927  0.79121.73           C
ATOM   2092  C   GLY A 324       1.004  21.456 262.177  1.00121.73           C
ATOM   2093  O   GLY A 324       0.439  20.367 262.270  1.00121.73           O
ATOM   2094  N   GLU A 325       1.751  21.970 263.181  1.00290.45           N
ATOM   2095  CA  GLU A 325       1.987  21.220 264.384  0.95290.45           C
ATOM   2096  CB  GLU A 325       3.032  20.087 264.393  1.00290.45           C
ATOM   2097  CG  GLU A 325       2.690  19.014 263.356  1.00290.45           C
ATOM   2098  CD  GLU A 325       3.833  18.013 263.281  1.00290.45           C
ATOM   2099  OE1 GLU A 325       4.615  18.093 262.296  1.00290.45           O
ATOM   2100  OE2 GLU A 325       3.943  17.161 264.202  1.00290.45           O
ATOM   2101  C   GLU A 325       1.554  21.839 265.677  1.00290.45           C
ATOM   2102  O   GLU A 325       0.893  22.876 265.696  1.00290.45           O
ATOM   2103  N   ARG A 326       1.916  21.188 266.802  1.00999.99           N
ATOM   2104  CA  ARG A 326       1.491  21.618 268.106  1.00999.99           C
ATOM   2105  CB  ARG A 326       0.728  20.477 268.803  1.00999.99           C
ATOM   2106  CG  ARG A 326       0.014  20.878 270.085  1.00999.99           C
ATOM   2107  CD  ARG A 326      -0.905  19.771 270.610  1.00999.99           C
ATOM   2108  NE  ARG A 326      -1.814  20.402 271.605  1.00999.99           N
ATOM   2109  CZ  ARG A 326      -2.764  19.675 272.261  1.00999.99           C
ATOM   2110  NH1 ARG A 326      -2.878  18.330 272.059  1.00999.99           N
ATOM   2111  NH2 ARG A 326      -3.610  20.316 273.118  1.00999.99           N
ATOM   2112  C   ARG A 326       2.714  21.966 268.903  1.00999.99           C
ATOM   2113  O   ARG A 326       3.822  21.552 268.567  1.00999.99           O
ATOM   2114  N   GLY A 327       2.539  22.766 269.977  1.00 31.43           N
ATOM   2115  CA  GLY A 327       3.661  23.222 270.751  0.93 31.43           C
ATOM   2116  C   GLY A 327       3.823  22.409 272.005  1.00 31.43           C
ATOM   2117  O   GLY A 327       3.468  21.233 272.057  1.00 31.43           O
ATOM   2118  N   GLY A 328       4.385  23.055 273.055  1.00 41.76           N
ATOM   2119  CA  GLY A 328       4.715  22.405 274.298  1.00 41.76           C
ATOM   2120  C   GLY A 328       3.653  22.643 275.329  1.00 41.76           C
ATOM   2121  O   GLY A 328       2.455  22.599 275.054  1.00 41.76           O
ATOM   2122  N   HYP A 329       4.115  22.898 276.533  1.00279.72           N
ATOM   2123  CD  HYP A 329       5.505  22.921 276.877  1.00279.72           C
ATOM   2124  CA  HYP A 329       3.336  23.099 277.707  0.96279.72           C
ATOM   2125  CB  HYP A 329       4.113  22.329 278.805  1.00279.72           C
ATOM   2126  CG  HYP A 329       5.308  21.813 277.914  1.00279.72           C
ATOM   2127  OE  HYP A 329       6.501  21.553 278.658  1.00279.72           O
ATOM   2128  C   HYP A 329      10.361  -1.400 277.896  1.00279.72           C
ATOM   2129  O   HYP A 329      11.174  -0.610 277.419  1.00279.72           O
ATOM   2130  N   GLY A 330       9.264  -1.021 278.571  1.00 40.22           N
ATOM   2131  CA  GLY A 330       8.941   0.364 278.694  0.79 40.22           C
ATOM   2132  C   GLY A 330       9.601   0.825 279.952  1.00 40.22           C
ATOM   2133  O   GLY A 330      10.689   0.356 280.282  1.00 40.22           O
ATOM   2134  N   SER A 331       8.979   1.761 280.702  1.00146.92           N
ATOM   2135  CA  SER A 331       9.687   2.207 281.863  0.83146.92           C
ATOM   2136  CB  SER A 331       9.774   3.742 282.046  1.00146.92           C
ATOM   2137  OG  SER A 331       8.518   4.322 282.356  1.00146.92           O
ATOM   2138  C   SER A 331       9.124   1.598 283.096  1.00146.92           C
ATOM   2139  O   SER A 331       7.943   1.263 283.168  1.00146.92           O
ATOM   2140  N   ARG A 332      10.004   1.422 284.104  1.00999.99           N
ATOM   2141  CA  ARG A 332       9.582   0.828 285.333  0.96999.99           C
ATOM   2142  CB  ARG A 332      10.705   0.529 286.352  1.00999.99           C
ATOM   2143  CG  ARG A 332      11.450   1.754 286.909  1.00999.99           C
ATOM   2144  CD  ARG A 332      12.827   2.046 286.297  1.00999.99           C
ATOM   2145  NE  ARG A 332      12.680   2.700 284.968  1.00999.99           N
ATOM   2146  CZ  ARG A 332      13.766   3.319 284.416  1.00999.99           C
ATOM   2147  NH1 ARG A 332      14.953   3.333 285.091  1.00999.99           N
ATOM   2148  NH2 ARG A 332      13.676   3.927 283.197  1.00999.99           N
ATOM   2149  C   ARG A 332       8.679   1.819 285.982  1.00999.99           C
ATOM   2150  O   ARG A 332       8.835   3.026 285.805  1.00999.99           O
ATOM   2151  N   GLY A 333       7.687   1.324 286.742  1.00 23.02           N
ATOM   2152  CA  GLY A 333       6.758   2.212 287.369  0.79 23.02           C
ATOM   2153  C   GLY A 333       7.293   2.601 288.702  1.00 23.02           C
ATOM   2154  O   GLY A 333       8.423   2.273 289.061  1.00 23.02           O
ATOM   2155  N   PHE A 334       6.463   3.332 289.468  1.00 67.39           N
ATOM   2156  CA  PHE A 334       6.832   3.702 290.797  0.83 67.39           C
ATOM   2157  CB  PHE A 334       5.864   4.682 291.477  1.00 67.39           C
ATOM   2158  CG  PHE A 334       6.178   6.037 290.957  1.00 67.39           C
ATOM   2159  CD1 PHE A 334       5.664   6.506 289.770  1.00 67.39           C
ATOM   2160  CD2 PHE A 334       7.020   6.838 291.691  1.00 67.39           C
ATOM   2161  CE1 PHE A 334       5.990   7.769 289.330  1.00 67.39           C
ATOM   2162  CE2 PHE A 334       7.347   8.097 291.255  1.00 67.39           C
ATOM   2163  CZ  PHE A 334       6.831   8.564 290.072  1.00 67.39           C
ATOM   2164  C   PHE A 334       6.841   2.443 291.579  1.00 67.39           C
ATOM   2165  O   PHE A 334       6.187   1.473 291.203  1.00 67.39           O
ATOM   2166  N   HYP A 335       7.602   2.419 292.635  1.00296.54           N
ATOM   2167  CD  HYP A 335       8.503   3.453 293.044  1.00296.54           C
ATOM   2168  CA  HYP A 335       7.769   1.292 293.467  0.93296.54           C
ATOM   2169  CB  HYP A 335       9.296   1.231 293.715  1.00296.54           C
ATOM   2170  CG  HYP A 335       9.704   2.512 292.891  1.00296.54           C
ATOM   2171  OE  HYP A 335       9.914   2.169 291.519  1.00296.54           O
ATOM   2172  C   HYP A 335       6.903   1.290 294.676  1.00296.54           C
ATOM   2173  O   HYP A 335       5.681   1.300 294.540  1.00296.54           O
ATOM   2174  N   GLY A 336       7.518   1.226 295.867  1.00 70.82           N
ATOM   2175  CA  GLY A 336       6.812   0.637 296.959  1.00 70.82           C
ATOM   2176  C   GLY A 336       6.288   1.696 297.867  1.00 70.82           C
ATOM   2177  O   GLY A 336       6.089   2.843 297.469  1.00 70.82           O
ATOM   2178  N   ALA A 337       6.054   1.310 299.141  1.00245.13           N
ATOM   2179  CA  ALA A 337       5.496   2.233 300.079  1.00245.13           C
ATOM   2180  CB  ALA A 337       3.977   2.418 299.919  1.00245.13           C
ATOM   2181  C   ALA A 337       5.754   1.757 301.475  1.00245.13           C
ATOM   2182  O   ALA A 337       6.517   0.822 301.700  1.00245.13           O
ATOM   2183  N   ASP A 338       5.122   2.431 302.459  1.00261.17           N
ATOM   2184  CA  ASP A 338       5.349   2.159 303.852  0.97261.17           C
ATOM   2185  CB  ASP A 338       4.589   3.107 304.798  1.00261.17           C
ATOM   2186  CG  ASP A 338       3.096   2.902 304.576  1.00261.17           C
ATOM   2187  OD1 ASP A 338       2.304   3.312 305.467  1.00261.17           O
ATOM   2188  OD2 ASP A 338       2.727   2.327 303.517  1.00261.17           O
ATOM   2189  C   ASP A 338       4.905   0.781 304.219  1.00261.17           C
ATOM   2190  O   ASP A 338       4.087   0.162 303.540  1.00261.17           O
ATOM   2191  N   GLY A 339       5.491   0.272 305.326  1.00 45.05           N
ATOM   2192  CA  GLY A 339       5.135  -1.002 305.878  1.00 45.05           C
ATOM   2193  C   GLY A 339       3.974  -0.724 306.771  1.00 45.05           C
ATOM   2194  O   GLY A 339       3.561   0.426 306.909  1.00 45.05           O
ATOM   2195  N   VAL A 340       3.395  -1.763 307.400  1.00136.36           N
ATOM   2196  CA  VAL A 340       2.305  -1.476 308.280  1.00136.36           C
ATOM   2197  CB  VAL A 340       0.974  -1.966 307.791  1.00136.36           C
ATOM   2198  CG1 VAL A 340      -6.177  22.480 307.526  1.00136.36           C
ATOM   2199  CG2 VAL A 340      -0.076  -1.609 308.860  1.00136.36           C
ATOM   2200  C   VAL A 340       2.567  -2.118 309.603  1.00136.36           C
ATOM   2201  O   VAL A 340      -4.293  22.674 309.687  1.00136.36           O
ATOM   2202  N   ALA A 341       2.375  -1.330 310.678  1.00235.48           N
ATOM   2203  CA  ALA A 341       2.504  -1.812 312.021  1.00235.48           C
ATOM   2204  CB  ALA A 341      -5.537  22.866 312.302  1.00235.48           C
ATOM   2205  C   ALA A 341       3.934  -2.094 312.340  1.00235.48           C
ATOM   2206  O   ALA A 341       4.774  -2.266 311.459  1.00235.48           O
ATOM   2207  N   GLY A 342       4.223  -2.124 313.657  1.00 87.40           N
ATOM   2208  CA  GLY A 342       5.523  -2.441 314.164  1.00 87.40           C
ATOM   2209  C   GLY A 342      -1.976  22.786 315.436  1.00 87.40           C
ATOM   2210  O   GLY A 342      -2.956  23.068 316.124  1.00 87.40           O
ATOM   2211  N   PRO A 343      -1.127  21.864 315.788  1.00234.14           N
ATOM   2212  CA  PRO A 343      -1.345  21.137 317.005  1.00234.14           C
ATOM   2213  CD  PRO A 343      -0.325  21.127 314.829  1.00234.14           C
ATOM   2214  CB  PRO A 343      -0.335  19.990 316.959  1.00234.14           C
ATOM   2215  CG  PRO A 343      -0.165  19.731 315.448  1.00234.14           C
ATOM   2216  C   PRO A 343      -1.200  22.075 318.149  1.00234.14           C
ATOM   2217  O   PRO A 343      -0.170  22.735 318.248  1.00234.14           O
ATOM   2218  N   LYS A 344      -2.212  22.089 319.038  1.00244.86           N
ATOM   2219  CA  LYS A 344      -2.307  22.989 320.151  1.00244.86           C
ATOM   2220  CB  LYS A 344      -3.680  22.922 320.820  1.00244.86           C
ATOM   2221  CG  LYS A 344      -3.954  21.472 321.193  1.00244.86           C
ATOM   2222  CD  LYS A 344      -5.116  21.239 322.148  1.00244.86           C
ATOM   2223  CE  LYS A 344      -5.185  19.759 322.515  1.00244.86           C
ATOM   2224  NZ  LYS A 344      -5.427  18.951 321.299  1.00244.86           N
ATOM   2225  C   LYS A 344      -1.295  22.624 321.190  1.00244.86           C
ATOM   2226  O   LYS A 344      -0.750  21.521 321.194  1.00244.86           O
ATOM   2227  N   GLY A 345       6.224  -2.372 322.094  1.00 62.10           N
ATOM   2228  CA  GLY A 345       7.197  -2.552 323.135  1.00 62.10           C
ATOM   2229  C   GLY A 345      -0.644  22.621 324.273  1.00 62.10           C
ATOM   2230  O   GLY A 345      -1.856  22.443 324.390  1.00 62.10           O
ATOM   2231  N   PRO A 346       0.255  22.145 325.103  1.00317.80           N
ATOM   2232  CA  PRO A 346      -0.011  21.334 326.280  0.82317.80           C
ATOM   2233  CD  PRO A 346       1.647  22.090 324.693  1.00317.80           C
ATOM   2234  CB  PRO A 346       1.381  21.041 326.846  1.00317.80           C
ATOM   2235  CG  PRO A 346       2.282  21.031 325.598  1.00317.80           C
ATOM   2236  C   PRO A 346      -0.964  21.765 327.366  1.00317.80           C
ATOM   2237  O   PRO A 346      -2.108  21.314 327.317  1.00317.80           O
ATOM   2238  N   ALA A 347      -0.545  22.626 328.330  1.00280.46           N
ATOM   2239  CA  ALA A 347      -1.399  22.984 329.447  0.96280.46           C
ATOM   2240  CB  ALA A 347      -2.279  21.843 329.992  1.00280.46           C
ATOM   2241  C   ALA A 347       6.709  -2.514 330.579  1.00280.46           C
ATOM   2242  O   ALA A 347       7.899  -2.264 330.397  1.00280.46           O
ATOM   2243  N   GLY A 348       6.119  -2.381 331.790  1.00 99.63           N
ATOM   2244  CA  GLY A 348       6.858  -1.849 332.904  0.93 99.63           C
ATOM   2245  C   GLY A 348       6.952  -2.834 334.028  1.00 99.63           C
ATOM   2246  O   GLY A 348      -0.801  22.010 333.967  1.00 99.63           O
ATOM   2247  N   GLU A 349       7.646  -2.389 335.098  1.00294.30           N
ATOM   2248  CA  GLU A 349       0.659  22.807 336.285  0.79294.30           C
ATOM   2249  CB  GLU A 349       1.946  21.958 336.451  1.00294.30           C
ATOM   2250  CG  GLU A 349       2.170  20.895 335.367  1.00294.30           C
ATOM   2251  CD  GLU A 349       1.154  19.773 335.528  1.00294.30           C
ATOM   2252  OE1 GLU A 349       0.327  19.845 336.475  1.00294.30           O
ATOM   2253  OE2 GLU A 349       1.203  18.818 334.706  1.00294.30           O
ATOM   2254  C   GLU A 349       7.255  -2.632 337.534  1.00294.30           C
ATOM   2255  O   GLU A 349       6.314  -1.841 337.481  1.00294.30           O
ATOM   2256  N   ARG A 350       0.520  22.874 338.701  1.00999.99           N
ATOM   2257  CA  ARG A 350       7.225  -2.695 339.979  0.79999.99           C
ATOM   2258  CB  ARG A 350      -0.078  22.097 340.979  1.00999.99           C
ATOM   2259  CG  ARG A 350      -0.497  22.518 342.391  1.00999.99           C
ATOM   2260  CD  ARG A 350      -0.337  21.392 343.418  1.00999.99           C
ATOM   2261  NE  ARG A 350      -1.194  20.258 342.975  1.00999.99           N
ATOM   2262  CZ  ARG A 350      -0.645  19.205 342.301  1.00999.99           C
ATOM   2263  NH1 ARG A 350       0.709  19.102 342.159  1.00999.99           N
ATOM   2264  NH2 ARG A 350      -1.458  18.247 341.768  1.00999.99           N
ATOM   2265  C   ARG A 350       8.136  -1.695 340.622  1.00999.99           C
ATOM   2266  O   ARG A 350       9.319  -1.605 340.297  1.00999.99           O
ATOM   2267  N   GLY A 351       7.573  -0.904 341.562  1.00 42.68           N
ATOM   2268  CA  GLY A 351       8.326   0.083 342.286  0.86 42.68           C
ATOM   2269  C   GLY A 351       8.688  -0.483 343.629  1.00 42.68           C
ATOM   2270  O   GLY A 351       8.764  -1.699 343.802  1.00 42.68           O
ATOM   2271  N   SER A 352       8.920   0.408 344.621  1.00246.80           N
ATOM   2272  CA  SER A 352       9.340  -0.017 345.927  0.79246.80           C
ATOM   2273  CB  SER A 352      10.809  -0.437 346.166  1.00246.80           C
ATOM   2274  OG  SER A 352     -28.301   0.680 345.996  1.00246.80           O
ATOM   2275  C   SER A 352       8.549   0.463 347.114  1.00246.80           C
ATOM   2276  O   SER A 352       7.964   1.545 347.089  1.00246.80           O
ATOM   2277  N   HYP A 353       8.489  -0.347 348.146  1.00344.67           N
ATOM   2278  CD  HYP A 353       9.081  -1.659 348.195  1.00344.67           C
ATOM   2279  CA  HYP A 353       7.887  -0.086 349.404  0.79344.67           C
ATOM   2280  CB  HYP A 353       9.036  -0.274 350.364  1.00344.67           C
ATOM   2281  CG  HYP A 353       9.686  -1.503 349.634  1.00344.67           C
ATOM   2282  OE  HYP A 353      11.091  -1.252 349.551  1.00344.67           O
ATOM   2283  C   HYP A 353       7.060   1.120 349.670  1.00344.67           C
ATOM   2284  O   HYP A 353       5.955   1.228 349.142  1.00344.67           O
ATOM   2285  N   GLY A 354       7.573   2.002 350.555  1.00 83.85           N
ATOM   2286  CA  GLY A 354       6.780   3.077 351.068  1.00 83.85           C
ATOM   2287  C   GLY A 354       7.324   3.479 352.396  1.00 83.85           C
ATOM   2288  O   GLY A 354       8.157   2.824 353.022  1.00 83.85           O
ATOM   2289  N   PRO A 355       6.800   4.597 352.786  1.00327.34           N
ATOM   2290  CA  PRO A 355       7.170   5.176 354.040  0.73327.34           C
ATOM   2291  CD  PRO A 355       6.828   5.648 351.772  1.00327.34           C
ATOM   2292  CB  PRO A 355       7.447   6.668 353.881  1.00327.34           C
ATOM   2293  CG  PRO A 355       7.685   6.787 352.368  1.00327.34           C
ATOM   2294  C   PRO A 355       6.781   4.536 355.329  1.00327.34           C
ATOM   2295  O   PRO A 355       6.315   3.399 355.317  1.00327.34           O
ATOM   2296  N   ALA A 356       7.000   5.228 356.452  1.00280.90           N
ATOM   2297  CA  ALA A 356       6.586   4.735 357.727  0.68280.90           C
ATOM   2298  CB  ALA A 356       7.632   4.260 358.749  1.00280.90           C
ATOM   2299  C   ALA A 356       5.237   5.157 358.236  1.00280.90           C
ATOM   2300  O   ALA A 356       4.491   5.854 357.549  1.00280.90           O
ATOM   2301  N   GLY A 357       4.894   4.724 359.473  1.00 84.68           N
ATOM   2302  CA  GLY A 357       3.630   5.066 360.077  0.62 84.68           C
ATOM   2303  C   GLY A 357       3.874   5.862 361.336  1.00 84.68           C
ATOM   2304  O   GLY A 357       4.954   5.883 361.924  1.00 84.68           O
ATOM   2305  N   PRO A 358       2.794   6.485 361.729  1.00232.02           N
ATOM   2306  CA  PRO A 358       2.691   7.494 362.774  0.27232.02           C
ATOM   2307  CD  PRO A 358       1.496   5.955 361.345  1.00232.02           C
ATOM   2308  CB  PRO A 358       1.191   7.798 362.840  1.00232.02           C
ATOM   2309  CG  PRO A 358       0.526   6.483 362.402  1.00232.02           C
ATOM   2310  C   PRO A 358       3.179   7.238 364.174  1.00232.02           C
ATOM   2311  O   PRO A 358       3.915   8.087 364.673  1.00232.02           O
ATOM   2312  N   LYS A 359       2.821   6.130 364.849  1.00261.65           N
ATOM   2313  CA  LYS A 359       3.130   6.113 366.258  0.54261.65           C
ATOM   2314  CB  LYS A 359       1.978   6.754 367.051  1.00261.65           C
ATOM   2315  CG  LYS A 359       2.274   7.164 368.493  1.00261.65           C
ATOM   2316  CD  LYS A 359       1.050   7.848 369.096  1.00261.65           C
ATOM   2317  CE  LYS A 359       1.246   8.345 370.523  1.00261.65           C
ATOM   2318  NZ  LYS A 359       0.056   9.123 370.930  1.00261.65           N
ATOM   2319  C   LYS A 359       3.263   4.691 366.683  1.00261.65           C
ATOM   2320  O   LYS A 359       3.876   3.866 366.007  1.00261.65           O
ATOM   2321  N   GLY A 360       2.678   4.397 367.856  1.00 99.49           N
ATOM   2322  CA  GLY A 360       2.695   3.108 368.454  0.28 99.49           C
ATOM   2323  C   GLY A 360       1.878   3.289 369.697  1.00 99.49           C
ATOM   2324  O   GLY A 360       1.163   4.280 369.826  1.00 99.49           O
ATOM   2325  N   SER A 361       1.946   2.339 370.646  1.00272.58           N
ATOM   2326  CA  SER A 361       1.145   2.456 371.831  0.82272.58           C
ATOM   2327  CB  SER A 361      -0.228   1.746 371.832  1.00272.58           C
ATOM   2328  OG  SER A 361      -1.098   2.406 370.924  1.00272.58           O
ATOM   2329  C   SER A 361       1.875   2.929 373.076  1.00272.58           C
ATOM   2330  O   SER A 361       3.041   3.297 372.947  1.00272.58           O
ATOM   2331  N   HYP A 362       1.320   2.955 374.279  1.00301.58           N
ATOM   2332  CD  HYP A 362      -0.044   2.662 374.610  1.00301.58           C
ATOM   2333  CA  HYP A 362       1.985   3.391 375.463  0.85301.58           C
ATOM   2334  CB  HYP A 362       0.919   4.254 376.192  1.00301.58           C
ATOM   2335  CG  HYP A 362      -0.267   4.061 375.173  1.00301.58           C
ATOM   2336  OE  HYP A 362      -1.562   4.192 375.765  1.00301.58           O
ATOM   2337  C   HYP A 362       2.480   2.161 376.153  1.00301.58           C
ATOM   2338  O   HYP A 362       2.053   1.066 375.790  1.00301.58           O
ATOM   2339  N   GLY A 363       3.384   2.313 377.133  1.00 47.38           N
ATOM   2340  CA  GLY A 363       4.047   1.195 377.728  0.38 47.38           C
ATOM   2341  C   GLY A 363       3.309   0.861 378.985  1.00 47.38           C
ATOM   2342  O   GLY A 363       2.104   1.087 379.083  1.00 47.38           O
ATOM   2343  N   GLU A 364       4.020   0.306 379.989  1.00218.69           N
ATOM   2344  CA  GLU A 364       3.337  -0.099 381.182  0.41218.69           C
ATOM   2345  CB  GLU A 364       3.826  -1.424 381.795  1.00218.69           C
ATOM   2346  CG  GLU A 364       3.732  -2.611 380.834  1.00218.69           C
ATOM   2347  CD  GLU A 364      -3.446  22.072 381.664  1.00218.69           C
ATOM   2348  OE1 GLU A 364      -3.607  22.174 382.910  1.00218.69           O
ATOM   2349  OE2 GLU A 364      -3.257  20.980 381.065  1.00218.69           O
ATOM   2350  C   GLU A 364       3.480   0.935 382.262  1.00218.69           C
ATOM   2351  O   GLU A 364       4.282   1.861 382.167  1.00218.69           O
ATOM   2352  N   ALA A 365       2.646   0.781 383.317  1.00218.12           N
ATOM   2353  CA  ALA A 365       2.582   1.673 384.446  0.85218.12           C
ATOM   2354  CB  ALA A 365       1.210   1.653 385.137  1.00218.12           C
ATOM   2355  C   ALA A 365       3.589   1.291 385.496  1.00218.12           C
ATOM   2356  O   ALA A 365       4.147   0.195 385.480  1.00218.12           O
ATOM   2357  N   GLY A 366       3.840   2.232 386.440  1.00 50.33           N
ATOM   2358  CA  GLY A 366       4.745   2.026 387.542  0.42 50.33           C
ATOM   2359  C   GLY A 366       3.991   1.332 388.631  1.00 50.33           C
ATOM   2360  O   GLY A 366       2.781   1.134 388.530  1.00 50.33           O
ATOM   2361  N   ARG A 367       4.696   0.947 389.717  1.00999.99           N
ATOM   2362  CA  ARG A 367       4.037   0.252 390.787  0.63999.99           C
ATOM   2363  CB  ARG A 367       4.483  -1.210 390.970  1.00999.99           C
ATOM   2364  CG  ARG A 367       5.959  -1.298 391.364  1.00999.99           C
ATOM   2365  CD  ARG A 367       6.421  -2.704 391.751  1.00999.99           C
ATOM   2366  NE  ARG A 367       7.887  -2.634 392.015  1.00999.99           N
ATOM   2367  CZ  ARG A 367     -31.610  -2.135 393.195  1.00999.99           C
ATOM   2368  NH1 ARG A 367       7.501  -1.660 394.144  1.00999.99           N
ATOM   2369  NH2 ARG A 367     -30.264  -2.097 393.420  1.00999.99           N
ATOM   2370  C   ARG A 367       4.398   0.895 392.075  1.00999.99           C
ATOM   2371  O   ARG A 367       5.209   1.818 392.121  1.00999.99           O
ATOM   2372  N   HYP A 368       3.641   0.473 393.066  1.00318.24           N
ATOM   2373  CD  HYP A 368       2.421  -0.258 392.843  1.00318.24           C
ATOM   2374  CA  HYP A 368       3.823   0.642 394.468  0.85318.24           C
ATOM   2375  CB  HYP A 368       3.813  -0.798 394.930  1.00318.24           C
ATOM   2376  CG  HYP A 368       2.628  -1.274 394.015  1.00318.24           C
ATOM   2377  OE  HYP A 368       2.930  -2.574 393.501  1.00318.24           O
ATOM   2378  C   HYP A 368       4.962   1.443 395.009  1.00318.24           C
ATOM   2379  O   HYP A 368       6.054   1.443 394.447  1.00318.24           O
ATOM   2380  N   GLY A 369       4.744   2.098 396.155  1.00 48.53           N
ATOM   2381  CA  GLY A 369       5.818   2.807 396.766  0.15 48.53           C
ATOM   2382  C   GLY A 369       6.277   1.962 397.905  1.00 48.53           C
ATOM   2383  O   GLY A 369       5.678   0.932 398.211  1.00 48.53           O
ATOM   2384  N   GLU A 370     -32.619   2.399 398.582  1.00251.29           N
ATOM   2385  CA  GLU A 370     -32.089   1.638 399.671  0.57251.29           C
ATOM   2386  CB  GLU A 370     -30.557   1.525 399.632  1.00251.29           C
ATOM   2387  CG  GLU A 370     -30.075   0.563 398.545  1.00251.29           C
ATOM   2388  CD  GLU A 370     -30.608   1.043 397.203  1.00251.29           C
ATOM   2389  OE1 GLU A 370     -31.611   0.447 396.726  1.00251.29           O
ATOM   2390  OE2 GLU A 370     -30.028   2.009 396.639  1.00251.29           O
ATOM   2391  C   GLU A 370     -32.452   2.317 400.948  1.00251.29           C
ATOM   2392  O   GLU A 370     -32.817   3.491 400.974  1.00251.29           O
ATOM   2393  N   ALA A 371     -32.375   1.547 402.049  1.00214.97           N
ATOM   2394  CA  ALA A 371     -32.671   2.054 403.353  0.85214.97           C
ATOM   2395  CB  ALA A 371     -32.654   0.955 404.431  1.00214.97           C
ATOM   2396  C   ALA A 371     -31.605   3.041 403.677  1.00214.97           C
ATOM   2397  O   ALA A 371     -30.483   2.938 403.184  1.00214.97           O
ATOM   2398  N   GLY A 372     -31.930   4.041 404.517  1.00 75.42           N
ATOM   2399  CA  GLY A 372     -30.947   5.045 404.776  0.62 75.42           C
ATOM   2400  C   GLY A 372     -31.131   5.594 406.146  1.00 75.42           C
ATOM   2401  O   GLY A 372     -31.452   4.887 407.100  1.00 75.42           O
ATOM   2402  N   LEU A 373     -30.925   6.917 406.233  1.00317.29           N
ATOM   2403  CA  LEU A 373     -30.887   7.647 407.457  0.46317.29           C
ATOM   2404  CB  LEU A 373     -30.130   8.984 407.493  1.00317.29           C
ATOM   2405  CG  LEU A 373     -28.605   8.795 407.383  1.00317.29           C
ATOM   2406  CD1 LEU A 373     -28.125   7.820 406.298  1.00317.29           C
ATOM   2407  CD2 LEU A 373     -27.750   9.973 407.869  1.00317.29           C
ATOM   2408  C   LEU A 373     -31.881   7.376 408.521  1.00317.29           C
ATOM   2409  O   LEU A 373     -33.092   7.502 408.356  1.00317.29           O
ATOM   2410  N   HYP A 374     -31.264   6.878 409.564  1.00325.94           N
ATOM   2411  CD  HYP A 374     -29.876   6.482 409.477  1.00325.94           C
ATOM   2412  CA  HYP A 374     -31.735   6.645 410.885  0.85325.94           C
ATOM   2413  CB  HYP A 374     -30.738   7.483 411.658  1.00325.94           C
ATOM   2414  CG  HYP A 374     -29.476   6.940 410.918  1.00325.94           C
ATOM   2415  OE  HYP A 374     -28.393   7.873 410.922  1.00325.94           O
ATOM   2416  C   HYP A 374     -33.135   6.895 411.382  1.00325.94           C
ATOM   2417  O   HYP A 374     -33.959   7.511 410.711  1.00325.94           O
ATOM   2418  N   GLY A 375     -33.381   6.446 412.629  1.00 83.99           N
ATOM   2419  CA  GLY A 375     -34.439   6.957 413.454  0.46 83.99           C
ATOM   2420  C   GLY A 375     -33.799   7.116 414.795  1.00 83.99           C
ATOM   2421  O   GLY A 375     -32.574   7.067 414.891  1.00 83.99           O
ATOM   2422  N   ALA A 376     -34.572   7.324 415.881  1.00274.70           N
ATOM   2423  CA  ALA A 376     -33.859   7.478 417.115  0.25274.70           C
ATOM   2424  CB  ALA A 376     -33.419   8.924 417.390  1.00274.70           C
ATOM   2425  C   ALA A 376     -34.674   7.041 418.284  1.00274.70           C
ATOM   2426  O   ALA A 376     -35.901   6.962 418.241  1.00274.70           O
ATOM   2427  N   LYS A 377     -33.939   6.732 419.369  1.00404.99           N
ATOM   2428  CA  LYS A 377     -34.476   6.387 420.646  0.68404.99           C
ATOM   2429  CB  LYS A 377     -33.784   5.357 421.569  1.00404.99           C
ATOM   2430  CG  LYS A 377     -32.294   5.679 421.785  1.00404.99           C
ATOM   2431  CD  LYS A 377     -32.039   7.034 422.459  1.00404.99           C
ATOM   2432  CE  LYS A 377     -30.552   7.383 422.597  1.00404.99           C
ATOM   2433  NZ  LYS A 377     -29.859   6.401 423.459  1.00404.99           N
ATOM   2434  C   LYS A 377     -35.246   7.490 421.298  1.00404.99           C
ATOM   2435  O   LYS A 377     -35.167   8.639 420.868  1.00404.99           O
ATOM   2436  N   GLY A 378     -36.027   7.177 422.351  1.00 95.28           N
ATOM   2437  CA  GLY A 378     -36.692   8.234 423.058  0.73 95.28           C
ATOM   2438  C   GLY A 378       1.952   8.566 422.444  1.00 95.28           C
ATOM   2439  O   GLY A 378       1.520   9.717 422.490  1.00 95.28           O
ATOM   2440  N   LEU A 379       1.259   7.578 421.852  1.00218.41           N
ATOM   2441  CA  LEU A 379      -0.043   7.863 421.320  0.16218.41           C
ATOM   2442  CB  LEU A 379      -0.572   6.734 420.408  1.00218.41           C
ATOM   2443  CG  LEU A 379      -0.577   5.318 421.028  1.00218.41           C
ATOM   2444  CD1 LEU A 379      -0.602   4.152 420.026  1.00218.41           C
ATOM   2445  CD2 LEU A 379      -0.101   5.126 422.474  1.00218.41           C
ATOM   2446  C   LEU A 379      -0.940   8.105 422.504  1.00218.41           C
ATOM   2447  O   LEU A 379      -0.600   7.757 423.634  1.00218.41           O
ATOM   2448  N   THR A 380      -2.098   8.760 422.285  1.00131.55           N
ATOM   2449  CA  THR A 380      -2.937   9.152 423.387  0.85131.55           C
ATOM   2450  CB  THR A 380      -4.096  10.005 422.939  1.00131.55           C
ATOM   2451  OG1 THR A 380      -4.813  10.494 424.062  1.00131.55           O
ATOM   2452  CG2 THR A 380      -5.019   9.190 422.018  1.00131.55           C
ATOM   2453  C   THR A 380      -3.418   7.932 424.117  1.00131.55           C
ATOM   2454  O   THR A 380      -3.687   6.898 423.510  1.00131.55           O
ATOM   2455  N   GLY A 381      -3.529   8.032 425.466  1.00 76.58           N
ATOM   2456  CA  GLY A 381      -3.863   6.874 426.255  0.67 76.58           C
ATOM   2457  C   GLY A 381      -4.862   7.202 427.316  1.00 76.58           C
ATOM   2458  O   GLY A 381      -5.353   8.326 427.413  1.00 76.58           O
ATOM   2459  N   SER A 382      -5.177   6.179 428.143  1.00303.92           N
ATOM   2460  CA  SER A 382      -6.173   6.299 429.166  0.25303.92           C
ATOM   2461  CB  SER A 382      -7.636   6.619 428.784  1.00303.92           C
ATOM   2462  OG  SER A 382      -7.731   7.907 428.195  1.00303.92           O
ATOM   2463  C   SER A 382      -5.967   5.542 430.451  1.00303.92           C
ATOM   2464  O   SER A 382      -5.298   4.510 430.492  1.00303.92           O
ATOM   2465  N   HYP A 383      -6.514   6.085 431.512  1.00343.00           N
ATOM   2466  CD  HYP A 383      -6.987   7.458 431.520  1.00343.00           C
ATOM   2467  CA  HYP A 383      -6.664   5.466 432.797  0.70343.00           C
ATOM   2468  CB  HYP A 383      -7.081   6.540 433.784  1.00343.00           C
ATOM   2469  CG  HYP A 383      -7.914   7.333 432.741  1.00343.00           C
ATOM   2470  OE  HYP A 383      -8.362   8.602 433.221  1.00343.00           O
ATOM   2471  C   HYP A 383      -5.700   4.469 433.332  1.00343.00           C
ATOM   2472  O   HYP A 383      -5.834   3.279 433.050  1.00343.00           O
ATOM   2473  N   GLY A 384      -4.754   4.946 434.162  1.00 35.50           N
ATOM   2474  CA  GLY A 384      -4.246   4.095 435.192  0.79 35.50           C
ATOM   2475  C   GLY A 384      -5.351   3.947 436.191  1.00 35.50           C
ATOM   2476  O   GLY A 384      -6.173   4.845 436.362  1.00 35.50           O
ATOM   2477  N   SER A 385      -5.395   2.789 436.874  1.00150.32           N
ATOM   2478  CA  SER A 385      -6.402   2.531 437.862  0.61150.32           C
ATOM   2479  CB  SER A 385      -6.809   1.047 437.890  1.00150.32           C
ATOM   2480  OG  SER A 385      -7.367   0.681 436.636  1.00150.32           O
ATOM   2481  C   SER A 385      -5.802   2.917 439.190  1.00150.32           C
ATOM   2482  O   SER A 385      -4.742   3.541 439.200  1.00150.32           O
ATOM   2483  N   HYP A 386      -6.406   2.618 440.322  1.00306.44           N
ATOM   2484  CD  HYP A 386      -7.723   2.066 440.487  1.00306.44           C
ATOM   2485  CA  HYP A 386      -5.871   2.926 441.601  0.62306.44           C
ATOM   2486  CB  HYP A 386      -7.083   3.471 442.398  1.00306.44           C
ATOM   2487  CG  HYP A 386      -8.198   3.275 441.300  1.00306.44           C
ATOM   2488  OE  HYP A 386      -8.314   4.443 440.486  1.00306.44           O
ATOM   2489  C   HYP A 386      -5.198   1.710 442.166  1.00306.44           C
ATOM   2490  O   HYP A 386      -5.478   0.630 441.648  1.00306.44           O
ATOM   2491  N   GLY A 387      -4.317   1.790 443.200  1.00 97.35           N
ATOM   2492  CA  GLY A 387      -3.785   2.971 443.839  0.82 97.35           C
ATOM   2493  C   GLY A 387      -3.440   2.512 445.241  1.00 97.35           C
ATOM   2494  O   GLY A 387      -4.121   1.639 445.775  1.00 97.35           O
ATOM   2495  N   PRO A 388      -2.412   3.046 445.863  1.00147.19           N
ATOM   2496  CA  PRO A 388      -2.025   2.638 447.207  0.63147.19           C
ATOM   2497  CD  PRO A 388      -1.278   3.554 445.114  1.00147.19           C
ATOM   2498  CB  PRO A 388      -0.518   2.831 447.270  1.00147.19           C
ATOM   2499  CG  PRO A 388      -0.234   3.875 446.191  1.00147.19           C
ATOM   2500  C   PRO A 388      -2.692   3.419 448.293  1.00147.19           C
ATOM   2501  O   PRO A 388      -3.492   4.311 448.016  1.00147.19           O
ATOM   2502  N   ASP A 389      -2.332   3.060 449.547  1.00180.37           N
ATOM   2503  CA  ASP A 389      -2.842   3.641 450.756  0.55180.37           C
ATOM   2504  CB  ASP A 389      -2.801   2.643 451.930  1.00180.37           C
ATOM   2505  CG  ASP A 389      -3.607   3.196 453.095  1.00180.37           C
ATOM   2506  OD1 ASP A 389      -3.651   2.512 454.153  1.00180.37           O
ATOM   2507  OD2 ASP A 389      -4.201   4.297 452.944  1.00180.37           O
ATOM   2508  C   ASP A 389      -1.993   4.814 451.124  1.00180.37           C
ATOM   2509  O   ASP A 389      -1.868   5.745 450.336  1.00180.37           O
ATOM   2510  N   GLY A 390      -1.416   4.809 452.352  1.00 95.85           N
ATOM   2511  CA  GLY A 390      -0.572   5.895 452.783  0.83 95.85           C
ATOM   2512  C   GLY A 390      -0.007   5.557 454.129  1.00 95.85           C
ATOM   2513  O   GLY A 390      -0.054   4.410 454.572  1.00 95.85           O
ATOM   2514  N   LYS A 391     -39.417   6.580 454.807  1.00288.74           N
ATOM   2515  CA  LYS A 391     -38.743   6.406 456.065  0.67288.74           C
ATOM   2516  CB  LYS A 391     -37.791   7.562 456.421  1.00288.74           C
ATOM   2517  CG  LYS A 391     -38.565   8.831 456.785  1.00288.74           C
ATOM   2518  CD  LYS A 391     -37.698   9.995 457.278  1.00288.74           C
ATOM   2519  CE  LYS A 391     -36.934   9.720 458.578  1.00288.74           C
ATOM   2520  NZ  LYS A 391     -35.852   8.735 458.355  1.00288.74           N
ATOM   2521  C   LYS A 391       0.256   6.353 457.202  1.00288.74           C
ATOM   2522  O   LYS A 391      -0.922   6.676 457.059  1.00288.74           O
ATOM   2523  N   THR A 392     -39.205   5.908 458.374  1.00 71.40           N
ATOM   2524  CA  THR A 392       0.004   5.869 459.592  0.47 71.40           C
ATOM   2525  CB  THR A 392       0.529   4.862 460.570  1.00 71.40           C
ATOM   2526  OG1 THR A 392       0.427   3.556 460.019  1.00 71.40           O
ATOM   2527  CG2 THR A 392      -0.278   4.962 461.872  1.00 71.40           C
ATOM   2528  C   THR A 392     -39.871   7.229 460.200  1.00 71.40           C
ATOM   2529  O   THR A 392     -38.807   7.846 460.204  1.00 71.40           O
ATOM   2530  N   GLY A 393      -1.035   7.740 460.714  1.00 31.48           N
ATOM   2531  CA  GLY A 393      -1.043   9.063 461.264  0.82 31.48           C
ATOM   2532  C   GLY A 393     -40.412   9.039 462.643  1.00 31.48           C
ATOM   2533  O   GLY A 393      -0.636   8.116 463.432  1.00 31.48           O
ATOM   2534  N   PRO A 394     -39.667  10.082 462.905  1.00139.69           N
ATOM   2535  CA  PRO A 394     -39.006  10.266 464.179  0.49139.69           C
ATOM   2536  CD  PRO A 394     -38.845  10.604 461.829  1.00139.69           C
ATOM   2537  CB  PRO A 394     -37.883  11.277 463.906  1.00139.69           C
ATOM   2538  CG  PRO A 394     -38.138  11.788 462.479  1.00139.69           C
ATOM   2539  C   PRO A 394     -39.913  10.764 465.275  1.00139.69           C
ATOM   2540  O   PRO A 394     -41.003  11.268 465.009  1.00139.69           O
ATOM   2541  N   HYP A 395     -39.439  10.556 466.485  1.00328.51           N
ATOM   2542  CD  HYP A 395     -38.246   9.751 466.676  1.00328.51           C
ATOM   2543  CA  HYP A 395     -39.978  11.014 467.738  0.50328.51           C
ATOM   2544  CB  HYP A 395     -39.280  10.217 468.827  1.00328.51           C
ATOM   2545  CG  HYP A 395     -37.904  10.242 468.099  1.00328.51           C
ATOM   2546  OE  HYP A 395     -37.393  11.577 468.093  1.00328.51           O
ATOM   2547  C   HYP A 395     -41.428  11.281 467.931  1.00328.51           C
ATOM   2548  O   HYP A 395      -2.285  10.791 467.164  1.00328.51           O
ATOM   2549  N   GLY A 396     -41.738  12.066 468.984  1.00 61.31           N
ATOM   2550  CA  GLY A 396      -3.125  12.307 469.357  0.49 61.31           C
ATOM   2551  C   GLY A 396      -3.122  13.172 470.583  1.00 61.31           C
ATOM   2552  O   GLY A 396     -42.058  13.640 471.055  1.00 61.31           O
ATOM   2553  N   PRO A 397      -4.310  13.392 471.075  1.00235.27           N
ATOM   2554  CA  PRO A 397      -4.518  14.206 472.254  0.82235.27           C
ATOM   2555  CD  PRO A 397      -5.438  13.466 470.161  1.00235.27           C
ATOM   2556  CB  PRO A 397      -5.986  14.636 472.178  1.00235.27           C
ATOM   2557  CG  PRO A 397      -6.292  14.627 470.674  1.00235.27           C
ATOM   2558  C   PRO A 397      -4.226  13.420 473.495  1.00235.27           C
ATOM   2559  O   PRO A 397      -3.784  12.282 473.393  1.00235.27           O
ATOM   2560  N   ALA A 398      -4.419  14.026 474.683  1.00183.03           N
ATOM   2561  CA  ALA A 398      -4.167  13.367 475.939  0.36183.03           C
ATOM   2562  CB  ALA A 398      -3.758  14.347 477.052  1.00183.03           C
ATOM   2563  C   ALA A 398      -5.405  12.661 476.412  1.00183.03           C
ATOM   2564  O   ALA A 398      -6.451  12.716 475.770  1.00183.03           O
ATOM   2565  N   GLY A 399      -5.286  11.969 477.572  1.00 79.04           N
ATOM   2566  CA  GLY A 399      -6.348  11.180 478.145  0.63 79.04           C
ATOM   2567  C   GLY A 399      -7.245  12.048 478.982  1.00 79.04           C
ATOM   2568  O   GLY A 399      -7.218  13.274 478.884  1.00 79.04           O
ATOM   2569  N   GLN A 400      -8.076  11.402 479.836  1.00239.09           N
ATOM   2570  CA  GLN A 400      -9.058  12.095 480.630  0.73239.09           C
ATOM   2571  CB  GLN A 400     -10.459  11.455 480.513  1.00239.09           C
ATOM   2572  CG  GLN A 400     -11.498  12.050 481.466  1.00239.09           C
ATOM   2573  CD  GLN A 400     -12.856  11.437 481.161  1.00239.09           C
ATOM   2574  OE1 GLN A 400     -13.852  11.752 481.810  1.00239.09           O
ATOM   2575  NE2 GLN A 400     -12.903  10.540 480.140  1.00239.09           N
ATOM   2576  C   GLN A 400      -8.645  12.137 482.081  1.00239.09           C
ATOM   2577  O   GLN A 400      -7.774  11.395 482.532  1.00239.09           O
ATOM   2578  N   ASP A 401      -9.302  13.055 482.830  1.00257.53           N
ATOM   2579  CA  ASP A 401      -9.045  13.413 484.203  0.46257.53           C
ATOM   2580  CB  ASP A 401      -9.866  14.669 484.577  1.00257.53           C
ATOM   2581  CG  ASP A 401      -9.478  15.223 485.942  1.00257.53           C
ATOM   2582  OD1 ASP A 401     -10.327  15.944 486.532  1.00257.53           O
ATOM   2583  OD2 ASP A 401      -8.334  14.968 486.401  1.00257.53           O
ATOM   2584  C   ASP A 401      -9.385  12.303 485.163  1.00257.53           C
ATOM   2585  O   ASP A 401     -10.175  11.411 484.858  1.00257.53           O
ATOM   2586  N   GLY A 402      -8.752  12.353 486.363  1.00 47.13           N
ATOM   2587  CA  GLY A 402      -8.905  11.372 487.411  0.15 47.13           C
ATOM   2588  C   GLY A 402     -10.072  11.724 488.292  1.00 47.13           C
ATOM   2589  O   GLY A 402     -10.769  12.709 488.053  1.00 47.13           O
ATOM   2590  N   ARG A 403     -10.298  10.914 489.358  1.00999.99           N
ATOM   2591  CA  ARG A 403     -11.441  11.114 490.215  0.54999.99           C
ATOM   2592  CB  ARG A 403     -12.462   9.969 490.096  1.00999.99           C
ATOM   2593  CG  ARG A 403     -13.701  10.198 490.961  1.00999.99           C
ATOM   2594  CD  ARG A 403     -14.603   8.969 491.092  1.00999.99           C
ATOM   2595  NE  ARG A 403     -15.739   9.357 491.974  1.00999.99           N
ATOM   2596  CZ  ARG A 403     -16.755   8.482 492.230  1.00999.99           C
ATOM   2597  NH1 ARG A 403     -16.754   7.240 491.665  1.00999.99           N
ATOM   2598  NH2 ARG A 403     -17.772   8.856 493.059  1.00999.99           N
ATOM   2599  C   ARG A 403     -11.045  11.143 491.669  1.00999.99           C
ATOM   2600  O   ARG A 403     -10.161  10.420 492.126  1.00999.99           O
ATOM   2601  N   HYP A 404     -11.704  12.026 492.378  1.00331.24           N
ATOM   2602  CD  HYP A 404     -12.569  13.005 491.747  1.00331.24           C
ATOM   2603  CA  HYP A 404     -11.671  12.195 493.805  0.82331.24           C
ATOM   2604  CB  HYP A 404     -12.295  13.540 494.109  1.00331.24           C
ATOM   2605  CG  HYP A 404     -13.386  13.368 493.006  1.00331.24           C
ATOM   2606  OE  HYP A 404     -14.266  12.302 493.374  1.00331.24           O
ATOM   2607  C   HYP A 404     -10.541  11.674 494.634  1.00331.24           C
ATOM   2608  O   HYP A 404      -9.387  11.748 494.216  1.00331.24           O
ATOM   2609  N   GLY A 405     -10.891  11.134 495.824  1.00 62.94           N
ATOM   2610  CA  GLY A 405      -9.940  10.634 496.776  0.44 62.94           C
ATOM   2611  C   GLY A 405     -10.706  10.311 498.020  1.00 62.94           C
ATOM   2612  O   GLY A 405     -11.899  10.597 498.122  1.00 62.94           O
ATOM   2613  N   PRO A 406     -10.045   9.699 498.964  1.00207.10           N
ATOM   2614  CA  PRO A 406     -10.714   9.355 500.193  0.19207.10           C
ATOM   2615  CD  PRO A 406      -9.021   8.725 498.620  1.00207.10           C
ATOM   2616  CB  PRO A 406      -9.831   8.288 500.841  1.00207.10           C
ATOM   2617  CG  PRO A 406      -9.187   7.589 499.637  1.00207.10           C
ATOM   2618  C   PRO A 406     -10.833  10.575 501.046  1.00207.10           C
ATOM   2619  O   PRO A 406     -10.201  11.593 500.770  1.00207.10           O
ATOM   2620  N   PRO A 407     -11.685  10.466 502.021  1.00130.57           N
ATOM   2621  CA  PRO A 407     -11.954  11.515 502.970  0.85130.57           C
ATOM   2622  CD  PRO A 407     -12.790   9.529 501.921  1.00130.57           C
ATOM   2623  CB  PRO A 407     -13.333  11.198 503.549  1.00130.57           C
ATOM   2624  CG  PRO A 407     -13.542   9.708 503.242  1.00130.57           C
ATOM   2625  C   PRO A 407     -10.897  11.429 504.035  1.00130.57           C
ATOM   2626  O   PRO A 407      -9.999  10.598 503.913  1.00130.57           O
ATOM   2627  N   GLY A 408     -10.983  12.282 505.081  1.00 44.68           N
ATOM   2628  CA  GLY A 408      -9.997  12.262 506.128  0.70 44.68           C
ATOM   2629  C   GLY A 408     -10.669  11.962 507.436  1.00 44.68           C
ATOM   2630  O   GLY A 408     -11.781  12.404 507.718  1.00 44.68           O
ATOM   2631  N   PRO A 409      -9.964  11.207 508.241  1.00302.01           N
ATOM   2632  CA  PRO A 409     -10.515  10.858 509.522  0.43302.01           C
ATOM   2633  CD  PRO A 409      -9.399  10.013 507.631  1.00302.01           C
ATOM   2634  CB  PRO A 409     -10.283   9.371 509.789  1.00302.01           C
ATOM   2635  CG  PRO A 409     -10.054   8.828 508.369  1.00302.01           C
ATOM   2636  C   PRO A 409     -10.913  11.810 510.600  1.00302.01           C
ATOM   2637  O   PRO A 409     -10.071  12.571 511.081  1.00302.01           O
ATOM   2638  N   HYP A 410     -12.162  11.739 510.975  1.00325.82           N
ATOM   2639  CD  HYP A 410     -13.076  10.759 510.435  1.00325.82           C
ATOM   2640  CA  HYP A 410     -12.796  12.486 512.003  0.68325.82           C
ATOM   2641  CB  HYP A 410     -13.232  11.371 512.927  1.00325.82           C
ATOM   2642  CG  HYP A 410     -13.853  10.510 511.774  1.00325.82           C
ATOM   2643  OE  HYP A 410     -14.044   9.128 512.088  1.00325.82           O
ATOM   2644  C   HYP A 410     -12.084  13.645 512.596  1.00325.82           C
ATOM   2645  O   HYP A 410     -11.571  14.486 511.859  1.00325.82           O
ATOM   2646  N   GLY A 411     -12.058  13.703 513.939  1.00 78.39           N
ATOM   2647  CA  GLY A 411     -11.556  14.863 514.598  0.85 78.39           C
ATOM   2648  C   GLY A 411     -11.658  14.618 516.064  1.00 78.39           C
ATOM   2649  O   GLY A 411     -11.768  13.479 516.514  1.00 78.39           O
ATOM   2650  N   ALA A 412     -11.627  15.709 516.850  1.00297.32           N
ATOM   2651  CA  ALA A 412     -11.670  15.592 518.274  0.45297.32           C
ATOM   2652  CB  ALA A 412     -10.827  16.508 519.183  1.00297.32           C
ATOM   2653  C   ALA A 412     -12.868  14.942 518.872  1.00297.32           C
ATOM   2654  O   ALA A 412     -13.986  15.055 518.371  1.00297.32           O
ATOM   2655  N   ARG A 413     -12.625  14.223 519.980  1.00999.99           N
ATOM   2656  CA  ARG A 413     -13.642  13.526 520.706  0.85999.99           C
ATOM   2657  CB  ARG A 413     -13.101  12.335 521.527  1.00999.99           C
ATOM   2658  CG  ARG A 413     -12.380  11.225 520.757  1.00999.99           C
ATOM   2659  CD  ARG A 413     -11.807  10.177 521.721  1.00999.99           C
ATOM   2660  NE  ARG A 413     -10.985  10.920 522.721  1.00999.99           N
ATOM   2661  CZ  ARG A 413     -10.496  10.306 523.840  1.00999.99           C
ATOM   2662  NH1 ARG A 413     -10.657   8.965 524.034  1.00999.99           N
ATOM   2663  NH2 ARG A 413      -9.844  11.053 524.779  1.00999.99           N
ATOM   2664  C   ARG A 413     -14.172  14.451 521.761  1.00999.99           C
ATOM   2665  O   ARG A 413     -13.643  15.541 521.971  1.00999.99           O
ATOM   2666  N   GLY A 414     -15.253  14.023 522.450  1.00 49.72           N
ATOM   2667  CA  GLY A 414     -15.817  14.794 523.526  0.85 49.72           C
ATOM   2668  C   GLY A 414     -14.959  14.598 524.727  1.00 49.72           C
ATOM   2669  O   GLY A 414     -14.228  13.615 524.835  1.00 49.72           O
ATOM   2670  N   GLN A 415     -15.034  15.556 525.668  1.00249.64           N
ATOM   2671  CA  GLN A 415     -14.319  15.420 526.897  0.15249.64           C
ATOM   2672  CB  GLN A 415     -13.706  16.723 527.433  1.00249.64           C
ATOM   2673  CG  GLN A 415     -14.737  17.798 527.768  1.00249.64           C
ATOM   2674  CD  GLN A 415     -13.972  18.979 528.348  1.00249.64           C
ATOM   2675  OE1 GLN A 415     -12.744  18.965 528.411  1.00249.64           O
ATOM   2676  NE2 GLN A 415     -14.713  20.029 528.791  1.00249.64           N
ATOM   2677  C   GLN A 415     -15.326  14.910 527.857  1.00249.64           C
ATOM   2678  O   GLN A 415     -16.492  14.744 527.511  1.00249.64           O
ATOM   2679  N   ALA A 416     -14.901  14.603 529.085  1.00205.20           N
ATOM   2680  CA  ALA A 416     -15.840  14.083 530.023  0.68205.20           C
ATOM   2681  CB  ALA A 416     -15.180  13.491 531.279  1.00205.20           C
ATOM   2682  C   ALA A 416     -16.735  15.199 530.449  1.00205.20           C
ATOM   2683  O   ALA A 416     -16.511  16.362 530.114  1.00205.20           O
ATOM   2684  N   GLY A 417     -17.800  14.845 531.193  1.00 66.95           N
ATOM   2685  CA  GLY A 417     -18.808  15.794 531.551  0.65 66.95           C
ATOM   2686  C   GLY A 417     -18.613  16.324 532.940  1.00 66.95           C
ATOM   2687  O   GLY A 417     -17.551  16.834 533.296  1.00 66.95           O
ATOM   2688  N   VAL A 418     -19.692  16.221 533.745  1.00238.09           N
ATOM   2689  CA  VAL A 418     -19.782  16.813 535.051  0.25238.09           C
ATOM   2690  CB  VAL A 418     -21.104  17.493 535.268  1.00238.09           C
ATOM   2691  CG1 VAL A 418     -21.273  18.803 534.487  1.00238.09           C
ATOM   2692  CG2 VAL A 418     -22.216  16.514 535.673  1.00238.09           C
ATOM   2693  C   VAL A 418     -19.650  15.786 536.140  1.00238.09           C
ATOM   2694  O   VAL A 418     -19.439  14.602 535.891  1.00238.09           O
ATOM   2695  N   MET A 419     -19.747  16.272 537.401  1.00300.34           N
ATOM   2696  CA  MET A 419     -19.554  15.492 538.599  0.18300.34           C
ATOM   2697  CB  MET A 419     -18.667  16.267 539.595  1.00300.34           C
ATOM   2698  CG  MET A 419     -19.263  17.617 540.014  1.00300.34           C
ATOM   2699  SD  MET A 419     -20.402  17.543 541.426  1.00300.34           S
ATOM   2700  CE  MET A 419     -19.021  17.739 542.593  1.00300.34           C
ATOM   2701  C   MET A 419     -20.871  15.168 539.253  1.00300.34           C
ATOM   2702  O   MET A 419     -21.912  15.714 538.891  1.00300.34           O
ATOM   2703  N   GLY A 420     -20.838  14.228 540.232  1.00 82.13           N
ATOM   2704  CA  GLY A 420     -22.020  13.795 540.937  0.26 82.13           C
ATOM   2705  C   GLY A 420     -21.904  14.236 542.395  1.00 82.13           C
ATOM   2706  O   GLY A 420     -20.803  14.441 542.903  1.00 82.13           O
ATOM   2707  N   PHE A 421     -23.065  14.396 543.089  1.00198.87           N
ATOM   2708  CA  PHE A 421     -23.191  15.010 544.405  0.73198.87           C
ATOM   2709  CB  PHE A 421     -24.657  15.292 544.783  1.00198.87           C
ATOM   2710  CG  PHE A 421     -25.293  16.212 543.801  1.00198.87           C
ATOM   2711  CD1 PHE A 421     -24.810  17.485 543.608  1.00198.87           C
ATOM   2712  CD2 PHE A 421     -26.407  15.804 543.104  1.00198.87           C
ATOM   2713  CE1 PHE A 421     -25.415  18.330 542.709  1.00198.87           C
ATOM   2714  CE2 PHE A 421     -27.016  16.647 542.205  1.00198.87           C
ATOM   2715  CZ  PHE A 421     -26.518  17.911 542.004  1.00198.87           C
ATOM   2716  C   PHE A 421     -22.682  14.333 545.677  1.00198.87           C
ATOM   2717  O   PHE A 421     -21.856  14.910 546.383  1.00198.87           O
ATOM   2718  N   HYP A 422     -23.108  13.132 545.973  1.00345.16           N
ATOM   2719  CD  HYP A 422     -23.826  12.349 545.010  1.00345.16           C
ATOM   2720  CA  HYP A 422     -23.011  12.420 547.239  0.35345.16           C
ATOM   2721  CB  HYP A 422     -24.341  11.600 547.213  1.00345.16           C
ATOM   2722  CG  HYP A 422     -25.011  12.240 545.949  1.00345.16           C
ATOM   2723  OE  HYP A 422     -26.088  11.467 545.414  1.00345.16           O
ATOM   2724  C   HYP A 422     -23.097  13.126 548.573  1.00345.16           C
ATOM   2725  O   HYP A 422     -22.720  14.291 548.690  1.00345.16           O
ATOM   2726  N   GLY A 423     -23.673  12.386 549.568  1.00190.56           N
ATOM   2727  CA  GLY A 423     -24.164  12.870 550.845  0.16190.56           C
ATOM   2728  C   GLY A 423     -25.432  12.098 551.136  1.00190.56           C
ATOM   2729  O   GLY A 423     -25.798  11.331 550.247  1.00190.56           O
ATOM   2730  N   PRO A 424     -26.189  12.148 552.239  1.00241.57           N
ATOM   2731  CA  PRO A 424     -25.970  12.851 553.499  0.67241.57           C
ATOM   2732  CD  PRO A 424     -27.611  11.885 552.057  1.00241.57           C
ATOM   2733  CB  PRO A 424     -27.355  13.196 554.036  1.00241.57           C
ATOM   2734  CG  PRO A 424     -28.249  12.110 553.433  1.00241.57           C
ATOM   2735  C   PRO A 424     -25.324  11.934 554.487  1.00241.57           C
ATOM   2736  O   PRO A 424     -24.814  10.875 554.123  1.00241.57           O
ATOM   2737  N   LYS A 425     -25.395  12.367 555.762  1.00276.41           N
ATOM   2738  CA  LYS A 425     -24.865  11.715 556.923  0.15276.41           C
ATOM   2739  CB  LYS A 425     -24.894  12.625 558.166  1.00276.41           C
ATOM   2740  CG  LYS A 425     -24.283  14.016 557.963  1.00276.41           C
ATOM   2741  CD  LYS A 425     -22.848  13.957 557.451  1.00276.41           C
ATOM   2742  CE  LYS A 425     -22.795  13.835 555.928  1.00276.41           C
ATOM   2743  NZ  LYS A 425     -21.595  13.083 555.511  1.00276.41           N
ATOM   2744  C   LYS A 425     -25.752  10.564 557.291  1.00276.41           C
ATOM   2745  O   LYS A 425     -26.762  10.299 556.640  1.00276.41           O
ATOM   2746  N   GLY A 426     -25.359   9.842 558.363  1.00 80.39           N
ATOM   2747  CA  GLY A 426     -26.106   8.722 558.864  0.38 80.39           C
ATOM   2748  C   GLY A 426     -26.929   9.191 560.043  1.00 80.39           C
ATOM   2749  O   GLY A 426     -27.489  10.286 560.015  1.00 80.39           O
ATOM   2750  N   ALA A 427     -27.017   8.369 561.122  1.00238.06           N
ATOM   2751  CA  ALA A 427     -27.883   8.688 562.237  0.78238.06           C
ATOM   2752  CB  ALA A 427     -28.956   7.621 562.512  1.00238.06           C
ATOM   2753  C   ALA A 427     -27.116   8.821 563.525  1.00238.06           C
ATOM   2754  O   ALA A 427     -25.910   8.592 563.595  1.00238.06           O
ATOM   2755  N   ALA A 428     -27.863   9.231 564.580  1.00216.60           N
ATOM   2756  CA  ALA A 428     -27.384   9.494 565.915  0.32216.60           C
ATOM   2757  CB  ALA A 428     -28.424  10.209 566.795  1.00216.60           C
ATOM   2758  C   ALA A 428     -27.049   8.219 566.622  1.00216.60           C
ATOM   2759  O   ALA A 428     -27.407   7.125 566.189  1.00216.60           O
ATOM   2760  N   GLY A 429     -26.315   8.365 567.747  1.00 78.84           N
ATOM   2761  CA  GLY A 429     -25.880   7.255 568.544  0.16 78.84           C
ATOM   2762  C   GLY A 429     -26.835   7.057 569.696  1.00 78.84           C
ATOM   2763  O   GLY A 429     -28.035   7.300 569.580  1.00 78.84           O
ATOM   2764  N   GLU A 430     -26.289   6.589 570.844  1.00232.97           N
ATOM   2765  CA  GLU A 430     -27.032   6.221 572.028  0.79232.97           C
ATOM   2766  CB  GLU A 430     -26.322   5.099 572.814  1.00232.97           C
ATOM   2767  CG  GLU A 430     -24.910   5.486 573.256  1.00232.97           C
ATOM   2768  CD  GLU A 430     -24.421   4.436 574.244  1.00232.97           C
ATOM   2769  OE1 GLU A 430     -25.076   4.285 575.311  1.00232.97           O
ATOM   2770  OE2 GLU A 430     -23.392   3.772 573.951  1.00232.97           O
ATOM   2771  C   GLU A 430     -27.211   7.386 572.983  1.00232.97           C
ATOM   2772  O   GLU A 430     -26.687   8.474 572.748  1.00232.97           O
ATOM   2773  N   HYP A 431     -27.977   7.185 574.057  1.00363.52           N
ATOM   2774  CD  HYP A 431     -28.685   5.938 574.319  1.00363.52           C
ATOM   2775  CA  HYP A 431     -28.264   8.163 575.069  0.49363.52           C
ATOM   2776  CB  HYP A 431     -29.424   7.658 575.910  1.00363.52           C
ATOM   2777  CG  HYP A 431     -28.984   6.158 575.822  1.00363.52           C
ATOM   2778  OE  HYP A 431     -27.845   5.894 576.646  1.00363.52           O
ATOM   2779  C   HYP A 431     -27.073   8.412 575.941  1.00363.52           C
ATOM   2780  O   HYP A 431     -27.183   9.225 576.857  1.00363.52           O
ATOM   2781  N   GLY A 432     -25.924   7.772 575.671  1.00118.92           N
ATOM   2782  CA  GLY A 432     -24.715   8.323 576.207  0.35118.92           C
ATOM   2783  C   GLY A 432     -24.484   7.804 577.588  1.00118.92           C
ATOM   2784  O   GLY A 432     -24.932   6.719 577.955  1.00118.92           O
ATOM   2785  N   LYS A 433     -23.752   8.608 578.384  1.00305.75           N
ATOM   2786  CA  LYS A 433     -23.325   8.223 579.696  0.84305.75           C
ATOM   2787  CB  LYS A 433     -22.317   9.201 580.306  1.00305.75           C
ATOM   2788  CG  LYS A 433     -21.573   8.762 581.559  1.00305.75           C
ATOM   2789  CD  LYS A 433     -20.560   9.853 581.896  1.00305.75           C
ATOM   2790  CE  LYS A 433     -19.636  10.132 580.707  1.00305.75           C
ATOM   2791  NZ  LYS A 433     -19.186  11.542 580.714  1.00305.75           N
ATOM   2792  C   LYS A 433     -24.479   8.156 580.632  1.00305.75           C
ATOM   2793  O   LYS A 433     -25.501   8.819 580.463  1.00305.75           O
ATOM   2794  N   ALA A 434     -24.308   7.299 581.652  1.00189.54           N
ATOM   2795  CA  ALA A 434     -25.271   7.091 582.685  0.69189.54           C
ATOM   2796  CB  ALA A 434     -25.160   5.714 583.362  1.00189.54           C
ATOM   2797  C   ALA A 434     -25.031   8.108 583.761  1.00189.54           C
ATOM   2798  O   ALA A 434     -24.220   9.021 583.607  1.00189.54           O
ATOM   2799  N   GLY A 435     -25.764   7.965 584.885  1.00 82.60           N
ATOM   2800  CA  GLY A 435     -25.712   8.905 585.970  0.15 82.60           C
ATOM   2801  C   GLY A 435     -24.440   8.793 586.747  1.00 82.60           C
ATOM   2802  O   GLY A 435     -23.648   7.868 586.573  1.00 82.60           O
ATOM   2803  N   GLU A 436     -24.244   9.784 587.645  1.00205.89           N
ATOM   2804  CA  GLU A 436     -23.062   9.897 588.449  0.73205.89           C
ATOM   2805  CB  GLU A 436     -22.200  11.074 587.964  1.00205.89           C
ATOM   2806  CG  GLU A 436     -21.762  10.838 586.512  1.00205.89           C
ATOM   2807  CD  GLU A 436     -21.189  12.120 585.926  1.00205.89           C
ATOM   2808  OE1 GLU A 436     -20.245  12.692 586.533  1.00205.89           O
ATOM   2809  OE2 GLU A 436     -21.696  12.545 584.853  1.00205.89           O
ATOM   2810  C   GLU A 436     -23.508  10.104 589.868  1.00205.89           C
ATOM   2811  O   GLU A 436     -24.696  10.286 590.129  1.00205.89           O
ATOM   2812  N   ARG A 437     -22.559  10.069 590.829  1.00169.22           N
ATOM   2813  CA  ARG A 437     -22.908  10.144 592.224  0.36169.22           C
ATOM   2814  CB  ARG A 437     -21.705  10.136 593.185  1.00169.22           C
ATOM   2815  CG  ARG A 437     -20.829   8.882 593.108  1.00169.22           C
ATOM   2816  CD  ARG A 437     -21.593   7.571 593.314  1.00169.22           C
ATOM   2817  NE  ARG A 437     -22.392   7.334 592.080  1.00169.22           N
ATOM   2818  CZ  ARG A 437     -23.751   7.229 592.134  1.00169.22           C
ATOM   2819  NH1 ARG A 437     -24.397   7.225 593.337  1.00169.22           N
ATOM   2820  NH2 ARG A 437     -24.462   7.146 590.972  1.00169.22           N
ATOM   2821  C   ARG A 437     -23.631  11.416 592.489  1.00169.22           C
ATOM   2822  O   ARG A 437     -23.373  12.453 591.879  1.00169.22           O
ATOM   2823  N   GLY A 438     -24.582  11.327 593.435  1.00 29.93           N
ATOM   2824  CA  GLY A 438     -25.363  12.446 593.851  0.16 29.93           C
ATOM   2825  C   GLY A 438     -24.739  12.940 595.112  1.00 29.93           C
ATOM   2826  O   GLY A 438     -23.544  13.227 595.154  1.00 29.93           O
ATOM   2827  N   VAL A 439     -25.546  13.058 596.182  1.00305.74           N
ATOM   2828  CA  VAL A 439     -25.028  13.583 597.405  0.40305.74           C
ATOM   2829  CB  VAL A 439     -24.279  14.893 597.347  1.00305.74           C
ATOM   2830  CG1 VAL A 439     -25.191  16.072 596.990  1.00305.74           C
ATOM   2831  CG2 VAL A 439     -22.959  14.894 598.137  1.00305.74           C
ATOM   2832  C   VAL A 439     -25.607  12.934 598.639  1.00305.74           C
ATOM   2833  O   VAL A 439     -26.140  11.836 598.482  1.00305.74           O
ATOM   2834  N   HYP A 440     -25.578  13.436 599.857  1.00285.42           N
ATOM   2835  CD  HYP A 440     -24.911  14.613 600.334  1.00285.42           C
ATOM   2836  CA  HYP A 440     -26.159  12.772 600.964  0.65285.42           C
ATOM   2837  CB  HYP A 440     -25.112  12.933 602.097  1.00285.42           C
ATOM   2838  CG  HYP A 440     -24.060  13.809 601.319  1.00285.42           C
ATOM   2839  OE  HYP A 440     -23.106  12.984 600.647  1.00285.42           O
ATOM   2840  C   HYP A 440     -27.509  13.345 601.206  1.00285.42           C
ATOM   2841  O   HYP A 440     -27.819  14.397 600.648  1.00285.42           O
ATOM   2842  N   GLY A 441     -28.335  12.665 602.016  1.00 32.85           N
ATOM   2843  CA  GLY A 441     -29.706  13.047 602.105  0.49 32.85           C
ATOM   2844  C   GLY A 441     -29.887  13.901 603.326  1.00 32.85           C
ATOM   2845  O   GLY A 441     -29.004  14.610 603.806  1.00 32.85           O
ATOM   2846  N   PRO A 442     -31.103  13.803 603.775  1.00216.47           N
ATOM   2847  CA  PRO A 442     -31.613  14.488 604.943  0.45216.47           C
ATOM   2848  CD  PRO A 442     -32.146  13.559 602.795  1.00216.47           C
ATOM   2849  CB  PRO A 442     -33.135  14.327 604.819  1.00216.47           C
ATOM   2850  CG  PRO A 442     -33.390  14.273 603.311  1.00216.47           C
ATOM   2851  C   PRO A 442     -31.083  13.852 606.195  1.00216.47           C
ATOM   2852  O   PRO A 442     -30.178  13.024 606.097  1.00216.47           O
ATOM   2853  N   HYP A 443     -31.613  14.207 607.348  1.00299.51           N
ATOM   2854  CD  HYP A 443     -32.557  15.274 607.531  1.00299.51           C
ATOM   2855  CA  HYP A 443     -31.266  13.667 608.617  0.85299.51           C
ATOM   2856  CB  HYP A 443     -31.306  14.875 609.588  1.00299.51           C
ATOM   2857  CG  HYP A 443     -31.635  15.989 608.522  1.00299.51           C
ATOM   2858  OE  HYP A 443     -32.246  17.152 609.086  1.00299.51           O
ATOM   2859  C   HYP A 443     -32.125  12.479 608.821  1.00299.51           C
ATOM   2860  O   HYP A 443     -33.304  12.616 609.141  1.00299.51           O
ATOM   2861  N   GLY A 444     -31.519  11.299 608.599  1.00 52.93           N
ATOM   2862  CA  GLY A 444     -32.257  10.120 608.297  0.81 52.93           C
ATOM   2863  C   GLY A 444     -32.863   9.651 609.569  1.00 52.93           C
ATOM   2864  O   GLY A 444     -32.832  10.345 610.584  1.00 52.93           O
ATOM   2865  N   ALA A 445     -33.445   8.442 609.530  1.00180.19           N
ATOM   2866  CA  ALA A 445     -34.082   7.909 610.691  0.63180.19           C
ATOM   2867  CB  ALA A 445     -34.794   6.570 610.453  1.00180.19           C
ATOM   2868  C   ALA A 445     -33.024   7.677 611.710  1.00180.19           C
ATOM   2869  O   ALA A 445     -31.833   7.666 611.403  1.00180.19           O
ATOM   2870  N   VAL A 446     -33.450   7.529 612.977  1.00 75.70           N
ATOM   2871  CA  VAL A 446     -32.508   7.304 614.025  0.82 75.70           C
ATOM   2872  CB  VAL A 446     -32.584   8.328 615.115  1.00 75.70           C
ATOM   2873  CG1 VAL A 446     -31.484   8.030 616.151  1.00 75.70           C
ATOM   2874  CG2 VAL A 446     -32.467   9.711 614.452  1.00 75.70           C
ATOM   2875  C   VAL A 446     -32.861   5.957 614.572  1.00 75.70           C
ATOM   2876  O   VAL A 446     -33.880   5.382 614.192  1.00 75.70           O
ATOM   2877  N   GLY A 447     -32.015   5.394 615.453  1.00 33.36           N
ATOM   2878  CA  GLY A 447     -32.265   4.066 615.922  0.85 33.36           C
ATOM   2879  C   GLY A 447     -33.145   4.097 617.125  1.00 33.36           C
ATOM   2880  O   GLY A 447     -33.779   5.086 617.491  1.00 33.36           O
ATOM   2881  N   PRO A 448     -33.169   2.932 617.700  1.00224.84           N
ATOM   2882  CA  PRO A 448     -33.932   2.668 618.889  0.65224.84           C
ATOM   2883  CD  PRO A 448     -33.019   1.740 616.875  1.00224.84           C
ATOM   2884  CB  PRO A 448     -33.881   1.144 619.042  1.00224.84           C
ATOM   2885  CG  PRO A 448     -33.791   0.631 617.598  1.00224.84           C
ATOM   2886  C   PRO A 448     -33.250   3.354 620.017  1.00224.84           C
ATOM   2887  O   PRO A 448     -32.204   3.955 619.788  1.00224.84           O
ATOM   2888  N   ALA A 449     -33.831   3.307 621.231  1.00204.77           N
ATOM   2889  CA  ALA A 449     -33.199   3.952 622.343  0.77204.77           C
ATOM   2890  CB  ALA A 449     -34.128   4.867 623.156  1.00204.77           C
ATOM   2891  C   ALA A 449     -32.687   2.894 623.264  1.00204.77           C
ATOM   2892  O   ALA A 449     -33.098   1.737 623.196  1.00204.77           O
ATOM   2893  N   GLY A 450     -31.737   3.280 624.140  1.00 78.67           N
ATOM   2894  CA  GLY A 450     -31.138   2.348 625.051  0.85 78.67           C
ATOM   2895  C   GLY A 450     -32.019   2.230 626.252  1.00 78.67           C
ATOM   2896  O   GLY A 450     -33.155   2.702 626.261  1.00 78.67           O
ATOM   2897  N   LYS A 451     -31.488   1.578 627.307  1.00326.88           N
ATOM   2898  CA  LYS A 451     -32.248   1.304 628.491  0.40326.88           C
ATOM   2899  CB  LYS A 451     -32.224  -0.187 628.846  1.00326.88           C
ATOM   2900  CG  LYS A 451     -33.073  -0.573 630.056  1.00326.88           C
ATOM   2901  CD  LYS A 451     -32.775  -2.012 630.481  1.00326.88           C
ATOM   2902  CE  LYS A 451     -33.504  -2.464 631.746  1.00326.88           C
ATOM   2903  NZ  LYS A 451     -33.438  -1.408 632.782  1.00326.88           N
ATOM   2904  C   LYS A 451     -31.612   1.987 629.668  1.00326.88           C
ATOM   2905  O   LYS A 451     -30.389   2.071 629.763  1.00326.88           O
ATOM   2906  N   ASP A 452     -32.458   2.482 630.598  1.00256.83           N
ATOM   2907  CA  ASP A 452     -32.026   3.000 631.870  0.83256.83           C
ATOM   2908  CB  ASP A 452     -31.283   1.918 632.680  1.00256.83           C
ATOM   2909  CG  ASP A 452     -31.330   2.223 634.173  1.00256.83           C
ATOM   2910  OD1 ASP A 452     -32.018   3.197 634.577  1.00256.83           O
ATOM   2911  OD2 ASP A 452     -30.691   1.454 634.938  1.00256.83           O
ATOM   2912  C   ASP A 452     -31.120   4.190 631.709  1.00256.83           C
ATOM   2913  O   ASP A 452     -30.561   4.443 630.643  1.00256.83           O
ATOM   2914  N   GLY A 453     -30.986   4.969 632.806  1.00105.57           N
ATOM   2915  CA  GLY A 453     -30.163   6.141 632.874  0.62105.57           C
ATOM   2916  C   GLY A 453     -30.290   6.622 634.285  1.00105.57           C
ATOM   2917  O   GLY A 453     -30.508   5.820 635.191  1.00105.57           O
ATOM   2918  N   GLU A 454     -30.150   7.942 634.530  1.00266.81           N
ATOM   2919  CA  GLU A 454     -30.282   8.381 635.886  0.36266.81           C
ATOM   2920  CB  GLU A 454     -29.469   9.631 636.267  1.00266.81           C
ATOM   2921  CG  GLU A 454     -29.674   9.997 637.743  1.00266.81           C
ATOM   2922  CD  GLU A 454     -28.841  11.227 638.075  1.00266.81           C
ATOM   2923  OE1 GLU A 454     -29.308  12.358 637.777  1.00266.81           O
ATOM   2924  OE2 GLU A 454     -27.728  11.050 638.639  1.00266.81           O
ATOM   2925  C   GLU A 454     -31.705   8.706 636.180  1.00266.81           C
ATOM   2926  O   GLU A 454     -32.409   9.308 635.371  1.00266.81           O
ATOM   2927  N   ALA A 455     -32.156   8.293 637.379  1.00281.58           N
ATOM   2928  CA  ALA A 455     -33.493   8.567 637.801  0.81281.58           C
ATOM   2929  CB  ALA A 455     -34.449   7.378 637.578  1.00281.58           C
ATOM   2930  C   ALA A 455     -33.448   8.860 639.267  1.00281.58           C
ATOM   2931  O   ALA A 455     -32.625   8.310 639.997  1.00281.58           O
ATOM   2932  N   GLY A 456     -34.353   9.750 639.730  1.00105.57           N
ATOM   2933  CA  GLY A 456     -34.455  10.047 641.131  0.85105.57           C
ATOM   2934  C   GLY A 456     -33.357  10.953 641.600  1.00105.57           C
ATOM   2935  O   GLY A 456     -32.592  10.598 642.496  1.00105.57           O
ATOM   2936  N   ALA A 457     -33.247  12.154 641.003  1.00 56.89           N
ATOM   2937  CA  ALA A 457     -32.261  13.098 641.445  0.48 56.89           C
ATOM   2938  CB  ALA A 457     -32.270  14.410 640.645  1.00 56.89           C
ATOM   2939  C   ALA A 457     -32.553  13.461 642.877  1.00 56.89           C
ATOM   2940  O   ALA A 457     -31.637  13.573 643.690  1.00 56.89           O
ATOM   2941  N   GLN A 458     -33.843  13.648 643.230  1.00235.87           N
ATOM   2942  CA  GLN A 458     -34.200  14.051 644.569  0.76235.87           C
ATOM   2943  CB  GLN A 458     -35.301  15.126 644.623  1.00235.87           C
ATOM   2944  CG  GLN A 458     -36.623  14.657 644.005  1.00235.87           C
ATOM   2945  CD  GLN A 458     -37.689  15.704 644.304  1.00235.87           C
ATOM   2946  OE1 GLN A 458     -38.119  15.852 645.446  1.00235.87           O
ATOM   2947  NE2 GLN A 458     -38.133  16.451 643.258  1.00235.87           N
ATOM   2948  C   GLN A 458     -34.756  12.873 645.308  1.00235.87           C
ATOM   2949  O   GLN A 458     -34.866  11.773 644.768  1.00235.87           O
ATOM   2950  N   GLY A 459     -35.087  13.096 646.600  1.00 92.87           N
ATOM   2951  CA  GLY A 459     -35.694  12.099 647.441  0.81 92.87           C
ATOM   2952  C   GLY A 459     -36.618  12.865 648.342  1.00 92.87           C
ATOM   2953  O   GLY A 459     -36.214  13.916 648.828  1.00 92.87           O
ATOM   2954  N   PRO A 460     -37.840  12.412 648.560  1.00178.59           N
ATOM   2955  CA  PRO A 460     -38.794  13.088 649.404  0.36178.59           C
ATOM   2956  CD  PRO A 460     -38.189  11.007 648.399  1.00178.59           C
ATOM   2957  CB  PRO A 460     -40.075  12.284 649.216  1.00178.59           C
ATOM   2958  CG  PRO A 460     -39.542  10.847 649.119  1.00178.59           C
ATOM   2959  C   PRO A 460     -38.401  13.053 650.853  1.00178.59           C
ATOM   2960  O   PRO A 460     -38.427  11.976 651.445  1.00178.59           O
ATOM   2961  N   HYP A 461     -38.047  14.179 651.405  1.00361.46           N
ATOM   2962  CD  HYP A 461     -37.698  15.341 650.606  1.00361.46           C
ATOM   2963  CA  HYP A 461     -37.866  14.451 652.793  0.85361.46           C
ATOM   2964  CB  HYP A 461     -37.070  15.732 652.932  1.00361.46           C
ATOM   2965  CG  HYP A 461     -37.799  16.399 651.726  1.00361.46           C
ATOM   2966  OE  HYP A 461     -39.161  16.661 652.076  1.00361.46           O
ATOM   2967  C   HYP A 461     -37.924  13.507 653.954  1.00361.46           C
ATOM   2968  O   HYP A 461     -37.618  12.324 653.820  1.00361.46           O
ATOM   2969  N   GLY A 462     -38.327  14.086 655.118  1.00 96.91           N
ATOM   2970  CA  GLY A 462     -38.976  13.371 656.186  0.85 96.91           C
ATOM   2971  C   GLY A 462     -38.529  13.937 657.510  1.00 96.91           C
ATOM   2972  O   GLY A 462     -37.362  14.275 657.701  1.00 96.91           O
ATOM   2973  N   PRO A 463     -39.468  14.054 658.423  1.00241.14           N
ATOM   2974  CA  PRO A 463     -39.179  14.568 659.751  0.15241.14           C
ATOM   2975  CD  PRO A 463     -40.812  14.413 657.996  1.00241.14           C
ATOM   2976  CB  PRO A 463     -40.506  15.121 660.266  1.00241.14           C
ATOM   2977  CG  PRO A 463     -41.276  15.483 658.989  1.00241.14           C
ATOM   2978  C   PRO A 463     -38.716  13.433 660.602  1.00241.14           C
ATOM   2979  O   PRO A 463     -38.763  12.286 660.160  1.00241.14           O
ATOM   2980  N   ALA A 464     -38.246  13.748 661.823  1.00287.72           N
ATOM   2981  CA  ALA A 464     -37.878  12.748 662.776  0.85287.72           C
ATOM   2982  CB  ALA A 464     -36.458  12.634 663.349  1.00287.72           C
ATOM   2983  C   ALA A 464     -39.018  12.188 663.572  1.00287.72           C
ATOM   2984  O   ALA A 464     -40.132  12.707 663.515  1.00287.72           O
ATOM   2985  N   GLY A 465     -38.775  11.099 664.331  1.00 69.27           N
ATOM   2986  CA  GLY A 465     -39.841  10.462 665.051  0.62 69.27           C
ATOM   2987  C   GLY A 465     -39.723  10.641 666.534  1.00 69.27           C
ATOM   2988  O   GLY A 465     -39.712  11.745 667.076  1.00 69.27           O
ATOM   2989  N   PRO A 466     -39.663   9.501 667.178  1.00233.63           N
ATOM   2990  CA  PRO A 466     -39.551   9.397 668.613  0.15233.63           C
ATOM   2991  CD  PRO A 466     -40.151   8.269 666.573  1.00233.63           C
ATOM   2992  CB  PRO A 466     -39.642   7.893 668.894  1.00233.63           C
ATOM   2993  CG  PRO A 466     -40.516   7.358 667.749  1.00233.63           C
ATOM   2994  C   PRO A 466     -38.264   9.984 669.054  1.00233.63           C
ATOM   2995  O   PRO A 466     -37.443  10.351 668.220  1.00233.63           O
ATOM   2996  N   ALA A 467     -38.107  10.132 670.377  1.00210.03           N
ATOM   2997  CA  ALA A 467     -36.923  10.710 670.925  0.84210.03           C
ATOM   2998  CB  ALA A 467     -36.971  12.240 671.030  1.00210.03           C
ATOM   2999  C   ALA A 467     -36.823  10.174 672.315  1.00210.03           C
ATOM   3000  O   ALA A 467     -37.397   9.133 672.632  1.00210.03           O
ATOM   3001  N   GLY A 468     -36.066  10.873 673.179  1.00 71.83           N
ATOM   3002  CA  GLY A 468     -35.860  10.402 674.517  0.73 71.83           C
ATOM   3003  C   GLY A 468     -37.182  10.283 675.200  1.00 71.83           C
ATOM   3004  O   GLY A 468     -38.107  11.054 674.952  1.00 71.83           O
ATOM   3005  N   GLU A 469      16.965  15.067   0.390  1.00212.89           N
ATOM   3006  CA  GLU A 469      15.767  14.834   1.139  0.76212.89           C
ATOM   3007  CB  GLU A 469      15.150  13.460   0.845  1.00212.89           C
ATOM   3008  CG  GLU A 469      16.179  12.332   0.943  1.00212.89           C
ATOM   3009  CD  GLU A 469      15.469  11.021   0.647  1.00212.89           C
ATOM   3010  OE1 GLU A 469     -39.525   5.176 675.333  1.00212.89           O
ATOM   3011  OE2 GLU A 469      15.658  10.057   1.435  1.00212.89           O
ATOM   3012  C   GLU A 469      16.128  14.875   2.582  1.00212.89           C
ATOM   3013  O   GLU A 469      16.890  14.028   3.049  1.00212.89           O
ATOM   3014  N   ARG A 470      15.556  15.862   3.311  1.00999.99           N
ATOM   3015  CA  ARG A 470      15.833  16.062   4.706  0.96999.99           C
ATOM   3016  CB  ARG A 470      15.073  15.110   5.665  1.00999.99           C
ATOM   3017  CG  ARG A 470      15.276  13.614   5.428  1.00999.99           C
ATOM   3018  CD  ARG A 470      14.552  12.737   6.463  1.00999.99           C
ATOM   3019  NE  ARG A 470      13.067  12.813   6.283  1.00999.99           N
ATOM   3020  CZ  ARG A 470      12.315  13.712   6.986  1.00999.99           C
ATOM   3021  NH1 ARG A 470      12.911  14.682   7.739  1.00999.99           N
ATOM   3022  NH2 ARG A 470      10.951  13.633   6.956  1.00999.99           N
ATOM   3023  C   ARG A 470      17.310  15.988   4.886  1.00999.99           C
ATOM   3024  O   ARG A 470      18.065  16.353   3.987  1.00999.99           O
ATOM   3025  N   GLY A 471      17.772  15.542   6.062  1.00 80.54           N
ATOM   3026  CA  GLY A 471      19.186  15.487   6.258  1.00 80.54           C
ATOM   3027  C   GLY A 471      19.403  14.877   7.600  1.00 80.54           C
ATOM   3028  O   GLY A 471      18.606  14.068   8.070  1.00 80.54           O
ATOM   3029  N   GLU A 472      20.516  15.261   8.247  1.00338.76           N
ATOM   3030  CA  GLU A 472      20.859  14.725   9.526  0.87338.76           C
ATOM   3031  CB  GLU A 472      22.224  14.050   9.760  1.00338.76           C
ATOM   3032  CG  GLU A 472      23.397  15.017   9.590  1.00338.76           C
ATOM   3033  CD  GLU A 472      24.688  14.213   9.657  1.00338.76           C
ATOM   3034  OE1 GLU A 472      25.411  14.182   8.626  1.00338.76           O
ATOM   3035  OE2 GLU A 472      24.966  13.618  10.732  1.00338.76           O
ATOM   3036  C   GLU A 472      20.099  15.232  10.701  1.00338.76           C
ATOM   3037  O   GLU A 472      19.389  16.233  10.626  1.00338.76           O
ATOM   3038  N   GLN A 473      20.226  14.492  11.814  1.00220.25           N
ATOM   3039  CA  GLN A 473      19.583  14.776  13.062  1.00220.25           C
ATOM   3040  CB  GLN A 473      19.383  13.464  13.834  1.00220.25           C
ATOM   3041  CG  GLN A 473      18.598  13.571  15.131  1.00220.25           C
ATOM   3042  CD  GLN A 473      18.450  12.148  15.654  1.00220.25           C
ATOM   3043  OE1 GLN A 473      19.403  11.553  16.155  1.00220.25           O
ATOM   3044  NE2 GLN A 473      17.224  11.576  15.514  1.00220.25           N
ATOM   3045  C   GLN A 473      20.499  15.692  13.824  1.00220.25           C
ATOM   3046  O   GLN A 473      21.638  15.914  13.414  1.00220.25           O
ATOM   3047  N   GLY A 474      20.018  16.276  14.941  1.00 52.82           N
ATOM   3048  CA  GLY A 474      20.829  17.202  15.688  1.00 52.82           C
ATOM   3049  C   GLY A 474      21.530  16.478  16.802  1.00 52.82           C
ATOM   3050  O   GLY A 474      21.596  15.250  16.835  1.00 52.82           O
ATOM   3051  N   PRO A 475      22.085  17.254  17.706  1.00226.50           N
ATOM   3052  CA  PRO A 475      22.792  16.704  18.837  0.86226.50           C
ATOM   3053  CD  PRO A 475      22.639  18.546  17.323  1.00226.50           C
ATOM   3054  CB  PRO A 475      23.722  17.807  19.336  1.00226.50           C
ATOM   3055  CG  PRO A 475      23.964  18.667  18.091  1.00226.50           C
ATOM   3056  C   PRO A 475      21.790  16.356  19.887  1.00226.50           C
ATOM   3057  O   PRO A 475      20.591  16.463  19.630  1.00226.50           O
ATOM   3058  N   ALA A 476      22.265  15.934  21.074  1.00180.48           N
ATOM   3059  CA  ALA A 476      21.385  15.593  22.152  0.79180.48           C
ATOM   3060  CB  ALA A 476      22.082  14.906  23.340  1.00180.48           C
ATOM   3061  C   ALA A 476      20.779  16.855  22.671  1.00180.48           C
ATOM   3062  O   ALA A 476      21.252  17.954  22.386  1.00180.48           O
ATOM   3063  N   GLY A 477      19.690  16.711  23.453  1.00 65.22           N
ATOM   3064  CA  GLY A 477      19.015  17.844  24.010  0.79 65.22           C
ATOM   3065  C   GLY A 477      19.861  18.299  25.161  1.00 65.22           C
ATOM   3066  O   GLY A 477      21.059  18.019  25.186  1.00 65.22           O
ATOM   3067  N   SER A 478      19.292  19.023  26.152  1.00163.14           N
ATOM   3068  CA  SER A 478      20.187  19.549  27.145  0.79163.14           C
ATOM   3069  CB  SER A 478      20.183  21.087  27.172  1.00163.14           C
ATOM   3070  OG  SER A 478      20.597  21.591  25.911  1.00163.14           O
ATOM   3071  C   SER A 478      19.863  19.103  28.548  1.00163.14           C
ATOM   3072  O   SER A 478      18.770  19.311  29.067  1.00163.14           O
ATOM   3073  N   HYP A 479      20.848  18.493  29.162  1.00337.81           N
ATOM   3074  CD  HYP A 479      22.124  18.257  28.525  1.00337.81           C
ATOM   3075  CA  HYP A 479      20.895  18.063  30.521  0.79337.81           C
ATOM   3076  CB  HYP A 479      22.078  18.881  31.007  1.00337.81           C
ATOM   3077  CG  HYP A 479      22.990  18.464  29.809  1.00337.81           C
ATOM   3078  OE  HYP A 479      24.166  19.249  29.596  1.00337.81           O
ATOM   3079  C   HYP A 479      19.700  18.070  31.410  1.00337.81           C
ATOM   3080  O   HYP A 479      18.649  17.562  31.022  1.00337.81           O
ATOM   3081  N   GLY A 480      19.872  18.621  32.633  1.00 60.89           N
ATOM   3082  CA  GLY A 480      18.981  18.296  33.705  0.79 60.89           C
ATOM   3083  C   GLY A 480      19.377  19.078  34.921  1.00 60.89           C
ATOM   3084  O   GLY A 480      20.065  20.094  34.827  1.00 60.89           O
ATOM   3085  N   PHE A 481      18.930  18.609  36.106  1.00148.43           N
ATOM   3086  CA  PHE A 481      19.200  19.282  37.343  0.79148.43           C
ATOM   3087  CB  PHE A 481      18.143  20.340  37.689  1.00148.43           C
ATOM   3088  CG  PHE A 481      18.304  21.379  36.635  1.00148.43           C
ATOM   3089  CD1 PHE A 481      19.239  22.376  36.794  1.00148.43           C
ATOM   3090  CD2 PHE A 481      17.553  21.342  35.482  1.00148.43           C
ATOM   3091  CE1 PHE A 481      19.411  23.334  35.824  1.00148.43           C
ATOM   3092  CE2 PHE A 481      17.722  22.300  34.510  1.00148.43           C
ATOM   3093  CZ  PHE A 481      18.651  23.298  34.680  1.00148.43           C
ATOM   3094  C   PHE A 481      19.258  18.251  38.408  1.00148.43           C
ATOM   3095  O   PHE A 481      19.400  17.063  38.130  1.00148.43           O
ATOM   3096  N   GLN A 482      19.130  18.670  39.668  1.00226.47           N
ATOM   3097  CA  GLN A 482      19.272  17.710  40.710  0.79226.47           C
ATOM   3098  CB  GLN A 482      20.513  18.084  41.545  1.00226.47           C
ATOM   3099  CG  GLN A 482      20.955  17.108  42.632  1.00226.47           C
ATOM   3100  CD  GLN A 482      22.325  17.615  43.072  1.00226.47           C
ATOM   3101  OE1 GLN A 482      23.183  17.891  42.234  1.00226.47           O
ATOM   3102  NE2 GLN A 482      22.550  17.761  44.405  1.00226.47           N
ATOM   3103  C   GLN A 482      18.033  17.736  41.546  1.00226.47           C
ATOM   3104  O   GLN A 482      17.162  18.584  41.359  1.00226.47           O
ATOM   3105  N   GLY A 483      17.924  16.778  42.486  1.00 53.96           N
ATOM   3106  CA  GLY A 483      16.744  16.666  43.292  0.79 53.96           C
ATOM   3107  C   GLY A 483      16.895  17.526  44.503  1.00 53.96           C
ATOM   3108  O   GLY A 483      17.620  18.519  44.510  1.00 53.96           O
ATOM   3109  N   LEU A 484      16.158  17.139  45.557  1.00310.29           N
ATOM   3110  CA  LEU A 484      16.081  17.839  46.803  0.79310.29           C
ATOM   3111  CB  LEU A 484      14.799  18.650  47.095  1.00310.29           C
ATOM   3112  CG  LEU A 484      14.826  20.070  46.494  1.00310.29           C
ATOM   3113  CD1 LEU A 484      15.119  20.207  44.993  1.00310.29           C
ATOM   3114  CD2 LEU A 484      14.053  21.141  47.275  1.00310.29           C
ATOM   3115  C   LEU A 484      17.032  17.396  47.894  1.00310.29           C
ATOM   3116  O   LEU A 484      17.718  16.393  47.702  1.00310.29           O
ATOM   3117  N   HYP A 485      17.147  18.067  49.028  1.00304.31           N
ATOM   3118  CD  HYP A 485      16.518  19.317  49.350  1.00304.31           C
ATOM   3119  CA  HYP A 485      18.030  17.715  50.091  0.86304.31           C
ATOM   3120  CB  HYP A 485      18.661  19.076  50.494  1.00304.31           C
ATOM   3121  CG  HYP A 485      17.863  20.013  49.512  1.00304.31           C
ATOM   3122  OE  HYP A 485      17.705  21.352  49.989  1.00304.31           O
ATOM   3123  C   HYP A 485      17.289  17.019  51.183  1.00304.31           C
ATOM   3124  O   HYP A 485      17.900  16.253  51.926  1.00304.31           O
ATOM   3125  N   GLY A 486      15.972  17.277  51.301  1.00 96.41           N
ATOM   3126  CA  GLY A 486      15.164  16.521  52.208  1.00 96.41           C
ATOM   3127  C   GLY A 486      14.959  17.301  53.472  1.00 96.41           C
ATOM   3128  O   GLY A 486      15.628  18.289  53.775  1.00 96.41           O
ATOM   3129  N   PRO A 487      14.005  16.792  54.205  1.00142.77           N
ATOM   3130  CA  PRO A 487      13.557  17.309  55.475  1.00142.77           C
ATOM   3131  CD  PRO A 487      13.560  15.427  53.985  1.00142.77           C
ATOM   3132  CB  PRO A 487      12.423  16.371  55.881  1.00142.77           C
ATOM   3133  CG  PRO A 487      12.877  15.022  55.297  1.00142.77           C
ATOM   3134  C   PRO A 487      14.665  17.181  56.471  1.00142.77           C
ATOM   3135  O   PRO A 487      15.647  16.495  56.191  1.00142.77           O
ATOM   3136  N   ALA A 488      14.528  17.859  57.628  1.00195.37           N
ATOM   3137  CA  ALA A 488      15.502  17.738  58.671  1.00195.37           C
ATOM   3138  CB  ALA A 488      15.332  18.715  59.847  1.00195.37           C
ATOM   3139  C   ALA A 488      15.360  16.348  59.204  1.00195.37           C
ATOM   3140  O   ALA A 488      14.393  15.652  58.896  1.00195.37           O
ATOM   3141  N   GLY A 489      16.346  15.896  60.002  1.00 56.94           N
ATOM   3142  CA  GLY A 489      16.352  14.537  60.461  0.86 56.94           C
ATOM   3143  C   GLY A 489      15.391  14.337  61.586  1.00 56.94           C
ATOM   3144  O   GLY A 489      14.686  15.230  62.055  1.00 56.94           O
ATOM   3145  N   PRO A 490      15.393  13.089  61.969  1.00122.25           N
ATOM   3146  CA  PRO A 490      14.580  12.564  63.038  0.89122.25           C
ATOM   3147  CD  PRO A 490      15.753  12.053  61.020  1.00122.25           C
ATOM   3148  CB  PRO A 490      14.702  11.037  62.916  1.00122.25           C
ATOM   3149  CG  PRO A 490      15.826  10.798  61.890  1.00122.25           C
ATOM   3150  C   PRO A 490      15.143  13.076  64.322  1.00122.25           C
ATOM   3151  O   PRO A 490      16.184  13.730  64.303  1.00122.25           O
ATOM   3152  N   HYP A 491      14.473  12.812  65.412  1.00280.49           N
ATOM   3153  CD  HYP A 491      13.209  12.140  65.460  1.00280.49           C
ATOM   3154  CA  HYP A 491      14.830  13.240  66.714  0.96280.49           C
ATOM   3155  CB  HYP A 491      13.488  13.732  67.315  1.00280.49           C
ATOM   3156  CG  HYP A 491      12.539  13.349  66.113  1.00280.49           C
ATOM   3157  OE  HYP A 491      11.201  13.056  66.525  1.00280.49           O
ATOM   3158  C   HYP A 491      15.539  12.146  67.439  1.00280.49           C
ATOM   3159  O   HYP A 491      15.480  11.001  66.995  1.00280.49           O
ATOM   3160  N   GLY A 492      16.234  12.480  68.540  1.00 46.78           N
ATOM   3161  CA  GLY A 492      17.083  11.514  69.171  0.79 46.78           C
ATOM   3162  C   GLY A 492      16.392  11.001  70.392  1.00 46.78           C
ATOM   3163  O   GLY A 492      15.168  11.055  70.498  1.00 46.78           O
ATOM   3164  N   GLU A 493      17.184  10.483  71.356  1.00259.65           N
ATOM   3165  CA  GLU A 493      16.604   9.985  72.567  0.79259.65           C
ATOM   3166  CB  GLU A 493      16.707   8.457  72.744  1.00259.65           C
ATOM   3167  CG  GLU A 493      16.020   7.969  74.025  1.00259.65           C
ATOM   3168  CD  GLU A 493      16.065   6.448  74.064  1.00259.65           C
ATOM   3169  OE1 GLU A 493      16.004   5.824  72.972  1.00259.65           O
ATOM   3170  OE2 GLU A 493      16.156   5.890  75.190  1.00259.65           O
ATOM   3171  C   GLU A 493      17.272  10.662  73.713  1.00259.65           C
ATOM   3172  O   GLU A 493      18.306  11.310  73.560  1.00259.65           O
ATOM   3173  N   ALA A 494      16.667  10.525  74.907  1.00223.01           N
ATOM   3174  CA  ALA A 494      17.153  11.200  76.068  0.79223.01           C
ATOM   3175  CB  ALA A 494      16.377  10.848  77.350  1.00223.01           C
ATOM   3176  C   ALA A 494      18.575  10.846  76.284  1.00223.01           C
ATOM   3177  O   ALA A 494      19.029   9.746  75.971  1.00223.01           O
ATOM   3178  N   GLY A 495      19.317  11.826  76.825  1.00 80.20           N
ATOM   3179  CA  GLY A 495      20.693  11.629  77.138  0.79 80.20           C
ATOM   3180  C   GLY A 495      20.653  10.933  78.467  1.00 80.20           C
ATOM   3181  O   GLY A 495      19.672  10.264  78.789  1.00 80.20           O
ATOM   3182  N   LYS A 496      21.717  11.065  79.278  1.00268.72           N
ATOM   3183  CA  LYS A 496      21.786  10.372  80.536  0.87268.72           C
ATOM   3184  CB  LYS A 496      23.239  10.196  81.006  1.00268.72           C
ATOM   3185  CG  LYS A 496      24.039  11.495  80.919  1.00268.72           C
ATOM   3186  CD  LYS A 496      25.489  11.340  81.377  1.00268.72           C
ATOM   3187  CE  LYS A 496      26.364  12.497  80.891  1.00268.72           C
ATOM   3188  NZ  LYS A 496      25.945  13.770  81.514  1.00268.72           N
ATOM   3189  C   LYS A 496      21.004  11.091  81.594  1.00268.72           C
ATOM   3190  O   LYS A 496      20.670  12.268  81.471  1.00268.72           O
ATOM   3191  N   HYP A 497      20.678  10.351  82.633  1.00333.62           N
ATOM   3192  CD  HYP A 497      20.918   8.942  82.740  1.00333.62           C
ATOM   3193  CA  HYP A 497      19.882  10.776  83.732  0.79333.62           C
ATOM   3194  CB  HYP A 497      18.866   9.618  83.916  1.00333.62           C
ATOM   3195  CG  HYP A 497      19.411   8.659  82.791  1.00333.62           C
ATOM   3196  OE  HYP A 497      19.117   7.281  83.033  1.00333.62           O
ATOM   3197  C   HYP A 497      20.558  11.250  84.983  1.00333.62           C
ATOM   3198  O   HYP A 497      20.628  10.493  85.950  1.00333.62           O
ATOM   3199  N   GLY A 498      21.022  12.517  84.986  1.00137.35           N
ATOM   3200  CA  GLY A 498      20.574  13.423  86.009  0.79137.35           C
ATOM   3201  C   GLY A 498      21.422  13.346  87.240  1.00137.35           C
ATOM   3202  O   GLY A 498      22.209  12.421  87.438  1.00137.35           O
ATOM   3203  N   GLU A 499      21.236  14.370  88.102  1.00323.38           N
ATOM   3204  CA  GLU A 499      21.880  14.511  89.376  0.92323.38           C
ATOM   3205  CB  GLU A 499      23.404  14.719  89.538  1.00323.38           C
ATOM   3206  CG  GLU A 499      24.228  13.484  89.157  1.00323.38           C
ATOM   3207  CD  GLU A 499      25.696  13.796  89.426  1.00323.38           C
ATOM   3208  OE1 GLU A 499      26.029  14.087  90.605  1.00323.38           O
ATOM   3209  OE2 GLU A 499      26.502  13.749  88.458  1.00323.38           O
ATOM   3210  C   GLU A 499      20.946  14.891  90.476  1.00323.38           C
ATOM   3211  O   GLU A 499      19.747  15.044  90.247  1.00323.38           O
ATOM   3212  N   GLN A 500      21.459  15.050  91.709  1.00297.57           N
ATOM   3213  CA  GLN A 500      20.580  15.335  92.807  0.79297.57           C
ATOM   3214  CB  GLN A 500      20.788  14.380  93.998  1.00297.57           C
ATOM   3215  CG  GLN A 500      22.173  14.485  94.648  1.00297.57           C
ATOM   3216  CD  GLN A 500      23.231  13.938  93.694  1.00297.57           C
ATOM   3217  OE1 GLN A 500      23.364  12.726  93.526  1.00297.57           O
ATOM   3218  NE2 GLN A 500      24.018  14.849  93.062  1.00297.57           N
ATOM   3219  C   GLN A 500      20.803  16.735  93.287  1.00297.57           C
ATOM   3220  O   GLN A 500      21.637  17.470  92.760  1.00297.57           O
ATOM   3221  N   GLY A 501      20.017  17.131  94.312  1.00 55.58           N
ATOM   3222  CA  GLY A 501      20.039  18.467  94.840  0.79 55.58           C
ATOM   3223  C   GLY A 501      20.939  18.521  96.032  1.00 55.58           C
ATOM   3224  O   GLY A 501      22.031  17.957  96.021  1.00 55.58           O
ATOM   3225  N   VAL A 502      20.490  19.239  97.088  1.00 68.36           N
ATOM   3226  CA  VAL A 502      21.303  19.464  98.252  0.79 68.36           C
ATOM   3227  CB  VAL A 502      21.112  20.851  98.788  1.00 68.36           C
ATOM   3228  CG1 VAL A 502      21.979  21.020 100.046  1.00 68.36           C
ATOM   3229  CG2 VAL A 502      21.448  21.845  97.662  1.00 68.36           C
ATOM   3230  C   VAL A 502      20.927  18.518  99.348  1.00 68.36           C
ATOM   3231  O   VAL A 502      19.912  18.677 100.024  1.00 68.36           O
ATOM   3232  N   HYP A 503      21.755  17.516  99.477  1.00320.27           N
ATOM   3233  CD  HYP A 503      22.815  17.258  98.548  1.00320.27           C
ATOM   3234  CA  HYP A 503      21.791  16.536 100.508  0.79320.27           C
ATOM   3235  CB  HYP A 503      23.211  16.639 101.029  1.00320.27           C
ATOM   3236  CG  HYP A 503      23.887  16.992  99.650  1.00320.27           C
ATOM   3237  OE  HYP A 503      24.933  16.120  99.213  1.00320.27           O
ATOM   3238  C   HYP A 503      20.683  16.514 101.511  1.00320.27           C
ATOM   3239  O   HYP A 503      19.966  15.520 101.555  1.00320.27           O
ATOM   3240  N   GLY A 504      20.530  17.572 102.338  1.00 71.10           N
ATOM   3241  CA  GLY A 504      19.483  17.568 103.326  0.79 71.10           C
ATOM   3242  C   GLY A 504      19.728  18.692 104.290  1.00 71.10           C
ATOM   3243  O   GLY A 504      20.578  19.548 104.052  1.00 71.10           O
ATOM   3244  N   ASP A 505      18.972  18.720 105.414  1.00171.95           N
ATOM   3245  CA  ASP A 505      19.110  19.799 106.357  0.88171.95           C
ATOM   3246  CB  ASP A 505      17.767  20.476 106.686  1.00171.95           C
ATOM   3247  CG  ASP A 505      18.058  21.754 107.458  1.00171.95           C
ATOM   3248  OD1 ASP A 505      19.246  21.981 107.811  1.00171.95           O
ATOM   3249  OD2 ASP A 505      17.092  22.525 107.704  1.00171.95           O
ATOM   3250  C   ASP A 505      19.757  19.293 107.632  1.00171.95           C
ATOM   3251  O   ASP A 505      20.858  18.746 107.600  1.00171.95           O
ATOM   3252  N   LEU A 506      19.067  19.452 108.790  1.00219.08           N
ATOM   3253  CA  LEU A 506      19.610  19.171 110.106  0.79219.08           C
ATOM   3254  CB  LEU A 506      18.589  19.257 111.259  1.00219.08           C
ATOM   3255  CG  LEU A 506      17.965  20.644 111.504  1.00219.08           C
ATOM   3256  CD1 LEU A 506      17.213  21.262 110.324  1.00219.08           C
ATOM   3257  CD2 LEU A 506      17.627  20.991 112.962  1.00219.08           C
ATOM   3258  C   LEU A 506      20.128  17.772 110.214  1.00219.08           C
ATOM   3259  O   LEU A 506      19.859  16.914 109.374  1.00219.08           O
ATOM   3260  N   GLY A 507      20.919  17.541 111.292  1.00 66.47           N
ATOM   3261  CA  GLY A 507      21.533  16.269 111.555  0.79 66.47           C
ATOM   3262  C   GLY A 507      21.038  15.711 112.870  1.00 66.47           C
ATOM   3263  O   GLY A 507      20.230  16.321 113.568  1.00 66.47           O
ATOM   3264  N   ALA A 508      21.559  14.508 113.212  1.00197.42           N
ATOM   3265  CA  ALA A 508      21.210  13.682 114.348  0.84197.42           C
ATOM   3266  CB  ALA A 508      21.586  12.216 114.055  1.00197.42           C
ATOM   3267  C   ALA A 508      21.890  14.162 115.614  1.00197.42           C
ATOM   3268  O   ALA A 508      22.559  15.195 115.582  1.00197.42           O
ATOM   3269  N   HYP A 509      21.760  13.467 116.746  1.00310.92           N
ATOM   3270  CD  HYP A 509      21.064  12.223 116.923  1.00310.92           C
ATOM   3271  CA  HYP A 509      22.257  13.870 118.019  1.00310.92           C
ATOM   3272  CB  HYP A 509      21.143  13.466 119.015  1.00310.92           C
ATOM   3273  CG  HYP A 509      20.145  12.822 117.982  1.00310.92           C
ATOM   3274  OE  HYP A 509      19.289  13.813 117.410  1.00310.92           O
ATOM   3275  C   HYP A 509      23.618  13.284 118.216  1.00310.92           C
ATOM   3276  O   HYP A 509      24.008  12.426 117.426  1.00310.92           O
ATOM   3277  N   GLY A 510      24.372  13.735 119.238  1.00 50.10           N
ATOM   3278  CA  GLY A 510      25.783  13.494 119.187  0.79 50.10           C
ATOM   3279  C   GLY A 510      26.258  12.983 120.514  1.00 50.10           C
ATOM   3280  O   GLY A 510      25.501  12.798 121.465  1.00 50.10           O
ATOM   3281  N   PRO A 511     -12.424  12.764 120.546  1.00306.84           N
ATOM   3282  CA  PRO A 511     -11.807  12.278 121.750  0.82306.84           C
ATOM   3283  CD  PRO A 511     -11.905  11.996 119.425  1.00306.84           C
ATOM   3284  CB  PRO A 511     -10.910  11.085 121.437  1.00306.84           C
ATOM   3285  CG  PRO A 511     -11.414  10.670 120.042  1.00306.84           C
ATOM   3286  C   PRO A 511     -11.708  13.084 123.001  1.00306.84           C
ATOM   3287  O   PRO A 511     -12.060  14.258 122.979  1.00306.84           O
ATOM   3288  N   SER A 512     -11.269  12.481 124.122  1.00177.59           N
ATOM   3289  CA  SER A 512     -11.172  13.271 125.310  0.87177.59           C
ATOM   3290  CB  SER A 512     -12.257  12.946 126.349  1.00177.59           C
ATOM   3291  OG  SER A 512     -13.537  13.228 125.802  1.00177.59           O
ATOM   3292  C   SER A 512      -9.836  13.021 125.931  1.00177.59           C
ATOM   3293  O   SER A 512      -9.112  12.109 125.535  1.00177.59           O
ATOM   3294  N   GLY A 513      -9.466  13.865 126.915  1.00 68.42           N
ATOM   3295  CA  GLY A 513      -8.172  13.764 127.523  0.79 68.42           C
ATOM   3296  C   GLY A 513      -8.230  12.934 128.762  1.00 68.42           C
ATOM   3297  O   GLY A 513      -9.265  12.376 129.126  1.00 68.42           O
ATOM   3298  N   ALA A 514      -7.063  12.853 129.433  1.00271.68           N
ATOM   3299  CA  ALA A 514      -6.901  12.156 130.671  0.79271.68           C
ATOM   3300  CB  ALA A 514      -6.077  10.857 130.788  1.00271.68           C
ATOM   3301  C   ALA A 514      -7.311  12.929 131.878  1.00271.68           C
ATOM   3302  O   ALA A 514      -7.829  14.039 131.768  1.00271.68           O
ATOM   3303  N   ARG A 515      -7.119  12.344 133.069  1.00248.47           N
ATOM   3304  CA  ARG A 515      -7.567  12.974 134.272  0.85248.47           C
ATOM   3305  CB  ARG A 515      -8.625  12.281 135.146  1.00248.47           C
ATOM   3306  CG  ARG A 515      -8.227  10.894 135.652  1.00248.47           C
ATOM   3307  CD  ARG A 515      -9.448  10.158 136.201  1.00248.47           C
ATOM   3308  NE  ARG A 515      -9.047   8.812 136.692  1.00248.47           N
ATOM   3309  CZ  ARG A 515     -10.026   7.941 137.072  1.00248.47           C
ATOM   3310  NH1 ARG A 515     -11.333   8.314 136.945  1.00248.47           N
ATOM   3311  NH2 ARG A 515      -9.710   6.712 137.575  1.00248.47           N
ATOM   3312  C   ARG A 515      -6.762  14.092 134.868  1.00248.47           C
ATOM   3313  O   ARG A 515      -5.669  14.417 134.407  1.00248.47           O
ATOM   3314  N   GLY A 516      -7.335  14.713 135.926  1.00 31.07           N
ATOM   3315  CA  GLY A 516      -6.771  15.848 136.603  0.86 31.07           C
ATOM   3316  C   GLY A 516      -5.619  15.383 137.428  1.00 31.07           C
ATOM   3317  O   GLY A 516      -5.380  14.185 137.572  1.00 31.07           O
ATOM   3318  N   GLU A 517      -4.869  16.350 137.994  1.00101.11           N
ATOM   3319  CA  GLU A 517      -3.667  16.022 138.697  1.00101.11           C
ATOM   3320  CB  GLU A 517      -2.899  17.270 139.158  1.00101.11           C
ATOM   3321  CG  GLU A 517      -2.378  18.077 137.970  1.00101.11           C
ATOM   3322  CD  GLU A 517      -1.463  17.163 137.168  1.00101.11           C
ATOM   3323  OE1 GLU A 517      -0.461  16.669 137.749  1.00101.11           O
ATOM   3324  OE2 GLU A 517      -1.760  16.938 135.964  1.00101.11           O
ATOM   3325  C   GLU A 517      -3.922  15.180 139.901  1.00101.11           C
ATOM   3326  O   GLU A 517      -3.368  14.087 140.014  1.00101.11           O
ATOM   3327  N   ARG A 518      -4.784  15.645 140.820  1.00999.99           N
ATOM   3328  CA  ARG A 518      -5.037  14.896 142.014  1.00999.99           C
ATOM   3329  CB  ARG A 518      -4.036  13.909 142.665  1.00999.99           C
ATOM   3330  CG  ARG A 518      -2.749  14.535 143.220  1.00999.99           C
ATOM   3331  CD  ARG A 518      -1.913  13.496 143.978  1.00999.99           C
ATOM   3332  NE  ARG A 518      -0.670  14.128 144.509  1.00999.99           N
ATOM   3333  CZ  ARG A 518       0.456  14.174 143.739  1.00999.99           C
ATOM   3334  NH1 ARG A 518       0.410  13.745 142.444  1.00999.99           N
ATOM   3335  NH2 ARG A 518       1.629  14.636 144.264  1.00999.99           N
ATOM   3336  C   ARG A 518      -6.058  15.471 142.909  1.00999.99           C
ATOM   3337  O   ARG A 518      -6.676  16.488 142.604  1.00999.99           O
ATOM   3338  N   GLY A 519      -6.264  14.810 144.055  1.00 26.21           N
ATOM   3339  CA  GLY A 519      -7.173  15.347 145.006  1.00 26.21           C
ATOM   3340  C   GLY A 519      -6.360  16.305 145.810  1.00 26.21           C
ATOM   3341  O   GLY A 519      -5.208  16.585 145.485  1.00 26.21           O
ATOM   3342  N   PHE A 520      -6.945  16.822 146.900  1.00130.06           N
ATOM   3343  CA  PHE A 520      -6.280  17.802 147.704  1.00130.06           C
ATOM   3344  CB  PHE A 520      -7.157  19.076 147.760  1.00130.06           C
ATOM   3345  CG  PHE A 520      -6.418  20.307 148.162  1.00130.06           C
ATOM   3346  CD1 PHE A 520      -5.574  20.913 147.258  1.00130.06           C
ATOM   3347  CD2 PHE A 520      -6.598  20.887 149.397  1.00130.06           C
ATOM   3348  CE1 PHE A 520      -4.889  22.058 147.590  1.00130.06           C
ATOM   3349  CE2 PHE A 520      -5.914  22.032 149.734  1.00130.06           C
ATOM   3350  CZ  PHE A 520      -5.056  22.616 148.833  1.00130.06           C
ATOM   3351  C   PHE A 520      -6.175  17.145 149.059  1.00130.06           C
ATOM   3352  O   PHE A 520      -6.662  16.024 149.189  1.00130.06           O
ATOM   3353  N   HYP A 521      -5.544  17.686 150.074  1.00319.14           N
ATOM   3354  CD  HYP A 521      -4.643  18.800 150.038  1.00319.14           C
ATOM   3355  CA  HYP A 521      -5.526  17.104 151.372  1.00319.14           C
ATOM   3356  CB  HYP A 521      -4.058  17.242 151.843  1.00319.14           C
ATOM   3357  CG  HYP A 521      -3.477  17.953 150.564  1.00319.14           C
ATOM   3358  OE  HYP A 521      -3.055  16.980 149.608  1.00319.14           O
ATOM   3359  C   HYP A 521      -6.575  17.698 152.267  1.00319.14           C
ATOM   3360  O   HYP A 521      -6.231  18.181 153.344  1.00319.14           O
ATOM   3361  N   GLY A 522      -7.852  17.670 151.827  1.00121.25           N
ATOM   3362  CA  GLY A 522      -8.961  17.482 152.727  0.93121.25           C
ATOM   3363  C   GLY A 522      -9.169  18.678 153.602  1.00121.25           C
ATOM   3364  O   GLY A 522      -8.943  19.826 153.222  1.00121.25           O
ATOM   3365  N   GLU A 523      -9.619  18.365 154.834  1.00212.41           N
ATOM   3366  CA  GLU A 523      -9.902  19.306 155.873  0.79212.41           C
ATOM   3367  CB  GLU A 523     -11.095  18.861 156.757  1.00212.41           C
ATOM   3368  CG  GLU A 523     -11.834  19.968 157.537  1.00212.41           C
ATOM   3369  CD  GLU A 523     -10.983  20.589 158.639  1.00212.41           C
ATOM   3370  OE1 GLU A 523     -10.659  19.873 159.624  1.00212.41           O
ATOM   3371  OE2 GLU A 523     -10.660  21.800 158.515  1.00212.41           O
ATOM   3372  C   GLU A 523      -8.667  19.310 156.716  1.00212.41           C
ATOM   3373  O   GLU A 523      -7.577  19.599 156.225  1.00212.41           O
ATOM   3374  N   ARG A 524      -8.802  18.994 158.018  1.00999.99           N
ATOM   3375  CA  ARG A 524      -7.646  18.984 158.861  0.79999.99           C
ATOM   3376  CB  ARG A 524      -7.486  20.294 159.659  1.00999.99           C
ATOM   3377  CG  ARG A 524      -6.045  20.559 160.105  1.00999.99           C
ATOM   3378  CD  ARG A 524      -5.806  22.031 160.460  1.00999.99           C
ATOM   3379  NE  ARG A 524      -6.184  22.842 159.264  1.00999.99           N
ATOM   3380  CZ  ARG A 524      -5.267  23.144 158.297  1.00999.99           C
ATOM   3381  NH1 ARG A 524      -3.965  22.752 158.426  1.00999.99           N
ATOM   3382  NH2 ARG A 524      -5.655  23.841 157.188  1.00999.99           N
ATOM   3383  C   ARG A 524      -7.774  17.781 159.754  1.00999.99           C
ATOM   3384  O   ARG A 524      -8.598  16.906 159.495  1.00999.99           O
ATOM   3385  N   GLY A 525      -6.954  17.687 160.821  1.00 31.30           N
ATOM   3386  CA  GLY A 525      -6.940  16.496 161.631  0.79 31.30           C
ATOM   3387  C   GLY A 525      -8.145  16.446 162.523  1.00 31.30           C
ATOM   3388  O   GLY A 525      -9.032  17.295 162.446  1.00 31.30           O
ATOM   3389  N   VAL A 526      -8.191  15.416 163.403  1.00172.56           N
ATOM   3390  CA  VAL A 526      -9.329  15.195 164.257  0.79172.56           C
ATOM   3391  CB  VAL A 526     -10.030  13.890 163.968  1.00172.56           C
ATOM   3392  CG1 VAL A 526     -11.293  13.592 164.796  1.00172.56           C
ATOM   3393  CG2 VAL A 526      -9.713  13.270 162.601  1.00172.56           C
ATOM   3394  C   VAL A 526      -8.837  15.103 165.667  1.00172.56           C
ATOM   3395  O   VAL A 526      -7.633  15.089 165.920  1.00172.56           O
ATOM   3396  N   GLN A 527      -9.781  15.047 166.630  1.00196.53           N
ATOM   3397  CA  GLN A 527      -9.434  14.958 168.017  0.79196.53           C
ATOM   3398  CB  GLN A 527     -10.644  14.768 168.945  1.00196.53           C
ATOM   3399  CG  GLN A 527     -10.254  14.674 170.421  1.00196.53           C
ATOM   3400  CD  GLN A 527     -11.543  14.646 171.227  1.00196.53           C
ATOM   3401  OE1 GLN A 527     -11.687  15.362 172.217  1.00196.53           O
ATOM   3402  NE2 GLN A 527     -12.512  13.800 170.788  1.00196.53           N
ATOM   3403  C   GLN A 527      -8.507  13.791 168.188  1.00196.53           C
ATOM   3404  O   GLN A 527      -8.593  12.800 167.463  1.00196.53           O
ATOM   3405  N   GLY A 528      -7.566  13.906 169.150  1.00 56.26           N
ATOM   3406  CA  GLY A 528      -6.560  12.897 169.345  0.79 56.26           C
ATOM   3407  C   GLY A 528      -6.955  11.955 170.439  1.00 56.26           C
ATOM   3408  O   GLY A 528      -8.113  11.838 170.835  1.00 56.26           O
ATOM   3409  N   PRO A 529      -5.942  11.261 170.901  1.00211.24           N
ATOM   3410  CA  PRO A 529      -6.097  10.288 171.955  0.79211.24           C
ATOM   3411  CD  PRO A 529      -4.855  10.900 170.001  1.00211.24           C
ATOM   3412  CB  PRO A 529      -4.888   9.360 171.831  1.00211.24           C
ATOM   3413  CG  PRO A 529      -4.517   9.448 170.343  1.00211.24           C
ATOM   3414  C   PRO A 529      -6.165  10.984 173.278  1.00211.24           C
ATOM   3415  O   PRO A 529      -6.123  12.214 173.312  1.00211.24           O
ATOM   3416  N   HYP A 530      -6.268  10.233 174.343  1.00282.15           N
ATOM   3417  CD  HYP A 530      -6.347   8.801 174.333  1.00282.15           C
ATOM   3418  CA  HYP A 530      -6.412  10.708 175.671  0.89282.15           C
ATOM   3419  CB  HYP A 530      -7.509   9.779 176.261  1.00282.15           C
ATOM   3420  CG  HYP A 530      -7.711   8.827 175.019  1.00282.15           C
ATOM   3421  OE  HYP A 530      -8.145   7.511 175.373  1.00282.15           O
ATOM   3422  C   HYP A 530      -5.105  10.720 176.387  1.00282.15           C
ATOM   3423  O   HYP A 530      -4.136  10.163 175.874  1.00282.15           O
ATOM   3424  N   GLY A 531      -5.057  11.366 177.567  1.00 32.07           N
ATOM   3425  CA  GLY A 531      -3.796  11.672 178.168  0.79 32.07           C
ATOM   3426  C   GLY A 531      -3.472  10.653 179.214  1.00 32.07           C
ATOM   3427  O   GLY A 531      -4.088   9.597 179.350  1.00 32.07           O
ATOM   3428  N   PRO A 532      -2.436  11.012 179.920  1.00129.21           N
ATOM   3429  CA  PRO A 532      -1.884  10.238 181.005  0.79129.21           C
ATOM   3430  CD  PRO A 532      -1.465  11.934 179.361  1.00129.21           C
ATOM   3431  CB  PRO A 532      -0.471  10.800 181.214  1.00129.21           C
ATOM   3432  CG  PRO A 532      -0.489  12.170 180.515  1.00129.21           C
ATOM   3433  C   PRO A 532      -2.747  10.479 182.198  1.00129.21           C
ATOM   3434  O   PRO A 532      -3.595  11.363 182.141  1.00129.21           O
ATOM   3435  N   ALA A 533      -2.557   9.691 183.273  1.00188.60           N
ATOM   3436  CA  ALA A 533      -3.302   9.833 184.494  0.79188.60           C
ATOM   3437  CB  ALA A 533      -3.343   8.541 185.329  1.00188.60           C
ATOM   3438  C   ALA A 533      -2.635  10.898 185.320  1.00188.60           C
ATOM   3439  O   ALA A 533      -1.634  11.475 184.897  1.00188.60           O
ATOM   3440  N   GLY A 534      -3.186  11.207 186.521  1.00 77.01           N
ATOM   3441  CA  GLY A 534      -2.650  12.305 187.286  0.86 77.01           C
ATOM   3442  C   GLY A 534      -2.125  11.886 188.628  1.00 77.01           C
ATOM   3443  O   GLY A 534      -2.374  10.809 189.167  1.00 77.01           O
ATOM   3444  N   PRO A 535      -1.374  12.837 189.127  1.00199.29           N
ATOM   3445  CA  PRO A 535      -0.736  12.709 190.410  1.00199.29           C
ATOM   3446  CD  PRO A 535      -0.383  13.353 188.184  1.00199.29           C
ATOM   3447  CB  PRO A 535       0.744  13.062 190.304  1.00199.29           C
ATOM   3448  CG  PRO A 535       0.764  13.932 189.037  1.00199.29           C
ATOM   3449  C   PRO A 535      -1.465  12.631 191.712  1.00199.29           C
ATOM   3450  O   PRO A 535      -2.682  12.795 191.732  1.00199.29           O
ATOM   3451  N   ARG A 536      -0.742  12.332 192.804  1.00999.99           N
ATOM   3452  CA  ARG A 536      -1.341  12.223 194.102  0.81999.99           C
ATOM   3453  CB  ARG A 536      -0.541  11.320 195.046  1.00999.99           C
ATOM   3454  CG  ARG A 536      -0.489   9.871 194.571  1.00999.99           C
ATOM   3455  CD  ARG A 536       0.518   9.042 195.367  1.00999.99           C
ATOM   3456  NE  ARG A 536       0.038   8.960 196.773  1.00999.99           N
ATOM   3457  CZ  ARG A 536      -0.659   7.861 197.181  1.00999.99           C
ATOM   3458  NH1 ARG A 536      -0.833   6.818 196.318  1.00999.99           N
ATOM   3459  NH2 ARG A 536      -1.171   7.803 198.445  1.00999.99           N
ATOM   3460  C   ARG A 536      -1.353  13.576 194.737  1.00999.99           C
ATOM   3461  O   ARG A 536      -0.676  14.501 194.289  1.00999.99           O
ATOM   3462  N   GLY A 537      -2.157  13.716 195.809  1.00 49.58           N
ATOM   3463  CA  GLY A 537      -2.251  14.958 196.516  1.00 49.58           C
ATOM   3464  C   GLY A 537      -1.286  14.928 197.668  1.00 49.58           C
ATOM   3465  O   GLY A 537      -0.328  14.157 197.677  1.00 49.58           O
ATOM   3466  N   ALA A 538      -1.541  15.787 198.680  1.00183.54           N
ATOM   3467  CA  ALA A 538      -0.658  15.967 199.802  1.00183.54           C
ATOM   3468  CB  ALA A 538      -0.744  17.364 200.442  1.00183.54           C
ATOM   3469  C   ALA A 538      -0.911  14.977 200.910  1.00183.54           C
ATOM   3470  O   ALA A 538      -1.686  14.029 200.794  1.00183.54           O
ATOM   3471  N   ASN A 539      -0.178  15.231 202.017  1.00148.08           N
ATOM   3472  CA  ASN A 539      -0.034  14.479 203.240  1.00148.08           C
ATOM   3473  CB  ASN A 539       0.995  15.195 204.137  1.00148.08           C
ATOM   3474  CG  ASN A 539       1.114  14.525 205.496  1.00148.08           C
ATOM   3475  OD1 ASN A 539       1.382  13.330 205.607  1.00148.08           O
ATOM   3476  ND2 ASN A 539       0.919  15.344 206.565  1.00148.08           N
ATOM   3477  C   ASN A 539      -1.283  14.293 204.052  1.00148.08           C
ATOM   3478  O   ASN A 539      -1.480  13.211 204.596  1.00148.08           O
ATOM   3479  N   GLY A 540      -2.162  15.298 204.208  1.00125.79           N
ATOM   3480  CA  GLY A 540      -3.274  15.063 205.094  1.00125.79           C
ATOM   3481  C   GLY A 540      -2.784  15.473 206.453  1.00125.79           C
ATOM   3482  O   GLY A 540      -1.624  15.860 206.590  1.00125.79           O
ATOM   3483  N   ALA A 541      -3.627  15.402 207.509  1.00230.81           N
ATOM   3484  CA  ALA A 541      -3.130  15.881 208.771  1.00230.81           C
ATOM   3485  CB  ALA A 541      -3.884  17.127 209.270  1.00230.81           C
ATOM   3486  C   ALA A 541      -3.217  14.827 209.836  1.00230.81           C
ATOM   3487  O   ALA A 541      -4.242  14.177 210.037  1.00230.81           O
ATOM   3488  N   HYP A 542      -2.101  14.677 210.511  1.00352.58           N
ATOM   3489  CD  HYP A 542      -0.923  15.463 210.267  1.00352.58           C
ATOM   3490  CA  HYP A 542      -1.852  13.808 211.610  1.00352.58           C
ATOM   3491  CB  HYP A 542      -1.435  14.758 212.709  1.00352.58           C
ATOM   3492  CG  HYP A 542      -0.609  15.725 211.781  1.00352.58           C
ATOM   3493  OE  HYP A 542       0.796  15.756 212.047  1.00352.58           O
ATOM   3494  C   HYP A 542      -2.830  12.759 211.914  1.00352.58           C
ATOM   3495  O   HYP A 542      -2.721  11.643 211.409  1.00352.58           O
ATOM   3496  N   GLY A 543      -3.780  13.117 212.772  1.00100.79           N
ATOM   3497  CA  GLY A 543      -4.590  12.129 213.372  1.00100.79           C
ATOM   3498  C   GLY A 543      -5.071  12.761 214.613  1.00100.79           C
ATOM   3499  O   GLY A 543      -4.449  13.676 215.152  1.00100.79           O
ATOM   3500  N   ASN A 544      -6.211  12.277 215.095  1.00189.51           N
ATOM   3501  CA  ASN A 544      -6.733  12.787 216.312  1.00189.51           C
ATOM   3502  CB  ASN A 544      -8.181  12.371 216.615  1.00189.51           C
ATOM   3503  CG  ASN A 544      -9.080  13.060 215.602  1.00189.51           C
ATOM   3504  OD1 ASN A 544      -8.613  13.577 214.589  1.00189.51           O
ATOM   3505  ND2 ASN A 544     -10.409  13.086 215.889  1.00189.51           N
ATOM   3506  C   ASN A 544      -5.888  12.306 217.448  1.00189.51           C
ATOM   3507  O   ASN A 544      -5.201  11.290 217.382  1.00189.51           O
ATOM   3508  N   ASP A 545      -5.856  13.109 218.519  1.00182.46           N
ATOM   3509  CA  ASP A 545      -5.059  12.791 219.659  1.00182.46           C
ATOM   3510  CB  ASP A 545      -4.075  13.855 220.189  1.00182.46           C
ATOM   3511  CG  ASP A 545      -2.944  13.998 219.180  1.00182.46           C
ATOM   3512  OD1 ASP A 545      -2.947  13.237 218.176  1.00182.46           O
ATOM   3513  OD2 ASP A 545      -2.060  14.869 219.400  1.00182.46           O
ATOM   3514  C   ASP A 545      -5.414  11.729 220.632  1.00182.46           C
ATOM   3515  O   ASP A 545      -4.549  10.949 221.015  1.00182.46           O
ATOM   3516  N   GLY A 546      -6.679  11.672 221.088  1.00110.78           N
ATOM   3517  CA  GLY A 546      -6.997  10.709 222.104  0.79110.78           C
ATOM   3518  C   GLY A 546      -7.691  11.439 223.213  1.00110.78           C
ATOM   3519  O   GLY A 546      -8.333  12.463 222.985  1.00110.78           O
ATOM   3520  N   ALA A 547      -7.570  10.929 224.457  1.00243.33           N
ATOM   3521  CA  ALA A 547      -8.288  11.538 225.540  0.95243.33           C
ATOM   3522  CB  ALA A 547      -9.663  10.897 225.794  1.00243.33           C
ATOM   3523  C   ALA A 547      -7.516  11.441 226.832  1.00243.33           C
ATOM   3524  O   ALA A 547      -6.303  11.244 226.839  1.00243.33           O
ATOM   3525  N   LYS A 548      -8.215  11.662 227.974  1.00290.52           N
ATOM   3526  CA  LYS A 548      -7.589  11.631 229.275  0.97290.52           C
ATOM   3527  CB  LYS A 548      -8.207  12.568 230.325  1.00290.52           C
ATOM   3528  CG  LYS A 548      -9.537  12.058 230.893  1.00290.52           C
ATOM   3529  CD  LYS A 548      -9.902  12.783 232.189  1.00290.52           C
ATOM   3530  CE  LYS A 548      -9.873  14.303 232.043  1.00290.52           C
ATOM   3531  NZ  LYS A 548      -9.939  14.941 233.376  1.00290.52           N
ATOM   3532  C   LYS A 548      -7.770  10.274 229.872  1.00290.52           C
ATOM   3533  O   LYS A 548      -8.430   9.404 229.304  1.00290.52           O
ATOM   3534  N   GLY A 549      -7.147  10.068 231.050  1.00 65.02           N
ATOM   3535  CA  GLY A 549      -7.254   8.821 231.748  0.79 65.02           C
ATOM   3536  C   GLY A 549      -8.244   8.959 232.867  1.00 65.02           C
ATOM   3537  O   GLY A 549      -8.961   9.953 232.974  1.00 65.02           O
ATOM   3538  N   ASP A 550      -8.274   7.931 233.742  1.00248.80           N
ATOM   3539  CA  ASP A 550      -9.130   7.883 234.892  0.79248.80           C
ATOM   3540  CB  ASP A 550     -10.089   6.707 235.185  1.00248.80           C
ATOM   3541  CG  ASP A 550     -11.157   6.634 234.108  1.00248.80           C
ATOM   3542  OD1 ASP A 550     -11.237   5.572 233.434  1.00248.80           O
ATOM   3543  OD2 ASP A 550     -11.915   7.628 233.952  1.00248.80           O
ATOM   3544  C   ASP A 550      -8.648   8.636 236.093  1.00248.80           C
ATOM   3545  O   ASP A 550      -7.800   9.522 235.998  1.00248.80           O
ATOM   3546  N   ALA A 551      -9.212   8.286 237.269  1.00166.59           N
ATOM   3547  CA  ALA A 551      -8.918   8.952 238.504  0.79166.59           C
ATOM   3548  CB  ALA A 551     -10.037   9.147 239.551  1.00166.59           C
ATOM   3549  C   ALA A 551      -7.523   8.950 239.077  1.00166.59           C
ATOM   3550  O   ALA A 551      -7.003  10.015 239.405  1.00166.59           O
ATOM   3551  N   GLY A 552      -6.857   7.779 239.211  1.00122.46           N
ATOM   3552  CA  GLY A 552      -5.519   7.792 239.756  0.79122.46           C
ATOM   3553  C   GLY A 552      -5.421   6.931 240.988  1.00122.46           C
ATOM   3554  O   GLY A 552      -6.415   6.396 241.476  1.00122.46           O
ATOM   3555  N   ALA A 553      -4.175   6.796 241.513  1.00347.21           N
ATOM   3556  CA  ALA A 553      -3.862   6.037 242.700  0.79347.21           C
ATOM   3557  CB  ALA A 553      -3.464   4.546 242.631  1.00347.21           C
ATOM   3558  C   ALA A 553      -3.470   6.881 243.881  1.00347.21           C
ATOM   3559  O   ALA A 553      -2.887   7.948 243.702  1.00347.21           O
ATOM   3560  N   HYP A 554      -3.731   6.457 245.084  1.00344.46           N
ATOM   3561  CD  HYP A 554      -4.210   5.148 245.409  1.00344.46           C
ATOM   3562  CA  HYP A 554      -3.702   7.282 246.247  0.79344.46           C
ATOM   3563  CB  HYP A 554      -4.995   6.816 246.983  1.00344.46           C
ATOM   3564  CG  HYP A 554      -5.504   5.742 245.950  1.00344.46           C
ATOM   3565  OE  HYP A 554      -6.252   6.368 244.903  1.00344.46           O
ATOM   3566  C   HYP A 554      -2.511   7.419 247.143  1.00344.46           C
ATOM   3567  O   HYP A 554      -2.562   8.294 248.006  1.00344.46           O
ATOM   3568  N   GLY A 555      -1.431   6.639 247.002  1.00138.33           N
ATOM   3569  CA  GLY A 555      -0.239   7.141 247.625  0.79138.33           C
ATOM   3570  C   GLY A 555      -0.021   6.501 248.962  1.00138.33           C
ATOM   3571  O   GLY A 555      -0.577   5.454 249.290  1.00138.33           O
ATOM   3572  N   ALA A 556       0.839   7.174 249.752  1.00209.51           N
ATOM   3573  CA  ALA A 556       1.344   6.735 251.022  0.79209.51           C
ATOM   3574  CB  ALA A 556       2.552   7.584 251.461  1.00209.51           C
ATOM   3575  C   ALA A 556       0.293   6.787 252.094  1.00209.51           C
ATOM   3576  O   ALA A 556      -0.807   7.303 251.899  1.00209.51           O
ATOM   3577  N   HYP A 557       0.635   6.221 253.236  1.00305.45           N
ATOM   3578  CD  HYP A 557       1.884   5.560 253.481  1.00305.45           C
ATOM   3579  CA  HYP A 557      -0.202   6.068 254.377  0.79305.45           C
ATOM   3580  CB  HYP A 557       0.082   4.616 254.845  1.00305.45           C
ATOM   3581  CG  HYP A 557       1.180   4.237 253.778  1.00305.45           C
ATOM   3582  OE  HYP A 557       2.106   3.248 254.236  1.00305.45           O
ATOM   3583  C   HYP A 557      -0.020   7.139 255.397  1.00305.45           C
ATOM   3584  O   HYP A 557       1.023   7.792 255.408  1.00305.45           O
ATOM   3585  N   GLY A 558      -1.050   7.351 256.243  1.00 36.63           N
ATOM   3586  CA  GLY A 558      -1.108   8.524 257.065  0.79 36.63           C
ATOM   3587  C   GLY A 558      -0.172   8.292 258.199  1.00 36.63           C
ATOM   3588  O   GLY A 558       0.415   7.217 258.318  1.00 36.63           O
ATOM   3589  N   SER A 559       0.001   9.301 259.073  1.00206.01           N
ATOM   3590  CA  SER A 559       0.926   9.102 260.142  0.79206.01           C
ATOM   3591  CB  SER A 559       2.255   9.860 259.944  1.00206.01           C
ATOM   3592  OG  SER A 559       2.942   9.349 258.809  1.00206.01           O
ATOM   3593  C   SER A 559       0.328   9.551 261.432  1.00206.01           C
ATOM   3594  O   SER A 559      -0.640  10.309 261.460  1.00206.01           O
ATOM   3595  N   GLN A 560       0.913   9.066 262.549  1.00299.07           N
ATOM   3596  CA  GLN A 560       0.416   9.410 263.848  0.79299.07           C
ATOM   3597  CB  GLN A 560       1.147   8.764 265.043  1.00299.07           C
ATOM   3598  CG  GLN A 560       0.957   7.254 265.205  1.00299.07           C
ATOM   3599  CD  GLN A 560       1.638   6.539 264.052  1.00299.07           C
ATOM   3600  OE1 GLN A 560       1.123   6.488 262.936  1.00299.07           O
ATOM   3601  NE2 GLN A 560       2.836   5.964 264.339  1.00299.07           N
ATOM   3602  C   GLN A 560       0.623  10.871 264.035  1.00299.07           C
ATOM   3603  O   GLN A 560       1.596  11.450 263.554  1.00299.07           O
ATOM   3604  N   GLY A 561      -0.325  11.505 264.743  1.00 83.47           N
ATOM   3605  CA  GLY A 561      -0.180  12.884 265.080  0.86 83.47           C
ATOM   3606  C   GLY A 561       0.523  12.843 266.394  1.00 83.47           C
ATOM   3607  O   GLY A 561       1.232  11.883 266.688  1.00 83.47           O
ATOM   3608  N   ALA A 562       0.353  13.879 267.228  1.00235.11           N
ATOM   3609  CA  ALA A 562       1.078  13.888 268.461  1.00235.11           C
ATOM   3610  CB  ALA A 562       1.219  15.286 269.085  1.00235.11           C
ATOM   3611  C   ALA A 562       0.432  13.030 269.495  1.00235.11           C
ATOM   3612  O   ALA A 562      -0.763  12.736 269.493  1.00235.11           O
ATOM   3613  N   HYP A 563       1.314  12.584 270.345  1.00340.61           N
ATOM   3614  CD  HYP A 563       2.732  12.574 270.099  1.00340.61           C
ATOM   3615  CA  HYP A 563       1.077  11.890 271.553  1.00340.61           C
ATOM   3616  CB  HYP A 563       2.111  10.742 271.588  1.00340.61           C
ATOM   3617  CG  HYP A 563       2.806  11.049 270.214  1.00340.61           C
ATOM   3618  OE  HYP A 563       2.077  10.426 269.154  1.00340.61           O
ATOM   3619  C   HYP A 563      -0.304  11.564 271.983  1.00340.61           C
ATOM   3620  O   HYP A 563      -1.008  10.805 271.319  1.00340.61           O
ATOM   3621  N   GLY A 564      -0.654  12.120 273.159  1.00 75.83           N
ATOM   3622  CA  GLY A 564      -1.588  11.513 274.055  1.00 75.83           C
ATOM   3623  C   GLY A 564      -1.786  12.501 275.142  1.00 75.83           C
ATOM   3624  O   GLY A 564      -1.052  13.482 275.250  1.00 75.83           O
ATOM   3625  N   LEU A 565      -2.810  12.273 275.973  1.00234.24           N
ATOM   3626  CA  LEU A 565      -3.007  13.129 277.094  0.85234.24           C
ATOM   3627  CB  LEU A 565      -3.927  14.368 277.100  1.00234.24           C
ATOM   3628  CG  LEU A 565      -5.257  14.193 276.344  1.00234.24           C
ATOM   3629  CD1 LEU A 565      -6.108  15.466 276.481  1.00234.24           C
ATOM   3630  CD2 LEU A 565      -5.011  13.866 274.861  1.00234.24           C
ATOM   3631  C   LEU A 565      -2.476  12.571 278.358  1.00234.24           C
ATOM   3632  O   LEU A 565      -1.848  11.518 278.338  1.00234.24           O
ATOM   3633  N   GLN A 566      -2.672  13.272 279.486  1.00262.72           N
ATOM   3634  CA  GLN A 566      -2.152  12.773 280.723  1.00262.72           C
ATOM   3635  CB  GLN A 566      -1.803  13.859 281.757  1.00262.72           C
ATOM   3636  CG  GLN A 566      -0.662  14.785 281.340  1.00262.72           C
ATOM   3637  CD  GLN A 566       0.608  13.954 281.235  1.00262.72           C
ATOM   3638  OE1 GLN A 566       0.566  12.725 281.256  1.00262.72           O
ATOM   3639  NE2 GLN A 566       1.774  14.645 281.120  1.00262.72           N
ATOM   3640  C   GLN A 566      -3.182  11.938 281.407  1.00262.72           C
ATOM   3641  O   GLN A 566      -4.334  11.858 280.983  1.00262.72           O
ATOM   3642  N   GLY A 567      -2.747  11.272 282.497  1.00 69.81           N
ATOM   3643  CA  GLY A 567      -3.622  10.475 283.305  0.86 69.81           C
ATOM   3644  C   GLY A 567      -4.179  11.375 284.361  1.00 69.81           C
ATOM   3645  O   GLY A 567      -3.931  12.580 284.355  1.00 69.81           O
ATOM   3646  N   MET A 568      -4.944  10.799 285.312  1.00304.70           N
ATOM   3647  CA  MET A 568      -5.552  11.601 286.332  0.97304.70           C
ATOM   3648  CB  MET A 568      -6.976  11.140 286.686  1.00304.70           C
ATOM   3649  CG  MET A 568      -7.690  12.052 287.685  1.00304.70           C
ATOM   3650  SD  MET A 568      -9.450  11.636 287.869  1.00304.70           S
ATOM   3651  CE  MET A 568      -9.845  13.035 288.956  1.00304.70           C
ATOM   3652  C   MET A 568      -4.705  11.552 287.570  1.00304.70           C
ATOM   3653  O   MET A 568      -4.075  10.553 287.912  1.00304.70           O
ATOM   3654  N   HYP A 569      -4.676  12.697 288.192  1.00322.61           N
ATOM   3655  CD  HYP A 569      -5.212  13.898 287.614  1.00322.61           C
ATOM   3656  CA  HYP A 569      -4.027  13.016 289.420  0.83322.61           C
ATOM   3657  CB  HYP A 569      -3.409  14.422 289.154  1.00322.61           C
ATOM   3658  CG  HYP A 569      -3.855  14.590 287.652  1.00322.61           C
ATOM   3659  OE  HYP A 569      -3.945  15.949 287.213  1.00322.61           O
ATOM   3660  C   HYP A 569      -3.081  12.019 290.008  1.00322.61           C
ATOM   3661  O   HYP A 569      -2.132  11.612 289.340  1.00322.61           O
ATOM   3662  N   GLY A 570      -3.327  11.655 291.282  1.00 80.17           N
ATOM   3663  CA  GLY A 570      -2.437  10.839 292.058  0.79 80.17           C
ATOM   3664  C   GLY A 570      -3.239  10.422 293.238  1.00 80.17           C
ATOM   3665  O   GLY A 570      -4.112  11.156 293.698  1.00 80.17           O
ATOM   3666  N   GLU A 571      -2.965   9.218 293.759  1.00301.70           N
ATOM   3667  CA  GLU A 571      -3.690   8.773 294.902  0.82301.70           C
ATOM   3668  CB  GLU A 571      -4.520   7.466 294.909  1.00301.70           C
ATOM   3669  CG  GLU A 571      -5.666   7.429 293.886  1.00301.70           C
ATOM   3670  CD  GLU A 571      -6.634   8.575 294.154  1.00301.70           C
ATOM   3671  OE1 GLU A 571      -7.047   8.746 295.332  1.00301.70           O
ATOM   3672  OE2 GLU A 571      -6.975   9.294 293.177  1.00301.70           O
ATOM   3673  C   GLU A 571      -3.248   9.357 296.194  1.00301.70           C
ATOM   3674  O   GLU A 571      -2.220  10.027 296.269  1.00301.70           O
ATOM   3675  N   ARG A 572      -4.036   9.120 297.254  1.00999.99           N
ATOM   3676  CA  ARG A 572      -3.704   9.636 298.546  0.83999.99           C
ATOM   3677  CB  ARG A 572      -4.648   9.172 299.670  1.00999.99           C
ATOM   3678  CG  ARG A 572      -4.667   7.645 299.800  1.00999.99           C
ATOM   3679  CD  ARG A 572      -5.299   7.131 301.098  1.00999.99           C
ATOM   3680  NE  ARG A 572      -6.751   7.460 301.102  1.00999.99           N
ATOM   3681  CZ  ARG A 572      -7.193   8.607 301.695  1.00999.99           C
ATOM   3682  NH1 ARG A 572      -6.304   9.474 302.262  1.00999.99           N
ATOM   3683  NH2 ARG A 572      -8.530   8.881 301.728  1.00999.99           N
ATOM   3684  C   ARG A 572      -2.363   9.090 298.919  1.00999.99           C
ATOM   3685  O   ARG A 572      -1.820   8.218 298.243  1.00999.99           O
ATOM   3686  N   GLY A 573      -1.783   9.623 300.013  1.00 59.96           N
ATOM   3687  CA  GLY A 573      -0.483   9.189 300.428  0.79 59.96           C
ATOM   3688  C   GLY A 573      -0.534   8.823 301.876  1.00 59.96           C
ATOM   3689  O   GLY A 573      -1.606   8.661 302.459  1.00 59.96           O
ATOM   3690  N   ALA A 574       0.659   8.664 302.484  1.00305.62           N
ATOM   3691  CA  ALA A 574       0.766   8.317 303.869  0.79305.62           C
ATOM   3692  CB  ALA A 574       1.666   7.168 304.369  1.00305.62           C
ATOM   3693  C   ALA A 574       0.362   9.379 304.839  1.00305.62           C
ATOM   3694  O   ALA A 574       0.323  10.561 304.502  1.00305.62           O
ATOM   3695  N   ALA A 575       0.029   8.968 306.077  1.00219.88           N
ATOM   3696  CA  ALA A 575      -0.431   9.891 307.074  0.79219.88           C
ATOM   3697  CB  ALA A 575      -1.261   9.241 308.193  1.00219.88           C
ATOM   3698  C   ALA A 575       0.722  10.581 307.741  1.00219.88           C
ATOM   3699  O   ALA A 575       1.887  10.287 307.480  1.00219.88           O
ATOM   3700  N   GLY A 576       0.383  11.549 308.625  1.00 53.62           N
ATOM   3701  CA  GLY A 576       1.346  12.359 309.321  0.79 53.62           C
ATOM   3702  C   GLY A 576       1.738  11.710 310.618  1.00 53.62           C
ATOM   3703  O   GLY A 576       1.591  10.502 310.795  1.00 53.62           O
ATOM   3704  N   LEU A 577       2.256  12.532 311.562  1.00167.85           N
ATOM   3705  CA  LEU A 577       2.796  12.033 312.800  0.88167.85           C
ATOM   3706  CB  LEU A 577       4.017  12.851 313.268  1.00167.85           C
ATOM   3707  CG  LEU A 577       5.154  12.881 312.226  1.00167.85           C
ATOM   3708  CD1 LEU A 577       6.500  13.477 312.666  1.00167.85           C
ATOM   3709  CD2 LEU A 577       5.024  11.927 311.032  1.00167.85           C
ATOM   3710  C   LEU A 577       1.789  12.130 313.914  1.00167.85           C
ATOM   3711  O   LEU A 577       1.429  13.208 314.385  1.00167.85           O
ATOM   3712  N   HYP A 578       1.328  10.975 314.304  1.00336.77           N
ATOM   3713  CD  HYP A 578       1.660   9.747 313.638  1.00336.77           C
ATOM   3714  CA  HYP A 578       0.487  10.690 315.414  0.79336.77           C
ATOM   3715  CB  HYP A 578       1.296   9.678 316.191  1.00336.77           C
ATOM   3716  CG  HYP A 578       1.890   8.917 314.947  1.00336.77           C
ATOM   3717  OE  HYP A 578       3.292   8.746 315.175  1.00336.77           O
ATOM   3718  C   HYP A 578      -0.158  11.736 316.210  1.00336.77           C
ATOM   3719  O   HYP A 578      -1.366  11.853 316.078  1.00336.77           O
ATOM   3720  N   GLY A 579       0.611  12.427 317.073  1.00 91.27           N
ATOM   3721  CA  GLY A 579       0.081  13.336 318.050  0.79 91.27           C
ATOM   3722  C   GLY A 579       0.855  13.073 319.292  1.00 91.27           C
ATOM   3723  O   GLY A 579       1.566  12.077 319.415  1.00 91.27           O
ATOM   3724  N   PRO A 580       0.743  13.979 320.207  1.00139.26           N
ATOM   3725  CA  PRO A 580       1.427  13.861 321.460  0.79139.26           C
ATOM   3726  CD  PRO A 580       0.426  15.360 319.886  1.00139.26           C
ATOM   3727  CB  PRO A 580       1.592  15.290 321.972  1.00139.26           C
ATOM   3728  CG  PRO A 580       0.500  16.078 321.240  1.00139.26           C
ATOM   3729  C   PRO A 580       0.559  13.038 322.348  1.00139.26           C
ATOM   3730  O   PRO A 580      -0.447  12.513 321.883  1.00139.26           O
ATOM   3731  N   LYS A 581       0.949  12.883 323.623  1.00247.52           N
ATOM   3732  CA  LYS A 581       0.149  12.107 324.515  0.79247.52           C
ATOM   3733  CB  LYS A 581       0.965  11.108 325.332  1.00247.52           C
ATOM   3734  CG  LYS A 581       2.101  11.759 326.110  1.00247.52           C
ATOM   3735  CD  LYS A 581       2.793  10.779 327.054  1.00247.52           C
ATOM   3736  CE  LYS A 581       3.998  11.402 327.755  1.00247.52           C
ATOM   3737  NZ  LYS A 581       3.596  12.654 328.431  1.00247.52           N
ATOM   3738  C   LYS A 581      -0.564  13.022 325.453  1.00247.52           C
ATOM   3739  O   LYS A 581      -0.309  14.224 325.495  1.00247.52           O
ATOM   3740  N   GLY A 582      -1.513  12.449 326.221  1.00 63.28           N
ATOM   3741  CA  GLY A 582      -2.285  13.218 327.148  0.79 63.28           C
ATOM   3742  C   GLY A 582      -1.429  13.421 328.357  1.00 63.28           C
ATOM   3743  O   GLY A 582      -0.240  13.106 328.333  1.00 63.28           O
ATOM   3744  N   ASP A 583      -1.997  13.966 329.456  1.00190.52           N
ATOM   3745  CA  ASP A 583      -1.137  14.246 330.568  0.79190.52           C
ATOM   3746  CB  ASP A 583      -0.635  15.697 330.531  1.00190.52           C
ATOM   3747  CG  ASP A 583       0.188  15.868 329.260  1.00190.52           C
ATOM   3748  OD1 ASP A 583      -0.239  16.666 328.384  1.00190.52           O
ATOM   3749  OD2 ASP A 583       1.253  15.204 329.147  1.00190.52           O
ATOM   3750  C   ASP A 583      -1.848  14.068 331.870  1.00190.52           C
ATOM   3751  O   ASP A 583      -2.880  14.692 332.115  1.00190.52           O
ATOM   3752  N   ARG A 584      -1.276  13.210 332.743  1.00999.99           N
ATOM   3753  CA  ARG A 584      -1.774  13.019 334.076  0.81999.99           C
ATOM   3754  CB  ARG A 584      -1.897  14.352 334.833  1.00999.99           C
ATOM   3755  CG  ARG A 584      -2.260  14.198 336.308  1.00999.99           C
ATOM   3756  CD  ARG A 584      -2.332  15.547 337.026  1.00999.99           C
ATOM   3757  NE  ARG A 584      -0.992  16.193 336.930  1.00999.99           N
ATOM   3758  CZ  ARG A 584      -0.046  15.957 337.884  1.00999.99           C
ATOM   3759  NH1 ARG A 584      -0.314  15.100 338.912  1.00999.99           N
ATOM   3760  NH2 ARG A 584       1.168  16.578 337.814  1.00999.99           N
ATOM   3761  C   ARG A 584      -3.107  12.356 334.009  1.00999.99           C
ATOM   3762  O   ARG A 584      -3.925  12.623 333.130  1.00999.99           O
ATOM   3763  N   GLY A 585      -3.340  11.423 334.943  1.00 46.84           N
ATOM   3764  CA  GLY A 585      -4.606  10.770 335.008  0.79 46.84           C
ATOM   3765  C   GLY A 585      -5.294  11.360 336.191  1.00 46.84           C
ATOM   3766  O   GLY A 585      -5.119  12.538 336.496  1.00 46.84           O
ATOM   3767  N   ASP A 586      -6.112  10.549 336.885  1.00187.72           N
ATOM   3768  CA  ASP A 586      -6.766  11.036 338.060  0.79187.72           C
ATOM   3769  CB  ASP A 586      -8.163  10.445 338.311  1.00187.72           C
ATOM   3770  CG  ASP A 586      -9.108  11.010 337.263  1.00187.72           C
ATOM   3771  OD1 ASP A 586      -9.758  10.202 336.549  1.00187.72           O
ATOM   3772  OD2 ASP A 586      -9.201  12.264 337.172  1.00187.72           O
ATOM   3773  C   ASP A 586      -5.925  10.670 339.239  1.00187.72           C
ATOM   3774  O   ASP A 586      -4.765  10.284 339.103  1.00187.72           O
ATOM   3775  N   ALA A 587      -6.510  10.817 340.443  1.00364.88           N
ATOM   3776  CA  ALA A 587      -5.827  10.512 341.662  0.79364.88           C
ATOM   3777  CB  ALA A 587      -4.501  11.209 342.044  1.00364.88           C
ATOM   3778  C   ALA A 587      -6.683   9.949 342.761  1.00364.88           C
ATOM   3779  O   ALA A 587      -7.893  10.170 342.775  1.00364.88           O
ATOM   3780  N   GLY A 588      -6.089   9.198 343.716  1.00230.69           N
ATOM   3781  CA  GLY A 588      -6.864   8.725 344.836  0.79230.69           C
ATOM   3782  C   GLY A 588      -7.224   7.280 344.677  1.00230.69           C
ATOM   3783  O   GLY A 588      -6.507   6.581 343.962  1.00230.69           O
ATOM   3784  N   PRO A 589      -8.277   6.735 345.284  1.00249.87           N
ATOM   3785  CA  PRO A 589      -9.257   7.356 346.172  0.50249.87           C
ATOM   3786  CD  PRO A 589      -8.744   5.439 344.814  1.00249.87           C
ATOM   3787  CB  PRO A 589     -10.503   6.478 346.054  1.00249.87           C
ATOM   3788  CG  PRO A 589      -9.942   5.096 345.707  1.00249.87           C
ATOM   3789  C   PRO A 589      -8.809   7.367 347.587  1.00249.87           C
ATOM   3790  O   PRO A 589      -7.641   7.082 347.849  1.00249.87           O
ATOM   3791  N   LYS A 590      -9.766   7.698 348.490  1.00329.67           N
ATOM   3792  CA  LYS A 590      -9.540   7.723 349.903  0.41329.67           C
ATOM   3793  CB  LYS A 590     -10.511   8.413 350.882  1.00329.67           C
ATOM   3794  CG  LYS A 590     -10.149   8.260 352.363  1.00329.67           C
ATOM   3795  CD  LYS A 590     -11.051   9.133 353.238  1.00329.67           C
ATOM   3796  CE  LYS A 590     -10.850   8.956 354.744  1.00329.67           C
ATOM   3797  NZ  LYS A 590     -11.744   9.886 355.472  1.00329.67           N
ATOM   3798  C   LYS A 590      -8.585   6.690 350.378  1.00329.67           C
ATOM   3799  O   LYS A 590      -8.778   5.494 350.164  1.00329.67           O
ATOM   3800  N   GLY A 591      -7.491   7.145 351.009  1.00 73.05           N
ATOM   3801  CA  GLY A 591      -6.467   6.230 351.391  0.62 73.05           C
ATOM   3802  C   GLY A 591      -6.886   5.529 352.633  1.00 73.05           C
ATOM   3803  O   GLY A 591      -7.840   5.926 353.300  1.00 73.05           O
ATOM   3804  N   ALA A 592      -6.159   4.449 352.973  1.00319.27           N
ATOM   3805  CA  ALA A 592      -6.458   3.752 354.181  0.33319.27           C
ATOM   3806  CB  ALA A 592      -6.505   2.213 354.294  1.00319.27           C
ATOM   3807  C   ALA A 592      -6.250   4.560 355.411  1.00319.27           C
ATOM   3808  O   ALA A 592      -5.362   5.408 355.448  1.00319.27           O
ATOM   3809  N   ASP A 593      -7.044   4.276 356.460  1.00253.25           N
ATOM   3810  CA  ASP A 593      -7.103   5.095 357.638  0.40253.25           C
ATOM   3811  CB  ASP A 593      -7.901   4.440 358.775  1.00253.25           C
ATOM   3812  CG  ASP A 593      -8.190   5.508 359.817  1.00253.25           C
ATOM   3813  OD1 ASP A 593      -8.345   6.691 359.413  1.00253.25           O
ATOM   3814  OD2 ASP A 593      -8.257   5.162 361.026  1.00253.25           O
ATOM   3815  C   ASP A 593      -5.743   5.408 358.164  1.00253.25           C
ATOM   3816  O   ASP A 593      -4.852   4.561 358.211  1.00253.25           O
ATOM   3817  N   GLY A 594      -5.571   6.687 358.558  1.00 58.02           N
ATOM   3818  CA  GLY A 594      -4.354   7.138 359.166  0.38 58.02           C
ATOM   3819  C   GLY A 594      -4.188   6.261 360.362  1.00 58.02           C
ATOM   3820  O   GLY A 594      -5.078   6.166 361.205  1.00 58.02           O
ATOM   3821  N   SER A 595      -3.034   5.577 360.456  1.00 88.95           N
ATOM   3822  CA  SER A 595      -2.882   4.595 361.485  0.71 88.95           C
ATOM   3823  CB  SER A 595      -1.773   3.573 361.158  1.00 88.95           C
ATOM   3824  OG  SER A 595      -0.522   4.210 360.983  1.00 88.95           O
ATOM   3825  C   SER A 595      -2.692   5.142 362.881  1.00 88.95           C
ATOM   3826  O   SER A 595      -3.454   4.713 363.745  1.00 88.95           O
ATOM   3827  N   HYP A 596      -1.808   6.085 363.161  1.00298.08           N
ATOM   3828  CD  HYP A 596      -0.946   6.687 362.183  1.00298.08           C
ATOM   3829  CA  HYP A 596      -1.499   6.620 364.465  0.27298.08           C
ATOM   3830  CB  HYP A 596       0.012   6.961 364.392  1.00298.08           C
ATOM   3831  CG  HYP A 596       0.316   6.344 362.988  1.00298.08           C
ATOM   3832  OE  HYP A 596       0.546   4.942 363.144  1.00298.08           O
ATOM   3833  C   HYP A 596      -1.793   5.735 365.652  1.00298.08           C
ATOM   3834  O   HYP A 596      -1.673   4.517 365.525  1.00298.08           O
ATOM   3835  N   GLY A 597      -2.150   6.309 366.823  1.00140.81           N
ATOM   3836  CA  GLY A 597      -2.729   5.489 367.855  0.68140.81           C
ATOM   3837  C   GLY A 597      -1.834   5.375 369.054  1.00140.81           C
ATOM   3838  O   GLY A 597      -0.673   5.779 369.045  1.00140.81           O
ATOM   3839  N   LYS A 598      -2.420   4.803 370.132  1.00508.23           N
ATOM   3840  CA  LYS A 598      -1.801   4.580 371.411  0.24508.23           C
ATOM   3841  CB  LYS A 598      -0.273   4.539 371.616  1.00508.23           C
ATOM   3842  CG  LYS A 598       0.165   3.725 372.836  1.00508.23           C
ATOM   3843  CD  LYS A 598      -0.169   2.234 372.717  1.00508.23           C
ATOM   3844  CE  LYS A 598       0.496   1.395 373.810  1.00508.23           C
ATOM   3845  NZ  LYS A 598       0.166   1.938 375.146  1.00508.23           N
ATOM   3846  C   LYS A 598      -2.737   4.854 372.545  1.00508.23           C
ATOM   3847  O   LYS A 598      -3.688   5.601 372.346  1.00508.23           O
ATOM   3848  N   ASP A 599      -2.525   4.279 373.748  1.00203.42           N
ATOM   3849  CA  ASP A 599      -3.482   4.452 374.817  0.85203.42           C
ATOM   3850  CB  ASP A 599      -3.540   3.254 375.777  1.00203.42           C
ATOM   3851  CG  ASP A 599      -4.056   2.060 374.988  1.00203.42           C
ATOM   3852  OD1 ASP A 599      -4.120   0.945 375.571  1.00203.42           O
ATOM   3853  OD2 ASP A 599      -4.389   2.247 373.787  1.00203.42           O
ATOM   3854  C   ASP A 599      -3.144   5.657 375.640  1.00203.42           C
ATOM   3855  O   ASP A 599      -2.262   6.444 375.300  1.00203.42           O
ATOM   3856  N   GLY A 600      -3.884   5.817 376.760  1.00 40.63           N
ATOM   3857  CA  GLY A 600      -3.713   6.928 377.654  0.15 40.63           C
ATOM   3858  C   GLY A 600      -2.425   6.730 378.387  1.00 40.63           C
ATOM   3859  O   GLY A 600      -1.829   5.655 378.345  1.00 40.63           O
ATOM   3860  N   VAL A 601      -1.970   7.787 379.087  1.00109.10           N
ATOM   3861  CA  VAL A 601      -0.724   7.730 379.793  0.73109.10           C
ATOM   3862  CB  VAL A 601      -0.183   9.072 380.190  1.00109.10           C
ATOM   3863  CG1 VAL A 601       0.051   9.894 378.910  1.00109.10           C
ATOM   3864  CG2 VAL A 601      -1.166   9.726 381.173  1.00109.10           C
ATOM   3865  C   VAL A 601      -0.915   6.942 381.044  1.00109.10           C
ATOM   3866  O   VAL A 601      -2.037   6.775 381.518  1.00109.10           O
ATOM   3867  N   ARG A 602       0.191   6.401 381.600  1.00999.99           N
ATOM   3868  CA  ARG A 602       0.042   5.637 382.800  0.66999.99           C
ATOM   3869  CB  ARG A 602       0.865   4.329 382.865  1.00999.99           C
ATOM   3870  CG  ARG A 602       2.384   4.527 382.829  1.00999.99           C
ATOM   3871  CD  ARG A 602       3.177   3.213 382.895  1.00999.99           C
ATOM   3872  NE  ARG A 602       3.040   2.615 384.256  1.00999.99           N
ATOM   3873  CZ  ARG A 602       4.097   1.937 384.796  1.00999.99           C
ATOM   3874  NH1 ARG A 602       5.261   1.832 384.091  1.00999.99           N
ATOM   3875  NH2 ARG A 602       4.004   1.367 386.034  1.00999.99           N
ATOM   3876  C   ARG A 602       0.482   6.484 383.951  1.00999.99           C
ATOM   3877  O   ARG A 602       1.529   7.129 383.891  1.00999.99           O
ATOM   3878  N   GLY A 603      -0.319   6.521 385.041  1.00 76.65           N
ATOM   3879  CA  GLY A 603       0.101   7.302 386.167  0.15 76.65           C
ATOM   3880  C   GLY A 603      -1.084   7.880 386.883  1.00 76.65           C
ATOM   3881  O   GLY A 603      -1.988   7.156 387.297  1.00 76.65           O
ATOM   3882  N   LEU A 604      -1.098   9.224 387.040  1.00135.56           N
ATOM   3883  CA  LEU A 604      -2.155   9.896 387.749  0.36135.56           C
ATOM   3884  CB  LEU A 604      -3.469   9.929 386.950  1.00135.56           C
ATOM   3885  CG  LEU A 604      -3.287  10.754 385.663  1.00135.56           C
ATOM   3886  CD1 LEU A 604      -4.581  10.822 384.839  1.00135.56           C
ATOM   3887  CD2 LEU A 604      -2.763  12.155 386.016  1.00135.56           C
ATOM   3888  C   LEU A 604      -2.365   9.216 389.074  1.00135.56           C
ATOM   3889  O   LEU A 604      -3.247   8.374 389.240  1.00135.56           O
ATOM   3890  N   THR A 605      -1.499   9.591 390.044  1.00296.15           N
ATOM   3891  CA  THR A 605      -1.393   9.018 391.364  0.50296.15           C
ATOM   3892  CB  THR A 605      -0.340   9.727 392.167  1.00296.15           C
ATOM   3893  OG1 THR A 605      -0.603  11.091 392.457  1.00296.15           O
ATOM   3894  CG2 THR A 605       1.114   9.242 392.079  1.00296.15           C
ATOM   3895  C   THR A 605      -2.666   9.090 392.158  1.00296.15           C
ATOM   3896  O   THR A 605      -3.121   8.065 392.663  1.00296.15           O
ATOM   3897  N   GLY A 606      -3.302  10.269 392.303  1.00112.83           N
ATOM   3898  CA  GLY A 606      -4.512  10.277 393.082  0.15112.83           C
ATOM   3899  C   GLY A 606      -4.282  10.892 394.434  1.00112.83           C
ATOM   3900  O   GLY A 606      -3.180  11.240 394.855  1.00112.83           O
ATOM   3901  N   PRO A 607      -5.412  10.987 395.087  1.00141.10           N
ATOM   3902  CA  PRO A 607      -5.610  11.543 396.411  0.27141.10           C
ATOM   3903  CD  PRO A 607      -6.525  10.137 394.695  1.00141.10           C
ATOM   3904  CB  PRO A 607      -7.117  11.437 396.622  1.00141.10           C
ATOM   3905  CG  PRO A 607      -7.449  10.111 395.917  1.00141.10           C
ATOM   3906  C   PRO A 607      -4.989  10.720 397.495  1.00141.10           C
ATOM   3907  O   PRO A 607      -4.607   9.574 397.261  1.00141.10           O
ATOM   3908  N   ILE A 608      -4.882  11.339 398.691  1.00105.66           N
ATOM   3909  CA  ILE A 608      -4.562  10.654 399.909  0.85105.66           C
ATOM   3910  CB  ILE A 608      -4.556  11.635 401.045  1.00105.66           C
ATOM   3911  CG1 ILE A 608      -3.395  12.637 400.886  1.00105.66           C
ATOM   3912  CG2 ILE A 608      -4.529  10.862 402.356  1.00105.66           C
ATOM   3913  CD1 ILE A 608      -3.505  13.835 401.831  1.00105.66           C
ATOM   3914  C   ILE A 608      -5.745   9.766 400.006  1.00105.66           C
ATOM   3915  O   ILE A 608      -6.880  10.240 399.968  1.00105.66           O
ATOM   3916  N   GLY A 609      -5.533   8.449 400.097  1.00 35.02           N
ATOM   3917  CA  GLY A 609      -6.676   7.596 400.085  0.67 35.02           C
ATOM   3918  C   GLY A 609      -7.140   7.520 401.489  1.00 35.02           C
ATOM   3919  O   GLY A 609      -6.976   8.455 402.271  1.00 35.02           O
ATOM   3920  N   PRO A 610      -7.742   6.425 401.822  1.00110.24           N
ATOM   3921  CA  PRO A 610      -8.238   6.208 403.142  0.24110.24           C
ATOM   3922  CD  PRO A 610      -8.050   5.344 400.905  1.00110.24           C
ATOM   3923  CB  PRO A 610      -8.921   4.838 403.086  1.00110.24           C
ATOM   3924  CG  PRO A 610      -8.321   4.158 401.840  1.00110.24           C
ATOM   3925  C   PRO A 610      -7.017   6.245 403.993  1.00110.24           C
ATOM   3926  O   PRO A 610      -5.917   6.033 403.484  1.00110.24           O
ATOM   3927  N   HYP A 611      -7.192   6.546 405.243  1.00286.41           N
ATOM   3928  CD  HYP A 611      -8.451   6.891 405.832  1.00286.41           C
ATOM   3929  CA  HYP A 611      -6.158   6.699 406.194  0.64286.41           C
ATOM   3930  CB  HYP A 611      -6.583   7.967 406.979  1.00286.41           C
ATOM   3931  CG  HYP A 611      -7.927   8.275 406.211  1.00286.41           C
ATOM   3932  OE  HYP A 611      -7.671   9.051 405.037  1.00286.41           O
ATOM   3933  C   HYP A 611      -6.008   5.418 406.966  1.00286.41           C
ATOM   3934  O   HYP A 611      -6.888   4.564 406.865  1.00286.41           O
ATOM   3935  N   GLY A 612      -4.906   5.254 407.730  1.00 34.16           N
ATOM   3936  CA  GLY A 612      -4.459   3.933 408.083  0.85 34.16           C
ATOM   3937  C   GLY A 612      -5.120   3.472 409.351  1.00 34.16           C
ATOM   3938  O   GLY A 612      -6.072   4.064 409.855  1.00 34.16           O
ATOM   3939  N   PRO A 613      -4.562   2.404 409.870  1.00226.40           N
ATOM   3940  CA  PRO A 613      -4.997   1.751 411.085  0.64226.40           C
ATOM   3941  CD  PRO A 613      -3.212   2.010 409.508  1.00226.40           C
ATOM   3942  CB  PRO A 613      -3.944   0.670 411.360  1.00226.40           C
ATOM   3943  CG  PRO A 613      -3.097   0.591 410.077  1.00226.40           C
ATOM   3944  C   PRO A 613      -4.934   2.717 412.231  1.00226.40           C
ATOM   3945  O   PRO A 613      -4.196   3.695 412.140  1.00226.40           O
ATOM   3946  N   ALA A 614      -5.720   2.480 413.307  1.00203.68           N
ATOM   3947  CA  ALA A 614      -5.629   3.332 414.462  0.85203.68           C
ATOM   3948  CB  ALA A 614      -6.881   3.357 415.355  1.00203.68           C
ATOM   3949  C   ALA A 614      -4.469   2.862 415.285  1.00203.68           C
ATOM   3950  O   ALA A 614      -4.095   1.691 415.245  1.00203.68           O
ATOM   3951  N   GLY A 615      -3.866   3.794 416.052  1.00 91.68           N
ATOM   3952  CA  GLY A 615      -2.735   3.502 416.889  0.85 91.68           C
ATOM   3953  C   GLY A 615      -3.199   2.684 418.033  1.00 91.68           C
ATOM   3954  O   GLY A 615      -4.399   2.529 418.251  1.00 91.68           O
ATOM   3955  N   ALA A 616      -2.247   2.116 418.799  1.00279.86           N
ATOM   3956  CA  ALA A 616      -2.708   1.298 419.870  0.44279.86           C
ATOM   3957  CB  ALA A 616      -2.791  -0.193 419.510  1.00279.86           C
ATOM   3958  C   ALA A 616      -1.802   1.352 421.056  1.00279.86           C
ATOM   3959  O   ALA A 616      -0.585   1.507 420.963  1.00279.86           O
ATOM   3960  N   HYP A 617      -2.455   1.273 422.186  1.00390.27           N
ATOM   3961  CD  HYP A 617      -3.857   1.358 422.309  1.00390.27           C
ATOM   3962  CA  HYP A 617      -1.912   1.048 423.464  0.85390.27           C
ATOM   3963  CB  HYP A 617      -2.590  -0.225 423.904  1.00390.27           C
ATOM   3964  CG  HYP A 617      -3.972   0.076 423.208  1.00390.27           C
ATOM   3965  OE  HYP A 617      -4.220  -1.046 422.357  1.00390.27           O
ATOM   3966  C   HYP A 617      -1.926   2.148 424.456  1.00390.27           C
ATOM   3967  O   HYP A 617      -2.507   3.205 424.220  1.00390.27           O
ATOM   3968  N   GLY A 618      -1.194   1.902 425.559  1.00 81.26           N
ATOM   3969  CA  GLY A 618      -0.837   2.934 426.475  0.85 81.26           C
ATOM   3970  C   GLY A 618      -0.515   2.268 427.777  1.00 81.26           C
ATOM   3971  O   GLY A 618      -0.530   1.042 427.882  1.00 81.26           O
ATOM   3972  N   ASP A 619      -0.213   3.080 428.808  1.00267.51           N
ATOM   3973  CA  ASP A 619       0.086   2.564 430.111  0.46267.51           C
ATOM   3974  CB  ASP A 619       1.459   2.774 430.790  1.00267.51           C
ATOM   3975  CG  ASP A 619       2.503   1.940 430.056  1.00267.51           C
ATOM   3976  OD1 ASP A 619       3.708   2.073 430.398  1.00267.51           O
ATOM   3977  OD2 ASP A 619       2.113   1.164 429.142  1.00267.51           O
ATOM   3978  C   ASP A 619      -1.106   2.227 430.937  1.00267.51           C
ATOM   3979  O   ASP A 619      -2.208   2.090 430.411  1.00267.51           O
ATOM   3980  N   LYS A 620      -0.917   2.071 432.259  1.00296.01           N
ATOM   3981  CA  LYS A 620      -2.024   1.713 433.094  0.79296.01           C
ATOM   3982  CB  LYS A 620      -1.716   0.593 434.109  1.00296.01           C
ATOM   3983  CG  LYS A 620      -0.894  -0.560 433.532  1.00296.01           C
ATOM   3984  CD  LYS A 620      -1.519  -1.199 432.297  1.00296.01           C
ATOM   3985  CE  LYS A 620      -2.747  -2.060 432.592  1.00296.01           C
ATOM   3986  NZ  LYS A 620      -2.346  -3.311 433.276  1.00296.01           N
ATOM   3987  C   LYS A 620      -2.306   2.893 433.966  1.00296.01           C
ATOM   3988  O   LYS A 620      -1.940   4.024 433.652  1.00296.01           O
ATOM   3989  N   GLY A 621      -2.993   2.634 435.097  1.00 69.06           N
ATOM   3990  CA  GLY A 621      -3.284   3.660 436.055  0.85 69.06           C
ATOM   3991  C   GLY A 621      -2.216   3.587 437.107  1.00 69.06           C
ATOM   3992  O   GLY A 621      -1.110   3.117 436.843  1.00 69.06           O
ATOM   3993  N   GLU A 622      -2.519   4.057 438.337  1.00295.63           N
ATOM   3994  CA  GLU A 622      -1.516   4.063 439.367  0.61295.63           C
ATOM   3995  CB  GLU A 622      -0.825   5.435 439.496  1.00295.63           C
ATOM   3996  CG  GLU A 622       0.269   5.518 440.566  1.00295.63           C
ATOM   3997  CD  GLU A 622       1.487   4.735 440.096  1.00295.63           C
ATOM   3998  OE1 GLU A 622       1.944   4.988 438.949  1.00295.63           O
ATOM   3999  OE2 GLU A 622       1.981   3.880 440.878  1.00295.63           O
ATOM   4000  C   GLU A 622      -2.161   3.757 440.689  1.00295.63           C
ATOM   4001  O   GLU A 622      -3.383   3.782 440.826  1.00295.63           O
ATOM   4002  N   SER A 623      -1.317   3.476 441.704  1.00173.90           N
ATOM   4003  CA  SER A 623      -1.747   3.105 443.027  0.51173.90           C
ATOM   4004  CB  SER A 623      -0.556   2.865 443.976  1.00173.90           C
ATOM   4005  OG  SER A 623      -1.008   2.659 445.306  1.00173.90           O
ATOM   4006  C   SER A 623      -2.557   4.205 443.638  1.00173.90           C
ATOM   4007  O   SER A 623      -2.440   5.372 443.268  1.00173.90           O
ATOM   4008  N   GLY A 624      -3.425   3.820 444.602  1.00 59.72           N
ATOM   4009  CA  GLY A 624      -4.320   4.740 445.239  0.83 59.72           C
ATOM   4010  C   GLY A 624      -3.934   4.988 446.660  1.00 59.72           C
ATOM   4011  O   GLY A 624      -2.780   4.921 447.080  1.00 59.72           O
ATOM   4012  N   PRO A 625      -4.987   5.279 447.380  1.00222.39           N
ATOM   4013  CA  PRO A 625      -4.950   5.638 448.775  0.84222.39           C
ATOM   4014  CD  PRO A 625      -6.248   5.634 446.753  1.00222.39           C
ATOM   4015  CB  PRO A 625      -6.336   6.222 449.071  1.00222.39           C
ATOM   4016  CG  PRO A 625      -6.869   6.664 447.698  1.00222.39           C
ATOM   4017  C   PRO A 625      -4.683   4.462 449.656  1.00222.39           C
ATOM   4018  O   PRO A 625      -4.737   3.326 449.188  1.00222.39           O
ATOM   4019  N   SER A 626      -4.363   4.744 450.936  1.00116.28           N
ATOM   4020  CA  SER A 626      -4.108   3.737 451.925  0.73116.28           C
ATOM   4021  CB  SER A 626      -2.883   4.058 452.795  1.00116.28           C
ATOM   4022  OG  SER A 626      -3.094   5.261 453.518  1.00116.28           O
ATOM   4023  C   SER A 626      -5.315   3.675 452.829  1.00116.28           C
ATOM   4024  O   SER A 626      -6.292   4.390 452.612  1.00116.28           O
ATOM   4025  N   GLY A 627      -5.281   2.806 453.870  1.00 74.21           N
ATOM   4026  CA  GLY A 627      -6.407   2.675 454.766  0.83 74.21           C
ATOM   4027  C   GLY A 627      -6.062   3.299 456.098  1.00 74.21           C
ATOM   4028  O   GLY A 627      -5.064   2.968 456.736  1.00 74.21           O
ATOM   4029  N   PRO A 628      -6.914   4.211 456.503  1.00262.49           N
ATOM   4030  CA  PRO A 628      -6.702   5.045 457.662  0.78262.49           C
ATOM   4031  CD  PRO A 628      -8.336   3.996 456.294  1.00262.49           C
ATOM   4032  CB  PRO A 628      -7.903   5.975 457.638  1.00262.49           C
ATOM   4033  CG  PRO A 628      -9.043   5.062 457.156  1.00262.49           C
ATOM   4034  C   PRO A 628      -6.561   4.441 459.027  1.00262.49           C
ATOM   4035  O   PRO A 628      -5.524   4.650 459.655  1.00262.49           O
ATOM   4036  N   ALA A 629      -7.571   3.697 459.512  1.00255.70           N
ATOM   4037  CA  ALA A 629      -7.542   3.240 460.877  0.76255.70           C
ATOM   4038  CB  ALA A 629      -8.130   4.267 461.858  1.00255.70           C
ATOM   4039  C   ALA A 629      -8.397   2.024 460.910  1.00255.70           C
ATOM   4040  O   ALA A 629      -9.110   1.734 459.950  1.00255.70           O
ATOM   4041  N   GLY A 630      -8.329   1.259 462.010  1.00 77.64           N
ATOM   4042  CA  GLY A 630      -9.062   0.032 462.029  0.85 77.64           C
ATOM   4043  C   GLY A 630     -10.225   0.095 462.964  1.00 77.64           C
ATOM   4044  O   GLY A 630     -10.834   1.131 463.229  1.00 77.64           O
ATOM   4045  N   PRO A 631     -10.489  -1.084 463.464  1.00111.43           N
ATOM   4046  CA  PRO A 631     -11.565  -1.349 464.383  0.31111.43           C
ATOM   4047  CD  PRO A 631      -9.439  -2.084 463.567  1.00111.43           C
ATOM   4048  CB  PRO A 631     -11.385  -2.821 464.752  1.00111.43           C
ATOM   4049  CG  PRO A 631      -9.858  -2.989 464.728  1.00111.43           C
ATOM   4050  C   PRO A 631     -11.332  -0.497 465.572  1.00111.43           C
ATOM   4051  O   PRO A 631     -10.228   0.019 465.737  1.00111.43           O
ATOM   4052  N   THR A 632     -12.376  -0.309 466.394  1.00120.79           N
ATOM   4053  CA  THR A 632     -12.194   0.492 467.555  0.71120.79           C
ATOM   4054  CB  THR A 632     -13.471   0.769 468.295  1.00120.79           C
ATOM   4055  OG1 THR A 632     -13.241   1.716 469.327  1.00120.79           O
ATOM   4056  CG2 THR A 632     -14.016  -0.542 468.881  1.00120.79           C
ATOM   4057  C   THR A 632     -11.243  -0.265 468.410  1.00120.79           C
ATOM   4058  O   THR A 632     -11.114  -1.481 468.280  1.00120.79           O
ATOM   4059  N   GLY A 633     -10.524   0.440 469.296  1.00 56.68           N
ATOM   4060  CA  GLY A 633      -9.539  -0.230 470.087  0.77 56.68           C
ATOM   4061  C   GLY A 633     -10.256  -0.934 471.192  1.00 56.68           C
ATOM   4062  O   GLY A 633     -11.484  -0.993 471.213  1.00 56.68           O
ATOM   4063  N   ALA A 634      -9.485  -1.494 472.145  1.00318.89           N
ATOM   4064  CA  ALA A 634     -10.069  -2.249 473.213  0.85318.89           C
ATOM   4065  CB  ALA A 634     -10.694  -3.638 472.974  1.00318.89           C
ATOM   4066  C   ALA A 634      -9.680  -1.883 474.612  1.00318.89           C
ATOM   4067  O   ALA A 634      -8.725  -1.148 474.855  1.00318.89           O
ATOM   4068  N   ARG A 635     -10.458  -2.432 475.560  1.00999.99           N
ATOM   4069  CA  ARG A 635     -10.390  -2.243 476.980  0.65999.99           C
ATOM   4070  CB  ARG A 635     -11.708  -2.313 477.765  1.00999.99           C
ATOM   4071  CG  ARG A 635     -12.350  -3.665 477.453  1.00999.99           C
ATOM   4072  CD  ARG A 635     -13.776  -3.876 477.954  1.00999.99           C
ATOM   4073  NE  ARG A 635     -21.488  20.851 477.266  1.00999.99           N
ATOM   4074  CZ  ARG A 635     -22.099  20.966 476.050  1.00999.99           C
ATOM   4075  NH1 ARG A 635     -15.162  -3.755 475.562  1.00999.99           N
ATOM   4076  NH2 ARG A 635     -22.394  19.855 475.315  1.00999.99           N
ATOM   4077  C   ARG A 635      -9.151  -2.608 477.738  1.00999.99           C
ATOM   4078  O   ARG A 635      -8.224  -3.208 477.195  1.00999.99           O
ATOM   4079  N   GLY A 636      -9.117  -2.221 479.037  1.00 61.11           N
ATOM   4080  CA  GLY A 636      -7.955  -2.429 479.858  0.28 61.11           C
ATOM   4081  C   GLY A 636      -8.144  -3.434 480.995  1.00 61.11           C
ATOM   4082  O   GLY A 636     -15.988  21.464 480.862  1.00 61.11           O
ATOM   4083  N   ALA A 637      -7.538  -3.026 482.140  1.00128.79           N
ATOM   4084  CA  ALA A 637      -7.180  -3.652 483.407  0.22128.79           C
ATOM   4085  CB  ALA A 637      -6.239  -2.714 484.178  1.00128.79           C
ATOM   4086  C   ALA A 637      -8.166  -4.147 484.470  1.00128.79           C
ATOM   4087  O   ALA A 637     -14.988  20.855 485.120  1.00128.79           O
ATOM   4088  N   HYP A 638      -9.371  -3.736 484.792  1.00361.66           N
ATOM   4089  CD  HYP A 638     -10.340  -3.252 483.843  1.00361.66           C
ATOM   4090  CA  HYP A 638     -10.042  -3.993 486.039  0.53361.66           C
ATOM   4091  CB  HYP A 638     -18.361  21.005 485.658  1.00361.66           C
ATOM   4092  CG  HYP A 638     -18.773  21.801 484.359  1.00361.66           C
ATOM   4093  OE  HYP A 638     -19.215  20.891 483.348  1.00361.66           O
ATOM   4094  C   HYP A 638      -9.300  -4.081 487.341  1.00361.66           C
ATOM   4095  O   HYP A 638     -16.302  20.778 487.837  1.00361.66           O
ATOM   4096  N   GLY A 639      -8.954  -2.900 487.908  1.00127.01           N
ATOM   4097  CA  GLY A 639      -9.366  -2.570 489.250  0.15127.01           C
ATOM   4098  C   GLY A 639      -8.389  -3.090 490.259  1.00127.01           C
ATOM   4099  O   GLY A 639      -7.540  -3.924 489.947  1.00127.01           O
ATOM   4100  N   ASP A 640      -8.505  -2.602 491.520  1.00190.55           N
ATOM   4101  CA  ASP A 640      -7.582  -3.015 492.540  0.54190.55           C
ATOM   4102  CB  ASP A 640      -6.612  -1.900 492.965  1.00190.55           C
ATOM   4103  CG  ASP A 640      -5.394  -2.565 493.592  1.00190.55           C
ATOM   4104  OD1 ASP A 640      -4.716  -3.337 492.861  1.00190.55           O
ATOM   4105  OD2 ASP A 640      -5.124  -2.322 494.798  1.00190.55           O
ATOM   4106  C   ASP A 640      -8.332  -3.471 493.763  1.00190.55           C
ATOM   4107  O   ASP A 640     -16.378  21.563 493.704  1.00190.55           O
ATOM   4108  N   ARG A 641      -8.048  -2.823 494.918  1.00151.53           N
ATOM   4109  CA  ARG A 641      -8.604  -3.199 496.195  0.72151.53           C
ATOM   4110  CB  ARG A 641      -7.691  -4.209 496.897  1.00151.53           C
ATOM   4111  CG  ARG A 641     -15.056  20.369 496.249  1.00151.53           C
ATOM   4112  CD  ARG A 641     -13.897  19.419 496.546  1.00151.53           C
ATOM   4113  NE  ARG A 641     -12.828  19.699 495.544  1.00151.53           N
ATOM   4114  CZ  ARG A 641     -11.543  19.297 495.765  1.00151.53           C
ATOM   4115  NH1 ARG A 641     -11.201  18.723 496.954  1.00151.53           N
ATOM   4116  NH2 ARG A 641     -10.602  19.462 494.790  1.00151.53           N
ATOM   4117  C   ARG A 641      -8.721  -1.951 497.020  1.00151.53           C
ATOM   4118  O   ARG A 641      -8.434  -0.856 496.540  1.00151.53           O
ATOM   4119  N   GLY A 642      -9.177  -2.083 498.286  1.00 54.51           N
ATOM   4120  CA  GLY A 642      -9.358  -0.920 499.112  0.61 54.51           C
ATOM   4121  C   GLY A 642      -8.366  -0.955 500.229  1.00 54.51           C
ATOM   4122  O   GLY A 642      -8.010  -2.021 500.729  1.00 54.51           O
ATOM   4123  N   GLU A 643      -7.898   0.239 500.652  1.00218.33           N
ATOM   4124  CA  GLU A 643      -6.944   0.315 501.721  0.26218.33           C
ATOM   4125  CB  GLU A 643      -5.749   1.245 501.430  1.00218.33           C
ATOM   4126  CG  GLU A 643      -4.820   0.781 500.306  1.00218.33           C
ATOM   4127  CD  GLU A 643      -5.559   0.892 498.981  1.00218.33           C
ATOM   4128  OE1 GLU A 643      -5.454  -0.062 498.165  1.00218.33           O
ATOM   4129  OE2 GLU A 643      -6.225   1.939 498.760  1.00218.33           O
ATOM   4130  C   GLU A 643      -7.617   0.938 502.901  1.00218.33           C
ATOM   4131  O   GLU A 643      -8.088   2.073 502.832  1.00218.33           O
ATOM   4132  N   HYP A 644      -7.701   0.214 503.981  1.00336.41           N
ATOM   4133  CD  HYP A 644      -7.280  -1.148 504.101  1.00336.41           C
ATOM   4134  CA  HYP A 644      -8.162   0.678 505.236  0.85336.41           C
ATOM   4135  CB  HYP A 644      -6.940   0.474 506.104  1.00336.41           C
ATOM   4136  CG  HYP A 644      -6.505  -0.896 505.440  1.00336.41           C
ATOM   4137  OE  HYP A 644      -6.486  -2.035 506.304  1.00336.41           O
ATOM   4138  C   HYP A 644      -9.353  -0.106 505.700  1.00336.41           C
ATOM   4139  O   HYP A 644     -10.403   0.009 505.071  1.00336.41           O
ATOM   4140  N   GLY A 645      -9.240  -0.876 506.802  1.00 46.98           N
ATOM   4141  CA  GLY A 645     -10.430  -1.436 507.384  0.85 46.98           C
ATOM   4142  C   GLY A 645     -10.504  -0.959 508.802  1.00 46.98           C
ATOM   4143  O   GLY A 645      -9.582  -1.147 509.595  1.00 46.98           O
ATOM   4144  N   PRO A 646     -11.611  -0.349 509.127  1.00128.86           N
ATOM   4145  CA  PRO A 646     -11.864   0.202 510.433  0.45128.86           C
ATOM   4146  CD  PRO A 646     -12.836  -0.506 508.358  1.00128.86           C
ATOM   4147  CB  PRO A 646     -13.226   0.870 510.297  1.00128.86           C
ATOM   4148  CG  PRO A 646     -13.953  -0.068 509.319  1.00128.86           C
ATOM   4149  C   PRO A 646     -11.960  -0.876 511.460  1.00128.86           C
ATOM   4150  O   PRO A 646     -12.325  -2.015 511.169  1.00128.86           O
ATOM   4151  N   HYP A 647     -11.548  -0.474 512.621  1.00327.78           N
ATOM   4152  CD  HYP A 647     -10.683   0.659 512.811  1.00327.78           C
ATOM   4153  CA  HYP A 647     -11.696  -1.119 513.865  0.62327.78           C
ATOM   4154  CB  HYP A 647     -10.385  -0.974 514.627  1.00327.78           C
ATOM   4155  CG  HYP A 647      -9.613  -0.176 513.517  1.00327.78           C
ATOM   4156  OE  HYP A 647      -8.555   0.625 514.049  1.00327.78           O
ATOM   4157  C   HYP A 647     -12.636  -2.262 514.112  1.00327.78           C
ATOM   4158  O   HYP A 647     -12.361  -3.396 513.723  1.00327.78           O
ATOM   4159  N   GLY A 648     -13.764  -1.917 514.792  1.00 75.54           N
ATOM   4160  CA  GLY A 648     -14.738  -2.830 515.331  0.85 75.54           C
ATOM   4161  C   GLY A 648     -15.932  -2.009 515.748  1.00 75.54           C
ATOM   4162  O   GLY A 648     -15.868  -0.785 515.849  1.00 75.54           O
ATOM   4163  N   PRO A 649     -17.019  -2.691 516.002  1.00316.87           N
ATOM   4164  CA  PRO A 649     -18.228  -2.008 516.408  0.39316.87           C
ATOM   4165  CD  PRO A 649     -17.356  -3.674 514.980  1.00316.87           C
ATOM   4166  CB  PRO A 649     -19.400  -2.545 515.585  1.00316.87           C
ATOM   4167  CG  PRO A 649     -18.873  -3.905 515.100  1.00316.87           C
ATOM   4168  C   PRO A 649     -18.479  -1.128 517.600  1.00316.87           C
ATOM   4169  O   PRO A 649     -19.381  -0.299 517.490  1.00316.87           O
ATOM   4170  N   ALA A 650     -17.758  -1.288 518.734  1.00383.16           N
ATOM   4171  CA  ALA A 650     -17.986  -0.453 519.894  0.68383.16           C
ATOM   4172  CB  ALA A 650     -18.740   0.894 519.858  1.00383.16           C
ATOM   4173  C   ALA A 650     -17.599  -1.054 521.210  1.00383.16           C
ATOM   4174  O   ALA A 650     -17.011  -2.133 521.256  1.00383.16           O
ATOM   4175  N   GLY A 651     -17.911  -0.360 522.327  1.00 87.64           N
ATOM   4176  CA  GLY A 651     -17.498  -0.852 523.613  0.85 87.64           C
ATOM   4177  C   GLY A 651     -18.547  -1.762 524.152  1.00 87.64           C
ATOM   4178  O   GLY A 651     -19.594  -1.332 524.634  1.00 87.64           O
ATOM   4179  N   PHE A 652     -18.257  -3.070 524.069  1.00196.30           N
ATOM   4180  CA  PHE A 652     -19.104  -4.090 524.599  0.22196.30           C
ATOM   4181  CB  PHE A 652     -25.834  20.485 524.169  1.00196.30           C
ATOM   4182  CG  PHE A 652     -26.504  19.413 524.950  1.00196.30           C
ATOM   4183  CD1 PHE A 652     -27.692  18.842 524.554  1.00196.30           C
ATOM   4184  CD2 PHE A 652     -25.902  18.979 526.106  1.00196.30           C
ATOM   4185  CE1 PHE A 652     -28.265  17.848 525.314  1.00196.30           C
ATOM   4186  CE2 PHE A 652     -26.470  17.988 526.867  1.00196.30           C
ATOM   4187  CZ  PHE A 652     -27.655  17.420 526.470  1.00196.30           C
ATOM   4188  C   PHE A 652     -19.100  -4.005 526.098  1.00196.30           C
ATOM   4189  O   PHE A 652     -20.154  -3.985 526.731  1.00196.30           O
ATOM   4190  N   ALA A 653     -17.896  -3.934 526.700  1.00280.78           N
ATOM   4191  CA  ALA A 653     -17.764  -3.886 528.131  0.68280.78           C
ATOM   4192  CB  ALA A 653     -25.599  20.838 528.829  1.00280.78           C
ATOM   4193  C   ALA A 653     -16.298  -3.898 528.379  1.00280.78           C
ATOM   4194  O   ALA A 653     -15.507  -4.130 527.467  1.00280.78           O
ATOM   4195  N   GLY A 654     -15.893  -3.626 529.627  1.00106.96           N
ATOM   4196  CA  GLY A 654     -14.505  -3.688 529.949  0.81106.96           C
ATOM   4197  C   GLY A 654     -14.465  -4.423 531.252  1.00106.96           C
ATOM   4198  O   GLY A 654     -15.337  -4.225 532.095  1.00106.96           O
ATOM   4199  N   PRO A 655     -20.730  20.695 531.466  1.00273.20           N
ATOM   4200  CA  PRO A 655     -20.736  20.002 532.717  0.82273.20           C
ATOM   4201  CD  PRO A 655     -20.322  19.773 530.416  1.00273.20           C
ATOM   4202  CB  PRO A 655     -20.306  18.556 532.514  1.00273.20           C
ATOM   4203  CG  PRO A 655     -19.580  18.638 531.159  1.00273.20           C
ATOM   4204  C   PRO A 655     -20.849  20.624 534.077  1.00273.20           C
ATOM   4205  O   PRO A 655     -21.880  20.412 534.714  1.00273.20           O
ATOM   4206  N   HYP A 656     -19.885  21.367 534.547  1.00344.25           N
ATOM   4207  CD  HYP A 656     -11.415  -4.290 533.876  1.00344.25           C
ATOM   4208  CA  HYP A 656     -12.677  -3.917 535.791  0.84344.25           C
ATOM   4209  CB  HYP A 656     -12.539  -2.479 535.349  1.00344.25           C
ATOM   4210  CG  HYP A 656     -11.428  -2.771 534.262  1.00344.25           C
ATOM   4211  OE  HYP A 656     -10.115  -2.306 534.589  1.00344.25           O
ATOM   4212  C   HYP A 656     -11.465  -4.331 536.545  1.00344.25           C
ATOM   4213  O   HYP A 656     -18.551  20.438 536.815  1.00344.25           O
ATOM   4214  N   GLY A 657     -10.580  -3.374 536.889  1.00118.65           N
ATOM   4215  CA  GLY A 657      -9.381  -3.786 537.540  0.85118.65           C
ATOM   4216  C   GLY A 657      -8.808  -2.664 538.341  1.00118.65           C
ATOM   4217  O   GLY A 657      -7.921  -1.947 537.879  1.00118.65           O
ATOM   4218  N   ALA A 658      -9.274  -2.518 539.596  1.00293.42           N
ATOM   4219  CA  ALA A 658      -8.785  -1.471 540.444  0.68293.42           C
ATOM   4220  CB  ALA A 658      -9.068  -0.065 539.886  1.00293.42           C
ATOM   4221  C   ALA A 658      -9.540  -1.596 541.722  1.00293.42           C
ATOM   4222  O   ALA A 658     -10.460  -2.407 541.828  1.00293.42           O
ATOM   4223  N   ASP A 659      -9.163  -0.810 542.745  1.00241.97           N
ATOM   4224  CA  ASP A 659      -9.860  -0.936 543.987  0.77241.97           C
ATOM   4225  CB  ASP A 659      -9.279  -2.044 544.883  1.00241.97           C
ATOM   4226  CG  ASP A 659      -9.621  -3.388 544.258  1.00241.97           C
ATOM   4227  OD1 ASP A 659     -10.839  -3.655 544.078  1.00241.97           O
ATOM   4228  OD2 ASP A 659      -8.676  -4.160 543.945  1.00241.97           O
ATOM   4229  C   ASP A 659      -9.722   0.339 544.765  1.00241.97           C
ATOM   4230  O   ASP A 659      -9.033   1.270 544.352  1.00241.97           O
ATOM   4231  N   GLY A 660     -10.418   0.401 545.923  1.00 74.57           N
ATOM   4232  CA  GLY A 660     -10.360   1.541 546.797  0.40 74.57           C
ATOM   4233  C   GLY A 660      -9.438   1.203 547.933  1.00 74.57           C
ATOM   4234  O   GLY A 660      -8.584   0.328 547.805  1.00 74.57           O
ATOM   4235  N   GLN A 661      -9.586   1.901 549.085  1.00329.08           N
ATOM   4236  CA  GLN A 661      -8.742   1.614 550.212  0.50329.08           C
ATOM   4237  CB  GLN A 661      -7.276   2.107 550.254  1.00329.08           C
ATOM   4238  CG  GLN A 661      -7.155   3.625 550.427  1.00329.08           C
ATOM   4239  CD  GLN A 661     -45.651   4.005 550.350  1.00329.08           C
ATOM   4240  OE1 GLN A 661     -44.977   3.731 549.358  1.00329.08           O
ATOM   4241  NE2 GLN A 661     -45.131   4.658 551.424  1.00329.08           N
ATOM   4242  C   GLN A 661      -9.436   1.285 551.502  1.00329.08           C
ATOM   4243  O   GLN A 661     -10.271   2.053 551.977  1.00329.08           O
ATOM   4244  N   HYP A 662      -9.093   0.153 552.072  1.00339.61           N
ATOM   4245  CD  HYP A 662      -7.980  -0.647 551.623  1.00339.61           C
ATOM   4246  CA  HYP A 662      -9.632  -0.406 553.266  0.15339.61           C
ATOM   4247  CB  HYP A 662      -8.424  -0.468 554.166  1.00339.61           C
ATOM   4248  CG  HYP A 662      -7.462  -1.033 553.059  1.00339.61           C
ATOM   4249  OE  HYP A 662      -6.106  -0.635 553.282  1.00339.61           O
ATOM   4250  C   HYP A 662     -10.926   0.131 553.809  1.00339.61           C
ATOM   4251  O   HYP A 662     -11.981  -0.360 553.409  1.00339.61           O
ATOM   4252  N   GLY A 663     -10.874   1.114 554.738  1.00 65.57           N
ATOM   4253  CA  GLY A 663     -12.065   1.553 555.421  0.38 65.57           C
ATOM   4254  C   GLY A 663     -11.760   2.877 556.072  1.00 65.57           C
ATOM   4255  O   GLY A 663     -10.602   3.214 556.309  1.00 65.57           O
ATOM   4256  N   ALA A 664     -12.821   3.662 556.369  1.00132.96           N
ATOM   4257  CA  ALA A 664     -12.639   5.039 556.745  0.73132.96           C
ATOM   4258  CB  ALA A 664     -13.949   5.831 556.636  1.00132.96           C
ATOM   4259  C   ALA A 664     -12.033   5.433 558.052  1.00132.96           C
ATOM   4260  O   ALA A 664     -10.988   6.082 558.051  1.00132.96           O
ATOM   4261  N   LYS A 665     -12.602   5.059 559.208  1.00278.64           N
ATOM   4262  CA  LYS A 665     -12.062   5.707 560.374  0.15278.64           C
ATOM   4263  CB  LYS A 665     -12.604   7.133 560.583  1.00278.64           C
ATOM   4264  CG  LYS A 665     -12.370   8.041 559.378  1.00278.64           C
ATOM   4265  CD  LYS A 665     -12.923   9.456 559.543  1.00278.64           C
ATOM   4266  CE  LYS A 665     -12.519  10.356 558.374  1.00278.64           C
ATOM   4267  NZ  LYS A 665     -12.818  11.770 558.683  1.00278.64           N
ATOM   4268  C   LYS A 665     -12.526   4.948 561.558  1.00278.64           C
ATOM   4269  O   LYS A 665     -13.609   4.371 561.539  1.00278.64           O
ATOM   4270  N   GLY A 666     -11.714   4.935 562.628  1.00 80.16           N
ATOM   4271  CA  GLY A 666     -12.144   4.272 563.816  0.38 80.16           C
ATOM   4272  C   GLY A 666     -12.969   5.261 564.585  1.00 80.16           C
ATOM   4273  O   GLY A 666     -12.954   6.456 564.293  1.00 80.16           O
ATOM   4274  N   GLU A 667     -13.690   4.777 565.614  1.00344.38           N
ATOM   4275  CA  GLU A 667     -14.565   5.601 566.402  0.85344.38           C
ATOM   4276  CB  GLU A 667     -16.040   5.794 565.966  1.00344.38           C
ATOM   4277  CG  GLU A 667     -16.247   6.887 564.913  1.00344.38           C
ATOM   4278  CD  GLU A 667     -15.672   6.412 563.588  1.00344.38           C
ATOM   4279  OE1 GLU A 667     -14.954   7.211 562.929  1.00344.38           O
ATOM   4280  OE2 GLU A 667     -15.961   5.246 563.207  1.00344.38           O
ATOM   4281  C   GLU A 667     -14.134   5.851 567.833  1.00344.38           C
ATOM   4282  O   GLU A 667     -13.268   5.119 568.308  1.00344.38           O
ATOM   4283  N   PRO A 668     -14.637   6.824 568.579  1.00120.76           N
ATOM   4284  CA  PRO A 668     -14.187   7.044 569.936  0.37120.76           C
ATOM   4285  CD  PRO A 668     -15.891   7.527 568.322  1.00120.76           C
ATOM   4286  CB  PRO A 668     -15.048   8.191 570.467  1.00120.76           C
ATOM   4287  CG  PRO A 668     -16.363   8.032 569.692  1.00120.76           C
ATOM   4288  C   PRO A 668     -14.457   5.802 570.729  1.00120.76           C
ATOM   4289  O   PRO A 668     -15.211   4.945 570.269  1.00120.76           O
ATOM   4290  N   GLY A 669     -13.816   5.680 571.913  1.00 53.59           N
ATOM   4291  CA  GLY A 669     -13.986   4.535 572.762  0.31 53.59           C
ATOM   4292  C   GLY A 669     -14.471   5.041 574.082  1.00 53.59           C
ATOM   4293  O   GLY A 669     -14.490   6.247 574.320  1.00 53.59           O
ATOM   4294  N   ASP A 670     -14.877   4.127 574.987  1.00151.68           N
ATOM   4295  CA  ASP A 670     -15.365   4.577 576.258  0.84151.68           C
ATOM   4296  CB  ASP A 670     -16.065   3.505 577.114  1.00151.68           C
ATOM   4297  CG  ASP A 670     -17.349   3.066 576.425  1.00151.68           C
ATOM   4298  OD1 ASP A 670     -17.974   3.911 575.730  1.00151.68           O
ATOM   4299  OD2 ASP A 670     -17.721   1.873 576.588  1.00151.68           O
ATOM   4300  C   ASP A 670     -14.186   5.035 577.044  1.00151.68           C
ATOM   4301  O   ASP A 670     -13.038   4.806 576.665  1.00151.68           O
ATOM   4302  N   ALA A 671     -14.460   5.723 578.167  1.00 57.54           N
ATOM   4303  CA  ALA A 671     -13.414   6.268 578.976  0.58 57.54           C
ATOM   4304  CB  ALA A 671     -13.956   7.077 580.159  1.00 57.54           C
ATOM   4305  C   ALA A 671     -12.562   5.165 579.515  1.00 57.54           C
ATOM   4306  O   ALA A 671     -11.337   5.258 579.469  1.00 57.54           O
ATOM   4307  N   GLY A 672     -13.165   4.073 580.029  1.00 86.09           N
ATOM   4308  CA  GLY A 672     -12.309   3.038 580.528  0.18 86.09           C
ATOM   4309  C   GLY A 672     -12.997   2.275 581.612  1.00 86.09           C
ATOM   4310  O   GLY A 672     -14.218   2.303 581.755  1.00 86.09           O
ATOM   4311  N   ALA A 673     -12.173   1.559 582.403  1.00218.18           N
ATOM   4312  CA  ALA A 673     -12.623   0.736 583.485  0.85218.18           C
ATOM   4313  CB  ALA A 673     -12.004  -0.671 583.473  1.00218.18           C
ATOM   4314  C   ALA A 673     -12.157   1.401 584.743  1.00218.18           C
ATOM   4315  O   ALA A 673     -11.304   2.287 584.719  1.00218.18           O
ATOM   4316  N   LYS A 674     -12.741   0.986 585.880  1.00279.00           N
ATOM   4317  CA  LYS A 674     -12.460   1.562 587.161  0.54279.00           C
ATOM   4318  CB  LYS A 674     -13.556   1.545 588.248  1.00279.00           C
ATOM   4319  CG  LYS A 674     -13.076   2.106 589.588  1.00279.00           C
ATOM   4320  CD  LYS A 674     -14.071   1.855 590.721  1.00279.00           C
ATOM   4321  CE  LYS A 674     -14.276   0.350 590.932  1.00279.00           C
ATOM   4322  NZ  LYS A 674     -14.942   0.074 592.223  1.00279.00           N
ATOM   4323  C   LYS A 674     -11.064   1.575 587.709  1.00279.00           C
ATOM   4324  O   LYS A 674     -10.543   2.636 588.051  1.00279.00           O
ATOM   4325  N   GLY A 675     -10.402   0.403 587.795  1.00121.39           N
ATOM   4326  CA  GLY A 675      -9.086   0.357 588.378  0.22121.39           C
ATOM   4327  C   GLY A 675      -9.219  -0.132 589.788  1.00121.39           C
ATOM   4328  O   GLY A 675     -10.296  -0.072 590.378  1.00121.39           O
ATOM   4329  N   ASP A 676     -48.077  -0.638 590.366  1.00331.20           N
ATOM   4330  CA  ASP A 676     -48.130  -1.185 591.694  0.60331.20           C
ATOM   4331  CB  ASP A 676     -47.885  -2.706 591.729  1.00331.20           C
ATOM   4332  CG  ASP A 676     -46.491  -2.981 591.175  1.00331.20           C
ATOM   4333  OD1 ASP A 676     -45.970  -4.104 591.413  1.00331.20           O
ATOM   4334  OD2 ASP A 676     -45.930  -2.073 590.506  1.00331.20           O
ATOM   4335  C   ASP A 676     -47.079  -0.578 592.555  1.00331.20           C
ATOM   4336  O   ASP A 676     -46.116   0.029 592.087  1.00331.20           O
ATOM   4337  N   ALA A 677     -47.291  -0.737 593.873  1.00460.26           N
ATOM   4338  CA  ALA A 677     -46.396  -0.287 594.890  0.53460.26           C
ATOM   4339  CB  ALA A 677     -44.864  -0.454 594.817  1.00460.26           C
ATOM   4340  C   ALA A 677     -47.004   0.656 595.863  1.00460.26           C
ATOM   4341  O   ALA A 677     -47.853   1.468 595.501  1.00460.26           O
ATOM   4342  N   GLY A 678     -46.591   0.575 597.142  1.00125.76           N
ATOM   4343  CA  GLY A 678     -47.149   1.479 598.090  0.30125.76           C
ATOM   4344  C   GLY A 678     -46.411   1.344 599.374  1.00125.76           C
ATOM   4345  O   GLY A 678     -46.560   0.370 600.109  1.00125.76           O
ATOM   4346  N   PRO A 679     -45.601   2.325 599.639  1.00223.41           N
ATOM   4347  CA  PRO A 679     -44.856   2.255 600.863  0.75223.41           C
ATOM   4348  CD  PRO A 679     -44.786   2.861 598.554  1.00223.41           C
ATOM   4349  CB  PRO A 679     -43.639   3.152 600.646  1.00223.41           C
ATOM   4350  CG  PRO A 679     -43.377   3.008 599.140  1.00223.41           C
ATOM   4351  C   PRO A 679     -45.674   2.655 602.065  1.00223.41           C
ATOM   4352  O   PRO A 679     -46.630   3.418 601.931  1.00223.41           O
ATOM   4353  N   HYP A 680     -45.301   2.104 603.199  1.00330.04           N
ATOM   4354  CD  HYP A 680     -44.207   1.176 603.269  1.00330.04           C
ATOM   4355  CA  HYP A 680     -45.802   2.325 604.518  0.18330.04           C
ATOM   4356  CB  HYP A 680     -44.552   2.801 605.227  1.00330.04           C
ATOM   4357  CG  HYP A 680     -43.538   1.832 604.523  1.00330.04           C
ATOM   4358  OE  HYP A 680     -42.427   2.633 604.112  1.00330.04           O
ATOM   4359  C   HYP A 680     -46.953   3.227 604.761  1.00330.04           C
ATOM   4360  O   HYP A 680     -47.969   3.167 604.070  1.00330.04           O
ATOM   4361  N   GLY A 681     -46.760   4.074 605.788  1.00 65.74           N
ATOM   4362  CA  GLY A 681     -47.695   5.067 606.196  0.56 65.74           C
ATOM   4363  C   GLY A 681     -47.015   5.798 607.311  1.00 65.74           C
ATOM   4364  O   GLY A 681     -45.968   5.378 607.802  1.00 65.74           O
ATOM   4365  N   PRO A 682     -47.582   6.897 607.705  1.00152.14           N
ATOM   4366  CA  PRO A 682     -47.019   7.684 608.772  0.84152.14           C
ATOM   4367  CD  PRO A 682     -48.309   7.728 606.763  1.00152.14           C
ATOM   4368  CB  PRO A 682     -47.641   9.076 608.624  1.00152.14           C
ATOM   4369  CG  PRO A 682     -48.800   8.889 607.630  1.00152.14           C
ATOM   4370  C   PRO A 682     -47.375   7.037 610.080  1.00152.14           C
ATOM   4371  O   PRO A 682     -48.045   6.006 610.074  1.00152.14           O
ATOM   4372  N   ALA A 683     -46.916   7.626 611.208  1.00199.82           N
ATOM   4373  CA  ALA A 683     -47.146   7.084 612.522  0.32199.82           C
ATOM   4374  CB  ALA A 683     -45.851   6.723 613.269  1.00199.82           C
ATOM   4375  C   ALA A 683     -47.849   8.122 613.343  1.00199.82           C
ATOM   4376  O   ALA A 683     -48.204   9.187 612.839  1.00199.82           O
ATOM   4377  N   GLY A 684     -48.093   7.819 614.639  1.00 80.52           N
ATOM   4378  CA  GLY A 684     -48.868   8.713 615.453  0.41 80.52           C
ATOM   4379  C   GLY A 684     -48.158   9.053 616.734  1.00 80.52           C
ATOM   4380  O   GLY A 684     -46.981   8.784 616.973  1.00 80.52           O
ATOM   4381  N   PRO A 685     -48.970   9.719 617.512  1.00152.53           N
ATOM   4382  CA  PRO A 685     -48.695  10.242 618.836  0.83152.53           C
ATOM   4383  CD  PRO A 685     -50.173  10.293 616.939  1.00152.53           C
ATOM   4384  CB  PRO A 685     -49.812  11.258 619.091  1.00152.53           C
ATOM   4385  CG  PRO A 685     -50.944  10.822 618.149  1.00152.53           C
ATOM   4386  C   PRO A 685     -48.767   9.156 619.866  1.00152.53           C
ATOM   4387  O   PRO A 685     -48.914   7.987 619.509  1.00152.53           O
ATOM   4388  N   ALA A 686     -48.646   9.544 621.160  1.00234.84           N
ATOM   4389  CA  ALA A 686     -48.696   8.634 622.274  0.75234.84           C
ATOM   4390  CB  ALA A 686     -47.308   8.378 622.884  1.00234.84           C
ATOM   4391  C   ALA A 686     -49.585   9.253 623.318  1.00234.84           C
ATOM   4392  O   ALA A 686     -49.863  10.451 623.279  1.00234.84           O
ATOM   4393  N   GLY A 687     -50.075   8.431 624.272  1.00 64.18           N
ATOM   4394  CA  GLY A 687     -51.025   8.886 625.254  0.27 64.18           C
ATOM   4395  C   GLY A 687     -50.329   9.352 626.494  1.00 64.18           C
ATOM   4396  O   GLY A 687     -49.106   9.367 626.617  1.00 64.18           O
ATOM   4397  N   PRO A 688     -51.176   9.734 627.414  1.00217.99           N
ATOM   4398  CA  PRO A 688     -50.735  10.220 628.698  0.71217.99           C
ATOM   4399  CD  PRO A 688     -52.400  10.395 626.988  1.00217.99           C
ATOM   4400  CB  PRO A 688     -51.966  10.907 629.292  1.00217.99           C
ATOM   4401  CG  PRO A 688     -52.680  11.461 628.053  1.00217.99           C
ATOM   4402  C   PRO A 688     -50.194   9.149 629.570  1.00217.99           C
ATOM   4403  O   PRO A 688     -50.468   7.966 629.380  1.00217.99           O
ATOM   4404  N   HYP A 689     -49.438   9.671 630.496  1.00318.58           N
ATOM   4405  CD  HYP A 689     -49.361  11.103 630.652  1.00318.58           C
ATOM   4406  CA  HYP A 689     -48.713   9.066 631.550  0.40318.58           C
ATOM   4407  CB  HYP A 689     -49.439   9.637 632.747  1.00318.58           C
ATOM   4408  CG  HYP A 689     -49.479  11.108 632.215  1.00318.58           C
ATOM   4409  OE  HYP A 689     -50.676  11.760 632.647  1.00318.58           O
ATOM   4410  C   HYP A 689     -48.425   7.638 631.680  1.00318.58           C
ATOM   4411  O   HYP A 689     -48.797   6.804 630.858  1.00318.58           O
ATOM   4412  N   GLY A 690     -47.749   7.356 632.794  1.00 58.59           N
ATOM   4413  CA  GLY A 690     -47.680   6.018 633.208  0.45 58.59           C
ATOM   4414  C   GLY A 690     -48.409   5.919 634.501  1.00 58.59           C
ATOM   4415  O   GLY A 690     -48.332   6.774 635.382  1.00 58.59           O
ATOM   4416  N   PRO A 691     -49.119   4.841 634.588  1.00216.75           N
ATOM   4417  CA  PRO A 691     -49.886   4.581 635.769  0.74216.75           C
ATOM   4418  CD  PRO A 691     -49.810   4.370 633.398  1.00216.75           C
ATOM   4419  CB  PRO A 691     -50.862   3.477 635.363  1.00216.75           C
ATOM   4420  CG  PRO A 691     -51.147   3.809 633.892  1.00216.75           C
ATOM   4421  C   PRO A 691     -48.987   4.189 636.897  1.00216.75           C
ATOM   4422  O   PRO A 691     -47.782   4.032 636.698  1.00216.75           O
ATOM   4423  N   ILE A 692     -49.586   4.036 638.088  1.00262.87           N
ATOM   4424  CA  ILE A 692     -48.901   3.810 639.322  0.71262.87           C
ATOM   4425  CB  ILE A 692     -48.729   4.970 640.259  1.00262.87           C
ATOM   4426  CG1 ILE A 692     -47.653   5.979 639.854  1.00262.87           C
ATOM   4427  CG2 ILE A 692     -49.248   4.694 641.682  1.00262.87           C
ATOM   4428  CD1 ILE A 692     -48.035   7.412 640.210  1.00262.87           C
ATOM   4429  C   ILE A 692     -48.934   2.447 639.918  1.00262.87           C
ATOM   4430  O   ILE A 692     -49.897   1.700 639.754  1.00262.87           O
ATOM   4431  N   GLY A 693     -47.849   2.091 640.629  1.00 47.01           N
ATOM   4432  CA  GLY A 693     -47.801   0.827 641.292  0.61 47.01           C
ATOM   4433  C   GLY A 693     -48.640   0.980 642.521  1.00 47.01           C
ATOM   4434  O   GLY A 693     -49.206   2.047 642.755  1.00 47.01           O
ATOM   4435  N   ASN A 694     -48.747  -0.077 643.352  1.00182.04           N
ATOM   4436  CA  ASN A 694     -49.620   0.033 644.485  0.28182.04           C
ATOM   4437  CB  ASN A 694     -50.700  -1.064 644.518  1.00182.04           C
ATOM   4438  CG  ASN A 694     -51.481  -1.002 643.210  1.00182.04           C
ATOM   4439  OD1 ASN A 694     -52.107   0.005 642.886  1.00182.04           O
ATOM   4440  ND2 ASN A 694     -51.426  -2.115 642.429  1.00182.04           N
ATOM   4441  C   ASN A 694     -48.826  -0.088 645.749  1.00182.04           C
ATOM   4442  O   ASN A 694     -47.649  -0.443 645.745  1.00182.04           O
ATOM   4443  N   VAL A 695     -49.503   0.233 646.871  1.00140.62           N
ATOM   4444  CA  VAL A 695     -48.953   0.249 648.198  0.73140.62           C
ATOM   4445  CB  VAL A 695     -49.890   0.879 649.173  1.00140.62           C
ATOM   4446  CG1 VAL A 695     -50.084   2.349 648.765  1.00140.62           C
ATOM   4447  CG2 VAL A 695     -51.194   0.068 649.145  1.00140.62           C
ATOM   4448  C   VAL A 695     -48.670  -1.143 648.655  1.00140.62           C
ATOM   4449  O   VAL A 695     -49.097  -2.123 648.046  1.00140.62           O
ATOM   4450  N   GLY A 696     -47.886  -1.237 649.748  1.00 61.02           N
ATOM   4451  CA  GLY A 696     -47.483  -2.493 650.307  0.48 61.02           C
ATOM   4452  C   GLY A 696     -48.389  -2.818 651.460  1.00 61.02           C
ATOM   4453  O   GLY A 696     -49.611  -2.721 651.352  1.00 61.02           O
ATOM   4454  N   ALA A 697     -47.791  -3.226 652.602  1.00219.32           N
ATOM   4455  CA  ALA A 697     -48.544  -3.669 653.746  0.51219.32           C
ATOM   4456  CB  ALA A 697     -48.454  -5.191 653.943  1.00219.32           C
ATOM   4457  C   ALA A 697     -47.982  -3.028 654.983  1.00219.32           C
ATOM   4458  O   ALA A 697     -47.032  -2.249 654.918  1.00219.32           O
ATOM   4459  N   HYP A 698     -48.589  -3.313 656.116  1.00313.14           N
ATOM   4460  CD  HYP A 698     -49.839  -4.007 656.247  1.00313.14           C
ATOM   4461  CA  HYP A 698     -48.185  -2.859 657.401  0.85313.14           C
ATOM   4462  CB  HYP A 698     -49.492  -2.483 658.113  1.00313.14           C
ATOM   4463  CG  HYP A 698     -50.488  -2.812 656.947  1.00313.14           C
ATOM   4464  OE  HYP A 698     -51.809  -3.096 657.413  1.00313.14           O
ATOM   4465  C   HYP A 698     -47.380  -3.916 658.085  1.00313.14           C
ATOM   4466  O   HYP A 698     -47.112  -4.948 657.472  1.00313.14           O
ATOM   4467  N   GLY A 699     -46.977  -3.677 659.349  1.00 50.10           N
ATOM   4468  CA  GLY A 699     -46.080  -4.585 660.002  0.40 50.10           C
ATOM   4469  C   GLY A 699     -46.785  -5.337 661.086  1.00 50.10           C
ATOM   4470  O   GLY A 699     -47.975  -5.640 661.013  1.00 50.10           O
ATOM   4471  N   ALA A 700     -45.998  -5.632 662.140  1.00143.10           N
ATOM   4472  CA  ALA A 700     -53.627  19.601 663.314  0.29143.10           C
ATOM   4473  CB  ALA A 700     -52.446  19.222 664.221  1.00143.10           C
ATOM   4474  C   ALA A 700     -47.259  -5.453 664.118  1.00143.10           C
ATOM   4475  O   ALA A 700     -48.024  -4.654 663.579  1.00143.10           O
ATOM   4476  N   LYS A 701     -47.160  -5.585 665.454  1.00194.87           N
ATOM   4477  CA  LYS A 701     -47.999  -4.860 666.356  0.52194.87           C
ATOM   4478  CB  LYS A 701     -47.569  -5.066 667.816  1.00194.87           C
ATOM   4479  CG  LYS A 701     -46.176  -4.513 668.101  1.00194.87           C
ATOM   4480  CD  LYS A 701     -45.047  -5.136 667.284  1.00194.87           C
ATOM   4481  CE  LYS A 701     -43.735  -4.375 667.489  1.00194.87           C
ATOM   4482  NZ  LYS A 701     -42.592  -5.137 666.944  1.00194.87           N
ATOM   4483  C   LYS A 701     -47.932  -3.391 666.014  1.00194.87           C
ATOM   4484  O   LYS A 701     -48.967  -2.731 665.944  1.00194.87           O
ATOM   4485  N   GLY A 702     -46.736  -2.824 665.764  1.00114.53           N
ATOM   4486  CA  GLY A 702     -46.692  -1.441 665.353  0.15114.53           C
ATOM   4487  C   GLY A 702     -46.641  -0.556 666.556  1.00114.53           C
ATOM   4488  O   GLY A 702     -46.733   0.666 666.446  1.00114.53           O
ATOM   4489  N   ALA A 703     -46.499  -1.172 667.736  1.00375.92           N
ATOM   4490  CA  ALA A 703     -46.434  -0.485 668.987  0.61375.92           C
ATOM   4491  CB  ALA A 703     -46.729   1.020 669.165  1.00375.92           C
ATOM   4492  C   ALA A 703     -46.543  -1.403 670.145  1.00375.92           C
ATOM   4493  O   ALA A 703     -46.764  -2.599 669.973  1.00375.92           O
ATOM   4494  N   ARG A 704     -46.369  -0.893 671.368  1.00191.10           N
ATOM   4495  CA  ARG A 704     -46.556  -1.789 672.460  0.79191.10           C
ATOM   4496  CB  ARG A 704     -45.256  -2.087 673.242  1.00191.10           C
ATOM   4497  CG  ARG A 704     -45.361  -3.276 674.206  1.00191.10           C
ATOM   4498  CD  ARG A 704     -43.983  -3.746 674.683  1.00191.10           C
ATOM   4499  NE  ARG A 704     -43.194  -3.925 673.434  1.00191.10           N
ATOM   4500  CZ  ARG A 704     -43.402  -5.021 672.649  1.00191.10           C
ATOM   4501  NH1 ARG A 704     -51.349  19.875 673.127  1.00191.10           N
ATOM   4502  NH2 ARG A 704     -42.929  -5.031 671.369  1.00191.10           N
ATOM   4503  C   ARG A 704     -47.539  -1.108 673.350  1.00191.10           C
ATOM   4504  O   ARG A 704     -47.660   0.116 673.330  1.00191.10           O
ATOM   4505  N   GLY A 705     -48.286  -1.888 674.147  1.00 39.01           N
ATOM   4506  CA  GLY A 705     -49.348  -1.306 674.911  0.79 39.01           C
ATOM   4507  C   GLY A 705       5.421   5.104   0.465  1.00 39.01           C
ATOM   4508  O   GLY A 705       6.596   4.994   0.813  1.00 39.01           O
ATOM   4509  N   SER A 706       4.493   5.772   1.179  1.00264.21           N
ATOM   4510  CA  SER A 706       4.752   6.401   2.437  0.98264.21           C
ATOM   4511  CB  SER A 706       4.075   7.732   2.835  1.00264.21           C
ATOM   4512  OG  SER A 706       4.377   8.749   1.892  1.00264.21           O
ATOM   4513  C   SER A 706       5.120   5.450   3.517  1.00264.21           C
ATOM   4514  O   SER A 706       5.222   4.252   3.267  1.00264.21           O
ATOM   4515  N   ALA A 707       5.379   5.922   4.750  1.00245.64           N
ATOM   4516  CA  ALA A 707       5.689   4.912   5.712  1.00245.64           C
ATOM   4517  CB  ALA A 707       7.199   4.765   5.959  1.00245.64           C
ATOM   4518  C   ALA A 707       5.010   5.193   7.013  1.00245.64           C
ATOM   4519  O   ALA A 707       5.040   6.312   7.523  1.00245.64           O
ATOM   4520  N   GLY A 708       4.384   4.141   7.585  1.00236.76           N
ATOM   4521  CA  GLY A 708       3.777   4.244   8.880  1.00236.76           C
ATOM   4522  C   GLY A 708       2.320   4.576   8.767  1.00236.76           C
ATOM   4523  O   GLY A 708       1.755   4.238   7.728  1.00236.76           O
ATOM   4524  N   PRO A 709       1.595   5.200   9.699  1.00412.65           N
ATOM   4525  CA  PRO A 709       2.020   5.688  11.014  1.00412.65           C
ATOM   4526  CD  PRO A 709       0.778   6.240   9.089  1.00412.65           C
ATOM   4527  CB  PRO A 709       1.800   7.216  11.016  1.00412.65           C
ATOM   4528  CG  PRO A 709       1.417   7.547   9.568  1.00412.65           C
ATOM   4529  C   PRO A 709       2.107   4.888  12.315  1.00412.65           C
ATOM   4530  O   PRO A 709       1.725   3.723  12.254  1.00412.65           O
ATOM   4531  N   HYP A 710       2.539   5.429  13.464  1.00305.18           N
ATOM   4532  CD  HYP A 710       3.106   6.747  13.563  1.00305.18           C
ATOM   4533  CA  HYP A 710       2.618   4.830  14.779  1.00305.18           C
ATOM   4534  CB  HYP A 710       3.958   5.366  15.355  1.00305.18           C
ATOM   4535  CG  HYP A 710       4.413   6.226  14.124  1.00305.18           C
ATOM   4536  OE  HYP A 710       5.278   7.307  14.477  1.00305.18           O
ATOM   4537  C   HYP A 710       2.485   3.355  14.920  1.00305.18           C
ATOM   4538  O   HYP A 710       3.012   2.597  14.108  1.00305.18           O
ATOM   4539  N   GLY A 711       1.812   2.947  16.009  1.00 82.95           N
ATOM   4540  CA  GLY A 711       1.599   1.567  16.297  1.00 82.95           C
ATOM   4541  C   GLY A 711       0.707   1.545  17.490  1.00 82.95           C
ATOM   4542  O   GLY A 711       0.281   2.586  17.988  1.00 82.95           O
ATOM   4543  N   ALA A 712       0.420   0.333  17.985  1.00215.39           N
ATOM   4544  CA  ALA A 712      -0.488   0.165  19.075  1.00215.39           C
ATOM   4545  CB  ALA A 712      -8.122  24.651  19.277  1.00215.39           C
ATOM   4546  C   ALA A 712       0.082   0.677  20.350  1.00215.39           C
ATOM   4547  O   ALA A 712       1.289   0.848  20.508  1.00215.39           O
ATOM   4548  N   THR A 713      -0.846   0.943  21.292  1.00 93.16           N
ATOM   4549  CA  THR A 713      -0.536   1.442  22.596  1.00 93.16           C
ATOM   4550  CB  THR A 713      -1.787   1.711  23.388  1.00 93.16           C
ATOM   4551  OG1 THR A 713      -2.557   2.693  22.711  1.00 93.16           O
ATOM   4552  CG2 THR A 713      -1.434   2.207  24.798  1.00 93.16           C
ATOM   4553  C   THR A 713       0.294   0.375  23.256  1.00 93.16           C
ATOM   4554  O   THR A 713      -6.772  25.247  22.710  1.00 93.16           O
ATOM   4555  N   GLY A 714       0.845   0.673  24.450  1.00 40.58           N
ATOM   4556  CA  GLY A 714       1.770  -0.205  25.107  1.00 40.58           C
ATOM   4557  C   GLY A 714      -6.181  24.733  25.936  1.00 40.58           C
ATOM   4558  O   GLY A 714      -7.268  24.269  25.594  1.00 40.58           O
ATOM   4559  N   PHE A 715      -5.535  24.350  27.059  1.00 83.33           N
ATOM   4560  CA  PHE A 715      -6.003  23.295  27.913  0.89 83.33           C
ATOM   4561  CB  PHE A 715      -4.977  22.154  28.000  1.00 83.33           C
ATOM   4562  CG  PHE A 715      -5.048  21.441  26.696  1.00 83.33           C
ATOM   4563  CD1 PHE A 715      -4.667  22.062  25.529  1.00 83.33           C
ATOM   4564  CD2 PHE A 715      -5.496  20.141  26.649  1.00 83.33           C
ATOM   4565  CE1 PHE A 715      -4.741  21.393  24.330  1.00 83.33           C
ATOM   4566  CE2 PHE A 715      -5.569  19.468  25.453  1.00 83.33           C
ATOM   4567  CZ  PHE A 715      -5.193  20.095  24.290  1.00 83.33           C
ATOM   4568  C   PHE A 715      -6.294  23.844  29.279  1.00 83.33           C
ATOM   4569  O   PHE A 715      -6.142  25.043  29.505  1.00 83.33           O
ATOM   4570  N   HYP A 716      -6.729  23.018  30.211  1.00288.83           N
ATOM   4571  CD  HYP A 716      -6.946  21.603  30.096  1.00288.83           C
ATOM   4572  CA  HYP A 716      -7.168  23.430  31.490  1.00288.83           C
ATOM   4573  CB  HYP A 716      -8.455  22.605  31.734  1.00288.83           C
ATOM   4574  CG  HYP A 716      -8.434  21.756  30.410  1.00288.83           C
ATOM   4575  OE  HYP A 716      30.858  22.448  29.359  1.00288.83           O
ATOM   4576  C   HYP A 716      -6.146  23.361  32.574  1.00288.83           C
ATOM   4577  O   HYP A 716      -4.989  23.049  32.296  1.00288.83           O
ATOM   4578  N   GLY A 717      -6.567  23.655  33.822  1.00 68.65           N
ATOM   4579  CA  GLY A 717      -5.616  23.981  34.840  1.00 68.65           C
ATOM   4580  C   GLY A 717      -5.981  23.267  36.110  1.00 68.65           C
ATOM   4581  O   GLY A 717      -6.892  22.442  36.148  1.00 68.65           O
ATOM   4582  N   ALA A 718      -5.241  23.599  37.189  1.00229.08           N
ATOM   4583  CA  ALA A 718      -5.363  22.991  38.487  1.00229.08           C
ATOM   4584  CB  ALA A 718      -4.238  23.439  39.437  1.00229.08           C
ATOM   4585  C   ALA A 718      -6.649  23.393  39.139  1.00229.08           C
ATOM   4586  O   ALA A 718      -7.222  24.435  38.825  1.00229.08           O
ATOM   4587  N   ALA A 719      -7.143  22.543  40.070  1.00238.05           N
ATOM   4588  CA  ALA A 719      -8.359  22.852  40.768  0.95238.05           C
ATOM   4589  CB  ALA A 719      30.468  21.879  40.436  1.00238.05           C
ATOM   4590  C   ALA A 719      -8.116  22.759  42.229  1.00238.05           C
ATOM   4591  O   ALA A 719      -7.637  21.750  42.744  1.00238.05           O
ATOM   4592  N   GLY A 720      -8.445  23.856  42.928  1.00124.50           N
ATOM   4593  CA  GLY A 720      -8.401  23.867  44.352  1.00124.50           C
ATOM   4594  C   GLY A 720      -6.999  23.929  44.840  1.00124.50           C
ATOM   4595  O   GLY A 720      -6.033  23.900  44.080  1.00124.50           O
ATOM   4596  N   ARG A 721      -6.902  24.001  46.177  1.00999.99           N
ATOM   4597  CA  ARG A 721      -5.675  24.098  46.895  0.79999.99           C
ATOM   4598  CB  ARG A 721      -4.539  25.033  46.440  1.00999.99           C
ATOM   4599  CG  ARG A 721       2.235   0.533  46.439  1.00999.99           C
ATOM   4600  CD  ARG A 721       3.325   1.537  46.064  1.00999.99           C
ATOM   4601  NE  ARG A 721       3.716   1.324  44.642  1.00999.99           N
ATOM   4602  CZ  ARG A 721       5.031   1.139  44.328  1.00999.99           C
ATOM   4603  NH1 ARG A 721       5.957   1.045  45.327  1.00999.99           N
ATOM   4604  NH2 ARG A 721       5.422   1.062  43.023  1.00999.99           N
ATOM   4605  C   ARG A 721      -5.850  23.822  48.348  1.00999.99           C
ATOM   4606  O   ARG A 721      -6.938  23.451  48.785  1.00999.99           O
ATOM   4607  N   VAL A 722      -4.787  24.000  49.146  1.00 44.71           N
ATOM   4608  CA  VAL A 722      -4.912  23.733  50.546  0.81 44.71           C
ATOM   4609  CB  VAL A 722      -3.605  23.330  51.158  1.00 44.71           C
ATOM   4610  CG1 VAL A 722      -3.812  23.079  52.661  1.00 44.71           C
ATOM   4611  CG2 VAL A 722      -3.095  22.098  50.391  1.00 44.71           C
ATOM   4612  C   VAL A 722      -5.388  24.965  51.250  1.00 44.71           C
ATOM   4613  O   VAL A 722       2.271   0.119  50.940  1.00 44.71           O
ATOM   4614  N   GLY A 723      -6.303  24.775  52.224  1.00 33.39           N
ATOM   4615  CA  GLY A 723       0.391  -0.088  52.972  0.86 33.39           C
ATOM   4616  C   GLY A 723       1.306   0.237  54.119  1.00 33.39           C
ATOM   4617  O   GLY A 723      -5.029  25.450  54.493  1.00 33.39           O
ATOM   4618  N   PRO A 724       1.039   1.403  54.640  1.00122.14           N
ATOM   4619  CA  PRO A 724       1.750   1.995  55.754  0.86122.14           C
ATOM   4620  CD  PRO A 724       0.417   2.413  53.802  1.00122.14           C
ATOM   4621  CB  PRO A 724       1.583   3.504  55.571  1.00122.14           C
ATOM   4622  CG  PRO A 724       0.335   3.652  54.696  1.00122.14           C
ATOM   4623  C   PRO A 724       1.130   1.501  57.039  1.00122.14           C
ATOM   4624  O   PRO A 724       0.296   0.599  56.970  1.00122.14           O
ATOM   4625  N   HYP A 725       1.489   2.052  58.184  1.00296.39           N
ATOM   4626  CD  HYP A 725       2.462   3.094  58.346  1.00296.39           C
ATOM   4627  CA  HYP A 725       1.034   1.656  59.472  0.82296.39           C
ATOM   4628  CB  HYP A 725       2.311   1.677  60.349  1.00296.39           C
ATOM   4629  CG  HYP A 725       3.319   2.236  59.278  1.00296.39           C
ATOM   4630  OE  HYP A 725       4.384   2.993  59.859  1.00296.39           O
ATOM   4631  C   HYP A 725      -0.079   2.529  59.962  1.00296.39           C
ATOM   4632  O   HYP A 725      -0.539   3.386  59.209  1.00296.39           O
ATOM   4633  N   GLY A 726      -0.516   2.342  61.227  1.00 51.16           N
ATOM   4634  CA  GLY A 726      -1.757   2.919  61.651  1.00 51.16           C
ATOM   4635  C   GLY A 726      -1.661   3.278  63.106  1.00 51.16           C
ATOM   4636  O   GLY A 726      -0.581   3.363  63.689  1.00 51.16           O
ATOM   4637  N   PRO A 727      -2.815   3.492  63.687  1.00205.66           N
ATOM   4638  CA  PRO A 727      -2.976   3.875  65.069  1.00205.66           C
ATOM   4639  CD  PRO A 727      -4.030   3.681  62.917  1.00205.66           C
ATOM   4640  CB  PRO A 727      -4.444   4.283  65.203  1.00205.66           C
ATOM   4641  CG  PRO A 727      -4.877   4.631  63.770  1.00205.66           C
ATOM   4642  C   PRO A 727      -2.687   2.738  65.988  1.00205.66           C
ATOM   4643  O   PRO A 727      -2.588   1.596  65.543  1.00205.66           O
ATOM   4644  N   SER A 728      -2.528   3.065  67.283  1.00155.36           N
ATOM   4645  CA  SER A 728      -2.277   2.105  68.310  1.00155.36           C
ATOM   4646  CB  SER A 728      -1.482   2.511  69.570  1.00155.36           C
ATOM   4647  OG  SER A 728      -2.308   3.312  70.406  1.00155.36           O
ATOM   4648  C   SER A 728      -3.290   1.047  68.530  1.00155.36           C
ATOM   4649  O   SER A 728      -3.063  -0.134  68.270  1.00155.36           O
ATOM   4650  N   GLY A 729      -4.464   1.490  69.006  1.00110.63           N
ATOM   4651  CA  GLY A 729      -5.507   0.612  69.431  1.00110.63           C
ATOM   4652  C   GLY A 729      -5.858   1.172  70.768  1.00110.63           C
ATOM   4653  O   GLY A 729      -5.500   2.310  71.069  1.00110.63           O
ATOM   4654  N   ASN A 730      33.416   0.411  71.626  1.00258.86           N
ATOM   4655  CA  ASN A 730      33.129   0.974  72.910  1.00258.86           C
ATOM   4656  CB  ASN A 730      31.658   0.868  73.337  1.00258.86           C
ATOM   4657  CG  ASN A 730      31.519   1.615  74.657  1.00258.86           C
ATOM   4658  OD1 ASN A 730      31.669   2.835  74.709  1.00258.86           O
ATOM   4659  ND2 ASN A 730      31.229   0.868  75.755  1.00258.86           N
ATOM   4660  C   ASN A 730      -6.027   0.211  73.909  1.00258.86           C
ATOM   4661  O   ASN A 730     -12.857  25.038  73.657  1.00258.86           O
ATOM   4662  N   ALA A 731      -5.751   0.837  75.069  1.00210.43           N
ATOM   4663  CA  ALA A 731      -4.972   0.206  76.096  1.00210.43           C
ATOM   4664  CB  ALA A 731      -4.611   1.147  77.260  1.00210.43           C
ATOM   4665  C   ALA A 731     -13.040  25.054  76.673  1.00210.43           C
ATOM   4666  O   ALA A 731      25.713  25.023  76.499  1.00210.43           O
ATOM   4667  N   GLY A 732     -12.385  24.094  77.362  1.00 73.64           N
ATOM   4668  CA  GLY A 732      26.894  22.957  77.911  1.00 73.64           C
ATOM   4669  C   GLY A 732      26.416  23.265  79.309  1.00 73.64           C
ATOM   4670  O   GLY A 732      26.482  24.398  79.785  1.00 73.64           O
ATOM   4671  N   PRO A 733      25.924  22.233  79.962  1.00219.00           N
ATOM   4672  CA  PRO A 733      25.309  22.276  81.275  0.89219.00           C
ATOM   4673  CD  PRO A 733      25.872  20.905  79.370  1.00219.00           C
ATOM   4674  CB  PRO A 733      24.696  20.883  81.459  1.00219.00           C
ATOM   4675  CG  PRO A 733      25.523  19.974  80.539  1.00219.00           C
ATOM   4676  C   PRO A 733      26.116  22.651  82.503  1.00219.00           C
ATOM   4677  O   PRO A 733      25.451  23.174  83.396  1.00219.00           O
ATOM   4678  N   HYP A 734     -12.575  22.467  82.706  1.00327.86           N
ATOM   4679  CD  HYP A 734     -11.624  22.071  81.712  1.00327.86           C
ATOM   4680  CA  HYP A 734     -11.903  22.800  83.923  0.89327.86           C
ATOM   4681  CB  HYP A 734     -10.992  23.898  83.445  1.00327.86           C
ATOM   4682  CG  HYP A 734     -10.582  23.188  82.092  1.00327.86           C
ATOM   4683  OE  HYP A 734     -10.522  24.175  81.059  1.00327.86           O
ATOM   4684  C   HYP A 734     -11.185  21.607  84.486  1.00327.86           C
ATOM   4685  O   HYP A 734     -11.336  20.510  83.949  1.00327.86           O
ATOM   4686  N   GLY A 735     -10.401  21.804  85.571  1.00 47.62           N
ATOM   4687  CA  GLY A 735      -9.863  20.701  86.324  0.86 47.62           C
ATOM   4688  C   GLY A 735     -10.761  20.437  87.515  1.00 47.62           C
ATOM   4689  O   GLY A 735     -11.584  21.266  87.899  1.00 47.62           O
ATOM   4690  N   PRO A 736     -10.599  19.260  88.080  1.00301.29           N
ATOM   4691  CA  PRO A 736     -11.337  18.740  89.227  0.93301.29           C
ATOM   4692  CD  PRO A 736      -9.866  18.222  87.375  1.00301.29           C
ATOM   4693  CB  PRO A 736     -10.881  17.283  89.337  1.00301.29           C
ATOM   4694  CG  PRO A 736     -10.437  16.909  87.914  1.00301.29           C
ATOM   4695  C   PRO A 736     -11.287  19.365  90.605  1.00301.29           C
ATOM   4696  O   PRO A 736     -12.358  19.709  91.104  1.00301.29           O
ATOM   4697  N   HYP A 737     -10.150  19.557  91.225  1.00335.06           N
ATOM   4698  CD  HYP A 737      -8.892  19.583  90.527  1.00335.06           C
ATOM   4699  CA  HYP A 737      -9.990  19.974  92.590  0.79335.06           C
ATOM   4700  CB  HYP A 737      -9.426  21.354  92.324  1.00335.06           C
ATOM   4701  CG  HYP A 737      -8.360  20.862  91.262  1.00335.06           C
ATOM   4702  OE  HYP A 737      -8.022  21.864  90.299  1.00335.06           O
ATOM   4703  C   HYP A 737      -8.997  19.089  93.291  1.00335.06           C
ATOM   4704  O   HYP A 737      -8.610  18.050  92.756  1.00335.06           O
ATOM   4705  N   GLY A 738      -8.561  19.479  94.504  1.00 56.91           N
ATOM   4706  CA  GLY A 738      -7.255  19.051  94.913  0.79 56.91           C
ATOM   4707  C   GLY A 738      -7.360  18.290  96.201  1.00 56.91           C
ATOM   4708  O   GLY A 738      -8.405  18.190  96.844  1.00 56.91           O
ATOM   4709  N   PRO A 739      -6.222  17.755  96.547  1.00314.86           N
ATOM   4710  CA  PRO A 739      -6.070  16.969  97.740  1.00314.86           C
ATOM   4711  CD  PRO A 739      -5.420  17.165  95.488  1.00314.86           C
ATOM   4712  CB  PRO A 739      -4.882  16.024  97.543  1.00314.86           C
ATOM   4713  CG  PRO A 739      -4.243  16.520  96.232  1.00314.86           C
ATOM   4714  C   PRO A 739      -6.591  17.124  99.135  1.00314.86           C
ATOM   4715  O   PRO A 739      -7.595  16.488  99.454  1.00314.86           O
ATOM   4716  N   ALA A 740      -5.947  17.968  99.959  1.00322.20           N
ATOM   4717  CA  ALA A 740      -6.282  18.121 101.350  0.93322.20           C
ATOM   4718  CB  ALA A 740      -6.773  16.832 102.041  1.00322.20           C
ATOM   4719  C   ALA A 740      -4.970  18.479 101.960  1.00322.20           C
ATOM   4720  O   ALA A 740      -3.928  18.274 101.341  1.00322.20           O
ATOM   4721  N   GLY A 741      -4.960  19.023 103.186  1.00106.28           N
ATOM   4722  CA  GLY A 741      -3.689  19.349 103.758  1.00106.28           C
ATOM   4723  C   GLY A 741      -3.550  18.506 104.979  1.00106.28           C
ATOM   4724  O   GLY A 741      -4.538  17.990 105.499  1.00106.28           O
ATOM   4725  N   LYS A 742      -2.308  18.326 105.470  1.00329.06           N
ATOM   4726  CA  LYS A 742      -2.164  17.520 106.641  0.89329.06           C
ATOM   4727  CB  LYS A 742      -1.679  16.089 106.342  1.00329.06           C
ATOM   4728  CG  LYS A 742      -1.732  15.181 107.572  1.00329.06           C
ATOM   4729  CD  LYS A 742      -1.678  13.688 107.235  1.00329.06           C
ATOM   4730  CE  LYS A 742      -2.917  13.221 106.463  1.00329.06           C
ATOM   4731  NZ  LYS A 742      -2.933  11.746 106.338  1.00329.06           N
ATOM   4732  C   LYS A 742      -1.218  18.192 107.575  1.00329.06           C
ATOM   4733  O   LYS A 742      -0.274  18.854 107.149  1.00329.06           O
ATOM   4734  N   GLU A 743      -1.496  18.062 108.888  1.00385.64           N
ATOM   4735  CA  GLU A 743      -0.646  18.608 109.904  0.79385.64           C
ATOM   4736  CB  GLU A 743       0.843  18.226 110.039  1.00385.64           C
ATOM   4737  CG  GLU A 743       1.756  18.868 108.993  1.00385.64           C
ATOM   4738  CD  GLU A 743       3.167  18.355 109.235  1.00385.64           C
ATOM   4739  OE1 GLU A 743       3.393  17.135 109.015  1.00385.64           O
ATOM   4740  OE2 GLU A 743       4.036  19.171 109.642  1.00385.64           O
ATOM   4741  C   GLU A 743      -1.144  19.814 110.621  1.00385.64           C
ATOM   4742  O   GLU A 743      -2.134  20.433 110.232  1.00385.64           O
ATOM   4743  N   GLY A 744      -0.442  20.162 111.715  1.00 76.05           N
ATOM   4744  CA  GLY A 744      -0.798  21.289 112.519  0.79 76.05           C
ATOM   4745  C   GLY A 744       0.305  21.445 113.511  1.00 76.05           C
ATOM   4746  O   GLY A 744       1.434  21.026 113.260  1.00 76.05           O
ATOM   4747  N   GLY A 745       0.012  22.057 114.673  1.00 63.85           N
ATOM   4748  CA  GLY A 745       1.055  22.243 115.637  1.00 63.85           C
ATOM   4749  C   GLY A 745       0.538  21.848 116.982  1.00 63.85           C
ATOM   4750  O   GLY A 745      -0.597  21.397 117.128  1.00 63.85           O
ATOM   4751  N   LYS A 746       1.405  22.009 118.002  1.00306.93           N
ATOM   4752  CA  LYS A 746       1.091  21.692 119.363  0.79306.93           C
ATOM   4753  CB  LYS A 746       2.021  20.816 120.227  1.00306.93           C
ATOM   4754  CG  LYS A 746       2.003  19.326 119.867  1.00306.93           C
ATOM   4755  CD  LYS A 746       2.655  18.967 118.530  1.00306.93           C
ATOM   4756  CE  LYS A 746       2.650  17.454 118.282  1.00306.93           C
ATOM   4757  NZ  LYS A 746       3.358  17.121 117.027  1.00306.93           N
ATOM   4758  C   LYS A 746       0.117  22.598 120.053  1.00306.93           C
ATOM   4759  O   LYS A 746      -0.136  23.711 119.595  1.00306.93           O
ATOM   4760  N   GLY A 747      -0.488  22.126 121.165  1.00 53.96           N
ATOM   4761  CA  GLY A 747      -1.433  22.940 121.883  0.79 53.96           C
ATOM   4762  C   GLY A 747      -0.705  23.733 122.928  1.00 53.96           C
ATOM   4763  O   GLY A 747       0.389  23.375 123.361  1.00 53.96           O
ATOM   4764  N   PRO A 748      -1.309  24.823 123.331  1.00114.08           N
ATOM   4765  CA  PRO A 748       6.501  -0.269 124.336  1.00114.08           C
ATOM   4766  CD  PRO A 748       5.004  -0.428 122.461  1.00114.08           C
ATOM   4767  CB  PRO A 748       5.939   1.121 124.029  1.00114.08           C
ATOM   4768  CG  PRO A 748       4.651   0.845 123.241  1.00114.08           C
ATOM   4769  C   PRO A 748       6.084  -0.753 125.691  1.00114.08           C
ATOM   4770  O   PRO A 748      -1.980  24.301 125.782  1.00114.08           O
ATOM   4771  N   ARG A 749       6.672  -0.160 126.751  1.00999.99           N
ATOM   4772  CA  ARG A 749       6.350  -0.500 128.107  1.00999.99           C
ATOM   4773  CB  ARG A 749       0.105  24.667 128.991  1.00999.99           C
ATOM   4774  CG  ARG A 749       8.687  -0.604 129.294  1.00999.99           C
ATOM   4775  CD  ARG A 749       9.497  -0.157 128.069  1.00999.99           C
ATOM   4776  NE  ARG A 749      10.895   0.108 128.530  1.00999.99           N
ATOM   4777  CZ  ARG A 749      11.864   0.504 127.650  1.00999.99           C
ATOM   4778  NH1 ARG A 749      11.554   0.765 126.346  1.00999.99           N
ATOM   4779  NH2 ARG A 749      13.157   0.632 128.071  1.00999.99           N
ATOM   4780  C   ARG A 749       5.278   0.330 128.749  1.00999.99           C
ATOM   4781  O   ARG A 749       4.888   1.358 128.199  1.00999.99           O
ATOM   4782  N   GLY A 750       4.756  -0.076 129.932  1.00 84.23           N
ATOM   4783  CA  GLY A 750       3.677   0.703 130.479  1.00 84.23           C
ATOM   4784  C   GLY A 750       3.639   0.647 131.986  1.00 84.23           C
ATOM   4785  O   GLY A 750       4.662   0.549 132.662  1.00 84.23           O
ATOM   4786  N   GLU A 751       2.391   0.723 132.507  1.00299.90           N
ATOM   4787  CA  GLU A 751       1.971   0.790 133.890  1.00299.90           C
ATOM   4788  CB  GLU A 751       0.736  -0.089 134.156  1.00299.90           C
ATOM   4789  CG  GLU A 751       0.261  -0.051 135.609  1.00299.90           C
ATOM   4790  CD  GLU A 751      -0.230   1.352 135.930  1.00299.90           C
ATOM   4791  OE1 GLU A 751      -0.730   2.034 134.996  1.00299.90           O
ATOM   4792  OE2 GLU A 751      -0.110   1.760 137.116  1.00299.90           O
ATOM   4793  C   GLU A 751       3.012   0.368 134.885  1.00299.90           C
ATOM   4794  O   GLU A 751       3.725  -0.618 134.708  1.00299.90           O
ATOM   4795  N   THR A 752       3.085   1.149 135.991  1.00173.74           N
ATOM   4796  CA  THR A 752       3.976   0.900 137.090  1.00173.74           C
ATOM   4797  CB  THR A 752       5.301   1.626 137.179  1.00173.74           C
ATOM   4798  OG1 THR A 752       6.021   1.448 135.968  1.00173.74           O
ATOM   4799  CG2 THR A 752       6.137   1.062 138.339  1.00173.74           C
ATOM   4800  C   THR A 752       3.291   0.368 138.318  1.00173.74           C
ATOM   4801  O   THR A 752       2.128   0.693 138.556  1.00173.74           O
ATOM   4802  N   GLY A 753       3.965  -0.469 139.140  1.00 55.50           N
ATOM   4803  CA  GLY A 753       3.261  -1.058 140.249  1.00 55.50           C
ATOM   4804  C   GLY A 753       3.741  -0.524 141.559  1.00 55.50           C
ATOM   4805  O   GLY A 753       4.926  -0.534 141.891  1.00 55.50           O
ATOM   4806  N   PRO A 754       2.768  -0.058 142.297  1.00234.07           N
ATOM   4807  CA  PRO A 754       3.076   0.485 143.587  1.00234.07           C
ATOM   4808  CD  PRO A 754       1.854   0.854 141.617  1.00234.07           C
ATOM   4809  CB  PRO A 754       2.523   1.901 143.702  1.00234.07           C
ATOM   4810  CG  PRO A 754       1.358   1.840 142.698  1.00234.07           C
ATOM   4811  C   PRO A 754       3.490  -0.375 144.737  1.00234.07           C
ATOM   4812  O   PRO A 754      -4.311  24.498 144.861  1.00234.07           O
ATOM   4813  N   ALA A 755       4.472   0.078 145.549  1.00259.45           N
ATOM   4814  CA  ALA A 755       4.865  -0.582 146.770  1.00259.45           C
ATOM   4815  CB  ALA A 755      -3.458  24.512 147.444  1.00259.45           C
ATOM   4816  C   ALA A 755      -1.204  24.484 146.564  1.00259.45           C
ATOM   4817  O   ALA A 755      -0.624  24.392 145.483  1.00259.45           O
ATOM   4818  N   GLY A 756      -0.834  23.817 147.673  1.00 89.39           N
ATOM   4819  CA  GLY A 756       0.230  22.865 147.709  0.79 89.39           C
ATOM   4820  C   GLY A 756      -0.226  21.817 148.695  1.00 89.39           C
ATOM   4821  O   GLY A 756      -1.198  22.031 149.418  1.00 89.39           O
ATOM   4822  N   ARG A 757       0.457  20.653 148.754  1.00999.99           N
ATOM   4823  CA  ARG A 757       0.051  19.594 149.649  0.92999.99           C
ATOM   4824  CB  ARG A 757       0.354  18.189 149.087  1.00999.99           C
ATOM   4825  CG  ARG A 757      -0.490  17.896 147.844  1.00999.99           C
ATOM   4826  CD  ARG A 757      -1.984  17.961 148.163  1.00999.99           C
ATOM   4827  NE  ARG A 757      -2.761  18.047 146.895  1.00999.99           N
ATOM   4828  CZ  ARG A 757      -4.117  17.901 146.936  1.00999.99           C
ATOM   4829  NH1 ARG A 757      -4.709  17.387 148.054  1.00999.99           N
ATOM   4830  NH2 ARG A 757      -4.880  18.294 145.875  1.00999.99           N
ATOM   4831  C   ARG A 757       0.778  19.754 150.949  1.00999.99           C
ATOM   4832  O   ARG A 757       1.829  20.388 151.028  1.00999.99           O
ATOM   4833  N   HYP A 758       0.201  19.189 151.979  1.00295.50           N
ATOM   4834  CD  HYP A 758      -1.090  18.572 151.944  1.00295.50           C
ATOM   4835  CA  HYP A 758       0.678  19.220 153.318  1.00295.50           C
ATOM   4836  CB  HYP A 758      -0.591  19.533 154.150  1.00295.50           C
ATOM   4837  CG  HYP A 758      -1.635  19.572 152.968  1.00295.50           C
ATOM   4838  OE  HYP A 758      -2.967  19.255 153.379  1.00295.50           O
ATOM   4839  C   HYP A 758       1.451  17.997 153.672  1.00295.50           C
ATOM   4840  O   HYP A 758       1.101  16.933 153.164  1.00295.50           O
ATOM   4841  N   GLY A 759       2.507  18.082 154.522  1.00120.64           N
ATOM   4842  CA  GLY A 759       3.048  19.274 155.138  0.79120.64           C
ATOM   4843  C   GLY A 759       3.609  18.760 156.430  1.00120.64           C
ATOM   4844  O   GLY A 759       3.216  17.687 156.885  1.00120.64           O
ATOM   4845  N   GLU A 760       4.537  19.496 157.071  1.00266.86           N
ATOM   4846  CA  GLU A 760       5.109  18.963 158.277  0.79266.86           C
ATOM   4847  CB  GLU A 760       6.523  18.400 158.047  1.00266.86           C
ATOM   4848  CG  GLU A 760       7.489  19.407 157.426  1.00266.86           C
ATOM   4849  CD  GLU A 760       8.774  18.666 157.082  1.00266.86           C
ATOM   4850  OE1 GLU A 760       9.039  17.610 157.716  1.00266.86           O
ATOM   4851  OE2 GLU A 760       9.502  19.142 156.171  1.00266.86           O
ATOM   4852  C   GLU A 760       5.120  20.021 159.327  1.00266.86           C
ATOM   4853  O   GLU A 760       4.948  21.206 159.046  1.00266.86           O
ATOM   4854  N   VAL A 761       5.307  19.585 160.589  1.00174.83           N
ATOM   4855  CA  VAL A 761       5.212  20.472 161.709  0.79174.83           C
ATOM   4856  CB  VAL A 761       4.286  19.955 162.771  1.00174.83           C
ATOM   4857  CG1 VAL A 761       3.975  20.984 163.865  1.00174.83           C
ATOM   4858  CG2 VAL A 761       3.451  18.743 162.331  1.00174.83           C
ATOM   4859  C   VAL A 761       6.558  20.546 162.344  1.00174.83           C
ATOM   4860  O   VAL A 761       7.488  19.843 161.950  1.00174.83           O
ATOM   4861  N   GLY A 762       6.691  21.437 163.344  1.00 27.32           N
ATOM   4862  CA  GLY A 762       7.945  21.601 164.014  1.00 27.32           C
ATOM   4863  C   GLY A 762       8.070  20.555 165.072  1.00 27.32           C
ATOM   4864  O   GLY A 762       7.176  19.754 165.345  1.00 27.32           O
ATOM   4865  N   PRO A 763       9.234  20.601 165.650  1.00109.42           N
ATOM   4866  CA  PRO A 763       9.689  19.737 166.708  0.89109.42           C
ATOM   4867  CD  PRO A 763      10.208  21.608 165.286  1.00109.42           C
ATOM   4868  CB  PRO A 763      11.157  20.122 166.901  1.00109.42           C
ATOM   4869  CG  PRO A 763      11.218  21.587 166.435  1.00109.42           C
ATOM   4870  C   PRO A 763       8.886  20.054 167.928  1.00109.42           C
ATOM   4871  O   PRO A 763       8.274  21.119 167.991  1.00109.42           O
ATOM   4872  N   PRO A 764       8.844  19.134 168.853  1.00 92.91           N
ATOM   4873  CA  PRO A 764       8.126  19.277 170.092  0.82 92.91           C
ATOM   4874  CD  PRO A 764       9.353  17.790 168.646  1.00 92.91           C
ATOM   4875  CB  PRO A 764       8.083  17.862 170.679  1.00 92.91           C
ATOM   4876  CG  PRO A 764       9.288  17.152 170.040  1.00 92.91           C
ATOM   4877  C   PRO A 764       8.933  20.232 170.915  1.00 92.91           C
ATOM   4878  O   PRO A 764      10.108  20.427 170.607  1.00 92.91           O
ATOM   4879  N   GLY A 765       8.324  20.857 171.944  1.00 29.55           N
ATOM   4880  CA  GLY A 765       9.031  21.834 172.721  1.00 29.55           C
ATOM   4881  C   GLY A 765       9.737  21.171 173.867  1.00 29.55           C
ATOM   4882  O   GLY A 765       9.638  19.969 174.104  1.00 29.55           O
ATOM   4883  N   PRO A 766      10.467  22.002 174.567  1.00211.32           N
ATOM   4884  CA  PRO A 766      11.225  21.567 175.716  1.00211.32           C
ATOM   4885  CD  PRO A 766      11.149  23.080 173.864  1.00211.32           C
ATOM   4886  CB  PRO A 766      12.144  22.748 176.031  1.00211.32           C
ATOM   4887  CG  PRO A 766      12.444  23.339 174.647  1.00211.32           C
ATOM   4888  C   PRO A 766      10.379  21.220 176.902  1.00211.32           C
ATOM   4889  O   PRO A 766       9.283  21.757 177.047  1.00211.32           O
ATOM   4890  N   HYP A 767      10.924  20.311 177.683  1.00316.67           N
ATOM   4891  CD  HYP A 767      12.204  19.732 177.354  1.00316.67           C
ATOM   4892  CA  HYP A 767      10.496  19.785 178.942  0.86316.67           C
ATOM   4893  CB  HYP A 767      11.657  20.177 179.824  1.00316.67           C
ATOM   4894  CG  HYP A 767      12.777  19.763 178.813  1.00316.67           C
ATOM   4895  OE  HYP A 767      13.371  18.508 179.157  1.00316.67           O
ATOM   4896  C   HYP A 767       9.168  20.045 179.580  1.00316.67           C
ATOM   4897  O   HYP A 767       8.218  20.473 178.929  1.00316.67           O
ATOM   4898  N   GLY A 768       9.105  19.776 180.904  1.00 56.82           N
ATOM   4899  CA  GLY A 768       7.994  20.209 181.697  1.00 56.82           C
ATOM   4900  C   GLY A 768       8.476  20.459 183.101  1.00 56.82           C
ATOM   4901  O   GLY A 768       9.361  19.775 183.615  1.00 56.82           O
ATOM   4902  N   PRO A 769       7.886  21.457 183.710  1.00237.99           N
ATOM   4903  CA  PRO A 769       8.223  21.848 185.071  1.00237.99           C
ATOM   4904  CD  PRO A 769       7.489  22.601 182.903  1.00237.99           C
ATOM   4905  CB  PRO A 769       7.694  23.278 185.194  1.00237.99           C
ATOM   4906  CG  PRO A 769       7.796  23.828 183.763  1.00237.99           C
ATOM   4907  C   PRO A 769       7.620  20.943 186.103  1.00237.99           C
ATOM   4908  O   PRO A 769       6.719  20.170 185.785  1.00237.99           O
ATOM   4909  N   ALA A 770       8.152  21.027 187.342  1.00194.67           N
ATOM   4910  CA  ALA A 770       7.696  20.255 188.466  1.00194.67           C
ATOM   4911  CB  ALA A 770       8.822  19.963 189.470  1.00194.67           C
ATOM   4912  C   ALA A 770       6.633  21.039 189.177  1.00194.67           C
ATOM   4913  O   ALA A 770       6.513  22.249 188.993  1.00194.67           O
ATOM   4914  N   GLY A 771       5.819  20.348 190.003  1.00 70.35           N
ATOM   4915  CA  GLY A 771       4.765  21.001 190.726  1.00 70.35           C
ATOM   4916  C   GLY A 771       5.219  21.263 192.131  1.00 70.35           C
ATOM   4917  O   GLY A 771       6.413  21.320 192.420  1.00 70.35           O
ATOM   4918  N   GLU A 772       4.236  21.421 193.043  1.00228.15           N
ATOM   4919  CA  GLU A 772       4.489  21.731 194.422  0.95228.15           C
ATOM   4920  CB  GLU A 772       3.225  22.065 195.242  1.00228.15           C
ATOM   4921  CG  GLU A 772       2.458  23.301 194.766  1.00228.15           C
ATOM   4922  CD  GLU A 772       1.802  22.961 193.437  1.00228.15           C
ATOM   4923  OE1 GLU A 772       1.052  21.950 193.396  1.00228.15           O
ATOM   4924  OE2 GLU A 772       2.042  23.703 192.447  1.00228.15           O
ATOM   4925  C   GLU A 772       5.087  20.543 195.112  1.00228.15           C
ATOM   4926  O   GLU A 772       5.000  19.415 194.630  1.00228.15           O
ATOM   4927  N   LYS A 773       5.740  20.796 196.269  1.00336.27           N
ATOM   4928  CA  LYS A 773       6.294  19.747 197.080  0.95336.27           C
ATOM   4929  CB  LYS A 773       7.764  19.654 197.569  1.00336.27           C
ATOM   4930  CG  LYS A 773       8.879  19.932 196.557  1.00336.27           C
ATOM   4931  CD  LYS A 773       9.197  21.416 196.361  1.00336.27           C
ATOM   4932  CE  LYS A 773      10.453  21.620 195.512  1.00336.27           C
ATOM   4933  NZ  LYS A 773      10.252  21.042 194.167  1.00336.27           N
ATOM   4934  C   LYS A 773       5.326  19.058 197.989  1.00336.27           C
ATOM   4935  O   LYS A 773       4.112  19.189 197.847  1.00336.27           O
ATOM   4936  N   GLY A 774       5.876  18.285 198.953  1.00 57.36           N
ATOM   4937  CA  GLY A 774       5.090  17.529 199.890  0.79 57.36           C
ATOM   4938  C   GLY A 774       4.656  18.427 201.012  1.00 57.36           C
ATOM   4939  O   GLY A 774       4.916  19.629 201.007  1.00 57.36           O
ATOM   4940  N   SER A 775       3.971  17.830 202.012  1.00235.40           N
ATOM   4941  CA  SER A 775       3.439  18.549 203.135  0.87235.40           C
ATOM   4942  CB  SER A 775       2.090  19.295 202.988  1.00235.40           C
ATOM   4943  OG  SER A 775       1.030  18.360 202.846  1.00235.40           O
ATOM   4944  C   SER A 775       3.905  18.069 204.487  1.00235.40           C
ATOM   4945  O   SER A 775       4.605  17.059 204.542  1.00235.40           O
ATOM   4946  N   HYP A 776       3.596  18.718 205.593  1.00321.82           N
ATOM   4947  CD  HYP A 776       2.975  20.009 205.694  1.00321.82           C
ATOM   4948  CA  HYP A 776       3.970  18.288 206.897  0.79321.82           C
ATOM   4949  CB  HYP A 776       4.457  19.585 207.590  1.00321.82           C
ATOM   4950  CG  HYP A 776       4.193  20.593 206.407  1.00321.82           C
ATOM   4951  OE  HYP A 776       5.315  20.645 205.523  1.00321.82           O
ATOM   4952  C   HYP A 776       2.780  17.572 207.530  1.00321.82           C
ATOM   4953  O   HYP A 776       1.679  17.843 207.052  1.00321.82           O
ATOM   4954  N   GLY A 777       2.876  16.668 208.563  1.00 84.76           N
ATOM   4955  CA  GLY A 777       4.052  16.188 209.257  0.79 84.76           C
ATOM   4956  C   GLY A 777       3.698  14.948 210.087  1.00 84.76           C
ATOM   4957  O   GLY A 777       2.532  14.724 210.409  1.00 84.76           O
ATOM   4958  N   ALA A 778       4.719  14.109 210.438  1.00124.53           N
ATOM   4959  CA  ALA A 778       4.572  12.821 211.113  0.79124.53           C
ATOM   4960  CB  ALA A 778       5.877  12.003 211.051  1.00124.53           C
ATOM   4961  C   ALA A 778       4.121  12.801 212.561  1.00124.53           C
ATOM   4962  O   ALA A 778       3.179  12.072 212.863  1.00124.53           O
ATOM   4963  N   ASP A 779       4.751  13.572 213.483  1.00361.83           N
ATOM   4964  CA  ASP A 779       4.471  13.493 214.912  0.79361.83           C
ATOM   4965  CB  ASP A 779       3.385  12.590 215.537  1.00361.83           C
ATOM   4966  CG  ASP A 779       2.020  13.120 215.116  1.00361.83           C
ATOM   4967  OD1 ASP A 779       1.953  14.295 214.667  1.00361.83           O
ATOM   4968  OD2 ASP A 779       1.028  12.352 215.231  1.00361.83           O
ATOM   4969  C   ASP A 779       5.592  13.995 215.762  1.00361.83           C
ATOM   4970  O   ASP A 779       6.728  14.083 215.299  1.00361.83           O
ATOM   4971  N   GLY A 780       5.315  14.355 217.030  1.00 73.72           N
ATOM   4972  CA  GLY A 780       6.379  14.848 217.858  0.79 73.72           C
ATOM   4973  C   GLY A 780       6.905  13.695 218.650  1.00 73.72           C
ATOM   4974  O   GLY A 780       6.151  12.903 219.214  1.00 73.72           O
ATOM   4975  N   PRO A 781       8.204  13.584 218.678  1.00145.24           N
ATOM   4976  CA  PRO A 781       8.866  12.540 219.414  0.79145.24           C
ATOM   4977  CD  PRO A 781       9.050  14.149 217.642  1.00145.24           C
ATOM   4978  CB  PRO A 781      10.218  12.355 218.720  1.00145.24           C
ATOM   4979  CG  PRO A 781      10.465  13.697 218.029  1.00145.24           C
ATOM   4980  C   PRO A 781       8.970  13.050 220.817  1.00145.24           C
ATOM   4981  O   PRO A 781       8.558  14.183 221.054  1.00145.24           O
ATOM   4982  N   ALA A 782       9.502  12.249 221.767  1.00241.71           N
ATOM   4983  CA  ALA A 782       9.576  12.734 223.118  0.79241.71           C
ATOM   4984  CB  ALA A 782       8.702  11.926 224.093  1.00241.71           C
ATOM   4985  C   ALA A 782      10.982  12.650 223.619  1.00241.71           C
ATOM   4986  O   ALA A 782      11.720  11.716 223.306  1.00241.71           O
ATOM   4987  N   GLY A 783      11.384  13.666 224.411  1.00 86.38           N
ATOM   4988  CA  GLY A 783      12.675  13.675 225.036  0.79 86.38           C
ATOM   4989  C   GLY A 783      12.445  13.096 226.395  1.00 86.38           C
ATOM   4990  O   GLY A 783      11.367  12.567 226.660  1.00 86.38           O
ATOM   4991  N   ALA A 784      13.432  13.168 227.311  1.00231.16           N
ATOM   4992  CA  ALA A 784      13.145  12.581 228.586  1.00231.16           C
ATOM   4993  CB  ALA A 784      13.821  11.216 228.804  1.00231.16           C
ATOM   4994  C   ALA A 784      13.620  13.438 229.709  1.00231.16           C
ATOM   4995  O   ALA A 784      14.733  13.960 229.711  1.00231.16           O
ATOM   4996  N   HYP A 785      12.733  13.618 230.653  1.00359.04           N
ATOM   4997  CD  HYP A 785      11.353  13.254 230.572  1.00359.04           C
ATOM   4998  CA  HYP A 785      13.006  14.163 231.927  0.79359.04           C
ATOM   4999  CB  HYP A 785      12.598  13.031 232.842  1.00359.04           C
ATOM   5000  CG  HYP A 785      11.332  12.599 231.997  1.00359.04           C
ATOM   5001  OE  HYP A 785      10.069  12.736 232.653  1.00359.04           O
ATOM   5002  C   HYP A 785      12.320  15.435 232.259  1.00359.04           C
ATOM   5003  O   HYP A 785      11.269  15.750 231.704  1.00359.04           O
ATOM   5004  N   GLY A 786      12.960  16.182 233.179  1.00 54.62           N
ATOM   5005  CA  GLY A 786      12.429  17.410 233.667  0.86 54.62           C
ATOM   5006  C   GLY A 786      13.230  17.777 234.875  1.00 54.62           C
ATOM   5007  O   GLY A 786      14.418  17.469 234.968  1.00 54.62           O
ATOM   5008  N   THR A 787      12.582  18.467 235.831  1.00136.73           N
ATOM   5009  CA  THR A 787      13.232  18.902 237.034  1.00136.73           C
ATOM   5010  CB  THR A 787      13.428  20.391 237.026  1.00136.73           C
ATOM   5011  OG1 THR A 787      14.075  20.823 238.212  1.00136.73           O
ATOM   5012  CG2 THR A 787      12.050  21.060 236.874  1.00136.73           C
ATOM   5013  C   THR A 787      12.316  18.523 238.174  1.00136.73           C
ATOM   5014  O   THR A 787      11.134  18.252 237.968  1.00136.73           O
ATOM   5015  N   PRO A 788      12.851  18.467 239.369  1.00262.76           N
ATOM   5016  CA  PRO A 788      12.103  18.054 240.536  0.93262.76           C
ATOM   5017  CD  PRO A 788      14.253  18.115 239.511  1.00262.76           C
ATOM   5018  CB  PRO A 788      13.047  17.238 241.415  1.00262.76           C
ATOM   5019  CG  PRO A 788      14.425  17.786 241.006  1.00262.76           C
ATOM   5020  C   PRO A 788      10.810  18.524 241.140  1.00262.76           C
ATOM   5021  O   PRO A 788       9.816  17.809 241.022  1.00262.76           O
ATOM   5022  N   GLY A 789      10.774  19.721 241.769  1.00111.55           N
ATOM   5023  CA  GLY A 789       9.543  20.145 242.385  0.79111.55           C
ATOM   5024  C   GLY A 789       9.804  20.742 243.750  1.00111.55           C
ATOM   5025  O   GLY A 789      10.923  20.782 244.259  1.00111.55           O
ATOM   5026  N   PRO A 790       8.710  21.204 244.318  1.00303.58           N
ATOM   5027  CA  PRO A 790       8.682  21.837 245.625  1.00303.58           C
ATOM   5028  CD  PRO A 790       7.776  21.878 243.428  1.00303.58           C
ATOM   5029  CB  PRO A 790       7.748  23.044 245.540  1.00303.58           C
ATOM   5030  CG  PRO A 790       6.847  22.688 244.345  1.00303.58           C
ATOM   5031  C   PRO A 790       9.120  21.355 246.992  1.00303.58           C
ATOM   5032  O   PRO A 790       9.761  22.132 247.696  1.00303.58           O
ATOM   5033  N   GLN A 791       8.807  20.106 247.396  1.00259.12           N
ATOM   5034  CA  GLN A 791       9.240  19.572 248.672  0.92259.12           C
ATOM   5035  CB  GLN A 791      10.740  19.855 248.882  1.00259.12           C
ATOM   5036  CG  GLN A 791      11.351  19.159 250.098  1.00259.12           C
ATOM   5037  CD  GLN A 791      12.773  19.676 250.248  1.00259.12           C
ATOM   5038  OE1 GLN A 791      13.487  19.867 249.264  1.00259.12           O
ATOM   5039  NE2 GLN A 791      13.189  19.933 251.516  1.00259.12           N
ATOM   5040  C   GLN A 791       8.489  20.119 249.867  1.00259.12           C
ATOM   5041  O   GLN A 791       8.847  19.809 251.002  1.00259.12           O
ATOM   5042  N   GLY A 792       7.419  20.916 249.684  1.00128.26           N
ATOM   5043  CA  GLY A 792       6.592  21.265 250.819  0.79128.26           C
ATOM   5044  C   GLY A 792       7.191  22.331 251.683  1.00128.26           C
ATOM   5045  O   GLY A 792       8.230  22.917 251.381  1.00128.26           O
ATOM   5046  N   ILE A 793       6.485  22.577 252.812  1.00 98.27           N
ATOM   5047  CA  ILE A 793       6.808  23.572 253.797  1.00 98.27           C
ATOM   5048  CB  ILE A 793      12.983  -1.342 253.878  1.00 98.27           C
ATOM   5049  CG1 ILE A 793      12.831  -0.699 252.489  1.00 98.27           C
ATOM   5050  CG2 ILE A 793      13.353  -0.350 254.993  1.00 98.27           C
ATOM   5051  CD1 ILE A 793      11.559   0.134 252.350  1.00 98.27           C
ATOM   5052  C   ILE A 793       6.861  22.854 255.104  1.00 98.27           C
ATOM   5053  O   ILE A 793       6.138  21.879 255.305  1.00 98.27           O
ATOM   5054  N   ALA A 794       7.733  23.299 256.029  1.00298.11           N
ATOM   5055  CA  ALA A 794       7.802  22.624 257.288  1.00298.11           C
ATOM   5056  CB  ALA A 794       9.107  22.459 258.091  1.00298.11           C
ATOM   5057  C   ALA A 794       6.502  22.511 257.999  1.00298.11           C
ATOM   5058  O   ALA A 794       5.691  23.435 257.976  1.00298.11           O
ATOM   5059  N   GLY A 795       6.252  21.359 258.644  1.00128.19           N
ATOM   5060  CA  GLY A 795       4.984  21.215 259.275  1.00128.19           C
ATOM   5061  C   GLY A 795       5.082  20.191 260.355  1.00128.19           C
ATOM   5062  O   GLY A 795       5.397  19.033 260.087  1.00128.19           O
[truncated: 1,197,487 more chars]
