# Supplementary material for: Devising Bone Molecular Models at the Nanoscale: From Usual Mineralized Collagen Fibrils to the First Bone Fibers Including Hydroxyapatite in the Extra-Fibrillar Volume
Source: Materials (Basel). 2022 Mar 19;15(6):2274. doi: 10.3390/ma15062274 (PMC8955169; doi:10.3390/ma15062274)
Supplement: Supplementary file 1 [file materials-15-02274-s001.zip › Supplementary_Materials/1-CLG_Fibril/README.txt]

Devising CLG Fibril - Compressing/Wrapping homology model in Unit Cell (UC)

Written by Amadeus Alcântara
amadeus.alcantara@gmail.com

CITE: 

Devising Bone Molecular Models at the Nanoscale: From Usual
Mineralized Collagen Fibrils to the First Bone Fibers including
Hydroxyapatite in the Extra-Fibrillar Volume

Amadeus C. S. de Alcântara, Levi C. Felix, Douglas S. Galvão, Paulo Sollero, Munir S. Skaf

Materials MDPI 2022
--------------------------------------------------------------------

Inputs: Selected homology model

	- ../0-COL1_Modeller/COL1_Modeller.pdb	
	
Outputs: CLG Fibril (COL1_Modeller.pdb compressed in Unit Cell)

	- CLG_Fibril.pdb
	
--------------------------------------------------------------------
Step by step:

1:	Open VMD -> Extensions -> TkConsole and run:
	
		% source VMDscript_CLG_Fibril.tcl
	
	(be sure you are in the folder 1-CLG_Fibril)
