# Supplementary material for: Devising Bone Molecular Models at the Nanoscale: From Usual Mineralized Collagen Fibrils to the First Bone Fibers Including Hydroxyapatite in the Extra-Fibrillar Volume
Source: Materials (Basel). 2022 Mar 19;15(6):2274. doi: 10.3390/ma15062274 (PMC8955169; doi:10.3390/ma15062274)
Supplement: Supplementary file 1 [file materials-15-02274-s001.zip › Supplementary_Materials/1-CLG_Fibril/VMDscript_CLG_Fibril.tcl]

# Use with: vmd -dispdev text -e VMDscript_CLG_Fibril.tcl

# windows
mol new ../0-COL1_Modeller/COL1_Modeller.pdb 

pbc set {39.970   26.950  677.900  89.24  94.59 105.58} -all
pbc box
pbc wrap
set clg [atomselect top noh]  ;# or protein or all
$clg writepdb CLG_Fibrilnew.pdb
