# Supplementary material for: Devising Bone Molecular Models at the Nanoscale: From Usual Mineralized Collagen Fibrils to the First Bone Fibers Including Hydroxyapatite in the Extra-Fibrillar Volume
Source: Materials (Basel). 2022 Mar 19;15(6):2274. doi: 10.3390/ma15062274 (PMC8955169; doi:10.3390/ma15062274)
Supplement: Supplementary file 1 [file materials-15-02274-s001.zip › Supplementary_Materials/2-CLG_Fiber/CLG_Fiber.pdb]

REMARK Unit cell dimensions:
REMARK Basis vectors:
REMARK basisVector1 1.0 0.0 0.0
REMARK basisVector2 -0.268583597078110 0.963256378842405 0.0
REMARK basisVector3 -0.080024952374809 -0.008543183727563 0.996756249546100
REMARK replicationCount 2 2 1
ATOM      1  N   GLN A   1      95.636  99.125   9.236  1.00 86.17           N
ATOM      2  CA  GLN A   1      94.419  98.382   9.631  1.00 86.17           C
ATOM      3  CB  GLN A   1      94.066  97.353   8.538  1.00 86.17           C
ATOM      4  CG  GLN A   1      92.603  96.883   8.547  1.00 86.17           C
ATOM      5  CD  GLN A   1      92.260  96.211   9.867  1.00 86.17           C
ATOM      6  OE1 GLN A   1      91.723  96.842  10.776  1.00 86.17           O
ATOM      7  NE2 GLN A   1      92.587  94.897   9.982  1.00 86.17           N
ATOM      8  C   GLN A   1      94.744  97.693  10.917  1.00 86.17           C
ATOM      9  O   GLN A   1      94.940  98.344  11.942  1.00 86.17           O
ATOM     10  N   LEU A   2      94.827  96.348  10.899  1.00246.70           N
ATOM     11  CA  LEU A   2      95.201  95.654  12.090  1.00246.70           C
ATOM     12  CB  LEU A   2      94.177  94.771  12.853  1.00246.70           C
ATOM     13  CG  LEU A   2      94.657  94.089  14.152  1.00246.70           C
ATOM     14  CD1 LEU A   2      95.756  93.054  13.870  1.00246.70           C
ATOM     15  CD2 LEU A   2      95.086  95.125  15.204  1.00246.70           C
ATOM     16  C   LEU A   2      96.682  95.505  12.201  1.00246.70           C
ATOM     17  O   LEU A   2      97.314  94.868  11.360  1.00246.70           O
ATOM     18  N   SER A   3      97.281  96.119  13.236  1.00 97.46           N
ATOM     19  CA  SER A   3      98.711  96.189  13.312  1.00 97.46           C
ATOM     20  CB  SER A   3      99.218  97.424  14.073  1.00 97.46           C
ATOM     21  OG  SER A   3      98.834  97.345  15.437  1.00 97.46           O
ATOM     22  C   SER A   3      99.278  94.997  14.006  1.00 97.46           C
ATOM     23  O   SER A   3      98.683  93.921  14.053  1.00 97.46           O
ATOM     24  N   TYR A   4     100.504  95.197  14.529  1.00178.59           N
ATOM     25  CA  TYR A   4     101.259  94.190  15.210  1.00178.59           C
ATOM     26  CB  TYR A   4     102.773  94.428  15.049  1.00178.59           C
ATOM     27  CG  TYR A   4     103.540  93.691  16.094  1.00178.59           C
ATOM     28  CD1 TYR A   4     103.842  92.354  15.983  1.00178.59           C
ATOM     29  CD2 TYR A   4     103.970  94.383  17.204  1.00178.59           C
ATOM     30  CE1 TYR A   4     104.559  91.720  16.973  1.00178.59           C
ATOM     31  CE2 TYR A   4     104.686  93.755  18.194  1.00178.59           C
ATOM     32  CZ  TYR A   4     104.981  92.420  18.079  1.00178.59           C
ATOM     33  OH  TYR A   4     105.716  91.773  19.095  1.00178.59           O
ATOM     34  C   TYR A   4     100.939  94.249  16.667  1.00178.59           C
ATOM     35  O   TYR A   4     101.159  95.261  17.331  1.00178.59           O
ATOM     36  N   GLY A   5     100.405  93.129  17.193  1.00 24.18           N
ATOM     37  CA  GLY A   5     100.068  93.038  18.580  1.00 24.18           C
ATOM     38  C   GLY A   5     101.218  92.396  19.281  1.00 24.18           C
ATOM     39  O   GLY A   5     102.323  92.319  18.748  1.00 24.18           O
ATOM     40  N   TYR A   6     100.971  91.917  20.515  1.00167.35           N
ATOM     41  CA  TYR A   6     102.004  91.313  21.304  1.00167.35           C
ATOM     42  CB  TYR A   6     102.378  92.212  22.493  1.00167.35           C
ATOM     43  CG  TYR A   6     103.444  91.623  23.350  1.00167.35           C
ATOM     44  CD1 TYR A   6     104.775  91.759  23.026  1.00167.35           C
ATOM     45  CD2 TYR A   6     103.100  90.950  24.499  1.00167.35           C
ATOM     46  CE1 TYR A   6     105.747  91.221  23.837  1.00167.35           C
ATOM     47  CE2 TYR A   6     104.068  90.411  25.312  1.00167.35           C
ATOM     48  CZ  TYR A   6     105.393  90.547  24.980  1.00167.35           C
ATOM     49  OH  TYR A   6     106.388  89.997  25.815  1.00167.35           O
ATOM     50  C   TYR A   6     101.471  90.013  21.818  1.00167.35           C
ATOM     51  O   TYR A   6     100.273  89.878  22.060  1.00167.35           O
ATOM     52  N   ASP A   7     102.352  89.003  21.972  1.00325.31           N
ATOM     53  CA  ASP A   7     101.909  87.730  22.459  1.00325.31           C
ATOM     54  CB  ASP A   7     101.723  86.508  21.534  1.00325.31           C
ATOM     55  CG  ASP A   7     103.097  86.038  21.075  1.00325.31           C
ATOM     56  OD1 ASP A   7     103.871  86.881  20.548  1.00325.31           O
ATOM     57  OD2 ASP A   7     103.396  84.828  21.262  1.00325.31           O
ATOM     58  C   ASP A   7     102.140  87.454  23.906  1.00325.31           C
ATOM     59  O   ASP A   7     103.239  87.665  24.415  1.00325.31           O
ATOM     60  N   GLU A   8     101.082  86.993  24.605  1.00335.80           N
ATOM     61  CA  GLU A   8     101.175  86.636  25.992  1.00335.80           C
ATOM     62  CB  GLU A   8     102.347  87.015  26.921  1.00335.80           C
ATOM     63  CG  GLU A   8     103.512  86.027  26.853  1.00335.80           C
ATOM     64  CD  GLU A   8     104.537  86.439  27.899  1.00335.80           C
ATOM     65  OE1 GLU A   8     104.288  87.450  28.609  1.00335.80           O
ATOM     66  OE2 GLU A   8     105.581  85.742  28.007  1.00335.80           O
ATOM     67  C   GLU A   8      99.935  86.118  26.632  1.00335.80           C
ATOM     68  O   GLU A   8      98.857  86.694  26.489  1.00335.80           O
ATOM     69  N   LYS A   9     100.065  84.992  27.361  1.00366.54           N
ATOM     70  CA  LYS A   9      98.946  84.459  28.076  1.00366.54           C
ATOM     71  CB  LYS A   9      98.174  83.375  27.296  1.00366.54           C
ATOM     72  CG  LYS A   9      96.894  82.943  28.014  1.00366.54           C
ATOM     73  CD  LYS A   9      95.912  84.107  28.168  1.00366.54           C
ATOM     74  CE  LYS A   9      94.660  83.766  28.979  1.00366.54           C
ATOM     75  NZ  LYS A   9      93.848  82.742  28.287  1.00366.54           N
ATOM     76  C   LYS A   9      99.497  83.865  29.336  1.00366.54           C
ATOM     77  O   LYS A   9     100.589  83.300  29.334  1.00366.54           O
ATOM     78  N   SER A  10      98.756  83.990  30.455  1.00252.40           N
ATOM     79  CA  SER A  10      99.248  83.500  31.710  0.83252.40           C
ATOM     80  CB  SER A  10     100.164  84.362  32.603  1.00252.40           C
ATOM     81  OG  SER A  10      99.516  85.583  32.931  1.00252.40           O
ATOM     82  C   SER A  10      98.512  82.360  32.333  1.00252.40           C
ATOM     83  O   SER A  10      97.324  82.165  32.080  1.00252.40           O
ATOM     84  N   THR A  11      99.214  81.556  33.159  1.00114.76           N
ATOM     85  CA  THR A  11      98.565  80.436  33.775  1.00114.76           C
ATOM     86  CB  THR A  11      99.493  79.512  34.521  1.00114.76           C
ATOM     87  OG1 THR A  11      98.832  78.276  34.747  1.00114.76           O
ATOM     88  CG2 THR A  11      99.896  80.124  35.873  1.00114.76           C
ATOM     89  C   THR A  11      97.544  80.982  34.722  1.00114.76           C
ATOM     90  O   THR A  11      96.436  80.459  34.826  1.00114.76           O
ATOM     91  N   GLY A  12      97.898  82.071  35.434  1.00 97.58           N
ATOM     92  CA  GLY A  12      96.965  82.698  36.324  0.89 97.58           C
ATOM     93  C   GLY A  12      96.914  81.926  37.604  1.00 97.58           C
ATOM     94  O   GLY A  12      97.868  81.245  37.976  1.00 97.58           O
ATOM     95  N   GLY A  13      95.770  82.028  38.312  1.00 76.03           N
ATOM     96  CA  GLY A  13      95.604  81.361  39.570  0.86 76.03           C
ATOM     97  C   GLY A  13      95.537  82.413  40.632  1.00 76.03           C
ATOM     98  O   GLY A  13      96.204  83.443  40.549  1.00 76.03           O
ATOM     99  N   ILE A  14      94.712  82.166  41.670  1.00212.17           N
ATOM    100  CA  ILE A  14      94.547  83.116  42.731  0.79212.17           C
ATOM    101  CB  ILE A  14      93.458  84.157  42.678  1.00212.17           C
ATOM    102  CG1 ILE A  14      93.668  85.086  41.473  1.00212.17           C
ATOM    103  CG2 ILE A  14      93.450  84.901  44.023  1.00212.17           C
ATOM    104  CD1 ILE A  14      94.989  85.847  41.538  1.00212.17           C
ATOM    105  C   ILE A  14      95.061  82.712  44.069  1.00212.17           C
ATOM    106  O   ILE A  14      94.630  81.704  44.627  1.00212.17           O
ATOM    107  N   SER A  15      96.014  83.484  44.626  1.00241.72           N
ATOM    108  CA  SER A  15      96.491  83.148  45.931  0.87241.72           C
ATOM    109  CB  SER A  15      97.993  83.081  46.290  1.00241.72           C
ATOM    110  OG  SER A  15      98.665  82.135  45.471  1.00241.72           O
ATOM    111  C   SER A  15      95.504  83.353  47.023  1.00241.72           C
ATOM    112  O   SER A  15      94.842  84.388  47.082  1.00241.72           O
ATOM    113  N   VAL A  16      95.362  82.364  47.926  1.00164.85           N
ATOM    114  CA  VAL A  16      94.450  82.578  49.006  0.86164.85           C
ATOM    115  CB  VAL A  16      94.009  81.320  49.706  1.00164.85           C
ATOM    116  CG1 VAL A  16      93.331  81.556  51.063  1.00164.85           C
ATOM    117  CG2 VAL A  16      93.712  80.154  48.750  1.00164.85           C
ATOM    118  C   VAL A  16      95.151  83.454  49.969  1.00164.85           C
ATOM    119  O   VAL A  16      96.156  83.103  50.586  1.00164.85           O
ATOM    120  N   PRO A  17      94.595  84.618  50.077  1.00116.55           N
ATOM    121  CA  PRO A  17      95.129  85.620  50.943  0.82116.55           C
ATOM    122  CD  PRO A  17      93.178  84.825  49.814  1.00116.55           C
ATOM    123  CB  PRO A  17      94.169  86.796  50.780  1.00116.55           C
ATOM    124  CG  PRO A  17      92.814  86.090  50.608  1.00116.55           C
ATOM    125  C   PRO A  17      95.058  85.099  52.345  1.00116.55           C
ATOM    126  O   PRO A  17      94.196  84.269  52.631  1.00116.55           O
ATOM    127  N   GLY A  18      95.976  85.556  53.220  1.00173.20           N
ATOM    128  CA  GLY A  18      95.952  85.193  54.611  1.00173.20           C
ATOM    129  C   GLY A  18      96.537  83.832  54.769  1.00173.20           C
ATOM    130  O   GLY A  18      96.989  83.221  53.802  1.00173.20           O
ATOM    131  N   PRO A  19      96.556  83.335  55.983  1.00235.91           N
ATOM    132  CA  PRO A  19      96.158  84.073  57.160  1.00235.91           C
ATOM    133  CD  PRO A  19      96.430  81.901  56.192  1.00235.91           C
ATOM    134  CB  PRO A  19      95.522  83.044  58.088  1.00235.91           C
ATOM    135  CG  PRO A  19      96.239  81.744  57.708  1.00235.91           C
ATOM    136  C   PRO A  19      97.438  84.569  57.764  1.00235.91           C
ATOM    137  O   PRO A  19      98.482  84.457  57.124  1.00235.91           O
ATOM    138  N   MET A  20      97.375  85.109  59.001  1.00330.75           N
ATOM    139  CA  MET A  20      98.564  85.519  59.695  0.94330.75           C
ATOM    140  CB  MET A  20      98.579  87.008  60.100  1.00330.75           C
ATOM    141  CG  MET A  20      97.521  87.380  61.137  1.00330.75           C
ATOM    142  SD  MET A  20      95.834  87.008  60.576  1.00330.75           S
ATOM    143  CE  MET A  20      95.903  88.120  59.142  1.00330.75           C
ATOM    144  C   MET A  20      98.667  84.658  60.920  1.00330.75           C
ATOM    145  O   MET A  20      97.814  83.803  61.153  1.00330.75           O
ATOM    146  N   GLY A  21      99.734  84.841  61.726  1.00 57.69           N
ATOM    147  CA  GLY A  21      99.968  83.978  62.856  1.00 57.69           C
ATOM    148  C   GLY A  21      98.983  84.260  63.947  1.00 57.69           C
ATOM    149  O   GLY A  21      98.292  85.277  63.982  1.00 57.69           O
ATOM    150  N   PRO A  22      98.937  83.300  64.834  1.00214.21           N
ATOM    151  CA  PRO A  22      98.059  83.348  65.981  1.00214.21           C
ATOM    152  CD  PRO A  22      99.143  81.933  64.381  1.00214.21           C
ATOM    153  CB  PRO A  22      97.934  81.902  66.452  1.00214.21           C
ATOM    154  CG  PRO A  22      98.129  81.092  65.163  1.00214.21           C
ATOM    155  C   PRO A  22      98.628  84.238  67.045  1.00214.21           C
ATOM    156  O   PRO A  22      99.721  84.776  66.869  1.00214.21           O
ATOM    157  N   SER A  23      97.873  84.394  68.150  1.00146.27           N
ATOM    158  CA  SER A  23      98.209  85.237  69.265  1.00146.27           C
ATOM    159  CB  SER A  23      97.000  85.409  70.205  1.00146.27           C
ATOM    160  OG  SER A  23      97.326  86.231  71.314  1.00146.27           O
ATOM    161  C   SER A  23      99.341  84.636  70.041  1.00146.27           C
ATOM    162  O   SER A  23      99.720  83.487  69.823  1.00146.27           O
ATOM    163  N   GLY A  24      99.919  85.433  70.970  1.00 55.00           N
ATOM    164  CA  GLY A  24     101.045  84.983  71.743  1.00 55.00           C
ATOM    165  C   GLY A  24     100.663  84.928  73.186  1.00 55.00           C
ATOM    166  O   GLY A  24      99.696  85.528  73.655  1.00 55.00           O
ATOM    167  N   PRO A  25     101.474  84.171  73.865  1.00122.73           N
ATOM    168  CA  PRO A  25     101.386  83.910  75.282  1.00122.73           C
ATOM    169  CD  PRO A  25     102.355  83.239  73.185  1.00122.73           C
ATOM    170  CB  PRO A  25     102.315  82.714  75.517  1.00122.73           C
ATOM    171  CG  PRO A  25     103.257  82.711  74.302  1.00122.73           C
ATOM    172  C   PRO A  25     101.864  85.080  76.075  1.00122.73           C
ATOM    173  O   PRO A  25     102.366  86.055  75.518  1.00122.73           O
ATOM    174  N   ARG A  26     101.688  84.951  77.402  1.00999.99           N
ATOM    175  CA  ARG A  26     102.059  85.901  78.404  1.00999.99           C
ATOM    176  CB  ARG A  26     101.555  85.461  79.781  1.00999.99           C
ATOM    177  CG  ARG A  26     100.057  85.163  79.762  1.00999.99           C
ATOM    178  CD  ARG A  26      99.566  84.461  81.026  1.00999.99           C
ATOM    179  NE  ARG A  26     100.149  83.089  81.068  1.00999.99           N
ATOM    180  CZ  ARG A  26      99.432  82.088  81.656  1.00999.99           C
ATOM    181  NH1 ARG A  26      98.194  82.368  82.157  1.00999.99           N
ATOM    182  NH2 ARG A  26      99.937  80.823  81.743  1.00999.99           N
ATOM    183  C   ARG A  26     103.555  85.903  78.478  1.00999.99           C
ATOM    184  O   ARG A  26     104.218  85.103  77.819  1.00999.99           O
ATOM    185  N   GLY A  27     104.128  86.828  79.275  1.00 30.74           N
ATOM    186  CA  GLY A  27     105.558  86.929  79.363  0.93 30.74           C
ATOM    187  C   GLY A  27     106.085  86.072  80.471  1.00 30.74           C
ATOM    188  O   GLY A  27     105.397  85.206  81.010  1.00 30.74           O
ATOM    189  N   LEU A  28     107.363  86.333  80.821  1.00227.71           N
ATOM    190  CA  LEU A  28     108.113  85.577  81.782  0.94227.71           C
ATOM    191  CB  LEU A  28     109.546  85.345  81.255  1.00227.71           C
ATOM    192  CG  LEU A  28     110.572  84.705  82.215  1.00227.71           C
ATOM    193  CD1 LEU A  28     111.624  83.796  81.569  1.00227.71           C
ATOM    194  CD2 LEU A  28     110.895  85.442  83.522  1.00227.71           C
ATOM    195  C   LEU A  28     108.116  86.287  83.110  1.00227.71           C
ATOM    196  O   LEU A  28     108.178  87.511  83.213  1.00227.71           O
ATOM    197  N   HYP A  29     108.021  85.463  84.127  1.00325.82           N
ATOM    198  CD  HYP A  29     108.071  84.026  83.968  1.00325.82           C
ATOM    199  CA  HYP A  29     107.987  85.768  85.513  0.79325.82           C
ATOM    200  CB  HYP A  29     109.200  85.049  86.050  1.00325.82           C
ATOM    201  CG  HYP A  29     108.933  83.728  85.252  1.00325.82           C
ATOM    202  OE  HYP A  29     110.135  83.005  84.967  1.00325.82           O
ATOM    203  C   HYP A  29     107.710  87.105  86.119  1.00325.82           C
ATOM    204  O   HYP A  29     106.589  87.307  86.573  1.00325.82           O
ATOM    205  N   GLY A  30     108.720  87.995  86.222  1.00 98.31           N
ATOM    206  CA  GLY A  30     108.512  89.269  86.861  0.79 98.31           C
ATOM    207  C   GLY A  30     109.000  89.230  88.281  1.00 98.31           C
ATOM    208  O   GLY A  30     109.300  88.175  88.838  1.00 98.31           O
ATOM    209  N   PRO A  31     109.094  90.411  88.857  1.00255.65           N
ATOM    210  CA  PRO A  31     109.565  90.552  90.218  0.79255.65           C
ATOM    211  CD  PRO A  31     109.422  91.577  88.052  1.00255.65           C
ATOM    212  CB  PRO A  31     109.944  92.027  90.355  1.00255.65           C
ATOM    213  CG  PRO A  31     110.357  92.419  88.927  1.00255.65           C
ATOM    214  C   PRO A  31     108.695  90.104  91.332  1.00255.65           C
ATOM    215  O   PRO A  31     107.612  90.647  91.522  1.00255.65           O
ATOM    216  N   HYP A  32     109.204  89.139  92.046  1.00311.53           N
ATOM    217  CD  HYP A  32     110.217  88.248  91.555  1.00311.53           C
ATOM    218  CA  HYP A  32     108.747  88.644  93.293  0.79311.53           C
ATOM    219  CB  HYP A  32     108.720  87.106  93.144  1.00311.53           C
ATOM    220  CG  HYP A  32     109.299  87.026  91.681  1.00311.53           C
ATOM    221  OE  HYP A  32     109.990  85.804  91.410  1.00311.53           O
ATOM    222  C   HYP A  32     107.619  89.341  93.972  1.00311.53           C
ATOM    223  O   HYP A  32     106.517  89.397  93.433  1.00311.53           O
ATOM    224  N   GLY A  33     107.918  89.865  95.183  1.00 99.47           N
ATOM    225  CA  GLY A  33     107.046  90.717  95.938  0.79 99.47           C
ATOM    226  C   GLY A  33     107.726  90.930  97.254  1.00 99.47           C
ATOM    227  O   GLY A  33     108.906  90.613  97.399  1.00 99.47           O
ATOM    228  N   ALA A  34     107.007  91.465  98.262  1.00248.86           N
ATOM    229  CA  ALA A  34     107.684  91.754  99.493  0.79248.86           C
ATOM    230  CB  ALA A  34     107.881  93.272  99.697  1.00248.86           C
ATOM    231  C   ALA A  34     106.909  91.202 100.670  1.00248.86           C
ATOM    232  O   ALA A  34     105.756  90.794 100.561  1.00248.86           O
ATOM    233  N   HYP A  35     107.614  91.145 101.778  1.00369.01           N
ATOM    234  CD  HYP A  35     108.984  91.576 101.819  1.00369.01           C
ATOM    235  CA  HYP A  35     107.263  90.756 103.111  0.79369.01           C
ATOM    236  CB  HYP A  35     107.561  91.970 103.953  1.00369.01           C
ATOM    237  CG  HYP A  35     108.843  92.396 103.147  1.00369.01           C
ATOM    238  OE  HYP A  35     110.058  92.422 103.901  1.00369.01           O
ATOM    239  C   HYP A  35     106.214  89.778 103.575  1.00369.01           C
ATOM    240  O   HYP A  35     106.450  88.599 103.320  1.00369.01           O
ATOM    241  N   GLY A  36     105.094  90.120 104.293  1.00 59.52           N
ATOM    242  CA  GLY A  36     104.621  91.391 104.809  0.79 59.52           C
ATOM    243  C   GLY A  36     104.833  91.480 106.314  1.00 59.52           C
ATOM    244  O   GLY A  36     105.967  91.462 106.789  1.00 59.52           O
ATOM    245  N   PRO A  37     103.747  91.569 107.075  1.00153.23           N
ATOM    246  CA  PRO A  37     103.737  91.817 108.516  0.79153.23           C
ATOM    247  CD  PRO A  37     102.474  91.033 106.620  1.00153.23           C
ATOM    248  CB  PRO A  37     102.279  91.636 108.935  1.00153.23           C
ATOM    249  CG  PRO A  37     101.726  90.643 107.903  1.00153.23           C
ATOM    250  C   PRO A  37     104.613  90.865 109.266  1.00153.23           C
ATOM    251  O   PRO A  37     104.952  89.816 108.726  1.00153.23           O
ATOM    252  N   GLN A  38     105.051  91.245 110.493  1.00280.20           N
ATOM    253  CA  GLN A  38     105.888  90.341 111.228  0.79280.20           C
ATOM    254  CB  GLN A  38     107.397  90.551 111.039  1.00280.20           C
ATOM    255  CG  GLN A  38     108.192  89.602 111.944  1.00280.20           C
ATOM    256  CD  GLN A  38     109.681  89.831 111.738  1.00280.20           C
ATOM    257  OE1 GLN A  38     110.344  90.455 112.565  1.00280.20           O
ATOM    258  NE2 GLN A  38     110.225  89.310 110.607  1.00280.20           N
ATOM    259  C   GLN A  38     105.707  90.425 112.693  1.00280.20           C
ATOM    260  O   GLN A  38     105.551  91.494 113.282  1.00280.20           O
ATOM    261  N   GLY A  39     105.731  89.226 113.298  1.00131.98           N
ATOM    262  CA  GLY A  39     105.815  89.085 114.710  0.79131.98           C
ATOM    263  C   GLY A  39     104.522  89.407 115.372  1.00131.98           C
ATOM    264  O   GLY A  39     103.594  89.944 114.771  1.00131.98           O
ATOM    265  N   PHE A  40     104.463  89.055 116.671  1.00154.35           N
ATOM    266  CA  PHE A  40     103.335  89.354 117.493  0.82154.35           C
ATOM    267  CB  PHE A  40     102.367  88.152 117.567  1.00154.35           C
ATOM    268  CG  PHE A  40     101.177  88.438 118.421  1.00154.35           C
ATOM    269  CD1 PHE A  40     100.089  89.094 117.893  1.00154.35           C
ATOM    270  CD2 PHE A  40     101.141  88.046 119.740  1.00154.35           C
ATOM    271  CE1 PHE A  40      98.983  89.358 118.666  1.00154.35           C
ATOM    272  CE2 PHE A  40     100.036  88.306 120.518  1.00154.35           C
ATOM    273  CZ  PHE A  40      98.955  88.963 119.981  1.00154.35           C
ATOM    274  C   PHE A  40     103.890  89.632 118.855  1.00154.35           C
ATOM    275  O   PHE A  40     103.930  88.732 119.692  1.00154.35           O
ATOM    276  N   GLN A  41     104.288  90.907 119.096  1.00271.13           N
ATOM    277  CA  GLN A  41     104.926  91.369 120.308  0.79271.13           C
ATOM    278  CB  GLN A  41     103.980  91.738 121.471  1.00271.13           C
ATOM    279  CG  GLN A  41     102.934  92.799 121.126  1.00271.13           C
ATOM    280  CD  GLN A  41     101.808  92.081 120.403  1.00271.13           C
ATOM    281  OE1 GLN A  41     101.059  92.673 119.628  1.00271.13           O
ATOM    282  NE2 GLN A  41     101.683  90.757 120.687  1.00271.13           N
ATOM    283  C   GLN A  41     105.840  90.305 120.829  1.00271.13           C
ATOM    284  O   GLN A  41     106.330  89.456 120.086  1.00271.13           O
ATOM    285  N   GLY A  42     106.127  90.355 122.142  1.00 68.52           N
ATOM    286  CA  GLY A  42     106.945  89.340 122.730  0.79 68.52           C
ATOM    287  C   GLY A  42     106.384  89.072 124.093  1.00 68.52           C
ATOM    288  O   GLY A  42     105.871  89.970 124.760  1.00 68.52           O
ATOM    289  N   PRO A  43     106.459  87.839 124.513  1.00215.57           N
ATOM    290  CA  PRO A  43     105.935  87.496 125.813  0.83215.57           C
ATOM    291  CD  PRO A  43     106.312  86.748 123.563  1.00215.57           C
ATOM    292  CB  PRO A  43     105.733  85.980 125.765  1.00215.57           C
ATOM    293  CG  PRO A  43     105.441  85.711 124.280  1.00215.57           C
ATOM    294  C   PRO A  43     106.867  87.933 126.904  1.00215.57           C
ATOM    295  O   PRO A  43     108.063  88.057 126.658  1.00215.57           O
ATOM    296  N   HYP A  44     106.296  88.171 128.063  1.00299.67           N
ATOM    297  CD  HYP A  44     104.870  88.168 128.246  1.00299.67           C
ATOM    298  CA  HYP A  44     106.895  88.565 129.297  0.86299.67           C
ATOM    299  CB  HYP A  44     105.956  89.669 129.846  1.00299.67           C
ATOM    300  CG  HYP A  44     104.852  89.618 128.723  1.00299.67           C
ATOM    301  OE  HYP A  44     105.161  90.514 127.654  1.00299.67           O
ATOM    302  C   HYP A  44     108.362  88.863 129.379  1.00299.67           C
ATOM    303  O   HYP A  44     108.926  89.531 128.515  1.00299.67           O
ATOM    304  N   GLY A  45     108.980  88.364 130.467  1.00 82.52           N
ATOM    305  CA  GLY A  45     110.340  88.643 130.821  0.79 82.52           C
ATOM    306  C   GLY A  45     110.567  87.840 132.065  1.00 82.52           C
ATOM    307  O   GLY A  45     109.697  87.061 132.452  1.00 82.52           O
ATOM    308  N   GLU A  46     111.729  87.977 132.736  1.00233.49           N
ATOM    309  CA  GLU A  46     111.884  87.183 133.921  1.00233.49           C
ATOM    310  CB  GLU A  46     112.882  86.020 133.754  1.00233.49           C
ATOM    311  CG  GLU A  46     114.232  86.419 133.159  1.00233.49           C
ATOM    312  CD  GLU A  46     115.093  85.163 133.129  1.00233.49           C
ATOM    313  OE1 GLU A  46     114.558  84.076 133.476  1.00233.49           O
ATOM    314  OE2 GLU A  46     116.293  85.271 132.761  1.00233.49           O
ATOM    315  C   GLU A  46     112.307  88.041 135.084  1.00233.49           C
ATOM    316  O   GLU A  46     113.253  88.825 135.023  1.00233.49           O
ATOM    317  N   HYP A  47     111.540  87.893 136.138  1.00327.00           N
ATOM    318  CD  HYP A  47     110.304  87.163 136.103  1.00327.00           C
ATOM    319  CA  HYP A  47     111.658  88.512 137.418  1.00327.00           C
ATOM    320  CB  HYP A  47     110.205  88.905 137.771  1.00327.00           C
ATOM    321  CG  HYP A  47     109.528  88.421 136.436  1.00327.00           C
ATOM    322  OE  HYP A  47     109.753  89.358 135.378  1.00327.00           O
ATOM    323  C   HYP A  47     112.677  89.578 137.616  1.00327.00           C
ATOM    324  O   HYP A  47     112.424  90.732 137.275  1.00327.00           O
ATOM    325  N   GLY A  48     113.822  89.194 138.210  1.00101.64           N
ATOM    326  CA  GLY A  48     114.520  90.088 139.083  1.00101.64           C
ATOM    327  C   GLY A  48     114.900  89.250 140.261  1.00101.64           C
ATOM    328  O   GLY A  48     115.267  88.088 140.095  1.00101.64           O
ATOM    329  N   GLU A  49     114.841  89.802 141.492  1.00244.39           N
ATOM    330  CA  GLU A  49     115.232  88.971 142.594  1.00244.39           C
ATOM    331  CB  GLU A  49     116.754  88.988 142.791  1.00244.39           C
ATOM    332  CG  GLU A  49     117.255  88.004 143.846  1.00244.39           C
ATOM    333  CD  GLU A  49     118.765  88.171 143.936  1.00244.39           C
ATOM    334  OE1 GLU A  49     119.413  87.349 144.638  1.00244.39           O
ATOM    335  OE2 GLU A  49     119.290  89.126 143.304  1.00244.39           O
ATOM    336  C   GLU A  49     114.623  89.471 143.866  1.00244.39           C
ATOM    337  O   GLU A  49     114.702  90.655 144.188  1.00244.39           O
ATOM    338  N   HYP A  50     114.014  88.551 144.574  1.00356.13           N
ATOM    339  CD  HYP A  50     113.792  87.213 144.061  1.00356.13           C
ATOM    340  CA  HYP A  50     113.466  88.716 145.888  1.00356.13           C
ATOM    341  CB  HYP A  50     112.580  87.511 146.152  1.00356.13           C
ATOM    342  CG  HYP A  50     113.552  86.531 145.424  1.00356.13           C
ATOM    343  OE  HYP A  50     114.772  86.431 146.164  1.00356.13           O
ATOM    344  C   HYP A  50     113.010  90.058 146.341  1.00356.13           C
ATOM    345  O   HYP A  50     112.583  90.886 145.538  1.00356.13           O
ATOM    346  N   GLY A  51     113.088  90.258 147.662  1.00 85.12           N
ATOM    347  CA  GLY A  51     113.179  91.559 148.232  1.00 85.12           C
ATOM    348  C   GLY A  51     114.080  91.335 149.389  1.00 85.12           C
ATOM    349  O   GLY A  51     114.174  90.211 149.879  1.00 85.12           O
ATOM    350  N   ALA A  52     114.780  92.380 149.856  1.00222.19           N
ATOM    351  CA  ALA A  52     115.638  92.153 150.974  1.00222.19           C
ATOM    352  CB  ALA A  52     116.409  93.411 151.417  1.00222.19           C
ATOM    353  C   ALA A  52     114.725  91.741 152.079  1.00222.19           C
ATOM    354  O   ALA A  52     113.608  92.243 152.192  1.00222.19           O
ATOM    355  N   SER A  53     115.178  90.800 152.920  1.00218.57           N
ATOM    356  CA  SER A  53     114.327  90.286 153.945  1.00218.57           C
ATOM    357  CB  SER A  53     114.376  88.812 154.388  1.00218.57           C
ATOM    358  OG  SER A  53     115.496  88.603 155.236  1.00218.57           O
ATOM    359  C   SER A  53     113.800  91.261 154.948  1.00218.57           C
ATOM    360  O   SER A  53     114.178  92.432 154.960  1.00218.57           O
ATOM    361  N   GLY A  54     112.879  90.777 155.810  1.00 52.31           N
ATOM    362  CA  GLY A  54     112.242  91.603 156.797  1.00 52.31           C
ATOM    363  C   GLY A  54     113.155  91.796 157.981  1.00 52.31           C
ATOM    364  O   GLY A  54     114.135  91.084 158.192  1.00 52.31           O
ATOM    365  N   PRO A  55     112.798  92.807 158.737  1.00325.87           N
ATOM    366  CA  PRO A  55     113.467  93.265 159.938  0.79325.87           C
ATOM    367  CD  PRO A  55     111.765  93.728 158.293  1.00325.87           C
ATOM    368  CB  PRO A  55     112.637  94.460 160.408  1.00325.87           C
ATOM    369  CG  PRO A  55     111.983  94.995 159.127  1.00325.87           C
ATOM    370  C   PRO A  55     113.702  92.361 161.119  1.00325.87           C
ATOM    371  O   PRO A  55     114.851  91.999 161.363  1.00325.87           O
ATOM    372  N   MET A  56     112.636  91.991 161.861  1.00439.97           N
ATOM    373  CA  MET A  56     112.807  91.278 163.101  0.97439.97           C
ATOM    374  CB  MET A  56     114.092  91.385 163.951  1.00439.97           C
ATOM    375  CG  MET A  56     113.979  92.505 164.992  1.00439.97           C
ATOM    376  SD  MET A  56     115.551  92.988 165.762  1.00439.97           S
ATOM    377  CE  MET A  56     116.110  93.874 164.279  1.00439.97           C
ATOM    378  C   MET A  56     111.535  91.007 163.838  1.00439.97           C
ATOM    379  O   MET A  56     110.455  91.369 163.375  1.00439.97           O
ATOM    380  N   GLY A  57     111.631  90.366 165.021  1.00 78.68           N
ATOM    381  CA  GLY A  57     110.457  90.125 165.811  0.86 78.68           C
ATOM    382  C   GLY A  57     110.755  90.629 167.195  1.00 78.68           C
ATOM    383  O   GLY A  57     111.917  90.757 167.577  1.00 78.68           O
ATOM    384  N   PRO A  58     109.733  90.893 167.970  1.00113.20           N
ATOM    385  CA  PRO A  58     109.908  91.451 169.288  0.79113.20           C
ATOM    386  CD  PRO A  58     108.495  90.127 167.892  1.00113.20           C
ATOM    387  CB  PRO A  58     108.492  91.560 169.836  1.00113.20           C
ATOM    388  CG  PRO A  58     107.844  90.282 169.281  1.00113.20           C
ATOM    389  C   PRO A  58     110.676  90.466 170.105  1.00113.20           C
ATOM    390  O   PRO A  58     110.737  89.304 169.713  1.00113.20           O
ATOM    391  N   ARG A  59     111.268  90.924 171.231  1.00155.57           N
ATOM    392  CA  ARG A  59     112.057  90.087 172.095  0.79155.57           C
ATOM    393  CB  ARG A  59     112.934  90.845 173.107  1.00155.57           C
ATOM    394  CG  ARG A  59     112.141  91.735 174.068  1.00155.57           C
ATOM    395  CD  ARG A  59     111.612  92.997 173.390  1.00155.57           C
ATOM    396  NE  ARG A  59     110.905  93.830 174.402  1.00155.57           N
ATOM    397  CZ  ARG A  59     110.363  95.017 174.004  1.00155.57           C
ATOM    398  NH1 ARG A  59     110.439  95.365 172.687  1.00155.57           N
ATOM    399  NH2 ARG A  59     109.758  95.847 174.903  1.00155.57           N
ATOM    400  C   ARG A  59     111.148  89.228 172.909  1.00155.57           C
ATOM    401  O   ARG A  59     109.925  89.356 172.863  1.00155.57           O
ATOM    402  N   GLY A  60     111.762  88.306 173.676  1.00 30.14           N
ATOM    403  CA  GLY A  60     111.028  87.380 174.487  0.93 30.14           C
ATOM    404  C   GLY A  60     110.220  88.146 175.480  1.00 30.14           C
ATOM    405  O   GLY A  60     110.578  89.220 175.959  1.00 30.14           O
ATOM    406  N   PRO A  61     109.108  87.536 175.768  1.00195.38           N
ATOM    407  CA  PRO A  61     108.201  88.130 176.707  1.00195.38           C
ATOM    408  CD  PRO A  61     108.359  87.066 174.611  1.00195.38           C
ATOM    409  CB  PRO A  61     106.831  88.272 176.043  1.00195.38           C
ATOM    410  CG  PRO A  61     106.871  87.137 175.010  1.00195.38           C
ATOM    411  C   PRO A  61     108.438  88.217 178.175  1.00195.38           C
ATOM    412  O   PRO A  61     109.338  87.540 178.672  1.00195.38           O
ATOM    413  N   PRO A  62     107.695  89.038 178.863  1.00105.42           N
ATOM    414  CA  PRO A  62     107.848  89.181 180.284  1.00105.42           C
ATOM    415  CD  PRO A  62     107.031  90.184 178.267  1.00105.42           C
ATOM    416  CB  PRO A  62     107.083  90.463 180.643  1.00105.42           C
ATOM    417  CG  PRO A  62     106.196  90.747 179.420  1.00105.42           C
ATOM    418  C   PRO A  62     107.248  87.947 180.856  1.00105.42           C
ATOM    419  O   PRO A  62     106.623  87.191 180.114  1.00105.42           O
ATOM    420  N   GLY A  63     107.441  87.704 182.163  1.00 44.23           N
ATOM    421  CA  GLY A  63     106.939  86.501 182.744  1.00 44.23           C
ATOM    422  C   GLY A  63     106.925  86.688 184.228  1.00 44.23           C
ATOM    423  O   GLY A  63     106.264  87.576 184.763  1.00 44.23           O
ATOM    424  N   PRO A  64     107.650  85.839 184.893  1.00206.37           N
ATOM    425  CA  PRO A  64     107.739  85.900 186.326  1.00206.37           C
ATOM    426  CD  PRO A  64     107.859  84.487 184.397  1.00206.37           C
ATOM    427  CB  PRO A  64     108.494  84.632 186.717  1.00206.37           C
ATOM    428  CG  PRO A  64     108.041  83.621 185.654  1.00206.37           C
ATOM    429  C   PRO A  64     108.476  87.142 186.693  1.00206.37           C
ATOM    430  O   PRO A  64     108.969  87.841 185.807  1.00206.37           O
ATOM    431  N   HYP A  65     108.538  87.420 187.962  1.00295.47           N
ATOM    432  CD  HYP A  65     107.892  86.662 188.987  1.00295.47           C
ATOM    433  CA  HYP A  65     109.132  88.577 188.519  0.96295.47           C
ATOM    434  CB  HYP A  65     108.146  88.999 189.637  1.00295.47           C
ATOM    435  CG  HYP A  65     107.060  87.882 189.391  1.00295.47           C
ATOM    436  OE  HYP A  65     106.185  88.274 188.330  1.00295.47           O
ATOM    437  C   HYP A  65     110.568  88.370 188.858  1.00295.47           C
ATOM    438  O   HYP A  65     111.376  88.266 187.936  1.00295.47           O
ATOM    439  N   GLY A  66     110.931  88.322 190.147  1.00 56.03           N
ATOM    440  CA  GLY A  66     112.328  88.336 190.454  0.79 56.03           C
ATOM    441  C   GLY A  66     112.501  87.545 191.702  1.00 56.03           C
ATOM    442  O   GLY A  66     111.685  86.679 192.016  1.00 56.03           O
ATOM    443  N   LYS A  67     113.586  87.814 192.450  1.00239.47           N
ATOM    444  CA  LYS A  67     113.767  87.069 193.654  0.92239.47           C
ATOM    445  CB  LYS A  67     115.195  86.533 193.883  1.00239.47           C
ATOM    446  CG  LYS A  67     115.209  85.429 194.950  1.00239.47           C
ATOM    447  CD  LYS A  67     116.479  84.583 194.989  1.00239.47           C
ATOM    448  CE  LYS A  67     116.405  83.510 196.079  1.00239.47           C
ATOM    449  NZ  LYS A  67     117.130  82.293 195.655  1.00239.47           N
ATOM    450  C   LYS A  67     113.348  87.959 194.776  1.00239.47           C
ATOM    451  O   LYS A  67     112.473  88.806 194.609  1.00239.47           O
ATOM    452  N   ASN A  68     113.910  87.750 195.976  1.00269.36           N
ATOM    453  CA  ASN A  68     113.550  88.555 197.095  0.88269.36           C
ATOM    454  CB  ASN A  68     112.640  87.802 198.083  1.00269.36           C
ATOM    455  CG  ASN A  68     113.315  86.499 198.485  1.00269.36           C
ATOM    456  OD1 ASN A  68     114.396  86.490 199.070  1.00269.36           O
ATOM    457  ND2 ASN A  68     112.645  85.359 198.159  1.00269.36           N
ATOM    458  C   ASN A  68     114.829  88.918 197.786  1.00269.36           C
ATOM    459  O   ASN A  68     115.797  88.161 197.756  1.00269.36           O
ATOM    460  N   GLY A  69     114.866  90.106 198.420  1.00 74.74           N
ATOM    461  CA  GLY A  69     116.070  90.564 199.054  0.79 74.74           C
ATOM    462  C   GLY A  69     116.006  90.263 200.511  1.00 74.74           C
ATOM    463  O   GLY A  69     115.472  89.238 200.932  1.00 74.74           O
ATOM    464  N   ASP A  70     116.560  91.187 201.320  1.00216.51           N
ATOM    465  CA  ASP A  70     116.666  90.964 202.727  0.88216.51           C
ATOM    466  CB  ASP A  70     117.397  92.080 203.493  1.00216.51           C
ATOM    467  CG  ASP A  70     117.590  91.600 204.926  1.00216.51           C
ATOM    468  OD1 ASP A  70     118.021  90.429 205.099  1.00216.51           O
ATOM    469  OD2 ASP A  70     117.291  92.386 205.864  1.00216.51           O
ATOM    470  C   ASP A  70     115.313  90.830 203.319  1.00216.51           C
ATOM    471  O   ASP A  70     114.315  91.322 202.794  1.00216.51           O
ATOM    472  N   ASP A  71     115.282  90.112 204.452  1.00123.17           N
ATOM    473  CA  ASP A  71     114.077  89.827 205.154  0.79123.17           C
ATOM    474  CB  ASP A  71     114.191  88.500 205.914  1.00123.17           C
ATOM    475  CG  ASP A  71     114.498  87.428 204.874  1.00123.17           C
ATOM    476  OD1 ASP A  71     113.733  87.331 203.878  1.00123.17           O
ATOM    477  OD2 ASP A  71     115.512  86.702 205.057  1.00123.17           O
ATOM    478  C   ASP A  71     113.877  90.930 206.143  1.00123.17           C
ATOM    479  O   ASP A  71     113.516  92.046 205.773  1.00123.17           O
ATOM    480  N   GLY A  72     114.113  90.646 207.440  1.00 75.22           N
ATOM    481  CA  GLY A  72     113.896  91.662 208.429  0.86 75.22           C
ATOM    482  C   GLY A  72     114.973  91.577 209.468  1.00 75.22           C
ATOM    483  O   GLY A  72     115.947  90.840 209.322  1.00 75.22           O
ATOM    484  N   GLU A  73     114.804  92.358 210.558  1.00257.28           N
ATOM    485  CA  GLU A  73     115.783  92.435 211.606  0.97257.28           C
ATOM    486  CB  GLU A  73     116.417  93.826 211.736  1.00257.28           C
ATOM    487  CG  GLU A  73     115.353  94.881 212.033  1.00257.28           C
ATOM    488  CD  GLU A  73     116.013  96.249 212.094  1.00257.28           C
ATOM    489  OE1 GLU A  73     116.948  96.423 212.920  1.00257.28           O
ATOM    490  OE2 GLU A  73     115.589  97.138 211.309  1.00257.28           O
ATOM    491  C   GLU A  73     115.120  92.171 212.927  1.00257.28           C
ATOM    492  O   GLU A  73     113.924  91.893 212.998  1.00257.28           O
ATOM    493  N   ALA A  74     115.920  92.244 214.016  1.00225.05           N
ATOM    494  CA  ALA A  74     115.449  91.998 215.352  0.89225.05           C
ATOM    495  CB  ALA A  74     116.578  92.000 216.403  1.00225.05           C
ATOM    496  C   ALA A  74     114.468  93.060 215.741  1.00225.05           C
ATOM    497  O   ALA A  74     114.577  94.212 215.324  1.00225.05           O
ATOM    498  N   GLY A  75     113.464  92.668 216.558  1.00 79.22           N
ATOM    499  CA  GLY A  75     112.419  93.569 216.962  0.79 79.22           C
ATOM    500  C   GLY A  75     112.569  93.952 218.404  1.00 79.22           C
ATOM    501  O   GLY A  75     113.672  94.123 218.921  1.00 79.22           O
ATOM    502  N   LYS A  76     111.403  94.084 219.072  1.00306.34           N
ATOM    503  CA  LYS A  76     111.277  94.486 220.443  0.79306.34           C
ATOM    504  CB  LYS A  76     109.978  95.152 220.953  1.00306.34           C
ATOM    505  CG  LYS A  76     108.757  94.257 220.728  1.00306.34           C
ATOM    506  CD  LYS A  76     107.502  94.725 221.467  1.00306.34           C
ATOM    507  CE  LYS A  76     106.256  93.912 221.104  1.00306.34           C
ATOM    508  NZ  LYS A  76     105.114  94.319 221.953  1.00306.34           N
ATOM    509  C   LYS A  76     112.137  93.791 221.446  1.00306.34           C
ATOM    510  O   LYS A  76     112.664  92.709 221.192  1.00306.34           O
ATOM    511  N   PRO A  77     112.315  94.414 222.584  1.00211.93           N
ATOM    512  CA  PRO A  77     113.129  93.836 223.618  0.79211.93           C
ATOM    513  CD  PRO A  77     112.253  95.867 222.688  1.00211.93           C
ATOM    514  CB  PRO A  77     113.246  94.927 224.680  1.00211.93           C
ATOM    515  CG  PRO A  77     113.177  96.227 223.862  1.00211.93           C
ATOM    516  C   PRO A  77     112.420  92.626 224.115  1.00211.93           C
ATOM    517  O   PRO A  77     111.192  92.590 224.048  1.00211.93           O
ATOM    518  N   GLY A  78     113.164  91.609 224.584  1.00 37.42           N
ATOM    519  CA  GLY A  78     112.473  90.510 225.173  0.79 37.42           C
ATOM    520  C   GLY A  78     111.919  91.150 226.401  1.00 37.42           C
ATOM    521  O   GLY A  78     112.468  92.146 226.869  1.00 37.42           O
ATOM    522  N   ARG A  79     110.824  90.626 226.974  1.00 88.25           N
ATOM    523  CA  ARG A  79     110.273  91.354 228.078  0.96 88.25           C
ATOM    524  CB  ARG A  79     108.753  91.171 228.243  1.00 88.25           C
ATOM    525  CG  ARG A  79     107.921  91.800 227.118  1.00 88.25           C
ATOM    526  CD  ARG A  79     106.420  91.649 227.384  1.00 88.25           C
ATOM    527  NE  ARG A  79     105.646  92.369 226.333  1.00 88.25           N
ATOM    528  CZ  ARG A  79     104.417  92.873 226.649  1.00 88.25           C
ATOM    529  NH1 ARG A  79     103.943  92.735 227.922  1.00 88.25           N
ATOM    530  NH2 ARG A  79     103.662  93.515 225.710  1.00 88.25           N
ATOM    531  C   ARG A  79     110.924  90.933 229.365  1.00 88.25           C
ATOM    532  O   ARG A  79     111.063  89.747 229.658  1.00 88.25           O
ATOM    533  N   HYP A  80     111.319  91.950 230.105  1.00293.17           N
ATOM    534  CD  HYP A  80     111.323  93.296 229.602  1.00293.17           C
ATOM    535  CA  HYP A  80     111.908  91.957 231.413  0.88293.17           C
ATOM    536  CB  HYP A  80     113.021  93.033 231.319  1.00293.17           C
ATOM    537  CG  HYP A  80     112.825  93.432 229.813  1.00293.17           C
ATOM    538  OE  HYP A  80     113.297  94.746 229.504  1.00293.17           O
ATOM    539  C   HYP A  80     112.348  90.681 232.043  1.00293.17           C
ATOM    540  O   HYP A  80     112.905  89.809 231.380  1.00293.17           O
ATOM    541  N   GLY A  81     112.129  90.600 233.368  1.00 68.22           N
ATOM    542  CA  GLY A  81     112.362  89.402 234.107  0.86 68.22           C
ATOM    543  C   GLY A  81     111.310  89.371 235.154  1.00 68.22           C
ATOM    544  O   GLY A  81     110.876  90.410 235.650  1.00 68.22           O
ATOM    545  N   GLU A  82     110.874  88.157 235.518  1.00179.55           N
ATOM    546  CA  GLU A  82     109.895  88.018 236.545  0.97179.55           C
ATOM    547  CB  GLU A  82     109.396  86.579 236.722  1.00179.55           C
ATOM    548  CG  GLU A  82     108.523  86.101 235.564  1.00179.55           C
ATOM    549  CD  GLU A  82     108.351  84.597 235.713  1.00179.55           C
ATOM    550  OE1 GLU A  82     107.186  84.120 235.679  1.00179.55           O
ATOM    551  OE2 GLU A  82     109.393  83.902 235.854  1.00179.55           O
ATOM    552  C   GLU A  82     110.587  88.396 237.800  1.00179.55           C
ATOM    553  O   GLU A  82     111.813  88.474 237.857  1.00179.55           O
ATOM    554  N   ARG A  83     109.791  88.674 238.838  1.00999.99           N
ATOM    555  CA  ARG A  83     110.337  89.063 240.091  0.89999.99           C
ATOM    556  CB  ARG A  83     109.631  90.130 240.938  1.00999.99           C
ATOM    557  CG  ARG A  83     109.074  91.247 240.058  1.00999.99           C
ATOM    558  CD  ARG A  83     108.223  92.229 240.855  1.00999.99           C
ATOM    559  NE  ARG A  83     107.337  91.406 241.725  1.00999.99           N
ATOM    560  CZ  ARG A  83     106.185  90.850 241.249  1.00999.99           C
ATOM    561  NH1 ARG A  83     105.781  91.066 239.963  1.00999.99           N
ATOM    562  NH2 ARG A  83     105.442  90.056 242.074  1.00999.99           N
ATOM    563  C   ARG A  83     111.154  88.019 240.774  1.00999.99           C
ATOM    564  O   ARG A  83     111.167  86.866 240.346  1.00999.99           O
ATOM    565  N   GLY A  84     111.888  88.383 241.844  1.00 59.62           N
ATOM    566  CA  GLY A  84     112.674  87.366 242.476  0.79 59.62           C
ATOM    567  C   GLY A  84     112.523  87.461 243.965  1.00 59.62           C
ATOM    568  O   GLY A  84     112.557  88.539 244.556  1.00 59.62           O
ATOM    569  N   PRO A  85     112.328  86.318 244.569  1.00146.74           N
ATOM    570  CA  PRO A  85     112.173  86.268 246.002  0.83146.74           C
ATOM    571  CD  PRO A  85     111.532  85.290 243.920  1.00146.74           C
ATOM    572  CB  PRO A  85     111.493  84.917 246.289  1.00146.74           C
ATOM    573  CG  PRO A  85     111.523  84.158 244.949  1.00146.74           C
ATOM    574  C   PRO A  85     113.489  86.419 246.712  1.00146.74           C
ATOM    575  O   PRO A  85     114.486  85.832 246.292  1.00146.74           O
ATOM    576  N   HYP A  86     113.484  87.230 247.737  1.00333.64           N
ATOM    577  CD  HYP A  86     112.369  88.130 247.979  1.00333.64           C
ATOM    578  CA  HYP A  86     114.542  87.424 248.683  0.89333.64           C
ATOM    579  CB  HYP A  86     114.239  88.699 249.453  1.00333.64           C
ATOM    580  CG  HYP A  86     112.695  88.464 249.452  1.00333.64           C
ATOM    581  OE  HYP A  86     112.355  87.385 250.327  1.00333.64           O
ATOM    582  C   HYP A  86     115.974  87.109 248.344  1.00333.64           C
ATOM    583  O   HYP A  86     116.502  87.702 247.404  1.00333.64           O
ATOM    584  N   GLY A  87     116.628  86.200 249.114  1.00 67.90           N
ATOM    585  CA  GLY A  87     118.071  86.152 249.119  0.86 67.90           C
ATOM    586  C   GLY A  87     118.546  85.120 250.113  1.00 67.90           C
ATOM    587  O   GLY A  87     117.987  84.033 250.248  1.00 67.90           O
ATOM    588  N   PRO A  88     119.628  85.473 250.772  1.00137.10           N
ATOM    589  CA  PRO A  88     120.304  84.683 251.790  1.00137.10           C
ATOM    590  CD  PRO A  88     120.438  86.590 250.318  1.00137.10           C
ATOM    591  CB  PRO A  88     121.677  85.340 251.943  1.00137.10           C
ATOM    592  CG  PRO A  88     121.476  86.775 251.430  1.00137.10           C
ATOM    593  C   PRO A  88     119.508  84.768 253.051  1.00137.10           C
ATOM    594  O   PRO A  88     118.457  85.402 253.055  1.00137.10           O
ATOM    595  N   GLN A  89     119.956  84.098 254.127  1.00242.10           N
ATOM    596  CA  GLN A  89     119.215  84.175 255.350  1.00242.10           C
ATOM    597  CB  GLN A  89     119.221  82.892 256.193  1.00242.10           C
ATOM    598  CG  GLN A  89     118.813  81.631 255.436  1.00242.10           C
ATOM    599  CD  GLN A  89     118.452  80.606 256.499  1.00242.10           C
ATOM    600  OE1 GLN A  89     118.320  80.947 257.674  1.00242.10           O
ATOM    601  NE2 GLN A  89     118.261  79.325 256.087  1.00242.10           N
ATOM    602  C   GLN A  89     119.886  85.194 256.188  1.00242.10           C
ATOM    603  O   GLN A  89     120.887  85.790 255.792  1.00242.10           O
ATOM    604  N   GLY A  90     119.314  85.437 257.375  1.00 65.88           N
ATOM    605  CA  GLY A  90     119.931  86.347 258.279  0.86 65.88           C
ATOM    606  C   GLY A  90     120.888  85.537 259.088  1.00 65.88           C
ATOM    607  O   GLY A  90     121.104  84.355 258.823  1.00 65.88           O
ATOM    608  N   ALA A  91     121.503  86.183 260.093  1.00180.36           N
ATOM    609  CA  ALA A  91     122.428  85.532 260.971  0.79180.36           C
ATOM    610  CB  ALA A  91     123.570  86.441 261.442  1.00180.36           C
ATOM    611  C   ALA A  91     121.673  85.104 262.198  1.00180.36           C
ATOM    612  O   ALA A  91     120.467  85.319 262.310  1.00180.36           O
ATOM    613  N   ARG A  92     122.386  84.458 263.145  1.00999.99           N
ATOM    614  CA  ARG A  92     121.810  84.022 264.389  0.85999.99           C
ATOM    615  CB  ARG A  92     122.764  83.175 265.258  1.00999.99           C
ATOM    616  CG  ARG A  92     122.984  81.731 264.787  1.00999.99           C
ATOM    617  CD  ARG A  92     121.716  80.877 264.895  1.00999.99           C
ATOM    618  NE  ARG A  92     122.105  79.437 264.825  1.00999.99           N
ATOM    619  CZ  ARG A  92     121.878  78.691 263.705  1.00999.99           C
ATOM    620  NH1 ARG A  92     121.280  79.244 262.609  1.00999.99           N
ATOM    621  NH2 ARG A  92     122.242  77.375 263.691  1.00999.99           N
ATOM    622  C   ARG A  92     121.452  85.235 265.200  1.00999.99           C
ATOM    623  O   ARG A  92     121.886  86.346 264.901  1.00999.99           O
ATOM    624  N   GLY A  93     120.620  85.032 266.249  1.00 46.93           N
ATOM    625  CA  GLY A  93     120.085  86.121 267.025  0.79 46.93           C
ATOM    626  C   GLY A  93     120.905  86.454 268.230  1.00 46.93           C
ATOM    627  O   GLY A  93     122.038  86.008 268.408  1.00 46.93           O
ATOM    628  N   LEU A  94     120.279  87.294 269.083  1.00300.95           N
ATOM    629  CA  LEU A  94     120.828  87.835 270.292  0.79300.95           C
ATOM    630  CB  LEU A  94     121.120  89.346 270.362  1.00300.95           C
ATOM    631  CG  LEU A  94     122.329  89.695 269.481  1.00300.95           C
ATOM    632  CD1 LEU A  94     123.592  88.869 269.767  1.00300.95           C
ATOM    633  CD2 LEU A  94     122.031  90.364 268.135  1.00300.95           C
ATOM    634  C   LEU A  94     120.678  86.996 271.526  1.00300.95           C
ATOM    635  O   LEU A  94     120.046  85.943 271.449  1.00300.95           O
ATOM    636  N   HYP A  95     121.222  87.355 272.669  1.00292.52           N
ATOM    637  CD  HYP A  95     122.155  88.416 272.922  1.00292.52           C
ATOM    638  CA  HYP A  95     121.069  86.597 273.848  0.79292.52           C
ATOM    639  CB  HYP A  95     122.470  86.591 274.504  1.00292.52           C
ATOM    640  CG  HYP A  95     123.215  87.422 273.395  1.00292.52           C
ATOM    641  OE  HYP A  95     124.406  88.060 273.860  1.00292.52           O
ATOM    642  C   HYP A  95     119.889  87.056 274.636  1.00292.52           C
ATOM    643  O   HYP A  95     119.591  88.249 274.644  1.00292.52           O
ATOM    644  N   GLY A  96     119.183  86.098 275.266  1.00 28.39           N
ATOM    645  CA  GLY A  96     117.789  86.287 275.526  0.79 28.39           C
ATOM    646  C   GLY A  96     117.626  86.953 276.852  1.00 28.39           C
ATOM    647  O   GLY A  96     118.587  87.402 277.474  1.00 28.39           O
ATOM    648  N   THR A  97     116.361  87.018 277.305  1.00185.82           N
ATOM    649  CA  THR A  97     116.013  87.606 278.557  0.79185.82           C
ATOM    650  CB  THR A  97     114.525  87.860 278.677  1.00185.82           C
ATOM    651  OG1 THR A  97     113.983  88.774 277.736  1.00185.82           O
ATOM    652  CG2 THR A  97     113.801  87.633 280.015  1.00185.82           C
ATOM    653  C   THR A  97     116.429  86.676 279.651  1.00185.82           C
ATOM    654  O   THR A  97     116.798  85.529 279.406  1.00185.82           O
ATOM    655  N   ALA A  98     116.396  87.178 280.902  1.00311.18           N
ATOM    656  CA  ALA A  98     116.828  86.417 282.035  0.79311.18           C
ATOM    657  CB  ALA A  98     118.258  86.561 282.585  1.00311.18           C
ATOM    658  C   ALA A  98     115.776  85.933 282.985  1.00311.18           C
ATOM    659  O   ALA A  98     114.714  86.540 283.116  1.00311.18           O
ATOM    660  N   GLY A  99     116.049  84.798 283.666  1.00 66.32           N
ATOM    661  CA  GLY A  99     115.121  84.268 284.627  0.79 66.32           C
ATOM    662  C   GLY A  99     115.189  85.157 285.853  1.00 66.32           C
ATOM    663  O   GLY A  99     116.224  85.758 286.122  1.00 66.32           O
ATOM    664  N   LEU A 100     114.071  85.302 286.608  1.00306.11           N
ATOM    665  CA  LEU A 100     114.017  86.212 287.737  0.79306.11           C
ATOM    666  CB  LEU A 100     112.553  86.547 288.068  1.00306.11           C
ATOM    667  CG  LEU A 100     112.388  87.707 289.069  1.00306.11           C
ATOM    668  CD1 LEU A 100     112.958  89.066 288.634  1.00306.11           C
ATOM    669  CD2 LEU A 100     111.238  87.602 290.078  1.00306.11           C
ATOM    670  C   LEU A 100     114.747  85.762 289.002  1.00306.11           C
ATOM    671  O   LEU A 100     115.614  86.475 289.506  1.00306.11           O
ATOM    672  N   HYP A 101     114.427  84.596 289.511  1.00342.23           N
ATOM    673  CD  HYP A 101     113.364  83.804 288.958  1.00342.23           C
ATOM    674  CA  HYP A 101     114.926  83.920 290.686  0.79342.23           C
ATOM    675  CB  HYP A 101     113.658  83.299 291.328  1.00342.23           C
ATOM    676  CG  HYP A 101     112.593  83.772 290.276  1.00342.23           C
ATOM    677  OE  HYP A 101     112.077  85.054 290.635  1.00342.23           O
ATOM    678  C   HYP A 101     115.867  84.411 291.665  1.00342.23           C
ATOM    679  O   HYP A 101     115.997  85.602 291.940  1.00342.23           O
ATOM    680  N   GLY A 102     116.500  83.374 292.214  1.00149.41           N
ATOM    681  CA  GLY A 102     116.887  83.412 293.557  0.86149.41           C
ATOM    682  C   GLY A 102     115.783  82.807 294.371  1.00149.41           C
ATOM    683  O   GLY A 102     114.601  82.983 294.077  1.00149.41           O
ATOM    684  N   MET A 103     116.168  82.080 295.435  1.00326.64           N
ATOM    685  CA  MET A 103     115.250  81.514 296.382  0.97326.64           C
ATOM    686  CB  MET A 103     115.594  80.058 296.781  1.00326.64           C
ATOM    687  CG  MET A 103     114.760  79.461 297.926  1.00326.64           C
ATOM    688  SD  MET A 103     115.282  77.757 298.321  1.00326.64           S
ATOM    689  CE  MET A 103     114.000  77.311 299.533  1.00326.64           C
ATOM    690  C   MET A 103     115.457  82.344 297.592  1.00326.64           C
ATOM    691  O   MET A 103     116.404  83.123 297.679  1.00326.64           O
ATOM    692  N   LYS A 104     114.544  82.214 298.550  1.00403.87           N
ATOM    693  CA  LYS A 104     114.653  82.911 299.782  0.79403.87           C
ATOM    694  CB  LYS A 104     113.411  83.692 300.289  1.00403.87           C
ATOM    695  CG  LYS A 104     113.437  84.216 301.727  1.00403.87           C
ATOM    696  CD  LYS A 104     114.254  85.486 301.960  1.00403.87           C
ATOM    697  CE  LYS A 104     114.116  85.964 303.405  1.00403.87           C
ATOM    698  NZ  LYS A 104     112.687  86.205 303.711  1.00403.87           N
ATOM    699  C   LYS A 104     115.655  82.316 300.733  1.00403.87           C
ATOM    700  O   LYS A 104     116.117  81.197 300.516  1.00403.87           O
ATOM    701  N   GLY A 105     116.036  83.039 301.805  1.00 39.18           N
ATOM    702  CA  GLY A 105     116.981  82.511 302.748  0.93 39.18           C
ATOM    703  C   GLY A 105     116.250  81.534 303.603  1.00 39.18           C
ATOM    704  O   GLY A 105     115.065  81.276 303.399  1.00 39.18           O
ATOM    705  N   HIS A 106     116.958  80.948 304.585  1.00103.16           N
ATOM    706  CA  HIS A 106     116.319  80.013 305.454  1.00103.16           C
ATOM    707  ND1 HIS A 106     116.426  76.239 306.206  1.00103.16           N
ATOM    708  CG  HIS A 106     116.065  77.558 306.037  1.00103.16           C
ATOM    709  CB  HIS A 106     116.975  78.619 305.483  1.00103.16           C
ATOM    710  NE2 HIS A 106     114.291  76.391 306.807  1.00103.16           N
ATOM    711  CD2 HIS A 106     114.757  77.633 306.410  1.00103.16           C
ATOM    712  CE1 HIS A 106     115.329  75.587 306.667  1.00103.16           C
ATOM    713  C   HIS A 106     116.442  80.615 306.817  1.00103.16           C
ATOM    714  O   HIS A 106     116.581  81.830 306.949  1.00103.16           O
ATOM    715  N   ARG A 107     116.367  79.791 307.876  1.00999.99           N
ATOM    716  CA  ARG A 107     116.498  80.326 309.197  0.92999.99           C
ATOM    717  CB  ARG A 107     115.476  80.045 310.323  1.00999.99           C
ATOM    718  CG  ARG A 107     115.432  78.568 310.730  1.00999.99           C
ATOM    719  CD  ARG A 107     114.615  78.308 312.000  1.00999.99           C
ATOM    720  NE  ARG A 107     114.566  76.833 312.228  1.00999.99           N
ATOM    721  CZ  ARG A 107     115.028  76.290 313.394  1.00999.99           C
ATOM    722  NH1 ARG A 107     115.593  77.079 314.353  1.00999.99           N
ATOM    723  NH2 ARG A 107     114.926  74.945 313.601  1.00999.99           N
ATOM    724  C   ARG A 107     117.874  80.644 309.668  1.00999.99           C
ATOM    725  O   ARG A 107     118.846  80.011 309.260  1.00999.99           O
ATOM    726  N   GLY A 108     117.987  81.664 310.542  1.00 42.89           N
ATOM    727  CA  GLY A 108     119.253  81.940 311.151  1.00 42.89           C
ATOM    728  C   GLY A 108     119.353  80.894 312.229  1.00 42.89           C
ATOM    729  O   GLY A 108     118.333  80.377 312.681  1.00 42.89           O
ATOM    730  N   PHE A 109     120.577  80.546 312.673  1.00225.97           N
ATOM    731  CA  PHE A 109     120.715  79.422 313.562  0.81225.97           C
ATOM    732  CB  PHE A 109     122.190  79.063 313.801  1.00225.97           C
ATOM    733  CG  PHE A 109     122.267  77.735 314.475  1.00225.97           C
ATOM    734  CD1 PHE A 109     122.080  77.612 315.832  1.00225.97           C
ATOM    735  CD2 PHE A 109     122.516  76.602 313.732  1.00225.97           C
ATOM    736  CE1 PHE A 109     122.154  76.380 316.440  1.00225.97           C
ATOM    737  CE2 PHE A 109     122.592  75.368 314.335  1.00225.97           C
ATOM    738  CZ  PHE A 109     122.412  75.256 315.691  1.00225.97           C
ATOM    739  C   PHE A 109     120.091  79.596 314.920  1.00225.97           C
ATOM    740  O   PHE A 109     119.160  78.867 315.262  1.00225.97           O
ATOM    741  N   SER A 110     120.573  80.579 315.712  1.00337.75           N
ATOM    742  CA  SER A 110     120.133  80.792 317.071  0.79337.75           C
ATOM    743  CB  SER A 110     119.126  79.874 317.803  1.00337.75           C
ATOM    744  OG  SER A 110     117.828  80.025 317.249  1.00337.75           O
ATOM    745  C   SER A 110     121.022  81.691 317.868  1.00337.75           C
ATOM    746  O   SER A 110     122.196  81.851 317.540  1.00337.75           O
ATOM    747  N   GLY A 111     120.490  82.321 318.934  1.00 51.57           N
ATOM    748  CA  GLY A 111     121.312  83.223 319.689  0.93 51.57           C
ATOM    749  C   GLY A 111     121.896  82.501 320.862  1.00 51.57           C
ATOM    750  O   GLY A 111     121.642  81.316 321.072  1.00 51.57           O
ATOM    751  N   LEU A 112     122.700  83.229 321.668  1.00252.59           N
ATOM    752  CA  LEU A 112     123.340  82.640 322.811  0.85252.59           C
ATOM    753  CB  LEU A 112     124.878  82.667 322.746  1.00252.59           C
ATOM    754  CG  LEU A 112     125.466  84.086 322.579  1.00252.59           C
ATOM    755  CD1 LEU A 112     125.298  84.739 321.199  1.00252.59           C
ATOM    756  CD2 LEU A 112     125.640  84.927 323.852  1.00252.59           C
ATOM    757  C   LEU A 112     122.959  83.401 324.041  1.00252.59           C
ATOM    758  O   LEU A 112     122.341  84.463 323.972  1.00252.59           O
ATOM    759  N   ASP A 113     123.308  82.831 325.215  1.00267.47           N
ATOM    760  CA  ASP A 113     123.001  83.436 326.479  0.79267.47           C
ATOM    761  CB  ASP A 113     121.797  82.764 327.169  1.00267.47           C
ATOM    762  CG  ASP A 113     122.050  81.264 327.313  1.00267.47           C
ATOM    763  OD1 ASP A 113     123.137  80.862 327.807  1.00267.47           O
ATOM    764  OD2 ASP A 113     121.143  80.493 326.902  1.00267.47           O
ATOM    765  C   ASP A 113     124.189  83.350 327.376  1.00267.47           C
ATOM    766  O   ASP A 113     125.028  82.460 327.238  1.00267.47           O
ATOM    767  N   GLY A 114     124.298  84.312 328.312  1.00122.70           N
ATOM    768  CA  GLY A 114     125.365  84.272 329.264  0.79122.70           C
ATOM    769  C   GLY A 114     124.956  85.130 330.408  1.00122.70           C
ATOM    770  O   GLY A 114     125.210  86.334 330.424  1.00122.70           O
ATOM    771  N   ALA A 115     124.294  84.514 331.401  1.00257.02           N
ATOM    772  CA  ALA A 115     123.941  85.235 332.581  0.79257.02           C
ATOM    773  CB  ALA A 115     122.668  86.087 332.459  1.00257.02           C
ATOM    774  C   ALA A 115     123.732  84.217 333.630  1.00257.02           C
ATOM    775  O   ALA A 115     123.160  83.155 333.391  1.00257.02           O
ATOM    776  N   LYS A 116     124.220  84.525 334.835  1.00292.35           N
ATOM    777  CA  LYS A 116     124.044  83.626 335.919  0.79292.35           C
ATOM    778  CB  LYS A 116     125.336  83.375 336.726  1.00292.35           C
ATOM    779  CG  LYS A 116     126.400  82.623 335.924  1.00292.35           C
ATOM    780  CD  LYS A 116     127.801  82.601 336.553  1.00292.35           C
ATOM    781  CE  LYS A 116     128.541  83.943 336.511  1.00292.35           C
ATOM    782  NZ  LYS A 116     128.406  84.672 337.792  1.00292.35           N
ATOM    783  C   LYS A 116     123.097  84.319 336.836  1.00292.35           C
ATOM    784  O   LYS A 116     123.066  85.547 336.898  1.00292.35           O
ATOM    785  N   GLY A 117     122.286  83.545 337.570  1.00 72.43           N
ATOM    786  CA  GLY A 117     121.372  84.145 338.485  0.79 72.43           C
ATOM    787  C   GLY A 117     122.195  84.630 339.644  1.00 72.43           C
ATOM    788  O   GLY A 117     123.421  84.535 339.616  1.00 72.43           O
ATOM    789  N   ASP A 118     121.547  85.183 340.693  1.00212.70           N
ATOM    790  CA  ASP A 118     122.304  85.753 341.776  0.79212.70           C
ATOM    791  CB  ASP A 118     121.844  87.171 342.148  1.00212.70           C
ATOM    792  CG  ASP A 118     122.006  88.059 340.923  1.00212.70           C
ATOM    793  OD1 ASP A 118     121.043  88.812 340.615  1.00212.70           O
ATOM    794  OD2 ASP A 118     123.088  88.000 340.280  1.00212.70           O
ATOM    795  C   ASP A 118     122.163  84.926 343.027  1.00212.70           C
ATOM    796  O   ASP A 118     121.464  83.915 343.055  1.00212.70           O
ATOM    797  N   ALA A 119     122.879  85.359 344.096  1.00308.01           N
ATOM    798  CA  ALA A 119     122.883  84.725 345.392  0.79308.01           C
ATOM    799  CB  ALA A 119     124.168  84.104 345.976  1.00308.01           C
ATOM    800  C   ALA A 119     121.798  85.097 346.358  1.00308.01           C
ATOM    801  O   ALA A 119     121.164  86.143 346.224  1.00308.01           O
ATOM    802  N   GLY A 120     121.563  84.232 347.370  1.00 61.67           N
ATOM    803  CA  GLY A 120     120.544  84.473 348.358  1.00 61.67           C
ATOM    804  C   GLY A 120     120.969  85.593 349.259  1.00 61.67           C
ATOM    805  O   GLY A 120     122.134  85.749 349.622  1.00 61.67           O
ATOM    806  N   PRO A 121     119.976  86.363 349.615  1.00136.92           N
ATOM    807  CA  PRO A 121     120.059  87.518 350.474  0.50136.92           C
ATOM    808  CD  PRO A 121     118.607  86.059 349.237  1.00136.92           C
ATOM    809  CB  PRO A 121     118.703  88.194 350.336  1.00136.92           C
ATOM    810  CG  PRO A 121     117.757  87.006 350.096  1.00136.92           C
ATOM    811  C   PRO A 121     120.185  87.000 351.871  1.00136.92           C
ATOM    812  O   PRO A 121     120.193  85.783 352.058  1.00136.92           O
ATOM    813  N   ALA A 122     120.293  87.910 352.860  1.00213.54           N
ATOM    814  CA  ALA A 122     120.387  87.490 354.225  0.32213.54           C
ATOM    815  CB  ALA A 122     120.804  88.595 355.205  1.00213.54           C
ATOM    816  C   ALA A 122     119.032  87.015 354.659  1.00213.54           C
ATOM    817  O   ALA A 122     118.013  87.499 354.169  1.00213.54           O
ATOM    818  N   GLY A 123     118.986  86.029 355.579  1.00 59.52           N
ATOM    819  CA  GLY A 123     117.722  85.553 356.068  0.62 59.52           C
ATOM    820  C   GLY A 123     117.440  86.225 357.378  1.00 59.52           C
ATOM    821  O   GLY A 123     118.287  86.921 357.936  1.00 59.52           O
ATOM    822  N   PRO A 124     116.242  86.032 357.870  1.00135.99           N
ATOM    823  CA  PRO A 124     115.852  86.606 359.135  0.55135.99           C
ATOM    824  CD  PRO A 124     115.096  85.867 356.990  1.00135.99           C
ATOM    825  CB  PRO A 124     114.323  86.689 359.100  1.00135.99           C
ATOM    826  CG  PRO A 124     113.905  85.764 357.950  1.00135.99           C
ATOM    827  C   PRO A 124     116.382  85.700 360.204  1.00135.99           C
ATOM    828  O   PRO A 124     117.006  84.693 359.869  1.00135.99           O
ATOM    829  N   LYS A 125     116.154  86.043 361.492  1.00222.79           N
ATOM    830  CA  LYS A 125     116.699  85.266 362.571  0.73222.79           C
ATOM    831  CB  LYS A 125     116.236  85.695 363.973  1.00222.79           C
ATOM    832  CG  LYS A 125     116.880  87.015 364.398  1.00222.79           C
ATOM    833  CD  LYS A 125     116.455  87.490 365.788  1.00222.79           C
ATOM    834  CE  LYS A 125     117.125  88.806 366.189  1.00222.79           C
ATOM    835  NZ  LYS A 125     116.354  89.958 365.671  1.00222.79           N
ATOM    836  C   LYS A 125     116.331  83.839 362.384  1.00222.79           C
ATOM    837  O   LYS A 125     115.234  83.495 361.945  1.00222.79           O
ATOM    838  N   GLY A 126     117.307  82.976 362.716  1.00 76.70           N
ATOM    839  CA  GLY A 126     117.165  81.563 362.606  0.62 76.70           C
ATOM    840  C   GLY A 126     116.626  81.122 363.911  1.00 76.70           C
ATOM    841  O   GLY A 126     115.647  81.677 364.406  1.00 76.70           O
ATOM    842  N   GLU A 127     117.245  80.094 364.510  1.00280.64           N
ATOM    843  CA  GLU A 127     116.736  79.678 365.771  0.22280.64           C
ATOM    844  CB  GLU A 127     116.603  78.192 366.149  1.00280.64           C
ATOM    845  CG  GLU A 127     115.551  77.486 365.287  1.00280.64           C
ATOM    846  CD  GLU A 127     115.382  76.064 365.795  1.00280.64           C
ATOM    847  OE1 GLU A 127     115.533  75.117 364.978  1.00280.64           O
ATOM    848  OE2 GLU A 127     115.090  75.907 367.011  1.00280.64           O
ATOM    849  C   GLU A 127     116.682  80.769 366.782  1.00280.64           C
ATOM    850  O   GLU A 127     117.488  81.698 366.733  1.00280.64           O
ATOM    851  N   HYP A 128     115.747  80.720 367.685  1.00309.00           N
ATOM    852  CD  HYP A 128     114.688  79.759 367.758  1.00309.00           C
ATOM    853  CA  HYP A 128     115.560  81.724 368.663  0.50309.00           C
ATOM    854  CB  HYP A 128     114.026  81.908 368.739  1.00309.00           C
ATOM    855  CG  HYP A 128     113.632  80.865 367.625  1.00309.00           C
ATOM    856  OE  HYP A 128     112.295  80.376 367.760  1.00309.00           O
ATOM    857  C   HYP A 128     116.305  81.445 369.920  1.00309.00           C
ATOM    858  O   HYP A 128     116.519  80.280 370.253  1.00309.00           O
ATOM    859  N   GLY A 129     116.737  82.518 370.608  1.00 38.75           N
ATOM    860  CA  GLY A 129     117.685  82.367 371.667  0.85 38.75           C
ATOM    861  C   GLY A 129     117.019  81.616 372.748  1.00 38.75           C
ATOM    862  O   GLY A 129     115.842  81.819 373.041  1.00 38.75           O
ATOM    863  N   SER A 130     117.775  80.696 373.359  1.00136.19           N
ATOM    864  CA  SER A 130     117.236  80.022 374.485  0.29136.19           C
ATOM    865  CB  SER A 130     117.675  78.563 374.676  1.00136.19           C
ATOM    866  OG  SER A 130     119.036  78.511 375.074  1.00136.19           O
ATOM    867  C   SER A 130     117.777  80.792 375.635  1.00136.19           C
ATOM    868  O   SER A 130     118.583  81.700 375.447  1.00136.19           O
ATOM    869  N   HYP A 131     117.356  80.513 376.820  1.00341.34           N
ATOM    870  CD  HYP A 131     116.280  79.588 377.123  1.00341.34           C
ATOM    871  CA  HYP A 131     117.888  81.151 377.964  0.85341.34           C
ATOM    872  CB  HYP A 131     116.976  80.842 379.142  1.00341.34           C
ATOM    873  CG  HYP A 131     116.576  79.406 378.632  1.00341.34           C
ATOM    874  OE  HYP A 131     117.605  78.440 378.864  1.00341.34           O
ATOM    875  C   HYP A 131     119.220  80.530 378.215  1.00341.34           C
ATOM    876  O   HYP A 131     119.534  79.508 377.606  1.00341.34           O
ATOM    877  N   GLY A 132     120.016  81.139 379.109  1.00 43.13           N
ATOM    878  CA  GLY A 132     121.167  80.468 379.618  0.85 43.13           C
ATOM    879  C   GLY A 132     120.728  79.862 380.909  1.00 43.13           C
ATOM    880  O   GLY A 132     119.556  79.532 381.087  1.00 43.13           O
ATOM    881  N   GLU A 133     121.674  79.698 381.848  1.00232.64           N
ATOM    882  CA  GLU A 133     121.359  79.151 383.132  0.15232.64           C
ATOM    883  CB  GLU A 133     122.248  77.951 383.503  1.00232.64           C
ATOM    884  CG  GLU A 133     123.735  78.305 383.509  1.00232.64           C
ATOM    885  CD  GLU A 133     124.526  77.020 383.709  1.00232.64           C
ATOM    886  OE1 GLU A 133     124.205  76.019 383.014  1.00232.64           O
ATOM    887  OE2 GLU A 133     125.461  77.021 384.554  1.00232.64           O
ATOM    888  C   GLU A 133     121.597  80.250 384.107  1.00232.64           C
ATOM    889  O   GLU A 133     121.878  81.383 383.721  1.00232.64           O
ATOM    890  N   ASN A 134     121.466  79.949 385.407  1.00304.22           N
ATOM    891  CA  ASN A 134     121.673  80.961 386.393  0.85304.22           C
ATOM    892  CB  ASN A 134     120.905  80.948 387.730  1.00304.22           C
ATOM    893  CG  ASN A 134     121.243  79.642 388.439  1.00304.22           C
ATOM    894  OD1 ASN A 134     120.945  78.558 387.939  1.00304.22           O
ATOM    895  ND2 ASN A 134     121.893  79.739 389.629  1.00304.22           N
ATOM    896  C   ASN A 134     122.955  81.700 386.301  1.00304.22           C
ATOM    897  O   ASN A 134     123.914  81.246 385.679  1.00304.22           O
ATOM    898  N   GLY A 135     122.977  82.894 386.911  1.00 74.42           N
ATOM    899  CA  GLY A 135     124.138  83.721 386.877  0.62 74.42           C
ATOM    900  C   GLY A 135     124.829  83.562 388.190  1.00 74.42           C
ATOM    901  O   GLY A 135     125.398  82.511 388.484  1.00 74.42           O
ATOM    902  N   ALA A 136     124.793  84.623 389.019  1.00216.49           N
ATOM    903  CA  ALA A 136     125.572  84.618 390.218  0.15216.49           C
ATOM    904  CB  ALA A 136     126.078  86.025 390.580  1.00216.49           C
ATOM    905  C   ALA A 136     124.848  84.097 391.418  1.00216.49           C
ATOM    906  O   ALA A 136     123.769  84.548 391.797  1.00216.49           O
ATOM    907  N   HYP A 137     125.475  83.083 391.968  1.00322.55           N
ATOM    908  CD  HYP A 137     126.421  82.261 391.264  1.00322.55           C
ATOM    909  CA  HYP A 137     125.220  82.477 393.228  0.84322.55           C
ATOM    910  CB  HYP A 137     125.223  80.955 392.957  1.00322.55           C
ATOM    911  CG  HYP A 137     125.555  81.008 391.419  1.00322.55           C
ATOM    912  OE  HYP A 137     124.354  81.109 390.651  1.00322.55           O
ATOM    913  C   HYP A 137     124.117  83.037 394.059  1.00322.55           C
ATOM    914  O   HYP A 137     122.947  82.876 393.716  1.00322.55           O
ATOM    915  N   GLY A 138     124.502  83.691 395.175  1.00 88.53           N
ATOM    916  CA  GLY A 138     123.561  84.166 396.142  0.85 88.53           C
ATOM    917  C   GLY A 138     124.346  84.644 397.325  1.00 88.53           C
ATOM    918  O   GLY A 138     125.572  84.550 397.352  1.00 88.53           O
ATOM    919  N   GLN A 139     123.638  85.176 398.340  1.00338.45           N
ATOM    920  CA  GLN A 139     124.270  85.686 399.522  0.30338.45           C
ATOM    921  CB  GLN A 139     124.891  87.104 399.504  1.00338.45           C
ATOM    922  CG  GLN A 139     125.464  87.604 400.829  1.00338.45           C
ATOM    923  CD  GLN A 139     126.012  89.000 400.569  1.00338.45           C
ATOM    924  OE1 GLN A 139     126.188  89.405 399.421  1.00338.45           O
ATOM    925  NE2 GLN A 139     126.289  89.762 401.661  1.00338.45           N
ATOM    926  C   GLN A 139     123.846  85.012 400.804  1.00338.45           C
ATOM    927  O   GLN A 139     122.833  84.315 400.829  1.00338.45           O
ATOM    928  N   MET A 140     124.613  85.186 401.903  1.00230.56           N
ATOM    929  CA  MET A 140     124.331  84.511 403.148  0.45230.56           C
ATOM    930  CB  MET A 140     125.554  84.459 404.076  1.00230.56           C
ATOM    931  CG  MET A 140     126.736  83.742 403.418  1.00230.56           C
ATOM    932  SD  MET A 140     128.187  83.576 404.497  1.00230.56           S
ATOM    933  CE  MET A 140     127.353  82.423 405.624  1.00230.56           C
ATOM    934  C   MET A 140     123.222  85.205 403.886  1.00230.56           C
ATOM    935  O   MET A 140     122.961  86.389 403.676  1.00230.56           O
ATOM    936  N   GLY A 141     122.522  84.446 404.764  1.00 67.10           N
ATOM    937  CA  GLY A 141     121.413  84.965 405.526  0.83 67.10           C
ATOM    938  C   GLY A 141     121.902  85.527 406.826  1.00 67.10           C
ATOM    939  O   GLY A 141     122.936  85.128 407.358  1.00 67.10           O
ATOM    940  N   PRO A 142     121.147  86.472 407.334  1.00349.89           N
ATOM    941  CA  PRO A 142     121.536  87.070 408.578  0.27349.89           C
ATOM    942  CD  PRO A 142     120.659  87.506 406.437  1.00349.89           C
ATOM    943  CB  PRO A 142     121.339  88.582 408.494  1.00349.89           C
ATOM    944  CG  PRO A 142     121.261  88.819 406.976  1.00349.89           C
ATOM    945  C   PRO A 142     121.765  86.408 409.895  1.00349.89           C
ATOM    946  O   PRO A 142     122.915  86.350 410.324  1.00349.89           O
ATOM    947  N   ARG A 143     120.696  85.870 410.526  1.00999.99           N
ATOM    948  CA  ARG A 143     120.837  85.295 411.837  0.68999.99           C
ATOM    949  CB  ARG A 143     121.759  86.073 412.784  1.00999.99           C
ATOM    950  CG  ARG A 143     121.233  87.499 412.967  1.00999.99           C
ATOM    951  CD  ARG A 143     122.001  88.345 413.980  1.00999.99           C
ATOM    952  NE  ARG A 143     121.424  89.717 413.912  1.00999.99           N
ATOM    953  CZ  ARG A 143     122.196  90.747 413.459  1.00999.99           C
ATOM    954  NH1 ARG A 143     123.515  90.526 413.188  1.00999.99           N
ATOM    955  NH2 ARG A 143     121.657  91.988 413.276  1.00999.99           N
ATOM    956  C   ARG A 143     119.518  85.392 412.530  1.00999.99           C
ATOM    957  O   ARG A 143     118.471  85.589 411.914  1.00999.99           O
ATOM    958  N   GLY A 144     119.581  85.257 413.871  1.00 54.48           N
ATOM    959  CA  GLY A 144     118.449  85.394 414.741  0.84 54.48           C
ATOM    960  C   GLY A 144     118.971  86.074 415.966  1.00 54.48           C
ATOM    961  O   GLY A 144     120.182  86.226 416.113  1.00 54.48           O
ATOM    962  N   LEU A 145     118.083  86.527 416.876  1.00205.94           N
ATOM    963  CA  LEU A 145     118.591  87.116 418.082  0.55205.94           C
ATOM    964  CB  LEU A 145     117.779  88.287 418.663  1.00205.94           C
ATOM    965  CG  LEU A 145     118.023  89.598 417.886  1.00205.94           C
ATOM    966  CD1 LEU A 145     117.386  89.750 416.498  1.00205.94           C
ATOM    967  CD2 LEU A 145     118.523  90.804 418.696  1.00205.94           C
ATOM    968  C   LEU A 145     118.681  86.032 419.102  1.00205.94           C
ATOM    969  O   LEU A 145     117.892  85.088 419.148  1.00205.94           O
ATOM    970  N   HYP A 146     119.684  86.191 419.913  1.00303.98           N
ATOM    971  CD  HYP A 146     120.571  87.314 419.878  1.00303.98           C
ATOM    972  CA  HYP A 146     120.153  85.238 420.850  0.62303.98           C
ATOM    973  CB  HYP A 146     121.686  85.255 420.583  1.00303.98           C
ATOM    974  CG  HYP A 146     121.746  86.411 419.512  1.00303.98           C
ATOM    975  OE  HYP A 146     121.587  85.876 418.196  1.00303.98           O
ATOM    976  C   HYP A 146     119.826  85.360 422.305  1.00303.98           C
ATOM    977  O   HYP A 146     120.529  84.729 423.093  1.00303.98           O
ATOM    978  N   GLY A 147     118.802  86.120 422.725  1.00 88.89           N
ATOM    979  CA  GLY A 147     118.888  86.553 424.089  0.85 88.89           C
ATOM    980  C   GLY A 147     117.981  85.774 424.996  1.00 88.89           C
ATOM    981  O   GLY A 147     116.861  85.412 424.640  1.00 88.89           O
ATOM    982  N   GLU A 148     118.497  85.507 426.218  1.00324.96           N
ATOM    983  CA  GLU A 148     117.776  84.903 427.308  0.43324.96           C
ATOM    984  CB  GLU A 148     117.627  83.377 427.211  1.00324.96           C
ATOM    985  CG  GLU A 148     116.669  82.858 428.281  1.00324.96           C
ATOM    986  CD  GLU A 148     115.392  83.681 428.158  1.00324.96           C
ATOM    987  OE1 GLU A 148     114.773  83.666 427.060  1.00324.96           O
ATOM    988  OE2 GLU A 148     115.028  84.353 429.160  1.00324.96           O
ATOM    989  C   GLU A 148     118.580  85.286 428.504  1.00324.96           C
ATOM    990  O   GLU A 148     119.756  85.624 428.373  1.00324.96           O
ATOM    991  N   ARG A 149     117.984  85.266 429.706  1.00133.98           N
ATOM    992  CA  ARG A 149     118.710  85.806 430.815  0.81133.98           C
ATOM    993  CB  ARG A 149     117.931  86.991 431.406  1.00133.98           C
ATOM    994  CG  ARG A 149     117.505  87.975 430.297  1.00133.98           C
ATOM    995  CD  ARG A 149     118.644  88.820 429.714  1.00133.98           C
ATOM    996  NE  ARG A 149     118.124  89.640 428.577  1.00133.98           N
ATOM    997  CZ  ARG A 149     118.522  89.367 427.298  1.00133.98           C
ATOM    998  NH1 ARG A 149     119.348  88.309 427.052  1.00133.98           N
ATOM    999  NH2 ARG A 149     118.113  90.157 426.260  1.00133.98           N
ATOM   1000  C   ARG A 149     118.904  84.719 431.843  1.00133.98           C
ATOM   1001  O   ARG A 149     118.189  83.718 431.840  1.00133.98           O
ATOM   1002  N   GLY A 150     119.911  84.881 432.736  1.00 44.93           N
ATOM   1003  CA  GLY A 150     120.262  83.865 433.699  0.81 44.93           C
ATOM   1004  C   GLY A 150     119.419  83.974 434.961  1.00 44.93           C
ATOM   1005  O   GLY A 150     118.730  84.969 435.181  1.00 44.93           O
ATOM   1006  N   ARG A 151     119.463  82.910 435.814  1.00999.99           N
ATOM   1007  CA  ARG A 151     118.651  82.764 437.009  0.73999.99           C
ATOM   1008  CB  ARG A 151     118.043  81.379 437.348  1.00999.99           C
ATOM   1009  CG  ARG A 151     117.427  80.635 436.159  1.00999.99           C
ATOM   1010  CD  ARG A 151     115.987  81.027 435.820  1.00999.99           C
ATOM   1011  NE  ARG A 151     115.899  82.508 435.706  1.00999.99           N
ATOM   1012  CZ  ARG A 151     115.210  83.071 434.671  1.00999.99           C
ATOM   1013  NH1 ARG A 151     114.682  82.282 433.690  1.00999.99           N
ATOM   1014  NH2 ARG A 151     115.045  84.424 434.624  1.00999.99           N
ATOM   1015  C   ARG A 151     118.752  83.624 438.266  1.00999.99           C
ATOM   1016  O   ARG A 151     117.812  84.362 438.560  1.00999.99           O
ATOM   1017  N   HYP A 152     119.842  83.603 439.005  1.00339.81           N
ATOM   1018  CD  HYP A 152     121.029  82.936 438.584  1.00339.81           C
ATOM   1019  CA  HYP A 152     120.105  84.341 440.217  0.45339.81           C
ATOM   1020  CB  HYP A 152     121.112  85.290 439.635  1.00339.81           C
ATOM   1021  CG  HYP A 152     121.929  84.152 438.899  1.00339.81           C
ATOM   1022  OE  HYP A 152     122.504  84.647 437.688  1.00339.81           O
ATOM   1023  C   HYP A 152     120.806  83.548 441.276  1.00339.81           C
ATOM   1024  O   HYP A 152     120.799  82.319 441.241  1.00339.81           O
ATOM   1025  N   GLY A 153     121.466  84.279 442.201  1.00 68.31           N
ATOM   1026  CA  GLY A 153     122.738  83.835 442.698  0.29 68.31           C
ATOM   1027  C   GLY A 153     122.558  83.137 444.009  1.00 68.31           C
ATOM   1028  O   GLY A 153     121.445  82.794 444.406  1.00 68.31           O
ATOM   1029  N   ALA A 154     123.689  82.913 444.715  1.00231.43           N
ATOM   1030  CA  ALA A 154     123.672  82.236 445.979  0.59231.43           C
ATOM   1031  CB  ALA A 154     125.067  81.829 446.485  1.00231.43           C
ATOM   1032  C   ALA A 154     123.069  83.145 447.024  1.00231.43           C
ATOM   1033  O   ALA A 154     123.303  84.352 447.055  1.00231.43           O
ATOM   1034  N   PRO A 155     122.278  82.535 447.877  1.00231.16           N
ATOM   1035  CA  PRO A 155     121.518  83.196 448.919  0.35231.16           C
ATOM   1036  CD  PRO A 155     122.532  81.145 448.226  1.00231.16           C
ATOM   1037  CB  PRO A 155     120.750  82.056 449.573  1.00231.16           C
ATOM   1038  CG  PRO A 155     121.792  80.927 449.557  1.00231.16           C
ATOM   1039  C   PRO A 155     122.311  83.892 450.004  1.00231.16           C
ATOM   1040  O   PRO A 155     121.878  84.962 450.429  1.00231.16           O
ATOM   1041  N   GLY A 156     123.442  83.330 450.487  1.00124.77           N
ATOM   1042  CA  GLY A 156     124.138  83.929 451.607  0.24124.77           C
ATOM   1043  C   GLY A 156     123.984  83.026 452.804  1.00124.77           C
ATOM   1044  O   GLY A 156     123.036  82.249 452.907  1.00124.77           O
ATOM   1045  N   PRO A 157     124.938  83.116 453.702  1.00343.19           N
ATOM   1046  CA  PRO A 157     124.985  82.322 454.913  0.46343.19           C
ATOM   1047  CD  PRO A 157     126.246  83.650 453.351  1.00343.19           C
ATOM   1048  CB  PRO A 157     126.303  82.718 455.577  1.00343.19           C
ATOM   1049  CG  PRO A 157     127.212  83.050 454.381  1.00343.19           C
ATOM   1050  C   PRO A 157     123.859  82.354 455.874  1.00343.19           C
ATOM   1051  O   PRO A 157     123.188  81.336 456.037  1.00343.19           O
ATOM   1052  N   ALA A 158     123.623  83.500 456.512  1.00293.61           N
ATOM   1053  CA  ALA A 158     122.616  83.524 457.515  0.18293.61           C
ATOM   1054  CB  ALA A 158     122.783  82.434 458.590  1.00293.61           C
ATOM   1055  C   ALA A 158     122.802  84.828 458.183  1.00293.61           C
ATOM   1056  O   ALA A 158     123.831  85.480 458.014  1.00293.61           O
ATOM   1057  N   GLY A 159     121.802  85.261 458.952  1.00 92.12           N
ATOM   1058  CA  GLY A 159     121.985  86.501 459.618  0.24 92.12           C
ATOM   1059  C   GLY A 159     122.371  86.199 461.030  1.00 92.12           C
ATOM   1060  O   GLY A 159     122.830  85.103 461.349  1.00 92.12           O
ATOM   1061  N   ALA A 160     122.185  87.198 461.911  1.00290.39           N
ATOM   1062  CA  ALA A 160     122.516  87.088 463.300  0.76290.39           C
ATOM   1063  CB  ALA A 160     123.625  87.959 463.925  1.00290.39           C
ATOM   1064  C   ALA A 160     121.512  86.452 464.219  1.00290.39           C
ATOM   1065  O   ALA A 160     120.415  86.077 463.809  1.00290.39           O
ATOM   1066  N   ARG A 161     121.903  86.307 465.506  1.00163.80           N
ATOM   1067  CA  ARG A 161     121.125  85.635 466.515  0.60163.80           C
ATOM   1068  CB  ARG A 161     121.888  85.595 467.848  1.00163.80           C
ATOM   1069  CG  ARG A 161     123.233  84.870 467.728  1.00163.80           C
ATOM   1070  CD  ARG A 161     124.054  84.928 469.018  1.00163.80           C
ATOM   1071  NE  ARG A 161     125.345  84.217 468.798  1.00163.80           N
ATOM   1072  CZ  ARG A 161     126.006  83.680 469.865  1.00163.80           C
ATOM   1073  NH1 ARG A 161     125.435  83.726 471.104  1.00163.80           N
ATOM   1074  NH2 ARG A 161     127.232  83.103 469.700  1.00163.80           N
ATOM   1075  C   ARG A 161     119.797  86.288 466.768  1.00163.80           C
ATOM   1076  O   ARG A 161     118.757  85.644 466.637  1.00163.80           O
ATOM   1077  N   GLY A 162     119.782  87.596 467.084  1.00 99.26           N
ATOM   1078  CA  GLY A 162     118.552  88.238 467.468  0.60 99.26           C
ATOM   1079  C   GLY A 162     118.980  89.437 468.248  1.00 99.26           C
ATOM   1080  O   GLY A 162     119.924  90.123 467.859  1.00 99.26           O
ATOM   1081  N   ASN A 163     118.301  89.736 469.372  1.00244.22           N
ATOM   1082  CA  ASN A 163     118.726  90.871 470.134  0.82244.22           C
ATOM   1083  CB  ASN A 163     117.750  92.059 470.088  1.00244.22           C
ATOM   1084  CG  ASN A 163     118.520  93.310 470.494  1.00244.22           C
ATOM   1085  OD1 ASN A 163     117.933  94.321 470.876  1.00244.22           O
ATOM   1086  ND2 ASN A 163     119.876  93.253 470.380  1.00244.22           N
ATOM   1087  C   ASN A 163     118.880  90.425 471.555  1.00244.22           C
ATOM   1088  O   ASN A 163     118.638  89.264 471.879  1.00244.22           O
ATOM   1089  N   ASP A 164     119.324  91.341 472.439  1.00233.72           N
ATOM   1090  CA  ASP A 164     119.554  91.000 473.815  0.60233.72           C
ATOM   1091  CB  ASP A 164     120.509  92.000 474.503  1.00233.72           C
ATOM   1092  CG  ASP A 164     120.801  91.568 475.935  1.00233.72           C
ATOM   1093  OD1 ASP A 164     121.850  90.902 476.141  1.00233.72           O
ATOM   1094  OD2 ASP A 164     120.005  91.923 476.846  1.00233.72           O
ATOM   1095  C   ASP A 164     118.236  90.979 474.537  1.00233.72           C
ATOM   1096  O   ASP A 164     117.220  91.439 474.017  1.00233.72           O
ATOM   1097  N   GLY A 165     118.232  90.409 475.763  1.00 72.95           N
ATOM   1098  CA  GLY A 165     117.034  90.269 476.545  0.42 72.95           C
ATOM   1099  C   GLY A 165     116.770  91.511 477.336  1.00 72.95           C
ATOM   1100  O   GLY A 165     117.569  92.446 477.352  1.00 72.95           O
ATOM   1101  N   ALA A 166     115.598  91.530 478.006  1.00192.79           N
ATOM   1102  CA  ALA A 166     115.194  92.620 478.850  0.58192.79           C
ATOM   1103  CB  ALA A 166     113.676  92.865 478.855  1.00192.79           C
ATOM   1104  C   ALA A 166     115.631  92.280 480.244  1.00192.79           C
ATOM   1105  O   ALA A 166     116.157  91.196 480.490  1.00192.79           O
ATOM   1106  N   THR A 167     115.426  93.213 481.197  1.00280.67           N
ATOM   1107  CA  THR A 167     115.926  93.029 482.530  0.73280.67           C
ATOM   1108  CB  THR A 167     116.342  94.244 483.315  1.00280.67           C
ATOM   1109  OG1 THR A 167     117.181  93.890 484.403  1.00280.67           O
ATOM   1110  CG2 THR A 167     115.068  94.929 483.835  1.00280.67           C
ATOM   1111  C   THR A 167     115.546  91.786 483.272  1.00280.67           C
ATOM   1112  O   THR A 167     116.409  90.957 483.555  1.00280.67           O
ATOM   1113  N   GLY A 168     114.245  91.564 483.550  1.00116.40           N
ATOM   1114  CA  GLY A 168     113.904  90.379 484.290  0.21116.40           C
ATOM   1115  C   GLY A 168     112.864  90.733 485.309  1.00116.40           C
ATOM   1116  O   GLY A 168     112.066  91.650 485.120  1.00116.40           O
ATOM   1117  N   ALA A 169     112.858  89.977 486.426  1.00350.23           N
ATOM   1118  CA  ALA A 169     111.915  90.179 487.487  0.61350.23           C
ATOM   1119  CB  ALA A 169     110.390  90.082 487.284  1.00350.23           C
ATOM   1120  C   ALA A 169     112.459  90.014 488.870  1.00350.23           C
ATOM   1121  O   ALA A 169     113.612  89.633 489.050  1.00350.23           O
ATOM   1122  N   ALA A 170     111.648  90.335 489.893  1.00222.03           N
ATOM   1123  CA  ALA A 170     112.087  90.256 491.260  0.60222.03           C
ATOM   1124  CB  ALA A 170     111.316  91.217 492.181  1.00222.03           C
ATOM   1125  C   ALA A 170     111.869  88.872 491.816  1.00222.03           C
ATOM   1126  O   ALA A 170     111.245  88.021 491.184  1.00222.03           O
ATOM   1127  N   GLY A 171     112.407  88.632 493.039  1.00 71.17           N
ATOM   1128  CA  GLY A 171     112.304  87.363 493.715  0.83 71.17           C
ATOM   1129  C   GLY A 171     111.707  87.584 495.066  1.00 71.17           C
ATOM   1130  O   GLY A 171     111.009  88.569 495.281  1.00 71.17           O
ATOM   1131  N   PRO A 172     111.890  86.647 495.964  1.00145.44           N
ATOM   1132  CA  PRO A 172     111.360  86.795 497.294  0.28145.44           C
ATOM   1133  CD  PRO A 172     112.071  85.252 495.611  1.00145.44           C
ATOM   1134  CB  PRO A 172     111.392  85.391 497.911  1.00145.44           C
ATOM   1135  CG  PRO A 172     112.295  84.573 496.970  1.00145.44           C
ATOM   1136  C   PRO A 172     112.170  87.763 498.087  1.00145.44           C
ATOM   1137  O   PRO A 172     113.387  87.612 498.174  1.00145.44           O
ATOM   1138  N   HYP A 173     111.512  88.747 498.626  1.00320.09           N
ATOM   1139  CD  HYP A 173     110.225  89.206 498.180  1.00320.09           C
ATOM   1140  CA  HYP A 173     111.997  89.665 499.582  0.54320.09           C
ATOM   1141  CB  HYP A 173     111.601  91.060 499.060  1.00320.09           C
ATOM   1142  CG  HYP A 173     110.749  90.607 497.820  1.00320.09           C
ATOM   1143  OE  HYP A 173     111.576  90.602 496.657  1.00320.09           O
ATOM   1144  C   HYP A 173     113.358  89.488 500.178  1.00320.09           C
ATOM   1145  O   HYP A 173     114.336  89.815 499.521  1.00320.09           O
ATOM   1146  N   GLY A 174     113.449  89.002 501.441  1.00 64.98           N
ATOM   1147  CA  GLY A 174     114.685  89.147 502.169  0.84 64.98           C
ATOM   1148  C   GLY A 174     114.634  88.347 503.443  1.00 64.98           C
ATOM   1149  O   GLY A 174     113.665  87.665 503.770  1.00 64.98           O
ATOM   1150  N   PRO A 175     115.739  88.451 504.138  1.00213.09           N
ATOM   1151  CA  PRO A 175     115.953  87.785 505.410  0.42213.09           C
ATOM   1152  CD  PRO A 175     116.981  88.611 503.399  1.00213.09           C
ATOM   1153  CB  PRO A 175     117.466  87.858 505.629  1.00213.09           C
ATOM   1154  CG  PRO A 175     118.035  87.844 504.201  1.00213.09           C
ATOM   1155  C   PRO A 175     115.179  88.456 506.501  1.00213.09           C
ATOM   1156  O   PRO A 175     114.538  89.478 506.262  1.00213.09           O
ATOM   1157  N   THR A 176     115.233  87.855 507.704  1.00 72.46           N
ATOM   1158  CA  THR A 176     114.501  88.261 508.871  0.44 72.46           C
ATOM   1159  CB  THR A 176     113.811  87.059 509.464  1.00 72.46           C
ATOM   1160  OG1 THR A 176     112.817  86.561 508.581  1.00 72.46           O
ATOM   1161  CG2 THR A 176     113.218  87.381 510.841  1.00 72.46           C
ATOM   1162  C   THR A 176     115.468  88.733 509.923  1.00 72.46           C
ATOM   1163  O   THR A 176     116.627  88.323 509.943  1.00 72.46           O
ATOM   1164  N   GLY A 177     114.996  89.624 510.826  1.00 31.21           N
ATOM   1165  CA  GLY A 177     115.811  90.133 511.900  0.85 31.21           C
ATOM   1166  C   GLY A 177     115.757  89.176 513.052  1.00 31.21           C
ATOM   1167  O   GLY A 177     114.906  88.290 513.123  1.00 31.21           O
ATOM   1168  N   PRO A 178     116.692  89.358 513.950  1.00148.40           N
ATOM   1169  CA  PRO A 178     116.780  88.521 515.125  0.56148.40           C
ATOM   1170  CD  PRO A 178     118.009  89.801 513.524  1.00148.40           C
ATOM   1171  CB  PRO A 178     118.248  88.559 515.558  1.00148.40           C
ATOM   1172  CG  PRO A 178     118.850  89.750 514.806  1.00148.40           C
ATOM   1173  C   PRO A 178     115.821  89.008 516.171  1.00148.40           C
ATOM   1174  O   PRO A 178     115.051  89.931 515.916  1.00148.40           O
ATOM   1175  N   ALA A 179     115.843  88.357 517.350  1.00195.30           N
ATOM   1176  CA  ALA A 179     114.929  88.603 518.433  0.40195.30           C
ATOM   1177  CB  ALA A 179     114.943  87.449 519.453  1.00195.30           C
ATOM   1178  C   ALA A 179     115.234  89.880 519.169  1.00195.30           C
ATOM   1179  O   ALA A 179     116.229  90.554 518.904  1.00195.30           O
ATOM   1180  N   GLY A 180     114.321  90.236 520.111  1.00 86.51           N
ATOM   1181  CA  GLY A 180     114.333  91.483 520.839  0.38 86.51           C
ATOM   1182  C   GLY A 180     115.248  91.482 522.039  1.00 86.51           C
ATOM   1183  O   GLY A 180     115.767  90.473 522.516  1.00 86.51           O
ATOM   1184  N   PRO A 181     115.420  92.717 522.467  1.00362.35           N
ATOM   1185  CA  PRO A 181     116.235  93.105 523.599  0.85362.35           C
ATOM   1186  CD  PRO A 181     115.500  93.744 521.438  1.00362.35           C
ATOM   1187  CB  PRO A 181     116.882  94.454 523.290  1.00362.35           C
ATOM   1188  CG  PRO A 181     116.765  94.558 521.762  1.00362.35           C
ATOM   1189  C   PRO A 181     116.205  92.692 525.043  1.00362.35           C
ATOM   1190  O   PRO A 181     117.220  92.182 525.513  1.00362.35           O
ATOM   1191  N   HYP A 182     115.116  92.858 525.750  1.00343.26           N
ATOM   1192  CD  HYP A 182     113.838  93.171 525.171  1.00343.26           C
ATOM   1193  CA  HYP A 182     114.990  92.533 527.133  0.31343.26           C
ATOM   1194  CB  HYP A 182     114.121  91.323 526.916  1.00343.26           C
ATOM   1195  CG  HYP A 182     113.079  92.122 526.036  1.00343.26           C
ATOM   1196  OE  HYP A 182     112.175  91.327 525.265  1.00343.26           O
ATOM   1197  C   HYP A 182     114.376  93.597 527.995  1.00343.26           C
ATOM   1198  O   HYP A 182     114.261  93.370 529.198  1.00343.26           O
ATOM   1199  N   GLY A 183     113.983  94.755 527.435  1.00115.31           N
ATOM   1200  CA  GLY A 183     112.815  95.374 527.979  0.38115.31           C
ATOM   1201  C   GLY A 183     113.135  96.504 528.906  1.00115.31           C
ATOM   1202  O   GLY A 183     114.289  96.784 529.227  1.00115.31           O
ATOM   1203  N   PHE A 184     112.047  97.179 529.343  1.00148.28           N
ATOM   1204  CA  PHE A 184     112.071  98.275 530.271  0.43148.28           C
ATOM   1205  CB  PHE A 184     110.885  99.249 530.136  1.00148.28           C
ATOM   1206  CG  PHE A 184     111.234 100.241 529.084  1.00148.28           C
ATOM   1207  CD1 PHE A 184     111.939 101.360 529.463  1.00148.28           C
ATOM   1208  CD2 PHE A 184     110.894 100.081 527.761  1.00148.28           C
ATOM   1209  CE1 PHE A 184     112.298 102.314 528.545  1.00148.28           C
ATOM   1210  CE2 PHE A 184     111.250 101.036 526.836  1.00148.28           C
ATOM   1211  CZ  PHE A 184     111.951 102.153 527.226  1.00148.28           C
ATOM   1212  C   PHE A 184     112.067  97.706 531.647  1.00148.28           C
ATOM   1213  O   PHE A 184     112.041  96.487 531.806  1.00148.28           O
ATOM   1214  N   HYP A 185     112.119  98.528 532.668  1.00296.65           N
ATOM   1215  CD  HYP A 185     112.222  99.962 532.652  1.00296.65           C
ATOM   1216  CA  HYP A 185     112.213  98.072 533.997  0.33296.65           C
ATOM   1217  CB  HYP A 185     113.243  99.008 534.667  1.00296.65           C
ATOM   1218  CG  HYP A 185     113.552  99.908 533.418  1.00296.65           C
ATOM   1219  OE  HYP A 185     114.074 101.187 533.787  1.00296.65           O
ATOM   1220  C   HYP A 185     110.919  97.859 534.706  1.00296.65           C
ATOM   1221  O   HYP A 185     109.890  98.377 534.278  1.00296.65           O
ATOM   1222  N   GLY A 186     110.975  97.053 535.786  1.00 59.96           N
ATOM   1223  CA  GLY A 186     109.822  96.333 536.228  0.77 59.96           C
ATOM   1224  C   GLY A 186     109.232  96.977 537.440  1.00 59.96           C
ATOM   1225  O   GLY A 186     109.288  98.190 537.638  1.00 59.96           O
ATOM   1226  N   ALA A 187     108.627  96.107 538.269  1.00266.97           N
ATOM   1227  CA  ALA A 187     107.955  96.412 539.489  0.81266.97           C
ATOM   1228  CB  ALA A 187     106.440  96.171 539.672  1.00266.97           C
ATOM   1229  C   ALA A 187     108.807  96.526 540.698  1.00266.97           C
ATOM   1230  O   ALA A 187     110.034  96.506 540.615  1.00266.97           O
ATOM   1231  N   VAL A 188     108.161  96.669 541.869  1.00207.94           N
ATOM   1232  CA  VAL A 188     108.913  96.846 543.071  0.82207.94           C
ATOM   1233  CB  VAL A 188     108.777  98.257 543.564  1.00207.94           C
ATOM   1234  CG1 VAL A 188     107.661  98.508 544.589  1.00207.94           C
ATOM   1235  CG2 VAL A 188     109.994  99.149 543.274  1.00207.94           C
ATOM   1236  C   VAL A 188     108.369  95.888 544.090  1.00207.94           C
ATOM   1237  O   VAL A 188     107.371  95.210 543.848  1.00207.94           O
ATOM   1238  N   GLY A 189     109.042  95.787 545.255  1.00 75.67           N
ATOM   1239  CA  GLY A 189     108.639  94.860 546.277  0.55 75.67           C
ATOM   1240  C   GLY A 189     108.374  95.624 547.529  1.00 75.67           C
ATOM   1241  O   GLY A 189     108.645  96.821 547.612  1.00 75.67           O
ATOM   1242  N   ALA A 190     107.818  94.932 548.545  1.00362.99           N
ATOM   1243  CA  ALA A 190     107.529  95.592 549.780  0.32362.99           C
ATOM   1244  CB  ALA A 190     106.780  96.939 549.826  1.00362.99           C
ATOM   1245  C   ALA A 190     107.586  94.770 551.026  1.00362.99           C
ATOM   1246  O   ALA A 190     107.507  93.543 550.988  1.00362.99           O
ATOM   1247  N   LYS A 191     107.744  95.459 552.174  1.00317.72           N
ATOM   1248  CA  LYS A 191     107.794  94.819 553.458  0.84317.72           C
ATOM   1249  CB  LYS A 191     106.713  93.751 553.718  1.00317.72           C
ATOM   1250  CG  LYS A 191     105.287  94.289 553.896  1.00317.72           C
ATOM   1251  CD  LYS A 191     105.150  95.303 555.037  1.00317.72           C
ATOM   1252  CE  LYS A 191     103.697  95.616 555.414  1.00317.72           C
ATOM   1253  NZ  LYS A 191     103.143  94.541 556.271  1.00317.72           N
ATOM   1254  C   LYS A 191     109.114  94.145 553.629  1.00317.72           C
ATOM   1255  O   LYS A 191     109.956  94.131 552.733  1.00317.72           O
ATOM   1256  N   GLY A 192     109.311  93.582 554.838  1.00 97.11           N
ATOM   1257  CA  GLY A 192     110.517  92.895 555.193  0.38 97.11           C
ATOM   1258  C   GLY A 192     110.233  92.243 556.511  1.00 97.11           C
ATOM   1259  O   GLY A 192     109.079  91.974 556.839  1.00 97.11           O
ATOM   1260  N   GLU A 193     111.287  91.959 557.301  1.00281.21           N
ATOM   1261  CA  GLU A 193     111.090  91.314 558.569  0.15281.21           C
ATOM   1262  CB  GLU A 193     112.325  90.536 559.051  1.00281.21           C
ATOM   1263  CG  GLU A 193     112.029  89.592 560.217  1.00281.21           C
ATOM   1264  CD  GLU A 193     111.163  88.458 559.683  1.00281.21           C
ATOM   1265  OE1 GLU A 193     111.030  87.429 560.397  1.00281.21           O
ATOM   1266  OE2 GLU A 193     110.630  88.605 558.551  1.00281.21           O
ATOM   1267  C   GLU A 193     110.796  92.375 559.586  1.00281.21           C
ATOM   1268  O   GLU A 193     111.168  93.534 559.411  1.00281.21           O
ATOM   1269  N   ALA A 194     110.096  92.003 560.677  1.00222.53           N
ATOM   1270  CA  ALA A 194     109.783  92.957 561.703  0.85222.53           C
ATOM   1271  CB  ALA A 194     108.357  92.813 562.266  1.00222.53           C
ATOM   1272  C   ALA A 194     110.753  92.748 562.829  1.00222.53           C
ATOM   1273  O   ALA A 194     111.379  91.695 562.945  1.00222.53           O
ATOM   1274  N   GLY A 195     110.899  93.780 563.682  1.00 71.40           N
ATOM   1275  CA  GLY A 195     111.868  93.794 564.744  0.35 71.40           C
ATOM   1276  C   GLY A 195     111.394  93.070 565.970  1.00 71.40           C
ATOM   1277  O   GLY A 195     110.249  92.652 566.133  1.00 71.40           O
ATOM   1278  N   PRO A 196     112.392  92.931 566.807  1.00139.33           N
ATOM   1279  CA  PRO A 196     112.353  92.300 568.108  0.32139.33           C
ATOM   1280  CD  PRO A 196     113.754  93.112 566.336  1.00139.33           C
ATOM   1281  CB  PRO A 196     113.793  91.871 568.379  1.00139.33           C
ATOM   1282  CG  PRO A 196     114.625  92.878 567.576  1.00139.33           C
ATOM   1283  C   PRO A 196     111.932  93.321 569.125  1.00139.33           C
ATOM   1284  O   PRO A 196     111.549  94.430 568.754  1.00139.33           O
ATOM   1285  N   GLN A 197     112.015  92.935 570.414  1.00286.75           N
ATOM   1286  CA  GLN A 197     111.681  93.750 571.548  0.85286.75           C
ATOM   1287  CB  GLN A 197     110.967  93.097 572.750  1.00286.75           C
ATOM   1288  CG  GLN A 197     110.837  93.985 573.983  1.00286.75           C
ATOM   1289  CD  GLN A 197     110.118  93.160 575.039  1.00286.75           C
ATOM   1290  OE1 GLN A 197     109.157  92.452 574.742  1.00286.75           O
ATOM   1291  NE2 GLN A 197     110.609  93.233 576.305  1.00286.75           N
ATOM   1292  C   GLN A 197     112.476  95.005 571.744  1.00286.75           C
ATOM   1293  O   GLN A 197     113.624  95.097 571.310  1.00286.75           O
ATOM   1294  N   GLY A 198     111.865  96.021 572.389  1.00 51.12           N
ATOM   1295  CA  GLY A 198     112.539  97.268 572.621  0.37 51.12           C
ATOM   1296  C   GLY A 198     113.166  97.228 573.985  1.00 51.12           C
ATOM   1297  O   GLY A 198     113.323  96.176 574.602  1.00 51.12           O
ATOM   1298  N   PRO A 199     113.546  98.395 574.438  1.00136.59           N
ATOM   1299  CA  PRO A 199     114.166  98.578 575.730  0.44136.59           C
ATOM   1300  CD  PRO A 199     113.896  99.459 573.516  1.00136.59           C
ATOM   1301  CB  PRO A 199     114.942  99.898 575.618  1.00136.59           C
ATOM   1302  CG  PRO A 199     114.312 100.622 574.421  1.00136.59           C
ATOM   1303  C   PRO A 199     113.155  98.625 576.831  1.00136.59           C
ATOM   1304  O   PRO A 199     111.955  98.573 576.564  1.00136.59           O
ATOM   1305  N   ARG A 200     113.658  98.717 578.081  1.00999.99           N
ATOM   1306  CA  ARG A 200     112.867  98.732 579.280  0.72999.99           C
ATOM   1307  CB  ARG A 200     113.302  97.624 580.249  1.00999.99           C
ATOM   1308  CG  ARG A 200     114.796  97.700 580.576  1.00999.99           C
ATOM   1309  CD  ARG A 200     115.272  96.536 581.445  1.00999.99           C
ATOM   1310  NE  ARG A 200     116.761  96.567 581.506  1.00999.99           N
ATOM   1311  CZ  ARG A 200     117.397  96.557 582.713  1.00999.99           C
ATOM   1312  NH1 ARG A 200     116.671  96.656 583.864  1.00999.99           N
ATOM   1313  NH2 ARG A 200     118.757  96.442 582.768  1.00999.99           N
ATOM   1314  C   ARG A 200     113.061 100.051 579.951  1.00999.99           C
ATOM   1315  O   ARG A 200     113.830 100.893 579.491  1.00999.99           O
ATOM   1316  N   GLY A 201     112.332 100.263 581.062  1.00 43.71           N
ATOM   1317  CA  GLY A 201     112.391 101.512 581.760  0.65 43.71           C
ATOM   1318  C   GLY A 201     113.483 101.443 582.775  1.00 43.71           C
ATOM   1319  O   GLY A 201     114.459 100.712 582.615  1.00 43.71           O
ATOM   1320  N   SER A 202     113.326 102.231 583.857  1.00180.29           N
ATOM   1321  CA  SER A 202     114.329 102.331 584.876  0.18180.29           C
ATOM   1322  CB  SER A 202     114.970 103.731 584.906  1.00180.29           C
ATOM   1323  OG  SER A 202     116.027 103.786 585.851  1.00180.29           O
ATOM   1324  C   SER A 202     113.638 102.095 586.184  1.00180.29           C
ATOM   1325  O   SER A 202     112.511 101.602 586.217  1.00180.29           O
ATOM   1326  N   GLU A 203     114.309 102.425 587.305  1.00286.15           N
ATOM   1327  CA  GLU A 203     113.721 102.234 588.596  0.83286.15           C
ATOM   1328  CB  GLU A 203     114.573 101.903 589.840  1.00286.15           C
ATOM   1329  CG  GLU A 203     115.017 100.439 589.901  1.00286.15           C
ATOM   1330  CD  GLU A 203     115.843 100.261 591.167  1.00286.15           C
ATOM   1331  OE1 GLU A 203     116.261  99.105 591.446  1.00286.15           O
ATOM   1332  OE2 GLU A 203     116.067 101.280 591.873  1.00286.15           O
ATOM   1333  C   GLU A 203     112.338 102.775 588.769  1.00286.15           C
ATOM   1334  O   GLU A 203     111.993 103.816 588.212  1.00286.15           O
ATOM   1335  N   GLY A 204     111.498 102.055 589.541  1.00 60.33           N
ATOM   1336  CA  GLY A 204     110.128 102.450 589.711  0.83 60.33           C
ATOM   1337  C   GLY A 204     110.075 103.682 590.561  1.00 60.33           C
ATOM   1338  O   GLY A 204     111.001 104.023 591.296  1.00 60.33           O
ATOM   1339  N   PRO A 205     108.967 104.357 590.412  1.00318.52           N
ATOM   1340  CA  PRO A 205     108.708 105.592 591.119  0.69318.52           C
ATOM   1341  CD  PRO A 205     108.273 104.302 589.134  1.00318.52           C
ATOM   1342  CB  PRO A 205     107.485 106.180 590.409  1.00318.52           C
ATOM   1343  CG  PRO A 205     107.646 105.687 588.961  1.00318.52           C
ATOM   1344  C   PRO A 205     108.540 105.560 592.616  1.00318.52           C
ATOM   1345  O   PRO A 205     108.983 106.524 593.238  1.00318.52           O
ATOM   1346  N   GLN A 206     107.915 104.541 593.245  1.00273.67           N
ATOM   1347  CA  GLN A 206     107.804 104.640 594.681  0.65273.67           C
ATOM   1348  CB  GLN A 206     107.127 105.935 595.170  1.00273.67           C
ATOM   1349  CG  GLN A 206     107.430 106.244 596.641  1.00273.67           C
ATOM   1350  CD  GLN A 206     106.660 107.486 597.057  1.00273.67           C
ATOM   1351  OE1 GLN A 206     105.444 107.444 597.239  1.00273.67           O
ATOM   1352  NE2 GLN A 206     107.385 108.624 597.227  1.00273.67           N
ATOM   1353  C   GLN A 206     106.956 103.508 595.164  1.00273.67           C
ATOM   1354  O   GLN A 206     106.523 102.658 594.390  1.00273.67           O
ATOM   1355  N   GLY A 207     106.707 103.475 596.487  1.00 78.31           N
ATOM   1356  CA  GLY A 207     105.876 102.470 597.072  0.78 78.31           C
ATOM   1357  C   GLY A 207     105.207 103.112 598.253  1.00 78.31           C
ATOM   1358  O   GLY A 207     105.078 104.334 598.319  1.00 78.31           O
ATOM   1359  N   VAL A 208     104.765 102.285 599.221  1.00112.59           N
ATOM   1360  CA  VAL A 208     104.017 102.751 600.357  0.59112.59           C
ATOM   1361  CB  VAL A 208     102.948 101.761 600.713  1.00112.59           C
ATOM   1362  CG1 VAL A 208     103.663 100.451 601.081  1.00112.59           C
ATOM   1363  CG2 VAL A 208     102.064 102.316 601.842  1.00112.59           C
ATOM   1364  C   VAL A 208     104.912 102.909 601.554  1.00112.59           C
ATOM   1365  O   VAL A 208     105.874 102.163 601.731  1.00112.59           O
ATOM   1366  N   ARG A 209     104.607 103.918 602.402  1.00999.99           N
ATOM   1367  CA  ARG A 209     105.353 104.161 603.609  0.80999.99           C
ATOM   1368  CB  ARG A 209     105.350 105.644 604.020  1.00999.99           C
ATOM   1369  CG  ARG A 209     105.847 106.527 602.869  1.00999.99           C
ATOM   1370  CD  ARG A 209     105.917 108.019 603.196  1.00999.99           C
ATOM   1371  NE  ARG A 209     104.598 108.435 603.751  1.00999.99           N
ATOM   1372  CZ  ARG A 209     103.505 108.553 602.941  1.00999.99           C
ATOM   1373  NH1 ARG A 209     103.589 108.251 601.612  1.00999.99           N
ATOM   1374  NH2 ARG A 209     102.318 108.965 603.474  1.00999.99           N
ATOM   1375  C   ARG A 209     104.714 103.320 604.671  1.00999.99           C
ATOM   1376  O   ARG A 209     103.584 102.863 604.509  1.00999.99           O
ATOM   1377  N   GLY A 210     105.435 103.066 605.781  1.00 65.66           N
ATOM   1378  CA  GLY A 210     104.922 102.179 606.787  0.78 65.66           C
ATOM   1379  C   GLY A 210     104.253 102.955 607.870  1.00 65.66           C
ATOM   1380  O   GLY A 210     103.658 104.003 607.623  1.00 65.66           O
ATOM   1381  N   GLU A 211     104.333 102.443 609.124  1.00269.19           N
ATOM   1382  CA  GLU A 211     103.678 103.110 610.217  0.44269.19           C
ATOM   1383  CB  GLU A 211     102.276 102.533 610.471  1.00269.19           C
ATOM   1384  CG  GLU A 211     101.281 103.536 611.052  1.00269.19           C
ATOM   1385  CD  GLU A 211      99.970 102.795 611.275  1.00269.19           C
ATOM   1386  OE1 GLU A 211      99.514 102.102 610.326  1.00269.19           O
ATOM   1387  OE2 GLU A 211      99.413 102.905 612.399  1.00269.19           O
ATOM   1388  C   GLU A 211     104.480 102.881 611.474  1.00269.19           C
ATOM   1389  O   GLU A 211     105.252 101.928 611.574  1.00269.19           O
ATOM   1390  N   HYP A 212     104.339 103.779 612.416  1.00370.97           N
ATOM   1391  CD  HYP A 212     103.669 105.044 612.185  1.00370.97           C
ATOM   1392  CA  HYP A 212     104.840 103.685 613.756  0.84370.97           C
ATOM   1393  CB  HYP A 212     104.617 105.002 614.469  1.00370.97           C
ATOM   1394  CG  HYP A 212     103.326 105.363 613.660  1.00370.97           C
ATOM   1395  OE  HYP A 212     102.232 104.561 614.111  1.00370.97           O
ATOM   1396  C   HYP A 212     105.889 102.720 614.158  1.00370.97           C
ATOM   1397  O   HYP A 212     107.072 102.960 613.922  1.00370.97           O
ATOM   1398  N   GLY A 213     105.443 101.624 614.799  1.00 83.24           N
ATOM   1399  CA  GLY A 213     106.344 100.689 615.386  0.75 83.24           C
ATOM   1400  C   GLY A 213     105.799 100.355 616.739  1.00 83.24           C
ATOM   1401  O   GLY A 213     104.953 101.056 617.292  1.00 83.24           O
ATOM   1402  N   PRO A 214     106.285  99.269 617.263  1.00229.64           N
ATOM   1403  CA  PRO A 214     105.853  98.824 618.563  0.31229.64           C
ATOM   1404  CD  PRO A 214     106.548  98.143 616.376  1.00229.64           C
ATOM   1405  CB  PRO A 214     106.425  97.411 618.671  1.00229.64           C
ATOM   1406  CG  PRO A 214     106.332  96.887 617.229  1.00229.64           C
ATOM   1407  C   PRO A 214     106.289  99.700 619.710  1.00229.64           C
ATOM   1408  O   PRO A 214     107.459 100.069 619.797  1.00229.64           O
ATOM   1409  N   HYP A 215     105.325 100.035 620.536  1.00328.78           N
ATOM   1410  CD  HYP A 215     103.951  99.791 620.220  1.00328.78           C
ATOM   1411  CA  HYP A 215     105.402 100.667 621.816  0.77328.78           C
ATOM   1412  CB  HYP A 215     104.673  99.657 622.681  1.00328.78           C
ATOM   1413  CG  HYP A 215     103.598  99.206 621.621  1.00328.78           C
ATOM   1414  OE  HYP A 215     103.680  97.781 621.542  1.00328.78           O
ATOM   1415  C   HYP A 215     106.727 101.103 622.342  1.00328.78           C
ATOM   1416  O   HYP A 215     107.461 101.805 621.647  1.00328.78           O
ATOM   1417  N   GLY A 216     107.038 100.695 623.591  1.00 64.58           N
ATOM   1418  CA  GLY A 216     108.290 101.054 624.182  0.73 64.58           C
ATOM   1419  C   GLY A 216     108.328 100.527 625.589  1.00 64.58           C
ATOM   1420  O   GLY A 216     107.436  99.844 626.092  1.00 64.58           O
ATOM   1421  N   PRO A 217     109.427 100.887 626.183  1.00238.60           N
ATOM   1422  CA  PRO A 217     109.775 100.547 627.545  0.56238.60           C
ATOM   1423  CD  PRO A 217     110.594 101.047 625.343  1.00238.60           C
ATOM   1424  CB  PRO A 217     111.232 101.003 627.667  1.00238.60           C
ATOM   1425  CG  PRO A 217     111.796 100.780 626.255  1.00238.60           C
ATOM   1426  C   PRO A 217     108.881 101.195 628.555  1.00238.60           C
ATOM   1427  O   PRO A 217     108.211 102.174 628.230  1.00238.60           O
ATOM   1428  N   ALA A 218     108.851 100.633 629.787  1.00216.77           N
ATOM   1429  CA  ALA A 218     108.023 101.122 630.858  0.75216.77           C
ATOM   1430  CB  ALA A 218     106.723 100.331 631.062  1.00216.77           C
ATOM   1431  C   ALA A 218     108.810 100.985 632.130  1.00216.77           C
ATOM   1432  O   ALA A 218     109.953 100.531 632.117  1.00216.77           O
ATOM   1433  N   GLY A 219     108.217 101.411 633.267  1.00 92.02           N
ATOM   1434  CA  GLY A 219     108.909 101.384 634.528  0.21 92.02           C
ATOM   1435  C   GLY A 219     108.521 100.177 635.330  1.00 92.02           C
ATOM   1436  O   GLY A 219     108.090  99.155 634.799  1.00 92.02           O
ATOM   1437  N   ALA A 220     108.697 100.303 636.665  1.00241.74           N
ATOM   1438  CA  ALA A 220     108.409  99.267 637.617  0.61241.74           C
ATOM   1439  CB  ALA A 220     109.593  98.326 637.908  1.00241.74           C
ATOM   1440  C   ALA A 220     108.079  99.958 638.902  1.00241.74           C
ATOM   1441  O   ALA A 220     107.898 101.174 638.939  1.00241.74           O
ATOM   1442  N   ALA A 221     107.970  99.179 639.994  1.00317.54           N
ATOM   1443  CA  ALA A 221     107.622  99.718 641.275  0.72317.54           C
ATOM   1444  CB  ALA A 221     106.752  98.919 642.258  1.00317.54           C
ATOM   1445  C   ALA A 221     108.488 100.788 641.850  1.00317.54           C
ATOM   1446  O   ALA A 221     109.686 100.851 641.579  1.00317.54           O
ATOM   1447  N   GLY A 222     107.874 101.680 642.656  1.00 76.30           N
ATOM   1448  CA  GLY A 222     108.598 102.761 643.261  0.62 76.30           C
ATOM   1449  C   GLY A 222     108.943 102.407 644.679  1.00 76.30           C
ATOM   1450  O   GLY A 222     108.827 101.277 645.149  1.00 76.30           O
ATOM   1451  N   PRO A 223     109.348 103.460 645.334  1.00235.36           N
ATOM   1452  CA  PRO A 223     109.919 103.455 646.666  0.27235.36           C
ATOM   1453  CD  PRO A 223     108.820 104.763 644.962  1.00235.36           C
ATOM   1454  CB  PRO A 223     110.039 104.943 647.015  1.00235.36           C
ATOM   1455  CG  PRO A 223     108.883 105.598 646.242  1.00235.36           C
ATOM   1456  C   PRO A 223     109.209 102.700 647.753  1.00235.36           C
ATOM   1457  O   PRO A 223     109.712 101.633 648.101  1.00235.36           O
ATOM   1458  N   ALA A 224     108.064 103.203 648.276  1.00299.57           N
ATOM   1459  CA  ALA A 224     107.374 102.604 649.401  0.84299.57           C
ATOM   1460  CB  ALA A 224     108.238 101.782 650.379  1.00299.57           C
ATOM   1461  C   ALA A 224     106.847 103.745 650.211  1.00299.57           C
ATOM   1462  O   ALA A 224     106.827 104.887 649.756  1.00299.57           O
ATOM   1463  N   GLY A 225     106.394 103.450 651.445  1.00 94.92           N
ATOM   1464  CA  GLY A 225     105.900 104.481 652.312  0.53 94.92           C
ATOM   1465  C   GLY A 225     106.740 104.439 653.562  1.00 94.92           C
ATOM   1466  O   GLY A 225     107.615 103.584 653.690  1.00 94.92           O
ATOM   1467  N   ASN A 226     106.507 105.368 654.523  1.00243.74           N
ATOM   1468  CA  ASN A 226     107.337 105.396 655.702  0.69243.74           C
ATOM   1469  CB  ASN A 226     108.397 106.512 655.622  1.00243.74           C
ATOM   1470  CG  ASN A 226     107.662 107.833 655.424  1.00243.74           C
ATOM   1471  OD1 ASN A 226     107.513 108.625 656.353  1.00243.74           O
ATOM   1472  ND2 ASN A 226     107.184 108.074 654.173  1.00243.74           N
ATOM   1473  C   ASN A 226     106.537 105.665 656.946  1.00243.74           C
ATOM   1474  O   ASN A 226     105.754 106.613 656.974  1.00243.74           O
ATOM   1475  N   HYP A 227     106.665 104.858 657.984  1.00365.81           N
ATOM   1476  CD  HYP A 227     107.421 103.640 658.049  1.00365.81           C
ATOM   1477  CA  HYP A 227     106.100 105.114 659.258  0.85365.81           C
ATOM   1478  CB  HYP A 227     107.307 105.170 660.155  1.00365.81           C
ATOM   1479  CG  HYP A 227     108.051 103.961 659.461  1.00365.81           C
ATOM   1480  OE  HYP A 227     108.176 102.799 660.286  1.00365.81           O
ATOM   1481  C   HYP A 227     105.069 104.145 659.691  1.00365.81           C
ATOM   1482  O   HYP A 227     105.397 103.108 660.265  1.00365.81           O
ATOM   1483  N   GLY A 228     103.798 104.503 659.426  1.00132.47           N
ATOM   1484  CA  GLY A 228     102.753 104.140 660.327  0.54132.47           C
ATOM   1485  C   GLY A 228     102.759 105.140 661.437  1.00132.47           C
ATOM   1486  O   GLY A 228     102.672 106.343 661.195  1.00132.47           O
ATOM   1487  N   ALA A 229     102.853 104.668 662.694  1.00224.17           N
ATOM   1488  CA  ALA A 229     102.774 105.576 663.801  0.34224.17           C
ATOM   1489  CB  ALA A 229     101.392 105.582 664.471  1.00224.17           C
ATOM   1490  C   ALA A 229     103.782 105.177 664.826  1.00224.17           C
ATOM   1491  O   ALA A 229     104.607 104.293 664.597  1.00224.17           O
ATOM   1492  N   ASP A 230     103.759 105.883 665.976  1.00276.60           N
ATOM   1493  CA  ASP A 230     104.692 105.637 667.035  0.75276.60           C
ATOM   1494  CB  ASP A 230     105.524 106.797 667.611  1.00276.60           C
ATOM   1495  CG  ASP A 230     104.547 107.852 668.109  1.00276.60           C
ATOM   1496  OD1 ASP A 230     103.545 108.106 667.389  1.00276.60           O
ATOM   1497  OD2 ASP A 230     104.784 108.414 669.212  1.00276.60           O
ATOM   1498  C   ASP A 230     104.524 104.362 667.789  1.00276.60           C
ATOM   1499  O   ASP A 230     104.770 104.303 668.993  1.00276.60           O
ATOM   1500  N   GLY A 231     104.094 103.303 667.072  1.00115.95           N
ATOM   1501  CA  GLY A 231     103.951 101.999 667.646  0.38115.95           C
ATOM   1502  C   GLY A 231     103.097 102.135 668.875  1.00115.95           C
ATOM   1503  O   GLY A 231     102.131 102.896 668.881  1.00115.95           O
ATOM   1504  N   GLN A 232     103.434 101.394 669.958  1.00272.24           N
ATOM   1505  CA  GLN A 232     102.642 101.485 671.157  0.15272.24           C
ATOM   1506  CB  GLN A 232     101.453 100.519 671.144  1.00272.24           C
ATOM   1507  CG  GLN A 232     100.443 100.849 670.049  1.00272.24           C
ATOM   1508  CD  GLN A 232      99.546  99.636 669.878  1.00272.24           C
ATOM   1509  OE1 GLN A 232      98.662  99.367 670.689  1.00272.24           O
ATOM   1510  NE2 GLN A 232      99.804  98.873 668.783  1.00272.24           N
ATOM   1511  C   GLN A 232     103.463 101.101 672.357  1.00272.24           C
ATOM   1512  O   GLN A 232     104.153 100.085 672.354  1.00272.24           O
ATOM   1513  N   HYP A 233     103.420 101.929 673.371  1.00354.25           N
ATOM   1514  CD  HYP A 233     102.746 103.199 673.326  1.00354.25           C
ATOM   1515  CA  HYP A 233     103.979 101.736 674.667  0.68354.25           C
ATOM   1516  CB  HYP A 233     102.748 101.889 675.536  1.00354.25           C
ATOM   1517  CG  HYP A 233     102.101 103.084 674.748  1.00354.25           C
ATOM   1518  OE  HYP A 233     100.695 102.846 674.636  1.00354.25           O
ATOM   1519  C   HYP A 233     104.752 100.516 674.992  1.00354.25           C
ATOM   1520  O   HYP A 233     105.913 100.393 674.607  1.00354.25           O
ATOM   1521  N   GLY A 234     118.371 105.413   0.048  1.00107.32           N
ATOM   1522  CA  GLY A 234     119.040 104.300   0.631  0.38107.32           C
ATOM   1523  C   GLY A 234     118.492 104.130   2.009  1.00107.32           C
ATOM   1524  O   GLY A 234     117.750 104.976   2.505  1.00107.32           O
ATOM   1525  N   ALA A 235     118.853 103.012   2.666  1.00327.40           N
ATOM   1526  CA  ALA A 235     118.407 102.785   4.006  0.51327.40           C
ATOM   1527  CB  ALA A 235     117.469 101.609   4.359  1.00327.40           C
ATOM   1528  C   ALA A 235     119.160 103.486   5.091  1.00327.40           C
ATOM   1529  O   ALA A 235     120.340 103.790   4.940  1.00327.40           O
ATOM   1530  N   LYS A 236     118.479 103.733   6.228  1.00269.66           N
ATOM   1531  CA  LYS A 236     119.035 104.414   7.369  0.79269.66           C
ATOM   1532  CB  LYS A 236     118.098 104.257   8.567  1.00269.66           C
ATOM   1533  CG  LYS A 236     116.810 105.062   8.397  1.00269.66           C
ATOM   1534  CD  LYS A 236     115.669 104.490   9.230  1.00269.66           C
ATOM   1535  CE  LYS A 236     114.976 103.348   8.481  1.00269.66           C
ATOM   1536  NZ  LYS A 236     114.017 102.645   9.358  1.00269.66           N
ATOM   1537  C   LYS A 236     120.356 103.798   7.676  1.00269.66           C
ATOM   1538  O   LYS A 236     120.531 102.583   7.582  1.00269.66           O
ATOM   1539  N   GLY A 237     121.340 104.652   8.019  1.00131.68           N
ATOM   1540  CA  GLY A 237     122.651 104.153   8.288  0.79131.68           C
ATOM   1541  C   GLY A 237     123.196 104.804   9.489  1.00131.68           C
ATOM   1542  O   GLY A 237     123.285 106.028   9.539  1.00131.68           O
ATOM   1543  N   ALA A 238     123.588 103.949  10.456  1.00281.56           N
ATOM   1544  CA  ALA A 238     124.027 104.340  11.759  0.79281.56           C
ATOM   1545  CB  ALA A 238     124.458 105.806  11.971  1.00281.56           C
ATOM   1546  C   ALA A 238     122.821 104.081  12.561  1.00281.56           C
ATOM   1547  O   ALA A 238     122.162 103.057  12.379  1.00281.56           O
ATOM   1548  N   ASN A 239     122.544 105.000  13.490  1.00388.02           N
ATOM   1549  CA  ASN A 239     121.420 104.911  14.352  0.79388.02           C
ATOM   1550  CB  ASN A 239     120.598 103.607  14.538  1.00388.02           C
ATOM   1551  CG  ASN A 239     119.281 103.858  15.251  1.00388.02           C
ATOM   1552  OD1 ASN A 239     118.925 104.990  15.574  1.00388.02           O
ATOM   1553  ND2 ASN A 239     118.539 102.745  15.507  1.00388.02           N
ATOM   1554  C   ASN A 239     121.608 105.829  15.498  1.00388.02           C
ATOM   1555  O   ASN A 239     122.104 106.938  15.327  1.00388.02           O
ATOM   1556  N   GLY A 240     121.236 105.407  16.713  1.00120.49           N
ATOM   1557  CA  GLY A 240     121.558 106.257  17.814  0.79120.49           C
ATOM   1558  C   GLY A 240     121.695 105.381  19.011  1.00120.49           C
ATOM   1559  O   GLY A 240     120.872 104.496  19.241  1.00120.49           O
ATOM   1560  N   ALA A 241     122.742 105.617  19.825  1.00258.01           N
ATOM   1561  CA  ALA A 241     122.886 104.826  21.007  0.79258.01           C
ATOM   1562  CB  ALA A 241     123.945 103.714  20.918  1.00258.01           C
ATOM   1563  C   ALA A 241     123.327 105.714  22.107  1.00258.01           C
ATOM   1564  O   ALA A 241     123.961 106.746  21.892  1.00258.01           O
ATOM   1565  N   HYP A 242     122.980 105.327  23.297  1.00363.71           N
ATOM   1566  CD  HYP A 242     122.307 104.097  23.605  1.00363.71           C
ATOM   1567  CA  HYP A 242     123.388 105.989  24.466  0.79363.71           C
ATOM   1568  CB  HYP A 242     124.281 104.919  25.045  1.00363.71           C
ATOM   1569  CG  HYP A 242     123.218 103.769  24.845  1.00363.71           C
ATOM   1570  OE  HYP A 242     123.820 102.474  24.746  1.00363.71           O
ATOM   1571  C   HYP A 242     122.353 106.408  25.448  1.00363.71           C
ATOM   1572  O   HYP A 242     121.247 105.884  25.380  1.00363.71           O
ATOM   1573  N   GLY A 243     122.662 107.360  26.376  1.00 51.04           N
ATOM   1574  CA  GLY A 243     123.820 108.236  26.357  0.79 51.04           C
ATOM   1575  C   GLY A 243     124.844 107.776  27.384  1.00 51.04           C
ATOM   1576  O   GLY A 243     125.301 106.634  27.349  1.00 51.04           O
ATOM   1577  N   ILE A 244     125.227 108.682  28.327  1.00227.28           N
ATOM   1578  CA  ILE A 244     126.271 108.475  29.312  0.82227.28           C
ATOM   1579  CB  ILE A 244     127.237 109.625  29.450  1.00227.28           C
ATOM   1580  CG1 ILE A 244     126.659 110.890  30.101  1.00227.28           C
ATOM   1581  CG2 ILE A 244     128.364 109.632  28.404  1.00227.28           C
ATOM   1582  CD1 ILE A 244     127.741 111.801  30.682  1.00227.28           C
ATOM   1583  C   ILE A 244     125.642 108.364  30.684  1.00227.28           C
ATOM   1584  O   ILE A 244     124.501 108.761  30.898  1.00227.28           O
ATOM   1585  N   ALA A 245     126.384 107.770  31.647  1.00164.58           N
ATOM   1586  CA  ALA A 245     125.907 107.488  32.984  0.79164.58           C
ATOM   1587  CB  ALA A 245     126.122 106.066  33.538  1.00164.58           C
ATOM   1588  C   ALA A 245     125.555 108.541  33.987  1.00164.58           C
ATOM   1589  O   ALA A 245     124.543 108.412  34.668  1.00164.58           O
ATOM   1590  N   GLY A 246     126.346 109.608  34.168  1.00115.16           N
ATOM   1591  CA  GLY A 246     125.918 110.516  35.198  0.79115.16           C
ATOM   1592  C   GLY A 246     127.097 110.821  36.055  1.00115.16           C
ATOM   1593  O   GLY A 246     128.245 110.696  35.631  1.00115.16           O
ATOM   1594  N   ALA A 247     126.824 111.234  37.306  1.00238.15           N
ATOM   1595  CA  ALA A 247     127.881 111.610  38.191  0.79238.15           C
ATOM   1596  CB  ALA A 247     128.208 113.113  38.112  1.00238.15           C
ATOM   1597  C   ALA A 247     127.442 111.315  39.595  1.00238.15           C
ATOM   1598  O   ALA A 247     126.327 110.853  39.830  1.00238.15           O
ATOM   1599  N   HYP A 248     128.325 111.545  40.535  1.00356.23           N
ATOM   1600  CD  HYP A 248     129.707 111.851  40.309  1.00356.23           C
ATOM   1601  CA  HYP A 248     128.105 111.387  41.930  0.79356.23           C
ATOM   1602  CB  HYP A 248     129.405 110.718  42.446  1.00356.23           C
ATOM   1603  CG  HYP A 248     130.142 110.589  41.057  1.00356.23           C
ATOM   1604  OE  HYP A 248     129.693 109.423  40.360  1.00356.23           O
ATOM   1605  C   HYP A 248     127.683 112.711  42.476  1.00356.23           C
ATOM   1606  O   HYP A 248     128.509 113.622  42.483  1.00356.23           O
ATOM   1607  N   GLY A 249     126.399 112.891  42.877  1.00121.65           N
ATOM   1608  CA  GLY A 249     125.896 112.315  44.096  0.79121.65           C
ATOM   1609  C   GLY A 249     126.183 113.391  45.089  1.00121.65           C
ATOM   1610  O   GLY A 249     127.183 114.096  44.964  1.00121.65           O
ATOM   1611  N   PHE A 250     125.324 113.556  46.106  1.00 68.34           N
ATOM   1612  CA  PHE A 250     125.558 114.601  47.058  0.79 68.34           C
ATOM   1613  CB  PHE A 250     124.486 115.705  47.023  1.00 68.34           C
ATOM   1614  CG  PHE A 250     124.661 116.436  45.735  1.00 68.34           C
ATOM   1615  CD1 PHE A 250     124.329 115.836  44.543  1.00 68.34           C
ATOM   1616  CD2 PHE A 250     125.148 117.724  45.720  1.00 68.34           C
ATOM   1617  CE1 PHE A 250     124.489 116.505  43.353  1.00 68.34           C
ATOM   1618  CE2 PHE A 250     125.309 118.398  44.533  1.00 68.34           C
ATOM   1619  CZ  PHE A 250     124.981 117.788  43.346  1.00 68.34           C
ATOM   1620  C   PHE A 250     125.552 113.944  48.393  1.00 68.34           C
ATOM   1621  O   PHE A 250     125.347 112.736  48.497  1.00 68.34           O
ATOM   1622  N   HYP A 251     125.799 114.693  49.425  1.00284.62           N
ATOM   1623  CD  HYP A 251     126.177 116.078  49.408  1.00284.62           C
ATOM   1624  CA  HYP A 251     125.835 114.212  50.749  0.79284.62           C
ATOM   1625  CB  HYP A 251     127.062 114.916  51.382  1.00284.62           C
ATOM   1626  CG  HYP A 251     127.493 115.772  50.129  1.00284.62           C
ATOM   1627  OE  HYP A 251     128.211 116.961  50.472  1.00284.62           O
ATOM   1628  C   HYP A 251     124.497 114.468  51.337  1.00284.62           C
ATOM   1629  O   HYP A 251     124.108 115.629  51.459  1.00284.62           O
ATOM   1630  N   GLY A 252     123.773 113.399  51.700  1.00 51.63           N
ATOM   1631  CA  GLY A 252     122.375 113.522  51.920  0.79 51.63           C
ATOM   1632  C   GLY A 252     122.223 114.137  53.264  1.00 51.63           C
ATOM   1633  O   GLY A 252     123.091 114.875  53.726  1.00 51.63           O
ATOM   1634  N   ALA A 253     121.096 113.844  53.928  1.00181.24           N
ATOM   1635  CA  ALA A 253     120.830 114.449  55.193  0.79181.24           C
ATOM   1636  CB  ALA A 253     119.437 114.115  55.753  1.00181.24           C
ATOM   1637  C   ALA A 253     121.849 113.994  56.184  1.00181.24           C
ATOM   1638  O   ALA A 253     122.637 113.086  55.931  1.00181.24           O
ATOM   1639  N   ARG A 254     121.894 114.700  57.330  1.00198.60           N
ATOM   1640  CA  ARG A 254     122.792 114.379  58.399  0.79198.60           C
ATOM   1641  CB  ARG A 254     123.424 115.618  59.058  1.00198.60           C
ATOM   1642  CG  ARG A 254     122.405 116.687  59.457  1.00198.60           C
ATOM   1643  CD  ARG A 254     122.535 117.943  58.586  1.00198.60           C
ATOM   1644  NE  ARG A 254     122.271 117.571  57.166  1.00198.60           N
ATOM   1645  CZ  ARG A 254     122.485 118.479  56.168  1.00198.60           C
ATOM   1646  NH1 ARG A 254     122.995 119.713  56.457  1.00198.60           N
ATOM   1647  NH2 ARG A 254     122.189 118.155  54.876  1.00198.60           N
ATOM   1648  C   ARG A 254     122.026 113.624  59.442  1.00198.60           C
ATOM   1649  O   ARG A 254     120.797 113.663  59.483  1.00198.60           O
ATOM   1650  N   GLY A 255     122.761 112.894  60.307  1.00 34.51           N
ATOM   1651  CA  GLY A 255     122.156 112.043  61.292  0.93 34.51           C
ATOM   1652  C   GLY A 255     121.724 112.822  62.497  1.00 34.51           C
ATOM   1653  O   GLY A 255     121.991 114.010  62.672  1.00 34.51           O
ATOM   1654  N   PRO A 256     121.034 112.077  63.324  1.00201.59           N
ATOM   1655  CA  PRO A 256     120.518 112.622  64.548  1.00201.59           C
ATOM   1656  CD  PRO A 256     119.975 111.295  62.696  1.00201.59           C
ATOM   1657  CB  PRO A 256     119.027 112.317  64.669  1.00201.59           C
ATOM   1658  CG  PRO A 256     118.909 111.062  63.789  1.00201.59           C
ATOM   1659  C   PRO A 256     121.370 113.040  65.706  1.00201.59           C
ATOM   1660  O   PRO A 256     122.568 112.762  65.689  1.00201.59           O
ATOM   1661  N   SER A 257     120.796 113.725  66.714  1.00133.84           N
ATOM   1662  CA  SER A 257     121.571 114.154  67.848  0.87133.84           C
ATOM   1663  CB  SER A 257     120.973 115.360  68.592  1.00133.84           C
ATOM   1664  OG  SER A 257     120.737 116.430  67.691  1.00133.84           O
ATOM   1665  C   SER A 257     121.608 113.025  68.830  1.00133.84           C
ATOM   1666  O   SER A 257     121.288 111.888  68.487  1.00133.84           O
ATOM   1667  N   GLY A 258     122.018 113.307  70.089  1.00 67.21           N
ATOM   1668  CA  GLY A 258     122.118 112.236  71.039  0.86 67.21           C
ATOM   1669  C   GLY A 258     121.648 112.664  72.398  1.00 67.21           C
ATOM   1670  O   GLY A 258     121.332 113.814  72.700  1.00 67.21           O
ATOM   1671  N   PRO A 259     121.663 111.634  73.197  1.00144.97           N
ATOM   1672  CA  PRO A 259     121.281 111.609  74.592  0.96144.97           C
ATOM   1673  CD  PRO A 259     122.506 110.499  72.857  1.00144.97           C
ATOM   1674  CB  PRO A 259     121.486 110.154  75.003  1.00144.97           C
ATOM   1675  CG  PRO A 259     122.723 109.755  74.179  1.00144.97           C
ATOM   1676  C   PRO A 259     122.258 112.422  75.381  1.00144.97           C
ATOM   1677  O   PRO A 259     123.236 112.916  74.821  1.00144.97           O
ATOM   1678  N   GLN A 260     121.986 112.562  76.695  1.00233.45           N
ATOM   1679  CA  GLN A 260     122.839 113.261  77.612  0.92233.45           C
ATOM   1680  CB  GLN A 260     122.196 113.400  79.007  1.00233.45           C
ATOM   1681  CG  GLN A 260     120.839 114.115  78.964  1.00233.45           C
ATOM   1682  CD  GLN A 260     120.279 114.198  80.378  1.00233.45           C
ATOM   1683  OE1 GLN A 260     120.026 115.285  80.895  1.00233.45           O
ATOM   1684  NE2 GLN A 260     120.066 113.018  81.022  1.00233.45           N
ATOM   1685  C   GLN A 260     124.085 112.432  77.746  1.00233.45           C
ATOM   1686  O   GLN A 260     124.079 111.244  77.426  1.00233.45           O
ATOM   1687  N   GLY A 261     125.196 113.043  78.208  1.00 55.47           N
ATOM   1688  CA  GLY A 261     126.452 112.344  78.293  0.79 55.47           C
ATOM   1689  C   GLY A 261     126.490 111.494  79.529  1.00 55.47           C
ATOM   1690  O   GLY A 261     125.554 111.434  80.325  1.00 55.47           O
ATOM   1691  N   PRO A 262     127.625 110.851  79.670  1.00108.84           N
ATOM   1692  CA  PRO A 262     127.937 109.959  80.763  0.88108.84           C
ATOM   1693  CD  PRO A 262     128.826 111.316  78.998  1.00108.84           C
ATOM   1694  CB  PRO A 262     129.374 109.523  80.508  1.00108.84           C
ATOM   1695  CG  PRO A 262     129.986 110.765  79.840  1.00108.84           C
ATOM   1696  C   PRO A 262     127.865 110.762  82.022  1.00108.84           C
ATOM   1697  O   PRO A 262     127.829 111.989  81.938  1.00108.84           O
ATOM   1698  N   GLY A 263     127.813 110.098  83.200  1.00 67.52           N
ATOM   1699  CA  GLY A 263     127.705 110.856  84.412  0.79 67.52           C
ATOM   1700  C   GLY A 263     128.639 110.345  85.453  1.00 67.52           C
ATOM   1701  O   GLY A 263     128.822 109.138  85.608  1.00 67.52           O
ATOM   1702  N   GLY A 264     129.250 111.282  86.212  1.00170.71           N
ATOM   1703  CA  GLY A 264     130.145 110.883  87.256  0.86170.71           C
ATOM   1704  C   GLY A 264     130.636 112.107  87.991  1.00170.71           C
ATOM   1705  O   GLY A 264     130.296 113.196  87.533  1.00170.71           O
ATOM   1706  N   PRO A 265     131.408 112.093  89.088  1.00271.16           N
ATOM   1707  CA  PRO A 265     131.774 110.929  89.900  1.00271.16           C
ATOM   1708  CD  PRO A 265     132.528 113.021  89.012  1.00271.16           C
ATOM   1709  CB  PRO A 265     133.300 110.931  89.900  1.00271.16           C
ATOM   1710  CG  PRO A 265     133.626 112.430  89.903  1.00271.16           C
ATOM   1711  C   PRO A 265     131.284 111.195  91.324  1.00271.16           C
ATOM   1712  O   PRO A 265     130.708 112.258  91.550  1.00271.16           O
ATOM   1713  N   HYP A 266     131.484 110.268  92.257  1.00337.54           N
ATOM   1714  CD  HYP A 266     131.916 108.941  91.931  1.00337.54           C
ATOM   1715  CA  HYP A 266     131.337 110.376  93.691  0.82337.54           C
ATOM   1716  CB  HYP A 266     132.739 110.007  94.132  1.00337.54           C
ATOM   1717  CG  HYP A 266     132.968 108.846  93.086  1.00337.54           C
ATOM   1718  OE  HYP A 266     134.281 108.980  92.536  1.00337.54           O
ATOM   1719  C   HYP A 266     130.764 111.654  94.227  1.00337.54           C
ATOM   1720  O   HYP A 266     129.649 112.007  93.847  1.00337.54           O
ATOM   1721  N   GLY A 267     131.502 112.361  95.116  1.00 74.04           N
ATOM   1722  CA  GLY A 267     131.057 113.663  95.533  0.79 74.04           C
ATOM   1723  C   GLY A 267     131.526 113.944  96.935  1.00 74.04           C
ATOM   1724  O   GLY A 267     132.394 113.270  97.489  1.00 74.04           O
ATOM   1725  N   PRO A 268     130.940 114.981  97.486  1.00228.84           N
ATOM   1726  CA  PRO A 268     131.242 115.434  98.828  0.79228.84           C
ATOM   1727  CD  PRO A 268     130.506 116.081  96.640  1.00228.84           C
ATOM   1728  CB  PRO A 268     130.691 116.856  98.906  1.00228.84           C
ATOM   1729  CG  PRO A 268     130.779 117.351  97.456  1.00228.84           C
ATOM   1730  C   PRO A 268     130.588 114.528  99.819  1.00228.84           C
ATOM   1731  O   PRO A 268     129.868 113.618  99.412  1.00228.84           O
ATOM   1732  N   LYS A 269     130.837 114.749 101.128  1.00276.95           N
ATOM   1733  CA  LYS A 269     130.290 113.864 102.112  0.79276.95           C
ATOM   1734  CB  LYS A 269     131.353 113.023 102.834  1.00276.95           C
ATOM   1735  CG  LYS A 269     132.361 113.862 103.627  1.00276.95           C
ATOM   1736  CD  LYS A 269     133.159 114.820 102.740  1.00276.95           C
ATOM   1737  CE  LYS A 269     134.242 115.600 103.490  1.00276.95           C
ATOM   1738  NZ  LYS A 269     134.986 116.462 102.544  1.00276.95           N
ATOM   1739  C   LYS A 269     129.604 114.630 103.202  1.00276.95           C
ATOM   1740  O   LYS A 269     129.220 115.788 103.042  1.00276.95           O
ATOM   1741  N   GLY A 270     129.435 113.943 104.357  1.00 76.61           N
ATOM   1742  CA  GLY A 270     128.737 114.456 105.504  0.79 76.61           C
ATOM   1743  C   GLY A 270     129.672 115.204 106.391  1.00 76.61           C
ATOM   1744  O   GLY A 270     130.761 115.613 105.992  1.00 76.61           O
ATOM   1745  N   ASN A 271     129.219 115.400 107.644  1.00224.29           N
ATOM   1746  CA  ASN A 271     129.941 116.146 108.629  0.83224.29           C
ATOM   1747  CB  ASN A 271     129.279 117.502 108.936  1.00224.29           C
ATOM   1748  CG  ASN A 271     127.862 117.219 109.430  1.00224.29           C
ATOM   1749  OD1 ASN A 271     127.350 116.111 109.278  1.00224.29           O
ATOM   1750  ND2 ASN A 271     127.198 118.246 110.024  1.00224.29           N
ATOM   1751  C   ASN A 271     129.916 115.364 109.902  1.00224.29           C
ATOM   1752  O   ASN A 271     129.536 114.194 109.922  1.00224.29           O
ATOM   1753  N   SER A 272     130.350 116.007 111.005  1.00163.85           N
ATOM   1754  CA  SER A 272     130.365 115.357 112.282  0.79163.85           C
ATOM   1755  CB  SER A 272     131.173 116.142 113.330  1.00163.85           C
ATOM   1756  OG  SER A 272     131.165 115.468 114.579  1.00163.85           O
ATOM   1757  C   SER A 272     128.939 115.229 112.720  1.00163.85           C
ATOM   1758  O   SER A 272     128.094 116.053 112.373  1.00163.85           O
ATOM   1759  N   GLY A 273     128.636 114.168 113.494  1.00 69.43           N
ATOM   1760  CA  GLY A 273     127.275 113.891 113.853  0.79 69.43           C
ATOM   1761  C   GLY A 273     126.977 114.300 115.254  1.00 69.43           C
ATOM   1762  O   GLY A 273     127.445 115.318 115.762  1.00 69.43           O
ATOM   1763  N   GLU A 274     126.137 113.458 115.884  1.00242.24           N
ATOM   1764  CA  GLU A 274     125.629 113.611 117.213  1.00242.24           C
ATOM   1765  CB  GLU A 274     124.513 112.579 117.471  1.00242.24           C
ATOM   1766  CG  GLU A 274     123.992 112.502 118.904  1.00242.24           C
ATOM   1767  CD  GLU A 274     122.802 111.554 118.897  1.00242.24           C
ATOM   1768  OE1 GLU A 274     122.253 111.278 119.996  1.00242.24           O
ATOM   1769  OE2 GLU A 274     122.426 111.094 117.785  1.00242.24           O
ATOM   1770  C   GLU A 274     126.745 113.418 118.177  1.00242.24           C
ATOM   1771  O   GLU A 274     127.787 112.847 117.867  1.00242.24           O
ATOM   1772  N   HYP A 275     126.546 113.981 119.331  1.00303.41           N
ATOM   1773  CD  HYP A 275     125.505 114.928 119.601  1.00303.41           C
ATOM   1774  CA  HYP A 275     127.410 113.883 120.448  0.86303.41           C
ATOM   1775  CB  HYP A 275     127.459 115.333 121.000  1.00303.41           C
ATOM   1776  CG  HYP A 275     126.528 116.016 119.928  1.00303.41           C
ATOM   1777  OE  HYP A 275     127.285 116.382 118.770  1.00303.41           O
ATOM   1778  C   HYP A 275     126.889 112.803 121.338  1.00303.41           C
ATOM   1779  O   HYP A 275     125.722 112.439 121.207  1.00303.41           O
ATOM   1780  N   GLY A 276     127.731 112.262 122.235  1.00 47.16           N
ATOM   1781  CA  GLY A 276     127.423 110.984 122.806  0.86 47.16           C
ATOM   1782  C   GLY A 276     126.330 111.166 123.810  1.00 47.16           C
ATOM   1783  O   GLY A 276     125.978 112.288 124.170  1.00 47.16           O
ATOM   1784  N   ALA A 277     125.764 110.037 124.285  1.00301.20           N
ATOM   1785  CA  ALA A 277     124.689 110.077 125.233  1.00301.20           C
ATOM   1786  CB  ALA A 277     123.223 109.890 124.791  1.00301.20           C
ATOM   1787  C   ALA A 277     125.049 109.796 126.659  1.00301.20           C
ATOM   1788  O   ALA A 277     125.751 108.834 126.963  1.00301.20           O
ATOM   1789  N   HYP A 278     124.564 110.685 127.490  1.00330.77           N
ATOM   1790  CD  HYP A 278     123.754 111.766 126.999  1.00330.77           C
ATOM   1791  CA  HYP A 278     124.610 110.763 128.917  0.96330.77           C
ATOM   1792  CB  HYP A 278     123.143 110.684 129.251  1.00330.77           C
ATOM   1793  CG  HYP A 278     122.682 111.695 128.139  1.00330.77           C
ATOM   1794  OE  HYP A 278     121.408 111.316 127.613  1.00330.77           O
ATOM   1795  C   HYP A 278     125.542 109.981 129.805  1.00330.77           C
ATOM   1796  O   HYP A 278     125.980 108.885 129.465  1.00330.77           O
ATOM   1797  N   GLY A 279     125.833 110.557 130.991  1.00 47.27           N
ATOM   1798  CA  GLY A 279     126.812 110.012 131.885  0.79 47.27           C
ATOM   1799  C   GLY A 279     126.186 109.012 132.800  1.00 47.27           C
ATOM   1800  O   GLY A 279     124.965 108.898 132.898  1.00 47.27           O
ATOM   1801  N   SER A 280     127.059 108.268 133.508  1.00298.45           N
ATOM   1802  CA  SER A 280     126.654 107.307 134.487  0.79298.45           C
ATOM   1803  CB  SER A 280     126.193 105.880 134.118  1.00298.45           C
ATOM   1804  OG  SER A 280     125.812 105.166 135.285  1.00298.45           O
ATOM   1805  C   SER A 280     127.225 107.577 135.829  1.00298.45           C
ATOM   1806  O   SER A 280     128.265 108.223 135.904  1.00298.45           O
ATOM   1807  N   LYS A 281     126.588 107.055 136.899  1.00337.53           N
ATOM   1808  CA  LYS A 281     126.945 107.363 138.259  0.79337.53           C
ATOM   1809  CB  LYS A 281     126.034 106.875 139.405  1.00337.53           C
ATOM   1810  CG  LYS A 281     124.590 107.356 139.236  1.00337.53           C
ATOM   1811  CD  LYS A 281     123.606 106.685 140.197  1.00337.53           C
ATOM   1812  CE  LYS A 281     123.463 105.178 139.970  1.00337.53           C
ATOM   1813  NZ  LYS A 281     122.503 104.610 140.943  1.00337.53           N
ATOM   1814  C   LYS A 281     128.383 107.662 138.542  1.00337.53           C
ATOM   1815  O   LYS A 281     129.269 106.863 138.243  1.00337.53           O
ATOM   1816  N   GLY A 282     128.643 108.853 139.115  1.00 66.72           N
ATOM   1817  CA  GLY A 282     129.982 109.302 139.330  0.79 66.72           C
ATOM   1818  C   GLY A 282     130.545 108.484 140.442  1.00 66.72           C
ATOM   1819  O   GLY A 282     129.865 107.641 141.024  1.00 66.72           O
ATOM   1820  N   ASP A 283     131.831 108.724 140.749  1.00256.06           N
ATOM   1821  CA  ASP A 283     132.516 107.954 141.737  0.91256.06           C
ATOM   1822  CB  ASP A 283     133.718 107.064 141.362  1.00256.06           C
ATOM   1823  CG  ASP A 283     133.190 105.821 140.660  1.00256.06           C
ATOM   1824  OD1 ASP A 283     132.263 105.962 139.818  1.00256.06           O
ATOM   1825  OD2 ASP A 283     133.694 104.710 140.973  1.00256.06           O
ATOM   1826  C   ASP A 283     132.348 108.299 143.171  1.00256.06           C
ATOM   1827  O   ASP A 283     131.635 109.231 143.541  1.00256.06           O
ATOM   1828  N   THR A 284     133.003 107.477 144.011  1.00234.09           N
ATOM   1829  CA  THR A 284     133.022 107.637 145.429  0.79234.09           C
ATOM   1830  CB  THR A 284     131.751 107.505 146.235  1.00234.09           C
ATOM   1831  OG1 THR A 284     131.990 107.784 147.606  1.00234.09           O
ATOM   1832  CG2 THR A 284     131.214 106.069 146.069  1.00234.09           C
ATOM   1833  C   THR A 284     134.356 107.357 146.045  1.00234.09           C
ATOM   1834  O   THR A 284     135.151 106.618 145.468  1.00234.09           O
ATOM   1835  N   GLY A 285     134.661 107.927 147.226  1.00 88.62           N
ATOM   1836  CA  GLY A 285     135.962 107.658 147.774  0.93 88.62           C
ATOM   1837  C   GLY A 285     135.960 107.990 149.227  1.00 88.62           C
ATOM   1838  O   GLY A 285     134.934 108.353 149.795  1.00 88.62           O
ATOM   1839  N   ALA A 286     137.127 107.829 149.880  1.00246.10           N
ATOM   1840  CA  ALA A 286     137.234 108.200 151.258  1.00246.10           C
ATOM   1841  CB  ALA A 286     136.630 109.579 151.574  1.00246.10           C
ATOM   1842  C   ALA A 286     136.497 107.204 152.076  1.00246.10           C
ATOM   1843  O   ALA A 286     135.818 106.313 151.569  1.00246.10           O
ATOM   1844  N   LYS A 287     136.665 107.349 153.397  1.00327.64           N
ATOM   1845  CA  LYS A 287     136.004 106.537 154.364  0.95327.64           C
ATOM   1846  CB  LYS A 287     136.938 105.541 155.072  1.00327.64           C
ATOM   1847  CG  LYS A 287     136.218 104.404 155.805  1.00327.64           C
ATOM   1848  CD  LYS A 287     135.783 103.268 154.869  1.00327.64           C
ATOM   1849  CE  LYS A 287     134.708 103.623 153.838  1.00327.64           C
ATOM   1850  NZ  LYS A 287     133.378 103.729 154.477  1.00327.64           N
ATOM   1851  C   LYS A 287     135.587 107.533 155.390  1.00327.64           C
ATOM   1852  O   LYS A 287     134.986 108.556 155.062  1.00327.64           O
ATOM   1853  N   GLY A 288     135.907 107.274 156.670  1.00 79.95           N
ATOM   1854  CA  GLY A 288     135.548 108.236 157.665  1.00 79.95           C
ATOM   1855  C   GLY A 288     136.643 108.313 158.686  1.00 79.95           C
ATOM   1856  O   GLY A 288     137.727 107.756 158.518  1.00 79.95           O
ATOM   1857  N   GLU A 289     136.353 109.041 159.782  1.00251.85           N
ATOM   1858  CA  GLU A 289     137.249 109.253 160.884  0.89251.85           C
ATOM   1859  CB  GLU A 289     137.320 110.733 161.311  1.00251.85           C
ATOM   1860  CG  GLU A 289     135.939 111.330 161.596  1.00251.85           C
ATOM   1861  CD  GLU A 289     135.242 111.554 160.261  1.00251.85           C
ATOM   1862  OE1 GLU A 289     135.790 112.337 159.439  1.00251.85           O
ATOM   1863  OE2 GLU A 289     134.160 110.947 160.042  1.00251.85           O
ATOM   1864  C   GLU A 289     136.671 108.477 162.031  1.00251.85           C
ATOM   1865  O   GLU A 289     135.748 107.693 161.816  1.00251.85           O
ATOM   1866  N   HYP A 290     137.165 108.612 163.240  1.00312.32           N
ATOM   1867  CD  HYP A 290     138.392 109.255 163.618  1.00312.32           C
ATOM   1868  CA  HYP A 290     136.614 107.960 164.369  1.00312.32           C
ATOM   1869  CB  HYP A 290     137.822 107.460 165.190  1.00312.32           C
ATOM   1870  CG  HYP A 290     138.950 107.949 164.207  1.00312.32           C
ATOM   1871  OE  HYP A 290     140.211 108.129 164.855  1.00312.32           O
ATOM   1872  C   HYP A 290     135.557 108.779 165.036  1.00312.32           C
ATOM   1873  O   HYP A 290     135.712 109.991 165.174  1.00312.32           O
ATOM   1874  N   GLY A 291     134.459 108.100 165.424  1.00 36.91           N
ATOM   1875  CA  GLY A 291     133.192 108.720 165.676  0.79 36.91           C
ATOM   1876  C   GLY A 291     133.070 108.996 167.131  1.00 36.91           C
ATOM   1877  O   GLY A 291     133.954 109.569 167.766  1.00 36.91           O
ATOM   1878  N   PRO A 292     131.945 108.604 167.652  1.00203.65           N
ATOM   1879  CA  PRO A 292     131.664 108.797 169.045  0.79203.65           C
ATOM   1880  CD  PRO A 292     130.742 108.446 166.854  1.00203.65           C
ATOM   1881  CB  PRO A 292     130.208 108.362 169.205  1.00203.65           C
ATOM   1882  CG  PRO A 292     129.591 108.701 167.833  1.00203.65           C
ATOM   1883  C   PRO A 292     132.646 108.010 169.830  1.00203.65           C
ATOM   1884  O   PRO A 292     132.971 106.889 169.448  1.00203.65           O
ATOM   1885  N   VAL A 293     133.152 108.613 170.918  1.00204.80           N
ATOM   1886  CA  VAL A 293     134.047 107.914 171.776  0.84204.80           C
ATOM   1887  CB  VAL A 293     135.032 108.779 172.520  1.00204.80           C
ATOM   1888  CG1 VAL A 293     136.073 109.444 171.610  1.00204.80           C
ATOM   1889  CG2 VAL A 293     134.505 109.317 173.859  1.00204.80           C
ATOM   1890  C   VAL A 293     133.148 107.267 172.762  1.00204.80           C
ATOM   1891  O   VAL A 293     131.938 107.486 172.748  1.00204.80           O
ATOM   1892  N   GLY A 294     133.712 106.436 173.643  1.00 44.65           N
ATOM   1893  CA  GLY A 294     132.878 105.708 174.538  0.79 44.65           C
ATOM   1894  C   GLY A 294     132.166 106.661 175.449  1.00 44.65           C
ATOM   1895  O   GLY A 294     132.341 107.876 175.372  1.00 44.65           O
ATOM   1896  N   VAL A 295     131.331 106.095 176.345  1.00239.41           N
ATOM   1897  CA  VAL A 295     130.528 106.846 177.270  0.79239.41           C
ATOM   1898  CB  VAL A 295     129.064 106.486 177.139  1.00239.41           C
ATOM   1899  CG1 VAL A 295     128.692 105.086 177.649  1.00239.41           C
ATOM   1900  CG2 VAL A 295     128.131 107.699 177.010  1.00239.41           C
ATOM   1901  C   VAL A 295     131.070 106.524 178.628  1.00239.41           C
ATOM   1902  O   VAL A 295     132.230 106.134 178.753  1.00239.41           O
ATOM   1903  N   GLN A 296     130.268 106.699 179.690  1.00251.34           N
ATOM   1904  CA  GLN A 296     130.772 106.527 181.025  0.79251.34           C
ATOM   1905  CB  GLN A 296     130.090 107.500 181.990  1.00251.34           C
ATOM   1906  CG  GLN A 296     130.242 108.954 181.552  1.00251.34           C
ATOM   1907  CD  GLN A 296     129.178 109.753 182.285  1.00251.34           C
ATOM   1908  OE1 GLN A 296     129.011 109.633 183.497  1.00251.34           O
ATOM   1909  NE2 GLN A 296     128.410 110.567 181.512  1.00251.34           N
ATOM   1910  C   GLN A 296     130.465 105.154 181.541  1.00251.34           C
ATOM   1911  O   GLN A 296     129.743 104.380 180.914  1.00251.34           O
ATOM   1912  N   GLY A 297     131.050 104.826 182.717  1.00 76.55           N
ATOM   1913  CA  GLY A 297     130.852 103.544 183.338  0.86 76.55           C
ATOM   1914  C   GLY A 297     129.837 103.646 184.463  1.00 76.55           C
ATOM   1915  O   GLY A 297     129.155 104.649 184.667  1.00 76.55           O
ATOM   1916  N   PRO A 298     129.789 102.546 185.188  1.00308.23           N
ATOM   1917  CA  PRO A 298     128.809 102.191 186.211  1.00308.23           C
ATOM   1918  CD  PRO A 298     130.635 101.426 184.818  1.00308.23           C
ATOM   1919  CB  PRO A 298     129.225 100.783 186.653  1.00308.23           C
ATOM   1920  CG  PRO A 298     129.950 100.202 185.427  1.00308.23           C
ATOM   1921  C   PRO A 298     128.501 103.057 187.404  1.00308.23           C
ATOM   1922  O   PRO A 298     127.393 103.588 187.460  1.00308.23           O
ATOM   1923  N   HYP A 299     129.402 103.231 188.318  1.00342.60           N
ATOM   1924  CD  HYP A 299     130.751 102.798 188.168  1.00342.60           C
ATOM   1925  CA  HYP A 299     129.273 103.966 189.526  1.00342.60           C
ATOM   1926  CB  HYP A 299     130.214 105.097 189.206  1.00342.60           C
ATOM   1927  CG  HYP A 299     131.362 104.143 188.671  1.00342.60           C
ATOM   1928  OE  HYP A 299     132.034 104.731 187.563  1.00342.60           O
ATOM   1929  C   HYP A 299     129.908 103.127 190.582  1.00342.60           C
ATOM   1930  O   HYP A 299     129.677 101.919 190.623  1.00342.60           O
ATOM   1931  N   GLY A 300     130.776 103.763 191.393  1.00 38.00           N
ATOM   1932  CA  GLY A 300     131.919 103.067 191.901  1.00 38.00           C
ATOM   1933  C   GLY A 300     131.608 102.540 193.271  1.00 38.00           C
ATOM   1934  O   GLY A 300     130.487 102.642 193.766  1.00 38.00           O
ATOM   1935  N   PRO A 301     132.613 101.961 193.884  1.00203.04           N
ATOM   1936  CA  PRO A 301     132.441 101.422 195.212  0.79203.04           C
ATOM   1937  CD  PRO A 301     133.567 101.186 193.110  1.00203.04           C
ATOM   1938  CB  PRO A 301     133.585 100.424 195.391  1.00203.04           C
ATOM   1939  CG  PRO A 301     133.852  99.940 193.957  1.00203.04           C
ATOM   1940  C   PRO A 301     132.434 102.502 196.251  1.00203.04           C
ATOM   1941  O   PRO A 301     133.015 103.561 196.019  1.00203.04           O
ATOM   1942  N   ALA A 302     131.747 102.259 197.389  1.00 74.88           N
ATOM   1943  CA  ALA A 302     131.595 103.266 198.401  0.84 74.88           C
ATOM   1944  CB  ALA A 302     130.604 102.839 199.498  1.00 74.88           C
ATOM   1945  C   ALA A 302     132.853 103.618 199.138  1.00 74.88           C
ATOM   1946  O   ALA A 302     133.260 104.770 199.130  1.00 74.88           O
ATOM   1947  N   GLY A 303     133.566 102.668 199.769  1.00 98.17           N
ATOM   1948  CA  GLY A 303     134.666 103.154 200.565  0.79 98.17           C
ATOM   1949  C   GLY A 303     135.128 102.065 201.472  1.00 98.17           C
ATOM   1950  O   GLY A 303     134.604 100.952 201.456  1.00 98.17           O
ATOM   1951  N   GLU A 304     136.145 102.386 202.296  1.00248.75           N
ATOM   1952  CA  GLU A 304     136.700 101.421 203.194  0.82248.75           C
ATOM   1953  CB  GLU A 304     138.226 101.315 203.035  1.00248.75           C
ATOM   1954  CG  GLU A 304     138.948 102.641 203.286  1.00248.75           C
ATOM   1955  CD  GLU A 304     140.402 102.468 202.868  1.00248.75           C
ATOM   1956  OE1 GLU A 304     141.224 103.366 203.193  1.00248.75           O
ATOM   1957  OE2 GLU A 304     140.707 101.438 202.209  1.00248.75           O
ATOM   1958  C   GLU A 304     136.367 101.836 204.589  1.00248.75           C
ATOM   1959  O   GLU A 304     136.663 102.949 205.012  1.00248.75           O
ATOM   1960  N   GLU A 305     135.788 100.901 205.358  1.00322.33           N
ATOM   1961  CA  GLU A 305     135.291 101.152 206.679  0.79322.33           C
ATOM   1962  CB  GLU A 305     134.190 100.231 207.238  1.00322.33           C
ATOM   1963  CG  GLU A 305     134.507  98.758 206.956  1.00322.33           C
ATOM   1964  CD  GLU A 305     133.331  97.900 207.401  1.00322.33           C
ATOM   1965  OE1 GLU A 305     133.067  97.838 208.632  1.00322.33           O
ATOM   1966  OE2 GLU A 305     132.679  97.294 206.509  1.00322.33           O
ATOM   1967  C   GLU A 305     136.097 102.020 207.597  1.00322.33           C
ATOM   1968  O   GLU A 305     137.299 102.204 207.414  1.00322.33           O
ATOM   1969  N   GLY A 306     135.413 102.598 208.610  1.00 71.46           N
ATOM   1970  CA  GLY A 306     135.992 103.561 209.509  0.79 71.46           C
ATOM   1971  C   GLY A 306     136.971 102.930 210.448  1.00 71.46           C
ATOM   1972  O   GLY A 306     137.079 101.709 210.561  1.00 71.46           O
ATOM   1973  N   LYS A 307     137.719 103.816 211.141  1.00241.88           N
ATOM   1974  CA  LYS A 307     138.725 103.467 212.105  0.92241.88           C
ATOM   1975  CB  LYS A 307     139.838 104.539 212.210  1.00241.88           C
ATOM   1976  CG  LYS A 307     140.939 104.191 213.218  1.00241.88           C
ATOM   1977  CD  LYS A 307     142.097 105.196 213.275  1.00241.88           C
ATOM   1978  CE  LYS A 307     141.652 106.624 213.606  1.00241.88           C
ATOM   1979  NZ  LYS A 307     142.828 107.474 213.906  1.00241.88           N
ATOM   1980  C   LYS A 307     138.055 103.366 213.445  1.00241.88           C
ATOM   1981  O   LYS A 307     136.871 103.670 213.586  1.00241.88           O
ATOM   1982  N   ARG A 308     138.814 102.907 214.463  1.00999.99           N
ATOM   1983  CA  ARG A 308     138.325 102.758 215.807  0.89999.99           C
ATOM   1984  CB  ARG A 308     139.365 102.122 216.735  1.00999.99           C
ATOM   1985  CG  ARG A 308     139.868 100.770 216.226  1.00999.99           C
ATOM   1986  CD  ARG A 308     138.820  99.657 216.241  1.00999.99           C
ATOM   1987  NE  ARG A 308     139.521  98.405 215.843  1.00999.99           N
ATOM   1988  CZ  ARG A 308     139.226  97.225 216.462  1.00999.99           C
ATOM   1989  NH1 ARG A 308     138.208  97.163 217.369  1.00999.99           N
ATOM   1990  NH2 ARG A 308     139.961  96.110 216.183  1.00999.99           N
ATOM   1991  C   ARG A 308     138.050 104.136 216.319  1.00999.99           C
ATOM   1992  O   ARG A 308     138.646 105.099 215.838  1.00999.99           O
ATOM   1993  N   GLY A 309     137.125 104.296 217.291  1.00112.27           N
ATOM   1994  CA  GLY A 309     136.884 105.637 217.721  0.79112.27           C
ATOM   1995  C   GLY A 309     136.423 105.732 219.135  1.00112.27           C
ATOM   1996  O   GLY A 309     135.556 104.991 219.594  1.00112.27           O
ATOM   1997  N   ALA A 310     137.025 106.712 219.839  1.00248.62           N
ATOM   1998  CA  ALA A 310     136.617 107.121 221.148  0.84248.62           C
ATOM   1999  CB  ALA A 310     135.145 107.568 221.201  1.00248.62           C
ATOM   2000  C   ALA A 310     136.806 106.073 222.184  1.00248.62           C
ATOM   2001  O   ALA A 310     137.009 104.889 221.920  1.00248.62           O
ATOM   2002  N   ARG A 311     136.753 106.588 223.424  1.00999.99           N
ATOM   2003  CA  ARG A 311     136.829 105.882 224.661  0.89999.99           C
ATOM   2004  CB  ARG A 311     138.167 105.504 225.307  1.00999.99           C
ATOM   2005  CG  ARG A 311     139.116 106.702 225.341  1.00999.99           C
ATOM   2006  CD  ARG A 311     140.213 106.556 226.387  1.00999.99           C
ATOM   2007  NE  ARG A 311     139.507 106.559 227.696  1.00999.99           N
ATOM   2008  CZ  ARG A 311     139.106 107.745 228.239  1.00999.99           C
ATOM   2009  NH1 ARG A 311     139.415 108.921 227.618  1.00999.99           N
ATOM   2010  NH2 ARG A 311     138.380 107.754 229.394  1.00999.99           N
ATOM   2011  C   ARG A 311     135.558 105.976 225.448  1.00999.99           C
ATOM   2012  O   ARG A 311     134.727 106.840 225.169  1.00999.99           O
ATOM   2013  N   GLY A 312     135.343 105.092 226.438  1.00 56.61           N
ATOM   2014  CA  GLY A 312     134.074 105.104 227.113  0.79 56.61           C
ATOM   2015  C   GLY A 312     134.082 106.039 228.299  1.00 56.61           C
ATOM   2016  O   GLY A 312     135.053 106.750 228.555  1.00 56.61           O
ATOM   2017  N   GLU A 313     132.956 106.019 229.056  1.00366.82           N
ATOM   2018  CA  GLU A 313     132.675 106.883 230.180  0.79366.82           C
ATOM   2019  CB  GLU A 313     131.490 107.873 230.032  1.00366.82           C
ATOM   2020  CG  GLU A 313     130.111 107.209 229.943  1.00366.82           C
ATOM   2021  CD  GLU A 313     129.645 106.857 231.350  1.00366.82           C
ATOM   2022  OE1 GLU A 313     129.599 105.643 231.684  1.00366.82           O
ATOM   2023  OE2 GLU A 313     129.322 107.807 232.111  1.00366.82           O
ATOM   2024  C   GLU A 313     133.283 106.499 231.526  1.00366.82           C
ATOM   2025  O   GLU A 313     133.965 105.476 231.570  1.00366.82           O
ATOM   2026  N   HYP A 314     133.100 107.205 232.646  1.00367.98           N
ATOM   2027  CD  HYP A 314     132.092 108.232 232.861  1.00367.98           C
ATOM   2028  CA  HYP A 314     133.826 106.966 233.860  0.79367.98           C
ATOM   2029  CB  HYP A 314     133.604 108.138 234.782  1.00367.98           C
ATOM   2030  CG  HYP A 314     132.094 108.183 234.409  1.00367.98           C
ATOM   2031  OE  HYP A 314     131.365 109.261 235.001  1.00367.98           O
ATOM   2032  C   HYP A 314     133.238 105.766 234.547  1.00367.98           C
ATOM   2033  O   HYP A 314     133.885 105.253 235.459  1.00367.98           O
ATOM   2034  N   GLY A 315     132.033 105.289 234.160  1.00 60.20           N
ATOM   2035  CA  GLY A 315     131.515 104.111 234.807  0.79 60.20           C
ATOM   2036  C   GLY A 315     131.357 104.424 236.267  1.00 60.20           C
ATOM   2037  O   GLY A 315     132.159 104.010 237.103  1.00 60.20           O
ATOM   2038  N   PRO A 316     130.334 105.169 236.578  1.00232.16           N
ATOM   2039  CA  PRO A 316     130.043 105.572 237.935  0.82232.16           C
ATOM   2040  CD  PRO A 316     129.726 106.048 235.592  1.00232.16           C
ATOM   2041  CB  PRO A 316     128.935 106.620 237.788  1.00232.16           C
ATOM   2042  CG  PRO A 316     129.177 107.230 236.397  1.00232.16           C
ATOM   2043  C   PRO A 316     129.611 104.485 238.816  1.00232.16           C
ATOM   2044  O   PRO A 316     129.139 103.452 238.346  1.00232.16           O
ATOM   2045  N   THR A 317     129.815 104.757 240.109  1.00188.04           N
ATOM   2046  CA  THR A 317     129.499 103.904 241.194  0.79188.04           C
ATOM   2047  CB  THR A 317     129.410 102.400 241.112  1.00188.04           C
ATOM   2048  OG1 THR A 317     128.359 101.990 240.250  1.00188.04           O
ATOM   2049  CG2 THR A 317     129.161 101.861 242.531  1.00188.04           C
ATOM   2050  C   THR A 317     129.784 104.504 242.532  1.00188.04           C
ATOM   2051  O   THR A 317     129.094 105.412 242.993  1.00188.04           O
ATOM   2052  N   GLY A 318     130.852 103.987 243.175  1.00103.80           N
ATOM   2053  CA  GLY A 318     131.282 104.437 244.466  0.93103.80           C
ATOM   2054  C   GLY A 318     131.141 103.269 245.396  1.00103.80           C
ATOM   2055  O   GLY A 318     130.082 102.646 245.457  1.00103.80           O
ATOM   2056  N   LEU A 319     132.213 102.941 246.157  1.00140.41           N
ATOM   2057  CA  LEU A 319     132.152 101.741 246.947  1.00140.41           C
ATOM   2058  CB  LEU A 319     132.669 100.574 246.082  1.00140.41           C
ATOM   2059  CG  LEU A 319     131.867 100.361 244.777  1.00140.41           C
ATOM   2060  CD1 LEU A 319     132.653  99.469 243.803  1.00140.41           C
ATOM   2061  CD2 LEU A 319     130.486  99.739 245.050  1.00140.41           C
ATOM   2062  C   LEU A 319     133.092 101.825 248.138  1.00140.41           C
ATOM   2063  O   LEU A 319     134.135 101.174 248.114  1.00140.41           O
ATOM   2064  N   HYP A 320     132.790 102.581 249.169  1.00340.85           N
ATOM   2065  CD  HYP A 320     131.638 103.439 249.197  1.00340.85           C
ATOM   2066  CA  HYP A 320     133.487 102.686 250.426  1.00340.85           C
ATOM   2067  CB  HYP A 320     132.381 102.349 251.415  1.00340.85           C
ATOM   2068  CG  HYP A 320     131.193 102.995 250.625  1.00340.85           C
ATOM   2069  OE  HYP A 320     130.422 103.961 251.344  1.00340.85           O
ATOM   2070  C   HYP A 320     134.733 101.932 250.756  1.00340.85           C
ATOM   2071  O   HYP A 320     135.684 101.921 249.975  1.00340.85           O
ATOM   2072  N   GLY A 321     134.722 101.311 251.961  1.00 71.46           N
ATOM   2073  CA  GLY A 321     135.862 100.621 252.489  0.79 71.46           C
ATOM   2074  C   GLY A 321     135.573 100.237 253.921  1.00 71.46           C
ATOM   2075  O   GLY A 321     134.613 100.682 254.546  1.00 71.46           O
ATOM   2076  N   PRO A 322     136.446  99.396 254.420  1.00218.45           N
ATOM   2077  CA  PRO A 322     136.351  98.903 255.778  0.79218.45           C
ATOM   2078  CD  PRO A 322     136.780  98.284 253.540  1.00218.45           C
ATOM   2079  CB  PRO A 322     136.664  97.402 255.776  1.00218.45           C
ATOM   2080  CG  PRO A 322     137.405  97.211 254.445  1.00218.45           C
ATOM   2081  C   PRO A 322     136.388  99.756 257.031  1.00218.45           C
ATOM   2082  O   PRO A 322     137.057 100.792 257.006  1.00218.45           O
ATOM   2083  N   PRO A 323     135.715  99.376 258.102  1.00196.79           N
ATOM   2084  CA  PRO A 323     135.593 100.176 259.306  0.93196.79           C
ATOM   2085  CD  PRO A 323     135.479  97.966 258.390  1.00196.79           C
ATOM   2086  CB  PRO A 323     134.809  99.288 260.271  1.00196.79           C
ATOM   2087  CG  PRO A 323     135.299  97.880 259.910  1.00196.79           C
ATOM   2088  C   PRO A 323     136.875 100.603 259.983  1.00196.79           C
ATOM   2089  O   PRO A 323     136.961 101.779 260.336  1.00196.79           O
ATOM   2090  N   GLY A 324     137.871  99.718 260.208  1.00121.73           N
ATOM   2091  CA  GLY A 324     139.044 100.162 260.927  0.79121.73           C
ATOM   2092  C   GLY A 324     139.169  99.335 262.177  1.00121.73           C
ATOM   2093  O   GLY A 324     138.604  98.246 262.270  1.00121.73           O
ATOM   2094  N   GLU A 325     139.916  99.849 263.181  1.00290.45           N
ATOM   2095  CA  GLU A 325     140.152  99.099 264.384  0.95290.45           C
ATOM   2096  CB  GLU A 325     141.197  97.966 264.393  1.00290.45           C
ATOM   2097  CG  GLU A 325     140.855  96.893 263.356  1.00290.45           C
ATOM   2098  CD  GLU A 325     141.998  95.892 263.281  1.00290.45           C
ATOM   2099  OE1 GLU A 325     142.780  95.972 262.296  1.00290.45           O
ATOM   2100  OE2 GLU A 325     142.108  95.040 264.202  1.00290.45           O
ATOM   2101  C   GLU A 325     139.719  99.718 265.677  1.00290.45           C
ATOM   2102  O   GLU A 325     139.058 100.755 265.696  1.00290.45           O
ATOM   2103  N   ARG A 326     140.081  99.067 266.802  1.00999.99           N
ATOM   2104  CA  ARG A 326     139.656  99.497 268.106  1.00999.99           C
ATOM   2105  CB  ARG A 326     138.893  98.356 268.803  1.00999.99           C
ATOM   2106  CG  ARG A 326     138.179  98.757 270.085  1.00999.99           C
ATOM   2107  CD  ARG A 326     137.260  97.650 270.610  1.00999.99           C
ATOM   2108  NE  ARG A 326     136.351  98.281 271.605  1.00999.99           N
ATOM   2109  CZ  ARG A 326     135.401  97.554 272.261  1.00999.99           C
ATOM   2110  NH1 ARG A 326     135.287  96.209 272.059  1.00999.99           N
ATOM   2111  NH2 ARG A 326     134.555  98.195 273.118  1.00999.99           N
ATOM   2112  C   ARG A 326     140.879  99.845 268.903  1.00999.99           C
ATOM   2113  O   ARG A 326     141.987  99.431 268.567  1.00999.99           O
ATOM   2114  N   GLY A 327     140.704 100.645 269.977  1.00 31.43           N
ATOM   2115  CA  GLY A 327     141.826 101.101 270.751  0.93 31.43           C
ATOM   2116  C   GLY A 327     141.988 100.288 272.005  1.00 31.43           C
ATOM   2117  O   GLY A 327     141.633  99.112 272.057  1.00 31.43           O
ATOM   2118  N   GLY A 328     142.550 100.934 273.055  1.00 41.76           N
ATOM   2119  CA  GLY A 328     142.880 100.284 274.298  1.00 41.76           C
ATOM   2120  C   GLY A 328     141.818 100.522 275.329  1.00 41.76           C
ATOM   2121  O   GLY A 328     140.620 100.478 275.054  1.00 41.76           O
ATOM   2122  N   HYP A 329     142.280 100.777 276.533  1.00279.72           N
ATOM   2123  CD  HYP A 329     143.670 100.800 276.877  1.00279.72           C
ATOM   2124  CA  HYP A 329     141.501 100.978 277.707  0.96279.72           C
ATOM   2125  CB  HYP A 329     142.278 100.208 278.805  1.00279.72           C
ATOM   2126  CG  HYP A 329     143.473  99.692 277.914  1.00279.72           C
ATOM   2127  OE  HYP A 329     144.666  99.432 278.658  1.00279.72           O
ATOM   2128  C   HYP A 329     141.288 102.439 277.896  1.00279.72           C
ATOM   2129  O   HYP A 329     142.101 103.229 277.419  1.00279.72           O
ATOM   2130  N   GLY A 330     140.191 102.818 278.571  1.00 40.22           N
ATOM   2131  CA  GLY A 330     139.868 104.203 278.694  0.79 40.22           C
ATOM   2132  C   GLY A 330     140.528 104.664 279.952  1.00 40.22           C
ATOM   2133  O   GLY A 330     141.616 104.195 280.282  1.00 40.22           O
ATOM   2134  N   SER A 331     139.906 105.600 280.702  1.00146.92           N
ATOM   2135  CA  SER A 331     140.614 106.046 281.863  0.83146.92           C
ATOM   2136  CB  SER A 331     140.701 107.581 282.046  1.00146.92           C
ATOM   2137  OG  SER A 331     139.445 108.161 282.356  1.00146.92           O
ATOM   2138  C   SER A 331     140.051 105.437 283.096  1.00146.92           C
ATOM   2139  O   SER A 331     138.870 105.102 283.168  1.00146.92           O
ATOM   2140  N   ARG A 332     140.931 105.261 284.104  1.00999.99           N
ATOM   2141  CA  ARG A 332     140.509 104.667 285.333  0.96999.99           C
ATOM   2142  CB  ARG A 332     141.632 104.368 286.352  1.00999.99           C
ATOM   2143  CG  ARG A 332     142.377 105.593 286.909  1.00999.99           C
ATOM   2144  CD  ARG A 332     143.754 105.885 286.297  1.00999.99           C
ATOM   2145  NE  ARG A 332     143.607 106.539 284.968  1.00999.99           N
ATOM   2146  CZ  ARG A 332     144.693 107.158 284.416  1.00999.99           C
ATOM   2147  NH1 ARG A 332     145.880 107.172 285.091  1.00999.99           N
ATOM   2148  NH2 ARG A 332     144.603 107.766 283.197  1.00999.99           N
ATOM   2149  C   ARG A 332     139.606 105.658 285.982  1.00999.99           C
ATOM   2150  O   ARG A 332     139.762 106.865 285.805  1.00999.99           O
ATOM   2151  N   GLY A 333     138.614 105.163 286.742  1.00 23.02           N
ATOM   2152  CA  GLY A 333     137.685 106.051 287.369  0.79 23.02           C
ATOM   2153  C   GLY A 333     138.220 106.440 288.702  1.00 23.02           C
ATOM   2154  O   GLY A 333     139.350 106.112 289.061  1.00 23.02           O
ATOM   2155  N   PHE A 334     137.390 107.171 289.468  1.00 67.39           N
ATOM   2156  CA  PHE A 334     137.759 107.541 290.797  0.83 67.39           C
ATOM   2157  CB  PHE A 334     136.791 108.521 291.477  1.00 67.39           C
ATOM   2158  CG  PHE A 334     137.105 109.876 290.957  1.00 67.39           C
ATOM   2159  CD1 PHE A 334     136.591 110.345 289.770  1.00 67.39           C
ATOM   2160  CD2 PHE A 334     137.947 110.677 291.691  1.00 67.39           C
ATOM   2161  CE1 PHE A 334     136.917 111.608 289.330  1.00 67.39           C
ATOM   2162  CE2 PHE A 334     138.274 111.936 291.255  1.00 67.39           C
ATOM   2163  CZ  PHE A 334     137.758 112.403 290.072  1.00 67.39           C
ATOM   2164  C   PHE A 334     137.768 106.282 291.579  1.00 67.39           C
ATOM   2165  O   PHE A 334     137.114 105.312 291.203  1.00 67.39           O
ATOM   2166  N   HYP A 335     138.529 106.258 292.635  1.00296.54           N
ATOM   2167  CD  HYP A 335     139.430 107.292 293.044  1.00296.54           C
ATOM   2168  CA  HYP A 335     138.696 105.131 293.467  0.93296.54           C
ATOM   2169  CB  HYP A 335     140.223 105.070 293.715  1.00296.54           C
ATOM   2170  CG  HYP A 335     140.631 106.351 292.891  1.00296.54           C
ATOM   2171  OE  HYP A 335     140.841 106.008 291.519  1.00296.54           O
ATOM   2172  C   HYP A 335     137.830 105.129 294.676  1.00296.54           C
ATOM   2173  O   HYP A 335     136.608 105.139 294.540  1.00296.54           O
ATOM   2174  N   GLY A 336     138.445 105.065 295.867  1.00 70.82           N
ATOM   2175  CA  GLY A 336     137.739 104.476 296.959  1.00 70.82           C
ATOM   2176  C   GLY A 336     137.215 105.535 297.867  1.00 70.82           C
ATOM   2177  O   GLY A 336     137.016 106.682 297.469  1.00 70.82           O
ATOM   2178  N   ALA A 337     136.981 105.149 299.141  1.00245.13           N
ATOM   2179  CA  ALA A 337     136.423 106.072 300.079  1.00245.13           C
ATOM   2180  CB  ALA A 337     134.904 106.257 299.919  1.00245.13           C
ATOM   2181  C   ALA A 337     136.681 105.596 301.475  1.00245.13           C
ATOM   2182  O   ALA A 337     137.444 104.661 301.700  1.00245.13           O
ATOM   2183  N   ASP A 338     136.049 106.270 302.459  1.00261.17           N
ATOM   2184  CA  ASP A 338     136.276 105.998 303.852  0.97261.17           C
ATOM   2185  CB  ASP A 338     135.516 106.946 304.798  1.00261.17           C
ATOM   2186  CG  ASP A 338     134.023 106.741 304.576  1.00261.17           C
ATOM   2187  OD1 ASP A 338     133.231 107.151 305.467  1.00261.17           O
ATOM   2188  OD2 ASP A 338     133.654 106.166 303.517  1.00261.17           O
ATOM   2189  C   ASP A 338     135.832 104.620 304.219  1.00261.17           C
ATOM   2190  O   ASP A 338     135.014 104.001 303.540  1.00261.17           O
ATOM   2191  N   GLY A 339     136.418 104.111 305.326  1.00 45.05           N
ATOM   2192  CA  GLY A 339     136.062 102.837 305.878  1.00 45.05           C
ATOM   2193  C   GLY A 339     134.901 103.115 306.771  1.00 45.05           C
ATOM   2194  O   GLY A 339     134.488 104.265 306.909  1.00 45.05           O
ATOM   2195  N   VAL A 340     134.322 102.076 307.400  1.00136.36           N
ATOM   2196  CA  VAL A 340     133.232 102.363 308.280  1.00136.36           C
ATOM   2197  CB  VAL A 340     131.901 101.873 307.791  1.00136.36           C
ATOM   2198  CG1 VAL A 340     131.988 100.359 307.526  1.00136.36           C
ATOM   2199  CG2 VAL A 340     130.851 102.230 308.860  1.00136.36           C
ATOM   2200  C   VAL A 340     133.494 101.721 309.603  1.00136.36           C
ATOM   2201  O   VAL A 340     133.872 100.553 309.687  1.00136.36           O
ATOM   2202  N   ALA A 341     133.302 102.509 310.678  1.00235.48           N
ATOM   2203  CA  ALA A 341     133.431 102.027 312.021  1.00235.48           C
ATOM   2204  CB  ALA A 341     132.628 100.745 312.302  1.00235.48           C
ATOM   2205  C   ALA A 341     134.861 101.745 312.340  1.00235.48           C
ATOM   2206  O   ALA A 341     135.701 101.573 311.459  1.00235.48           O
ATOM   2207  N   GLY A 342     135.150 101.715 313.657  1.00 87.40           N
ATOM   2208  CA  GLY A 342     136.450 101.398 314.164  1.00 87.40           C
ATOM   2209  C   GLY A 342     136.189 100.665 315.436  1.00 87.40           C
ATOM   2210  O   GLY A 342     135.209 100.947 316.124  1.00 87.40           O
ATOM   2211  N   PRO A 343     137.038  99.743 315.788  1.00234.14           N
ATOM   2212  CA  PRO A 343     136.820  99.016 317.005  1.00234.14           C
ATOM   2213  CD  PRO A 343     137.840  99.006 314.829  1.00234.14           C
ATOM   2214  CB  PRO A 343     137.830  97.869 316.959  1.00234.14           C
ATOM   2215  CG  PRO A 343     138.000  97.610 315.448  1.00234.14           C
ATOM   2216  C   PRO A 343     136.965  99.954 318.149  1.00234.14           C
ATOM   2217  O   PRO A 343     137.995 100.614 318.248  1.00234.14           O
ATOM   2218  N   LYS A 344     135.953  99.968 319.038  1.00244.86           N
ATOM   2219  CA  LYS A 344     135.858 100.868 320.151  1.00244.86           C
ATOM   2220  CB  LYS A 344     134.485 100.801 320.820  1.00244.86           C
ATOM   2221  CG  LYS A 344     134.211  99.351 321.193  1.00244.86           C
ATOM   2222  CD  LYS A 344     133.049  99.118 322.148  1.00244.86           C
ATOM   2223  CE  LYS A 344     132.980  97.638 322.515  1.00244.86           C
ATOM   2224  NZ  LYS A 344     132.738  96.830 321.299  1.00244.86           N
ATOM   2225  C   LYS A 344     136.870 100.503 321.190  1.00244.86           C
ATOM   2226  O   LYS A 344     137.415  99.400 321.194  1.00244.86           O
ATOM   2227  N   GLY A 345     137.151 101.467 322.094  1.00 62.10           N
ATOM   2228  CA  GLY A 345     138.124 101.287 323.135  1.00 62.10           C
ATOM   2229  C   GLY A 345     137.521 100.500 324.273  1.00 62.10           C
ATOM   2230  O   GLY A 345     136.309 100.322 324.390  1.00 62.10           O
ATOM   2231  N   PRO A 346     138.420 100.024 325.103  1.00317.80           N
ATOM   2232  CA  PRO A 346     138.154  99.213 326.280  0.82317.80           C
ATOM   2233  CD  PRO A 346     139.812  99.969 324.693  1.00317.80           C
ATOM   2234  CB  PRO A 346     139.546  98.920 326.846  1.00317.80           C
ATOM   2235  CG  PRO A 346     140.447  98.910 325.598  1.00317.80           C
ATOM   2236  C   PRO A 346     137.201  99.644 327.366  1.00317.80           C
ATOM   2237  O   PRO A 346     136.057  99.193 327.317  1.00317.80           O
ATOM   2238  N   ALA A 347     137.620 100.505 328.330  1.00280.46           N
ATOM   2239  CA  ALA A 347     136.766 100.863 329.447  0.96280.46           C
ATOM   2240  CB  ALA A 347     135.886  99.722 329.992  1.00280.46           C
ATOM   2241  C   ALA A 347     137.636 101.325 330.579  1.00280.46           C
ATOM   2242  O   ALA A 347     138.826 101.575 330.397  1.00280.46           O
ATOM   2243  N   GLY A 348     137.046 101.458 331.790  1.00 99.63           N
ATOM   2244  CA  GLY A 348     137.785 101.990 332.904  0.93 99.63           C
ATOM   2245  C   GLY A 348     137.879 101.005 334.028  1.00 99.63           C
ATOM   2246  O   GLY A 348     137.364  99.889 333.967  1.00 99.63           O
ATOM   2247  N   GLU A 349     138.573 101.450 335.098  1.00294.30           N
ATOM   2248  CA  GLU A 349     138.824 100.686 336.285  0.79294.30           C
ATOM   2249  CB  GLU A 349     140.111  99.837 336.451  1.00294.30           C
ATOM   2250  CG  GLU A 349     140.335  98.774 335.367  1.00294.30           C
ATOM   2251  CD  GLU A 349     139.319  97.652 335.528  1.00294.30           C
ATOM   2252  OE1 GLU A 349     138.492  97.724 336.475  1.00294.30           O
ATOM   2253  OE2 GLU A 349     139.368  96.697 334.706  1.00294.30           O
ATOM   2254  C   GLU A 349     138.182 101.207 337.534  1.00294.30           C
ATOM   2255  O   GLU A 349     137.241 101.998 337.481  1.00294.30           O
ATOM   2256  N   ARG A 350     138.685 100.753 338.701  1.00999.99           N
ATOM   2257  CA  ARG A 350     138.152 101.144 339.979  0.79999.99           C
ATOM   2258  CB  ARG A 350     138.087  99.976 340.979  1.00999.99           C
ATOM   2259  CG  ARG A 350     137.668 100.397 342.391  1.00999.99           C
ATOM   2260  CD  ARG A 350     137.828  99.271 343.418  1.00999.99           C
ATOM   2261  NE  ARG A 350     136.971  98.137 342.975  1.00999.99           N
ATOM   2262  CZ  ARG A 350     137.520  97.084 342.301  1.00999.99           C
ATOM   2263  NH1 ARG A 350     138.874  96.981 342.159  1.00999.99           N
ATOM   2264  NH2 ARG A 350     136.707  96.126 341.768  1.00999.99           N
ATOM   2265  C   ARG A 350     139.063 102.144 340.622  1.00999.99           C
ATOM   2266  O   ARG A 350     140.246 102.234 340.297  1.00999.99           O
ATOM   2267  N   GLY A 351     138.500 102.935 341.562  1.00 42.68           N
ATOM   2268  CA  GLY A 351     139.253 103.922 342.286  0.86 42.68           C
ATOM   2269  C   GLY A 351     139.615 103.356 343.629  1.00 42.68           C
ATOM   2270  O   GLY A 351     139.691 102.140 343.802  1.00 42.68           O
ATOM   2271  N   SER A 352     139.847 104.247 344.621  1.00246.80           N
ATOM   2272  CA  SER A 352     140.267 103.822 345.927  0.79246.80           C
ATOM   2273  CB  SER A 352     141.736 103.402 346.166  1.00246.80           C
ATOM   2274  OG  SER A 352     142.596 104.519 345.996  1.00246.80           O
ATOM   2275  C   SER A 352     139.476 104.302 347.114  1.00246.80           C
ATOM   2276  O   SER A 352     138.891 105.384 347.089  1.00246.80           O
ATOM   2277  N   HYP A 353     139.416 103.492 348.146  1.00344.67           N
ATOM   2278  CD  HYP A 353     140.008 102.180 348.195  1.00344.67           C
ATOM   2279  CA  HYP A 353     138.814 103.753 349.404  0.79344.67           C
ATOM   2280  CB  HYP A 353     139.963 103.565 350.364  1.00344.67           C
ATOM   2281  CG  HYP A 353     140.613 102.336 349.634  1.00344.67           C
ATOM   2282  OE  HYP A 353     142.018 102.587 349.551  1.00344.67           O
ATOM   2283  C   HYP A 353     137.987 104.959 349.670  1.00344.67           C
ATOM   2284  O   HYP A 353     136.882 105.067 349.142  1.00344.67           O
ATOM   2285  N   GLY A 354     138.500 105.841 350.555  1.00 83.85           N
ATOM   2286  CA  GLY A 354     137.707 106.916 351.068  1.00 83.85           C
ATOM   2287  C   GLY A 354     138.251 107.318 352.396  1.00 83.85           C
ATOM   2288  O   GLY A 354     139.084 106.663 353.022  1.00 83.85           O
ATOM   2289  N   PRO A 355     137.727 108.436 352.786  1.00327.34           N
ATOM   2290  CA  PRO A 355     138.097 109.015 354.040  0.73327.34           C
ATOM   2291  CD  PRO A 355     137.755 109.487 351.772  1.00327.34           C
ATOM   2292  CB  PRO A 355     138.374 110.507 353.881  1.00327.34           C
ATOM   2293  CG  PRO A 355     138.612 110.626 352.368  1.00327.34           C
ATOM   2294  C   PRO A 355     137.708 108.375 355.329  1.00327.34           C
ATOM   2295  O   PRO A 355     137.242 107.238 355.317  1.00327.34           O
ATOM   2296  N   ALA A 356     137.927 109.067 356.452  1.00280.90           N
ATOM   2297  CA  ALA A 356     137.513 108.574 357.727  0.68280.90           C
ATOM   2298  CB  ALA A 356     138.559 108.099 358.749  1.00280.90           C
ATOM   2299  C   ALA A 356     136.164 108.996 358.236  1.00280.90           C
ATOM   2300  O   ALA A 356     135.418 109.693 357.549  1.00280.90           O
ATOM   2301  N   GLY A 357     135.821 108.563 359.473  1.00 84.68           N
ATOM   2302  CA  GLY A 357     134.557 108.905 360.077  0.62 84.68           C
ATOM   2303  C   GLY A 357     134.801 109.701 361.336  1.00 84.68           C
ATOM   2304  O   GLY A 357     135.881 109.722 361.924  1.00 84.68           O
ATOM   2305  N   PRO A 358     133.721 110.324 361.729  1.00232.02           N
ATOM   2306  CA  PRO A 358     133.618 111.333 362.774  0.27232.02           C
ATOM   2307  CD  PRO A 358     132.423 109.794 361.345  1.00232.02           C
ATOM   2308  CB  PRO A 358     132.118 111.637 362.840  1.00232.02           C
ATOM   2309  CG  PRO A 358     131.453 110.322 362.402  1.00232.02           C
ATOM   2310  C   PRO A 358     134.106 111.077 364.174  1.00232.02           C
ATOM   2311  O   PRO A 358     134.842 111.926 364.673  1.00232.02           O
ATOM   2312  N   LYS A 359     133.748 109.969 364.849  1.00261.65           N
ATOM   2313  CA  LYS A 359     134.057 109.952 366.258  0.54261.65           C
ATOM   2314  CB  LYS A 359     132.905 110.593 367.051  1.00261.65           C
ATOM   2315  CG  LYS A 359     133.201 111.003 368.493  1.00261.65           C
ATOM   2316  CD  LYS A 359     131.977 111.687 369.096  1.00261.65           C
ATOM   2317  CE  LYS A 359     132.173 112.184 370.523  1.00261.65           C
ATOM   2318  NZ  LYS A 359     130.983 112.962 370.930  1.00261.65           N
ATOM   2319  C   LYS A 359     134.190 108.530 366.683  1.00261.65           C
ATOM   2320  O   LYS A 359     134.803 107.705 366.007  1.00261.65           O
ATOM   2321  N   GLY A 360     133.605 108.236 367.856  1.00 99.49           N
ATOM   2322  CA  GLY A 360     133.622 106.947 368.454  0.28 99.49           C
ATOM   2323  C   GLY A 360     132.805 107.128 369.697  1.00 99.49           C
ATOM   2324  O   GLY A 360     132.090 108.119 369.826  1.00 99.49           O
ATOM   2325  N   SER A 361     132.873 106.178 370.646  1.00272.58           N
ATOM   2326  CA  SER A 361     132.072 106.295 371.831  0.82272.58           C
ATOM   2327  CB  SER A 361     130.699 105.585 371.832  1.00272.58           C
ATOM   2328  OG  SER A 361     129.829 106.245 370.924  1.00272.58           O
ATOM   2329  C   SER A 361     132.802 106.768 373.076  1.00272.58           C
ATOM   2330  O   SER A 361     133.968 107.136 372.947  1.00272.58           O
ATOM   2331  N   HYP A 362     132.247 106.794 374.279  1.00301.58           N
ATOM   2332  CD  HYP A 362     130.883 106.501 374.610  1.00301.58           C
ATOM   2333  CA  HYP A 362     132.912 107.230 375.463  0.85301.58           C
ATOM   2334  CB  HYP A 362     131.846 108.093 376.192  1.00301.58           C
ATOM   2335  CG  HYP A 362     130.660 107.900 375.173  1.00301.58           C
ATOM   2336  OE  HYP A 362     129.365 108.031 375.765  1.00301.58           O
ATOM   2337  C   HYP A 362     133.407 106.000 376.153  1.00301.58           C
ATOM   2338  O   HYP A 362     132.980 104.905 375.790  1.00301.58           O
ATOM   2339  N   GLY A 363     134.311 106.152 377.133  1.00 47.38           N
ATOM   2340  CA  GLY A 363     134.974 105.034 377.728  0.38 47.38           C
ATOM   2341  C   GLY A 363     134.236 104.700 378.985  1.00 47.38           C
ATOM   2342  O   GLY A 363     133.031 104.926 379.083  1.00 47.38           O
ATOM   2343  N   GLU A 364     134.947 104.145 379.989  1.00218.69           N
ATOM   2344  CA  GLU A 364     134.264 103.740 381.182  0.41218.69           C
ATOM   2345  CB  GLU A 364     134.753 102.415 381.795  1.00218.69           C
ATOM   2346  CG  GLU A 364     134.659 101.228 380.834  1.00218.69           C
ATOM   2347  CD  GLU A 364     134.719  99.951 381.664  1.00218.69           C
ATOM   2348  OE1 GLU A 364     134.558 100.053 382.910  1.00218.69           O
ATOM   2349  OE2 GLU A 364     134.908  98.859 381.065  1.00218.69           O
ATOM   2350  C   GLU A 364     134.407 104.774 382.262  1.00218.69           C
ATOM   2351  O   GLU A 364     135.209 105.700 382.167  1.00218.69           O
ATOM   2352  N   ALA A 365     133.573 104.620 383.317  1.00218.12           N
ATOM   2353  CA  ALA A 365     133.509 105.512 384.446  0.85218.12           C
ATOM   2354  CB  ALA A 365     132.137 105.492 385.137  1.00218.12           C
ATOM   2355  C   ALA A 365     134.516 105.130 385.496  1.00218.12           C
ATOM   2356  O   ALA A 365     135.074 104.034 385.480  1.00218.12           O
ATOM   2357  N   GLY A 366     134.767 106.071 386.440  1.00 50.33           N
ATOM   2358  CA  GLY A 366     135.672 105.865 387.542  0.42 50.33           C
ATOM   2359  C   GLY A 366     134.918 105.171 388.631  1.00 50.33           C
ATOM   2360  O   GLY A 366     133.708 104.973 388.530  1.00 50.33           O
ATOM   2361  N   ARG A 367     135.623 104.786 389.717  1.00999.99           N
ATOM   2362  CA  ARG A 367     134.964 104.091 390.787  0.63999.99           C
ATOM   2363  CB  ARG A 367     135.410 102.629 390.970  1.00999.99           C
ATOM   2364  CG  ARG A 367     136.886 102.541 391.364  1.00999.99           C
ATOM   2365  CD  ARG A 367     137.348 101.135 391.751  1.00999.99           C
ATOM   2366  NE  ARG A 367     138.814 101.205 392.015  1.00999.99           N
ATOM   2367  CZ  ARG A 367     139.287 101.704 393.195  1.00999.99           C
ATOM   2368  NH1 ARG A 367     138.428 102.179 394.144  1.00999.99           N
ATOM   2369  NH2 ARG A 367     140.633 101.742 393.420  1.00999.99           N
ATOM   2370  C   ARG A 367     135.325 104.734 392.075  1.00999.99           C
ATOM   2371  O   ARG A 367     136.136 105.657 392.121  1.00999.99           O
ATOM   2372  N   HYP A 368     134.568 104.312 393.066  1.00318.24           N
ATOM   2373  CD  HYP A 368     133.348 103.581 392.843  1.00318.24           C
ATOM   2374  CA  HYP A 368     134.750 104.481 394.468  0.85318.24           C
ATOM   2375  CB  HYP A 368     134.740 103.041 394.930  1.00318.24           C
ATOM   2376  CG  HYP A 368     133.555 102.565 394.015  1.00318.24           C
ATOM   2377  OE  HYP A 368     133.857 101.265 393.501  1.00318.24           O
ATOM   2378  C   HYP A 368     135.889 105.282 395.009  1.00318.24           C
ATOM   2379  O   HYP A 368     136.981 105.282 394.447  1.00318.24           O
ATOM   2380  N   GLY A 369     135.671 105.937 396.155  1.00 48.53           N
ATOM   2381  CA  GLY A 369     136.745 106.646 396.766  0.15 48.53           C
ATOM   2382  C   GLY A 369     137.204 105.801 397.905  1.00 48.53           C
ATOM   2383  O   GLY A 369     136.605 104.771 398.211  1.00 48.53           O
ATOM   2384  N   GLU A 370     138.278 106.238 398.582  1.00251.29           N
ATOM   2385  CA  GLU A 370     138.808 105.477 399.671  0.57251.29           C
ATOM   2386  CB  GLU A 370     140.340 105.364 399.632  1.00251.29           C
ATOM   2387  CG  GLU A 370     140.822 104.402 398.545  1.00251.29           C
ATOM   2388  CD  GLU A 370     140.289 104.882 397.203  1.00251.29           C
ATOM   2389  OE1 GLU A 370     139.286 104.286 396.726  1.00251.29           O
ATOM   2390  OE2 GLU A 370     140.869 105.848 396.639  1.00251.29           O
ATOM   2391  C   GLU A 370     138.445 106.156 400.948  1.00251.29           C
ATOM   2392  O   GLU A 370     138.080 107.330 400.974  1.00251.29           O
ATOM   2393  N   ALA A 371     138.522 105.386 402.049  1.00214.97           N
ATOM   2394  CA  ALA A 371     138.226 105.893 403.353  0.85214.97           C
ATOM   2395  CB  ALA A 371     138.243 104.794 404.431  1.00214.97           C
ATOM   2396  C   ALA A 371     139.292 106.880 403.677  1.00214.97           C
ATOM   2397  O   ALA A 371     140.414 106.777 403.184  1.00214.97           O
ATOM   2398  N   GLY A 372     138.967 107.880 404.517  1.00 75.42           N
ATOM   2399  CA  GLY A 372     139.950 108.884 404.776  0.62 75.42           C
ATOM   2400  C   GLY A 372     139.766 109.433 406.146  1.00 75.42           C
ATOM   2401  O   GLY A 372     139.445 108.726 407.100  1.00 75.42           O
ATOM   2402  N   LEU A 373     139.972 110.756 406.233  1.00317.29           N
ATOM   2403  CA  LEU A 373     140.010 111.486 407.457  0.46317.29           C
ATOM   2404  CB  LEU A 373     140.767 112.823 407.493  1.00317.29           C
ATOM   2405  CG  LEU A 373     142.292 112.634 407.383  1.00317.29           C
ATOM   2406  CD1 LEU A 373     142.772 111.659 406.298  1.00317.29           C
ATOM   2407  CD2 LEU A 373     143.147 113.812 407.869  1.00317.29           C
ATOM   2408  C   LEU A 373     139.016 111.215 408.521  1.00317.29           C
ATOM   2409  O   LEU A 373     137.805 111.341 408.356  1.00317.29           O
ATOM   2410  N   HYP A 374     139.633 110.717 409.564  1.00325.94           N
ATOM   2411  CD  HYP A 374     141.021 110.321 409.477  1.00325.94           C
ATOM   2412  CA  HYP A 374     139.162 110.484 410.885  0.85325.94           C
ATOM   2413  CB  HYP A 374     140.159 111.322 411.658  1.00325.94           C
ATOM   2414  CG  HYP A 374     141.421 110.779 410.918  1.00325.94           C
ATOM   2415  OE  HYP A 374     142.504 111.712 410.922  1.00325.94           O
ATOM   2416  C   HYP A 374     137.762 110.734 411.382  1.00325.94           C
ATOM   2417  O   HYP A 374     136.938 111.350 410.711  1.00325.94           O
ATOM   2418  N   GLY A 375     137.516 110.285 412.629  1.00 83.99           N
ATOM   2419  CA  GLY A 375     136.458 110.796 413.454  0.46 83.99           C
ATOM   2420  C   GLY A 375     137.098 110.955 414.795  1.00 83.99           C
ATOM   2421  O   GLY A 375     138.323 110.906 414.891  1.00 83.99           O
ATOM   2422  N   ALA A 376     136.325 111.163 415.881  1.00274.70           N
ATOM   2423  CA  ALA A 376     137.038 111.317 417.115  0.25274.70           C
ATOM   2424  CB  ALA A 376     137.478 112.763 417.390  1.00274.70           C
ATOM   2425  C   ALA A 376     136.223 110.880 418.284  1.00274.70           C
ATOM   2426  O   ALA A 376     134.996 110.801 418.241  1.00274.70           O
ATOM   2427  N   LYS A 377     136.958 110.571 419.369  1.00404.99           N
ATOM   2428  CA  LYS A 377     136.421 110.226 420.646  0.68404.99           C
ATOM   2429  CB  LYS A 377     137.113 109.196 421.569  1.00404.99           C
ATOM   2430  CG  LYS A 377     138.603 109.518 421.785  1.00404.99           C
ATOM   2431  CD  LYS A 377     138.858 110.873 422.459  1.00404.99           C
ATOM   2432  CE  LYS A 377     140.345 111.222 422.597  1.00404.99           C
ATOM   2433  NZ  LYS A 377     141.038 110.240 423.459  1.00404.99           N
ATOM   2434  C   LYS A 377     135.651 111.329 421.298  1.00404.99           C
ATOM   2435  O   LYS A 377     135.730 112.478 420.868  1.00404.99           O
ATOM   2436  N   GLY A 378     134.870 111.016 422.351  1.00 95.28           N
ATOM   2437  CA  GLY A 378     134.205 112.073 423.058  0.73 95.28           C
ATOM   2438  C   GLY A 378     132.879 112.405 422.444  1.00 95.28           C
ATOM   2439  O   GLY A 378     132.447 113.556 422.490  1.00 95.28           O
ATOM   2440  N   LEU A 379     132.186 111.417 421.852  1.00218.41           N
ATOM   2441  CA  LEU A 379     130.884 111.702 421.320  0.16218.41           C
ATOM   2442  CB  LEU A 379     130.355 110.573 420.408  1.00218.41           C
ATOM   2443  CG  LEU A 379     130.350 109.157 421.028  1.00218.41           C
ATOM   2444  CD1 LEU A 379     130.325 107.991 420.026  1.00218.41           C
ATOM   2445  CD2 LEU A 379     130.826 108.965 422.474  1.00218.41           C
ATOM   2446  C   LEU A 379     129.987 111.944 422.504  1.00218.41           C
ATOM   2447  O   LEU A 379     130.327 111.596 423.634  1.00218.41           O
ATOM   2448  N   THR A 380     128.829 112.599 422.285  1.00131.55           N
ATOM   2449  CA  THR A 380     127.990 112.991 423.387  0.85131.55           C
ATOM   2450  CB  THR A 380     126.831 113.844 422.939  1.00131.55           C
ATOM   2451  OG1 THR A 380     126.114 114.333 424.062  1.00131.55           O
ATOM   2452  CG2 THR A 380     125.908 113.029 422.018  1.00131.55           C
ATOM   2453  C   THR A 380     127.509 111.771 424.117  1.00131.55           C
ATOM   2454  O   THR A 380     127.240 110.737 423.510  1.00131.55           O
ATOM   2455  N   GLY A 381     127.398 111.871 425.466  1.00 76.58           N
ATOM   2456  CA  GLY A 381     127.064 110.713 426.255  0.67 76.58           C
ATOM   2457  C   GLY A 381     126.065 111.041 427.316  1.00 76.58           C
ATOM   2458  O   GLY A 381     125.574 112.165 427.413  1.00 76.58           O
ATOM   2459  N   SER A 382     125.750 110.018 428.143  1.00303.92           N
ATOM   2460  CA  SER A 382     124.754 110.138 429.166  0.25303.92           C
ATOM   2461  CB  SER A 382     123.291 110.458 428.784  1.00303.92           C
ATOM   2462  OG  SER A 382     123.196 111.746 428.195  1.00303.92           O
ATOM   2463  C   SER A 382     124.960 109.381 430.451  1.00303.92           C
ATOM   2464  O   SER A 382     125.629 108.349 430.492  1.00303.92           O
ATOM   2465  N   HYP A 383     124.413 109.924 431.512  1.00343.00           N
ATOM   2466  CD  HYP A 383     123.940 111.297 431.520  1.00343.00           C
ATOM   2467  CA  HYP A 383     124.263 109.305 432.797  0.70343.00           C
ATOM   2468  CB  HYP A 383     123.846 110.379 433.784  1.00343.00           C
ATOM   2469  CG  HYP A 383     123.013 111.172 432.741  1.00343.00           C
ATOM   2470  OE  HYP A 383     122.565 112.441 433.221  1.00343.00           O
ATOM   2471  C   HYP A 383     125.227 108.308 433.332  1.00343.00           C
ATOM   2472  O   HYP A 383     125.093 107.118 433.050  1.00343.00           O
ATOM   2473  N   GLY A 384     126.173 108.785 434.162  1.00 35.50           N
ATOM   2474  CA  GLY A 384     126.681 107.934 435.192  0.79 35.50           C
ATOM   2475  C   GLY A 384     125.576 107.786 436.191  1.00 35.50           C
ATOM   2476  O   GLY A 384     124.754 108.684 436.362  1.00 35.50           O
ATOM   2477  N   SER A 385     125.532 106.628 436.874  1.00150.32           N
ATOM   2478  CA  SER A 385     124.525 106.370 437.862  0.61150.32           C
ATOM   2479  CB  SER A 385     124.118 104.886 437.890  1.00150.32           C
ATOM   2480  OG  SER A 385     123.560 104.520 436.636  1.00150.32           O
ATOM   2481  C   SER A 385     125.125 106.756 439.190  1.00150.32           C
ATOM   2482  O   SER A 385     126.185 107.380 439.200  1.00150.32           O
ATOM   2483  N   HYP A 386     124.521 106.457 440.322  1.00306.44           N
ATOM   2484  CD  HYP A 386     123.204 105.905 440.487  1.00306.44           C
ATOM   2485  CA  HYP A 386     125.056 106.765 441.601  0.62306.44           C
ATOM   2486  CB  HYP A 386     123.844 107.310 442.398  1.00306.44           C
ATOM   2487  CG  HYP A 386     122.729 107.114 441.300  1.00306.44           C
ATOM   2488  OE  HYP A 386     122.613 108.282 440.486  1.00306.44           O
ATOM   2489  C   HYP A 386     125.729 105.549 442.166  1.00306.44           C
ATOM   2490  O   HYP A 386     125.449 104.469 441.648  1.00306.44           O
ATOM   2491  N   GLY A 387     126.610 105.629 443.200  1.00 97.35           N
ATOM   2492  CA  GLY A 387     127.142 106.810 443.839  0.82 97.35           C
ATOM   2493  C   GLY A 387     127.487 106.351 445.241  1.00 97.35           C
ATOM   2494  O   GLY A 387     126.806 105.478 445.775  1.00 97.35           O
ATOM   2495  N   PRO A 388     128.515 106.885 445.863  1.00147.19           N
ATOM   2496  CA  PRO A 388     128.902 106.477 447.207  0.63147.19           C
ATOM   2497  CD  PRO A 388     129.649 107.393 445.114  1.00147.19           C
ATOM   2498  CB  PRO A 388     130.409 106.670 447.270  1.00147.19           C
ATOM   2499  CG  PRO A 388     130.693 107.714 446.191  1.00147.19           C
ATOM   2500  C   PRO A 388     128.235 107.258 448.293  1.00147.19           C
ATOM   2501  O   PRO A 388     127.435 108.150 448.016  1.00147.19           O
ATOM   2502  N   ASP A 389     128.595 106.899 449.547  1.00180.37           N
ATOM   2503  CA  ASP A 389     128.085 107.480 450.756  0.55180.37           C
ATOM   2504  CB  ASP A 389     128.126 106.482 451.930  1.00180.37           C
ATOM   2505  CG  ASP A 389     127.320 107.035 453.095  1.00180.37           C
ATOM   2506  OD1 ASP A 389     127.276 106.351 454.153  1.00180.37           O
ATOM   2507  OD2 ASP A 389     126.726 108.136 452.944  1.00180.37           O
ATOM   2508  C   ASP A 389     128.934 108.653 451.124  1.00180.37           C
ATOM   2509  O   ASP A 389     129.059 109.584 450.336  1.00180.37           O
ATOM   2510  N   GLY A 390     129.511 108.648 452.352  1.00 95.85           N
ATOM   2511  CA  GLY A 390     130.355 109.734 452.783  0.83 95.85           C
ATOM   2512  C   GLY A 390     130.920 109.396 454.129  1.00 95.85           C
ATOM   2513  O   GLY A 390     130.873 108.249 454.572  1.00 95.85           O
ATOM   2514  N   LYS A 391     131.480 110.419 454.807  1.00288.74           N
ATOM   2515  CA  LYS A 391     132.154 110.245 456.065  0.67288.74           C
ATOM   2516  CB  LYS A 391     133.106 111.401 456.421  1.00288.74           C
ATOM   2517  CG  LYS A 391     132.332 112.670 456.785  1.00288.74           C
ATOM   2518  CD  LYS A 391     133.199 113.834 457.278  1.00288.74           C
ATOM   2519  CE  LYS A 391     133.963 113.559 458.578  1.00288.74           C
ATOM   2520  NZ  LYS A 391     135.045 112.574 458.355  1.00288.74           N
ATOM   2521  C   LYS A 391     131.183 110.192 457.202  1.00288.74           C
ATOM   2522  O   LYS A 391     130.005 110.515 457.059  1.00288.74           O
ATOM   2523  N   THR A 392     131.692 109.747 458.374  1.00 71.40           N
ATOM   2524  CA  THR A 392     130.931 109.708 459.592  0.47 71.40           C
ATOM   2525  CB  THR A 392     131.456 108.701 460.570  1.00 71.40           C
ATOM   2526  OG1 THR A 392     131.354 107.395 460.019  1.00 71.40           O
ATOM   2527  CG2 THR A 392     130.649 108.801 461.872  1.00 71.40           C
ATOM   2528  C   THR A 392     131.026 111.068 460.200  1.00 71.40           C
ATOM   2529  O   THR A 392     132.090 111.685 460.204  1.00 71.40           O
ATOM   2530  N   GLY A 393     129.892 111.579 460.714  1.00 31.48           N
ATOM   2531  CA  GLY A 393     129.884 112.902 461.264  0.82 31.48           C
ATOM   2532  C   GLY A 393     130.485 112.878 462.643  1.00 31.48           C
ATOM   2533  O   GLY A 393     130.291 111.955 463.432  1.00 31.48           O
ATOM   2534  N   PRO A 394     131.230 113.921 462.905  1.00139.69           N
ATOM   2535  CA  PRO A 394     131.891 114.105 464.179  0.49139.69           C
ATOM   2536  CD  PRO A 394     132.052 114.443 461.829  1.00139.69           C
ATOM   2537  CB  PRO A 394     133.014 115.116 463.906  1.00139.69           C
ATOM   2538  CG  PRO A 394     132.759 115.627 462.479  1.00139.69           C
ATOM   2539  C   PRO A 394     130.984 114.603 465.275  1.00139.69           C
ATOM   2540  O   PRO A 394     129.894 115.107 465.009  1.00139.69           O
ATOM   2541  N   HYP A 395     131.458 114.395 466.485  1.00328.51           N
ATOM   2542  CD  HYP A 395     132.651 113.590 466.676  1.00328.51           C
ATOM   2543  CA  HYP A 395     130.919 114.853 467.738  0.50328.51           C
ATOM   2544  CB  HYP A 395     131.617 114.056 468.827  1.00328.51           C
ATOM   2545  CG  HYP A 395     132.993 114.081 468.099  1.00328.51           C
ATOM   2546  OE  HYP A 395     133.504 115.416 468.093  1.00328.51           O
ATOM   2547  C   HYP A 395     129.469 115.120 467.931  1.00328.51           C
ATOM   2548  O   HYP A 395     128.642 114.630 467.164  1.00328.51           O
ATOM   2549  N   GLY A 396     129.159 115.905 468.984  1.00 61.31           N
ATOM   2550  CA  GLY A 396     127.802 116.146 469.357  0.49 61.31           C
ATOM   2551  C   GLY A 396     127.805 117.011 470.583  1.00 61.31           C
ATOM   2552  O   GLY A 396     128.839 117.479 471.055  1.00 61.31           O
ATOM   2553  N   PRO A 397     126.617 117.231 471.075  1.00235.27           N
ATOM   2554  CA  PRO A 397     126.409 118.045 472.254  0.82235.27           C
ATOM   2555  CD  PRO A 397     125.489 117.305 470.161  1.00235.27           C
ATOM   2556  CB  PRO A 397     124.941 118.475 472.178  1.00235.27           C
ATOM   2557  CG  PRO A 397     124.635 118.466 470.674  1.00235.27           C
ATOM   2558  C   PRO A 397     126.701 117.259 473.495  1.00235.27           C
ATOM   2559  O   PRO A 397     127.143 116.121 473.393  1.00235.27           O
ATOM   2560  N   ALA A 398     126.508 117.865 474.683  1.00183.03           N
ATOM   2561  CA  ALA A 398     126.760 117.206 475.939  0.36183.03           C
ATOM   2562  CB  ALA A 398     127.169 118.186 477.052  1.00183.03           C
ATOM   2563  C   ALA A 398     125.522 116.500 476.412  1.00183.03           C
ATOM   2564  O   ALA A 398     124.476 116.555 475.770  1.00183.03           O
ATOM   2565  N   GLY A 399     125.641 115.808 477.572  1.00 79.04           N
ATOM   2566  CA  GLY A 399     124.579 115.019 478.145  0.63 79.04           C
ATOM   2567  C   GLY A 399     123.682 115.887 478.982  1.00 79.04           C
ATOM   2568  O   GLY A 399     123.709 117.113 478.884  1.00 79.04           O
ATOM   2569  N   GLN A 400     122.851 115.241 479.836  1.00239.09           N
ATOM   2570  CA  GLN A 400     121.869 115.934 480.630  0.73239.09           C
ATOM   2571  CB  GLN A 400     120.468 115.294 480.513  1.00239.09           C
ATOM   2572  CG  GLN A 400     119.429 115.889 481.466  1.00239.09           C
ATOM   2573  CD  GLN A 400     118.071 115.276 481.161  1.00239.09           C
ATOM   2574  OE1 GLN A 400     117.075 115.591 481.810  1.00239.09           O
ATOM   2575  NE2 GLN A 400     118.024 114.379 480.140  1.00239.09           N
ATOM   2576  C   GLN A 400     122.282 115.976 482.081  1.00239.09           C
ATOM   2577  O   GLN A 400     123.153 115.234 482.532  1.00239.09           O
ATOM   2578  N   ASP A 401     121.625 116.894 482.830  1.00257.53           N
ATOM   2579  CA  ASP A 401     121.882 117.252 484.203  0.46257.53           C
ATOM   2580  CB  ASP A 401     121.061 118.508 484.577  1.00257.53           C
ATOM   2581  CG  ASP A 401     121.449 119.062 485.942  1.00257.53           C
ATOM   2582  OD1 ASP A 401     120.600 119.783 486.532  1.00257.53           O
ATOM   2583  OD2 ASP A 401     122.593 118.807 486.401  1.00257.53           O
ATOM   2584  C   ASP A 401     121.542 116.142 485.163  1.00257.53           C
ATOM   2585  O   ASP A 401     120.752 115.250 484.858  1.00257.53           O
ATOM   2586  N   GLY A 402     122.175 116.192 486.363  1.00 47.13           N
ATOM   2587  CA  GLY A 402     122.022 115.211 487.411  0.15 47.13           C
ATOM   2588  C   GLY A 402     120.855 115.563 488.292  1.00 47.13           C
ATOM   2589  O   GLY A 402     120.158 116.548 488.053  1.00 47.13           O
ATOM   2590  N   ARG A 403     120.629 114.753 489.358  1.00999.99           N
ATOM   2591  CA  ARG A 403     119.486 114.953 490.215  0.54999.99           C
ATOM   2592  CB  ARG A 403     118.465 113.808 490.096  1.00999.99           C
ATOM   2593  CG  ARG A 403     117.226 114.037 490.961  1.00999.99           C
ATOM   2594  CD  ARG A 403     116.324 112.808 491.092  1.00999.99           C
ATOM   2595  NE  ARG A 403     115.188 113.196 491.974  1.00999.99           N
ATOM   2596  CZ  ARG A 403     114.172 112.321 492.230  1.00999.99           C
ATOM   2597  NH1 ARG A 403     114.173 111.079 491.665  1.00999.99           N
ATOM   2598  NH2 ARG A 403     113.155 112.695 493.059  1.00999.99           N
ATOM   2599  C   ARG A 403     119.882 114.982 491.669  1.00999.99           C
ATOM   2600  O   ARG A 403     120.766 114.259 492.126  1.00999.99           O
ATOM   2601  N   HYP A 404     119.223 115.865 492.378  1.00331.24           N
ATOM   2602  CD  HYP A 404     118.358 116.844 491.747  1.00331.24           C
ATOM   2603  CA  HYP A 404     119.256 116.034 493.805  0.82331.24           C
ATOM   2604  CB  HYP A 404     118.632 117.379 494.109  1.00331.24           C
ATOM   2605  CG  HYP A 404     117.541 117.207 493.006  1.00331.24           C
ATOM   2606  OE  HYP A 404     116.661 116.141 493.374  1.00331.24           O
ATOM   2607  C   HYP A 404     120.386 115.513 494.634  1.00331.24           C
ATOM   2608  O   HYP A 404     121.540 115.587 494.216  1.00331.24           O
ATOM   2609  N   GLY A 405     120.036 114.973 495.824  1.00 62.94           N
ATOM   2610  CA  GLY A 405     120.987 114.473 496.776  0.44 62.94           C
ATOM   2611  C   GLY A 405     120.221 114.150 498.020  1.00 62.94           C
ATOM   2612  O   GLY A 405     119.028 114.436 498.122  1.00 62.94           O
ATOM   2613  N   PRO A 406     120.882 113.538 498.964  1.00207.10           N
ATOM   2614  CA  PRO A 406     120.213 113.194 500.193  0.19207.10           C
ATOM   2615  CD  PRO A 406     121.906 112.564 498.620  1.00207.10           C
ATOM   2616  CB  PRO A 406     121.096 112.127 500.841  1.00207.10           C
ATOM   2617  CG  PRO A 406     121.740 111.428 499.637  1.00207.10           C
ATOM   2618  C   PRO A 406     120.094 114.414 501.046  1.00207.10           C
ATOM   2619  O   PRO A 406     120.726 115.432 500.770  1.00207.10           O
ATOM   2620  N   PRO A 407     119.242 114.305 502.021  1.00130.57           N
ATOM   2621  CA  PRO A 407     118.973 115.354 502.970  0.85130.57           C
ATOM   2622  CD  PRO A 407     118.137 113.368 501.921  1.00130.57           C
ATOM   2623  CB  PRO A 407     117.594 115.037 503.549  1.00130.57           C
ATOM   2624  CG  PRO A 407     117.385 113.547 503.242  1.00130.57           C
ATOM   2625  C   PRO A 407     120.030 115.268 504.035  1.00130.57           C
ATOM   2626  O   PRO A 407     120.928 114.437 503.913  1.00130.57           O
ATOM   2627  N   GLY A 408     119.944 116.121 505.081  1.00 44.68           N
ATOM   2628  CA  GLY A 408     120.930 116.101 506.128  0.70 44.68           C
ATOM   2629  C   GLY A 408     120.258 115.801 507.436  1.00 44.68           C
ATOM   2630  O   GLY A 408     119.146 116.243 507.718  1.00 44.68           O
ATOM   2631  N   PRO A 409     120.963 115.046 508.241  1.00302.01           N
ATOM   2632  CA  PRO A 409     120.412 114.697 509.522  0.43302.01           C
ATOM   2633  CD  PRO A 409     121.528 113.852 507.631  1.00302.01           C
ATOM   2634  CB  PRO A 409     120.644 113.210 509.789  1.00302.01           C
ATOM   2635  CG  PRO A 409     120.873 112.667 508.369  1.00302.01           C
ATOM   2636  C   PRO A 409     120.014 115.649 510.600  1.00302.01           C
ATOM   2637  O   PRO A 409     120.856 116.410 511.081  1.00302.01           O
ATOM   2638  N   HYP A 410     118.765 115.578 510.975  1.00325.82           N
ATOM   2639  CD  HYP A 410     117.851 114.598 510.435  1.00325.82           C
ATOM   2640  CA  HYP A 410     118.131 116.325 512.003  0.68325.82           C
ATOM   2641  CB  HYP A 410     117.695 115.210 512.927  1.00325.82           C
ATOM   2642  CG  HYP A 410     117.074 114.349 511.774  1.00325.82           C
ATOM   2643  OE  HYP A 410     116.883 112.967 512.088  1.00325.82           O
ATOM   2644  C   HYP A 410     118.843 117.484 512.596  1.00325.82           C
ATOM   2645  O   HYP A 410     119.356 118.325 511.859  1.00325.82           O
ATOM   2646  N   GLY A 411     118.869 117.542 513.939  1.00 78.39           N
ATOM   2647  CA  GLY A 411     119.371 118.702 514.598  0.85 78.39           C
ATOM   2648  C   GLY A 411     119.269 118.457 516.064  1.00 78.39           C
ATOM   2649  O   GLY A 411     119.159 117.318 516.514  1.00 78.39           O
ATOM   2650  N   ALA A 412     119.300 119.548 516.850  1.00297.32           N
ATOM   2651  CA  ALA A 412     119.257 119.431 518.274  0.45297.32           C
ATOM   2652  CB  ALA A 412     120.100 120.347 519.183  1.00297.32           C
ATOM   2653  C   ALA A 412     118.059 118.781 518.872  1.00297.32           C
ATOM   2654  O   ALA A 412     116.941 118.894 518.371  1.00297.32           O
ATOM   2655  N   ARG A 413     118.302 118.062 519.980  1.00999.99           N
ATOM   2656  CA  ARG A 413     117.285 117.365 520.706  0.85999.99           C
ATOM   2657  CB  ARG A 413     117.826 116.174 521.527  1.00999.99           C
ATOM   2658  CG  ARG A 413     118.547 115.064 520.757  1.00999.99           C
ATOM   2659  CD  ARG A 413     119.120 114.016 521.721  1.00999.99           C
ATOM   2660  NE  ARG A 413     119.942 114.759 522.721  1.00999.99           N
ATOM   2661  CZ  ARG A 413     120.431 114.145 523.840  1.00999.99           C
ATOM   2662  NH1 ARG A 413     120.270 112.804 524.034  1.00999.99           N
ATOM   2663  NH2 ARG A 413     121.083 114.892 524.779  1.00999.99           N
ATOM   2664  C   ARG A 413     116.755 118.290 521.761  1.00999.99           C
ATOM   2665  O   ARG A 413     117.284 119.380 521.971  1.00999.99           O
ATOM   2666  N   GLY A 414     115.674 117.862 522.450  1.00 49.72           N
ATOM   2667  CA  GLY A 414     115.110 118.633 523.526  0.85 49.72           C
ATOM   2668  C   GLY A 414     115.968 118.437 524.727  1.00 49.72           C
ATOM   2669  O   GLY A 414     116.699 117.454 524.835  1.00 49.72           O
ATOM   2670  N   GLN A 415     115.893 119.395 525.668  1.00249.64           N
ATOM   2671  CA  GLN A 415     116.608 119.259 526.897  0.15249.64           C
ATOM   2672  CB  GLN A 415     117.221 120.562 527.433  1.00249.64           C
ATOM   2673  CG  GLN A 415     116.190 121.637 527.768  1.00249.64           C
ATOM   2674  CD  GLN A 415     116.955 122.818 528.348  1.00249.64           C
ATOM   2675  OE1 GLN A 415     118.183 122.804 528.411  1.00249.64           O
ATOM   2676  NE2 GLN A 415     116.214 123.868 528.791  1.00249.64           N
ATOM   2677  C   GLN A 415     115.601 118.749 527.857  1.00249.64           C
ATOM   2678  O   GLN A 415     114.435 118.583 527.511  1.00249.64           O
ATOM   2679  N   ALA A 416     116.026 118.442 529.085  1.00205.20           N
ATOM   2680  CA  ALA A 416     115.087 117.922 530.023  0.68205.20           C
ATOM   2681  CB  ALA A 416     115.747 117.330 531.279  1.00205.20           C
ATOM   2682  C   ALA A 416     114.192 119.038 530.449  1.00205.20           C
ATOM   2683  O   ALA A 416     114.416 120.201 530.114  1.00205.20           O
ATOM   2684  N   GLY A 417     113.127 118.684 531.193  1.00 66.95           N
ATOM   2685  CA  GLY A 417     112.119 119.633 531.551  0.65 66.95           C
ATOM   2686  C   GLY A 417     112.314 120.163 532.940  1.00 66.95           C
ATOM   2687  O   GLY A 417     113.376 120.673 533.296  1.00 66.95           O
ATOM   2688  N   VAL A 418     111.235 120.060 533.745  1.00238.09           N
ATOM   2689  CA  VAL A 418     111.145 120.652 535.051  0.25238.09           C
ATOM   2690  CB  VAL A 418     109.823 121.332 535.268  1.00238.09           C
ATOM   2691  CG1 VAL A 418     109.654 122.642 534.487  1.00238.09           C
ATOM   2692  CG2 VAL A 418     108.711 120.353 535.673  1.00238.09           C
ATOM   2693  C   VAL A 418     111.277 119.625 536.140  1.00238.09           C
ATOM   2694  O   VAL A 418     111.488 118.441 535.891  1.00238.09           O
ATOM   2695  N   MET A 419     111.180 120.111 537.401  1.00300.34           N
ATOM   2696  CA  MET A 419     111.373 119.331 538.599  0.18300.34           C
ATOM   2697  CB  MET A 419     112.260 120.106 539.595  1.00300.34           C
ATOM   2698  CG  MET A 419     111.664 121.456 540.014  1.00300.34           C
ATOM   2699  SD  MET A 419     110.525 121.382 541.426  1.00300.34           S
ATOM   2700  CE  MET A 419     111.906 121.578 542.593  1.00300.34           C
ATOM   2701  C   MET A 419     110.056 119.007 539.253  1.00300.34           C
ATOM   2702  O   MET A 419     109.015 119.553 538.891  1.00300.34           O
ATOM   2703  N   GLY A 420     110.089 118.067 540.232  1.00 82.13           N
ATOM   2704  CA  GLY A 420     108.907 117.634 540.937  0.26 82.13           C
ATOM   2705  C   GLY A 420     109.023 118.075 542.395  1.00 82.13           C
ATOM   2706  O   GLY A 420     110.124 118.280 542.903  1.00 82.13           O
ATOM   2707  N   PHE A 421     107.862 118.235 543.089  1.00198.87           N
ATOM   2708  CA  PHE A 421     107.736 118.849 544.405  0.73198.87           C
ATOM   2709  CB  PHE A 421     106.270 119.131 544.783  1.00198.87           C
ATOM   2710  CG  PHE A 421     105.634 120.051 543.801  1.00198.87           C
ATOM   2711  CD1 PHE A 421     106.117 121.324 543.608  1.00198.87           C
ATOM   2712  CD2 PHE A 421     104.520 119.643 543.104  1.00198.87           C
ATOM   2713  CE1 PHE A 421     105.512 122.169 542.709  1.00198.87           C
ATOM   2714  CE2 PHE A 421     103.911 120.486 542.205  1.00198.87           C
ATOM   2715  CZ  PHE A 421     104.409 121.750 542.004  1.00198.87           C
ATOM   2716  C   PHE A 421     108.245 118.172 545.677  1.00198.87           C
ATOM   2717  O   PHE A 421     109.071 118.749 546.383  1.00198.87           O
ATOM   2718  N   HYP A 422     107.819 116.971 545.973  1.00345.16           N
ATOM   2719  CD  HYP A 422     107.101 116.188 545.010  1.00345.16           C
ATOM   2720  CA  HYP A 422     107.916 116.259 547.239  0.35345.16           C
ATOM   2721  CB  HYP A 422     106.586 115.439 547.213  1.00345.16           C
ATOM   2722  CG  HYP A 422     105.916 116.079 545.949  1.00345.16           C
ATOM   2723  OE  HYP A 422     104.839 115.306 545.414  1.00345.16           O
ATOM   2724  C   HYP A 422     107.830 116.965 548.573  1.00345.16           C
ATOM   2725  O   HYP A 422     108.207 118.130 548.690  1.00345.16           O
ATOM   2726  N   GLY A 423     107.254 116.225 549.568  1.00190.56           N
ATOM   2727  CA  GLY A 423     106.763 116.709 550.845  0.16190.56           C
ATOM   2728  C   GLY A 423     105.495 115.937 551.136  1.00190.56           C
ATOM   2729  O   GLY A 423     105.129 115.170 550.247  1.00190.56           O
ATOM   2730  N   PRO A 424     104.738 115.987 552.239  1.00241.57           N
ATOM   2731  CA  PRO A 424     104.957 116.690 553.499  0.67241.57           C
ATOM   2732  CD  PRO A 424     103.316 115.724 552.057  1.00241.57           C
ATOM   2733  CB  PRO A 424     103.572 117.035 554.036  1.00241.57           C
ATOM   2734  CG  PRO A 424     102.678 115.949 553.433  1.00241.57           C
ATOM   2735  C   PRO A 424     105.603 115.773 554.487  1.00241.57           C
ATOM   2736  O   PRO A 424     106.113 114.714 554.123  1.00241.57           O
ATOM   2737  N   LYS A 425     105.532 116.206 555.762  1.00276.41           N
ATOM   2738  CA  LYS A 425     106.062 115.554 556.923  0.15276.41           C
ATOM   2739  CB  LYS A 425     106.033 116.464 558.166  1.00276.41           C
ATOM   2740  CG  LYS A 425     106.644 117.855 557.963  1.00276.41           C
ATOM   2741  CD  LYS A 425     108.079 117.796 557.451  1.00276.41           C
ATOM   2742  CE  LYS A 425     108.132 117.674 555.928  1.00276.41           C
ATOM   2743  NZ  LYS A 425     109.332 116.922 555.511  1.00276.41           N
ATOM   2744  C   LYS A 425     105.175 114.403 557.291  1.00276.41           C
ATOM   2745  O   LYS A 425     104.165 114.138 556.640  1.00276.41           O
ATOM   2746  N   GLY A 426     105.568 113.681 558.363  1.00 80.39           N
ATOM   2747  CA  GLY A 426     104.821 112.561 558.864  0.38 80.39           C
ATOM   2748  C   GLY A 426     103.998 113.030 560.043  1.00 80.39           C
ATOM   2749  O   GLY A 426     103.438 114.125 560.015  1.00 80.39           O
ATOM   2750  N   ALA A 427     103.910 112.208 561.122  1.00238.06           N
ATOM   2751  CA  ALA A 427     103.044 112.527 562.237  0.78238.06           C
ATOM   2752  CB  ALA A 427     101.971 111.460 562.512  1.00238.06           C
ATOM   2753  C   ALA A 427     103.811 112.660 563.525  1.00238.06           C
ATOM   2754  O   ALA A 427     105.017 112.431 563.595  1.00238.06           O
ATOM   2755  N   ALA A 428     103.064 113.070 564.580  1.00216.60           N
ATOM   2756  CA  ALA A 428     103.543 113.333 565.915  0.32216.60           C
ATOM   2757  CB  ALA A 428     102.503 114.048 566.795  1.00216.60           C
ATOM   2758  C   ALA A 428     103.878 112.058 566.622  1.00216.60           C
ATOM   2759  O   ALA A 428     103.520 110.964 566.189  1.00216.60           O
ATOM   2760  N   GLY A 429     104.612 112.204 567.747  1.00 78.84           N
ATOM   2761  CA  GLY A 429     105.047 111.094 568.544  0.16 78.84           C
ATOM   2762  C   GLY A 429     104.092 110.896 569.696  1.00 78.84           C
ATOM   2763  O   GLY A 429     102.892 111.139 569.580  1.00 78.84           O
ATOM   2764  N   GLU A 430     104.638 110.428 570.844  1.00232.97           N
ATOM   2765  CA  GLU A 430     103.895 110.060 572.028  0.79232.97           C
ATOM   2766  CB  GLU A 430     104.605 108.938 572.814  1.00232.97           C
ATOM   2767  CG  GLU A 430     106.017 109.325 573.256  1.00232.97           C
ATOM   2768  CD  GLU A 430     106.506 108.275 574.244  1.00232.97           C
ATOM   2769  OE1 GLU A 430     105.851 108.124 575.311  1.00232.97           O
ATOM   2770  OE2 GLU A 430     107.535 107.611 573.951  1.00232.97           O
ATOM   2771  C   GLU A 430     103.716 111.225 572.983  1.00232.97           C
ATOM   2772  O   GLU A 430     104.240 112.313 572.748  1.00232.97           O
ATOM   2773  N   HYP A 431     102.950 111.024 574.057  1.00363.52           N
ATOM   2774  CD  HYP A 431     102.242 109.777 574.319  1.00363.52           C
ATOM   2775  CA  HYP A 431     102.663 112.002 575.069  0.49363.52           C
ATOM   2776  CB  HYP A 431     101.503 111.497 575.910  1.00363.52           C
ATOM   2777  CG  HYP A 431     101.943 109.997 575.822  1.00363.52           C
ATOM   2778  OE  HYP A 431     103.082 109.733 576.646  1.00363.52           O
ATOM   2779  C   HYP A 431     103.854 112.251 575.941  1.00363.52           C
ATOM   2780  O   HYP A 431     103.744 113.064 576.857  1.00363.52           O
ATOM   2781  N   GLY A 432     105.003 111.611 575.671  1.00118.92           N
ATOM   2782  CA  GLY A 432     106.212 112.162 576.207  0.35118.92           C
ATOM   2783  C   GLY A 432     106.443 111.643 577.588  1.00118.92           C
ATOM   2784  O   GLY A 432     105.995 110.558 577.955  1.00118.92           O
ATOM   2785  N   LYS A 433     107.175 112.447 578.384  1.00305.75           N
ATOM   2786  CA  LYS A 433     107.602 112.062 579.696  0.84305.75           C
ATOM   2787  CB  LYS A 433     108.610 113.040 580.306  1.00305.75           C
ATOM   2788  CG  LYS A 433     109.354 112.601 581.559  1.00305.75           C
ATOM   2789  CD  LYS A 433     110.367 113.692 581.896  1.00305.75           C
ATOM   2790  CE  LYS A 433     111.291 113.971 580.707  1.00305.75           C
ATOM   2791  NZ  LYS A 433     111.741 115.381 580.714  1.00305.75           N
ATOM   2792  C   LYS A 433     106.448 111.995 580.632  1.00305.75           C
ATOM   2793  O   LYS A 433     105.426 112.658 580.463  1.00305.75           O
ATOM   2794  N   ALA A 434     106.619 111.138 581.652  1.00189.54           N
ATOM   2795  CA  ALA A 434     105.656 110.930 582.685  0.69189.54           C
ATOM   2796  CB  ALA A 434     105.767 109.553 583.362  1.00189.54           C
ATOM   2797  C   ALA A 434     105.896 111.947 583.761  1.00189.54           C
ATOM   2798  O   ALA A 434     106.707 112.860 583.607  1.00189.54           O
ATOM   2799  N   GLY A 435     105.163 111.804 584.885  1.00 82.60           N
ATOM   2800  CA  GLY A 435     105.215 112.744 585.970  0.15 82.60           C
ATOM   2801  C   GLY A 435     106.487 112.632 586.747  1.00 82.60           C
ATOM   2802  O   GLY A 435     107.279 111.707 586.573  1.00 82.60           O
ATOM   2803  N   GLU A 436     106.683 113.623 587.645  1.00205.89           N
ATOM   2804  CA  GLU A 436     107.865 113.736 588.449  0.73205.89           C
ATOM   2805  CB  GLU A 436     108.727 114.913 587.964  1.00205.89           C
ATOM   2806  CG  GLU A 436     109.165 114.677 586.512  1.00205.89           C
ATOM   2807  CD  GLU A 436     109.738 115.959 585.926  1.00205.89           C
ATOM   2808  OE1 GLU A 436     110.682 116.531 586.533  1.00205.89           O
ATOM   2809  OE2 GLU A 436     109.231 116.384 584.853  1.00205.89           O
ATOM   2810  C   GLU A 436     107.419 113.943 589.868  1.00205.89           C
ATOM   2811  O   GLU A 436     106.231 114.125 590.129  1.00205.89           O
ATOM   2812  N   ARG A 437     108.368 113.908 590.829  1.00169.22           N
ATOM   2813  CA  ARG A 437     108.019 113.983 592.224  0.36169.22           C
ATOM   2814  CB  ARG A 437     109.222 113.975 593.185  1.00169.22           C
ATOM   2815  CG  ARG A 437     110.098 112.721 593.108  1.00169.22           C
ATOM   2816  CD  ARG A 437     109.334 111.410 593.314  1.00169.22           C
ATOM   2817  NE  ARG A 437     108.535 111.173 592.080  1.00169.22           N
ATOM   2818  CZ  ARG A 437     107.176 111.068 592.134  1.00169.22           C
ATOM   2819  NH1 ARG A 437     106.530 111.064 593.337  1.00169.22           N
ATOM   2820  NH2 ARG A 437     106.465 110.985 590.972  1.00169.22           N
ATOM   2821  C   ARG A 437     107.296 115.255 592.489  1.00169.22           C
ATOM   2822  O   ARG A 437     107.554 116.292 591.879  1.00169.22           O
ATOM   2823  N   GLY A 438     106.345 115.166 593.435  1.00 29.93           N
ATOM   2824  CA  GLY A 438     105.564 116.285 593.851  0.16 29.93           C
ATOM   2825  C   GLY A 438     106.188 116.779 595.112  1.00 29.93           C
ATOM   2826  O   GLY A 438     107.383 117.066 595.154  1.00 29.93           O
ATOM   2827  N   VAL A 439     105.381 116.897 596.182  1.00305.74           N
ATOM   2828  CA  VAL A 439     105.899 117.422 597.405  0.40305.74           C
ATOM   2829  CB  VAL A 439     106.648 118.732 597.347  1.00305.74           C
ATOM   2830  CG1 VAL A 439     105.736 119.911 596.990  1.00305.74           C
ATOM   2831  CG2 VAL A 439     107.968 118.733 598.137  1.00305.74           C
ATOM   2832  C   VAL A 439     105.320 116.773 598.639  1.00305.74           C
ATOM   2833  O   VAL A 439     104.787 115.675 598.482  1.00305.74           O
ATOM   2834  N   HYP A 440     105.349 117.275 599.857  1.00285.42           N
ATOM   2835  CD  HYP A 440     106.016 118.452 600.334  1.00285.42           C
ATOM   2836  CA  HYP A 440     104.768 116.611 600.964  0.65285.42           C
ATOM   2837  CB  HYP A 440     105.815 116.772 602.097  1.00285.42           C
ATOM   2838  CG  HYP A 440     106.867 117.648 601.319  1.00285.42           C
ATOM   2839  OE  HYP A 440     107.821 116.823 600.647  1.00285.42           O
ATOM   2840  C   HYP A 440     103.418 117.184 601.206  1.00285.42           C
ATOM   2841  O   HYP A 440     103.108 118.236 600.648  1.00285.42           O
ATOM   2842  N   GLY A 441     102.592 116.504 602.016  1.00 32.85           N
ATOM   2843  CA  GLY A 441     101.221 116.886 602.105  0.49 32.85           C
ATOM   2844  C   GLY A 441     101.040 117.740 603.326  1.00 32.85           C
ATOM   2845  O   GLY A 441     101.923 118.449 603.806  1.00 32.85           O
ATOM   2846  N   PRO A 442      99.824 117.642 603.775  1.00216.47           N
ATOM   2847  CA  PRO A 442      99.314 118.327 604.943  0.45216.47           C
ATOM   2848  CD  PRO A 442      98.781 117.398 602.795  1.00216.47           C
ATOM   2849  CB  PRO A 442      97.792 118.166 604.819  1.00216.47           C
ATOM   2850  CG  PRO A 442      97.537 118.112 603.311  1.00216.47           C
ATOM   2851  C   PRO A 442      99.844 117.691 606.195  1.00216.47           C
ATOM   2852  O   PRO A 442     100.749 116.863 606.097  1.00216.47           O
ATOM   2853  N   HYP A 443      99.314 118.046 607.348  1.00299.51           N
ATOM   2854  CD  HYP A 443      98.370 119.113 607.531  1.00299.51           C
ATOM   2855  CA  HYP A 443      99.661 117.506 608.617  0.85299.51           C
ATOM   2856  CB  HYP A 443      99.621 118.714 609.588  1.00299.51           C
ATOM   2857  CG  HYP A 443      99.292 119.828 608.522  1.00299.51           C
ATOM   2858  OE  HYP A 443      98.681 120.991 609.086  1.00299.51           O
ATOM   2859  C   HYP A 443      98.802 116.318 608.821  1.00299.51           C
ATOM   2860  O   HYP A 443      97.623 116.455 609.141  1.00299.51           O
ATOM   2861  N   GLY A 444      99.408 115.138 608.599  1.00 52.93           N
ATOM   2862  CA  GLY A 444      98.670 113.959 608.297  0.81 52.93           C
ATOM   2863  C   GLY A 444      98.064 113.490 609.569  1.00 52.93           C
ATOM   2864  O   GLY A 444      98.095 114.184 610.584  1.00 52.93           O
ATOM   2865  N   ALA A 445      97.482 112.281 609.530  1.00180.19           N
ATOM   2866  CA  ALA A 445      96.845 111.748 610.691  0.63180.19           C
ATOM   2867  CB  ALA A 445      96.133 110.409 610.453  1.00180.19           C
ATOM   2868  C   ALA A 445      97.903 111.516 611.710  1.00180.19           C
ATOM   2869  O   ALA A 445      99.094 111.505 611.403  1.00180.19           O
ATOM   2870  N   VAL A 446      97.477 111.368 612.977  1.00 75.70           N
ATOM   2871  CA  VAL A 446      98.419 111.143 614.025  0.82 75.70           C
ATOM   2872  CB  VAL A 446      98.343 112.167 615.115  1.00 75.70           C
ATOM   2873  CG1 VAL A 446      99.443 111.869 616.151  1.00 75.70           C
ATOM   2874  CG2 VAL A 446      98.460 113.550 614.452  1.00 75.70           C
ATOM   2875  C   VAL A 446      98.066 109.796 614.572  1.00 75.70           C
ATOM   2876  O   VAL A 446      97.047 109.221 614.192  1.00 75.70           O
ATOM   2877  N   GLY A 447      98.912 109.233 615.453  1.00 33.36           N
ATOM   2878  CA  GLY A 447      98.662 107.905 615.922  0.85 33.36           C
ATOM   2879  C   GLY A 447      97.782 107.936 617.125  1.00 33.36           C
ATOM   2880  O   GLY A 447      97.148 108.925 617.491  1.00 33.36           O
ATOM   2881  N   PRO A 448      97.758 106.771 617.700  1.00224.84           N
ATOM   2882  CA  PRO A 448      96.995 106.507 618.889  0.65224.84           C
ATOM   2883  CD  PRO A 448      97.908 105.579 616.875  1.00224.84           C
ATOM   2884  CB  PRO A 448      97.046 104.983 619.042  1.00224.84           C
ATOM   2885  CG  PRO A 448      97.136 104.470 617.598  1.00224.84           C
ATOM   2886  C   PRO A 448      97.677 107.193 620.017  1.00224.84           C
ATOM   2887  O   PRO A 448      98.723 107.794 619.788  1.00224.84           O
ATOM   2888  N   ALA A 449      97.096 107.146 621.231  1.00204.77           N
ATOM   2889  CA  ALA A 449      97.728 107.791 622.343  0.77204.77           C
ATOM   2890  CB  ALA A 449      96.799 108.706 623.156  1.00204.77           C
ATOM   2891  C   ALA A 449      98.240 106.733 623.264  1.00204.77           C
ATOM   2892  O   ALA A 449      97.829 105.576 623.196  1.00204.77           O
ATOM   2893  N   GLY A 450      99.190 107.119 624.140  1.00 78.67           N
ATOM   2894  CA  GLY A 450      99.789 106.187 625.051  0.85 78.67           C
ATOM   2895  C   GLY A 450      98.908 106.069 626.252  1.00 78.67           C
ATOM   2896  O   GLY A 450      97.772 106.541 626.261  1.00 78.67           O
ATOM   2897  N   LYS A 451      99.439 105.417 627.307  1.00326.88           N
ATOM   2898  CA  LYS A 451      98.679 105.143 628.491  0.40326.88           C
ATOM   2899  CB  LYS A 451      98.703 103.652 628.846  1.00326.88           C
ATOM   2900  CG  LYS A 451      97.854 103.266 630.056  1.00326.88           C
ATOM   2901  CD  LYS A 451      98.152 101.827 630.481  1.00326.88           C
ATOM   2902  CE  LYS A 451      97.423 101.375 631.746  1.00326.88           C
ATOM   2903  NZ  LYS A 451      97.489 102.431 632.782  1.00326.88           N
ATOM   2904  C   LYS A 451      99.315 105.826 629.668  1.00326.88           C
ATOM   2905  O   LYS A 451     100.538 105.910 629.763  1.00326.88           O
ATOM   2906  N   ASP A 452      98.469 106.321 630.598  1.00256.83           N
ATOM   2907  CA  ASP A 452      98.901 106.839 631.870  0.83256.83           C
ATOM   2908  CB  ASP A 452      99.644 105.757 632.680  1.00256.83           C
ATOM   2909  CG  ASP A 452      99.597 106.062 634.173  1.00256.83           C
ATOM   2910  OD1 ASP A 452      98.909 107.036 634.577  1.00256.83           O
ATOM   2911  OD2 ASP A 452     100.236 105.293 634.938  1.00256.83           O
ATOM   2912  C   ASP A 452      99.807 108.029 631.709  1.00256.83           C
ATOM   2913  O   ASP A 452     100.366 108.282 630.643  1.00256.83           O
ATOM   2914  N   GLY A 453      99.941 108.808 632.806  1.00105.57           N
ATOM   2915  CA  GLY A 453     100.764 109.980 632.874  0.62105.57           C
ATOM   2916  C   GLY A 453     100.637 110.461 634.285  1.00105.57           C
ATOM   2917  O   GLY A 453     100.419 109.659 635.191  1.00105.57           O
ATOM   2918  N   GLU A 454     100.777 111.781 634.530  1.00266.81           N
ATOM   2919  CA  GLU A 454     100.645 112.220 635.886  0.36266.81           C
ATOM   2920  CB  GLU A 454     101.458 113.470 636.267  1.00266.81           C
ATOM   2921  CG  GLU A 454     101.253 113.836 637.743  1.00266.81           C
ATOM   2922  CD  GLU A 454     102.086 115.066 638.075  1.00266.81           C
ATOM   2923  OE1 GLU A 454     101.619 116.197 637.777  1.00266.81           O
ATOM   2924  OE2 GLU A 454     103.199 114.889 638.639  1.00266.81           O
ATOM   2925  C   GLU A 454      99.222 112.545 636.180  1.00266.81           C
ATOM   2926  O   GLU A 454      98.518 113.147 635.371  1.00266.81           O
ATOM   2927  N   ALA A 455      98.771 112.132 637.379  1.00281.58           N
ATOM   2928  CA  ALA A 455      97.434 112.406 637.801  0.81281.58           C
ATOM   2929  CB  ALA A 455      96.478 111.217 637.578  1.00281.58           C
ATOM   2930  C   ALA A 455      97.479 112.699 639.267  1.00281.58           C
ATOM   2931  O   ALA A 455      98.302 112.149 639.997  1.00281.58           O
ATOM   2932  N   GLY A 456      96.574 113.589 639.730  1.00105.57           N
ATOM   2933  CA  GLY A 456      96.472 113.886 641.131  0.85105.57           C
ATOM   2934  C   GLY A 456      97.570 114.792 641.600  1.00105.57           C
ATOM   2935  O   GLY A 456      98.335 114.437 642.496  1.00105.57           O
ATOM   2936  N   ALA A 457      97.680 115.993 641.003  1.00 56.89           N
ATOM   2937  CA  ALA A 457      98.666 116.937 641.445  0.48 56.89           C
ATOM   2938  CB  ALA A 457      98.657 118.249 640.645  1.00 56.89           C
ATOM   2939  C   ALA A 457      98.374 117.300 642.877  1.00 56.89           C
ATOM   2940  O   ALA A 457      99.290 117.412 643.690  1.00 56.89           O
ATOM   2941  N   GLN A 458      97.084 117.487 643.230  1.00235.87           N
ATOM   2942  CA  GLN A 458      96.727 117.890 644.569  0.76235.87           C
ATOM   2943  CB  GLN A 458      95.626 118.965 644.623  1.00235.87           C
ATOM   2944  CG  GLN A 458      94.304 118.496 644.005  1.00235.87           C
ATOM   2945  CD  GLN A 458      93.238 119.543 644.304  1.00235.87           C
ATOM   2946  OE1 GLN A 458      92.808 119.691 645.446  1.00235.87           O
ATOM   2947  NE2 GLN A 458      92.794 120.290 643.258  1.00235.87           N
ATOM   2948  C   GLN A 458      96.171 116.712 645.308  1.00235.87           C
ATOM   2949  O   GLN A 458      96.061 115.612 644.768  1.00235.87           O
ATOM   2950  N   GLY A 459      95.840 116.935 646.600  1.00 92.87           N
ATOM   2951  CA  GLY A 459      95.233 115.938 647.441  0.81 92.87           C
ATOM   2952  C   GLY A 459      94.309 116.704 648.342  1.00 92.87           C
ATOM   2953  O   GLY A 459      94.713 117.755 648.828  1.00 92.87           O
ATOM   2954  N   PRO A 460      93.087 116.251 648.560  1.00178.59           N
ATOM   2955  CA  PRO A 460      92.133 116.927 649.404  0.36178.59           C
ATOM   2956  CD  PRO A 460      92.738 114.846 648.399  1.00178.59           C
ATOM   2957  CB  PRO A 460      90.852 116.123 649.216  1.00178.59           C
ATOM   2958  CG  PRO A 460      91.385 114.686 649.119  1.00178.59           C
ATOM   2959  C   PRO A 460      92.526 116.892 650.853  1.00178.59           C
ATOM   2960  O   PRO A 460      92.500 115.815 651.445  1.00178.59           O
ATOM   2961  N   HYP A 461      92.880 118.018 651.405  1.00361.46           N
ATOM   2962  CD  HYP A 461      93.229 119.180 650.606  1.00361.46           C
ATOM   2963  CA  HYP A 461      93.061 118.290 652.793  0.85361.46           C
ATOM   2964  CB  HYP A 461      93.857 119.571 652.932  1.00361.46           C
ATOM   2965  CG  HYP A 461      93.128 120.238 651.726  1.00361.46           C
ATOM   2966  OE  HYP A 461      91.766 120.500 652.076  1.00361.46           O
ATOM   2967  C   HYP A 461      93.003 117.346 653.954  1.00361.46           C
ATOM   2968  O   HYP A 461      93.309 116.163 653.820  1.00361.46           O
ATOM   2969  N   GLY A 462      92.600 117.925 655.118  1.00 96.91           N
ATOM   2970  CA  GLY A 462      91.951 117.210 656.186  0.85 96.91           C
ATOM   2971  C   GLY A 462      92.398 117.776 657.510  1.00 96.91           C
ATOM   2972  O   GLY A 462      93.565 118.114 657.701  1.00 96.91           O
ATOM   2973  N   PRO A 463      91.459 117.893 658.423  1.00241.14           N
ATOM   2974  CA  PRO A 463      91.748 118.407 659.751  0.15241.14           C
ATOM   2975  CD  PRO A 463      90.115 118.252 657.996  1.00241.14           C
ATOM   2976  CB  PRO A 463      90.421 118.960 660.266  1.00241.14           C
ATOM   2977  CG  PRO A 463      89.651 119.322 658.989  1.00241.14           C
ATOM   2978  C   PRO A 463      92.211 117.272 660.602  1.00241.14           C
ATOM   2979  O   PRO A 463      92.164 116.125 660.160  1.00241.14           O
ATOM   2980  N   ALA A 464      92.681 117.587 661.823  1.00287.72           N
ATOM   2981  CA  ALA A 464      93.049 116.587 662.776  0.85287.72           C
ATOM   2982  CB  ALA A 464      94.469 116.473 663.349  1.00287.72           C
ATOM   2983  C   ALA A 464      91.909 116.027 663.572  1.00287.72           C
ATOM   2984  O   ALA A 464      90.795 116.546 663.515  1.00287.72           O
ATOM   2985  N   GLY A 465      92.152 114.938 664.331  1.00 69.27           N
ATOM   2986  CA  GLY A 465      91.086 114.301 665.051  0.62 69.27           C
ATOM   2987  C   GLY A 465      91.204 114.480 666.534  1.00 69.27           C
ATOM   2988  O   GLY A 465      91.215 115.584 667.076  1.00 69.27           O
ATOM   2989  N   PRO A 466      91.264 113.340 667.178  1.00233.63           N
ATOM   2990  CA  PRO A 466      91.376 113.236 668.613  0.15233.63           C
ATOM   2991  CD  PRO A 466      90.776 112.108 666.573  1.00233.63           C
ATOM   2992  CB  PRO A 466      91.285 111.732 668.894  1.00233.63           C
ATOM   2993  CG  PRO A 466      90.411 111.197 667.749  1.00233.63           C
ATOM   2994  C   PRO A 466      92.663 113.823 669.054  1.00233.63           C
ATOM   2995  O   PRO A 466      93.484 114.190 668.220  1.00233.63           O
ATOM   2996  N   ALA A 467      92.820 113.971 670.377  1.00210.03           N
ATOM   2997  CA  ALA A 467      94.004 114.549 670.925  0.84210.03           C
ATOM   2998  CB  ALA A 467      93.956 116.079 671.030  1.00210.03           C
ATOM   2999  C   ALA A 467      94.104 114.013 672.315  1.00210.03           C
ATOM   3000  O   ALA A 467      93.530 112.972 672.632  1.00210.03           O
ATOM   3001  N   GLY A 468      94.861 114.712 673.179  1.00 71.83           N
ATOM   3002  CA  GLY A 468      95.067 114.241 674.517  0.73 71.83           C
ATOM   3003  C   GLY A 468      93.745 114.122 675.200  1.00 71.83           C
ATOM   3004  O   GLY A 468      92.820 114.893 674.952  1.00 71.83           O
ATOM   3005  N   GLU A 469     107.922 118.906   0.390  1.00212.89           N
ATOM   3006  CA  GLU A 469     106.724 118.673   1.139  0.76212.89           C
ATOM   3007  CB  GLU A 469     106.107 117.299   0.845  1.00212.89           C
ATOM   3008  CG  GLU A 469     107.136 116.171   0.943  1.00212.89           C
ATOM   3009  CD  GLU A 469     106.426 114.860   0.647  1.00212.89           C
ATOM   3010  OE1 GLU A 469      91.402 109.015 675.333  1.00212.89           O
ATOM   3011  OE2 GLU A 469     106.615 113.896   1.435  1.00212.89           O
ATOM   3012  C   GLU A 469     107.085 118.714   2.582  1.00212.89           C
ATOM   3013  O   GLU A 469     107.847 117.867   3.049  1.00212.89           O
ATOM   3014  N   ARG A 470     106.513 119.701   3.311  1.00999.99           N
ATOM   3015  CA  ARG A 470     106.790 119.901   4.706  0.96999.99           C
ATOM   3016  CB  ARG A 470     106.030 118.949   5.665  1.00999.99           C
ATOM   3017  CG  ARG A 470     106.233 117.453   5.428  1.00999.99           C
ATOM   3018  CD  ARG A 470     105.509 116.576   6.463  1.00999.99           C
ATOM   3019  NE  ARG A 470     104.024 116.652   6.283  1.00999.99           N
ATOM   3020  CZ  ARG A 470     103.272 117.551   6.986  1.00999.99           C
ATOM   3021  NH1 ARG A 470     103.868 118.521   7.739  1.00999.99           N
ATOM   3022  NH2 ARG A 470     101.908 117.472   6.956  1.00999.99           N
ATOM   3023  C   ARG A 470     108.267 119.827   4.886  1.00999.99           C
ATOM   3024  O   ARG A 470     109.022 120.192   3.987  1.00999.99           O
ATOM   3025  N   GLY A 471     108.729 119.381   6.062  1.00 80.54           N
ATOM   3026  CA  GLY A 471     110.143 119.326   6.258  1.00 80.54           C
ATOM   3027  C   GLY A 471     110.360 118.716   7.600  1.00 80.54           C
ATOM   3028  O   GLY A 471     109.563 117.907   8.070  1.00 80.54           O
ATOM   3029  N   GLU A 472     111.473 119.100   8.247  1.00338.76           N
ATOM   3030  CA  GLU A 472     111.816 118.564   9.526  0.87338.76           C
ATOM   3031  CB  GLU A 472     113.181 117.889   9.760  1.00338.76           C
ATOM   3032  CG  GLU A 472     114.354 118.856   9.590  1.00338.76           C
ATOM   3033  CD  GLU A 472     115.645 118.052   9.657  1.00338.76           C
ATOM   3034  OE1 GLU A 472     116.368 118.021   8.626  1.00338.76           O
ATOM   3035  OE2 GLU A 472     115.923 117.457  10.732  1.00338.76           O
ATOM   3036  C   GLU A 472     111.056 119.071  10.701  1.00338.76           C
ATOM   3037  O   GLU A 472     110.346 120.072  10.626  1.00338.76           O
ATOM   3038  N   GLN A 473     111.183 118.331  11.814  1.00220.25           N
ATOM   3039  CA  GLN A 473     110.540 118.615  13.062  1.00220.25           C
ATOM   3040  CB  GLN A 473     110.340 117.303  13.834  1.00220.25           C
ATOM   3041  CG  GLN A 473     109.555 117.410  15.131  1.00220.25           C
ATOM   3042  CD  GLN A 473     109.407 115.987  15.654  1.00220.25           C
ATOM   3043  OE1 GLN A 473     110.360 115.392  16.155  1.00220.25           O
ATOM   3044  NE2 GLN A 473     108.181 115.415  15.514  1.00220.25           N
ATOM   3045  C   GLN A 473     111.456 119.531  13.824  1.00220.25           C
ATOM   3046  O   GLN A 473     112.595 119.753  13.414  1.00220.25           O
ATOM   3047  N   GLY A 474     110.975 120.115  14.941  1.00 52.82           N
ATOM   3048  CA  GLY A 474     111.786 121.041  15.688  1.00 52.82           C
ATOM   3049  C   GLY A 474     112.487 120.317  16.802  1.00 52.82           C
ATOM   3050  O   GLY A 474     112.553 119.089  16.835  1.00 52.82           O
ATOM   3051  N   PRO A 475     113.042 121.093  17.706  1.00226.50           N
ATOM   3052  CA  PRO A 475     113.749 120.543  18.837  0.86226.50           C
ATOM   3053  CD  PRO A 475     113.596 122.385  17.323  1.00226.50           C
ATOM   3054  CB  PRO A 475     114.679 121.646  19.336  1.00226.50           C
ATOM   3055  CG  PRO A 475     114.921 122.506  18.091  1.00226.50           C
ATOM   3056  C   PRO A 475     112.747 120.195  19.887  1.00226.50           C
ATOM   3057  O   PRO A 475     111.548 120.302  19.630  1.00226.50           O
ATOM   3058  N   ALA A 476     113.222 119.773  21.074  1.00180.48           N
ATOM   3059  CA  ALA A 476     112.342 119.432  22.152  0.79180.48           C
ATOM   3060  CB  ALA A 476     113.039 118.745  23.340  1.00180.48           C
ATOM   3061  C   ALA A 476     111.736 120.694  22.671  1.00180.48           C
ATOM   3062  O   ALA A 476     112.209 121.793  22.386  1.00180.48           O
ATOM   3063  N   GLY A 477     110.647 120.550  23.453  1.00 65.22           N
ATOM   3064  CA  GLY A 477     109.972 121.683  24.010  0.79 65.22           C
ATOM   3065  C   GLY A 477     110.818 122.138  25.161  1.00 65.22           C
ATOM   3066  O   GLY A 477     112.016 121.858  25.186  1.00 65.22           O
ATOM   3067  N   SER A 478     110.249 122.862  26.152  1.00163.14           N
ATOM   3068  CA  SER A 478     111.144 123.388  27.145  0.79163.14           C
ATOM   3069  CB  SER A 478     111.140 124.926  27.172  1.00163.14           C
ATOM   3070  OG  SER A 478     111.554 125.430  25.911  1.00163.14           O
ATOM   3071  C   SER A 478     110.820 122.942  28.548  1.00163.14           C
ATOM   3072  O   SER A 478     109.727 123.150  29.067  1.00163.14           O
ATOM   3073  N   HYP A 479     111.805 122.332  29.162  1.00337.81           N
ATOM   3074  CD  HYP A 479     113.081 122.096  28.525  1.00337.81           C
ATOM   3075  CA  HYP A 479     111.852 121.902  30.521  0.79337.81           C
ATOM   3076  CB  HYP A 479     113.035 122.720  31.007  1.00337.81           C
ATOM   3077  CG  HYP A 479     113.947 122.303  29.809  1.00337.81           C
ATOM   3078  OE  HYP A 479     115.123 123.088  29.596  1.00337.81           O
ATOM   3079  C   HYP A 479     110.657 121.909  31.410  1.00337.81           C
ATOM   3080  O   HYP A 479     109.606 121.401  31.022  1.00337.81           O
ATOM   3081  N   GLY A 480     110.829 122.460  32.633  1.00 60.89           N
ATOM   3082  CA  GLY A 480     109.938 122.135  33.705  0.79 60.89           C
ATOM   3083  C   GLY A 480     110.334 122.917  34.921  1.00 60.89           C
ATOM   3084  O   GLY A 480     111.022 123.933  34.827  1.00 60.89           O
ATOM   3085  N   PHE A 481     109.887 122.448  36.106  1.00148.43           N
ATOM   3086  CA  PHE A 481     110.157 123.121  37.343  0.79148.43           C
ATOM   3087  CB  PHE A 481     109.100 124.179  37.689  1.00148.43           C
ATOM   3088  CG  PHE A 481     109.261 125.218  36.635  1.00148.43           C
ATOM   3089  CD1 PHE A 481     110.196 126.215  36.794  1.00148.43           C
ATOM   3090  CD2 PHE A 481     108.510 125.181  35.482  1.00148.43           C
ATOM   3091  CE1 PHE A 481     110.368 127.173  35.824  1.00148.43           C
ATOM   3092  CE2 PHE A 481     108.679 126.139  34.510  1.00148.43           C
ATOM   3093  CZ  PHE A 481     109.608 127.137  34.680  1.00148.43           C
ATOM   3094  C   PHE A 481     110.215 122.090  38.408  1.00148.43           C
ATOM   3095  O   PHE A 481     110.357 120.902  38.130  1.00148.43           O
ATOM   3096  N   GLN A 482     110.087 122.509  39.668  1.00226.47           N
ATOM   3097  CA  GLN A 482     110.229 121.549  40.710  0.79226.47           C
ATOM   3098  CB  GLN A 482     111.470 121.923  41.545  1.00226.47           C
ATOM   3099  CG  GLN A 482     111.912 120.947  42.632  1.00226.47           C
ATOM   3100  CD  GLN A 482     113.282 121.454  43.072  1.00226.47           C
ATOM   3101  OE1 GLN A 482     114.140 121.730  42.234  1.00226.47           O
ATOM   3102  NE2 GLN A 482     113.507 121.600  44.405  1.00226.47           N
ATOM   3103  C   GLN A 482     108.990 121.575  41.546  1.00226.47           C
ATOM   3104  O   GLN A 482     108.119 122.423  41.359  1.00226.47           O
ATOM   3105  N   GLY A 483     108.881 120.617  42.486  1.00 53.96           N
ATOM   3106  CA  GLY A 483     107.701 120.505  43.292  0.79 53.96           C
ATOM   3107  C   GLY A 483     107.852 121.365  44.503  1.00 53.96           C
ATOM   3108  O   GLY A 483     108.577 122.358  44.510  1.00 53.96           O
ATOM   3109  N   LEU A 484     107.115 120.978  45.557  1.00310.29           N
ATOM   3110  CA  LEU A 484     107.038 121.678  46.803  0.79310.29           C
ATOM   3111  CB  LEU A 484     105.756 122.489  47.095  1.00310.29           C
ATOM   3112  CG  LEU A 484     105.783 123.909  46.494  1.00310.29           C
ATOM   3113  CD1 LEU A 484     106.076 124.046  44.993  1.00310.29           C
ATOM   3114  CD2 LEU A 484     105.010 124.980  47.275  1.00310.29           C
ATOM   3115  C   LEU A 484     107.989 121.235  47.894  1.00310.29           C
ATOM   3116  O   LEU A 484     108.675 120.232  47.702  1.00310.29           O
ATOM   3117  N   HYP A 485     108.104 121.906  49.028  1.00304.31           N
ATOM   3118  CD  HYP A 485     107.475 123.156  49.350  1.00304.31           C
ATOM   3119  CA  HYP A 485     108.987 121.554  50.091  0.86304.31           C
ATOM   3120  CB  HYP A 485     109.618 122.915  50.494  1.00304.31           C
ATOM   3121  CG  HYP A 485     108.820 123.852  49.512  1.00304.31           C
ATOM   3122  OE  HYP A 485     108.662 125.191  49.989  1.00304.31           O
ATOM   3123  C   HYP A 485     108.246 120.858  51.183  1.00304.31           C
ATOM   3124  O   HYP A 485     108.857 120.092  51.926  1.00304.31           O
ATOM   3125  N   GLY A 486     106.929 121.116  51.301  1.00 96.41           N
ATOM   3126  CA  GLY A 486     106.121 120.360  52.208  1.00 96.41           C
ATOM   3127  C   GLY A 486     105.916 121.140  53.472  1.00 96.41           C
ATOM   3128  O   GLY A 486     106.585 122.128  53.775  1.00 96.41           O
ATOM   3129  N   PRO A 487     104.962 120.631  54.205  1.00142.77           N
ATOM   3130  CA  PRO A 487     104.514 121.148  55.475  1.00142.77           C
ATOM   3131  CD  PRO A 487     104.517 119.266  53.985  1.00142.77           C
ATOM   3132  CB  PRO A 487     103.380 120.210  55.881  1.00142.77           C
ATOM   3133  CG  PRO A 487     103.834 118.861  55.297  1.00142.77           C
ATOM   3134  C   PRO A 487     105.622 121.020  56.471  1.00142.77           C
ATOM   3135  O   PRO A 487     106.604 120.334  56.191  1.00142.77           O
ATOM   3136  N   ALA A 488     105.485 121.698  57.628  1.00195.37           N
ATOM   3137  CA  ALA A 488     106.459 121.577  58.671  1.00195.37           C
ATOM   3138  CB  ALA A 488     106.289 122.554  59.847  1.00195.37           C
ATOM   3139  C   ALA A 488     106.317 120.187  59.204  1.00195.37           C
ATOM   3140  O   ALA A 488     105.350 119.491  58.896  1.00195.37           O
ATOM   3141  N   GLY A 489     107.303 119.735  60.002  1.00 56.94           N
ATOM   3142  CA  GLY A 489     107.309 118.376  60.461  0.86 56.94           C
ATOM   3143  C   GLY A 489     106.348 118.176  61.586  1.00 56.94           C
ATOM   3144  O   GLY A 489     105.643 119.069  62.055  1.00 56.94           O
ATOM   3145  N   PRO A 490     106.350 116.928  61.969  1.00122.25           N
ATOM   3146  CA  PRO A 490     105.537 116.403  63.038  0.89122.25           C
ATOM   3147  CD  PRO A 490     106.710 115.892  61.020  1.00122.25           C
ATOM   3148  CB  PRO A 490     105.659 114.876  62.916  1.00122.25           C
ATOM   3149  CG  PRO A 490     106.783 114.637  61.890  1.00122.25           C
ATOM   3150  C   PRO A 490     106.100 116.915  64.322  1.00122.25           C
ATOM   3151  O   PRO A 490     107.141 117.569  64.303  1.00122.25           O
ATOM   3152  N   HYP A 491     105.430 116.651  65.412  1.00280.49           N
ATOM   3153  CD  HYP A 491     104.166 115.979  65.460  1.00280.49           C
ATOM   3154  CA  HYP A 491     105.787 117.079  66.714  0.96280.49           C
ATOM   3155  CB  HYP A 491     104.445 117.571  67.315  1.00280.49           C
ATOM   3156  CG  HYP A 491     103.496 117.188  66.113  1.00280.49           C
ATOM   3157  OE  HYP A 491     102.158 116.895  66.525  1.00280.49           O
ATOM   3158  C   HYP A 491     106.496 115.985  67.439  1.00280.49           C
ATOM   3159  O   HYP A 491     106.437 114.840  66.995  1.00280.49           O
ATOM   3160  N   GLY A 492     107.191 116.319  68.540  1.00 46.78           N
ATOM   3161  CA  GLY A 492     108.040 115.353  69.171  0.79 46.78           C
ATOM   3162  C   GLY A 492     107.349 114.840  70.392  1.00 46.78           C
ATOM   3163  O   GLY A 492     106.125 114.894  70.498  1.00 46.78           O
ATOM   3164  N   GLU A 493     108.141 114.322  71.356  1.00259.65           N
ATOM   3165  CA  GLU A 493     107.561 113.824  72.567  0.79259.65           C
ATOM   3166  CB  GLU A 493     107.664 112.296  72.744  1.00259.65           C
ATOM   3167  CG  GLU A 493     106.977 111.808  74.025  1.00259.65           C
ATOM   3168  CD  GLU A 493     107.022 110.287  74.064  1.00259.65           C
ATOM   3169  OE1 GLU A 493     106.961 109.663  72.972  1.00259.65           O
ATOM   3170  OE2 GLU A 493     107.113 109.729  75.190  1.00259.65           O
ATOM   3171  C   GLU A 493     108.229 114.501  73.713  1.00259.65           C
ATOM   3172  O   GLU A 493     109.263 115.149  73.560  1.00259.65           O
ATOM   3173  N   ALA A 494     107.624 114.364  74.907  1.00223.01           N
ATOM   3174  CA  ALA A 494     108.110 115.039  76.068  0.79223.01           C
ATOM   3175  CB  ALA A 494     107.334 114.687  77.350  1.00223.01           C
ATOM   3176  C   ALA A 494     109.532 114.685  76.284  1.00223.01           C
ATOM   3177  O   ALA A 494     109.986 113.585  75.971  1.00223.01           O
ATOM   3178  N   GLY A 495     110.274 115.665  76.825  1.00 80.20           N
ATOM   3179  CA  GLY A 495     111.650 115.468  77.138  0.79 80.20           C
ATOM   3180  C   GLY A 495     111.610 114.772  78.467  1.00 80.20           C
ATOM   3181  O   GLY A 495     110.629 114.103  78.789  1.00 80.20           O
ATOM   3182  N   LYS A 496     112.674 114.904  79.278  1.00268.72           N
ATOM   3183  CA  LYS A 496     112.743 114.211  80.536  0.87268.72           C
ATOM   3184  CB  LYS A 496     114.196 114.035  81.006  1.00268.72           C
ATOM   3185  CG  LYS A 496     114.996 115.334  80.919  1.00268.72           C
ATOM   3186  CD  LYS A 496     116.446 115.179  81.377  1.00268.72           C
ATOM   3187  CE  LYS A 496     117.321 116.336  80.891  1.00268.72           C
ATOM   3188  NZ  LYS A 496     116.902 117.609  81.514  1.00268.72           N
ATOM   3189  C   LYS A 496     111.961 114.930  81.594  1.00268.72           C
ATOM   3190  O   LYS A 496     111.627 116.107  81.471  1.00268.72           O
ATOM   3191  N   HYP A 497     111.635 114.190  82.633  1.00333.62           N
ATOM   3192  CD  HYP A 497     111.875 112.781  82.740  1.00333.62           C
ATOM   3193  CA  HYP A 497     110.839 114.615  83.732  0.79333.62           C
ATOM   3194  CB  HYP A 497     109.823 113.457  83.916  1.00333.62           C
ATOM   3195  CG  HYP A 497     110.368 112.498  82.791  1.00333.62           C
ATOM   3196  OE  HYP A 497     110.074 111.120  83.033  1.00333.62           O
ATOM   3197  C   HYP A 497     111.515 115.089  84.983  1.00333.62           C
ATOM   3198  O   HYP A 497     111.585 114.332  85.950  1.00333.62           O
ATOM   3199  N   GLY A 498     111.979 116.356  84.986  1.00137.35           N
ATOM   3200  CA  GLY A 498     111.531 117.262  86.009  0.79137.35           C
ATOM   3201  C   GLY A 498     112.379 117.185  87.240  1.00137.35           C
ATOM   3202  O   GLY A 498     113.166 116.260  87.438  1.00137.35           O
ATOM   3203  N   GLU A 499     112.193 118.209  88.102  1.00323.38           N
ATOM   3204  CA  GLU A 499     112.837 118.350  89.376  0.92323.38           C
ATOM   3205  CB  GLU A 499     114.361 118.558  89.538  1.00323.38           C
ATOM   3206  CG  GLU A 499     115.185 117.323  89.157  1.00323.38           C
ATOM   3207  CD  GLU A 499     116.653 117.635  89.426  1.00323.38           C
ATOM   3208  OE1 GLU A 499     116.986 117.926  90.605  1.00323.38           O
ATOM   3209  OE2 GLU A 499     117.459 117.588  88.458  1.00323.38           O
ATOM   3210  C   GLU A 499     111.903 118.730  90.476  1.00323.38           C
ATOM   3211  O   GLU A 499     110.704 118.883  90.247  1.00323.38           O
ATOM   3212  N   GLN A 500     112.416 118.889  91.709  1.00297.57           N
ATOM   3213  CA  GLN A 500     111.537 119.174  92.807  0.79297.57           C
ATOM   3214  CB  GLN A 500     111.745 118.219  93.998  1.00297.57           C
ATOM   3215  CG  GLN A 500     113.130 118.324  94.648  1.00297.57           C
ATOM   3216  CD  GLN A 500     114.188 117.777  93.694  1.00297.57           C
ATOM   3217  OE1 GLN A 500     114.321 116.565  93.526  1.00297.57           O
ATOM   3218  NE2 GLN A 500     114.975 118.688  93.062  1.00297.57           N
ATOM   3219  C   GLN A 500     111.760 120.574  93.287  1.00297.57           C
ATOM   3220  O   GLN A 500     112.594 121.309  92.760  1.00297.57           O
ATOM   3221  N   GLY A 501     110.974 120.970  94.312  1.00 55.58           N
ATOM   3222  CA  GLY A 501     110.996 122.306  94.840  0.79 55.58           C
ATOM   3223  C   GLY A 501     111.896 122.360  96.032  1.00 55.58           C
ATOM   3224  O   GLY A 501     112.988 121.796  96.021  1.00 55.58           O
ATOM   3225  N   VAL A 502     111.447 123.078  97.088  1.00 68.36           N
ATOM   3226  CA  VAL A 502     112.260 123.303  98.252  0.79 68.36           C
ATOM   3227  CB  VAL A 502     112.069 124.690  98.788  1.00 68.36           C
ATOM   3228  CG1 VAL A 502     112.936 124.859 100.046  1.00 68.36           C
ATOM   3229  CG2 VAL A 502     112.405 125.684  97.662  1.00 68.36           C
ATOM   3230  C   VAL A 502     111.884 122.357  99.348  1.00 68.36           C
ATOM   3231  O   VAL A 502     110.869 122.516 100.024  1.00 68.36           O
ATOM   3232  N   HYP A 503     112.712 121.355  99.477  1.00320.27           N
ATOM   3233  CD  HYP A 503     113.772 121.097  98.548  1.00320.27           C
ATOM   3234  CA  HYP A 503     112.748 120.375 100.508  0.79320.27           C
ATOM   3235  CB  HYP A 503     114.168 120.478 101.029  1.00320.27           C
ATOM   3236  CG  HYP A 503     114.844 120.831  99.650  1.00320.27           C
ATOM   3237  OE  HYP A 503     115.890 119.959  99.213  1.00320.27           O
ATOM   3238  C   HYP A 503     111.640 120.353 101.511  1.00320.27           C
ATOM   3239  O   HYP A 503     110.923 119.359 101.555  1.00320.27           O
ATOM   3240  N   GLY A 504     111.487 121.411 102.338  1.00 71.10           N
ATOM   3241  CA  GLY A 504     110.440 121.407 103.326  0.79 71.10           C
ATOM   3242  C   GLY A 504     110.685 122.531 104.290  1.00 71.10           C
ATOM   3243  O   GLY A 504     111.535 123.387 104.052  1.00 71.10           O
ATOM   3244  N   ASP A 505     109.929 122.559 105.414  1.00171.95           N
ATOM   3245  CA  ASP A 505     110.067 123.638 106.357  0.88171.95           C
ATOM   3246  CB  ASP A 505     108.724 124.315 106.686  1.00171.95           C
ATOM   3247  CG  ASP A 505     109.015 125.593 107.458  1.00171.95           C
ATOM   3248  OD1 ASP A 505     110.203 125.820 107.811  1.00171.95           O
ATOM   3249  OD2 ASP A 505     108.049 126.364 107.704  1.00171.95           O
ATOM   3250  C   ASP A 505     110.714 123.132 107.632  1.00171.95           C
ATOM   3251  O   ASP A 505     111.815 122.585 107.600  1.00171.95           O
ATOM   3252  N   LEU A 506     110.024 123.291 108.790  1.00219.08           N
ATOM   3253  CA  LEU A 506     110.567 123.010 110.106  0.79219.08           C
ATOM   3254  CB  LEU A 506     109.546 123.096 111.259  1.00219.08           C
ATOM   3255  CG  LEU A 506     108.922 124.483 111.504  1.00219.08           C
ATOM   3256  CD1 LEU A 506     108.170 125.101 110.324  1.00219.08           C
ATOM   3257  CD2 LEU A 506     108.584 124.830 112.962  1.00219.08           C
ATOM   3258  C   LEU A 506     111.085 121.611 110.214  1.00219.08           C
ATOM   3259  O   LEU A 506     110.816 120.753 109.374  1.00219.08           O
ATOM   3260  N   GLY A 507     111.876 121.380 111.292  1.00 66.47           N
ATOM   3261  CA  GLY A 507     112.490 120.108 111.555  0.79 66.47           C
ATOM   3262  C   GLY A 507     111.995 119.550 112.870  1.00 66.47           C
ATOM   3263  O   GLY A 507     111.187 120.160 113.568  1.00 66.47           O
ATOM   3264  N   ALA A 508     112.516 118.347 113.212  1.00197.42           N
ATOM   3265  CA  ALA A 508     112.167 117.521 114.348  0.84197.42           C
ATOM   3266  CB  ALA A 508     112.543 116.055 114.055  1.00197.42           C
ATOM   3267  C   ALA A 508     112.847 118.001 115.614  1.00197.42           C
ATOM   3268  O   ALA A 508     113.516 119.034 115.582  1.00197.42           O
ATOM   3269  N   HYP A 509     112.717 117.306 116.746  1.00310.92           N
ATOM   3270  CD  HYP A 509     112.021 116.062 116.923  1.00310.92           C
ATOM   3271  CA  HYP A 509     113.214 117.709 118.019  1.00310.92           C
ATOM   3272  CB  HYP A 509     112.100 117.305 119.015  1.00310.92           C
ATOM   3273  CG  HYP A 509     111.102 116.661 117.982  1.00310.92           C
ATOM   3274  OE  HYP A 509     110.246 117.652 117.410  1.00310.92           O
ATOM   3275  C   HYP A 509     114.575 117.123 118.216  1.00310.92           C
ATOM   3276  O   HYP A 509     114.965 116.265 117.426  1.00310.92           O
ATOM   3277  N   GLY A 510     115.329 117.574 119.238  1.00 50.10           N
ATOM   3278  CA  GLY A 510     116.740 117.333 119.187  0.79 50.10           C
ATOM   3279  C   GLY A 510     117.215 116.822 120.514  1.00 50.10           C
ATOM   3280  O   GLY A 510     116.458 116.637 121.465  1.00 50.10           O
ATOM   3281  N   PRO A 511     118.503 116.603 120.546  1.00306.84           N
ATOM   3282  CA  PRO A 511     119.120 116.117 121.750  0.82306.84           C
ATOM   3283  CD  PRO A 511     119.022 115.835 119.425  1.00306.84           C
ATOM   3284  CB  PRO A 511     120.017 114.924 121.437  1.00306.84           C
ATOM   3285  CG  PRO A 511     119.513 114.509 120.042  1.00306.84           C
ATOM   3286  C   PRO A 511     119.219 116.923 123.001  1.00306.84           C
ATOM   3287  O   PRO A 511     118.867 118.097 122.979  1.00306.84           O
ATOM   3288  N   SER A 512     119.658 116.320 124.122  1.00177.59           N
ATOM   3289  CA  SER A 512     119.755 117.110 125.310  0.87177.59           C
ATOM   3290  CB  SER A 512     118.670 116.785 126.349  1.00177.59           C
ATOM   3291  OG  SER A 512     117.390 117.067 125.802  1.00177.59           O
ATOM   3292  C   SER A 512     121.091 116.860 125.931  1.00177.59           C
ATOM   3293  O   SER A 512     121.815 115.948 125.535  1.00177.59           O
ATOM   3294  N   GLY A 513     121.461 117.704 126.915  1.00 68.42           N
ATOM   3295  CA  GLY A 513     122.755 117.603 127.523  0.79 68.42           C
ATOM   3296  C   GLY A 513     122.697 116.773 128.762  1.00 68.42           C
ATOM   3297  O   GLY A 513     121.662 116.215 129.126  1.00 68.42           O
ATOM   3298  N   ALA A 514     123.864 116.692 129.433  1.00271.68           N
ATOM   3299  CA  ALA A 514     124.026 115.995 130.671  0.79271.68           C
ATOM   3300  CB  ALA A 514     124.850 114.696 130.788  1.00271.68           C
ATOM   3301  C   ALA A 514     123.616 116.768 131.878  1.00271.68           C
ATOM   3302  O   ALA A 514     123.098 117.878 131.768  1.00271.68           O
ATOM   3303  N   ARG A 515     123.808 116.183 133.069  1.00248.47           N
ATOM   3304  CA  ARG A 515     123.360 116.813 134.272  0.85248.47           C
ATOM   3305  CB  ARG A 515     122.302 116.120 135.146  1.00248.47           C
ATOM   3306  CG  ARG A 515     122.700 114.733 135.652  1.00248.47           C
ATOM   3307  CD  ARG A 515     121.479 113.997 136.201  1.00248.47           C
ATOM   3308  NE  ARG A 515     121.880 112.651 136.692  1.00248.47           N
ATOM   3309  CZ  ARG A 515     120.901 111.780 137.072  1.00248.47           C
ATOM   3310  NH1 ARG A 515     119.594 112.153 136.945  1.00248.47           N
ATOM   3311  NH2 ARG A 515     121.217 110.551 137.575  1.00248.47           N
ATOM   3312  C   ARG A 515     124.165 117.931 134.868  1.00248.47           C
ATOM   3313  O   ARG A 515     125.258 118.256 134.407  1.00248.47           O
ATOM   3314  N   GLY A 516     123.592 118.552 135.926  1.00 31.07           N
ATOM   3315  CA  GLY A 516     124.156 119.687 136.603  0.86 31.07           C
ATOM   3316  C   GLY A 516     125.308 119.222 137.428  1.00 31.07           C
ATOM   3317  O   GLY A 516     125.547 118.024 137.572  1.00 31.07           O
ATOM   3318  N   GLU A 517     126.058 120.189 137.994  1.00101.11           N
ATOM   3319  CA  GLU A 517     127.260 119.861 138.697  1.00101.11           C
ATOM   3320  CB  GLU A 517     128.028 121.109 139.158  1.00101.11           C
ATOM   3321  CG  GLU A 517     128.549 121.916 137.970  1.00101.11           C
ATOM   3322  CD  GLU A 517     129.464 121.002 137.168  1.00101.11           C
ATOM   3323  OE1 GLU A 517     130.466 120.508 137.749  1.00101.11           O
ATOM   3324  OE2 GLU A 517     129.167 120.777 135.964  1.00101.11           O
ATOM   3325  C   GLU A 517     127.005 119.019 139.901  1.00101.11           C
ATOM   3326  O   GLU A 517     127.559 117.926 140.014  1.00101.11           O
ATOM   3327  N   ARG A 518     126.143 119.484 140.820  1.00999.99           N
ATOM   3328  CA  ARG A 518     125.890 118.735 142.014  1.00999.99           C
ATOM   3329  CB  ARG A 518     126.891 117.748 142.665  1.00999.99           C
ATOM   3330  CG  ARG A 518     128.178 118.374 143.220  1.00999.99           C
ATOM   3331  CD  ARG A 518     129.014 117.335 143.978  1.00999.99           C
ATOM   3332  NE  ARG A 518     130.257 117.967 144.509  1.00999.99           N
ATOM   3333  CZ  ARG A 518     131.383 118.013 143.739  1.00999.99           C
ATOM   3334  NH1 ARG A 518     131.337 117.584 142.444  1.00999.99           N
ATOM   3335  NH2 ARG A 518     132.556 118.475 144.264  1.00999.99           N
ATOM   3336  C   ARG A 518     124.869 119.310 142.909  1.00999.99           C
ATOM   3337  O   ARG A 518     124.251 120.327 142.604  1.00999.99           O
ATOM   3338  N   GLY A 519     124.663 118.649 144.055  1.00 26.21           N
ATOM   3339  CA  GLY A 519     123.754 119.186 145.006  1.00 26.21           C
ATOM   3340  C   GLY A 519     124.567 120.144 145.810  1.00 26.21           C
ATOM   3341  O   GLY A 519     125.719 120.424 145.485  1.00 26.21           O
ATOM   3342  N   PHE A 520     123.982 120.661 146.900  1.00130.06           N
ATOM   3343  CA  PHE A 520     124.647 121.641 147.704  1.00130.06           C
ATOM   3344  CB  PHE A 520     123.770 122.915 147.760  1.00130.06           C
ATOM   3345  CG  PHE A 520     124.509 124.146 148.162  1.00130.06           C
ATOM   3346  CD1 PHE A 520     125.353 124.752 147.258  1.00130.06           C
ATOM   3347  CD2 PHE A 520     124.329 124.726 149.397  1.00130.06           C
ATOM   3348  CE1 PHE A 520     126.038 125.897 147.590  1.00130.06           C
ATOM   3349  CE2 PHE A 520     125.013 125.871 149.734  1.00130.06           C
ATOM   3350  CZ  PHE A 520     125.871 126.455 148.833  1.00130.06           C
ATOM   3351  C   PHE A 520     124.752 120.984 149.059  1.00130.06           C
ATOM   3352  O   PHE A 520     124.265 119.863 149.189  1.00130.06           O
ATOM   3353  N   HYP A 521     125.383 121.525 150.074  1.00319.14           N
ATOM   3354  CD  HYP A 521     126.284 122.639 150.038  1.00319.14           C
ATOM   3355  CA  HYP A 521     125.401 120.943 151.372  1.00319.14           C
ATOM   3356  CB  HYP A 521     126.869 121.081 151.843  1.00319.14           C
ATOM   3357  CG  HYP A 521     127.450 121.792 150.564  1.00319.14           C
ATOM   3358  OE  HYP A 521     127.872 120.819 149.608  1.00319.14           O
ATOM   3359  C   HYP A 521     124.352 121.537 152.267  1.00319.14           C
ATOM   3360  O   HYP A 521     124.696 122.020 153.344  1.00319.14           O
ATOM   3361  N   GLY A 522     123.075 121.509 151.827  1.00121.25           N
ATOM   3362  CA  GLY A 522     121.966 121.321 152.727  0.93121.25           C
ATOM   3363  C   GLY A 522     121.758 122.517 153.602  1.00121.25           C
ATOM   3364  O   GLY A 522     121.984 123.665 153.222  1.00121.25           O
ATOM   3365  N   GLU A 523     121.308 122.204 154.834  1.00212.41           N
ATOM   3366  CA  GLU A 523     121.025 123.145 155.873  0.79212.41           C
ATOM   3367  CB  GLU A 523     119.832 122.700 156.757  1.00212.41           C
ATOM   3368  CG  GLU A 523     119.093 123.807 157.537  1.00212.41           C
ATOM   3369  CD  GLU A 523     119.944 124.428 158.639  1.00212.41           C
ATOM   3370  OE1 GLU A 523     120.268 123.712 159.624  1.00212.41           O
ATOM   3371  OE2 GLU A 523     120.267 125.639 158.515  1.00212.41           O
ATOM   3372  C   GLU A 523     122.260 123.149 156.716  1.00212.41           C
ATOM   3373  O   GLU A 523     123.350 123.438 156.225  1.00212.41           O
ATOM   3374  N   ARG A 524     122.125 122.833 158.018  1.00999.99           N
ATOM   3375  CA  ARG A 524     123.281 122.823 158.861  0.79999.99           C
ATOM   3376  CB  ARG A 524     123.441 124.133 159.659  1.00999.99           C
ATOM   3377  CG  ARG A 524     124.882 124.398 160.105  1.00999.99           C
ATOM   3378  CD  ARG A 524     125.121 125.870 160.460  1.00999.99           C
ATOM   3379  NE  ARG A 524     124.743 126.681 159.264  1.00999.99           N
ATOM   3380  CZ  ARG A 524     125.660 126.983 158.297  1.00999.99           C
ATOM   3381  NH1 ARG A 524     126.962 126.591 158.426  1.00999.99           N
ATOM   3382  NH2 ARG A 524     125.272 127.680 157.188  1.00999.99           N
ATOM   3383  C   ARG A 524     123.153 121.620 159.754  1.00999.99           C
ATOM   3384  O   ARG A 524     122.329 120.745 159.495  1.00999.99           O
ATOM   3385  N   GLY A 525     123.973 121.526 160.821  1.00 31.30           N
ATOM   3386  CA  GLY A 525     123.987 120.335 161.631  0.79 31.30           C
ATOM   3387  C   GLY A 525     122.782 120.285 162.523  1.00 31.30           C
ATOM   3388  O   GLY A 525     121.895 121.134 162.446  1.00 31.30           O
ATOM   3389  N   VAL A 526     122.736 119.255 163.403  1.00172.56           N
ATOM   3390  CA  VAL A 526     121.598 119.034 164.257  0.79172.56           C
ATOM   3391  CB  VAL A 526     120.897 117.729 163.968  1.00172.56           C
ATOM   3392  CG1 VAL A 526     119.634 117.431 164.796  1.00172.56           C
ATOM   3393  CG2 VAL A 526     121.214 117.109 162.601  1.00172.56           C
ATOM   3394  C   VAL A 526     122.090 118.942 165.667  1.00172.56           C
ATOM   3395  O   VAL A 526     123.294 118.928 165.920  1.00172.56           O
ATOM   3396  N   GLN A 527     121.146 118.886 166.630  1.00196.53           N
ATOM   3397  CA  GLN A 527     121.493 118.797 168.017  0.79196.53           C
ATOM   3398  CB  GLN A 527     120.283 118.607 168.945  1.00196.53           C
ATOM   3399  CG  GLN A 527     120.673 118.513 170.421  1.00196.53           C
ATOM   3400  CD  GLN A 527     119.384 118.485 171.227  1.00196.53           C
ATOM   3401  OE1 GLN A 527     119.240 119.201 172.217  1.00196.53           O
ATOM   3402  NE2 GLN A 527     118.415 117.639 170.788  1.00196.53           N
ATOM   3403  C   GLN A 527     122.420 117.630 168.188  1.00196.53           C
ATOM   3404  O   GLN A 527     122.334 116.639 167.463  1.00196.53           O
ATOM   3405  N   GLY A 528     123.361 117.745 169.150  1.00 56.26           N
ATOM   3406  CA  GLY A 528     124.367 116.736 169.345  0.79 56.26           C
ATOM   3407  C   GLY A 528     123.972 115.794 170.439  1.00 56.26           C
ATOM   3408  O   GLY A 528     122.814 115.677 170.835  1.00 56.26           O
ATOM   3409  N   PRO A 529     124.985 115.100 170.901  1.00211.24           N
ATOM   3410  CA  PRO A 529     124.830 114.127 171.955  0.79211.24           C
ATOM   3411  CD  PRO A 529     126.072 114.739 170.001  1.00211.24           C
ATOM   3412  CB  PRO A 529     126.039 113.199 171.831  1.00211.24           C
ATOM   3413  CG  PRO A 529     126.410 113.287 170.343  1.00211.24           C
ATOM   3414  C   PRO A 529     124.762 114.823 173.278  1.00211.24           C
ATOM   3415  O   PRO A 529     124.804 116.053 173.312  1.00211.24           O
ATOM   3416  N   HYP A 530     124.659 114.072 174.343  1.00282.15           N
ATOM   3417  CD  HYP A 530     124.580 112.640 174.333  1.00282.15           C
ATOM   3418  CA  HYP A 530     124.515 114.547 175.671  0.89282.15           C
ATOM   3419  CB  HYP A 530     123.418 113.618 176.261  1.00282.15           C
ATOM   3420  CG  HYP A 530     123.216 112.666 175.019  1.00282.15           C
ATOM   3421  OE  HYP A 530     122.782 111.350 175.373  1.00282.15           O
ATOM   3422  C   HYP A 530     125.822 114.559 176.387  1.00282.15           C
ATOM   3423  O   HYP A 530     126.791 114.002 175.874  1.00282.15           O
ATOM   3424  N   GLY A 531     125.870 115.205 177.567  1.00 32.07           N
ATOM   3425  CA  GLY A 531     127.131 115.511 178.168  0.79 32.07           C
ATOM   3426  C   GLY A 531     127.455 114.492 179.214  1.00 32.07           C
ATOM   3427  O   GLY A 531     126.839 113.436 179.350  1.00 32.07           O
ATOM   3428  N   PRO A 532     128.491 114.851 179.920  1.00129.21           N
ATOM   3429  CA  PRO A 532     129.043 114.077 181.005  0.79129.21           C
ATOM   3430  CD  PRO A 532     129.462 115.773 179.361  1.00129.21           C
ATOM   3431  CB  PRO A 532     130.456 114.639 181.214  1.00129.21           C
ATOM   3432  CG  PRO A 532     130.438 116.009 180.515  1.00129.21           C
ATOM   3433  C   PRO A 532     128.180 114.318 182.198  1.00129.21           C
ATOM   3434  O   PRO A 532     127.332 115.202 182.141  1.00129.21           O
ATOM   3435  N   ALA A 533     128.370 113.530 183.273  1.00188.60           N
ATOM   3436  CA  ALA A 533     127.625 113.672 184.494  0.79188.60           C
ATOM   3437  CB  ALA A 533     127.584 112.380 185.329  1.00188.60           C
ATOM   3438  C   ALA A 533     128.292 114.737 185.320  1.00188.60           C
ATOM   3439  O   ALA A 533     129.293 115.314 184.897  1.00188.60           O
ATOM   3440  N   GLY A 534     127.741 115.046 186.521  1.00 77.01           N
ATOM   3441  CA  GLY A 534     128.277 116.144 187.286  0.86 77.01           C
ATOM   3442  C   GLY A 534     128.802 115.725 188.628  1.00 77.01           C
ATOM   3443  O   GLY A 534     128.553 114.648 189.167  1.00 77.01           O
ATOM   3444  N   PRO A 535     129.553 116.676 189.127  1.00199.29           N
ATOM   3445  CA  PRO A 535     130.191 116.548 190.410  1.00199.29           C
ATOM   3446  CD  PRO A 535     130.544 117.192 188.184  1.00199.29           C
ATOM   3447  CB  PRO A 535     131.671 116.901 190.304  1.00199.29           C
ATOM   3448  CG  PRO A 535     131.691 117.771 189.037  1.00199.29           C
ATOM   3449  C   PRO A 535     129.462 116.470 191.712  1.00199.29           C
ATOM   3450  O   PRO A 535     128.245 116.634 191.732  1.00199.29           O
ATOM   3451  N   ARG A 536     130.185 116.171 192.804  1.00999.99           N
ATOM   3452  CA  ARG A 536     129.586 116.062 194.102  0.81999.99           C
ATOM   3453  CB  ARG A 536     130.386 115.159 195.046  1.00999.99           C
ATOM   3454  CG  ARG A 536     130.438 113.710 194.571  1.00999.99           C
ATOM   3455  CD  ARG A 536     131.445 112.881 195.367  1.00999.99           C
ATOM   3456  NE  ARG A 536     130.965 112.799 196.773  1.00999.99           N
ATOM   3457  CZ  ARG A 536     130.268 111.700 197.181  1.00999.99           C
ATOM   3458  NH1 ARG A 536     130.094 110.657 196.318  1.00999.99           N
ATOM   3459  NH2 ARG A 536     129.756 111.642 198.445  1.00999.99           N
ATOM   3460  C   ARG A 536     129.574 117.415 194.737  1.00999.99           C
ATOM   3461  O   ARG A 536     130.251 118.340 194.289  1.00999.99           O
ATOM   3462  N   GLY A 537     128.770 117.555 195.809  1.00 49.58           N
ATOM   3463  CA  GLY A 537     128.676 118.797 196.516  1.00 49.58           C
ATOM   3464  C   GLY A 537     129.641 118.767 197.668  1.00 49.58           C
ATOM   3465  O   GLY A 537     130.599 117.996 197.677  1.00 49.58           O
ATOM   3466  N   ALA A 538     129.386 119.626 198.680  1.00183.54           N
ATOM   3467  CA  ALA A 538     130.269 119.806 199.802  1.00183.54           C
ATOM   3468  CB  ALA A 538     130.183 121.203 200.442  1.00183.54           C
ATOM   3469  C   ALA A 538     130.016 118.816 200.910  1.00183.54           C
ATOM   3470  O   ALA A 538     129.241 117.868 200.794  1.00183.54           O
ATOM   3471  N   ASN A 539     130.749 119.070 202.017  1.00148.08           N
ATOM   3472  CA  ASN A 539     130.893 118.318 203.240  1.00148.08           C
ATOM   3473  CB  ASN A 539     131.922 119.034 204.137  1.00148.08           C
ATOM   3474  CG  ASN A 539     132.041 118.364 205.496  1.00148.08           C
ATOM   3475  OD1 ASN A 539     132.309 117.169 205.607  1.00148.08           O
ATOM   3476  ND2 ASN A 539     131.846 119.183 206.565  1.00148.08           N
ATOM   3477  C   ASN A 539     129.644 118.132 204.052  1.00148.08           C
ATOM   3478  O   ASN A 539     129.447 117.050 204.596  1.00148.08           O
ATOM   3479  N   GLY A 540     128.765 119.137 204.208  1.00125.79           N
ATOM   3480  CA  GLY A 540     127.653 118.902 205.094  1.00125.79           C
ATOM   3481  C   GLY A 540     128.143 119.312 206.453  1.00125.79           C
ATOM   3482  O   GLY A 540     129.303 119.699 206.590  1.00125.79           O
ATOM   3483  N   ALA A 541     127.300 119.241 207.509  1.00230.81           N
ATOM   3484  CA  ALA A 541     127.797 119.720 208.771  1.00230.81           C
ATOM   3485  CB  ALA A 541     127.043 120.966 209.270  1.00230.81           C
ATOM   3486  C   ALA A 541     127.710 118.666 209.836  1.00230.81           C
ATOM   3487  O   ALA A 541     126.685 118.016 210.037  1.00230.81           O
ATOM   3488  N   HYP A 542     128.826 118.516 210.511  1.00352.58           N
ATOM   3489  CD  HYP A 542     130.004 119.302 210.267  1.00352.58           C
ATOM   3490  CA  HYP A 542     129.075 117.647 211.610  1.00352.58           C
ATOM   3491  CB  HYP A 542     129.492 118.597 212.709  1.00352.58           C
ATOM   3492  CG  HYP A 542     130.318 119.564 211.781  1.00352.58           C
ATOM   3493  OE  HYP A 542     131.723 119.595 212.047  1.00352.58           O
ATOM   3494  C   HYP A 542     128.097 116.598 211.914  1.00352.58           C
ATOM   3495  O   HYP A 542     128.206 115.482 211.409  1.00352.58           O
ATOM   3496  N   GLY A 543     127.147 116.956 212.772  1.00100.79           N
ATOM   3497  CA  GLY A 543     126.337 115.968 213.372  1.00100.79           C
ATOM   3498  C   GLY A 543     125.856 116.600 214.613  1.00100.79           C
ATOM   3499  O   GLY A 543     126.478 117.515 215.152  1.00100.79           O
ATOM   3500  N   ASN A 544     124.716 116.116 215.095  1.00189.51           N
ATOM   3501  CA  ASN A 544     124.194 116.626 216.312  1.00189.51           C
ATOM   3502  CB  ASN A 544     122.746 116.210 216.615  1.00189.51           C
ATOM   3503  CG  ASN A 544     121.847 116.899 215.602  1.00189.51           C
ATOM   3504  OD1 ASN A 544     122.314 117.416 214.589  1.00189.51           O
ATOM   3505  ND2 ASN A 544     120.518 116.925 215.889  1.00189.51           N
ATOM   3506  C   ASN A 544     125.039 116.145 217.448  1.00189.51           C
ATOM   3507  O   ASN A 544     125.726 115.129 217.382  1.00189.51           O
ATOM   3508  N   ASP A 545     125.071 116.948 218.519  1.00182.46           N
ATOM   3509  CA  ASP A 545     125.868 116.630 219.659  1.00182.46           C
ATOM   3510  CB  ASP A 545     126.852 117.694 220.189  1.00182.46           C
ATOM   3511  CG  ASP A 545     127.983 117.837 219.180  1.00182.46           C
ATOM   3512  OD1 ASP A 545     127.980 117.076 218.176  1.00182.46           O
ATOM   3513  OD2 ASP A 545     128.867 118.708 219.400  1.00182.46           O
ATOM   3514  C   ASP A 545     125.513 115.568 220.632  1.00182.46           C
ATOM   3515  O   ASP A 545     126.378 114.788 221.015  1.00182.46           O
ATOM   3516  N   GLY A 546     124.248 115.511 221.088  1.00110.78           N
ATOM   3517  CA  GLY A 546     123.930 114.548 222.104  0.79110.78           C
ATOM   3518  C   GLY A 546     123.236 115.278 223.213  1.00110.78           C
ATOM   3519  O   GLY A 546     122.594 116.302 222.985  1.00110.78           O
ATOM   3520  N   ALA A 547     123.357 114.768 224.457  1.00243.33           N
ATOM   3521  CA  ALA A 547     122.639 115.377 225.540  0.95243.33           C
ATOM   3522  CB  ALA A 547     121.264 114.736 225.794  1.00243.33           C
ATOM   3523  C   ALA A 547     123.411 115.280 226.832  1.00243.33           C
ATOM   3524  O   ALA A 547     124.624 115.083 226.839  1.00243.33           O
ATOM   3525  N   LYS A 548     122.712 115.501 227.974  1.00290.52           N
ATOM   3526  CA  LYS A 548     123.338 115.470 229.275  0.97290.52           C
ATOM   3527  CB  LYS A 548     122.720 116.407 230.325  1.00290.52           C
ATOM   3528  CG  LYS A 548     121.390 115.897 230.893  1.00290.52           C
ATOM   3529  CD  LYS A 548     121.025 116.622 232.189  1.00290.52           C
ATOM   3530  CE  LYS A 548     121.054 118.142 232.043  1.00290.52           C
ATOM   3531  NZ  LYS A 548     120.988 118.780 233.376  1.00290.52           N
ATOM   3532  C   LYS A 548     123.157 114.113 229.872  1.00290.52           C
ATOM   3533  O   LYS A 548     122.497 113.243 229.304  1.00290.52           O
ATOM   3534  N   GLY A 549     123.780 113.907 231.050  1.00 65.02           N
ATOM   3535  CA  GLY A 549     123.673 112.660 231.748  0.79 65.02           C
ATOM   3536  C   GLY A 549     122.683 112.798 232.867  1.00 65.02           C
ATOM   3537  O   GLY A 549     121.966 113.792 232.974  1.00 65.02           O
ATOM   3538  N   ASP A 550     122.653 111.770 233.742  1.00248.80           N
ATOM   3539  CA  ASP A 550     121.797 111.722 234.892  0.79248.80           C
ATOM   3540  CB  ASP A 550     120.838 110.546 235.185  1.00248.80           C
ATOM   3541  CG  ASP A 550     119.770 110.473 234.108  1.00248.80           C
ATOM   3542  OD1 ASP A 550     119.690 109.411 233.434  1.00248.80           O
ATOM   3543  OD2 ASP A 550     119.012 111.467 233.952  1.00248.80           O
ATOM   3544  C   ASP A 550     122.279 112.475 236.093  1.00248.80           C
ATOM   3545  O   ASP A 550     123.127 113.361 235.998  1.00248.80           O
ATOM   3546  N   ALA A 551     121.715 112.125 237.269  1.00166.59           N
ATOM   3547  CA  ALA A 551     122.009 112.791 238.504  0.79166.59           C
ATOM   3548  CB  ALA A 551     120.890 112.986 239.551  1.00166.59           C
ATOM   3549  C   ALA A 551     123.404 112.789 239.077  1.00166.59           C
ATOM   3550  O   ALA A 551     123.924 113.854 239.405  1.00166.59           O
ATOM   3551  N   GLY A 552     124.070 111.618 239.211  1.00122.46           N
ATOM   3552  CA  GLY A 552     125.408 111.631 239.756  0.79122.46           C
ATOM   3553  C   GLY A 552     125.506 110.770 240.988  1.00122.46           C
ATOM   3554  O   GLY A 552     124.512 110.235 241.476  1.00122.46           O
ATOM   3555  N   ALA A 553     126.752 110.635 241.513  1.00347.21           N
ATOM   3556  CA  ALA A 553     127.065 109.876 242.700  0.79347.21           C
ATOM   3557  CB  ALA A 553     127.463 108.385 242.631  1.00347.21           C
ATOM   3558  C   ALA A 553     127.457 110.720 243.881  1.00347.21           C
ATOM   3559  O   ALA A 553     128.040 111.787 243.702  1.00347.21           O
ATOM   3560  N   HYP A 554     127.196 110.296 245.084  1.00344.46           N
ATOM   3561  CD  HYP A 554     126.717 108.987 245.409  1.00344.46           C
ATOM   3562  CA  HYP A 554     127.225 111.121 246.247  0.79344.46           C
ATOM   3563  CB  HYP A 554     125.932 110.655 246.983  1.00344.46           C
ATOM   3564  CG  HYP A 554     125.423 109.581 245.950  1.00344.46           C
ATOM   3565  OE  HYP A 554     124.675 110.207 244.903  1.00344.46           O
ATOM   3566  C   HYP A 554     128.416 111.258 247.143  1.00344.46           C
ATOM   3567  O   HYP A 554     128.365 112.133 248.006  1.00344.46           O
ATOM   3568  N   GLY A 555     129.496 110.478 247.002  1.00138.33           N
ATOM   3569  CA  GLY A 555     130.688 110.980 247.625  0.79138.33           C
ATOM   3570  C   GLY A 555     130.906 110.340 248.962  1.00138.33           C
ATOM   3571  O   GLY A 555     130.350 109.293 249.290  1.00138.33           O
ATOM   3572  N   ALA A 556     131.766 111.013 249.752  1.00209.51           N
ATOM   3573  CA  ALA A 556     132.271 110.574 251.022  0.79209.51           C
ATOM   3574  CB  ALA A 556     133.479 111.423 251.461  1.00209.51           C
ATOM   3575  C   ALA A 556     131.220 110.626 252.094  1.00209.51           C
ATOM   3576  O   ALA A 556     130.120 111.142 251.899  1.00209.51           O
ATOM   3577  N   HYP A 557     131.562 110.060 253.236  1.00305.45           N
ATOM   3578  CD  HYP A 557     132.811 109.399 253.481  1.00305.45           C
ATOM   3579  CA  HYP A 557     130.725 109.907 254.377  0.79305.45           C
ATOM   3580  CB  HYP A 557     131.009 108.455 254.845  1.00305.45           C
ATOM   3581  CG  HYP A 557     132.107 108.076 253.778  1.00305.45           C
ATOM   3582  OE  HYP A 557     133.033 107.087 254.236  1.00305.45           O
ATOM   3583  C   HYP A 557     130.907 110.978 255.397  1.00305.45           C
ATOM   3584  O   HYP A 557     131.950 111.631 255.408  1.00305.45           O
ATOM   3585  N   GLY A 558     129.877 111.190 256.243  1.00 36.63           N
ATOM   3586  CA  GLY A 558     129.819 112.363 257.065  0.79 36.63           C
ATOM   3587  C   GLY A 558     130.755 112.131 258.199  1.00 36.63           C
ATOM   3588  O   GLY A 558     131.342 111.056 258.318  1.00 36.63           O
ATOM   3589  N   SER A 559     130.928 113.140 259.073  1.00206.01           N
ATOM   3590  CA  SER A 559     131.853 112.941 260.142  0.79206.01           C
ATOM   3591  CB  SER A 559     133.182 113.699 259.944  1.00206.01           C
ATOM   3592  OG  SER A 559     133.869 113.188 258.809  1.00206.01           O
ATOM   3593  C   SER A 559     131.255 113.390 261.432  1.00206.01           C
ATOM   3594  O   SER A 559     130.287 114.148 261.460  1.00206.01           O
ATOM   3595  N   GLN A 560     131.840 112.905 262.549  1.00299.07           N
ATOM   3596  CA  GLN A 560     131.343 113.249 263.848  0.79299.07           C
ATOM   3597  CB  GLN A 560     132.074 112.603 265.043  1.00299.07           C
ATOM   3598  CG  GLN A 560     131.884 111.093 265.205  1.00299.07           C
ATOM   3599  CD  GLN A 560     132.565 110.378 264.052  1.00299.07           C
ATOM   3600  OE1 GLN A 560     132.050 110.327 262.936  1.00299.07           O
ATOM   3601  NE2 GLN A 560     133.763 109.803 264.339  1.00299.07           N
ATOM   3602  C   GLN A 560     131.550 114.710 264.035  1.00299.07           C
ATOM   3603  O   GLN A 560     132.523 115.289 263.554  1.00299.07           O
ATOM   3604  N   GLY A 561     130.602 115.344 264.743  1.00 83.47           N
ATOM   3605  CA  GLY A 561     130.747 116.723 265.080  0.86 83.47           C
ATOM   3606  C   GLY A 561     131.450 116.682 266.394  1.00 83.47           C
ATOM   3607  O   GLY A 561     132.159 115.722 266.688  1.00 83.47           O
ATOM   3608  N   ALA A 562     131.280 117.718 267.228  1.00235.11           N
ATOM   3609  CA  ALA A 562     132.005 117.727 268.461  1.00235.11           C
ATOM   3610  CB  ALA A 562     132.146 119.125 269.085  1.00235.11           C
ATOM   3611  C   ALA A 562     131.359 116.869 269.495  1.00235.11           C
ATOM   3612  O   ALA A 562     130.164 116.575 269.493  1.00235.11           O
ATOM   3613  N   HYP A 563     132.241 116.423 270.345  1.00340.61           N
ATOM   3614  CD  HYP A 563     133.659 116.413 270.099  1.00340.61           C
ATOM   3615  CA  HYP A 563     132.004 115.729 271.553  1.00340.61           C
ATOM   3616  CB  HYP A 563     133.038 114.581 271.588  1.00340.61           C
ATOM   3617  CG  HYP A 563     133.733 114.888 270.214  1.00340.61           C
ATOM   3618  OE  HYP A 563     133.004 114.265 269.154  1.00340.61           O
ATOM   3619  C   HYP A 563     130.623 115.403 271.983  1.00340.61           C
ATOM   3620  O   HYP A 563     129.919 114.644 271.319  1.00340.61           O
ATOM   3621  N   GLY A 564     130.273 115.959 273.159  1.00 75.83           N
ATOM   3622  CA  GLY A 564     129.339 115.352 274.055  1.00 75.83           C
ATOM   3623  C   GLY A 564     129.141 116.340 275.142  1.00 75.83           C
ATOM   3624  O   GLY A 564     129.875 117.321 275.250  1.00 75.83           O
ATOM   3625  N   LEU A 565     128.117 116.112 275.973  1.00234.24           N
ATOM   3626  CA  LEU A 565     127.920 116.968 277.094  0.85234.24           C
ATOM   3627  CB  LEU A 565     127.000 118.207 277.100  1.00234.24           C
ATOM   3628  CG  LEU A 565     125.670 118.032 276.344  1.00234.24           C
ATOM   3629  CD1 LEU A 565     124.819 119.305 276.481  1.00234.24           C
ATOM   3630  CD2 LEU A 565     125.916 117.705 274.861  1.00234.24           C
ATOM   3631  C   LEU A 565     128.451 116.410 278.358  1.00234.24           C
ATOM   3632  O   LEU A 565     129.079 115.357 278.338  1.00234.24           O
ATOM   3633  N   GLN A 566     128.255 117.111 279.486  1.00262.72           N
ATOM   3634  CA  GLN A 566     128.775 116.612 280.723  1.00262.72           C
ATOM   3635  CB  GLN A 566     129.124 117.698 281.757  1.00262.72           C
ATOM   3636  CG  GLN A 566     130.265 118.624 281.340  1.00262.72           C
ATOM   3637  CD  GLN A 566     131.535 117.793 281.235  1.00262.72           C
ATOM   3638  OE1 GLN A 566     131.493 116.564 281.256  1.00262.72           O
ATOM   3639  NE2 GLN A 566     132.701 118.484 281.120  1.00262.72           N
ATOM   3640  C   GLN A 566     127.745 115.777 281.407  1.00262.72           C
ATOM   3641  O   GLN A 566     126.593 115.697 280.983  1.00262.72           O
ATOM   3642  N   GLY A 567     128.180 115.111 282.497  1.00 69.81           N
ATOM   3643  CA  GLY A 567     127.305 114.314 283.305  0.86 69.81           C
ATOM   3644  C   GLY A 567     126.748 115.214 284.361  1.00 69.81           C
ATOM   3645  O   GLY A 567     126.996 116.419 284.355  1.00 69.81           O
ATOM   3646  N   MET A 568     125.983 114.638 285.312  1.00304.70           N
ATOM   3647  CA  MET A 568     125.375 115.440 286.332  0.97304.70           C
ATOM   3648  CB  MET A 568     123.951 114.979 286.686  1.00304.70           C
ATOM   3649  CG  MET A 568     123.237 115.891 287.685  1.00304.70           C
ATOM   3650  SD  MET A 568     121.477 115.475 287.869  1.00304.70           S
ATOM   3651  CE  MET A 568     121.082 116.874 288.956  1.00304.70           C
ATOM   3652  C   MET A 568     126.222 115.391 287.570  1.00304.70           C
ATOM   3653  O   MET A 568     126.852 114.392 287.912  1.00304.70           O
ATOM   3654  N   HYP A 569     126.251 116.536 288.192  1.00322.61           N
ATOM   3655  CD  HYP A 569     125.715 117.737 287.614  1.00322.61           C
ATOM   3656  CA  HYP A 569     126.900 116.855 289.420  0.83322.61           C
ATOM   3657  CB  HYP A 569     127.518 118.261 289.154  1.00322.61           C
ATOM   3658  CG  HYP A 569     127.072 118.429 287.652  1.00322.61           C
ATOM   3659  OE  HYP A 569     126.982 119.788 287.213  1.00322.61           O
ATOM   3660  C   HYP A 569     127.846 115.858 290.008  1.00322.61           C
ATOM   3661  O   HYP A 569     128.795 115.451 289.340  1.00322.61           O
ATOM   3662  N   GLY A 570     127.600 115.494 291.282  1.00 80.17           N
ATOM   3663  CA  GLY A 570     128.490 114.678 292.058  0.79 80.17           C
ATOM   3664  C   GLY A 570     127.688 114.261 293.238  1.00 80.17           C
ATOM   3665  O   GLY A 570     126.815 114.995 293.698  1.00 80.17           O
ATOM   3666  N   GLU A 571     127.962 113.057 293.759  1.00301.70           N
ATOM   3667  CA  GLU A 571     127.237 112.612 294.902  0.82301.70           C
ATOM   3668  CB  GLU A 571     126.407 111.305 294.909  1.00301.70           C
ATOM   3669  CG  GLU A 571     125.261 111.268 293.886  1.00301.70           C
ATOM   3670  CD  GLU A 571     124.293 112.414 294.154  1.00301.70           C
ATOM   3671  OE1 GLU A 571     123.880 112.585 295.332  1.00301.70           O
ATOM   3672  OE2 GLU A 571     123.952 113.133 293.177  1.00301.70           O
ATOM   3673  C   GLU A 571     127.679 113.196 296.194  1.00301.70           C
ATOM   3674  O   GLU A 571     128.707 113.866 296.269  1.00301.70           O
ATOM   3675  N   ARG A 572     126.891 112.959 297.254  1.00999.99           N
ATOM   3676  CA  ARG A 572     127.223 113.475 298.546  0.83999.99           C
ATOM   3677  CB  ARG A 572     126.279 113.011 299.670  1.00999.99           C
ATOM   3678  CG  ARG A 572     126.260 111.484 299.800  1.00999.99           C
ATOM   3679  CD  ARG A 572     125.628 110.970 301.098  1.00999.99           C
ATOM   3680  NE  ARG A 572     124.176 111.299 301.102  1.00999.99           N
ATOM   3681  CZ  ARG A 572     123.734 112.446 301.695  1.00999.99           C
ATOM   3682  NH1 ARG A 572     124.623 113.313 302.262  1.00999.99           N
ATOM   3683  NH2 ARG A 572     122.397 112.720 301.728  1.00999.99           N
ATOM   3684  C   ARG A 572     128.564 112.929 298.919  1.00999.99           C
ATOM   3685  O   ARG A 572     129.107 112.057 298.243  1.00999.99           O
ATOM   3686  N   GLY A 573     129.144 113.462 300.013  1.00 59.96           N
ATOM   3687  CA  GLY A 573     130.444 113.028 300.428  0.79 59.96           C
ATOM   3688  C   GLY A 573     130.393 112.662 301.876  1.00 59.96           C
ATOM   3689  O   GLY A 573     129.321 112.500 302.459  1.00 59.96           O
ATOM   3690  N   ALA A 574     131.586 112.503 302.484  1.00305.62           N
ATOM   3691  CA  ALA A 574     131.693 112.156 303.869  0.79305.62           C
ATOM   3692  CB  ALA A 574     132.593 111.007 304.369  1.00305.62           C
ATOM   3693  C   ALA A 574     131.289 113.218 304.839  1.00305.62           C
ATOM   3694  O   ALA A 574     131.250 114.400 304.502  1.00305.62           O
ATOM   3695  N   ALA A 575     130.956 112.807 306.077  1.00219.88           N
ATOM   3696  CA  ALA A 575     130.496 113.730 307.074  0.79219.88           C
ATOM   3697  CB  ALA A 575     129.666 113.080 308.193  1.00219.88           C
ATOM   3698  C   ALA A 575     131.649 114.420 307.741  1.00219.88           C
ATOM   3699  O   ALA A 575     132.814 114.126 307.480  1.00219.88           O
ATOM   3700  N   GLY A 576     131.310 115.388 308.625  1.00 53.62           N
ATOM   3701  CA  GLY A 576     132.273 116.198 309.321  0.79 53.62           C
ATOM   3702  C   GLY A 576     132.665 115.549 310.618  1.00 53.62           C
ATOM   3703  O   GLY A 576     132.518 114.341 310.795  1.00 53.62           O
ATOM   3704  N   LEU A 577     133.183 116.371 311.562  1.00167.85           N
ATOM   3705  CA  LEU A 577     133.723 115.872 312.800  0.88167.85           C
ATOM   3706  CB  LEU A 577     134.944 116.690 313.268  1.00167.85           C
ATOM   3707  CG  LEU A 577     136.081 116.720 312.226  1.00167.85           C
ATOM   3708  CD1 LEU A 577     137.427 117.316 312.666  1.00167.85           C
ATOM   3709  CD2 LEU A 577     135.951 115.766 311.032  1.00167.85           C
ATOM   3710  C   LEU A 577     132.716 115.969 313.914  1.00167.85           C
ATOM   3711  O   LEU A 577     132.356 117.047 314.385  1.00167.85           O
ATOM   3712  N   HYP A 578     132.255 114.814 314.304  1.00336.77           N
ATOM   3713  CD  HYP A 578     132.587 113.586 313.638  1.00336.77           C
ATOM   3714  CA  HYP A 578     131.414 114.529 315.414  0.79336.77           C
ATOM   3715  CB  HYP A 578     132.223 113.517 316.191  1.00336.77           C
ATOM   3716  CG  HYP A 578     132.817 112.756 314.947  1.00336.77           C
ATOM   3717  OE  HYP A 578     134.219 112.585 315.175  1.00336.77           O
ATOM   3718  C   HYP A 578     130.769 115.575 316.210  1.00336.77           C
ATOM   3719  O   HYP A 578     129.561 115.692 316.078  1.00336.77           O
ATOM   3720  N   GLY A 579     131.538 116.266 317.073  1.00 91.27           N
ATOM   3721  CA  GLY A 579     131.008 117.175 318.050  0.79 91.27           C
ATOM   3722  C   GLY A 579     131.782 116.912 319.292  1.00 91.27           C
ATOM   3723  O   GLY A 579     132.493 115.916 319.415  1.00 91.27           O
ATOM   3724  N   PRO A 580     131.670 117.818 320.207  1.00139.26           N
ATOM   3725  CA  PRO A 580     132.354 117.700 321.460  0.79139.26           C
ATOM   3726  CD  PRO A 580     131.353 119.199 319.886  1.00139.26           C
ATOM   3727  CB  PRO A 580     132.519 119.129 321.972  1.00139.26           C
ATOM   3728  CG  PRO A 580     131.427 119.917 321.240  1.00139.26           C
ATOM   3729  C   PRO A 580     131.486 116.877 322.348  1.00139.26           C
ATOM   3730  O   PRO A 580     130.480 116.352 321.883  1.00139.26           O
ATOM   3731  N   LYS A 581     131.876 116.722 323.623  1.00247.52           N
ATOM   3732  CA  LYS A 581     131.076 115.946 324.515  0.79247.52           C
ATOM   3733  CB  LYS A 581     131.892 114.947 325.332  1.00247.52           C
ATOM   3734  CG  LYS A 581     133.028 115.598 326.110  1.00247.52           C
ATOM   3735  CD  LYS A 581     133.720 114.618 327.054  1.00247.52           C
ATOM   3736  CE  LYS A 581     134.925 115.241 327.755  1.00247.52           C
ATOM   3737  NZ  LYS A 581     134.523 116.493 328.431  1.00247.52           N
ATOM   3738  C   LYS A 581     130.363 116.861 325.453  1.00247.52           C
ATOM   3739  O   LYS A 581     130.618 118.063 325.495  1.00247.52           O
ATOM   3740  N   GLY A 582     129.414 116.288 326.221  1.00 63.28           N
ATOM   3741  CA  GLY A 582     128.642 117.057 327.148  0.79 63.28           C
ATOM   3742  C   GLY A 582     129.498 117.260 328.357  1.00 63.28           C
ATOM   3743  O   GLY A 582     130.687 116.945 328.333  1.00 63.28           O
ATOM   3744  N   ASP A 583     128.930 117.805 329.456  1.00190.52           N
ATOM   3745  CA  ASP A 583     129.790 118.085 330.568  0.79190.52           C
ATOM   3746  CB  ASP A 583     130.292 119.536 330.531  1.00190.52           C
ATOM   3747  CG  ASP A 583     131.115 119.707 329.260  1.00190.52           C
ATOM   3748  OD1 ASP A 583     130.688 120.505 328.384  1.00190.52           O
ATOM   3749  OD2 ASP A 583     132.180 119.043 329.147  1.00190.52           O
ATOM   3750  C   ASP A 583     129.079 117.907 331.870  1.00190.52           C
ATOM   3751  O   ASP A 583     128.047 118.531 332.115  1.00190.52           O
ATOM   3752  N   ARG A 584     129.651 117.049 332.743  1.00999.99           N
ATOM   3753  CA  ARG A 584     129.153 116.858 334.076  0.81999.99           C
ATOM   3754  CB  ARG A 584     129.030 118.191 334.833  1.00999.99           C
ATOM   3755  CG  ARG A 584     128.667 118.037 336.308  1.00999.99           C
ATOM   3756  CD  ARG A 584     128.595 119.386 337.026  1.00999.99           C
ATOM   3757  NE  ARG A 584     129.935 120.032 336.930  1.00999.99           N
ATOM   3758  CZ  ARG A 584     130.881 119.796 337.884  1.00999.99           C
ATOM   3759  NH1 ARG A 584     130.613 118.939 338.912  1.00999.99           N
ATOM   3760  NH2 ARG A 584     132.095 120.417 337.814  1.00999.99           N
ATOM   3761  C   ARG A 584     127.820 116.195 334.009  1.00999.99           C
ATOM   3762  O   ARG A 584     127.002 116.462 333.130  1.00999.99           O
ATOM   3763  N   GLY A 585     127.587 115.262 334.943  1.00 46.84           N
ATOM   3764  CA  GLY A 585     126.321 114.609 335.008  0.79 46.84           C
ATOM   3765  C   GLY A 585     125.633 115.199 336.191  1.00 46.84           C
ATOM   3766  O   GLY A 585     125.808 116.377 336.496  1.00 46.84           O
ATOM   3767  N   ASP A 586     124.815 114.388 336.885  1.00187.72           N
ATOM   3768  CA  ASP A 586     124.161 114.875 338.060  0.79187.72           C
ATOM   3769  CB  ASP A 586     122.764 114.284 338.311  1.00187.72           C
ATOM   3770  CG  ASP A 586     121.819 114.849 337.263  1.00187.72           C
ATOM   3771  OD1 ASP A 586     121.169 114.041 336.549  1.00187.72           O
ATOM   3772  OD2 ASP A 586     121.726 116.103 337.172  1.00187.72           O
ATOM   3773  C   ASP A 586     125.002 114.509 339.239  1.00187.72           C
ATOM   3774  O   ASP A 586     126.162 114.123 339.103  1.00187.72           O
ATOM   3775  N   ALA A 587     124.417 114.656 340.443  1.00364.88           N
ATOM   3776  CA  ALA A 587     125.100 114.351 341.662  0.79364.88           C
ATOM   3777  CB  ALA A 587     126.426 115.048 342.044  1.00364.88           C
ATOM   3778  C   ALA A 587     124.244 113.788 342.761  1.00364.88           C
ATOM   3779  O   ALA A 587     123.034 114.009 342.775  1.00364.88           O
ATOM   3780  N   GLY A 588     124.838 113.037 343.716  1.00230.69           N
ATOM   3781  CA  GLY A 588     124.063 112.564 344.836  0.79230.69           C
ATOM   3782  C   GLY A 588     123.703 111.119 344.677  1.00230.69           C
ATOM   3783  O   GLY A 588     124.420 110.420 343.962  1.00230.69           O
ATOM   3784  N   PRO A 589     122.650 110.574 345.284  1.00249.87           N
ATOM   3785  CA  PRO A 589     121.670 111.195 346.172  0.50249.87           C
ATOM   3786  CD  PRO A 589     122.183 109.278 344.814  1.00249.87           C
ATOM   3787  CB  PRO A 589     120.424 110.317 346.054  1.00249.87           C
ATOM   3788  CG  PRO A 589     120.985 108.935 345.707  1.00249.87           C
ATOM   3789  C   PRO A 589     122.118 111.206 347.587  1.00249.87           C
ATOM   3790  O   PRO A 589     123.286 110.921 347.849  1.00249.87           O
ATOM   3791  N   LYS A 590     121.161 111.537 348.490  1.00329.67           N
ATOM   3792  CA  LYS A 590     121.387 111.562 349.903  0.41329.67           C
ATOM   3793  CB  LYS A 590     120.416 112.252 350.882  1.00329.67           C
ATOM   3794  CG  LYS A 590     120.778 112.099 352.363  1.00329.67           C
ATOM   3795  CD  LYS A 590     119.876 112.972 353.238  1.00329.67           C
ATOM   3796  CE  LYS A 590     120.077 112.795 354.744  1.00329.67           C
ATOM   3797  NZ  LYS A 590     119.183 113.725 355.472  1.00329.67           N
ATOM   3798  C   LYS A 590     122.342 110.529 350.378  1.00329.67           C
ATOM   3799  O   LYS A 590     122.149 109.333 350.164  1.00329.67           O
ATOM   3800  N   GLY A 591     123.436 110.984 351.009  1.00 73.05           N
ATOM   3801  CA  GLY A 591     124.460 110.069 351.391  0.62 73.05           C
ATOM   3802  C   GLY A 591     124.041 109.368 352.633  1.00 73.05           C
ATOM   3803  O   GLY A 591     123.087 109.765 353.300  1.00 73.05           O
ATOM   3804  N   ALA A 592     124.768 108.288 352.973  1.00319.27           N
ATOM   3805  CA  ALA A 592     124.469 107.591 354.181  0.33319.27           C
ATOM   3806  CB  ALA A 592     124.422 106.052 354.294  1.00319.27           C
ATOM   3807  C   ALA A 592     124.677 108.399 355.411  1.00319.27           C
ATOM   3808  O   ALA A 592     125.565 109.247 355.448  1.00319.27           O
ATOM   3809  N   ASP A 593     123.883 108.115 356.460  1.00253.25           N
ATOM   3810  CA  ASP A 593     123.824 108.934 357.638  0.40253.25           C
ATOM   3811  CB  ASP A 593     123.026 108.279 358.775  1.00253.25           C
ATOM   3812  CG  ASP A 593     122.737 109.347 359.817  1.00253.25           C
ATOM   3813  OD1 ASP A 593     122.582 110.530 359.413  1.00253.25           O
ATOM   3814  OD2 ASP A 593     122.670 109.001 361.026  1.00253.25           O
ATOM   3815  C   ASP A 593     125.184 109.247 358.164  1.00253.25           C
ATOM   3816  O   ASP A 593     126.075 108.400 358.211  1.00253.25           O
ATOM   3817  N   GLY A 594     125.356 110.526 358.558  1.00 58.02           N
ATOM   3818  CA  GLY A 594     126.573 110.977 359.166  0.38 58.02           C
ATOM   3819  C   GLY A 594     126.739 110.100 360.362  1.00 58.02           C
ATOM   3820  O   GLY A 594     125.849 110.005 361.205  1.00 58.02           O
ATOM   3821  N   SER A 595     127.893 109.416 360.456  1.00 88.95           N
ATOM   3822  CA  SER A 595     128.045 108.434 361.485  0.71 88.95           C
ATOM   3823  CB  SER A 595     129.154 107.412 361.158  1.00 88.95           C
ATOM   3824  OG  SER A 595     130.405 108.049 360.983  1.00 88.95           O
ATOM   3825  C   SER A 595     128.235 108.981 362.881  1.00 88.95           C
ATOM   3826  O   SER A 595     127.473 108.552 363.745  1.00 88.95           O
ATOM   3827  N   HYP A 596     129.119 109.924 363.161  1.00298.08           N
ATOM   3828  CD  HYP A 596     129.981 110.526 362.183  1.00298.08           C
ATOM   3829  CA  HYP A 596     129.428 110.459 364.465  0.27298.08           C
ATOM   3830  CB  HYP A 596     130.939 110.800 364.392  1.00298.08           C
ATOM   3831  CG  HYP A 596     131.243 110.183 362.988  1.00298.08           C
ATOM   3832  OE  HYP A 596     131.473 108.781 363.144  1.00298.08           O
ATOM   3833  C   HYP A 596     129.134 109.574 365.652  1.00298.08           C
ATOM   3834  O   HYP A 596     129.254 108.356 365.525  1.00298.08           O
ATOM   3835  N   GLY A 597     128.777 110.148 366.823  1.00140.81           N
ATOM   3836  CA  GLY A 597     128.198 109.328 367.855  0.68140.81           C
ATOM   3837  C   GLY A 597     129.093 109.214 369.054  1.00140.81           C
ATOM   3838  O   GLY A 597     130.254 109.618 369.045  1.00140.81           O
ATOM   3839  N   LYS A 598     128.507 108.642 370.132  1.00508.23           N
ATOM   3840  CA  LYS A 598     129.126 108.419 371.411  0.24508.23           C
ATOM   3841  CB  LYS A 598     130.654 108.378 371.616  1.00508.23           C
ATOM   3842  CG  LYS A 598     131.092 107.564 372.836  1.00508.23           C
ATOM   3843  CD  LYS A 598     130.758 106.073 372.717  1.00508.23           C
ATOM   3844  CE  LYS A 598     131.423 105.234 373.810  1.00508.23           C
ATOM   3845  NZ  LYS A 598     131.093 105.777 375.146  1.00508.23           N
ATOM   3846  C   LYS A 598     128.190 108.693 372.545  1.00508.23           C
ATOM   3847  O   LYS A 598     127.239 109.440 372.346  1.00508.23           O
ATOM   3848  N   ASP A 599     128.402 108.118 373.748  1.00203.42           N
ATOM   3849  CA  ASP A 599     127.445 108.291 374.817  0.85203.42           C
ATOM   3850  CB  ASP A 599     127.387 107.093 375.777  1.00203.42           C
ATOM   3851  CG  ASP A 599     126.871 105.899 374.988  1.00203.42           C
ATOM   3852  OD1 ASP A 599     126.807 104.784 375.571  1.00203.42           O
ATOM   3853  OD2 ASP A 599     126.538 106.086 373.787  1.00203.42           O
ATOM   3854  C   ASP A 599     127.783 109.496 375.640  1.00203.42           C
ATOM   3855  O   ASP A 599     128.665 110.283 375.300  1.00203.42           O
ATOM   3856  N   GLY A 600     127.043 109.656 376.760  1.00 40.63           N
ATOM   3857  CA  GLY A 600     127.214 110.767 377.654  0.15 40.63           C
ATOM   3858  C   GLY A 600     128.502 110.569 378.387  1.00 40.63           C
ATOM   3859  O   GLY A 600     129.098 109.494 378.345  1.00 40.63           O
ATOM   3860  N   VAL A 601     128.957 111.626 379.087  1.00109.10           N
ATOM   3861  CA  VAL A 601     130.203 111.569 379.793  0.73109.10           C
ATOM   3862  CB  VAL A 601     130.744 112.911 380.190  1.00109.10           C
ATOM   3863  CG1 VAL A 601     130.978 113.733 378.910  1.00109.10           C
ATOM   3864  CG2 VAL A 601     129.761 113.565 381.173  1.00109.10           C
ATOM   3865  C   VAL A 601     130.012 110.781 381.044  1.00109.10           C
ATOM   3866  O   VAL A 601     128.890 110.614 381.518  1.00109.10           O
ATOM   3867  N   ARG A 602     131.118 110.240 381.600  1.00999.99           N
ATOM   3868  CA  ARG A 602     130.969 109.476 382.800  0.66999.99           C
ATOM   3869  CB  ARG A 602     131.792 108.168 382.865  1.00999.99           C
ATOM   3870  CG  ARG A 602     133.311 108.366 382.829  1.00999.99           C
ATOM   3871  CD  ARG A 602     134.104 107.052 382.895  1.00999.99           C
ATOM   3872  NE  ARG A 602     133.967 106.454 384.256  1.00999.99           N
ATOM   3873  CZ  ARG A 602     135.024 105.776 384.796  1.00999.99           C
ATOM   3874  NH1 ARG A 602     136.188 105.671 384.091  1.00999.99           N
ATOM   3875  NH2 ARG A 602     134.931 105.206 386.034  1.00999.99           N
ATOM   3876  C   ARG A 602     131.409 110.323 383.951  1.00999.99           C
ATOM   3877  O   ARG A 602     132.456 110.968 383.891  1.00999.99           O
ATOM   3878  N   GLY A 603     130.608 110.360 385.041  1.00 76.65           N
ATOM   3879  CA  GLY A 603     131.028 111.141 386.167  0.15 76.65           C
ATOM   3880  C   GLY A 603     129.843 111.719 386.883  1.00 76.65           C
ATOM   3881  O   GLY A 603     128.939 110.995 387.297  1.00 76.65           O
ATOM   3882  N   LEU A 604     129.829 113.063 387.040  1.00135.56           N
ATOM   3883  CA  LEU A 604     128.772 113.735 387.749  0.36135.56           C
ATOM   3884  CB  LEU A 604     127.458 113.768 386.950  1.00135.56           C
ATOM   3885  CG  LEU A 604     127.640 114.593 385.663  1.00135.56           C
ATOM   3886  CD1 LEU A 604     126.346 114.661 384.839  1.00135.56           C
ATOM   3887  CD2 LEU A 604     128.164 115.994 386.016  1.00135.56           C
ATOM   3888  C   LEU A 604     128.562 113.055 389.074  1.00135.56           C
ATOM   3889  O   LEU A 604     127.680 112.213 389.240  1.00135.56           O
ATOM   3890  N   THR A 605     129.428 113.430 390.044  1.00296.15           N
ATOM   3891  CA  THR A 605     129.534 112.857 391.364  0.50296.15           C
ATOM   3892  CB  THR A 605     130.587 113.566 392.167  1.00296.15           C
ATOM   3893  OG1 THR A 605     130.324 114.930 392.457  1.00296.15           O
ATOM   3894  CG2 THR A 605     132.041 113.081 392.079  1.00296.15           C
ATOM   3895  C   THR A 605     128.261 112.929 392.158  1.00296.15           C
ATOM   3896  O   THR A 605     127.806 111.904 392.663  1.00296.15           O
ATOM   3897  N   GLY A 606     127.625 114.108 392.303  1.00112.83           N
ATOM   3898  CA  GLY A 606     126.415 114.116 393.082  0.15112.83           C
ATOM   3899  C   GLY A 606     126.645 114.731 394.434  1.00112.83           C
ATOM   3900  O   GLY A 606     127.747 115.079 394.855  1.00112.83           O
ATOM   3901  N   PRO A 607     125.515 114.826 395.087  1.00141.10           N
ATOM   3902  CA  PRO A 607     125.317 115.382 396.411  0.27141.10           C
ATOM   3903  CD  PRO A 607     124.402 113.976 394.695  1.00141.10           C
ATOM   3904  CB  PRO A 607     123.810 115.276 396.622  1.00141.10           C
ATOM   3905  CG  PRO A 607     123.478 113.950 395.917  1.00141.10           C
ATOM   3906  C   PRO A 607     125.938 114.559 397.495  1.00141.10           C
ATOM   3907  O   PRO A 607     126.320 113.413 397.261  1.00141.10           O
ATOM   3908  N   ILE A 608     126.045 115.178 398.691  1.00105.66           N
ATOM   3909  CA  ILE A 608     126.365 114.493 399.909  0.85105.66           C
ATOM   3910  CB  ILE A 608     126.371 115.474 401.045  1.00105.66           C
ATOM   3911  CG1 ILE A 608     127.532 116.476 400.886  1.00105.66           C
ATOM   3912  CG2 ILE A 608     126.398 114.701 402.356  1.00105.66           C
ATOM   3913  CD1 ILE A 608     127.422 117.674 401.831  1.00105.66           C
ATOM   3914  C   ILE A 608     125.182 113.605 400.006  1.00105.66           C
ATOM   3915  O   ILE A 608     124.047 114.079 399.968  1.00105.66           O
ATOM   3916  N   GLY A 609     125.394 112.288 400.097  1.00 35.02           N
ATOM   3917  CA  GLY A 609     124.251 111.435 400.085  0.67 35.02           C
ATOM   3918  C   GLY A 609     123.787 111.359 401.489  1.00 35.02           C
ATOM   3919  O   GLY A 609     123.951 112.294 402.271  1.00 35.02           O
ATOM   3920  N   PRO A 610     123.185 110.264 401.822  1.00110.24           N
ATOM   3921  CA  PRO A 610     122.689 110.047 403.142  0.24110.24           C
ATOM   3922  CD  PRO A 610     122.877 109.183 400.905  1.00110.24           C
ATOM   3923  CB  PRO A 610     122.006 108.677 403.086  1.00110.24           C
ATOM   3924  CG  PRO A 610     122.606 107.997 401.840  1.00110.24           C
ATOM   3925  C   PRO A 610     123.910 110.084 403.993  1.00110.24           C
ATOM   3926  O   PRO A 610     125.010 109.872 403.484  1.00110.24           O
ATOM   3927  N   HYP A 611     123.735 110.385 405.243  1.00286.41           N
ATOM   3928  CD  HYP A 611     122.476 110.730 405.832  1.00286.41           C
ATOM   3929  CA  HYP A 611     124.769 110.538 406.194  0.64286.41           C
ATOM   3930  CB  HYP A 611     124.344 111.806 406.979  1.00286.41           C
ATOM   3931  CG  HYP A 611     123.000 112.114 406.211  1.00286.41           C
ATOM   3932  OE  HYP A 611     123.256 112.890 405.037  1.00286.41           O
ATOM   3933  C   HYP A 611     124.919 109.257 406.966  1.00286.41           C
ATOM   3934  O   HYP A 611     124.039 108.403 406.865  1.00286.41           O
ATOM   3935  N   GLY A 612     126.021 109.093 407.730  1.00 34.16           N
ATOM   3936  CA  GLY A 612     126.468 107.772 408.083  0.85 34.16           C
ATOM   3937  C   GLY A 612     125.807 107.311 409.351  1.00 34.16           C
ATOM   3938  O   GLY A 612     124.855 107.903 409.855  1.00 34.16           O
ATOM   3939  N   PRO A 613     126.365 106.243 409.870  1.00226.40           N
ATOM   3940  CA  PRO A 613     125.930 105.590 411.085  0.64226.40           C
ATOM   3941  CD  PRO A 613     127.715 105.849 409.508  1.00226.40           C
ATOM   3942  CB  PRO A 613     126.983 104.509 411.360  1.00226.40           C
ATOM   3943  CG  PRO A 613     127.830 104.430 410.077  1.00226.40           C
ATOM   3944  C   PRO A 613     125.993 106.556 412.231  1.00226.40           C
ATOM   3945  O   PRO A 613     126.731 107.534 412.140  1.00226.40           O
ATOM   3946  N   ALA A 614     125.207 106.319 413.307  1.00203.68           N
ATOM   3947  CA  ALA A 614     125.298 107.171 414.462  0.85203.68           C
ATOM   3948  CB  ALA A 614     124.046 107.196 415.355  1.00203.68           C
ATOM   3949  C   ALA A 614     126.458 106.701 415.285  1.00203.68           C
ATOM   3950  O   ALA A 614     126.832 105.530 415.245  1.00203.68           O
ATOM   3951  N   GLY A 615     127.061 107.633 416.052  1.00 91.68           N
ATOM   3952  CA  GLY A 615     128.192 107.341 416.889  0.85 91.68           C
ATOM   3953  C   GLY A 615     127.728 106.523 418.033  1.00 91.68           C
ATOM   3954  O   GLY A 615     126.528 106.368 418.251  1.00 91.68           O
ATOM   3955  N   ALA A 616     128.680 105.955 418.799  1.00279.86           N
ATOM   3956  CA  ALA A 616     128.219 105.137 419.870  0.44279.86           C
ATOM   3957  CB  ALA A 616     128.136 103.646 419.510  1.00279.86           C
ATOM   3958  C   ALA A 616     129.125 105.191 421.056  1.00279.86           C
ATOM   3959  O   ALA A 616     130.342 105.346 420.963  1.00279.86           O
ATOM   3960  N   HYP A 617     128.472 105.112 422.186  1.00390.27           N
ATOM   3961  CD  HYP A 617     127.070 105.197 422.309  1.00390.27           C
ATOM   3962  CA  HYP A 617     129.015 104.887 423.464  0.85390.27           C
ATOM   3963  CB  HYP A 617     128.337 103.614 423.904  1.00390.27           C
ATOM   3964  CG  HYP A 617     126.955 103.915 423.208  1.00390.27           C
ATOM   3965  OE  HYP A 617     126.707 102.793 422.357  1.00390.27           O
ATOM   3966  C   HYP A 617     129.001 105.987 424.456  1.00390.27           C
ATOM   3967  O   HYP A 617     128.420 107.044 424.220  1.00390.27           O
ATOM   3968  N   GLY A 618     129.733 105.741 425.559  1.00 81.26           N
ATOM   3969  CA  GLY A 618     130.090 106.773 426.475  0.85 81.26           C
ATOM   3970  C   GLY A 618     130.412 106.107 427.777  1.00 81.26           C
ATOM   3971  O   GLY A 618     130.397 104.881 427.882  1.00 81.26           O
ATOM   3972  N   ASP A 619     130.714 106.919 428.808  1.00267.51           N
ATOM   3973  CA  ASP A 619     131.013 106.403 430.111  0.46267.51           C
ATOM   3974  CB  ASP A 619     132.386 106.613 430.790  1.00267.51           C
ATOM   3975  CG  ASP A 619     133.430 105.779 430.056  1.00267.51           C
ATOM   3976  OD1 ASP A 619     134.635 105.912 430.398  1.00267.51           O
ATOM   3977  OD2 ASP A 619     133.040 105.003 429.142  1.00267.51           O
ATOM   3978  C   ASP A 619     129.821 106.066 430.937  1.00267.51           C
ATOM   3979  O   ASP A 619     128.719 105.929 430.411  1.00267.51           O
ATOM   3980  N   LYS A 620     130.010 105.910 432.259  1.00296.01           N
ATOM   3981  CA  LYS A 620     128.903 105.552 433.094  0.79296.01           C
ATOM   3982  CB  LYS A 620     129.211 104.432 434.109  1.00296.01           C
ATOM   3983  CG  LYS A 620     130.033 103.279 433.532  1.00296.01           C
ATOM   3984  CD  LYS A 620     129.408 102.640 432.297  1.00296.01           C
ATOM   3985  CE  LYS A 620     128.180 101.779 432.592  1.00296.01           C
ATOM   3986  NZ  LYS A 620     128.581 100.528 433.276  1.00296.01           N
ATOM   3987  C   LYS A 620     128.621 106.732 433.966  1.00296.01           C
ATOM   3988  O   LYS A 620     128.987 107.863 433.652  1.00296.01           O
ATOM   3989  N   GLY A 621     127.934 106.473 435.097  1.00 69.06           N
ATOM   3990  CA  GLY A 621     127.643 107.499 436.055  0.85 69.06           C
ATOM   3991  C   GLY A 621     128.711 107.426 437.107  1.00 69.06           C
ATOM   3992  O   GLY A 621     129.817 106.956 436.843  1.00 69.06           O
ATOM   3993  N   GLU A 622     128.408 107.896 438.337  1.00295.63           N
ATOM   3994  CA  GLU A 622     129.411 107.902 439.367  0.61295.63           C
ATOM   3995  CB  GLU A 622     130.102 109.274 439.496  1.00295.63           C
ATOM   3996  CG  GLU A 622     131.196 109.357 440.566  1.00295.63           C
ATOM   3997  CD  GLU A 622     132.414 108.574 440.096  1.00295.63           C
ATOM   3998  OE1 GLU A 622     132.871 108.827 438.949  1.00295.63           O
ATOM   3999  OE2 GLU A 622     132.908 107.719 440.878  1.00295.63           O
ATOM   4000  C   GLU A 622     128.766 107.596 440.689  1.00295.63           C
ATOM   4001  O   GLU A 622     127.544 107.621 440.826  1.00295.63           O
ATOM   4002  N   SER A 623     129.610 107.315 441.704  1.00173.90           N
ATOM   4003  CA  SER A 623     129.180 106.944 443.027  0.51173.90           C
ATOM   4004  CB  SER A 623     130.371 106.704 443.976  1.00173.90           C
ATOM   4005  OG  SER A 623     129.919 106.498 445.306  1.00173.90           O
ATOM   4006  C   SER A 623     128.370 108.044 443.638  1.00173.90           C
ATOM   4007  O   SER A 623     128.487 109.211 443.268  1.00173.90           O
ATOM   4008  N   GLY A 624     127.502 107.659 444.602  1.00 59.72           N
ATOM   4009  CA  GLY A 624     126.607 108.579 445.239  0.83 59.72           C
ATOM   4010  C   GLY A 624     126.993 108.827 446.660  1.00 59.72           C
ATOM   4011  O   GLY A 624     128.147 108.760 447.080  1.00 59.72           O
ATOM   4012  N   PRO A 625     125.940 109.118 447.380  1.00222.39           N
ATOM   4013  CA  PRO A 625     125.977 109.477 448.775  0.84222.39           C
ATOM   4014  CD  PRO A 625     124.679 109.473 446.753  1.00222.39           C
ATOM   4015  CB  PRO A 625     124.591 110.061 449.071  1.00222.39           C
ATOM   4016  CG  PRO A 625     124.058 110.503 447.698  1.00222.39           C
ATOM   4017  C   PRO A 625     126.244 108.301 449.656  1.00222.39           C
ATOM   4018  O   PRO A 625     126.190 107.165 449.188  1.00222.39           O
ATOM   4019  N   SER A 626     126.564 108.583 450.936  1.00116.28           N
ATOM   4020  CA  SER A 626     126.819 107.576 451.925  0.73116.28           C
ATOM   4021  CB  SER A 626     128.044 107.897 452.795  1.00116.28           C
ATOM   4022  OG  SER A 626     127.833 109.100 453.518  1.00116.28           O
ATOM   4023  C   SER A 626     125.612 107.514 452.829  1.00116.28           C
ATOM   4024  O   SER A 626     124.635 108.229 452.612  1.00116.28           O
ATOM   4025  N   GLY A 627     125.646 106.645 453.870  1.00 74.21           N
ATOM   4026  CA  GLY A 627     124.520 106.514 454.766  0.83 74.21           C
ATOM   4027  C   GLY A 627     124.865 107.138 456.098  1.00 74.21           C
ATOM   4028  O   GLY A 627     125.863 106.807 456.736  1.00 74.21           O
ATOM   4029  N   PRO A 628     124.013 108.050 456.503  1.00262.49           N
ATOM   4030  CA  PRO A 628     124.225 108.884 457.662  0.78262.49           C
ATOM   4031  CD  PRO A 628     122.591 107.835 456.294  1.00262.49           C
ATOM   4032  CB  PRO A 628     123.024 109.814 457.638  1.00262.49           C
ATOM   4033  CG  PRO A 628     121.884 108.901 457.156  1.00262.49           C
ATOM   4034  C   PRO A 628     124.366 108.280 459.027  1.00262.49           C
ATOM   4035  O   PRO A 628     125.403 108.489 459.655  1.00262.49           O
ATOM   4036  N   ALA A 629     123.356 107.536 459.512  1.00255.70           N
ATOM   4037  CA  ALA A 629     123.385 107.079 460.877  0.76255.70           C
ATOM   4038  CB  ALA A 629     122.797 108.106 461.858  1.00255.70           C
ATOM   4039  C   ALA A 629     122.530 105.863 460.910  1.00255.70           C
ATOM   4040  O   ALA A 629     121.817 105.573 459.950  1.00255.70           O
ATOM   4041  N   GLY A 630     122.598 105.098 462.010  1.00 77.64           N
ATOM   4042  CA  GLY A 630     121.865 103.871 462.029  0.85 77.64           C
ATOM   4043  C   GLY A 630     120.702 103.934 462.964  1.00 77.64           C
ATOM   4044  O   GLY A 630     120.093 104.970 463.229  1.00 77.64           O
ATOM   4045  N   PRO A 631     120.438 102.755 463.464  1.00111.43           N
ATOM   4046  CA  PRO A 631     119.362 102.490 464.383  0.31111.43           C
ATOM   4047  CD  PRO A 631     121.488 101.755 463.567  1.00111.43           C
ATOM   4048  CB  PRO A 631     119.542 101.018 464.752  1.00111.43           C
ATOM   4049  CG  PRO A 631     121.069 100.850 464.728  1.00111.43           C
ATOM   4050  C   PRO A 631     119.595 103.342 465.572  1.00111.43           C
ATOM   4051  O   PRO A 631     120.699 103.858 465.737  1.00111.43           O
ATOM   4052  N   THR A 632     118.551 103.530 466.394  1.00120.79           N
ATOM   4053  CA  THR A 632     118.733 104.331 467.555  0.71120.79           C
ATOM   4054  CB  THR A 632     117.456 104.608 468.295  1.00120.79           C
ATOM   4055  OG1 THR A 632     117.686 105.555 469.327  1.00120.79           O
ATOM   4056  CG2 THR A 632     116.911 103.297 468.881  1.00120.79           C
ATOM   4057  C   THR A 632     119.684 103.574 468.410  1.00120.79           C
ATOM   4058  O   THR A 632     119.813 102.358 468.280  1.00120.79           O
ATOM   4059  N   GLY A 633     120.403 104.279 469.296  1.00 56.68           N
ATOM   4060  CA  GLY A 633     121.388 103.609 470.087  0.77 56.68           C
ATOM   4061  C   GLY A 633     120.671 102.905 471.192  1.00 56.68           C
ATOM   4062  O   GLY A 633     119.443 102.846 471.213  1.00 56.68           O
ATOM   4063  N   ALA A 634     121.442 102.345 472.145  1.00318.89           N
ATOM   4064  CA  ALA A 634     120.858 101.590 473.213  0.85318.89           C
ATOM   4065  CB  ALA A 634     120.233 100.201 472.974  1.00318.89           C
ATOM   4066  C   ALA A 634     121.247 101.956 474.612  1.00318.89           C
ATOM   4067  O   ALA A 634     122.202 102.691 474.855  1.00318.89           O
ATOM   4068  N   ARG A 635     120.469 101.407 475.560  1.00999.99           N
ATOM   4069  CA  ARG A 635     120.537 101.596 476.980  0.65999.99           C
ATOM   4070  CB  ARG A 635     119.219 101.526 477.765  1.00999.99           C
ATOM   4071  CG  ARG A 635     118.577 100.174 477.453  1.00999.99           C
ATOM   4072  CD  ARG A 635     117.151  99.963 477.954  1.00999.99           C
ATOM   4073  NE  ARG A 635     116.677  98.730 477.266  1.00999.99           N
ATOM   4074  CZ  ARG A 635     116.066  98.845 476.050  1.00999.99           C
ATOM   4075  NH1 ARG A 635     115.765 100.084 475.562  1.00999.99           N
ATOM   4076  NH2 ARG A 635     115.771  97.734 475.315  1.00999.99           N
ATOM   4077  C   ARG A 635     121.776 101.231 477.738  1.00999.99           C
ATOM   4078  O   ARG A 635     122.703 100.631 477.195  1.00999.99           O
ATOM   4079  N   GLY A 636     121.810 101.618 479.037  1.00 61.11           N
ATOM   4080  CA  GLY A 636     122.972 101.410 479.858  0.28 61.11           C
ATOM   4081  C   GLY A 636     122.783 100.405 480.995  1.00 61.11           C
ATOM   4082  O   GLY A 636     122.177  99.343 480.862  1.00 61.11           O
ATOM   4083  N   ALA A 637     123.389 100.813 482.140  1.00128.79           N
ATOM   4084  CA  ALA A 637     123.747 100.187 483.407  0.22128.79           C
ATOM   4085  CB  ALA A 637     124.688 101.125 484.178  1.00128.79           C
ATOM   4086  C   ALA A 637     122.761  99.692 484.470  1.00128.79           C
ATOM   4087  O   ALA A 637     123.177  98.734 485.120  1.00128.79           O
ATOM   4088  N   HYP A 638     121.556 100.103 484.792  1.00361.66           N
ATOM   4089  CD  HYP A 638     120.587 100.587 483.843  1.00361.66           C
ATOM   4090  CA  HYP A 638     120.885  99.846 486.039  0.53361.66           C
ATOM   4091  CB  HYP A 638     119.804  98.884 485.658  1.00361.66           C
ATOM   4092  CG  HYP A 638     119.392  99.680 484.359  1.00361.66           C
ATOM   4093  OE  HYP A 638     118.950  98.770 483.348  1.00361.66           O
ATOM   4094  C   HYP A 638     121.627  99.758 487.341  1.00361.66           C
ATOM   4095  O   HYP A 638     121.863  98.657 487.837  1.00361.66           O
ATOM   4096  N   GLY A 639     121.973 100.939 487.908  1.00127.01           N
ATOM   4097  CA  GLY A 639     121.561 101.269 489.250  0.15127.01           C
ATOM   4098  C   GLY A 639     122.538 100.749 490.259  1.00127.01           C
ATOM   4099  O   GLY A 639     123.387  99.915 489.947  1.00127.01           O
ATOM   4100  N   ASP A 640     122.422 101.237 491.520  1.00190.55           N
ATOM   4101  CA  ASP A 640     123.345 100.824 492.540  0.54190.55           C
ATOM   4102  CB  ASP A 640     124.315 101.939 492.965  1.00190.55           C
ATOM   4103  CG  ASP A 640     125.533 101.274 493.592  1.00190.55           C
ATOM   4104  OD1 ASP A 640     126.211 100.502 492.861  1.00190.55           O
ATOM   4105  OD2 ASP A 640     125.803 101.517 494.798  1.00190.55           O
ATOM   4106  C   ASP A 640     122.595 100.368 493.763  1.00190.55           C
ATOM   4107  O   ASP A 640     121.787  99.442 493.704  1.00190.55           O
ATOM   4108  N   ARG A 641     122.879 101.016 494.918  1.00151.53           N
ATOM   4109  CA  ARG A 641     122.323 100.640 496.195  0.72151.53           C
ATOM   4110  CB  ARG A 641     123.236  99.630 496.897  1.00151.53           C
ATOM   4111  CG  ARG A 641     123.109  98.248 496.249  1.00151.53           C
ATOM   4112  CD  ARG A 641     124.268  97.298 496.546  1.00151.53           C
ATOM   4113  NE  ARG A 641     125.337  97.578 495.544  1.00151.53           N
ATOM   4114  CZ  ARG A 641     126.622  97.176 495.765  1.00151.53           C
ATOM   4115  NH1 ARG A 641     126.964  96.602 496.954  1.00151.53           N
ATOM   4116  NH2 ARG A 641     127.563  97.341 494.790  1.00151.53           N
ATOM   4117  C   ARG A 641     122.206 101.888 497.020  1.00151.53           C
ATOM   4118  O   ARG A 641     122.493 102.983 496.540  1.00151.53           O
ATOM   4119  N   GLY A 642     121.750 101.756 498.286  1.00 54.51           N
ATOM   4120  CA  GLY A 642     121.569 102.919 499.112  0.61 54.51           C
ATOM   4121  C   GLY A 642     122.561 102.884 500.229  1.00 54.51           C
ATOM   4122  O   GLY A 642     122.917 101.818 500.729  1.00 54.51           O
ATOM   4123  N   GLU A 643     123.029 104.078 500.652  1.00218.33           N
ATOM   4124  CA  GLU A 643     123.983 104.154 501.721  0.26218.33           C
ATOM   4125  CB  GLU A 643     125.178 105.084 501.430  1.00218.33           C
ATOM   4126  CG  GLU A 643     126.107 104.620 500.306  1.00218.33           C
ATOM   4127  CD  GLU A 643     125.368 104.731 498.981  1.00218.33           C
ATOM   4128  OE1 GLU A 643     125.473 103.777 498.165  1.00218.33           O
ATOM   4129  OE2 GLU A 643     124.702 105.778 498.760  1.00218.33           O
ATOM   4130  C   GLU A 643     123.310 104.777 502.901  1.00218.33           C
ATOM   4131  O   GLU A 643     122.839 105.912 502.832  1.00218.33           O
ATOM   4132  N   HYP A 644     123.226 104.053 503.981  1.00336.41           N
ATOM   4133  CD  HYP A 644     123.647 102.691 504.101  1.00336.41           C
ATOM   4134  CA  HYP A 644     122.765 104.517 505.236  0.85336.41           C
ATOM   4135  CB  HYP A 644     123.987 104.313 506.104  1.00336.41           C
ATOM   4136  CG  HYP A 644     124.422 102.943 505.440  1.00336.41           C
ATOM   4137  OE  HYP A 644     124.441 101.804 506.304  1.00336.41           O
ATOM   4138  C   HYP A 644     121.574 103.733 505.700  1.00336.41           C
ATOM   4139  O   HYP A 644     120.524 103.848 505.071  1.00336.41           O
ATOM   4140  N   GLY A 645     121.687 102.963 506.802  1.00 46.98           N
ATOM   4141  CA  GLY A 645     120.497 102.403 507.384  0.85 46.98           C
ATOM   4142  C   GLY A 645     120.423 102.880 508.802  1.00 46.98           C
ATOM   4143  O   GLY A 645     121.345 102.692 509.595  1.00 46.98           O
ATOM   4144  N   PRO A 646     119.316 103.490 509.127  1.00128.86           N
ATOM   4145  CA  PRO A 646     119.063 104.041 510.433  0.45128.86           C
ATOM   4146  CD  PRO A 646     118.091 103.333 508.358  1.00128.86           C
ATOM   4147  CB  PRO A 646     117.701 104.709 510.297  1.00128.86           C
ATOM   4148  CG  PRO A 646     116.974 103.771 509.319  1.00128.86           C
ATOM   4149  C   PRO A 646     118.967 102.963 511.460  1.00128.86           C
ATOM   4150  O   PRO A 646     118.602 101.824 511.169  1.00128.86           O
ATOM   4151  N   HYP A 647     119.379 103.365 512.621  1.00327.78           N
ATOM   4152  CD  HYP A 647     120.244 104.498 512.811  1.00327.78           C
ATOM   4153  CA  HYP A 647     119.231 102.720 513.865  0.62327.78           C
ATOM   4154  CB  HYP A 647     120.542 102.865 514.627  1.00327.78           C
ATOM   4155  CG  HYP A 647     121.314 103.663 513.517  1.00327.78           C
ATOM   4156  OE  HYP A 647     122.372 104.464 514.049  1.00327.78           O
ATOM   4157  C   HYP A 647     118.291 101.577 514.112  1.00327.78           C
ATOM   4158  O   HYP A 647     118.566 100.443 513.723  1.00327.78           O
ATOM   4159  N   GLY A 648     117.163 101.922 514.792  1.00 75.54           N
ATOM   4160  CA  GLY A 648     116.189 101.009 515.331  0.85 75.54           C
ATOM   4161  C   GLY A 648     114.995 101.830 515.748  1.00 75.54           C
ATOM   4162  O   GLY A 648     115.059 103.054 515.849  1.00 75.54           O
ATOM   4163  N   PRO A 649     113.908 101.148 516.002  1.00316.87           N
ATOM   4164  CA  PRO A 649     112.699 101.831 516.408  0.39316.87           C
ATOM   4165  CD  PRO A 649     113.571 100.165 514.980  1.00316.87           C
ATOM   4166  CB  PRO A 649     111.527 101.294 515.585  1.00316.87           C
ATOM   4167  CG  PRO A 649     112.054  99.934 515.100  1.00316.87           C
ATOM   4168  C   PRO A 649     112.448 102.711 517.600  1.00316.87           C
ATOM   4169  O   PRO A 649     111.546 103.540 517.490  1.00316.87           O
ATOM   4170  N   ALA A 650     113.169 102.551 518.734  1.00383.16           N
ATOM   4171  CA  ALA A 650     112.941 103.386 519.894  0.68383.16           C
ATOM   4172  CB  ALA A 650     112.187 104.733 519.858  1.00383.16           C
ATOM   4173  C   ALA A 650     113.328 102.785 521.210  1.00383.16           C
ATOM   4174  O   ALA A 650     113.916 101.706 521.256  1.00383.16           O
ATOM   4175  N   GLY A 651     113.016 103.479 522.327  1.00 87.64           N
ATOM   4176  CA  GLY A 651     113.429 102.987 523.613  0.85 87.64           C
ATOM   4177  C   GLY A 651     112.380 102.077 524.152  1.00 87.64           C
ATOM   4178  O   GLY A 651     111.333 102.507 524.634  1.00 87.64           O
ATOM   4179  N   PHE A 652     112.670 100.769 524.069  1.00196.30           N
ATOM   4180  CA  PHE A 652     111.823  99.749 524.599  0.22196.30           C
ATOM   4181  CB  PHE A 652     112.331  98.364 524.169  1.00196.30           C
ATOM   4182  CG  PHE A 652     111.661  97.292 524.950  1.00196.30           C
ATOM   4183  CD1 PHE A 652     110.473  96.721 524.554  1.00196.30           C
ATOM   4184  CD2 PHE A 652     112.263  96.858 526.106  1.00196.30           C
ATOM   4185  CE1 PHE A 652     109.900  95.727 525.314  1.00196.30           C
ATOM   4186  CE2 PHE A 652     111.695  95.867 526.867  1.00196.30           C
ATOM   4187  CZ  PHE A 652     110.510  95.299 526.470  1.00196.30           C
ATOM   4188  C   PHE A 652     111.827  99.834 526.098  1.00196.30           C
ATOM   4189  O   PHE A 652     110.773  99.854 526.731  1.00196.30           O
ATOM   4190  N   ALA A 653     113.031  99.905 526.700  1.00280.78           N
ATOM   4191  CA  ALA A 653     113.163  99.953 528.131  0.68280.78           C
ATOM   4192  CB  ALA A 653     112.566  98.717 528.829  1.00280.78           C
ATOM   4193  C   ALA A 653     114.629  99.941 528.379  1.00280.78           C
ATOM   4194  O   ALA A 653     115.420  99.709 527.467  1.00280.78           O
ATOM   4195  N   GLY A 654     115.034 100.213 529.627  1.00106.96           N
ATOM   4196  CA  GLY A 654     116.422 100.151 529.949  0.81106.96           C
ATOM   4197  C   GLY A 654     116.462  99.416 531.252  1.00106.96           C
ATOM   4198  O   GLY A 654     115.590  99.614 532.095  1.00106.96           O
ATOM   4199  N   PRO A 655     117.435  98.574 531.466  1.00273.20           N
ATOM   4200  CA  PRO A 655     117.429  97.881 532.717  0.82273.20           C
ATOM   4201  CD  PRO A 655     117.843  97.652 530.416  1.00273.20           C
ATOM   4202  CB  PRO A 655     117.859  96.435 532.514  1.00273.20           C
ATOM   4203  CG  PRO A 655     118.585  96.517 531.159  1.00273.20           C
ATOM   4204  C   PRO A 655     117.316  98.503 534.077  1.00273.20           C
ATOM   4205  O   PRO A 655     116.285  98.291 534.714  1.00273.20           O
ATOM   4206  N   HYP A 656     118.280  99.246 534.547  1.00344.25           N
ATOM   4207  CD  HYP A 656     119.512  99.549 533.876  1.00344.25           C
ATOM   4208  CA  HYP A 656     118.250  99.922 535.791  0.84344.25           C
ATOM   4209  CB  HYP A 656     118.388 101.360 535.349  1.00344.25           C
ATOM   4210  CG  HYP A 656     119.499 101.068 534.262  1.00344.25           C
ATOM   4211  OE  HYP A 656     120.812 101.533 534.589  1.00344.25           O
ATOM   4212  C   HYP A 656     119.462  99.508 536.545  1.00344.25           C
ATOM   4213  O   HYP A 656     119.614  98.317 536.815  1.00344.25           O
ATOM   4214  N   GLY A 657     120.347 100.465 536.889  1.00118.65           N
ATOM   4215  CA  GLY A 657     121.546 100.053 537.540  0.85118.65           C
ATOM   4216  C   GLY A 657     122.119 101.175 538.341  1.00118.65           C
ATOM   4217  O   GLY A 657     123.006 101.892 537.879  1.00118.65           O
ATOM   4218  N   ALA A 658     121.653 101.321 539.596  1.00293.42           N
ATOM   4219  CA  ALA A 658     122.142 102.368 540.444  0.68293.42           C
ATOM   4220  CB  ALA A 658     121.859 103.774 539.886  1.00293.42           C
ATOM   4221  C   ALA A 658     121.387 102.243 541.722  1.00293.42           C
ATOM   4222  O   ALA A 658     120.467 101.432 541.828  1.00293.42           O
ATOM   4223  N   ASP A 659     121.764 103.029 542.745  1.00241.97           N
ATOM   4224  CA  ASP A 659     121.067 102.903 543.987  0.77241.97           C
ATOM   4225  CB  ASP A 659     121.648 101.795 544.883  1.00241.97           C
ATOM   4226  CG  ASP A 659     121.306 100.451 544.258  1.00241.97           C
ATOM   4227  OD1 ASP A 659     120.088 100.184 544.078  1.00241.97           O
ATOM   4228  OD2 ASP A 659     122.251  99.679 543.945  1.00241.97           O
ATOM   4229  C   ASP A 659     121.205 104.178 544.765  1.00241.97           C
ATOM   4230  O   ASP A 659     121.894 105.109 544.352  1.00241.97           O
ATOM   4231  N   GLY A 660     120.509 104.240 545.923  1.00 74.57           N
ATOM   4232  CA  GLY A 660     120.567 105.380 546.797  0.40 74.57           C
ATOM   4233  C   GLY A 660     121.489 105.042 547.933  1.00 74.57           C
ATOM   4234  O   GLY A 660     122.343 104.167 547.805  1.00 74.57           O
ATOM   4235  N   GLN A 661     121.341 105.740 549.085  1.00329.08           N
ATOM   4236  CA  GLN A 661     122.185 105.453 550.212  0.50329.08           C
ATOM   4237  CB  GLN A 661     123.651 105.946 550.254  1.00329.08           C
ATOM   4238  CG  GLN A 661     123.772 107.464 550.427  1.00329.08           C
ATOM   4239  CD  GLN A 661     125.246 107.844 550.350  1.00329.08           C
ATOM   4240  OE1 GLN A 661     125.920 107.570 549.358  1.00329.08           O
ATOM   4241  NE2 GLN A 661     125.766 108.497 551.424  1.00329.08           N
ATOM   4242  C   GLN A 661     121.491 105.124 551.502  1.00329.08           C
ATOM   4243  O   GLN A 661     120.656 105.892 551.977  1.00329.08           O
ATOM   4244  N   HYP A 662     121.834 103.992 552.072  1.00339.61           N
ATOM   4245  CD  HYP A 662     122.947 103.192 551.623  1.00339.61           C
ATOM   4246  CA  HYP A 662     121.295 103.433 553.266  0.15339.61           C
ATOM   4247  CB  HYP A 662     122.503 103.371 554.166  1.00339.61           C
ATOM   4248  CG  HYP A 662     123.465 102.806 553.059  1.00339.61           C
ATOM   4249  OE  HYP A 662     124.821 103.204 553.282  1.00339.61           O
ATOM   4250  C   HYP A 662     120.001 103.970 553.809  1.00339.61           C
ATOM   4251  O   HYP A 662     118.946 103.479 553.409  1.00339.61           O
ATOM   4252  N   GLY A 663     120.053 104.953 554.738  1.00 65.57           N
ATOM   4253  CA  GLY A 663     118.862 105.392 555.421  0.38 65.57           C
ATOM   4254  C   GLY A 663     119.167 106.716 556.072  1.00 65.57           C
ATOM   4255  O   GLY A 663     120.325 107.053 556.309  1.00 65.57           O
ATOM   4256  N   ALA A 664     118.106 107.501 556.369  1.00132.96           N
ATOM   4257  CA  ALA A 664     118.288 108.878 556.745  0.73132.96           C
ATOM   4258  CB  ALA A 664     116.978 109.670 556.636  1.00132.96           C
ATOM   4259  C   ALA A 664     118.894 109.272 558.052  1.00132.96           C
ATOM   4260  O   ALA A 664     119.939 109.921 558.051  1.00132.96           O
ATOM   4261  N   LYS A 665     118.325 108.898 559.208  1.00278.64           N
ATOM   4262  CA  LYS A 665     118.865 109.546 560.374  0.15278.64           C
ATOM   4263  CB  LYS A 665     118.323 110.972 560.583  1.00278.64           C
ATOM   4264  CG  LYS A 665     118.557 111.880 559.378  1.00278.64           C
ATOM   4265  CD  LYS A 665     118.004 113.295 559.543  1.00278.64           C
ATOM   4266  CE  LYS A 665     118.408 114.195 558.374  1.00278.64           C
ATOM   4267  NZ  LYS A 665     118.109 115.609 558.683  1.00278.64           N
ATOM   4268  C   LYS A 665     118.401 108.787 561.558  1.00278.64           C
ATOM   4269  O   LYS A 665     117.318 108.210 561.539  1.00278.64           O
ATOM   4270  N   GLY A 666     119.213 108.774 562.628  1.00 80.16           N
ATOM   4271  CA  GLY A 666     118.783 108.111 563.816  0.38 80.16           C
ATOM   4272  C   GLY A 666     117.958 109.100 564.585  1.00 80.16           C
ATOM   4273  O   GLY A 666     117.973 110.295 564.293  1.00 80.16           O
ATOM   4274  N   GLU A 667     117.237 108.616 565.614  1.00344.38           N
ATOM   4275  CA  GLU A 667     116.362 109.440 566.402  0.85344.38           C
ATOM   4276  CB  GLU A 667     114.887 109.633 565.966  1.00344.38           C
ATOM   4277  CG  GLU A 667     114.680 110.726 564.913  1.00344.38           C
ATOM   4278  CD  GLU A 667     115.255 110.251 563.588  1.00344.38           C
ATOM   4279  OE1 GLU A 667     115.973 111.050 562.929  1.00344.38           O
ATOM   4280  OE2 GLU A 667     114.966 109.085 563.207  1.00344.38           O
ATOM   4281  C   GLU A 667     116.793 109.690 567.833  1.00344.38           C
ATOM   4282  O   GLU A 667     117.659 108.958 568.308  1.00344.38           O
ATOM   4283  N   PRO A 668     116.290 110.663 568.579  1.00120.76           N
ATOM   4284  CA  PRO A 668     116.740 110.883 569.936  0.37120.76           C
ATOM   4285  CD  PRO A 668     115.036 111.366 568.322  1.00120.76           C
ATOM   4286  CB  PRO A 668     115.879 112.030 570.467  1.00120.76           C
ATOM   4287  CG  PRO A 668     114.564 111.871 569.692  1.00120.76           C
ATOM   4288  C   PRO A 668     116.470 109.641 570.729  1.00120.76           C
ATOM   4289  O   PRO A 668     115.716 108.784 570.269  1.00120.76           O
ATOM   4290  N   GLY A 669     117.111 109.519 571.913  1.00 53.59           N
ATOM   4291  CA  GLY A 669     116.941 108.374 572.762  0.31 53.59           C
ATOM   4292  C   GLY A 669     116.456 108.880 574.082  1.00 53.59           C
ATOM   4293  O   GLY A 669     116.437 110.086 574.320  1.00 53.59           O
ATOM   4294  N   ASP A 670     116.050 107.966 574.987  1.00151.68           N
ATOM   4295  CA  ASP A 670     115.562 108.416 576.258  0.84151.68           C
ATOM   4296  CB  ASP A 670     114.862 107.344 577.114  1.00151.68           C
ATOM   4297  CG  ASP A 670     113.578 106.905 576.425  1.00151.68           C
ATOM   4298  OD1 ASP A 670     112.953 107.750 575.730  1.00151.68           O
ATOM   4299  OD2 ASP A 670     113.206 105.712 576.588  1.00151.68           O
ATOM   4300  C   ASP A 670     116.741 108.874 577.044  1.00151.68           C
ATOM   4301  O   ASP A 670     117.889 108.645 576.665  1.00151.68           O
ATOM   4302  N   ALA A 671     116.467 109.562 578.167  1.00 57.54           N
ATOM   4303  CA  ALA A 671     117.513 110.107 578.976  0.58 57.54           C
ATOM   4304  CB  ALA A 671     116.971 110.916 580.159  1.00 57.54           C
ATOM   4305  C   ALA A 671     118.365 109.004 579.515  1.00 57.54           C
ATOM   4306  O   ALA A 671     119.590 109.097 579.469  1.00 57.54           O
ATOM   4307  N   GLY A 672     117.762 107.912 580.029  1.00 86.09           N
ATOM   4308  CA  GLY A 672     118.618 106.877 580.528  0.18 86.09           C
ATOM   4309  C   GLY A 672     117.930 106.114 581.612  1.00 86.09           C
ATOM   4310  O   GLY A 672     116.709 106.142 581.755  1.00 86.09           O
ATOM   4311  N   ALA A 673     118.754 105.398 582.403  1.00218.18           N
ATOM   4312  CA  ALA A 673     118.304 104.575 583.485  0.85218.18           C
ATOM   4313  CB  ALA A 673     118.923 103.168 583.473  1.00218.18           C
ATOM   4314  C   ALA A 673     118.770 105.240 584.743  1.00218.18           C
ATOM   4315  O   ALA A 673     119.623 106.126 584.719  1.00218.18           O
ATOM   4316  N   LYS A 674     118.186 104.825 585.880  1.00279.00           N
ATOM   4317  CA  LYS A 674     118.467 105.401 587.161  0.54279.00           C
ATOM   4318  CB  LYS A 674     117.371 105.384 588.248  1.00279.00           C
ATOM   4319  CG  LYS A 674     117.851 105.945 589.588  1.00279.00           C
ATOM   4320  CD  LYS A 674     116.856 105.694 590.721  1.00279.00           C
ATOM   4321  CE  LYS A 674     116.651 104.189 590.932  1.00279.00           C
ATOM   4322  NZ  LYS A 674     115.985 103.913 592.223  1.00279.00           N
ATOM   4323  C   LYS A 674     119.863 105.414 587.709  1.00279.00           C
ATOM   4324  O   LYS A 674     120.384 106.475 588.051  1.00279.00           O
ATOM   4325  N   GLY A 675     120.525 104.242 587.795  1.00121.39           N
ATOM   4326  CA  GLY A 675     121.841 104.196 588.378  0.22121.39           C
ATOM   4327  C   GLY A 675     121.708 103.707 589.788  1.00121.39           C
ATOM   4328  O   GLY A 675     120.631 103.767 590.378  1.00121.39           O
ATOM   4329  N   ASP A 676     122.820 103.201 590.366  1.00331.20           N
ATOM   4330  CA  ASP A 676     122.767 102.654 591.694  0.60331.20           C
ATOM   4331  CB  ASP A 676     123.012 101.133 591.729  1.00331.20           C
ATOM   4332  CG  ASP A 676     124.406 100.858 591.175  1.00331.20           C
ATOM   4333  OD1 ASP A 676     124.927  99.735 591.413  1.00331.20           O
ATOM   4334  OD2 ASP A 676     124.967 101.766 590.506  1.00331.20           O
ATOM   4335  C   ASP A 676     123.818 103.261 592.555  1.00331.20           C
ATOM   4336  O   ASP A 676     124.781 103.868 592.087  1.00331.20           O
ATOM   4337  N   ALA A 677     123.606 103.102 593.873  1.00460.26           N
ATOM   4338  CA  ALA A 677     124.501 103.552 594.890  0.53460.26           C
ATOM   4339  CB  ALA A 677     126.033 103.385 594.817  1.00460.26           C
ATOM   4340  C   ALA A 677     123.893 104.495 595.863  1.00460.26           C
ATOM   4341  O   ALA A 677     123.044 105.307 595.501  1.00460.26           O
ATOM   4342  N   GLY A 678     124.306 104.414 597.142  1.00125.76           N
ATOM   4343  CA  GLY A 678     123.748 105.318 598.090  0.30125.76           C
ATOM   4344  C   GLY A 678     124.486 105.183 599.374  1.00125.76           C
ATOM   4345  O   GLY A 678     124.337 104.209 600.109  1.00125.76           O
ATOM   4346  N   PRO A 679     125.296 106.164 599.639  1.00223.41           N
ATOM   4347  CA  PRO A 679     126.041 106.094 600.863  0.75223.41           C
ATOM   4348  CD  PRO A 679     126.111 106.700 598.554  1.00223.41           C
ATOM   4349  CB  PRO A 679     127.258 106.991 600.646  1.00223.41           C
ATOM   4350  CG  PRO A 679     127.520 106.847 599.140  1.00223.41           C
ATOM   4351  C   PRO A 679     125.223 106.494 602.065  1.00223.41           C
ATOM   4352  O   PRO A 679     124.267 107.257 601.931  1.00223.41           O
ATOM   4353  N   HYP A 680     125.596 105.943 603.199  1.00330.04           N
ATOM   4354  CD  HYP A 680     126.690 105.015 603.269  1.00330.04           C
ATOM   4355  CA  HYP A 680     125.095 106.164 604.518  0.18330.04           C
ATOM   4356  CB  HYP A 680     126.345 106.640 605.227  1.00330.04           C
ATOM   4357  CG  HYP A 680     127.359 105.671 604.523  1.00330.04           C
ATOM   4358  OE  HYP A 680     128.470 106.472 604.112  1.00330.04           O
ATOM   4359  C   HYP A 680     123.944 107.066 604.761  1.00330.04           C
ATOM   4360  O   HYP A 680     122.928 107.006 604.070  1.00330.04           O
ATOM   4361  N   GLY A 681     124.137 107.913 605.788  1.00 65.74           N
ATOM   4362  CA  GLY A 681     123.202 108.906 606.196  0.56 65.74           C
ATOM   4363  C   GLY A 681     123.882 109.637 607.311  1.00 65.74           C
ATOM   4364  O   GLY A 681     124.929 109.217 607.802  1.00 65.74           O
ATOM   4365  N   PRO A 682     123.315 110.736 607.705  1.00152.14           N
ATOM   4366  CA  PRO A 682     123.878 111.523 608.772  0.84152.14           C
ATOM   4367  CD  PRO A 682     122.588 111.567 606.763  1.00152.14           C
ATOM   4368  CB  PRO A 682     123.256 112.915 608.624  1.00152.14           C
ATOM   4369  CG  PRO A 682     122.097 112.728 607.630  1.00152.14           C
ATOM   4370  C   PRO A 682     123.522 110.876 610.080  1.00152.14           C
ATOM   4371  O   PRO A 682     122.852 109.845 610.074  1.00152.14           O
ATOM   4372  N   ALA A 683     123.981 111.465 611.208  1.00199.82           N
ATOM   4373  CA  ALA A 683     123.751 110.923 612.522  0.32199.82           C
ATOM   4374  CB  ALA A 683     125.046 110.562 613.269  1.00199.82           C
ATOM   4375  C   ALA A 683     123.048 111.961 613.343  1.00199.82           C
ATOM   4376  O   ALA A 683     122.693 113.026 612.839  1.00199.82           O
ATOM   4377  N   GLY A 684     122.804 111.658 614.639  1.00 80.52           N
ATOM   4378  CA  GLY A 684     122.029 112.552 615.453  0.41 80.52           C
ATOM   4379  C   GLY A 684     122.739 112.892 616.734  1.00 80.52           C
ATOM   4380  O   GLY A 684     123.916 112.623 616.973  1.00 80.52           O
ATOM   4381  N   PRO A 685     121.927 113.558 617.512  1.00152.53           N
ATOM   4382  CA  PRO A 685     122.202 114.081 618.836  0.83152.53           C
ATOM   4383  CD  PRO A 685     120.724 114.132 616.939  1.00152.53           C
ATOM   4384  CB  PRO A 685     121.085 115.097 619.091  1.00152.53           C
ATOM   4385  CG  PRO A 685     119.953 114.661 618.149  1.00152.53           C
ATOM   4386  C   PRO A 685     122.130 112.995 619.866  1.00152.53           C
ATOM   4387  O   PRO A 685     121.983 111.826 619.509  1.00152.53           O
ATOM   4388  N   ALA A 686     122.251 113.383 621.160  1.00234.84           N
ATOM   4389  CA  ALA A 686     122.201 112.473 622.274  0.75234.84           C
ATOM   4390  CB  ALA A 686     123.589 112.217 622.884  1.00234.84           C
ATOM   4391  C   ALA A 686     121.312 113.092 623.318  1.00234.84           C
ATOM   4392  O   ALA A 686     121.034 114.290 623.279  1.00234.84           O
ATOM   4393  N   GLY A 687     120.822 112.270 624.272  1.00 64.18           N
ATOM   4394  CA  GLY A 687     119.872 112.725 625.254  0.27 64.18           C
ATOM   4395  C   GLY A 687     120.568 113.191 626.494  1.00 64.18           C
ATOM   4396  O   GLY A 687     121.791 113.206 626.617  1.00 64.18           O
ATOM   4397  N   PRO A 688     119.721 113.573 627.414  1.00217.99           N
ATOM   4398  CA  PRO A 688     120.162 114.059 628.698  0.71217.99           C
ATOM   4399  CD  PRO A 688     118.497 114.234 626.988  1.00217.99           C
ATOM   4400  CB  PRO A 688     118.931 114.746 629.292  1.00217.99           C
ATOM   4401  CG  PRO A 688     118.217 115.300 628.053  1.00217.99           C
ATOM   4402  C   PRO A 688     120.703 112.988 629.570  1.00217.99           C
ATOM   4403  O   PRO A 688     120.429 111.805 629.380  1.00217.99           O
ATOM   4404  N   HYP A 689     121.459 113.510 630.496  1.00318.58           N
ATOM   4405  CD  HYP A 689     121.536 114.942 630.652  1.00318.58           C
ATOM   4406  CA  HYP A 689     122.184 112.905 631.550  0.40318.58           C
ATOM   4407  CB  HYP A 689     121.458 113.476 632.747  1.00318.58           C
ATOM   4408  CG  HYP A 689     121.418 114.947 632.215  1.00318.58           C
ATOM   4409  OE  HYP A 689     120.221 115.599 632.647  1.00318.58           O
ATOM   4410  C   HYP A 689     122.472 111.477 631.680  1.00318.58           C
ATOM   4411  O   HYP A 689     122.100 110.643 630.858  1.00318.58           O
ATOM   4412  N   GLY A 690     123.148 111.195 632.794  1.00 58.59           N
ATOM   4413  CA  GLY A 690     123.217 109.857 633.208  0.45 58.59           C
ATOM   4414  C   GLY A 690     122.488 109.758 634.501  1.00 58.59           C
ATOM   4415  O   GLY A 690     122.565 110.613 635.382  1.00 58.59           O
ATOM   4416  N   PRO A 691     121.778 108.680 634.588  1.00216.75           N
ATOM   4417  CA  PRO A 691     121.011 108.420 635.769  0.74216.75           C
ATOM   4418  CD  PRO A 691     121.087 108.209 633.398  1.00216.75           C
ATOM   4419  CB  PRO A 691     120.035 107.316 635.363  1.00216.75           C
ATOM   4420  CG  PRO A 691     119.750 107.648 633.892  1.00216.75           C
ATOM   4421  C   PRO A 691     121.910 108.028 636.897  1.00216.75           C
ATOM   4422  O   PRO A 691     123.115 107.871 636.698  1.00216.75           O
ATOM   4423  N   ILE A 692     121.311 107.875 638.088  1.00262.87           N
ATOM   4424  CA  ILE A 692     121.996 107.649 639.322  0.71262.87           C
ATOM   4425  CB  ILE A 692     122.168 108.809 640.259  1.00262.87           C
ATOM   4426  CG1 ILE A 692     123.244 109.818 639.854  1.00262.87           C
ATOM   4427  CG2 ILE A 692     121.649 108.533 641.682  1.00262.87           C
ATOM   4428  CD1 ILE A 692     122.862 111.251 640.210  1.00262.87           C
ATOM   4429  C   ILE A 692     121.963 106.286 639.918  1.00262.87           C
ATOM   4430  O   ILE A 692     121.000 105.539 639.754  1.00262.87           O
ATOM   4431  N   GLY A 693     123.048 105.930 640.629  1.00 47.01           N
ATOM   4432  CA  GLY A 693     123.096 104.666 641.292  0.61 47.01           C
ATOM   4433  C   GLY A 693     122.257 104.819 642.521  1.00 47.01           C
ATOM   4434  O   GLY A 693     121.691 105.886 642.755  1.00 47.01           O
ATOM   4435  N   ASN A 694     122.150 103.762 643.352  1.00182.04           N
ATOM   4436  CA  ASN A 694     121.277 103.872 644.485  0.28182.04           C
ATOM   4437  CB  ASN A 694     120.197 102.775 644.518  1.00182.04           C
ATOM   4438  CG  ASN A 694     119.416 102.837 643.210  1.00182.04           C
ATOM   4439  OD1 ASN A 694     118.790 103.844 642.886  1.00182.04           O
ATOM   4440  ND2 ASN A 694     119.471 101.724 642.429  1.00182.04           N
ATOM   4441  C   ASN A 694     122.071 103.751 645.749  1.00182.04           C
ATOM   4442  O   ASN A 694     123.248 103.396 645.745  1.00182.04           O
ATOM   4443  N   VAL A 695     121.394 104.072 646.871  1.00140.62           N
ATOM   4444  CA  VAL A 695     121.944 104.088 648.198  0.73140.62           C
ATOM   4445  CB  VAL A 695     121.007 104.718 649.173  1.00140.62           C
ATOM   4446  CG1 VAL A 695     120.813 106.188 648.765  1.00140.62           C
ATOM   4447  CG2 VAL A 695     119.703 103.907 649.145  1.00140.62           C
ATOM   4448  C   VAL A 695     122.227 102.696 648.655  1.00140.62           C
ATOM   4449  O   VAL A 695     121.800 101.716 648.046  1.00140.62           O
ATOM   4450  N   GLY A 696     123.011 102.602 649.748  1.00 61.02           N
ATOM   4451  CA  GLY A 696     123.414 101.346 650.307  0.48 61.02           C
ATOM   4452  C   GLY A 696     122.508 101.021 651.460  1.00 61.02           C
ATOM   4453  O   GLY A 696     121.286 101.118 651.352  1.00 61.02           O
ATOM   4454  N   ALA A 697     123.106 100.613 652.602  1.00219.32           N
ATOM   4455  CA  ALA A 697     122.353 100.170 653.746  0.51219.32           C
ATOM   4456  CB  ALA A 697     122.443  98.648 653.943  1.00219.32           C
ATOM   4457  C   ALA A 697     122.915 100.811 654.983  1.00219.32           C
ATOM   4458  O   ALA A 697     123.865 101.590 654.918  1.00219.32           O
ATOM   4459  N   HYP A 698     122.308 100.526 656.116  1.00313.14           N
ATOM   4460  CD  HYP A 698     121.058  99.832 656.247  1.00313.14           C
ATOM   4461  CA  HYP A 698     122.712 100.980 657.401  0.85313.14           C
ATOM   4462  CB  HYP A 698     121.405 101.356 658.113  1.00313.14           C
ATOM   4463  CG  HYP A 698     120.409 101.027 656.947  1.00313.14           C
ATOM   4464  OE  HYP A 698     119.088 100.743 657.413  1.00313.14           O
ATOM   4465  C   HYP A 698     123.517  99.923 658.085  1.00313.14           C
ATOM   4466  O   HYP A 698     123.785  98.891 657.472  1.00313.14           O
ATOM   4467  N   GLY A 699     123.920 100.162 659.349  1.00 50.10           N
ATOM   4468  CA  GLY A 699     124.817  99.254 660.002  0.40 50.10           C
ATOM   4469  C   GLY A 699     124.112  98.502 661.086  1.00 50.10           C
ATOM   4470  O   GLY A 699     122.922  98.199 661.013  1.00 50.10           O
ATOM   4471  N   ALA A 700     124.899  98.207 662.140  1.00143.10           N
ATOM   4472  CA  ALA A 700     124.508  97.480 663.314  0.29143.10           C
ATOM   4473  CB  ALA A 700     125.689  97.101 664.221  1.00143.10           C
ATOM   4474  C   ALA A 700     123.638  98.386 664.118  1.00143.10           C
ATOM   4475  O   ALA A 700     122.873  99.185 663.579  1.00143.10           O
ATOM   4476  N   LYS A 701     123.737  98.254 665.454  1.00194.87           N
ATOM   4477  CA  LYS A 701     122.898  98.979 666.356  0.52194.87           C
ATOM   4478  CB  LYS A 701     123.328  98.773 667.816  1.00194.87           C
ATOM   4479  CG  LYS A 701     124.721  99.326 668.101  1.00194.87           C
ATOM   4480  CD  LYS A 701     125.850  98.703 667.284  1.00194.87           C
ATOM   4481  CE  LYS A 701     127.162  99.464 667.489  1.00194.87           C
ATOM   4482  NZ  LYS A 701     128.305  98.702 666.944  1.00194.87           N
ATOM   4483  C   LYS A 701     122.965 100.448 666.014  1.00194.87           C
ATOM   4484  O   LYS A 701     121.930 101.108 665.944  1.00194.87           O
ATOM   4485  N   GLY A 702     124.161 101.015 665.764  1.00114.53           N
ATOM   4486  CA  GLY A 702     124.205 102.398 665.353  0.15114.53           C
ATOM   4487  C   GLY A 702     124.256 103.283 666.556  1.00114.53           C
ATOM   4488  O   GLY A 702     124.164 104.505 666.446  1.00114.53           O
ATOM   4489  N   ALA A 703     124.398 102.667 667.736  1.00375.92           N
ATOM   4490  CA  ALA A 703     124.463 103.354 668.987  0.61375.92           C
ATOM   4491  CB  ALA A 703     124.168 104.859 669.165  1.00375.92           C
ATOM   4492  C   ALA A 703     124.354 102.436 670.145  1.00375.92           C
ATOM   4493  O   ALA A 703     124.133 101.240 669.973  1.00375.92           O
ATOM   4494  N   ARG A 704     124.528 102.946 671.368  1.00191.10           N
ATOM   4495  CA  ARG A 704     124.341 102.050 672.460  0.79191.10           C
ATOM   4496  CB  ARG A 704     125.641 101.752 673.242  1.00191.10           C
ATOM   4497  CG  ARG A 704     125.536 100.563 674.206  1.00191.10           C
ATOM   4498  CD  ARG A 704     126.914 100.093 674.683  1.00191.10           C
ATOM   4499  NE  ARG A 704     127.703  99.914 673.434  1.00191.10           N
ATOM   4500  CZ  ARG A 704     127.495  98.818 672.649  1.00191.10           C
ATOM   4501  NH1 ARG A 704     126.786  97.754 673.127  1.00191.10           N
ATOM   4502  NH2 ARG A 704     127.968  98.808 671.369  1.00191.10           N
ATOM   4503  C   ARG A 704     123.358 102.731 673.350  1.00191.10           C
ATOM   4504  O   ARG A 704     123.237 103.955 673.330  1.00191.10           O
ATOM   4505  N   GLY A 705     122.611 101.951 674.147  1.00 39.01           N
ATOM   4506  CA  GLY A 705     121.549 102.533 674.911  0.79 39.01           C
ATOM   4507  C   GLY A 705     136.348 108.943   0.465  1.00 39.01           C
ATOM   4508  O   GLY A 705     137.523 108.833   0.813  1.00 39.01           O
ATOM   4509  N   SER A 706     135.420 109.611   1.179  1.00264.21           N
ATOM   4510  CA  SER A 706     135.679 110.240   2.437  0.98264.21           C
ATOM   4511  CB  SER A 706     135.002 111.571   2.835  1.00264.21           C
ATOM   4512  OG  SER A 706     135.304 112.588   1.892  1.00264.21           O
ATOM   4513  C   SER A 706     136.047 109.289   3.517  1.00264.21           C
ATOM   4514  O   SER A 706     136.149 108.091   3.267  1.00264.21           O
ATOM   4515  N   ALA A 707     136.306 109.761   4.750  1.00245.64           N
ATOM   4516  CA  ALA A 707     136.616 108.751   5.712  1.00245.64           C
ATOM   4517  CB  ALA A 707     138.126 108.604   5.959  1.00245.64           C
ATOM   4518  C   ALA A 707     135.937 109.032   7.013  1.00245.64           C
ATOM   4519  O   ALA A 707     135.967 110.151   7.523  1.00245.64           O
ATOM   4520  N   GLY A 708     135.311 107.980   7.585  1.00236.76           N
ATOM   4521  CA  GLY A 708     134.704 108.083   8.880  1.00236.76           C
ATOM   4522  C   GLY A 708     133.247 108.415   8.767  1.00236.76           C
ATOM   4523  O   GLY A 708     132.682 108.077   7.728  1.00236.76           O
ATOM   4524  N   PRO A 709     132.522 109.039   9.699  1.00412.65           N
ATOM   4525  CA  PRO A 709     132.947 109.527  11.014  1.00412.65           C
ATOM   4526  CD  PRO A 709     131.705 110.079   9.089  1.00412.65           C
ATOM   4527  CB  PRO A 709     132.727 111.055  11.016  1.00412.65           C
ATOM   4528  CG  PRO A 709     132.344 111.386   9.568  1.00412.65           C
ATOM   4529  C   PRO A 709     133.034 108.727  12.315  1.00412.65           C
ATOM   4530  O   PRO A 709     132.652 107.562  12.254  1.00412.65           O
ATOM   4531  N   HYP A 710     133.466 109.268  13.464  1.00305.18           N
ATOM   4532  CD  HYP A 710     134.033 110.586  13.563  1.00305.18           C
ATOM   4533  CA  HYP A 710     133.545 108.669  14.779  1.00305.18           C
ATOM   4534  CB  HYP A 710     134.885 109.205  15.355  1.00305.18           C
ATOM   4535  CG  HYP A 710     135.340 110.065  14.124  1.00305.18           C
ATOM   4536  OE  HYP A 710     136.205 111.146  14.477  1.00305.18           O
ATOM   4537  C   HYP A 710     133.412 107.194  14.920  1.00305.18           C
ATOM   4538  O   HYP A 710     133.939 106.436  14.108  1.00305.18           O
ATOM   4539  N   GLY A 711     132.739 106.786  16.009  1.00 82.95           N
ATOM   4540  CA  GLY A 711     132.526 105.406  16.297  1.00 82.95           C
ATOM   4541  C   GLY A 711     131.634 105.384  17.490  1.00 82.95           C
ATOM   4542  O   GLY A 711     131.208 106.425  17.988  1.00 82.95           O
ATOM   4543  N   ALA A 712     131.347 104.172  17.985  1.00215.39           N
ATOM   4544  CA  ALA A 712     130.439 104.004  19.075  1.00215.39           C
ATOM   4545  CB  ALA A 712     130.043 102.530  19.277  1.00215.39           C
ATOM   4546  C   ALA A 712     131.009 104.516  20.350  1.00215.39           C
ATOM   4547  O   ALA A 712     132.216 104.687  20.508  1.00215.39           O
ATOM   4548  N   THR A 713     130.081 104.782  21.292  1.00 93.16           N
ATOM   4549  CA  THR A 713     130.391 105.281  22.596  1.00 93.16           C
ATOM   4550  CB  THR A 713     129.140 105.550  23.388  1.00 93.16           C
ATOM   4551  OG1 THR A 713     128.370 106.532  22.711  1.00 93.16           O
ATOM   4552  CG2 THR A 713     129.493 106.046  24.798  1.00 93.16           C
ATOM   4553  C   THR A 713     131.221 104.214  23.256  1.00 93.16           C
ATOM   4554  O   THR A 713     131.393 103.126  22.710  1.00 93.16           O
ATOM   4555  N   GLY A 714     131.772 104.512  24.450  1.00 40.58           N
ATOM   4556  CA  GLY A 714     132.697 103.634  25.107  1.00 40.58           C
ATOM   4557  C   GLY A 714     131.984 102.612  25.936  1.00 40.58           C
ATOM   4558  O   GLY A 714     130.897 102.148  25.594  1.00 40.58           O
ATOM   4559  N   PHE A 715     132.630 102.229  27.059  1.00 83.33           N
ATOM   4560  CA  PHE A 715     132.162 101.174  27.913  0.89 83.33           C
ATOM   4561  CB  PHE A 715     133.188 100.033  28.000  1.00 83.33           C
ATOM   4562  CG  PHE A 715     133.117  99.320  26.696  1.00 83.33           C
ATOM   4563  CD1 PHE A 715     133.498  99.941  25.529  1.00 83.33           C
ATOM   4564  CD2 PHE A 715     132.669  98.020  26.649  1.00 83.33           C
ATOM   4565  CE1 PHE A 715     133.424  99.272  24.330  1.00 83.33           C
ATOM   4566  CE2 PHE A 715     132.596  97.347  25.453  1.00 83.33           C
ATOM   4567  CZ  PHE A 715     132.972  97.974  24.290  1.00 83.33           C
ATOM   4568  C   PHE A 715     131.871 101.723  29.279  1.00 83.33           C
ATOM   4569  O   PHE A 715     132.023 102.922  29.505  1.00 83.33           O
ATOM   4570  N   HYP A 716     131.436 100.897  30.211  1.00288.83           N
ATOM   4571  CD  HYP A 716     131.219  99.482  30.096  1.00288.83           C
ATOM   4572  CA  HYP A 716     130.997 101.309  31.490  1.00288.83           C
ATOM   4573  CB  HYP A 716     129.710 100.484  31.734  1.00288.83           C
ATOM   4574  CG  HYP A 716     129.731  99.635  30.410  1.00288.83           C
ATOM   4575  OE  HYP A 716     129.053 100.327  29.359  1.00288.83           O
ATOM   4576  C   HYP A 716     132.019 101.240  32.574  1.00288.83           C
ATOM   4577  O   HYP A 716     133.176 100.928  32.296  1.00288.83           O
ATOM   4578  N   GLY A 717     131.598 101.534  33.822  1.00 68.65           N
ATOM   4579  CA  GLY A 717     132.549 101.860  34.840  1.00 68.65           C
ATOM   4580  C   GLY A 717     132.184 101.146  36.110  1.00 68.65           C
ATOM   4581  O   GLY A 717     131.273 100.321  36.148  1.00 68.65           O
ATOM   4582  N   ALA A 718     132.924 101.478  37.189  1.00229.08           N
ATOM   4583  CA  ALA A 718     132.802 100.870  38.487  1.00229.08           C
ATOM   4584  CB  ALA A 718     133.927 101.318  39.437  1.00229.08           C
ATOM   4585  C   ALA A 718     131.516 101.272  39.139  1.00229.08           C
ATOM   4586  O   ALA A 718     130.943 102.314  38.825  1.00229.08           O
ATOM   4587  N   ALA A 719     131.022 100.422  40.070  1.00238.05           N
ATOM   4588  CA  ALA A 719     129.806 100.731  40.768  0.95238.05           C
ATOM   4589  CB  ALA A 719     128.663  99.758  40.436  1.00238.05           C
ATOM   4590  C   ALA A 719     130.049 100.638  42.229  1.00238.05           C
ATOM   4591  O   ALA A 719     130.528  99.629  42.744  1.00238.05           O
ATOM   4592  N   GLY A 720     129.720 101.735  42.928  1.00124.50           N
ATOM   4593  CA  GLY A 720     129.764 101.746  44.352  1.00124.50           C
ATOM   4594  C   GLY A 720     131.166 101.808  44.840  1.00124.50           C
ATOM   4595  O   GLY A 720     132.132 101.779  44.080  1.00124.50           O
ATOM   4596  N   ARG A 721     131.263 101.880  46.177  1.00999.99           N
ATOM   4597  CA  ARG A 721     132.490 101.977  46.895  0.79999.99           C
ATOM   4598  CB  ARG A 721     133.626 102.912  46.440  1.00999.99           C
ATOM   4599  CG  ARG A 721     133.162 104.372  46.439  1.00999.99           C
ATOM   4600  CD  ARG A 721     134.252 105.376  46.064  1.00999.99           C
ATOM   4601  NE  ARG A 721     134.643 105.163  44.642  1.00999.99           N
ATOM   4602  CZ  ARG A 721     135.958 104.978  44.328  1.00999.99           C
ATOM   4603  NH1 ARG A 721     136.884 104.884  45.327  1.00999.99           N
ATOM   4604  NH2 ARG A 721     136.349 104.901  43.023  1.00999.99           N
ATOM   4605  C   ARG A 721     132.315 101.701  48.348  1.00999.99           C
ATOM   4606  O   ARG A 721     131.227 101.330  48.785  1.00999.99           O
ATOM   4607  N   VAL A 722     133.378 101.879  49.146  1.00 44.71           N
ATOM   4608  CA  VAL A 722     133.253 101.612  50.546  0.81 44.71           C
ATOM   4609  CB  VAL A 722     134.560 101.209  51.158  1.00 44.71           C
ATOM   4610  CG1 VAL A 722     134.353 100.958  52.661  1.00 44.71           C
ATOM   4611  CG2 VAL A 722     135.070  99.977  50.391  1.00 44.71           C
ATOM   4612  C   VAL A 722     132.777 102.844  51.250  1.00 44.71           C
ATOM   4613  O   VAL A 722     133.198 103.958  50.940  1.00 44.71           O
ATOM   4614  N   GLY A 723     131.862 102.654  52.224  1.00 33.39           N
ATOM   4615  CA  GLY A 723     131.318 103.751  52.972  0.86 33.39           C
ATOM   4616  C   GLY A 723     132.233 104.076  54.119  1.00 33.39           C
ATOM   4617  O   GLY A 723     133.136 103.329  54.493  1.00 33.39           O
ATOM   4618  N   PRO A 724     131.966 105.242  54.640  1.00122.14           N
ATOM   4619  CA  PRO A 724     132.677 105.834  55.754  0.86122.14           C
ATOM   4620  CD  PRO A 724     131.344 106.252  53.802  1.00122.14           C
ATOM   4621  CB  PRO A 724     132.510 107.343  55.571  1.00122.14           C
ATOM   4622  CG  PRO A 724     131.262 107.491  54.696  1.00122.14           C
ATOM   4623  C   PRO A 724     132.057 105.340  57.039  1.00122.14           C
ATOM   4624  O   PRO A 724     131.223 104.438  56.970  1.00122.14           O
ATOM   4625  N   HYP A 725     132.416 105.891  58.184  1.00296.39           N
ATOM   4626  CD  HYP A 725     133.389 106.933  58.346  1.00296.39           C
ATOM   4627  CA  HYP A 725     131.961 105.495  59.472  0.82296.39           C
ATOM   4628  CB  HYP A 725     133.238 105.516  60.349  1.00296.39           C
ATOM   4629  CG  HYP A 725     134.246 106.075  59.278  1.00296.39           C
ATOM   4630  OE  HYP A 725     135.311 106.832  59.859  1.00296.39           O
ATOM   4631  C   HYP A 725     130.848 106.368  59.962  1.00296.39           C
ATOM   4632  O   HYP A 725     130.388 107.225  59.209  1.00296.39           O
ATOM   4633  N   GLY A 726     130.411 106.181  61.227  1.00 51.16           N
ATOM   4634  CA  GLY A 726     129.170 106.758  61.651  1.00 51.16           C
ATOM   4635  C   GLY A 726     129.266 107.117  63.106  1.00 51.16           C
ATOM   4636  O   GLY A 726     130.346 107.202  63.689  1.00 51.16           O
ATOM   4637  N   PRO A 727     128.112 107.331  63.687  1.00205.66           N
ATOM   4638  CA  PRO A 727     127.951 107.714  65.069  1.00205.66           C
ATOM   4639  CD  PRO A 727     126.897 107.520  62.917  1.00205.66           C
ATOM   4640  CB  PRO A 727     126.483 108.122  65.203  1.00205.66           C
ATOM   4641  CG  PRO A 727     126.050 108.470  63.770  1.00205.66           C
ATOM   4642  C   PRO A 727     128.240 106.577  65.988  1.00205.66           C
ATOM   4643  O   PRO A 727     128.339 105.435  65.543  1.00205.66           O
ATOM   4644  N   SER A 728     128.399 106.904  67.283  1.00155.36           N
ATOM   4645  CA  SER A 728     128.650 105.944  68.310  1.00155.36           C
ATOM   4646  CB  SER A 728     129.445 106.350  69.570  1.00155.36           C
ATOM   4647  OG  SER A 728     128.619 107.151  70.406  1.00155.36           O
ATOM   4648  C   SER A 728     127.637 104.886  68.530  1.00155.36           C
ATOM   4649  O   SER A 728     127.864 103.705  68.270  1.00155.36           O
ATOM   4650  N   GLY A 729     126.463 105.329  69.006  1.00110.63           N
ATOM   4651  CA  GLY A 729     125.420 104.451  69.431  1.00110.63           C
ATOM   4652  C   GLY A 729     125.069 105.011  70.768  1.00110.63           C
ATOM   4653  O   GLY A 729     125.427 106.149  71.069  1.00110.63           O
ATOM   4654  N   ASN A 730     124.373 104.250  71.626  1.00258.86           N
ATOM   4655  CA  ASN A 730     124.086 104.813  72.910  1.00258.86           C
ATOM   4656  CB  ASN A 730     122.615 104.707  73.337  1.00258.86           C
ATOM   4657  CG  ASN A 730     122.476 105.454  74.657  1.00258.86           C
ATOM   4658  OD1 ASN A 730     122.626 106.674  74.709  1.00258.86           O
ATOM   4659  ND2 ASN A 730     122.186 104.707  75.755  1.00258.86           N
ATOM   4660  C   ASN A 730     124.900 104.050  73.909  1.00258.86           C
ATOM   4661  O   ASN A 730     125.308 102.917  73.657  1.00258.86           O
ATOM   4662  N   ALA A 731     125.176 104.676  75.069  1.00210.43           N
ATOM   4663  CA  ALA A 731     125.955 104.045  76.096  1.00210.43           C
ATOM   4664  CB  ALA A 731     126.316 104.986  77.260  1.00210.43           C
ATOM   4665  C   ALA A 731     125.125 102.933  76.673  1.00210.43           C
ATOM   4666  O   ALA A 731     123.908 102.902  76.499  1.00210.43           O
ATOM   4667  N   GLY A 732     125.780 101.973  77.362  1.00 73.64           N
ATOM   4668  CA  GLY A 732     125.089 100.836  77.911  1.00 73.64           C
ATOM   4669  C   GLY A 732     124.611 101.144  79.309  1.00 73.64           C
ATOM   4670  O   GLY A 732     124.677 102.277  79.785  1.00 73.64           O
ATOM   4671  N   PRO A 733     124.119 100.112  79.962  1.00219.00           N
ATOM   4672  CA  PRO A 733     123.504 100.155  81.275  0.89219.00           C
ATOM   4673  CD  PRO A 733     124.067  98.784  79.370  1.00219.00           C
ATOM   4674  CB  PRO A 733     122.891  98.762  81.459  1.00219.00           C
ATOM   4675  CG  PRO A 733     123.718  97.853  80.539  1.00219.00           C
ATOM   4676  C   PRO A 733     124.311 100.530  82.503  1.00219.00           C
ATOM   4677  O   PRO A 733     123.646 101.053  83.396  1.00219.00           O
ATOM   4678  N   HYP A 734     125.590 100.346  82.706  1.00327.86           N
ATOM   4679  CD  HYP A 734     126.541  99.950  81.712  1.00327.86           C
ATOM   4680  CA  HYP A 734     126.262 100.679  83.923  0.89327.86           C
ATOM   4681  CB  HYP A 734     127.173 101.777  83.445  1.00327.86           C
ATOM   4682  CG  HYP A 734     127.583 101.067  82.092  1.00327.86           C
ATOM   4683  OE  HYP A 734     127.643 102.054  81.059  1.00327.86           O
ATOM   4684  C   HYP A 734     126.980  99.486  84.486  1.00327.86           C
ATOM   4685  O   HYP A 734     126.829  98.389  83.949  1.00327.86           O
ATOM   4686  N   GLY A 735     127.764  99.683  85.571  1.00 47.62           N
ATOM   4687  CA  GLY A 735     128.302  98.580  86.324  0.86 47.62           C
ATOM   4688  C   GLY A 735     127.404  98.316  87.515  1.00 47.62           C
ATOM   4689  O   GLY A 735     126.581  99.145  87.899  1.00 47.62           O
ATOM   4690  N   PRO A 736     127.566  97.139  88.080  1.00301.29           N
ATOM   4691  CA  PRO A 736     126.828  96.619  89.227  0.93301.29           C
ATOM   4692  CD  PRO A 736     128.299  96.101  87.375  1.00301.29           C
ATOM   4693  CB  PRO A 736     127.284  95.162  89.337  1.00301.29           C
ATOM   4694  CG  PRO A 736     127.728  94.788  87.914  1.00301.29           C
ATOM   4695  C   PRO A 736     126.878  97.244  90.605  1.00301.29           C
ATOM   4696  O   PRO A 736     125.807  97.588  91.104  1.00301.29           O
ATOM   4697  N   HYP A 737     128.015  97.436  91.225  1.00335.06           N
ATOM   4698  CD  HYP A 737     129.273  97.462  90.527  1.00335.06           C
ATOM   4699  CA  HYP A 737     128.175  97.853  92.590  0.79335.06           C
ATOM   4700  CB  HYP A 737     128.739  99.233  92.324  1.00335.06           C
ATOM   4701  CG  HYP A 737     129.805  98.741  91.262  1.00335.06           C
ATOM   4702  OE  HYP A 737     130.143  99.743  90.299  1.00335.06           O
ATOM   4703  C   HYP A 737     129.168  96.968  93.291  1.00335.06           C
ATOM   4704  O   HYP A 737     129.555  95.929  92.756  1.00335.06           O
ATOM   4705  N   GLY A 738     129.604  97.358  94.504  1.00 56.91           N
ATOM   4706  CA  GLY A 738     130.910  96.930  94.913  0.79 56.91           C
ATOM   4707  C   GLY A 738     130.805  96.169  96.201  1.00 56.91           C
ATOM   4708  O   GLY A 738     129.760  96.069  96.844  1.00 56.91           O
ATOM   4709  N   PRO A 739     131.943  95.634  96.547  1.00314.86           N
ATOM   4710  CA  PRO A 739     132.095  94.848  97.740  1.00314.86           C
ATOM   4711  CD  PRO A 739     132.745  95.044  95.488  1.00314.86           C
ATOM   4712  CB  PRO A 739     133.283  93.903  97.543  1.00314.86           C
ATOM   4713  CG  PRO A 739     133.922  94.399  96.232  1.00314.86           C
ATOM   4714  C   PRO A 739     131.574  95.003  99.135  1.00314.86           C
ATOM   4715  O   PRO A 739     130.570  94.367  99.454  1.00314.86           O
ATOM   4716  N   ALA A 740     132.218  95.847  99.959  1.00322.20           N
ATOM   4717  CA  ALA A 740     131.883  96.000 101.350  0.93322.20           C
ATOM   4718  CB  ALA A 740     131.392  94.711 102.041  1.00322.20           C
ATOM   4719  C   ALA A 740     133.195  96.358 101.960  1.00322.20           C
ATOM   4720  O   ALA A 740     134.237  96.153 101.341  1.00322.20           O
ATOM   4721  N   GLY A 741     133.205  96.902 103.186  1.00106.28           N
ATOM   4722  CA  GLY A 741     134.476  97.228 103.758  1.00106.28           C
ATOM   4723  C   GLY A 741     134.615  96.385 104.979  1.00106.28           C
ATOM   4724  O   GLY A 741     133.627  95.869 105.499  1.00106.28           O
ATOM   4725  N   LYS A 742     135.857  96.205 105.470  1.00329.06           N
ATOM   4726  CA  LYS A 742     136.001  95.399 106.641  0.89329.06           C
ATOM   4727  CB  LYS A 742     136.486  93.968 106.342  1.00329.06           C
ATOM   4728  CG  LYS A 742     136.433  93.060 107.572  1.00329.06           C
ATOM   4729  CD  LYS A 742     136.487  91.567 107.235  1.00329.06           C
ATOM   4730  CE  LYS A 742     135.248  91.100 106.463  1.00329.06           C
ATOM   4731  NZ  LYS A 742     135.232  89.625 106.338  1.00329.06           N
ATOM   4732  C   LYS A 742     136.947  96.071 107.575  1.00329.06           C
ATOM   4733  O   LYS A 742     137.891  96.733 107.149  1.00329.06           O
ATOM   4734  N   GLU A 743     136.669  95.941 108.888  1.00385.64           N
ATOM   4735  CA  GLU A 743     137.519  96.487 109.904  0.79385.64           C
ATOM   4736  CB  GLU A 743     139.008  96.105 110.039  1.00385.64           C
ATOM   4737  CG  GLU A 743     139.921  96.747 108.993  1.00385.64           C
ATOM   4738  CD  GLU A 743     141.332  96.234 109.235  1.00385.64           C
ATOM   4739  OE1 GLU A 743     141.558  95.014 109.015  1.00385.64           O
ATOM   4740  OE2 GLU A 743     142.201  97.050 109.642  1.00385.64           O
ATOM   4741  C   GLU A 743     137.021  97.693 110.621  1.00385.64           C
ATOM   4742  O   GLU A 743     136.031  98.312 110.232  1.00385.64           O
ATOM   4743  N   GLY A 744     137.723  98.041 111.715  1.00 76.05           N
ATOM   4744  CA  GLY A 744     137.367  99.168 112.519  0.79 76.05           C
ATOM   4745  C   GLY A 744     138.470  99.324 113.511  1.00 76.05           C
ATOM   4746  O   GLY A 744     139.599  98.905 113.260  1.00 76.05           O
ATOM   4747  N   GLY A 745     138.177  99.936 114.673  1.00 63.85           N
ATOM   4748  CA  GLY A 745     139.220 100.122 115.637  1.00 63.85           C
ATOM   4749  C   GLY A 745     138.703  99.727 116.982  1.00 63.85           C
ATOM   4750  O   GLY A 745     137.568  99.276 117.128  1.00 63.85           O
ATOM   4751  N   LYS A 746     139.570  99.888 118.002  1.00306.93           N
ATOM   4752  CA  LYS A 746     139.256  99.571 119.363  0.79306.93           C
ATOM   4753  CB  LYS A 746     140.186  98.695 120.227  1.00306.93           C
ATOM   4754  CG  LYS A 746     140.168  97.205 119.867  1.00306.93           C
ATOM   4755  CD  LYS A 746     140.820  96.846 118.530  1.00306.93           C
ATOM   4756  CE  LYS A 746     140.815  95.333 118.282  1.00306.93           C
ATOM   4757  NZ  LYS A 746     141.523  95.000 117.027  1.00306.93           N
ATOM   4758  C   LYS A 746     138.282 100.477 120.053  1.00306.93           C
ATOM   4759  O   LYS A 746     138.029 101.590 119.595  1.00306.93           O
ATOM   4760  N   GLY A 747     137.677 100.005 121.165  1.00 53.96           N
ATOM   4761  CA  GLY A 747     136.732 100.819 121.883  0.79 53.96           C
ATOM   4762  C   GLY A 747     137.460 101.612 122.928  1.00 53.96           C
ATOM   4763  O   GLY A 747     138.554 101.254 123.361  1.00 53.96           O
ATOM   4764  N   PRO A 748     136.856 102.702 123.331  1.00114.08           N
ATOM   4765  CA  PRO A 748     137.428 103.570 124.336  1.00114.08           C
ATOM   4766  CD  PRO A 748     135.931 103.411 122.461  1.00114.08           C
ATOM   4767  CB  PRO A 748     136.866 104.960 124.029  1.00114.08           C
ATOM   4768  CG  PRO A 748     135.578 104.684 123.241  1.00114.08           C
ATOM   4769  C   PRO A 748     137.011 103.086 125.691  1.00114.08           C
ATOM   4770  O   PRO A 748     136.185 102.180 125.782  1.00114.08           O
ATOM   4771  N   ARG A 749     137.599 103.679 126.751  1.00999.99           N
ATOM   4772  CA  ARG A 749     137.277 103.339 128.107  1.00999.99           C
ATOM   4773  CB  ARG A 749     138.270 102.546 128.991  1.00999.99           C
ATOM   4774  CG  ARG A 749     139.614 103.235 129.294  1.00999.99           C
ATOM   4775  CD  ARG A 749     140.424 103.682 128.069  1.00999.99           C
ATOM   4776  NE  ARG A 749     141.822 103.947 128.530  1.00999.99           N
ATOM   4777  CZ  ARG A 749     142.791 104.343 127.650  1.00999.99           C
ATOM   4778  NH1 ARG A 749     142.481 104.604 126.346  1.00999.99           N
ATOM   4779  NH2 ARG A 749     144.084 104.471 128.071  1.00999.99           N
ATOM   4780  C   ARG A 749     136.205 104.169 128.749  1.00999.99           C
ATOM   4781  O   ARG A 749     135.815 105.197 128.199  1.00999.99           O
ATOM   4782  N   GLY A 750     135.683 103.763 129.932  1.00 84.23           N
ATOM   4783  CA  GLY A 750     134.604 104.542 130.479  1.00 84.23           C
ATOM   4784  C   GLY A 750     134.566 104.486 131.986  1.00 84.23           C
ATOM   4785  O   GLY A 750     135.589 104.388 132.662  1.00 84.23           O
ATOM   4786  N   GLU A 751     133.318 104.562 132.507  1.00299.90           N
ATOM   4787  CA  GLU A 751     132.898 104.629 133.890  1.00299.90           C
ATOM   4788  CB  GLU A 751     131.663 103.750 134.156  1.00299.90           C
ATOM   4789  CG  GLU A 751     131.188 103.788 135.609  1.00299.90           C
ATOM   4790  CD  GLU A 751     130.697 105.191 135.930  1.00299.90           C
ATOM   4791  OE1 GLU A 751     130.197 105.873 134.996  1.00299.90           O
ATOM   4792  OE2 GLU A 751     130.817 105.599 137.116  1.00299.90           O
ATOM   4793  C   GLU A 751     133.939 104.207 134.885  1.00299.90           C
ATOM   4794  O   GLU A 751     134.652 103.221 134.708  1.00299.90           O
ATOM   4795  N   THR A 752     134.012 104.988 135.991  1.00173.74           N
ATOM   4796  CA  THR A 752     134.903 104.739 137.090  1.00173.74           C
ATOM   4797  CB  THR A 752     136.228 105.465 137.179  1.00173.74           C
ATOM   4798  OG1 THR A 752     136.948 105.287 135.968  1.00173.74           O
ATOM   4799  CG2 THR A 752     137.064 104.901 138.339  1.00173.74           C
ATOM   4800  C   THR A 752     134.218 104.207 138.318  1.00173.74           C
ATOM   4801  O   THR A 752     133.055 104.532 138.556  1.00173.74           O
ATOM   4802  N   GLY A 753     134.892 103.370 139.140  1.00 55.50           N
ATOM   4803  CA  GLY A 753     134.188 102.781 140.249  1.00 55.50           C
ATOM   4804  C   GLY A 753     134.668 103.315 141.559  1.00 55.50           C
ATOM   4805  O   GLY A 753     135.853 103.305 141.891  1.00 55.50           O
ATOM   4806  N   PRO A 754     133.695 103.781 142.297  1.00234.07           N
ATOM   4807  CA  PRO A 754     134.003 104.324 143.587  1.00234.07           C
ATOM   4808  CD  PRO A 754     132.781 104.693 141.617  1.00234.07           C
ATOM   4809  CB  PRO A 754     133.450 105.740 143.702  1.00234.07           C
ATOM   4810  CG  PRO A 754     132.285 105.679 142.698  1.00234.07           C
ATOM   4811  C   PRO A 754     134.417 103.464 144.737  1.00234.07           C
ATOM   4812  O   PRO A 754     133.854 102.377 144.861  1.00234.07           O
ATOM   4813  N   ALA A 755     135.399 103.917 145.549  1.00259.45           N
ATOM   4814  CA  ALA A 755     135.792 103.257 146.770  1.00259.45           C
ATOM   4815  CB  ALA A 755     134.707 102.391 147.444  1.00259.45           C
ATOM   4816  C   ALA A 755     136.961 102.363 146.564  1.00259.45           C
ATOM   4817  O   ALA A 755     137.541 102.271 145.483  1.00259.45           O
ATOM   4818  N   GLY A 756     137.331 101.696 147.673  1.00 89.39           N
ATOM   4819  CA  GLY A 756     138.395 100.744 147.709  0.79 89.39           C
ATOM   4820  C   GLY A 756     137.939  99.696 148.695  1.00 89.39           C
ATOM   4821  O   GLY A 756     136.967  99.910 149.418  1.00 89.39           O
ATOM   4822  N   ARG A 757     138.622  98.532 148.754  1.00999.99           N
ATOM   4823  CA  ARG A 757     138.216  97.473 149.649  0.92999.99           C
ATOM   4824  CB  ARG A 757     138.519  96.068 149.087  1.00999.99           C
ATOM   4825  CG  ARG A 757     137.675  95.775 147.844  1.00999.99           C
ATOM   4826  CD  ARG A 757     136.181  95.840 148.163  1.00999.99           C
ATOM   4827  NE  ARG A 757     135.404  95.926 146.895  1.00999.99           N
ATOM   4828  CZ  ARG A 757     134.048  95.780 146.936  1.00999.99           C
ATOM   4829  NH1 ARG A 757     133.456  95.266 148.054  1.00999.99           N
ATOM   4830  NH2 ARG A 757     133.285  96.173 145.875  1.00999.99           N
ATOM   4831  C   ARG A 757     138.943  97.633 150.949  1.00999.99           C
ATOM   4832  O   ARG A 757     139.994  98.267 151.028  1.00999.99           O
ATOM   4833  N   HYP A 758     138.366  97.068 151.979  1.00295.50           N
ATOM   4834  CD  HYP A 758     137.075  96.451 151.944  1.00295.50           C
ATOM   4835  CA  HYP A 758     138.843  97.099 153.318  1.00295.50           C
ATOM   4836  CB  HYP A 758     137.574  97.412 154.150  1.00295.50           C
ATOM   4837  CG  HYP A 758     136.530  97.451 152.968  1.00295.50           C
ATOM   4838  OE  HYP A 758     135.198  97.134 153.379  1.00295.50           O
ATOM   4839  C   HYP A 758     139.616  95.876 153.672  1.00295.50           C
ATOM   4840  O   HYP A 758     139.266  94.812 153.164  1.00295.50           O
ATOM   4841  N   GLY A 759     140.672  95.961 154.522  1.00120.64           N
ATOM   4842  CA  GLY A 759     141.213  97.153 155.138  0.79120.64           C
ATOM   4843  C   GLY A 759     141.774  96.639 156.430  1.00120.64           C
ATOM   4844  O   GLY A 759     141.381  95.566 156.885  1.00120.64           O
ATOM   4845  N   GLU A 760     142.702  97.375 157.071  1.00266.86           N
ATOM   4846  CA  GLU A 760     143.274  96.842 158.277  0.79266.86           C
ATOM   4847  CB  GLU A 760     144.688  96.279 158.047  1.00266.86           C
ATOM   4848  CG  GLU A 760     145.654  97.286 157.426  1.00266.86           C
ATOM   4849  CD  GLU A 760     146.939  96.545 157.082  1.00266.86           C
ATOM   4850  OE1 GLU A 760     147.204  95.489 157.716  1.00266.86           O
ATOM   4851  OE2 GLU A 760     147.667  97.021 156.171  1.00266.86           O
ATOM   4852  C   GLU A 760     143.285  97.900 159.327  1.00266.86           C
ATOM   4853  O   GLU A 760     143.113  99.085 159.046  1.00266.86           O
ATOM   4854  N   VAL A 761     143.472  97.464 160.589  1.00174.83           N
ATOM   4855  CA  VAL A 761     143.377  98.351 161.709  0.79174.83           C
ATOM   4856  CB  VAL A 761     142.451  97.834 162.771  1.00174.83           C
ATOM   4857  CG1 VAL A 761     142.140  98.863 163.865  1.00174.83           C
ATOM   4858  CG2 VAL A 761     141.616  96.622 162.331  1.00174.83           C
ATOM   4859  C   VAL A 761     144.723  98.425 162.344  1.00174.83           C
ATOM   4860  O   VAL A 761     145.653  97.722 161.950  1.00174.83           O
ATOM   4861  N   GLY A 762     144.856  99.316 163.344  1.00 27.32           N
ATOM   4862  CA  GLY A 762     146.110  99.480 164.014  1.00 27.32           C
ATOM   4863  C   GLY A 762     146.235  98.434 165.072  1.00 27.32           C
ATOM   4864  O   GLY A 762     145.341  97.633 165.345  1.00 27.32           O
ATOM   4865  N   PRO A 763     147.399  98.480 165.650  1.00109.42           N
ATOM   4866  CA  PRO A 763     147.854  97.616 166.708  0.89109.42           C
ATOM   4867  CD  PRO A 763     148.373  99.487 165.286  1.00109.42           C
ATOM   4868  CB  PRO A 763     149.322  98.001 166.901  1.00109.42           C
ATOM   4869  CG  PRO A 763     149.383  99.466 166.435  1.00109.42           C
ATOM   4870  C   PRO A 763     147.051  97.933 167.928  1.00109.42           C
ATOM   4871  O   PRO A 763     146.439  98.998 167.991  1.00109.42           O
ATOM   4872  N   PRO A 764     147.009  97.013 168.853  1.00 92.91           N
ATOM   4873  CA  PRO A 764     146.291  97.156 170.092  0.82 92.91           C
ATOM   4874  CD  PRO A 764     147.518  95.669 168.646  1.00 92.91           C
ATOM   4875  CB  PRO A 764     146.248  95.741 170.679  1.00 92.91           C
ATOM   4876  CG  PRO A 764     147.453  95.031 170.040  1.00 92.91           C
ATOM   4877  C   PRO A 764     147.098  98.111 170.915  1.00 92.91           C
ATOM   4878  O   PRO A 764     148.273  98.306 170.607  1.00 92.91           O
ATOM   4879  N   GLY A 765     146.489  98.736 171.944  1.00 29.55           N
ATOM   4880  CA  GLY A 765     147.196  99.713 172.721  1.00 29.55           C
ATOM   4881  C   GLY A 765     147.902  99.050 173.867  1.00 29.55           C
ATOM   4882  O   GLY A 765     147.803  97.848 174.104  1.00 29.55           O
ATOM   4883  N   PRO A 766     148.632  99.881 174.567  1.00211.32           N
ATOM   4884  CA  PRO A 766     149.390  99.446 175.716  1.00211.32           C
ATOM   4885  CD  PRO A 766     149.314 100.959 173.864  1.00211.32           C
ATOM   4886  CB  PRO A 766     150.309 100.627 176.031  1.00211.32           C
ATOM   4887  CG  PRO A 766     150.609 101.218 174.647  1.00211.32           C
ATOM   4888  C   PRO A 766     148.544  99.099 176.902  1.00211.32           C
ATOM   4889  O   PRO A 766     147.448  99.636 177.047  1.00211.32           O
ATOM   4890  N   HYP A 767     149.089  98.190 177.683  1.00316.67           N
ATOM   4891  CD  HYP A 767     150.369  97.611 177.354  1.00316.67           C
ATOM   4892  CA  HYP A 767     148.661  97.664 178.942  0.86316.67           C
ATOM   4893  CB  HYP A 767     149.822  98.056 179.824  1.00316.67           C
ATOM   4894  CG  HYP A 767     150.942  97.642 178.813  1.00316.67           C
ATOM   4895  OE  HYP A 767     151.536  96.387 179.157  1.00316.67           O
ATOM   4896  C   HYP A 767     147.333  97.924 179.580  1.00316.67           C
ATOM   4897  O   HYP A 767     146.383  98.352 178.929  1.00316.67           O
ATOM   4898  N   GLY A 768     147.270  97.655 180.904  1.00 56.82           N
ATOM   4899  CA  GLY A 768     146.159  98.088 181.697  1.00 56.82           C
ATOM   4900  C   GLY A 768     146.641  98.338 183.101  1.00 56.82           C
ATOM   4901  O   GLY A 768     147.526  97.654 183.615  1.00 56.82           O
ATOM   4902  N   PRO A 769     146.051  99.336 183.710  1.00237.99           N
ATOM   4903  CA  PRO A 769     146.388  99.727 185.071  1.00237.99           C
ATOM   4904  CD  PRO A 769     145.654 100.480 182.903  1.00237.99           C
ATOM   4905  CB  PRO A 769     145.859 101.157 185.194  1.00237.99           C
ATOM   4906  CG  PRO A 769     145.961 101.707 183.763  1.00237.99           C
ATOM   4907  C   PRO A 769     145.785  98.822 186.103  1.00237.99           C
ATOM   4908  O   PRO A 769     144.884  98.049 185.785  1.00237.99           O
ATOM   4909  N   ALA A 770     146.317  98.906 187.342  1.00194.67           N
ATOM   4910  CA  ALA A 770     145.861  98.134 188.466  1.00194.67           C
ATOM   4911  CB  ALA A 770     146.987  97.842 189.470  1.00194.67           C
ATOM   4912  C   ALA A 770     144.798  98.918 189.177  1.00194.67           C
ATOM   4913  O   ALA A 770     144.678 100.128 188.993  1.00194.67           O
ATOM   4914  N   GLY A 771     143.984  98.227 190.003  1.00 70.35           N
ATOM   4915  CA  GLY A 771     142.930  98.880 190.726  1.00 70.35           C
ATOM   4916  C   GLY A 771     143.384  99.142 192.131  1.00 70.35           C
ATOM   4917  O   GLY A 771     144.578  99.199 192.420  1.00 70.35           O
ATOM   4918  N   GLU A 772     142.401  99.300 193.043  1.00228.15           N
ATOM   4919  CA  GLU A 772     142.654  99.610 194.422  0.95228.15           C
ATOM   4920  CB  GLU A 772     141.390  99.944 195.242  1.00228.15           C
ATOM   4921  CG  GLU A 772     140.623 101.180 194.766  1.00228.15           C
ATOM   4922  CD  GLU A 772     139.967 100.840 193.437  1.00228.15           C
ATOM   4923  OE1 GLU A 772     139.217  99.829 193.396  1.00228.15           O
ATOM   4924  OE2 GLU A 772     140.207 101.582 192.447  1.00228.15           O
ATOM   4925  C   GLU A 772     143.252  98.422 195.112  1.00228.15           C
ATOM   4926  O   GLU A 772     143.165  97.294 194.630  1.00228.15           O
ATOM   4927  N   LYS A 773     143.905  98.675 196.269  1.00336.27           N
ATOM   4928  CA  LYS A 773     144.459  97.626 197.080  0.95336.27           C
ATOM   4929  CB  LYS A 773     145.929  97.533 197.569  1.00336.27           C
ATOM   4930  CG  LYS A 773     147.044  97.811 196.557  1.00336.27           C
ATOM   4931  CD  LYS A 773     147.362  99.295 196.361  1.00336.27           C
ATOM   4932  CE  LYS A 773     148.618  99.499 195.512  1.00336.27           C
ATOM   4933  NZ  LYS A 773     148.417  98.921 194.167  1.00336.27           N
ATOM   4934  C   LYS A 773     143.491  96.937 197.989  1.00336.27           C
ATOM   4935  O   LYS A 773     142.277  97.068 197.847  1.00336.27           O
ATOM   4936  N   GLY A 774     144.041  96.164 198.953  1.00 57.36           N
ATOM   4937  CA  GLY A 774     143.255  95.408 199.890  0.79 57.36           C
ATOM   4938  C   GLY A 774     142.821  96.306 201.012  1.00 57.36           C
ATOM   4939  O   GLY A 774     143.081  97.508 201.007  1.00 57.36           O
ATOM   4940  N   SER A 775     142.136  95.709 202.012  1.00235.40           N
ATOM   4941  CA  SER A 775     141.604  96.428 203.135  0.87235.40           C
ATOM   4942  CB  SER A 775     140.255  97.174 202.988  1.00235.40           C
ATOM   4943  OG  SER A 775     139.195  96.239 202.846  1.00235.40           O
ATOM   4944  C   SER A 775     142.070  95.948 204.487  1.00235.40           C
ATOM   4945  O   SER A 775     142.770  94.938 204.542  1.00235.40           O
ATOM   4946  N   HYP A 776     141.761  96.597 205.593  1.00321.82           N
ATOM   4947  CD  HYP A 776     141.140  97.888 205.694  1.00321.82           C
ATOM   4948  CA  HYP A 776     142.135  96.167 206.897  0.79321.82           C
ATOM   4949  CB  HYP A 776     142.622  97.464 207.590  1.00321.82           C
ATOM   4950  CG  HYP A 776     142.358  98.472 206.407  1.00321.82           C
ATOM   4951  OE  HYP A 776     143.480  98.524 205.523  1.00321.82           O
ATOM   4952  C   HYP A 776     140.945  95.451 207.530  1.00321.82           C
ATOM   4953  O   HYP A 776     139.844  95.722 207.052  1.00321.82           O
ATOM   4954  N   GLY A 777     141.041  94.547 208.563  1.00 84.76           N
ATOM   4955  CA  GLY A 777     142.217  94.067 209.257  0.79 84.76           C
ATOM   4956  C   GLY A 777     141.863  92.827 210.087  1.00 84.76           C
ATOM   4957  O   GLY A 777     140.697  92.603 210.409  1.00 84.76           O
ATOM   4958  N   ALA A 778     142.884  91.988 210.438  1.00124.53           N
ATOM   4959  CA  ALA A 778     142.737  90.700 211.113  0.79124.53           C
ATOM   4960  CB  ALA A 778     144.042  89.882 211.051  1.00124.53           C
ATOM   4961  C   ALA A 778     142.286  90.680 212.561  1.00124.53           C
ATOM   4962  O   ALA A 778     141.344  89.951 212.863  1.00124.53           O
ATOM   4963  N   ASP A 779     142.916  91.451 213.483  1.00361.83           N
ATOM   4964  CA  ASP A 779     142.636  91.372 214.912  0.79361.83           C
ATOM   4965  CB  ASP A 779     141.550  90.469 215.537  1.00361.83           C
ATOM   4966  CG  ASP A 779     140.185  90.999 215.116  1.00361.83           C
ATOM   4967  OD1 ASP A 779     140.118  92.174 214.667  1.00361.83           O
ATOM   4968  OD2 ASP A 779     139.193  90.231 215.231  1.00361.83           O
ATOM   4969  C   ASP A 779     143.757  91.874 215.762  1.00361.83           C
ATOM   4970  O   ASP A 779     144.893  91.962 215.299  1.00361.83           O
ATOM   4971  N   GLY A 780     143.480  92.234 217.030  1.00 73.72           N
ATOM   4972  CA  GLY A 780     144.544  92.727 217.858  0.79 73.72           C
ATOM   4973  C   GLY A 780     145.070  91.574 218.650  1.00 73.72           C
ATOM   4974  O   GLY A 780     144.316  90.782 219.214  1.00 73.72           O
ATOM   4975  N   PRO A 781     146.369  91.463 218.678  1.00145.24           N
ATOM   4976  CA  PRO A 781     147.031  90.419 219.414  0.79145.24           C
ATOM   4977  CD  PRO A 781     147.215  92.028 217.642  1.00145.24           C
ATOM   4978  CB  PRO A 781     148.383  90.234 218.720  1.00145.24           C
ATOM   4979  CG  PRO A 781     148.630  91.576 218.029  1.00145.24           C
ATOM   4980  C   PRO A 781     147.135  90.929 220.817  1.00145.24           C
ATOM   4981  O   PRO A 781     146.723  92.062 221.054  1.00145.24           O
ATOM   4982  N   ALA A 782     147.667  90.128 221.767  1.00241.71           N
ATOM   4983  CA  ALA A 782     147.741  90.613 223.118  0.79241.71           C
ATOM   4984  CB  ALA A 782     146.867  89.805 224.093  1.00241.71           C
ATOM   4985  C   ALA A 782     149.147  90.529 223.619  1.00241.71           C
ATOM   4986  O   ALA A 782     149.885  89.595 223.306  1.00241.71           O
ATOM   4987  N   GLY A 783     149.549  91.545 224.411  1.00 86.38           N
ATOM   4988  CA  GLY A 783     150.840  91.554 225.036  0.79 86.38           C
ATOM   4989  C   GLY A 783     150.610  90.975 226.395  1.00 86.38           C
ATOM   4990  O   GLY A 783     149.532  90.446 226.660  1.00 86.38           O
ATOM   4991  N   ALA A 784     151.597  91.047 227.311  1.00231.16           N
ATOM   4992  CA  ALA A 784     151.310  90.460 228.586  1.00231.16           C
ATOM   4993  CB  ALA A 784     151.986  89.095 228.804  1.00231.16           C
ATOM   4994  C   ALA A 784     151.785  91.317 229.709  1.00231.16           C
ATOM   4995  O   ALA A 784     152.898  91.839 229.711  1.00231.16           O
ATOM   4996  N   HYP A 785     150.898  91.497 230.653  1.00359.04           N
ATOM   4997  CD  HYP A 785     149.518  91.133 230.572  1.00359.04           C
ATOM   4998  CA  HYP A 785     151.171  92.042 231.927  0.79359.04           C
ATOM   4999  CB  HYP A 785     150.763  90.910 232.842  1.00359.04           C
ATOM   5000  CG  HYP A 785     149.497  90.478 231.997  1.00359.04           C
ATOM   5001  OE  HYP A 785     148.234  90.615 232.653  1.00359.04           O
ATOM   5002  C   HYP A 785     150.485  93.314 232.259  1.00359.04           C
ATOM   5003  O   HYP A 785     149.434  93.629 231.704  1.00359.04           O
ATOM   5004  N   GLY A 786     151.125  94.061 233.179  1.00 54.62           N
ATOM   5005  CA  GLY A 786     150.594  95.289 233.667  0.86 54.62           C
ATOM   5006  C   GLY A 786     151.395  95.656 234.875  1.00 54.62           C
ATOM   5007  O   GLY A 786     152.583  95.348 234.968  1.00 54.62           O
ATOM   5008  N   THR A 787     150.747  96.346 235.831  1.00136.73           N
ATOM   5009  CA  THR A 787     151.397  96.781 237.034  1.00136.73           C
ATOM   5010  CB  THR A 787     151.593  98.270 237.026  1.00136.73           C
ATOM   5011  OG1 THR A 787     152.240  98.702 238.212  1.00136.73           O
ATOM   5012  CG2 THR A 787     150.215  98.939 236.874  1.00136.73           C
ATOM   5013  C   THR A 787     150.481  96.402 238.174  1.00136.73           C
ATOM   5014  O   THR A 787     149.299  96.131 237.968  1.00136.73           O
ATOM   5015  N   PRO A 788     151.016  96.346 239.369  1.00262.76           N
ATOM   5016  CA  PRO A 788     150.268  95.933 240.536  0.93262.76           C
ATOM   5017  CD  PRO A 788     152.418  95.994 239.511  1.00262.76           C
ATOM   5018  CB  PRO A 788     151.212  95.117 241.415  1.00262.76           C
ATOM   5019  CG  PRO A 788     152.590  95.665 241.006  1.00262.76           C
ATOM   5020  C   PRO A 788     148.975  96.403 241.140  1.00262.76           C
ATOM   5021  O   PRO A 788     147.981  95.688 241.022  1.00262.76           O
ATOM   5022  N   GLY A 789     148.939  97.600 241.769  1.00111.55           N
ATOM   5023  CA  GLY A 789     147.708  98.024 242.385  0.79111.55           C
ATOM   5024  C   GLY A 789     147.969  98.621 243.750  1.00111.55           C
ATOM   5025  O   GLY A 789     149.088  98.661 244.259  1.00111.55           O
ATOM   5026  N   PRO A 790     146.875  99.083 244.318  1.00303.58           N
ATOM   5027  CA  PRO A 790     146.847  99.716 245.625  1.00303.58           C
ATOM   5028  CD  PRO A 790     145.941  99.757 243.428  1.00303.58           C
ATOM   5029  CB  PRO A 790     145.913 100.923 245.540  1.00303.58           C
ATOM   5030  CG  PRO A 790     145.012 100.567 244.345  1.00303.58           C
ATOM   5031  C   PRO A 790     147.285  99.234 246.992  1.00303.58           C
ATOM   5032  O   PRO A 790     147.926 100.011 247.696  1.00303.58           O
ATOM   5033  N   GLN A 791     146.972  97.985 247.396  1.00259.12           N
ATOM   5034  CA  GLN A 791     147.405  97.451 248.672  0.92259.12           C
ATOM   5035  CB  GLN A 791     148.905  97.734 248.882  1.00259.12           C
ATOM   5036  CG  GLN A 791     149.516  97.038 250.098  1.00259.12           C
ATOM   5037  CD  GLN A 791     150.938  97.555 250.248  1.00259.12           C
ATOM   5038  OE1 GLN A 791     151.652  97.746 249.264  1.00259.12           O
ATOM   5039  NE2 GLN A 791     151.354  97.812 251.516  1.00259.12           N
ATOM   5040  C   GLN A 791     146.654  97.998 249.867  1.00259.12           C
ATOM   5041  O   GLN A 791     147.012  97.688 251.002  1.00259.12           O
ATOM   5042  N   GLY A 792     145.584  98.795 249.684  1.00128.26           N
ATOM   5043  CA  GLY A 792     144.757  99.144 250.819  0.79128.26           C
ATOM   5044  C   GLY A 792     145.356 100.210 251.683  1.00128.26           C
ATOM   5045  O   GLY A 792     146.395 100.796 251.381  1.00128.26           O
ATOM   5046  N   ILE A 793     144.650 100.456 252.812  1.00 98.27           N
ATOM   5047  CA  ILE A 793     144.973 101.451 253.797  1.00 98.27           C
ATOM   5048  CB  ILE A 793     143.910 102.497 253.878  1.00 98.27           C
ATOM   5049  CG1 ILE A 793     143.758 103.140 252.489  1.00 98.27           C
ATOM   5050  CG2 ILE A 793     144.280 103.489 254.993  1.00 98.27           C
ATOM   5051  CD1 ILE A 793     142.486 103.973 252.350  1.00 98.27           C
ATOM   5052  C   ILE A 793     145.026 100.733 255.104  1.00 98.27           C
ATOM   5053  O   ILE A 793     144.303  99.758 255.305  1.00 98.27           O
ATOM   5054  N   ALA A 794     145.898 101.178 256.029  1.00298.11           N
ATOM   5055  CA  ALA A 794     145.967 100.503 257.288  1.00298.11           C
ATOM   5056  CB  ALA A 794     147.272 100.338 258.091  1.00298.11           C
ATOM   5057  C   ALA A 794     144.667 100.390 257.999  1.00298.11           C
ATOM   5058  O   ALA A 794     143.856 101.314 257.976  1.00298.11           O
ATOM   5059  N   GLY A 795     144.417  99.238 258.644  1.00128.19           N
ATOM   5060  CA  GLY A 795     143.149  99.094 259.275  1.00128.19           C
[truncated: 5,989,785 more chars]
