# Supplementary material for: Devising Bone Molecular Models at the Nanoscale: From Usual Mineralized Collagen Fibrils to the First Bone Fibers Including Hydroxyapatite in the Extra-Fibrillar Volume
Source: Materials (Basel). 2022 Mar 19;15(6):2274. doi: 10.3390/ma15062274 (PMC8955169; doi:10.3390/ma15062274)
Supplement: Supplementary file 1 [file materials-15-02274-s001.zip › Supplementary_Materials/2-CLG_Fiber/compute_basis_vector.m]

a = 39.970;
b = 26.950;
c = 677.900;
alfa = 89.24;
beta = 94.59;
gama = 105.58;

% n1 = [1; 0; 0] / cosd(90-alfa);
% n2 = [0; 1; 0] / cosd(90-beta);
% n3 = [0; 0; 1] / cosd(90-gama);
% 
% n = [n1(1); n2(2); n3(3)];

vec_a = [a; 0; 0];
vec_b = [b*cosd(gama); b*sind(gama); 0];
vec_c = [c*cosd(beta); c*( cosd(alfa)-cosd(beta)*cosd(gama) )/sind(gama);...
         c*sqrt( 1-cosd(beta)^2-(( cosd(alfa)-cosd(beta)*cosd(gama) )/sind(gama))^2 )];
     
unit_vec_a = vec_a / norm(vec_a);
unit_vec_b = vec_b / norm(vec_b);
unit_vec_c = vec_c / norm(vec_c);

% http://gisaxs.com/index.php/Unit_cell
