# Supplementary material for: Devising Bone Molecular Models at the Nanoscale: From Usual Mineralized Collagen Fibrils to the First Bone Fibers Including Hydroxyapatite in the Extra-Fibrillar Volume
Source: Materials (Basel). 2022 Mar 19;15(6):2274. doi: 10.3390/ma15062274 (PMC8955169; doi:10.3390/ma15062274)
Supplement: Supplementary file 1 [file materials-15-02274-s001.zip › Supplementary_Materials/2-CLG_Fiber/extract_fibril_7x7.m]

% Author: Amadeus Alcantara
% Unicamp - amadeus.alcantara@fem.unicamp.br - amadeus.alcantara@gmail.com
% May 2021

% After using the script: replicate_CLG_Fibril.tcl
% (an adapted version of the replicateCrystal.tcl)
% Use this script to generate a fibril that requires no PBC in X and Y

clear 
clc

% import pdb
startRow = 7; endRow = 990786;
PDBinp = importPDB('7x7CLG_Fibril.pdb', startRow, endRow);
PDBedit = PDBinp;

% array of atom serial number
atom_serial = table2array(PDBinp(:,{'ASERIALNUM'}));

% total number of atoms
natom_tot = length(atom_serial);
% total number of atom per box
natom_box = atom_serial(end);
% total number of boxes
nbox = natom_tot/natom_box;

xyz = table2array( PDBinp(:,{'X','Y','Z'}) );

%% IDENTIFING CENTRAL BOXES
box_centroid = zeros(nbox,4);

for i=1:nbox
    % first and last atom of each box
    first_atom = 1+(i-1)*natom_box;
    last_atom = i*natom_box;
    
    % centroid of each box
    box_centroid(i,:) = [i, mean(xyz(first_atom:last_atom,:))];
end 

% Number of central boxes (taking into consideration that we did not replicate any box in the z axis)
% n_cbox = (sqrt(nbox)-2)^2;
n_cbox = 1; % !!!!! I will assume I only want one central box

% index of the central boxes
Idx = knnsearch( box_centroid(:,2), [mean(box_centroid(:,2))],'K',n_cbox );

% number of chains
nchain = 3;

count = zeros(natom_box,1);

%%
% for each central box
for i=1:n_cbox
    first_atom(i) = 1+(Idx(i)-1)*natom_box;
    last_atom(i) = Idx(i)*natom_box; 

    % for each atom in the box
    for j=2:natom_box
        % index of central box (local)
        cb_index = first_atom(i)+j-1;
        
        % if same chainID as previous atom
        if string( PDBedit{cb_index,'CHAINID'} ) == string( PDBedit{cb_index-1,'CHAINID'} ) % test j=6802            
            % strategy: pick 1st atom as reference and search for
            % nearest image of next atom
            
            % check j atom of all boxes which is nearest to j-1 atom of
            % current central box
            
            % set of atoms of serialnumber = j
            index_set = find(atom_serial==j);
            
            % their X Y coordinate 
            xy_set = table2array( PDBedit(index_set,{'X','Y'}));
            % reference coordinate
            xy_ref = table2array( PDBedit(cb_index-1,{'X','Y'}));
            
            % compute distances
            r_set = sqrt( (xy_set(:,1)-xy_ref(1)).^2 + (xy_set(:,2)-xy_ref(2)).^2 );
            
            % get minimum distance
            [min_set_val,min_set_index] = min(r_set);
            % thus, min is in pos index_set(min_set_index)
            
            % set minimum to position cb_index
            % if minimum not already at position cb_index
            if index_set(min_set_index) ~= cb_index
                % make replacement
                count(j) = 1;
                %cb_index 
                PDBedit(cb_index,:) = PDBedit(index_set(min_set_index),:);
                % shoul work for,e.g, cb_index=81603 j=723 
            end
            
        else
            % do nothing = dont move the 1st of the chain, use it as refer.
            %printf('nothing',cb_index)
        end
    end
            
end

% what changed in newPDB
diff_PDB = setdiff(PDBinp, PDBedit);
% percentage of changes 
change = height(diff_PDB)/natom_box;

% create output PDB only containing central boxes   
PDBout = PDBedit(1:natom_box*n_cbox,:);

% for each central box
for i=1:n_cbox
    PDBout(natom_box*(i-1)+1:natom_box*i,:) = PDBedit(first_atom(i):last_atom(i),:); 
end

outputPDB = fopen('CLG_Nano_Fiber.pdb','w'); 
% in case of errors add .pdb extension manually
% outputPDB = fopen('CLG_Nano_Fiber','w'); 

PDBout_cell = table2cell(PDBout);

% % formatSpec = '%6C%5f%1s%4s%1s%3s%1s%1s%4f%1s%3s%8f%8f%8f%4f%6f%11s%s%[^\n\r]';
formatSpec = '%6s%5i%1s%4s%1s%3s%1s%1s%4i%1s%3s%8.3f%8.3f%8.3f%6.2f%6.2f%11s%s \n';

for i=1:natom_box*n_cbox
   fprintf(outputPDB,formatSpec, PDBout_cell{i,:}  );
end

fclose(outputPDB);
fclose('all');
