# Supplementary material for: Devising Bone Molecular Models at the Nanoscale: From Usual Mineralized Collagen Fibrils to the First Bone Fibers Including Hydroxyapatite in the Extra-Fibrillar Volume
Source: Materials (Basel). 2022 Mar 19;15(6):2274. doi: 10.3390/ma15062274 (PMC8955169; doi:10.3390/ma15062274)
Supplement: Supplementary file 1 [file materials-15-02274-s001.zip › Supplementary_Materials/2-CLG_Fiber/importPDB.m]

function myPDB = importPDB(filename, startRow, endRow)
%IMPORTFILE Import numeric data from a text file as a matrix.
%   MYPDB = IMPORTPDB(FILENAME) Reads data from text file FILENAME for
%   the default selection.
%
%   MYPDB = IMPORTPDB(FILENAME, STARTROW, ENDROW) Reads data from rows
%   STARTROW through ENDROW of text file FILENAME.
%
% Example:
%   myPDB = importPDB('fibril_3x3.pdb', 7, 181986);
%
%    See also TEXTSCAN.

% Auto-generated by MATLAB on 2021/05/20 09:42:28


%% Initialize variables.
if nargin<=2
    startRow = 7;
    endRow = 181986;
end

%% Format for each line of text:
%   column1: categorical (%C)
%	column2: double (%f)
%   column3: categorical (%C)
%	column4: categorical (%C)
%   column5: categorical (%C)
%	column6: categorical (%C)
%   column7: categorical (%C)
%	column8: categorical (%C)
%   column9: double (%f)
%	column10: categorical (%C)
%   column11: categorical (%C)
%	column12: double (%f)
%   column13: double (%f)
%	column14: double (%f)
%   column15: double (%f)
%	column16: double (%f)
%   column17: categorical (%C)
%	column18: categorical (%C)
% For more information, see the TEXTSCAN documentation.
formatSpec = '%6s%5f%1s%4s%1s%3s%1s%1s%4f%1s%3s%8f%8f%8f%4f%6f%11s%s%[^\n\r]';
% formatSpec = '%6C%5f%1C%4C%1C%3C%1C%1C%4f%1C%3C%8f%8f%8f%6f%6f%11C%C%[^\n\r]';

%% Open the text file.
fileID = fopen(filename,'r');

%% Read columns of data according to the format.
% This call is based on the structure of the file used to generate this
% code. If an error occurs for a different file, try regenerating the code
% from the Import Tool.
dataArray = textscan(fileID, formatSpec, endRow(1)-startRow(1)+1, 'Delimiter', '', 'WhiteSpace', '', 'TextType', 'string', 'EmptyValue', NaN, 'HeaderLines', startRow(1)-1, 'ReturnOnError', false, 'EndOfLine', '\r\n');
for block=2:length(startRow)
    frewind(fileID);
    dataArrayBlock = textscan(fileID, formatSpec, endRow(block)-startRow(block)+1, 'Delimiter', '', 'WhiteSpace', '', 'TextType', 'string', 'EmptyValue', NaN, 'HeaderLines', startRow(block)-1, 'ReturnOnError', false, 'EndOfLine', '\r\n');
    for col=1:length(dataArray)
        dataArray{col} = [dataArray{col};dataArrayBlock{col}];
    end
end

%% Close the text file.
fclose(fileID);

%% Post processing for unimportable data.
% No unimportable data rules were applied during the import, so no post
% processing code is included. To generate code which works for
% unimportable data, select unimportable cells in a file and regenerate the
% script.

%% Create output variable
myPDB = table(dataArray{1:end-1}, 'VariableNames', {'RECORD','ASERIALNUM','D3','ANAME','D5','RESNAME','e','CHAINID','RESSEQ','ICODE','D11','X','Y','Z','VarName15','VarName16','D17','ELEMENT'});
