# Supplementary material for: Devising Bone Molecular Models at the Nanoscale: From Usual Mineralized Collagen Fibrils to the First Bone Fibers Including Hydroxyapatite in the Extra-Fibrillar Volume
Source: Materials (Basel). 2022 Mar 19;15(6):2274. doi: 10.3390/ma15062274 (PMC8955169; doi:10.3390/ma15062274)
Supplement: Supplementary file 1 [file materials-15-02274-s001.zip › Supplementary_Materials/2-CLG_Fiber/README.txt]

Devising the CLG Fiber - Replicating CLG Fibril, Extracting CLG Nano Fiber, and Replicating CLG Nano Fiber

Written by Amadeus Alcântara
amadeus.alcantara@gmail.com

CITE: 

Devising Bone Molecular Models at the Nanoscale: From Usual
Mineralized Collagen Fibrils to the First Bone Fibers including
Hydroxyapatite in the Extra-Fibrillar Volume

Amadeus C. S. de Alcântara, Levi C. Felix, Douglas S. Galvão, Paulo Sollero, Munir S. Skaf

Materials MDPI 2022
--------------------------------------------------------------------

Inputs: CLG Fibril 

	- ../1-CLG_Fibril/CLG_Fibril.pdb	
	
Outputs: CLG Fiber 

	- CLG_Fiber.pdb
	
--------------------------------------------------------------------
Step by step:

1:	Replicate CLG_Fibril.pdb 7x7 like a crystal (UC to supercell)

	Open VMD -> Extensions -> TkConsole and run:
	
		% source replicate_CLG_Fibril.tcl

			7x7CLG_Fibril.pdb

	(be sure you are in the folder 2-CLG_Fiber)

2:	Extract structure that requires no PBC in x and y

	Open Matlab and run:
	
		>> extract_fibril_7x7.m
		
			CLG_Nano_Fiber.pdb

3:	Manually remove bad contacts using VMD

	Bad contacts between residue LEU 2470 (CB, CG, CD1, CD2) and residue HYP 2708 were manually (using VMD shortcut 5) removed
	Pull LEU 2470 CB, CG, CD1, CD2 away from HYP 2708 
	
	Reason for this bad contact is probably because the Unit Cell (UC) provided by Orgel 2006 for the 3HR2 structure accounts for CA atoms. 
	When performing homology modeling and adding the side chains the bad contacts appeared. We tried expanding the UC dimensions, but other bad contacts appeared.
	We decided to keep the UC dimensions provided by Orgel and to manually remove the bad contacts.
	To find the bad contacts we ran equilibrations steps and got error by NAMD in the RATTLE algorithm.

	PS: The values of the Unit Cell provided by Orgel 2006 does not avoid bad contacts when reproducing this structure (build super crystal) in space
	
	set l1 639.970; 	set l2 26.950  ; 	set l3 677.900

	We tried the values 
	
	set l1 60;	set l2 45 ; set l3 677.900
	
4:	Replicate CLG_Nano_Fiber.pdb 2x2

	Open VMD -> Extensions -> TkConsole and run:
	
		% source replicate_CLG_Nano_Fiber.tcl
		
			CLG_Fiber.pdb		

	(be sure you are in the folder 2-CLG_Fiber)	
	
	
***	Alternatively one can run extract_4xfibril_7x7.m to directly extract 2 by 2 system
	Doing so, one does not need to perform step 4. 
	
