# Supplementary material for: Devising Bone Molecular Models at the Nanoscale: From Usual Mineralized Collagen Fibrils to the First Bone Fibers Including Hydroxyapatite in the Extra-Fibrillar Volume
Source: Materials (Basel). 2022 Mar 19;15(6):2274. doi: 10.3390/ma15062274 (PMC8955169; doi:10.3390/ma15062274)
Supplement: Supplementary file 1 [file materials-15-02274-s001.zip › Supplementary_Materials/2-CLG_Fiber/replicate_CLG_Nano_Fiber_testeUC.tcl]

# Read the unit cell of a pdb and replicate n1 by n2 by n3 times.
# Use with: vmd -dispdev text -e replicateCrystal.tcl
# jcomer2@uiuc.edu

# Input:
set unitCellPdb CLG_Nano_Fiber.pdb ;  
# Output:
set outPdb CLG_Fiber_testeUC.pdb
# Parameters:
# Choose n1 and n2 even if you wish to use cutHexagon.tcl.
# n1, n2, and n3 determine the number of times that the unit cell will be replicated along the respective crystal axis
set n1 2
set n2 2
set n3 1
# The unit cell is a parallelepiped with sides of lengths l1, l2, and l3 along directions given by ...
# the unit vectors basisVector1, basisVector2, and basisVector3. 
# Thus, the set of vectors {a1, a2, a3}, where ai=li*basisVectori$, generates the translational symmetry of the lattice. 
set l1 39.970 ;  
set l2 26.950 ; 
set l3 677.900
# set basisVector1 [list 1.0 0.0 0.0]
# set basisVector2 [list 0.0 1.0 0.0]
# set basisVector3 [list 0.0 0.0 1.0]
set basisVector1 [list 1.0  0.0  0.0]
set basisVector2 [list   -0.268583597078110   0.963256378842405 0.0]
set basisVector3 [list   -0.080024952374809     -0.008543183727563     0.996756249546100]

# Return a list with atom positions.
proc extractPdbCoords {pdbFile} {
     set r {}
     
     # Get the coordinates from the pdb file.
     set in [open $pdbFile r]
     foreach line [split [read $in] \n] {
          if {[string equal [string range $line 0 3] "ATOM"]} {
               set x [string trim [string range $line 30 37]]
               set y [string trim [string range $line 38 45]]
               set z [string trim [string range $line 46 53]]
               
               lappend r [list $x $y $z]
          }
     }
     close $in
     return $r
}

# Extract all atom records from a pdb file.
proc extractPdbRecords {pdbFile} {
     set in [open $pdbFile r]
     
     set pdbLine {}
     foreach line [split [read $in] \n] {
          if {[string equal [string range $line 0 3] "ATOM"]} {
               lappend pdbLine $line
          }
     }
     close $in 
     
     return $pdbLine
}


# Shift a list of vectors by a lattice vector.
proc displaceCell {rUnitName i1 i2 i3 a1 a2 a3} {
     upvar $rUnitName rUnit
     # Compute the new lattice vector.
     set rShift [vecadd [vecscale $i1 $a1] [vecscale $i2 $a2]]
     set rShift [vecadd $rShift [vecscale $i3 $a3]]
     
     set rRep {}
     foreach r $rUnit {
          lappend rRep [vecadd $r $rShift]
     }
     return $rRep
}


# Construct a pdb line from a template line, index, resId, and coordinates.
proc makePdbLine {template index resId r} {
     foreach {x y z} $r {break}
     set record "ATOM  "
     set si [string range $template 6 11] ;# needed to repeat atom serial number for each image
     set temp0 [string range $template 12 20] ;# 12 21 /originally
     set resId [string range $template  21 22] ;# [string range "    $resId"  end-3 end] /originally
     set temp1 [string range $template  23 27] ;# 26 29 /originally
     set sx [string range [format "       %8.3f" $x] end-9 end]
     set sy [string range [format "       %8.3f" $y] end-7 end]
     set sz [string range [format "       %8.3f" $z] end-7 end]
     set tempEnd [string range $template 54 end]

     # Construct the pdb line.
     return "${record}${si}${temp0}${resId}${temp1}${sx}${sy}${sz}${tempEnd}"
}


# # Construct a pdb line from a template line, index, resId, and coordinates.
# proc makePdbLine {template index resId r} {
     # foreach {x y z} $r {break}
     # set record "ATOM  "
     # set si [string range [format "     %5i " $index] end-5 end]
     # set temp0 [string range $template 12 21]
     # set resId [string range "    $resId"  end-3 end]
     # set temp1 [string range $template  26 29]
     # set sx [string range [format "       %8.3f" $x] end-7 end]
     # set sy [string range [format "       %8.3f" $y] end-7 end]
     # set sz [string range [format "       %8.3f" $z] end-7 end]
     # set tempEnd [string range $template 54 end]

     # # Construct the pdb line.
     # return "${record}${si}${temp0}${resId}${temp1}${sx}${sy}${sz}${tempEnd}"
# }


# Build the crystal.
proc main {} {
     global unitCellPdb outPdb
     global n1 n2 n3 l1 l2 l3 basisVector1 basisVector2 basisVector3
          
     set out [open $outPdb w]
	 
	 # set a1 [vecscale $l1 $basisVector1]
     # set a2 [vecscale $l2 $basisVector2]
     # set a3 [vecscale $l3 $basisVector3]
	 
     puts $out "REMARK Unit cell dimensions:"
     # puts $out "REMARK a1 $a1" 
     # puts $out "REMARK a2 $a2" 
     # puts $out "REMARK a3 $a3" 
     puts $out "REMARK Basis vectors:"
     puts $out "REMARK basisVector1 $basisVector1" 
     puts $out "REMARK basisVector2 $basisVector2" 
     puts $out "REMARK basisVector3 $basisVector3" 
     puts $out "REMARK replicationCount $n1 $n2 $n3" 
     
     set a1 [vecscale $l1 $basisVector1]
     set a2 [vecscale $l2 $basisVector2]
     set a3 [vecscale $l3 $basisVector3]
     
     set rUnit [extractPdbCoords $unitCellPdb]
     set pdbLine [extractPdbRecords $unitCellPdb]
     puts "\nReplicating unit $unitCellPdb cell $n1 by $n2 by $n3..."
          
     # Replicate the unit cell.
     set atom 1
     set resId 1
     for {set k 0} {$k < $n3} {incr k} {
          for {set j 0} {$j < $n2} {incr j} {
               for {set i 0} {$i < $n1} {incr i} {
                    set rRep [displaceCell rUnit $i $j $k $a1 $a2 $a3]
                    
                    # Write each atom.
                    foreach r $rRep l $pdbLine {
                         puts $out [makePdbLine $l $atom $resId $r]
                         incr atom
                    }
                    incr resId
                    
                    if {$resId > 9999} {
                         puts "Warning! Residue overflow."
                         set resId 1
                    }                                       
               }
          }
     }
     puts $out "END"
     close $out
     
     puts "The file $outPdb was written successfully."
}

main
