# Supplementary material for: Devising Bone Molecular Models at the Nanoscale: From Usual Mineralized Collagen Fibrils to the First Bone Fibers Including Hydroxyapatite in the Extra-Fibrillar Volume
Source: Materials (Basel). 2022 Mar 19;15(6):2274. doi: 10.3390/ma15062274 (PMC8955169; doi:10.3390/ma15062274)
Supplement: Supplementary file 1 [file materials-15-02274-s001.zip › Supplementary_Materials/3-Bone_Fiber/1_Align/align_CLG_Fiber.tcl]

# Orient principal protein axis with Z axis
# https://www.ks.uiuc.edu/Research/vmd/script_library/scripts/orient/
# Aligning a molecule to its principal axes
# Load the molecule into vmd, and run the following commands to align the first, second, and third principal axes to the x, y, and z axes.

package require Orient
namespace import Orient::orient

mol new ../../2-CLG_Fiber/CLG_Fiber4x.pdb 

set sel [atomselect top "all"]
set I [draw principalaxes $sel]
set A [orient $sel [lindex $I 2] {0 0 1}]

$sel move $A

set I [draw principalaxes $sel]
set A [orient $sel [lindex $I 1] {0 1 0}]

$sel move $A

set I [draw principalaxes $sel]

$sel   writepdb CLG_Fiber_aligned.pdb
