# Supplementary material for: Devising Bone Molecular Models at the Nanoscale: From Usual Mineralized Collagen Fibrils to the First Bone Fibers Including Hydroxyapatite in the Extra-Fibrillar Volume
Source: Materials (Basel). 2022 Mar 19;15(6):2274. doi: 10.3390/ma15062274 (PMC8955169; doi:10.3390/ma15062274)
Supplement: Supplementary file 1 [file materials-15-02274-s001.zip › Supplementary_Materials/3-Bone_Fiber/1_Align/CLG_Fiber_aligned.pdb]

CRYST1    0.000    0.000    0.000  90.00  90.00  90.00 P 1           1
ATOM      1  N   GLN A   1     120.839 167.446  10.149  1.00 86.17           N
ATOM      2  CA  GLN A   1     119.949 168.552  10.567  1.00 86.17           C
ATOM      3  CB  GLN A   1     118.877 168.788   9.483  1.00 86.17           C
ATOM      4  CG  GLN A   1     118.224 170.178   9.518  1.00 86.17           C
ATOM      5  CD  GLN A   1     117.522 170.412  10.846  1.00 86.17           C
ATOM      6  OE1 GLN A   1     118.084 171.010  11.761  1.00 86.17           O
ATOM      7  NE2 GLN A   1     116.261 169.918  10.960  1.00 86.17           N
ATOM      8  C   GLN A   1     119.315 168.121  11.849  1.00 86.17           C
ATOM      9  O   GLN A   1     119.991 167.994  12.869  1.00 86.17           O
ATOM     10  N   LEU A   2     117.991 167.867  11.835  1.00246.70           N
ATOM     11  CA  LEU A   2     117.357 167.389  13.022  1.00246.70           C
ATOM     12  CB  LEU A   2     116.355 168.279  13.805  1.00246.70           C
ATOM     13  CG  LEU A   2     115.747 167.696  15.098  1.00246.70           C
ATOM     14  CD1 LEU A   2     114.860 166.478  14.802  1.00246.70           C
ATOM     15  CD2 LEU A   2     116.836 167.386  16.140  1.00246.70           C
ATOM     16  C   LEU A   2     117.400 165.899  13.110  1.00246.70           C
ATOM     17  O   LEU A   2     116.844 165.204  12.261  1.00246.70           O
ATOM     18  N   SER A   3     118.091 165.368  14.132  1.00 97.46           N
ATOM     19  CA  SER A   3     118.343 163.957  14.185  1.00 97.46           C
ATOM     20  CB  SER A   3     119.637 163.600  14.933  1.00 97.46           C
ATOM     21  OG  SER A   3     119.518 163.950  16.303  1.00 97.46           O
ATOM     22  C   SER A   3     117.238 163.232  14.874  1.00 97.46           C
ATOM     23  O   SER A   3     116.095 163.683  14.934  1.00 97.46           O
ATOM     24  N   TYR A   4     117.596 162.033  15.376  1.00178.59           N
ATOM     25  CA  TYR A   4     116.697 161.145  16.048  1.00178.59           C
ATOM     26  CB  TYR A   4     117.126 159.677  15.861  1.00178.59           C
ATOM     27  CG  TYR A   4     116.499 158.805  16.896  1.00178.59           C
ATOM     28  CD1 TYR A   4     115.211 158.337  16.785  1.00178.59           C
ATOM     29  CD2 TYR A   4     117.246 158.450  17.997  1.00178.59           C
ATOM     30  CE1 TYR A   4     114.679 157.529  17.766  1.00178.59           C
ATOM     31  CE2 TYR A   4     116.721 157.644  18.977  1.00178.59           C
ATOM     32  CZ  TYR A   4     115.434 157.182  18.862  1.00178.59           C
ATOM     33  OH  TYR A   4     114.892 156.355  19.868  1.00178.59           O
ATOM     34  C   TYR A   4     116.723 161.447  17.510  1.00178.59           C
ATOM     35  O   TYR A   4     117.759 161.348  18.166  1.00178.59           O
ATOM     36  N   GLY A   5     115.547 161.825  18.048  1.00 24.18           N
ATOM     37  CA  GLY A   5     115.422 162.126  19.441  1.00 24.18           C
ATOM     38  C   GLY A   5     114.936 160.892  20.126  1.00 24.18           C
ATOM     39  O   GLY A   5     114.998 159.795  19.575  1.00 24.18           O
ATOM     40  N   TYR A   6     114.436 161.056  21.365  1.00167.35           N
ATOM     41  CA  TYR A   6     113.974 159.942  22.139  1.00167.35           C
ATOM     42  CB  TYR A   6     114.920 159.668  23.319  1.00167.35           C
ATOM     43  CG  TYR A   6     114.477 158.522  24.160  1.00167.35           C
ATOM     44  CD1 TYR A   6     114.780 157.224  23.814  1.00167.35           C
ATOM     45  CD2 TYR A   6     113.772 158.759  25.317  1.00167.35           C
ATOM     46  CE1 TYR A   6     114.375 156.179  24.611  1.00167.35           C
ATOM     47  CE2 TYR A   6     113.365 157.717  26.116  1.00167.35           C
ATOM     48  CZ  TYR A   6     113.668 156.426  25.762  1.00167.35           C
ATOM     49  OH  TYR A   6     113.254 155.355  26.583  1.00167.35           O
ATOM     50  C   TYR A   6     112.619 160.297  22.667  1.00167.35           C
ATOM     51  O   TYR A   6     112.333 161.464  22.929  1.00167.35           O
ATOM     52  N   ASP A   7     111.731 159.291  22.810  1.00325.31           N
ATOM     53  CA  ASP A   7     110.414 159.560  23.309  1.00325.31           C
ATOM     54  CB  ASP A   7     109.173 159.603  22.391  1.00325.31           C
ATOM     55  CG  ASP A   7     108.880 158.188  21.911  1.00325.31           C
ATOM     56  OD1 ASP A   7     109.812 157.536  21.369  1.00325.31           O
ATOM     57  OD2 ASP A   7     107.719 157.733  22.098  1.00325.31           O
ATOM     58  C   ASP A   7     110.178 159.273  24.753  1.00325.31           C
ATOM     59  O   ASP A   7     110.531 158.202  25.243  1.00325.31           O
ATOM     60  N   GLU A   8     109.590 160.252  25.470  1.00335.80           N
ATOM     61  CA  GLU A   8     109.256 160.093  26.857  1.00335.80           C
ATOM     62  CB  GLU A   8     109.786 158.964  27.765  1.00335.80           C
ATOM     63  CG  GLU A   8     108.955 157.684  27.682  1.00335.80           C
ATOM     64  CD  GLU A   8     109.501 156.703  28.709  1.00335.80           C
ATOM     65  OE1 GLU A   8     110.475 157.068  29.420  1.00335.80           O
ATOM     66  OE2 GLU A   8     108.943 155.577  28.803  1.00335.80           O
ATOM     67  C   GLU A   8     108.587 161.246  27.519  1.00335.80           C
ATOM     68  O   GLU A   8     109.020 162.391  27.392  1.00335.80           O
ATOM     69  N   LYS A   9     107.491 160.962  28.250  1.00366.54           N
ATOM     70  CA  LYS A   9     106.823 161.992  28.985  1.00366.54           C
ATOM     71  CB  LYS A   9     105.645 162.631  28.222  1.00366.54           C
ATOM     72  CG  LYS A   9     105.057 163.834  28.962  1.00366.54           C
ATOM     73  CD  LYS A   9     106.087 164.954  29.128  1.00366.54           C
ATOM     74  CE  LYS A   9     105.594 166.139  29.961  1.00366.54           C
ATOM     75  NZ  LYS A   9     104.470 166.824  29.286  1.00366.54           N
ATOM     76  C   LYS A   9     106.312 161.350  30.238  1.00366.54           C
ATOM     77  O   LYS A   9     105.891 160.195  30.220  1.00366.54           O
ATOM     78  N   SER A  10     106.347 162.083  31.368  1.00252.40           N
ATOM     79  CA  SER A  10     105.931 161.512  32.617  0.83252.40           C
ATOM     80  CB  SER A  10     106.909 160.700  33.492  1.00252.40           C
ATOM     81  OG  SER A  10     108.039 161.494  33.826  1.00252.40           O
ATOM     82  C   SER A  10     104.710 162.087  33.256  1.00252.40           C
ATOM     83  O   SER A  10     104.364 163.244  33.023  1.00252.40           O
ATOM     84  N   THR A  11     104.007 161.275  34.073  1.00114.76           N
ATOM     85  CA  THR A  11     102.817 161.765  34.704  1.00114.76           C
ATOM     86  CB  THR A  11     102.023 160.715  35.438  1.00114.76           C
ATOM     87  OG1 THR A  11     100.714 161.209  35.679  1.00114.76           O
ATOM     88  CG2 THR A  11     102.690 160.373  36.781  1.00114.76           C
ATOM     89  C   THR A  11     103.234 162.833  35.666  1.00114.76           C
ATOM     90  O   THR A  11     102.574 163.863  35.790  1.00114.76           O
ATOM     91  N   GLY A  12     104.363 162.610  36.368  1.00 97.58           N
ATOM     92  CA  GLY A  12     104.871 163.601  37.271  0.89 97.58           C
ATOM     93  C   GLY A  12     104.106 163.533  38.554  1.00 97.58           C
ATOM     94  O   GLY A  12     103.554 162.494  38.913  1.00 97.58           O
ATOM     95  N   GLY A  13     104.065 164.669  39.280  1.00 76.03           N
ATOM     96  CA  GLY A  13     103.389 164.729  40.543  0.86 76.03           C
ATOM     97  C   GLY A  13     104.430 164.913  41.602  1.00 76.03           C
ATOM     98  O   GLY A  13     105.536 164.384  41.505  1.00 76.03           O
ATOM     99  N   ILE A  14     104.085 165.683  42.655  1.00212.17           N
ATOM    100  CA  ILE A  14     105.012 165.951  43.715  0.79212.17           C
ATOM    101  CB  ILE A  14     105.905 167.165  43.676  1.00212.17           C
ATOM    102  CG1 ILE A  14     106.847 167.095  42.464  1.00212.17           C
ATOM    103  CG2 ILE A  14     106.650 167.247  45.018  1.00212.17           C
ATOM    104  CD1 ILE A  14     107.771 165.881  42.505  1.00212.17           C
ATOM    105  C   ILE A  14     104.685 165.369  45.046  1.00212.17           C
ATOM    106  O   ILE A  14     103.633 165.659  45.614  1.00212.17           O
ATOM    107  N   SER A  15     105.576 164.514  45.584  1.00241.72           N
ATOM    108  CA  SER A  15     105.311 163.977  46.882  0.87241.72           C
ATOM    109  CB  SER A  15     105.438 162.474  47.217  1.00241.72           C
ATOM    110  OG  SER A  15     104.581 161.699  46.391  1.00241.72           O
ATOM    111  C   SER A  15     105.394 164.965  47.990  1.00241.72           C
ATOM    112  O   SER A  15     106.336 165.753  48.056  1.00241.72           O
ATOM    113  N   VAL A  16     104.400 164.965  48.898  1.00164.85           N
ATOM    114  CA  VAL A  16     104.502 165.880  49.992  0.86164.85           C
ATOM    115  CB  VAL A  16     103.202 166.145  50.704  1.00164.85           C
ATOM    116  CG1 VAL A  16     103.357 166.827  52.071  1.00164.85           C
ATOM    117  CG2 VAL A  16     102.002 166.306  49.757  1.00164.85           C
ATOM    118  C   VAL A  16     105.466 165.282  50.941  1.00164.85           C
ATOM    119  O   VAL A  16     105.250 164.230  51.542  1.00164.85           O
ATOM    120  N   PRO A  17     106.550 165.980  51.054  1.00116.55           N
ATOM    121  CA  PRO A  17     107.617 165.565  51.907  0.82116.55           C
ATOM    122  CD  PRO A  17     106.573 167.416  50.813  1.00116.55           C
ATOM    123  CB  PRO A  17     108.659 166.670  51.756  1.00116.55           C
ATOM    124  CG  PRO A  17     107.785 167.926  51.608  1.00116.55           C
ATOM    125  C   PRO A  17     107.099 165.547  53.312  1.00116.55           C
ATOM    126  O   PRO A  17     106.167 166.291  53.615  1.00116.55           O
ATOM    127  N   GLY A  18     107.674 164.681  54.170  1.00173.20           N
ATOM    128  CA  GLY A  18     107.319 164.636  55.563  1.00173.20           C
ATOM    129  C   GLY A  18     106.045 163.880  55.716  1.00173.20           C
ATOM    130  O   GLY A  18     105.491 163.369  54.744  1.00173.20           O
ATOM    131  N   PRO A  19     105.561 163.778  56.931  1.00235.91           N
ATOM    132  CA  PRO A  19     106.249 164.249  58.112  1.00235.91           C
ATOM    133  CD  PRO A  19     104.124 163.717  57.147  1.00235.91           C
ATOM    134  CB  PRO A  19     105.153 164.733  59.054  1.00235.91           C
ATOM    135  CG  PRO A  19     103.953 163.862  58.667  1.00235.91           C
ATOM    136  C   PRO A  19     106.908 163.033  58.693  1.00235.91           C
ATOM    137  O   PRO A  19     106.927 161.994  58.037  1.00235.91           O
ATOM    138  N   MET A  20     107.443 163.145  59.929  1.00330.75           N
ATOM    139  CA  MET A  20     108.005 162.008  60.602  0.94330.75           C
ATOM    140  CB  MET A  20     109.486 162.177  61.001  1.00330.75           C
ATOM    141  CG  MET A  20     109.726 163.257  62.054  1.00330.75           C
ATOM    142  SD  MET A  20     109.138 164.892  61.522  1.00330.75           S
ATOM    143  CE  MET A  20     110.242 164.988  60.083  1.00330.75           C
ATOM    144  C   MET A  20     107.171 161.776  61.828  1.00330.75           C
ATOM    145  O   MET A  20     106.216 162.509  62.078  1.00330.75           O
ATOM    146  N   GLY A  21     107.494 160.729  62.616  1.00 57.69           N
ATOM    147  CA  GLY A  21     106.674 160.369  63.745  1.00 57.69           C
ATOM    148  C   GLY A  21     106.834 161.364  64.851  1.00 57.69           C
ATOM    149  O   GLY A  21     107.755 162.179  64.894  1.00 57.69           O
ATOM    150  N   PRO A  22     105.881 161.273  65.742  1.00214.21           N
ATOM    151  CA  PRO A  22     105.823 162.132  66.903  1.00214.21           C
ATOM    152  CD  PRO A  22     104.549 160.901  65.291  1.00214.21           C
ATOM    153  CB  PRO A  22     104.375 162.064  67.381  1.00214.21           C
ATOM    154  CG  PRO A  22     103.590 161.787  66.092  1.00214.21           C
ATOM    155  C   PRO A  22     106.784 161.665  67.955  1.00214.21           C
ATOM    156  O   PRO A  22     107.457 160.652  67.759  1.00214.21           O
ATOM    157  N   SER A  23     106.849 162.416  69.071  1.00146.27           N
ATOM    158  CA  SER A  23     107.734 162.173  70.178  1.00146.27           C
ATOM    159  CB  SER A  23     107.756 163.379  71.137  1.00146.27           C
ATOM    160  OG  SER A  23     108.619 163.143  72.237  1.00146.27           O
ATOM    161  C   SER A  23     107.287 160.961  70.937  1.00146.27           C
ATOM    162  O   SER A  23     106.195 160.442  70.717  1.00146.27           O
ATOM    163  N   GLY A  24     108.157 160.475  71.854  1.00 55.00           N
ATOM    164  CA  GLY A  24     107.859 159.289  72.610  1.00 55.00           C
ATOM    165  C   GLY A  24     107.763 159.638  74.059  1.00 55.00           C
ATOM    166  O   GLY A  24     108.238 160.666  74.542  1.00 55.00           O
ATOM    167  N   PRO A  25     107.120 158.726  74.727  1.00122.73           N
ATOM    168  CA  PRO A  25     106.858 158.758  76.146  1.00122.73           C
ATOM    169  CD  PRO A  25     106.305 157.744  74.036  1.00122.73           C
ATOM    170  CB  PRO A  25     105.792 157.680  76.371  1.00122.73           C
ATOM    171  CG  PRO A  25     105.902 156.765  75.140  1.00122.73           C
ATOM    172  C   PRO A  25     108.084 158.421  76.927  1.00122.73           C
ATOM    173  O   PRO A  25     109.112 158.057  76.359  1.00122.73           O
ATOM    174  N   ARG A  26     107.941 158.558  78.257  1.00999.99           N
ATOM    175  CA  ARG A  26     108.936 158.296  79.250  1.00999.99           C
ATOM    176  CB  ARG A  26     108.443 158.718  80.636  1.00999.99           C
ATOM    177  CG  ARG A  26     107.956 160.165  80.643  1.00999.99           C
ATOM    178  CD  ARG A  26     107.205 160.543  81.917  1.00999.99           C
ATOM    179  NE  ARG A  26     105.919 159.788  81.955  1.00999.99           N
ATOM    180  CZ  ARG A  26     104.837 160.362  82.558  1.00999.99           C
ATOM    181  NH1 ARG A  26     104.960 161.618  83.078  1.00999.99           N
ATOM    182  NH2 ARG A  26     103.648 159.698  82.641  1.00999.99           N
ATOM    183  C   ARG A  26     109.130 156.811  79.299  1.00999.99           C
ATOM    184  O   ARG A  26     108.417 156.062  78.632  1.00999.99           O
ATOM    185  N   GLY A  27     110.125 156.349  80.084  1.00 30.74           N
ATOM    186  CA  GLY A  27     110.408 154.942  80.148  0.93 30.74           C
ATOM    187  C   GLY A  27     109.632 154.293  81.250  1.00 30.74           C
ATOM    188  O   GLY A  27     108.688 154.856  81.803  1.00 30.74           O
ATOM    189  N   LEU A  28     110.056 153.053  81.578  1.00227.71           N
ATOM    190  CA  LEU A  28     109.408 152.198  82.530  0.94227.71           C
ATOM    191  CB  LEU A  28     109.358 150.755  81.980  1.00227.71           C
ATOM    192  CG  LEU A  28     108.860 149.641  82.925  1.00227.71           C
ATOM    193  CD1 LEU A  28     108.089 148.492  82.266  1.00227.71           C
ATOM    194  CD2 LEU A  28     109.639 149.394  84.224  1.00227.71           C
ATOM    195  C   LEU A  28     110.120 152.264  83.855  1.00227.71           C
ATOM    196  O   LEU A  28     111.342 152.358  83.952  1.00227.71           O
ATOM    197  N   HYP A  29     109.296 152.237  84.876  1.00325.82           N
ATOM    198  CD  HYP A  29     107.876 152.007  84.721  1.00325.82           C
ATOM    199  CA  HYP A  29     109.602 152.288  86.261  0.79325.82           C
ATOM    200  CB  HYP A  29     109.047 150.985  86.781  1.00325.82           C
ATOM    201  CG  HYP A  29     107.698 151.093  85.992  1.00325.82           C
ATOM    202  OE  HYP A  29     107.133 149.813  85.690  1.00325.82           O
ATOM    203  C   HYP A  29     110.896 152.724  86.867  1.00325.82           C
ATOM    204  O   HYP A  29     110.956 153.855  87.339  1.00325.82           O
ATOM    205  N   GLY A  30     111.909 151.835  86.950  1.00 98.31           N
ATOM    206  CA  GLY A  30     113.149 152.194  87.588  0.79 98.31           C
ATOM    207  C   GLY A  30     113.181 151.683  89.000  1.00 98.31           C
ATOM    208  O   GLY A  30     112.176 151.241  89.556  1.00 98.31           O
ATOM    209  N   PRO A  31     114.367 151.731  89.570  1.00255.65           N
ATOM    210  CA  PRO A  31     114.575 151.261  90.923  0.79255.65           C
ATOM    211  CD  PRO A  31     115.561 151.568  88.756  1.00255.65           C
ATOM    212  CB  PRO A  31     116.087 151.071  91.048  1.00255.65           C
ATOM    213  CG  PRO A  31     116.521 150.734  89.612  1.00255.65           C
ATOM    214  C   PRO A  31     114.026 152.049  92.052  1.00255.65           C
ATOM    215  O   PRO A  31     114.427 153.189  92.258  1.00255.65           O
ATOM    216  N   HYP A  32     113.138 151.409  92.761  1.00311.53           N
ATOM    217  CD  HYP A  32     112.381 150.299  92.257  1.00311.53           C
ATOM    218  CA  HYP A  32     112.596 151.780  94.017  0.79311.53           C
ATOM    219  CB  HYP A  32     111.066 151.612  93.874  1.00311.53           C
ATOM    220  CG  HYP A  32     111.052 151.051  92.403  1.00311.53           C
ATOM    221  OE  HYP A  32     109.927 150.214  92.125  1.00311.53           O
ATOM    222  C   HYP A  32     113.147 152.977  94.712  1.00311.53           C
ATOM    223  O   HYP A  32     113.058 154.085  94.191  1.00311.53           O
ATOM    224  N   GLY A  33     113.711 152.728  95.916  1.00 99.47           N
ATOM    225  CA  GLY A  33     114.449 153.690  96.682  0.79 99.47           C
ATOM    226  C   GLY A  33     114.755 153.022  97.986  1.00 99.47           C
ATOM    227  O   GLY A  33     114.592 151.809  98.113  1.00 99.47           O
ATOM    228  N   ALA A  34     115.199 153.787  99.004  1.00248.86           N
ATOM    229  CA  ALA A  34     115.579 153.134 100.223  0.79248.86           C
ATOM    230  CB  ALA A  34     117.111 153.129 100.418  1.00248.86           C
ATOM    231  C   ALA A  34     114.940 153.813 101.414  1.00248.86           C
ATOM    232  O   ALA A  34     114.387 154.906 101.326  1.00248.86           O
ATOM    233  N   HYP A  35     114.979 153.089 102.511  1.00369.01           N
ATOM    234  CD  HYP A  35     115.582 151.785 102.528  1.00369.01           C
ATOM    235  CA  HYP A  35     114.556 153.366 103.851  0.79369.01           C
ATOM    236  CB  HYP A  35     115.803 153.213 104.683  1.00369.01           C
ATOM    237  CG  HYP A  35     116.385 152.009 103.855  1.00369.01           C
ATOM    238  OE  HYP A  35     116.570 150.795 104.589  1.00369.01           O
ATOM    239  C   HYP A  35     113.455 154.274 104.335  1.00369.01           C
ATOM    240  O   HYP A  35     112.314 153.894 104.081  1.00369.01           O
ATOM    241  N   GLY A  36     113.655 155.417 105.070  1.00 59.52           N
ATOM    242  CA  GLY A  36     114.858 156.041 105.589  0.79 59.52           C
ATOM    243  C   GLY A  36     114.982 155.818 107.090  1.00 59.52           C
ATOM    244  O   GLY A  36     115.112 154.684 107.547  1.00 59.52           O
ATOM    245  N   PRO A  37     114.936 156.895 107.869  1.00153.23           N
ATOM    246  CA  PRO A  37     115.189 156.914 109.309  0.79153.23           C
ATOM    247  CD  PRO A  37     114.239 158.096 107.437  1.00153.23           C
ATOM    248  CB  PRO A  37     114.825 158.330 109.752  1.00153.23           C
ATOM    249  CG  PRO A  37     113.764 158.767 108.733  1.00153.23           C
ATOM    250  C   PRO A  37     114.361 155.911 110.048  1.00153.23           C
ATOM    251  O   PRO A  37     113.361 155.450 109.506  1.00153.23           O
ATOM    252  N   GLN A  38     114.801 155.506 111.266  1.00280.20           N
ATOM    253  CA  GLN A  38     114.015 154.549 111.991  0.79280.20           C
ATOM    254  CB  GLN A  38     114.415 153.082 111.776  1.00280.20           C
ATOM    255  CG  GLN A  38     113.581 152.158 112.672  1.00280.20           C
ATOM    256  CD  GLN A  38     113.997 150.714 112.440  1.00280.20           C
ATOM    257  OE1 GLN A  38     114.705 150.124 113.254  1.00280.20           O
ATOM    258  NE2 GLN A  38     113.543 150.126 111.303  1.00280.20           N
ATOM    259  C   GLN A  38     114.084 154.716 113.458  1.00280.20           C
ATOM    260  O   GLN A  38     115.127 154.998 114.046  1.00280.20           O
ATOM    261  N   GLY A  39     112.901 154.530 114.067  1.00131.98           N
ATOM    262  CA  GLY A  39     112.780 154.406 115.478  0.79131.98           C
ATOM    263  C   GLY A  39     112.938 155.719 116.160  1.00131.98           C
ATOM    264  O   GLY A  39     113.348 156.717 115.572  1.00131.98           O
ATOM    265  N   PHE A  40     112.588 155.712 117.461  1.00154.35           N
ATOM    266  CA  PHE A  40     112.745 156.856 118.300  0.82154.35           C
ATOM    267  CB  PHE A  40     111.430 157.661 118.394  1.00154.35           C
ATOM    268  CG  PHE A  40     111.566 158.864 119.267  1.00154.35           C
ATOM    269  CD1 PHE A  40     112.075 160.035 118.754  1.00154.35           C
ATOM    270  CD2 PHE A  40     111.181 158.829 120.587  1.00154.35           C
ATOM    271  CE1 PHE A  40     112.200 161.154 119.544  1.00154.35           C
ATOM    272  CE2 PHE A  40     111.302 159.946 121.382  1.00154.35           C
ATOM    273  CZ  PHE A  40     111.812 161.110 120.861  1.00154.35           C
ATOM    274  C   PHE A  40     113.100 156.320 119.652  1.00154.35           C
ATOM    275  O   PHE A  40     112.217 156.152 120.491  1.00154.35           O
ATOM    276  N   GLN A  41     114.417 156.084 119.882  1.00271.13           N
ATOM    277  CA  GLN A  41     114.963 155.491 121.081  0.79271.13           C
ATOM    278  CB  GLN A  41     115.215 156.458 122.258  1.00271.13           C
ATOM    279  CG  GLN A  41     116.131 157.637 121.927  1.00271.13           C
ATOM    280  CD  GLN A  41     115.271 158.673 121.225  1.00271.13           C
ATOM    281  OE1 GLN A  41     115.758 159.504 120.460  1.00271.13           O
ATOM    282  NE2 GLN A  41     113.944 158.623 121.516  1.00271.13           N
ATOM    283  C   GLN A  41     114.028 154.441 121.591  1.00271.13           C
ATOM    284  O   GLN A  41     113.244 153.858 120.843  1.00271.13           O
ATOM    285  N   GLY A  42     114.121 154.142 122.899  1.00 68.52           N
ATOM    286  CA  GLY A  42     113.222 153.192 123.477  0.79 68.52           C
ATOM    287  C   GLY A  42     112.893 153.692 124.850  1.00 68.52           C
ATOM    288  O   GLY A  42     113.722 154.305 125.522  1.00 68.52           O
ATOM    289  N   PRO A  43     111.682 153.454 125.273  1.00215.57           N
ATOM    290  CA  PRO A  43     111.282 153.909 126.583  0.83215.57           C
ATOM    291  CD  PRO A  43     110.576 153.475 124.330  1.00215.57           C
ATOM    292  CB  PRO A  43     109.752 153.916 126.544  1.00215.57           C
ATOM    293  CG  PRO A  43     109.440 154.195 125.065  1.00215.57           C
ATOM    294  C   PRO A  43     111.841 153.023 127.657  1.00215.57           C
ATOM    295  O   PRO A  43     112.115 151.857 127.391  1.00215.57           O
ATOM    296  N   HYP A  44     112.010 153.602 128.824  1.00299.67           N
ATOM    297  CD  HYP A  44     111.826 155.012 129.031  1.00299.67           C
ATOM    298  CA  HYP A  44     112.485 153.039 130.047  0.86299.67           C
ATOM    299  CB  HYP A  44     113.463 154.102 130.607  1.00299.67           C
ATOM    300  CG  HYP A  44     113.265 155.208 129.503  1.00299.67           C
ATOM    301  OE  HYP A  44     114.187 155.033 128.426  1.00299.67           O
ATOM    302  C   HYP A  44     112.968 151.621 130.104  1.00299.67           C
ATOM    303  O   HYP A  44     113.698 151.160 129.228  1.00299.67           O
ATOM    304  N   GLY A  45     112.558 150.927 131.183  1.00 82.52           N
ATOM    305  CA  GLY A  45     113.011 149.608 131.514  0.79 82.52           C
ATOM    306  C   GLY A  45     112.250 149.261 132.757  1.00 82.52           C
ATOM    307  O   GLY A  45     111.369 150.018 133.161  1.00 82.52           O
ATOM    308  N   GLU A  46     112.539 148.115 133.409  1.00233.49           N
ATOM    309  CA  GLU A  46     111.778 147.842 134.594  1.00233.49           C
ATOM    310  CB  GLU A  46     110.751 146.706 134.415  1.00233.49           C
ATOM    311  CG  GLU A  46     111.316 145.427 133.796  1.00233.49           C
ATOM    312  CD  GLU A  46     110.180 144.414 133.757  1.00233.49           C
ATOM    313  OE1 GLU A  46     109.035 144.800 134.116  1.00233.49           O
ATOM    314  OE2 GLU A  46     110.438 143.243 133.369  1.00233.49           O
ATOM    315  C   GLU A  46     112.689 147.513 135.747  1.00233.49           C
ATOM    316  O   GLU A  46     113.587 146.677 135.667  1.00233.49           O
ATOM    317  N   HYP A  47     112.450 148.239 136.814  1.00327.00           N
ATOM    318  CD  HYP A  47     111.568 149.371 136.801  1.00327.00           C
ATOM    319  CA  HYP A  47     113.087 148.180 138.089  1.00327.00           C
ATOM    320  CB  HYP A  47     113.293 149.666 138.464  1.00327.00           C
ATOM    321  CG  HYP A  47     112.719 150.297 137.142  1.00327.00           C
ATOM    322  OE  HYP A  47     113.671 150.210 136.078  1.00327.00           O
ATOM    323  C   HYP A  47     114.275 147.303 138.267  1.00327.00           C
ATOM    324  O   HYP A  47     115.385 147.707 137.926  1.00327.00           O
ATOM    325  N   GLY A  48     114.044 146.109 138.843  1.00101.64           N
ATOM    326  CA  GLY A  48     115.025 145.518 139.701  1.00101.64           C
ATOM    327  C   GLY A  48     114.249 145.015 140.876  1.00101.64           C
ATOM    328  O   GLY A  48     113.142 144.505 140.708  1.00101.64           O
ATOM    329  N   GLU A  49     114.796 145.125 142.106  1.00244.39           N
ATOM    330  CA  GLU A  49     114.028 144.613 143.204  1.00244.39           C
ATOM    331  CB  GLU A  49     114.240 143.103 143.376  1.00244.39           C
ATOM    332  CG  GLU A  49     113.334 142.464 144.427  1.00244.39           C
ATOM    333  CD  GLU A  49     113.693 140.986 144.491  1.00244.39           C
ATOM    334  OE1 GLU A  49     112.965 140.228 145.186  1.00244.39           O
ATOM    335  OE2 GLU A  49     114.704 140.598 143.847  1.00244.39           O
ATOM    336  C   GLU A  49     114.453 145.261 144.484  1.00244.39           C
ATOM    337  O   GLU A  49     115.639 145.329 144.801  1.00244.39           O
ATOM    338  N   HYP A  50     113.467 145.736 145.206  1.00356.13           N
ATOM    339  CD  HYP A  50     112.109 145.793 144.701  1.00356.13           C
ATOM    340  CA  HYP A  50     113.568 146.280 146.528  1.00356.13           C
ATOM    341  CB  HYP A  50     112.261 147.001 146.810  1.00356.13           C
ATOM    342  CG  HYP A  50     111.409 145.923 146.070  1.00356.13           C
ATOM    343  OE  HYP A  50     111.470 144.689 146.791  1.00356.13           O
ATOM    344  C   HYP A  50     114.843 146.897 146.983  1.00356.13           C
ATOM    345  O   HYP A  50     115.605 147.439 146.184  1.00356.13           O
ATOM    346  N   GLY A  51     115.059 146.824 148.302  1.00 85.12           N
ATOM    347  CA  GLY A  51     116.364 146.891 148.866  1.00 85.12           C
ATOM    348  C   GLY A  51     116.264 145.951 150.009  1.00 85.12           C
ATOM    349  O   GLY A  51     115.164 145.706 150.501  1.00 85.12           O
ATOM    350  N   ALA A  52     117.392 145.383 150.460  1.00222.19           N
ATOM    351  CA  ALA A  52     117.283 144.485 151.565  1.00222.19           C
ATOM    352  CB  ALA A  52     118.632 143.875 151.991  1.00222.19           C
ATOM    353  C   ALA A  52     116.764 145.321 152.686  1.00222.19           C
ATOM    354  O   ALA A  52     117.120 146.491 152.816  1.00222.19           O
ATOM    355  N   SER A  53     115.893 144.738 153.523  1.00218.57           N
ATOM    356  CA  SER A  53     115.281 145.500 154.564  1.00218.57           C
ATOM    357  CB  SER A  53     113.828 145.256 155.011  1.00218.57           C
ATOM    358  OG  SER A  53     113.768 144.105 155.842  1.00218.57           O
ATOM    359  C   SER A  53     116.186 146.131 155.572  1.00218.57           C
ATOM    360  O   SER A  53     117.396 145.906 155.573  1.00218.57           O
ATOM    361  N   GLY A  54     115.593 146.969 156.450  1.00 52.31           N
ATOM    362  CA  GLY A  54     116.337 147.691 157.445  1.00 52.31           C
ATOM    363  C   GLY A  54     116.651 146.792 158.613  1.00 52.31           C
ATOM    364  O   GLY A  54     116.072 145.726 158.810  1.00 52.31           O
ATOM    365  N   PRO A  55     117.613 147.263 159.371  1.00325.87           N
ATOM    366  CA  PRO A  55     118.159 146.639 160.559  0.79325.87           C
ATOM    367  CD  PRO A  55     118.392 148.412 158.941  1.00325.87           C
ATOM    368  CB  PRO A  55     119.241 147.608 161.039  1.00325.87           C
ATOM    369  CG  PRO A  55     119.681 148.345 159.766  1.00325.87           C
ATOM    370  C   PRO A  55     117.299 146.272 161.740  1.00325.87           C
ATOM    371  O   PRO A  55     117.089 145.082 161.966  1.00325.87           O
ATOM    372  N   MET A  56     116.800 147.270 162.500  1.00439.97           N
ATOM    373  CA  MET A  56     116.122 146.990 163.740  0.97439.97           C
ATOM    374  CB  MET A  56     116.397 145.716 164.568  1.00439.97           C
ATOM    375  CG  MET A  56     117.500 145.955 165.607  1.00439.97           C
ATOM    376  SD  MET A  56     118.184 144.445 166.349  1.00439.97           S
ATOM    377  CE  MET A  56     119.126 144.028 164.854  1.00439.97           C
ATOM    378  C   MET A  56     115.695 148.205 164.498  1.00439.97           C
ATOM    379  O   MET A  56     115.913 149.330 164.052  1.00439.97           O
ATOM    380  N   GLY A  57     115.078 148.009 165.682  1.00 78.68           N
ATOM    381  CA  GLY A  57     114.694 149.130 166.492  0.86 78.68           C
ATOM    382  C   GLY A  57     115.240 148.877 167.869  1.00 78.68           C
ATOM    383  O   GLY A  57     115.517 147.735 168.232  1.00 78.68           O
ATOM    384  N   PRO A  58     115.375 149.912 168.660  1.00113.20           N
ATOM    385  CA  PRO A  58     115.958 149.789 169.973  0.79113.20           C
ATOM    386  CD  PRO A  58     114.457 151.043 168.605  1.00113.20           C
ATOM    387  CB  PRO A  58     115.889 151.199 170.543  1.00113.20           C
ATOM    388  CG  PRO A  58     114.535 151.687 170.004  1.00113.20           C
ATOM    389  C   PRO A  58     115.084 148.889 170.781  1.00113.20           C
ATOM    390  O   PRO A  58     113.937 148.686 170.392  1.00113.20           O
ATOM    391  N   ARG A  59     115.621 148.343 171.895  1.00155.57           N
ATOM    392  CA  ARG A  59     114.896 147.440 172.749  0.79155.57           C
ATOM    393  CB  ARG A  59     115.766 146.651 173.744  1.00155.57           C
ATOM    394  CG  ARG A  59     116.552 147.536 174.715  1.00155.57           C
ATOM    395  CD  ARG A  59     117.733 148.233 174.041  1.00155.57           C
ATOM    396  NE  ARG A  59     118.474 149.024 175.061  1.00155.57           N
ATOM    397  CZ  ARG A  59     119.580 149.720 174.668  1.00155.57           C
ATOM    398  NH1 ARG A  59     119.927 149.710 173.348  1.00155.57           N
ATOM    399  NH2 ARG A  59     120.331 150.412 175.574  1.00155.57           N
ATOM    400  C   ARG A  59     113.933 148.218 173.581  1.00155.57           C
ATOM    401  O   ARG A  59     113.903 149.448 173.555  1.00155.57           O
ATOM    402  N   GLY A  60     113.101 147.480 174.341  1.00 30.14           N
ATOM    403  CA  GLY A  60     112.093 148.076 175.167  0.93 30.14           C
ATOM    404  C   GLY A  60     112.755 148.960 176.171  1.00 30.14           C
ATOM    405  O   GLY A  60     113.869 148.734 176.640  1.00 30.14           O
ATOM    406  N   PRO A  61     112.010 149.980 176.479  1.00195.38           N
ATOM    407  CA  PRO A  61     112.489 150.941 177.431  1.00195.38           C
ATOM    408  CD  PRO A  61     111.442 150.681 175.336  1.00195.38           C
ATOM    409  CB  PRO A  61     112.451 152.328 176.789  1.00195.38           C
ATOM    410  CG  PRO A  61     111.324 152.159 175.759  1.00195.38           C
ATOM    411  C   PRO A  61     112.613 150.694 178.894  1.00195.38           C
ATOM    412  O   PRO A  61     112.060 149.707 179.379  1.00195.38           O
ATOM    413  N   PRO A  62     113.337 151.524 179.591  1.00105.42           N
ATOM    414  CA  PRO A  62     113.506 151.369 181.009  1.00105.42           C
ATOM    415  CD  PRO A  62     114.385 152.339 179.002  1.00105.42           C
ATOM    416  CB  PRO A  62     114.682 152.285 181.376  1.00105.42           C
ATOM    417  CG  PRO A  62     114.843 153.221 180.167  1.00105.42           C
ATOM    418  C   PRO A  62     112.209 151.797 181.595  1.00105.42           C
ATOM    419  O   PRO A  62     111.375 152.332 180.866  1.00105.42           O
ATOM    420  N   GLY A  63     112.000 151.554 182.900  1.00 44.23           N
ATOM    421  CA  GLY A  63     110.746 151.889 183.493  1.00 44.23           C
ATOM    422  C   GLY A  63     110.938 151.903 184.977  1.00 44.23           C
ATOM    423  O   GLY A  63     111.737 152.664 185.519  1.00 44.23           O
ATOM    424  N   PRO A  64     110.192 151.065 185.633  1.00206.37           N
ATOM    425  CA  PRO A  64     110.272 150.962 187.064  1.00206.37           C
ATOM    426  CD  PRO A  64     108.875 150.693 185.138  1.00206.37           C
ATOM    427  CB  PRO A  64     109.113 150.045 187.447  1.00206.37           C
ATOM    428  CG  PRO A  64     108.047 150.382 186.395  1.00206.37           C
ATOM    429  C   PRO A  64     111.600 150.384 187.414  1.00206.37           C
ATOM    430  O   PRO A  64     112.352 149.999 186.518  1.00206.37           O
ATOM    431  N   HYP A  65     111.891 150.338 188.681  1.00295.47           N
ATOM    432  CD  HYP A  65     111.063 150.866 189.719  1.00295.47           C
ATOM    433  CA  HYP A  65     113.118 149.888 189.224  0.96295.47           C
ATOM    434  CB  HYP A  65     113.417 150.902 190.357  1.00295.47           C
ATOM    435  CG  HYP A  65     112.169 151.840 190.132  1.00295.47           C
ATOM    436  OE  HYP A  65     112.440 152.775 189.084  1.00295.47           O
ATOM    437  C   HYP A  65     113.098 148.432 189.540  1.00295.47           C
ATOM    438  O   HYP A  65     113.093 147.632 188.606  1.00295.47           O
ATOM    439  N   GLY A  66     113.104 148.046 190.823  1.00 56.03           N
ATOM    440  CA  GLY A  66     113.298 146.658 191.107  0.79 56.03           C
ATOM    441  C   GLY A  66     112.543 146.365 192.355  1.00 56.03           C
ATOM    442  O   GLY A  66     111.581 147.059 192.686  1.00 56.03           O
ATOM    443  N   LYS A  67     112.952 145.312 193.084  1.00239.47           N
ATOM    444  CA  LYS A  67     112.243 145.018 194.288  0.92239.47           C
ATOM    445  CB  LYS A  67     111.896 143.530 194.496  1.00239.47           C
ATOM    446  CG  LYS A  67     110.809 143.358 195.566  1.00239.47           C
ATOM    447  CD  LYS A  67     110.132 141.990 195.587  1.00239.47           C
ATOM    448  CE  LYS A  67     109.064 141.909 196.682  1.00239.47           C
ATOM    449  NZ  LYS A  67     107.948 141.041 196.251  1.00239.47           N
ATOM    450  C   LYS A  67     113.079 145.530 195.413  1.00239.47           C
ATOM    451  O   LYS A  67     113.806 146.508 195.258  1.00239.47           O
ATOM    452  N   ASN A  68     112.950 144.927 196.605  1.00269.36           N
ATOM    453  CA  ASN A  68     113.709 145.369 197.727  0.88269.36           C
ATOM    454  CB  ASN A  68     112.852 146.160 198.732  1.00269.36           C
ATOM    455  CG  ASN A  68     111.648 145.317 199.128  1.00269.36           C
ATOM    456  OD1 ASN A  68     111.780 144.235 199.695  1.00269.36           O
ATOM    457  ND2 ASN A  68     110.430 145.841 198.817  1.00269.36           N
ATOM    458  C   ASN A  68     114.236 144.136 198.395  1.00269.36           C
ATOM    459  O   ASN A  68     113.609 143.080 198.352  1.00269.36           O
ATOM    460  N   GLY A  69     115.423 144.241 199.024  1.00 74.74           N
ATOM    461  CA  GLY A  69     116.035 143.096 199.637  0.79 74.74           C
ATOM    462  C   GLY A  69     115.736 143.098 201.096  1.00 74.74           C
ATOM    463  O   GLY A  69     114.654 143.490 201.529  1.00 74.74           O
ATOM    464  N   ASP A  70     116.728 142.654 201.892  1.00216.51           N
ATOM    465  CA  ASP A  70     116.528 142.498 203.298  0.88216.51           C
ATOM    466  CB  ASP A  70     117.733 141.904 204.048  1.00216.51           C
ATOM    467  CG  ASP A  70     117.290 141.629 205.480  1.00216.51           C
ATOM    468  OD1 ASP A  70     116.184 141.049 205.650  1.00216.51           O
ATOM    469  OD2 ASP A  70     118.036 142.011 206.419  1.00216.51           O
ATOM    470  C   ASP A  70     116.226 143.814 203.913  1.00216.51           C
ATOM    471  O   ASP A  70     116.583 144.874 203.402  1.00216.51           O
ATOM    472  N   ASP A  71     115.516 143.735 205.049  1.00123.17           N
ATOM    473  CA  ASP A  71     115.084 144.882 205.771  0.79123.17           C
ATOM    474  CB  ASP A  71     113.786 144.587 206.534  1.00123.17           C
ATOM    475  CG  ASP A  71     112.756 144.162 205.493  1.00123.17           C
ATOM    476  OD1 ASP A  71     112.557 144.924 204.510  1.00123.17           O
ATOM    477  OD2 ASP A  71     112.167 143.061 205.662  1.00123.17           O
ATOM    478  C   ASP A  71     116.158 145.206 206.760  1.00123.17           C
ATOM    479  O   ASP A  71     117.216 145.712 206.391  1.00123.17           O
ATOM    480  N   GLY A  72     115.913 144.915 208.054  1.00 75.22           N
ATOM    481  CA  GLY A  72     116.899 145.245 209.042  0.86 75.22           C
ATOM    482  C   GLY A  72     116.958 144.149 210.064  1.00 75.22           C
ATOM    483  O   GLY A  72     116.351 143.092 209.905  1.00 75.22           O
ATOM    484  N   GLU A  73     117.717 144.400 211.154  1.00257.28           N
ATOM    485  CA  GLU A  73     117.925 143.422 212.185  0.97257.28           C
ATOM    486  CB  GLU A  73     119.386 142.969 212.300  1.00257.28           C
ATOM    487  CG  GLU A  73     120.298 144.154 212.610  1.00257.28           C
ATOM    488  CD  GLU A  73     121.739 143.674 212.656  1.00257.28           C
ATOM    489  OE1 GLU A  73     122.036 142.756 213.466  1.00257.28           O
ATOM    490  OE2 GLU A  73     122.563 144.220 211.874  1.00257.28           O
ATOM    491  C   GLU A  73     117.586 144.025 213.518  1.00257.28           C
ATOM    492  O   GLU A  73     117.157 145.174 213.609  1.00257.28           O
ATOM    493  N   ALA A  74     117.766 143.224 214.593  1.00225.05           N
ATOM    494  CA  ALA A  74     117.470 143.638 215.938  0.89225.05           C
ATOM    495  CB  ALA A  74     117.622 142.502 216.970  1.00225.05           C
ATOM    496  C   ALA A  74     118.400 144.741 216.339  1.00225.05           C
ATOM    497  O   ALA A  74     119.554 144.787 215.916  1.00225.05           O
ATOM    498  N   GLY A  75     117.887 145.673 217.174  1.00 79.22           N
ATOM    499  CA  GLY A  75     118.650 146.819 217.591  0.79 79.22           C
ATOM    500  C   GLY A  75     119.057 146.696 219.029  1.00 79.22           C
ATOM    501  O   GLY A  75     119.370 145.616 219.528  1.00 79.22           O
ATOM    502  N   LYS A  76     119.043 147.859 219.716  1.00306.34           N
ATOM    503  CA  LYS A  76     119.433 148.013 221.087  0.79306.34           C
ATOM    504  CB  LYS A  76     119.931 149.379 221.616  1.00306.34           C
ATOM    505  CG  LYS A  76     118.886 150.479 221.414  1.00306.34           C
ATOM    506  CD  LYS A  76     119.194 151.771 222.172  1.00306.34           C
ATOM    507  CE  LYS A  76     118.226 152.909 221.832  1.00306.34           C
ATOM    508  NZ  LYS A  76     118.489 154.080 222.698  1.00306.34           N
ATOM    509  C   LYS A  76     118.859 147.056 222.079  1.00306.34           C
ATOM    510  O   LYS A  76     117.852 146.399 221.820  1.00306.34           O
ATOM    511  N   PRO A  77     119.506 146.941 223.211  1.00211.93           N
ATOM    512  CA  PRO A  77     119.043 146.044 224.234  0.79211.93           C
ATOM    513  CD  PRO A  77     120.940 147.187 223.311  1.00211.93           C
ATOM    514  CB  PRO A  77     120.146 146.050 225.290  1.00211.93           C
ATOM    515  CG  PRO A  77     121.422 146.298 224.468  1.00211.93           C
ATOM    516  C   PRO A  77     117.755 146.584 224.747  1.00211.93           C
ATOM    517  O   PRO A  77     117.562 147.799 224.700  1.00211.93           O
ATOM    518  N   GLY A  78     116.844 145.709 225.207  1.00 37.42           N
ATOM    519  CA  GLY A  78     115.669 146.245 225.811  0.79 37.42           C
ATOM    520  C   GLY A  78     116.240 146.856 227.046  1.00 37.42           C
ATOM    521  O   GLY A  78     117.301 146.432 227.501  1.00 37.42           O
ATOM    522  N   ARG A  79     115.584 147.866 227.639  1.00 88.25           N
ATOM    523  CA  ARG A  79     116.242 148.488 228.749  0.96 88.25           C
ATOM    524  CB  ARG A  79     115.867 149.970 228.939  1.00 88.25           C
ATOM    525  CG  ARG A  79     116.378 150.893 227.826  1.00 88.25           C
ATOM    526  CD  ARG A  79     116.038 152.358 228.117  1.00 88.25           C
ATOM    527  NE  ARG A  79     116.647 153.234 227.076  1.00 88.25           N
ATOM    528  CZ  ARG A  79     116.992 154.512 227.410  1.00 88.25           C
ATOM    529  NH1 ARG A  79     116.802 154.945 228.691  1.00 88.25           N
ATOM    530  NH2 ARG A  79     117.527 155.358 226.482  1.00 88.25           N
ATOM    531  C   ARG A  79     115.915 147.769 230.027  1.00 88.25           C
ATOM    532  O   ARG A  79     114.758 147.475 230.322  1.00 88.25           O
ATOM    533  N   HYP A  80     116.978 147.495 230.756  1.00293.17           N
ATOM    534  CD  HYP A  80     118.311 147.671 230.249  1.00293.17           C
ATOM    535  CA  HYP A  80     117.068 146.891 232.054  0.88293.17           C
ATOM    536  CB  HYP A  80     118.276 145.927 231.938  1.00293.17           C
ATOM    537  CG  HYP A  80     118.639 146.196 230.434  1.00293.17           C
ATOM    538  OE  HYP A  80     120.000 145.901 230.113  1.00293.17           O
ATOM    539  C   HYP A  80     115.862 146.282 232.682  1.00293.17           C
ATOM    540  O   HYP A  80     115.064 145.629 232.013  1.00293.17           O
ATOM    541  N   GLY A  81     115.761 146.468 234.010  1.00 68.22           N
ATOM    542  CA  GLY A  81     114.607 146.072 234.750  0.86 68.22           C
ATOM    543  C   GLY A  81     114.448 147.095 235.814  1.00 68.22           C
ATOM    544  O   GLY A  81     115.425 147.650 236.313  1.00 68.22           O
ATOM    545  N   GLU A  82     113.190 147.366 236.190  1.00179.55           N
ATOM    546  CA  GLU A  82     112.933 148.303 237.233  0.97179.55           C
ATOM    547  CB  GLU A  82     111.443 148.611 237.423  1.00179.55           C
ATOM    548  CG  GLU A  82     110.851 149.434 236.281  1.00179.55           C
ATOM    549  CD  GLU A  82     109.338 149.410 236.439  1.00179.55           C
ATOM    550  OE1 GLU A  82     108.716 150.505 236.425  1.00179.55           O
ATOM    551  OE2 GLU A  82     108.783 148.286 236.565  1.00179.55           O
ATOM    552  C   GLU A  82     113.403 147.646 238.475  1.00179.55           C
ATOM    553  O   GLU A  82     113.638 146.439 238.512  1.00179.55           O
ATOM    554  N   ARG A  83     113.583 148.454 239.525  1.00999.99           N
ATOM    555  CA  ARG A  83     114.046 147.943 240.767  0.89999.99           C
ATOM    556  CB  ARG A  83     115.019 148.766 241.622  1.00999.99           C
ATOM    557  CG  ARG A  83     116.050 149.475 240.747  1.00999.99           C
ATOM    558  CD  ARG A  83     116.920 150.432 241.554  1.00999.99           C
ATOM    559  NE  ARG A  83     115.995 151.191 242.442  1.00999.99           N
ATOM    560  CZ  ARG A  83     115.294 152.270 241.987  1.00999.99           C
ATOM    561  NH1 ARG A  83     115.450 152.719 240.707  1.00999.99           N
ATOM    562  NH2 ARG A  83     114.416 152.893 242.827  1.00999.99           N
ATOM    563  C   ARG A  83     113.119 146.988 241.441  1.00999.99           C
ATOM    564  O   ARG A  83     111.974 146.835 241.017  1.00999.99           O
ATOM    565  N   GLY A  84     113.579 146.290 242.497  1.00 59.62           N
ATOM    566  CA  GLY A  84     112.675 145.370 243.120  0.79 59.62           C
ATOM    567  C   GLY A  84     112.758 145.509 244.611  1.00 59.62           C
ATOM    568  O   GLY A  84     113.835 145.604 245.197  1.00 59.62           O
ATOM    569  N   PRO A  85     111.603 145.547 245.222  1.00146.74           N
ATOM    570  CA  PRO A  85     111.542 145.671 246.658  0.83146.74           C
ATOM    571  CD  PRO A  85     110.478 146.215 244.590  1.00146.74           C
ATOM    572  CB  PRO A  85     110.117 146.168 246.961  1.00146.74           C
ATOM    573  CG  PRO A  85     109.360 146.063 245.623  1.00146.74           C
ATOM    574  C   PRO A  85     111.864 144.374 247.345  1.00146.74           C
ATOM    575  O   PRO A  85     111.407 143.317 246.911  1.00146.74           O
ATOM    576  N   HYP A  86     112.673 144.467 248.367  1.00333.64           N
ATOM    577  CD  HYP A  86     113.425 145.684 248.624  1.00333.64           C
ATOM    578  CA  HYP A  86     113.006 143.428 249.295  0.89333.64           C
ATOM    579  CB  HYP A  86     114.236 143.879 250.066  1.00333.64           C
ATOM    580  CG  HYP A  86     113.806 145.380 250.091  1.00333.64           C
ATOM    581  OE  HYP A  86     112.697 145.566 250.975  1.00333.64           O
ATOM    582  C   HYP A  86     112.875 141.973 248.934  1.00333.64           C
ATOM    583  O   HYP A  86     113.525 141.540 247.983  1.00333.64           O
ATOM    584  N   GLY A  87     112.061 141.196 249.697  1.00 67.90           N
ATOM    585  CA  GLY A  87     112.198 139.759 249.678  0.86 67.90           C
ATOM    586  C   GLY A  87     111.241 139.140 250.668  1.00 67.90           C
ATOM    587  O   GLY A  87     110.092 139.553 250.816  1.00 67.90           O
ATOM    588  N   PRO A  88     111.733 138.102 251.308  1.00137.10           N
ATOM    589  CA  PRO A  88     111.042 137.314 252.318  1.00137.10           C
ATOM    590  CD  PRO A  88     112.942 137.448 250.837  1.00137.10           C
ATOM    591  CB  PRO A  88     111.869 136.034 252.446  1.00137.10           C
ATOM    592  CG  PRO A  88     113.264 136.425 251.931  1.00137.10           C
ATOM    593  C   PRO A  88     111.031 138.095 253.591  1.00137.10           C
ATOM    594  O   PRO A  88     111.526 139.218 253.610  1.00137.10           O
ATOM    595  N   GLN A  89     110.430 137.548 254.662  1.00242.10           N
ATOM    596  CA  GLN A  89     110.419 138.273 255.897  1.00242.10           C
ATOM    597  CB  GLN A  89     109.152 138.090 256.744  1.00242.10           C
ATOM    598  CG  GLN A  89     107.845 138.345 255.998  1.00242.10           C
ATOM    599  CD  GLN A  89     106.788 138.555 257.071  1.00242.10           C
ATOM    600  OE1 GLN A  89     107.116 138.711 258.247  1.00242.10           O
ATOM    601  NE2 GLN A  89     105.491 138.587 256.667  1.00242.10           N
ATOM    602  C   GLN A  89     111.520 137.725 256.720  1.00242.10           C
ATOM    603  O   GLN A  89     112.237 136.815 256.305  1.00242.10           O
ATOM    604  N   GLY A  90     111.694 138.304 257.915  1.00 65.88           N
ATOM    605  CA  GLY A  90     112.681 137.795 258.806  0.86 65.88           C
ATOM    606  C   GLY A  90     112.004 136.729 259.602  1.00 65.88           C
ATOM    607  O   GLY A  90     110.858 136.368 259.338  1.00 65.88           O
ATOM    608  N   ALA A  91     112.729 136.186 260.594  1.00180.36           N
ATOM    609  CA  ALA A  91     112.207 135.172 261.459  0.79180.36           C
ATOM    610  CB  ALA A  91     113.257 134.148 261.908  1.00180.36           C
ATOM    611  C   ALA A  91     111.693 135.846 262.700  1.00180.36           C
ATOM    612  O   ALA A  91     111.753 137.068 262.831  1.00180.36           O
ATOM    613  N   ARG A  92     111.149 135.042 263.638  1.00999.99           N
ATOM    614  CA  ARG A  92     110.650 135.538 264.892  0.85999.99           C
ATOM    615  CB  ARG A  92     109.937 134.470 265.749  1.00999.99           C
ATOM    616  CG  ARG A  92     108.530 134.074 265.279  1.00999.99           C
ATOM    617  CD  ARG A  92     107.521 135.221 265.411  1.00999.99           C
ATOM    618  NE  ARG A  92     106.143 134.652 265.340  1.00999.99           N
ATOM    619  CZ  ARG A  92     105.367 134.799 264.227  1.00999.99           C
ATOM    620  NH1 ARG A  92     105.833 135.480 263.139  1.00999.99           N
ATOM    621  NH2 ARG A  92     104.109 134.271 264.211  1.00999.99           N
ATOM    622  C   ARG A  92     111.812 136.035 265.705  1.00999.99           C
ATOM    623  O   ARG A  92     112.967 135.751 265.395  1.00999.99           O
ATOM    624  N   GLY A  93     111.510 136.818 266.768  1.00 46.93           N
ATOM    625  CA  GLY A  93     112.526 137.475 267.549  0.79 46.93           C
ATOM    626  C   GLY A  93     112.968 136.686 268.739  1.00 46.93           C
ATOM    627  O   GLY A  93     112.671 135.502 268.900  1.00 46.93           O
ATOM    628  N   LEU A  94     113.726 137.400 269.599  1.00300.95           N
ATOM    629  CA  LEU A  94     114.339 136.906 270.797  0.79300.95           C
ATOM    630  CB  LEU A  94     115.876 136.809 270.857  1.00300.95           C
ATOM    631  CG  LEU A  94     116.371 135.668 269.955  1.00300.95           C
ATOM    632  CD1 LEU A  94     115.715 134.305 270.223  1.00300.95           C
ATOM    633  CD2 LEU A  94     116.989 136.070 268.612  1.00300.95           C
ATOM    634  C   LEU A  94     113.495 136.928 272.036  1.00300.95           C
ATOM    635  O   LEU A  94     112.370 137.421 271.973  1.00300.95           O
ATOM    636  N   HYP A  95     113.927 136.416 273.169  1.00292.52           N
ATOM    637  CD  HYP A  95     115.100 135.623 273.403  1.00292.52           C
ATOM    638  CA  HYP A  95     113.163 136.453 274.353  0.79292.52           C
ATOM    639  CB  HYP A  95     113.339 135.052 274.986  1.00292.52           C
ATOM    640  CG  HYP A  95     114.252 134.437 273.862  1.00292.52           C
ATOM    641  OE  HYP A  95     115.040 133.330 274.305  1.00292.52           O
ATOM    642  C   HYP A  95     113.471 137.669 275.159  1.00292.52           C
ATOM    643  O   HYP A  95     114.617 138.117 275.167  1.00292.52           O
ATOM    644  N   GLY A  96     112.435 138.237 275.803  1.00 28.39           N
ATOM    645  CA  GLY A  96     112.445 139.639 276.086  0.79 28.39           C
ATOM    646  C   GLY A  96     113.093 139.865 277.412  1.00 28.39           C
ATOM    647  O   GLY A  96     113.664 138.960 278.016  1.00 28.39           O
ATOM    648  N   THR A  97     112.998 141.121 277.885  1.00185.82           N
ATOM    649  CA  THR A  97     113.544 141.521 279.140  0.79185.82           C
ATOM    650  CB  THR A  97     113.606 143.027 279.284  1.00185.82           C
ATOM    651  OG1 THR A  97     114.438 143.697 278.349  1.00185.82           O
ATOM    652  CG2 THR A  97     113.296 143.695 280.634  1.00185.82           C
ATOM    653  C   THR A  97     112.681 140.973 280.231  1.00185.82           C
ATOM    654  O   THR A  97     111.589 140.464 279.984  1.00185.82           O
ATOM    655  N   ALA A  98     113.182 141.050 281.480  1.00311.18           N
ATOM    656  CA  ALA A  98     112.488 140.506 282.609  0.79311.18           C
ATOM    657  CB  ALA A  98     112.817 139.098 283.135  1.00311.18           C
ATOM    658  C   ALA A  98     111.879 141.473 283.578  1.00311.18           C
ATOM    659  O   ALA A  98     112.346 142.601 283.724  1.00311.18           O
ATOM    660  N   GLY A  99     110.792 141.046 284.258  1.00 66.32           N
ATOM    661  CA  GLY A  99     110.154 141.883 285.236  0.79 66.32           C
ATOM    662  C   GLY A  99     111.051 141.910 286.458  1.00 66.32           C
ATOM    663  O   GLY A  99     111.781 140.957 286.708  1.00 66.32           O
ATOM    664  N   LEU A 100     111.056 143.026 287.230  1.00306.11           N
ATOM    665  CA  LEU A 100     111.958 143.178 288.357  0.79306.11           C
ATOM    666  CB  LEU A 100     112.105 144.667 288.710  1.00306.11           C
ATOM    667  CG  LEU A 100     113.240 144.963 289.710  1.00306.11           C
ATOM    668  CD1 LEU A 100     114.659 144.579 289.261  1.00306.11           C
ATOM    669  CD2 LEU A 100     112.995 146.074 290.738  1.00306.11           C
ATOM    670  C   LEU A 100     111.612 142.376 289.611  1.00306.11           C
ATOM    671  O   LEU A 100     112.433 141.600 290.099  1.00306.11           O
ATOM    672  N   HYP A 101     110.418 142.537 290.130  1.00342.23           N
ATOM    673  CD  HYP A 101     109.494 143.498 289.597  1.00342.23           C
ATOM    674  CA  HYP A 101     109.818 141.937 291.299  0.79342.23           C
ATOM    675  CB  HYP A 101     109.044 143.105 291.964  1.00342.23           C
ATOM    676  CG  HYP A 101     109.371 144.238 290.928  1.00342.23           C
ATOM    677  OE  HYP A 101     110.578 144.908 291.290  1.00342.23           O
ATOM    678  C   HYP A 101     110.431 141.051 292.260  1.00342.23           C
ATOM    679  O   HYP A 101     111.630 141.070 292.529  1.00342.23           O
ATOM    680  N   GLY A 102     109.486 140.282 292.803  1.00149.41           N
ATOM    681  CA  GLY A 102     109.581 139.882 294.139  0.86149.41           C
ATOM    682  C   GLY A 102     108.844 140.887 294.973  1.00149.41           C
ATOM    683  O   GLY A 102     108.866 142.086 294.698  1.00149.41           O
ATOM    684  N   MET A 103     108.179 140.395 296.033  1.00326.64           N
ATOM    685  CA  MET A 103     107.505 141.218 296.997  0.97326.64           C
ATOM    686  CB  MET A 103     106.108 140.685 297.396  1.00326.64           C
ATOM    687  CG  MET A 103     105.415 141.417 298.557  1.00326.64           C
ATOM    688  SD  MET A 103     103.794 140.676 298.949  1.00326.64           S
ATOM    689  CE  MET A 103     103.195 141.871 300.183  1.00326.64           C
ATOM    690  C   MET A 103     108.362 141.100 298.201  1.00326.64           C
ATOM    691  O   MET A 103     109.256 140.259 298.269  1.00326.64           O
ATOM    692  N   LYS A 104     108.122 141.974 299.174  1.00403.87           N
ATOM    693  CA  LYS A 104     108.834 141.935 300.402  0.79403.87           C
ATOM    694  CB  LYS A 104     109.453 143.259 300.926  1.00403.87           C
ATOM    695  CG  LYS A 104     109.984 143.277 302.361  1.00403.87           C
ATOM    696  CD  LYS A 104     111.349 142.626 302.577  1.00403.87           C
ATOM    697  CE  LYS A 104     111.814 142.801 304.022  1.00403.87           C
ATOM    698  NZ  LYS A 104     111.872 144.244 304.350  1.00403.87           N
ATOM    699  C   LYS A 104     108.377 140.850 301.338  1.00403.87           C
ATOM    700  O   LYS A 104     107.325 140.253 301.118  1.00403.87           O
ATOM    701  N   GLY A 105     109.149 140.548 302.401  1.00 39.18           N
ATOM    702  CA  GLY A 105     108.751 139.529 303.331  0.93 39.18           C
ATOM    703  C   GLY A 105     107.694 140.115 304.201  1.00 39.18           C
ATOM    704  O   GLY A 105     107.285 141.261 304.017  1.00 39.18           O
ATOM    705  N   HIS A 106     107.209 139.323 305.173  1.00103.16           N
ATOM    706  CA  HIS A 106     106.205 139.823 306.056  1.00103.16           C
ATOM    707  ND1 HIS A 106     102.480 139.223 306.820  1.00103.16           N
ATOM    708  CG  HIS A 106     103.741 139.752 306.652  1.00103.16           C
ATOM    709  CB  HIS A 106     104.906 138.994 306.079  1.00103.16           C
ATOM    710  NE2 HIS A 106     102.361 141.350 307.455  1.00103.16           N
ATOM    711  CD2 HIS A 106     103.650 141.053 307.046  1.00103.16           C
ATOM    712  CE1 HIS A 106     101.695 140.220 307.301  1.00103.16           C
ATOM    713  C   HIS A 106     106.825 139.757 307.415  1.00103.16           C
ATOM    714  O   HIS A 106     108.049 139.772 307.540  1.00103.16           O
ATOM    715  N   ARG A 107     106.004 139.709 308.478  1.00999.99           N
ATOM    716  CA  ARG A 107     106.559 139.627 309.794  0.92999.99           C
ATOM    717  CB  ARG A 107     106.156 140.586 310.938  1.00999.99           C
ATOM    718  CG  ARG A 107     104.688 140.435 311.351  1.00999.99           C
ATOM    719  CD  ARG A 107     104.333 141.192 312.635  1.00999.99           C
ATOM    720  NE  ARG A 107     102.865 141.048 312.869  1.00999.99           N
ATOM    721  CZ  ARG A 107     102.392 140.502 314.029  1.00999.99           C
ATOM    722  NH1 ARG A 107     103.252 140.028 314.976  1.00999.99           N
ATOM    723  NH2 ARG A 107     101.046 140.428 314.243  1.00999.99           N
ATOM    724  C   ARG A 107     107.053 138.295 310.242  1.00999.99           C
ATOM    725  O   ARG A 107     106.547 137.257 309.820  1.00999.99           O
ATOM    726  N   GLY A 108     108.084 138.300 311.110  1.00 42.89           N
ATOM    727  CA  GLY A 108     108.523 137.070 311.697  1.00 42.89           C
ATOM    728  C   GLY A 108     107.504 136.820 312.777  1.00 42.89           C
ATOM    729  O   GLY A 108     106.864 137.759 313.248  1.00 42.89           O
ATOM    730  N   PHE A 109     107.318 135.555 313.202  1.00225.97           N
ATOM    731  CA  PHE A 109     106.226 135.260 314.093  0.81225.97           C
ATOM    732  CB  PHE A 109     106.060 133.748 314.309  1.00225.97           C
ATOM    733  CG  PHE A 109     104.756 133.491 314.987  1.00225.97           C
ATOM    734  CD1 PHE A 109     104.618 133.640 316.347  1.00225.97           C
ATOM    735  CD2 PHE A 109     103.660 133.111 314.244  1.00225.97           C
ATOM    736  CE1 PHE A 109     103.409 133.399 316.958  1.00225.97           C
ATOM    737  CE2 PHE A 109     102.450 132.869 314.850  1.00225.97           C
ATOM    738  CZ  PHE A 109     102.323 133.011 316.209  1.00225.97           C
ATOM    739  C   PHE A 109     106.327 135.880 315.461  1.00225.97           C
ATOM    740  O   PHE A 109     105.487 136.705 315.820  1.00225.97           O
ATOM    741  N   SER A 110     107.368 135.515 316.241  1.00337.75           N
ATOM    742  CA  SER A 110     107.530 135.957 317.606  0.79337.75           C
ATOM    743  CB  SER A 110     106.495 136.827 318.358  1.00337.75           C
ATOM    744  OG  SER A 110     106.476 138.142 317.825  1.00337.75           O
ATOM    745  C   SER A 110     108.540 135.178 318.385  1.00337.75           C
ATOM    746  O   SER A 110     108.847 134.040 318.038  1.00337.75           O
ATOM    747  N   GLY A 111     109.103 135.770 319.458  1.00 51.57           N
ATOM    748  CA  GLY A 111     110.107 135.058 320.196  0.93 51.57           C
ATOM    749  C   GLY A 111     109.472 134.368 321.362  1.00 51.57           C
ATOM    750  O   GLY A 111     108.266 134.465 321.580  1.00 51.57           O
ATOM    751  N   LEU A 112     110.301 133.651 322.152  1.00252.59           N
ATOM    752  CA  LEU A 112     109.805 132.923 323.286  0.85252.59           C
ATOM    753  CB  LEU A 112     110.028 131.402 323.196  1.00252.59           C
ATOM    754  CG  LEU A 112     111.510 131.003 323.014  1.00252.59           C
ATOM    755  CD1 LEU A 112     112.128 131.275 321.635  1.00252.59           C
ATOM    756  CD2 LEU A 112     112.373 130.918 324.281  1.00252.59           C
ATOM    757  C   LEU A 112     110.518 133.379 324.520  1.00252.59           C
ATOM    758  O   LEU A 112     111.492 134.128 324.457  1.00252.59           O
ATOM    759  N   ASP A 113     110.004 132.941 325.690  1.00267.47           N
ATOM    760  CA  ASP A 113     110.572 133.303 326.956  0.79267.47           C
ATOM    761  CB  ASP A 113     109.756 134.400 327.668  1.00267.47           C
ATOM    762  CG  ASP A 113     108.301 133.955 327.814  1.00267.47           C
ATOM    763  OD1 ASP A 113     108.044 132.818 328.291  1.00267.47           O
ATOM    764  OD2 ASP A 113     107.419 134.763 327.420  1.00267.47           O
ATOM    765  C   ASP A 113     110.644 132.100 327.834  1.00267.47           C
ATOM    766  O   ASP A 113     109.868 131.156 327.686  1.00267.47           O
ATOM    767  N   GLY A 114     111.617 132.100 328.765  1.00122.70           N
ATOM    768  CA  GLY A 114     111.719 131.022 329.699  0.79122.70           C
ATOM    769  C   GLY A 114     112.525 131.519 330.847  1.00122.70           C
ATOM    770  O   GLY A 114     113.751 131.421 330.854  1.00122.70           O
ATOM    771  N   ALA A 115     111.835 132.081 331.853  1.00257.02           N
ATOM    772  CA  ALA A 115     112.511 132.505 333.036  0.79257.02           C
ATOM    773  CB  ALA A 115     113.193 133.878 332.931  1.00257.02           C
ATOM    774  C   ALA A 115     111.481 132.565 334.092  1.00257.02           C
ATOM    775  O   ALA A 115     110.353 133.001 333.866  1.00257.02           O
ATOM    776  N   LYS A 116     111.856 132.102 335.287  1.00292.35           N
ATOM    777  CA  LYS A 116     110.948 132.144 336.377  0.79292.35           C
ATOM    778  CB  LYS A 116     110.868 130.818 337.164  1.00292.35           C
ATOM    779  CG  LYS A 116     110.254 129.680 336.347  1.00292.35           C
ATOM    780  CD  LYS A 116     110.415 128.278 336.953  1.00292.35           C
ATOM    781  CE  LYS A 116     111.840 127.716 336.895  1.00292.35           C
ATOM    782  NZ  LYS A 116     112.553 127.923 338.175  1.00292.35           N
ATOM    783  C   LYS A 116     111.519 133.158 337.307  1.00292.35           C
ATOM    784  O   LYS A 116     112.733 133.344 337.365  1.00292.35           O
ATOM    785  N   GLY A 117     110.652 133.851 338.057  1.00 72.43           N
ATOM    786  CA  GLY A 117     111.135 134.820 338.985  0.79 72.43           C
ATOM    787  C   GLY A 117     111.728 134.048 340.128  1.00 72.43           C
ATOM    788  O   GLY A 117     111.790 132.820 340.081  1.00 72.43           O
ATOM    789  N   ASP A 118     112.200 134.744 341.186  1.00212.70           N
ATOM    790  CA  ASP A 118     112.868 134.049 342.254  0.79212.70           C
ATOM    791  CB  ASP A 118     114.218 134.681 342.629  1.00212.70           C
ATOM    792  CG  ASP A 118     115.112 134.653 341.398  1.00212.70           C
ATOM    793  OD1 ASP A 118     115.734 135.709 341.103  1.00212.70           O
ATOM    794  OD2 ASP A 118     115.188 133.583 340.738  1.00212.70           O
ATOM    795  C   ASP A 118     112.037 134.064 343.510  1.00212.70           C
ATOM    796  O   ASP A 118     110.945 134.627 343.553  1.00212.70           O
ATOM    797  N   ALA A 119     112.564 133.392 344.566  1.00308.01           N
ATOM    798  CA  ALA A 119     111.943 133.287 345.864  0.79308.01           C
ATOM    799  CB  ALA A 119     111.494 131.924 346.429  1.00308.01           C
ATOM    800  C   ALA A 119     112.179 134.395 346.846  1.00308.01           C
ATOM    801  O   ALA A 119     113.134 135.160 346.719  1.00308.01           O
ATOM    802  N   GLY A 120     111.296 134.502 347.865  1.00 61.67           N
ATOM    803  CA  GLY A 120     111.411 135.527 348.869  1.00 61.67           C
ATOM    804  C   GLY A 120     112.581 135.235 349.759  1.00 61.67           C
ATOM    805  O   GLY A 120     112.887 134.094 350.102  1.00 61.67           O
ATOM    806  N   PRO A 121     113.220 136.312 350.128  1.00136.92           N
ATOM    807  CA  PRO A 121     114.381 136.364 350.981  0.50136.92           C
ATOM    808  CD  PRO A 121     112.741 137.637 349.774  1.00136.92           C
ATOM    809  CB  PRO A 121     114.877 137.798 350.863  1.00136.92           C
ATOM    810  CG  PRO A 121     113.577 138.588 350.643  1.00136.92           C
ATOM    811  C   PRO A 121     113.891 136.151 352.378  1.00136.92           C
ATOM    812  O   PRO A 121     112.686 135.985 352.569  1.00136.92           O
ATOM    813  N   ALA A 122     114.813 136.145 353.362  1.00213.54           N
ATOM    814  CA  ALA A 122     114.416 135.976 354.727  0.32213.54           C
ATOM    815  CB  ALA A 122     115.571 135.689 355.696  1.00213.54           C
ATOM    816  C   ALA A 122     113.774 137.252 355.184  1.00213.54           C
ATOM    817  O   ALA A 122     114.121 138.333 354.709  1.00213.54           O
ATOM    818  N   GLY A 123     112.796 137.157 356.109  1.00 59.52           N
ATOM    819  CA  GLY A 123     112.165 138.342 356.620  0.62 59.52           C
ATOM    820  C   GLY A 123     112.803 138.687 357.932  1.00 59.52           C
ATOM    821  O   GLY A 123     113.605 137.928 358.474  1.00 59.52           O
ATOM    822  N   PRO A 124     112.461 139.843 358.444  1.00135.99           N
ATOM    823  CA  PRO A 124     112.988 140.283 359.713  0.55135.99           C
ATOM    824  CD  PRO A 124     112.146 140.972 357.584  1.00135.99           C
ATOM    825  CB  PRO A 124     112.875 141.811 359.703  1.00135.99           C
ATOM    826  CG  PRO A 124     111.897 142.125 358.563  1.00135.99           C
ATOM    827  C   PRO A 124     112.163 139.625 360.777  1.00135.99           C
ATOM    828  O   PRO A 124     111.242 138.883 360.435  1.00135.99           O
ATOM    829  N   LYS A 125     112.481 139.874 362.067  1.00222.79           N
ATOM    830  CA  LYS A 125     111.787 139.218 363.140  0.73222.79           C
ATOM    831  CB  LYS A 125     112.161 139.710 364.548  1.00222.79           C
ATOM    832  CG  LYS A 125     113.555 139.233 364.957  1.00222.79           C
ATOM    833  CD  LYS A 125     113.979 139.693 366.352  1.00222.79           C
ATOM    834  CE  LYS A 125     115.372 139.191 366.738  1.00222.79           C
ATOM    835  NZ  LYS A 125     116.413 140.111 366.228  1.00222.79           N
ATOM    836  C   LYS A 125     110.323 139.403 362.964  1.00222.79           C
ATOM    837  O   LYS A 125     109.839 140.454 362.544  1.00222.79           O
ATOM    838  N   GLY A 126     109.594 138.320 363.283  1.00 76.70           N
ATOM    839  CA  GLY A 126     108.174 138.282 363.181  0.62 76.70           C
ATOM    840  C   GLY A 126     107.675 138.739 364.496  1.00 76.70           C
ATOM    841  O   GLY A 126     108.103 139.773 365.005  1.00 76.70           O
ATOM    842  N   GLU A 127     106.738 137.984 365.088  1.00280.64           N
ATOM    843  CA  GLU A 127     106.267 138.416 366.359  0.22280.64           C
ATOM    844  CB  GLU A 127     104.779 138.352 366.744  1.00280.64           C
ATOM    845  CG  GLU A 127     103.939 139.319 365.902  1.00280.64           C
ATOM    846  CD  GLU A 127     102.510 139.296 366.418  1.00280.64           C
ATOM    847  OE1 GLU A 127     101.586 139.038 365.602  1.00280.64           O
ATOM    848  OE2 GLU A 127     102.324 139.547 367.639  1.00280.64           O
ATOM    849  C   GLU A 127     107.348 138.593 367.367  1.00280.64           C
ATOM    850  O   GLU A 127     108.372 137.913 367.301  1.00280.64           O
ATOM    851  N   HYP A 128     107.185 139.500 368.285  1.00309.00           N
ATOM    852  CD  HYP A 128     106.097 140.426 368.379  1.00309.00           C
ATOM    853  CA  HYP A 128     108.163 139.798 369.262  0.50309.00           C
ATOM    854  CB  HYP A 128     108.149 141.342 369.363  1.00309.00           C
ATOM    855  CG  HYP A 128     107.058 141.617 368.259  1.00309.00           C
ATOM    856  OE  HYP A 128     106.403 142.878 368.418  1.00309.00           O
ATOM    857  C   HYP A 128     107.988 139.004 370.508  1.00309.00           C
ATOM    858  O   HYP A 128     106.862 138.638 370.842  1.00309.00           O
ATOM    859  N   GLY A 129     109.111 138.702 371.185  1.00 38.75           N
ATOM    860  CA  GLY A 129     109.089 137.726 372.229  0.85 38.75           C
ATOM    861  C   GLY A 129     108.265 138.273 373.323  1.00 38.75           C
ATOM    862  O   GLY A 129     108.318 139.462 373.635  1.00 38.75           O
ATOM    863  N   SER A 130     107.453 137.396 373.925  1.00136.19           N
ATOM    864  CA  SER A 130     106.722 137.827 375.062  0.29136.19           C
ATOM    865  CB  SER A 130     105.332 137.202 375.251  1.00136.19           C
ATOM    866  OG  SER A 130     105.456 135.839 375.627  1.00136.19           O
ATOM    867  C   SER A 130     107.561 137.371 376.201  1.00136.19           C
ATOM    868  O   SER A 130     108.563 136.690 375.996  1.00136.19           O
ATOM    869  N   HYP A 131     107.237 137.734 377.393  1.00341.34           N
ATOM    870  CD  HYP A 131     106.184 138.678 377.717  1.00341.34           C
ATOM    871  CA  HYP A 131     107.944 137.270 378.526  0.85341.34           C
ATOM    872  CB  HYP A 131     107.528 138.116 379.720  1.00341.34           C
ATOM    873  CG  HYP A 131     106.050 138.337 379.222  1.00341.34           C
ATOM    874  OE  HYP A 131     105.225 137.190 379.440  1.00341.34           O
ATOM    875  C   HYP A 131     107.500 135.866 378.757  1.00341.34           C
ATOM    876  O   HYP A 131     106.523 135.433 378.147  1.00341.34           O
ATOM    877  N   GLY A 132     108.211 135.140 379.636  1.00 43.13           N
ATOM    878  CA  GLY A 132     107.695 133.905 380.129  0.85 43.13           C
ATOM    879  C   GLY A 132     107.046 134.242 381.429  1.00 43.13           C
ATOM    880  O   GLY A 132     106.570 135.360 381.627  1.00 43.13           O
ATOM    881  N   GLU A 133     107.009 133.268 382.353  1.00232.64           N
ATOM    882  CA  GLU A 133     106.434 133.491 383.644  0.15232.64           C
ATOM    883  CB  GLU A 133     105.359 132.450 384.004  1.00232.64           C
ATOM    884  CG  GLU A 133     105.900 131.020 383.985  1.00232.64           C
ATOM    885  CD  GLU A 133     104.728 130.068 384.177  1.00232.64           C
ATOM    886  OE1 GLU A 133     103.690 130.270 383.491  1.00232.64           O
ATOM    887  OE2 GLU A 133     104.853 129.128 385.006  1.00232.64           O
ATOM    888  C   GLU A 133     107.560 133.380 384.611  1.00232.64           C
ATOM    889  O   GLU A 133     108.717 133.252 384.216  1.00232.64           O
ATOM    890  N   ASN A 134     107.252 133.451 385.914  1.00304.22           N
ATOM    891  CA  ASN A 134     108.287 133.359 386.893  0.85304.22           C
ATOM    892  CB  ASN A 134     108.184 134.098 388.242  1.00304.22           C
ATOM    893  CG  ASN A 134     106.936 133.585 388.950  1.00304.22           C
ATOM    894  OD1 ASN A 134     105.820 133.750 388.459  1.00304.22           O
ATOM    895  ND2 ASN A 134     107.122 132.934 390.129  1.00304.22           N
ATOM    896  C   ASN A 134     109.184 132.184 386.777  1.00304.22           C
ATOM    897  O   ASN A 134     108.852 131.185 386.141  1.00304.22           O
ATOM    898  N   GLY A 135     110.374 132.305 387.382  1.00 74.42           N
ATOM    899  CA  GLY A 135     111.342 131.260 387.326  0.62 74.42           C
ATOM    900  C   GLY A 135     111.280 130.534 388.628  1.00 74.42           C
ATOM    901  O   GLY A 135     110.312 129.830 388.917  1.00 74.42           O
ATOM    902  N   ALA A 136     112.333 130.692 389.454  1.00216.49           N
ATOM    903  CA  ALA A 136     112.434 129.900 390.640  0.15216.49           C
ATOM    904  CB  ALA A 136     113.896 129.572 390.989  1.00216.49           C
ATOM    905  C   ALA A 136     111.832 130.532 391.854  1.00216.49           C
ATOM    906  O   ALA A 136     112.143 131.654 392.249  1.00216.49           O
ATOM    907  N   HYP A 137     110.909 129.772 392.397  1.00322.55           N
ATOM    908  CD  HYP A 137     110.211 128.740 391.681  1.00322.55           C
ATOM    909  CA  HYP A 137     110.283 129.928 393.663  0.84322.55           C
ATOM    910  CB  HYP A 137     108.772 129.735 393.398  1.00322.55           C
ATOM    911  CG  HYP A 137     108.858 129.436 391.854  1.00322.55           C
ATOM    912  OE  HYP A 137     108.801 130.652 391.106  1.00322.55           O
ATOM    913  C   HYP A 137     110.702 131.080 394.510  1.00322.55           C
ATOM    914  O   HYP A 137     110.391 132.225 394.187  1.00322.55           O
ATOM    915  N   GLY A 138     111.406 130.764 395.617  1.00 88.53           N
ATOM    916  CA  GLY A 138     111.762 131.743 396.598  0.85 88.53           C
ATOM    917  C   GLY A 138     112.344 131.007 397.766  1.00 88.53           C
ATOM    918  O   GLY A 138     112.407 129.779 397.773  1.00 88.53           O
ATOM    919  N   GLN A 139     112.786 131.761 398.791  1.00338.45           N
ATOM    920  CA  GLN A 139     113.380 131.181 399.960  0.30338.45           C
ATOM    921  CB  GLN A 139     114.865 130.747 399.927  1.00338.45           C
ATOM    922  CG  GLN A 139     115.442 130.222 401.241  1.00338.45           C
ATOM    923  CD  GLN A 139     116.895 129.861 400.967  1.00338.45           C
ATOM    924  OE1 GLN A 139     117.313 129.756 399.815  1.00338.45           O
ATOM    925  NE2 GLN A 139     117.692 129.666 402.051  1.00338.45           N
ATOM    926  C   GLN A 139     112.664 131.495 401.251  1.00338.45           C
ATOM    927  O   GLN A 139     111.844 132.410 401.296  1.00338.45           O
ATOM    928  N   MET A 140     112.941 130.739 402.337  1.00230.56           N
ATOM    929  CA  MET A 140     112.243 130.913 403.589  0.45230.56           C
ATOM    930  CB  MET A 140     112.353 129.679 404.497  1.00230.56           C
ATOM    931  CG  MET A 140     111.789 128.426 403.822  1.00230.56           C
ATOM    932  SD  MET A 140     111.816 126.948 404.878  1.00230.56           S
ATOM    933  CE  MET A 140     110.572 127.610 406.023  1.00230.56           C
ATOM    934  C   MET A 140     112.793 132.090 404.343  1.00230.56           C
ATOM    935  O   MET A 140     113.933 132.504 404.133  1.00230.56           O
ATOM    936  N   GLY A 141     111.956 132.673 405.235  1.00 67.10           N
ATOM    937  CA  GLY A 141     112.334 133.827 406.013  0.83 67.10           C
ATOM    938  C   GLY A 141     112.961 133.394 407.303  1.00 67.10           C
ATOM    939  O   GLY A 141     112.700 132.309 407.819  1.00 67.10           O
ATOM    940  N   PRO A 142     113.804 134.255 407.819  1.00349.89           N
ATOM    941  CA  PRO A 142     114.454 133.926 409.055  0.27349.89           C
ATOM    942  CD  PRO A 142     114.763 134.886 406.927  1.00349.89           C
ATOM    943  CB  PRO A 142     115.928 134.316 408.969  1.00349.89           C
ATOM    944  CG  PRO A 142     116.145 134.448 407.451  1.00349.89           C
ATOM    945  C   PRO A 142     113.834 133.594 410.370  1.00349.89           C
ATOM    946  O   PRO A 142     113.926 132.439 410.781  1.00349.89           O
ATOM    947  N   ARG A 143     113.168 134.575 411.021  1.00999.99           N
ATOM    948  CA  ARG A 143     112.623 134.341 412.331  0.68999.99           C
ATOM    949  CB  ARG A 143     113.518 133.512 413.260  1.00999.99           C
ATOM    950  CG  ARG A 143     114.866 134.213 413.447  1.00999.99           C
ATOM    951  CD  ARG A 143     115.809 133.543 414.444  1.00999.99           C
ATOM    952  NE  ARG A 143     117.095 134.292 414.380  1.00999.99           N
ATOM    953  CZ  ARG A 143     118.213 133.665 413.911  1.00999.99           C
ATOM    954  NH1 ARG A 143     118.161 132.333 413.619  1.00999.99           N
ATOM    955  NH2 ARG A 143     119.374 134.361 413.732  1.00999.99           N
ATOM    956  C   ARG A 143     112.555 135.651 413.045  1.00999.99           C
ATOM    957  O   ARG A 143     112.613 136.724 412.446  1.00999.99           O
ATOM    958  N   GLY A 144     112.436 135.550 414.386  1.00 54.48           N
ATOM    959  CA  GLY A 144     112.433 136.676 415.273  0.84 54.48           C
ATOM    960  C   GLY A 144     113.181 136.226 416.487  1.00 54.48           C
ATOM    961  O   GLY A 144     113.487 135.042 416.614  1.00 54.48           O
ATOM    962  N   LEU A 145     113.522 137.150 417.410  1.00205.94           N
ATOM    963  CA  LEU A 145     114.177 136.703 418.605  0.55205.94           C
ATOM    964  CB  LEU A 145     115.238 137.649 419.195  1.00205.94           C
ATOM    965  CG  LEU A 145     116.565 137.587 418.410  1.00205.94           C
ATOM    966  CD1 LEU A 145     116.627 138.260 417.032  1.00205.94           C
ATOM    967  CD2 LEU A 145     117.830 137.232 419.207  1.00205.94           C
ATOM    968  C   LEU A 145     113.120 136.459 419.628  1.00205.94           C
ATOM    969  O   LEU A 145     112.083 137.120 419.690  1.00205.94           O
ATOM    970  N   HYP A 146     113.410 135.472 420.422  1.00303.98           N
ATOM    971  CD  HYP A 146     114.637 134.737 420.368  1.00303.98           C
ATOM    972  CA  HYP A 146     112.530 134.870 421.354  0.62303.98           C
ATOM    973  CB  HYP A 146     112.741 133.356 421.062  1.00303.98           C
ATOM    974  CG  HYP A 146     113.889 133.462 419.986  1.00303.98           C
ATOM    975  OE  HYP A 146     113.331 133.572 418.675  1.00303.98           O
ATOM    976  C   HYP A 146     112.618 135.187 422.814  1.00303.98           C
ATOM    977  O   HYP A 146     112.086 134.397 423.593  1.00303.98           O
ATOM    978  N   GLY A 147     113.243 136.293 423.248  1.00 88.89           N
ATOM    979  CA  GLY A 147     113.691 136.242 424.609  0.85 88.89           C
ATOM    980  C   GLY A 147     112.808 137.027 425.533  1.00 88.89           C
ATOM    981  O   GLY A 147     112.304 138.097 425.197  1.00 88.89           O
ATOM    982  N   GLU A 148     112.616 136.462 426.748  1.00324.96           N
ATOM    983  CA  GLU A 148     111.931 137.083 427.851  0.43324.96           C
ATOM    984  CB  GLU A 148     110.398 137.037 427.762  1.00324.96           C
ATOM    985  CG  GLU A 148     109.767 137.904 428.850  1.00324.96           C
ATOM    986  CD  GLU A 148     110.419 139.277 428.745  1.00324.96           C
ATOM    987  OE1 GLU A 148     110.319 139.907 427.657  1.00324.96           O
ATOM    988  OE2 GLU A 148     111.045 139.708 429.750  1.00324.96           O
ATOM    989  C   GLU A 148     112.420 136.316 429.033  1.00324.96           C
ATOM    990  O   GLU A 148     112.905 135.195 428.881  1.00324.96           O
ATOM    991  N   ARG A 149     112.331 136.885 430.244  1.00133.98           N
ATOM    992  CA  ARG A 149     112.966 136.217 431.339  0.81133.98           C
ATOM    993  CB  ARG A 149     114.045 137.132 431.939  1.00133.98           C
ATOM    994  CG  ARG A 149     114.960 137.697 430.833  1.00133.98           C
ATOM    995  CD  ARG A 149     115.940 136.685 430.229  1.00133.98           C
ATOM    996  NE  ARG A 149     116.680 137.323 429.098  1.00133.98           N
ATOM    997  CZ  ARG A 149     116.453 136.914 427.813  1.00133.98           C
ATOM    998  NH1 ARG A 149     115.508 135.963 427.557  1.00133.98           N
ATOM    999  NH2 ARG A 149     117.179 137.437 426.779  1.00133.98           N
ATOM   1000  C   ARG A 149     111.918 135.869 432.368  1.00133.98           C
ATOM   1001  O   ARG A 149     110.834 136.450 432.380  1.00133.98           O
ATOM   1002  N   GLY A 150     112.212 134.877 433.244  1.00 44.93           N
ATOM   1003  CA  GLY A 150     111.255 134.384 434.205  0.81 44.93           C
ATOM   1004  C   GLY A 150     111.263 135.214 435.480  1.00 44.93           C
ATOM   1005  O   GLY A 150     112.163 136.021 435.708  1.00 44.93           O
ATOM   1006  N   ARG A 151     110.218 135.021 436.336  1.00999.99           N
ATOM   1007  CA  ARG A 151     109.976 135.789 437.544  0.73999.99           C
ATOM   1008  CB  ARG A 151     108.527 136.209 437.898  1.00999.99           C
ATOM   1009  CG  ARG A 151     107.703 136.744 436.722  1.00999.99           C
ATOM   1010  CD  ARG A 151     107.906 138.227 436.405  1.00999.99           C
ATOM   1011  NE  ARG A 151     109.363 138.506 436.288  1.00999.99           N
ATOM   1012  CZ  ARG A 151     109.828 139.277 435.262  1.00999.99           C
ATOM   1013  NH1 ARG A 151     108.972 139.715 434.293  1.00999.99           N
ATOM   1014  NH2 ARG A 151     111.148 139.615 435.213  1.00999.99           N
ATOM   1015  C   ARG A 151     110.849 135.779 438.797  1.00999.99           C
ATOM   1016  O   ARG A 151     111.463 136.801 439.103  1.00999.99           O
ATOM   1017  N   HYP A 152     110.972 134.684 439.518  1.00339.81           N
ATOM   1018  CD  HYP A 152     110.459 133.428 439.080  1.00339.81           C
ATOM   1019  CA  HYP A 152     111.744 134.498 440.723  0.45339.81           C
ATOM   1020  CB  HYP A 152     112.811 133.630 440.121  1.00339.81           C
ATOM   1021  CG  HYP A 152     111.782 132.686 439.376  1.00339.81           C
ATOM   1022  OE  HYP A 152     112.340 132.198 438.154  1.00339.81           O
ATOM   1023  C   HYP A 152     111.053 133.685 441.773  1.00339.81           C
ATOM   1024  O   HYP A 152     109.833 133.535 441.742  1.00339.81           O
ATOM   1025  N   GLY A 153     111.868 133.109 442.684  1.00 68.31           N
ATOM   1026  CA  GLY A 153     111.593 131.783 443.162  0.29 68.31           C
ATOM   1027  C   GLY A 153     110.885 131.852 444.478  1.00 68.31           C
ATOM   1028  O   GLY A 153     110.405 132.905 444.895  1.00 68.31           O
ATOM   1029  N   ALA A 154     110.811 130.690 445.166  1.00231.43           N
ATOM   1030  CA  ALA A 154     110.145 130.601 446.433  0.59231.43           C
ATOM   1031  CB  ALA A 154     109.922 129.157 446.918  1.00231.43           C
ATOM   1032  C   ALA A 154     110.975 131.298 447.484  1.00231.43           C
ATOM   1033  O   ALA A 154     112.202 131.220 447.507  1.00231.43           O
ATOM   1034  N   PRO A 155     110.274 131.991 448.352  1.00231.16           N
ATOM   1035  CA  PRO A 155     110.838 132.813 449.404  0.35231.16           C
ATOM   1036  CD  PRO A 155     108.930 131.556 448.702  1.00231.16           C
ATOM   1037  CB  PRO A 155     109.613 133.419 450.075  1.00231.16           C
ATOM   1038  CG  PRO A 155     108.627 132.241 450.046  1.00231.16           C
ATOM   1039  C   PRO A 155     111.636 132.099 450.474  1.00231.16           C
ATOM   1040  O   PRO A 155     112.644 132.658 450.902  1.00231.16           O
ATOM   1041  N   GLY A 156     111.226 130.898 450.940  1.00124.77           N
ATOM   1042  CA  GLY A 156     111.915 130.266 452.046  0.24124.77           C
ATOM   1043  C   GLY A 156     111.007 130.285 453.249  1.00124.77           C
ATOM   1044  O   GLY A 156     110.116 131.124 453.370  1.00124.77           O
ATOM   1045  N   PRO A 157     111.223 129.336 454.131  1.00343.19           N
ATOM   1046  CA  PRO A 157     110.448 129.169 455.344  0.46343.19           C
ATOM   1047  CD  PRO A 157     111.918 128.113 453.757  1.00343.19           C
ATOM   1048  CB  PRO A 157     111.013 127.902 455.985  1.00343.19           C
ATOM   1049  CG  PRO A 157     111.452 127.062 454.773  1.00343.19           C
ATOM   1050  C   PRO A 157     110.342 130.274 456.323  1.00343.19           C
ATOM   1051  O   PRO A 157     109.247 130.807 456.501  1.00343.19           O
ATOM   1052  N   ALA A 158     111.452 130.645 456.961  1.00293.61           N
ATOM   1053  CA  ALA A 158     111.353 131.631 457.980  0.18293.61           C
ATOM   1054  CB  ALA A 158     110.299 131.309 459.056  1.00293.61           C
ATOM   1055  C   ALA A 158     112.673 131.602 458.640  1.00293.61           C
ATOM   1056  O   ALA A 158     113.451 130.668 458.452  1.00293.61           O
ATOM   1057  N   GLY A 159     112.979 132.637 459.424  1.00 92.12           N
ATOM   1058  CA  GLY A 159     114.236 132.604 460.082  0.24 92.12           C
ATOM   1059  C   GLY A 159     113.994 132.160 461.489  1.00 92.12           C
ATOM   1060  O   GLY A 159     112.968 131.560 461.804  1.00 92.12           O
ATOM   1061  N   ALA A 160     114.966 132.459 462.369  1.00290.39           N
ATOM   1062  CA  ALA A 160     114.907 132.094 463.753  0.76290.39           C
ATOM   1063  CB  ALA A 160     115.916 131.096 464.357  1.00290.39           C
ATOM   1064  C   ALA A 160     114.153 132.994 464.691  1.00290.39           C
ATOM   1065  O   ALA A 160     113.639 134.041 464.300  1.00290.39           O
ATOM   1066  N   ARG A 161     114.067 132.568 465.972  1.00163.80           N
ATOM   1067  CA  ARG A 161     113.307 133.237 466.996  0.60163.80           C
ATOM   1068  CB  ARG A 161     113.372 132.455 468.316  1.00163.80           C
ATOM   1069  CG  ARG A 161     112.824 131.030 468.177  1.00163.80           C
ATOM   1070  CD  ARG A 161     112.994 130.203 469.453  1.00163.80           C
ATOM   1071  NE  ARG A 161     112.452 128.835 469.214  1.00163.80           N
ATOM   1072  CZ  ARG A 161     112.010 128.094 470.272  1.00163.80           C
ATOM   1073  NH1 ARG A 161     111.990 128.647 471.520  1.00163.80           N
ATOM   1074  NH2 ARG A 161     111.594 126.807 470.089  1.00163.80           N
ATOM   1075  C   ARG A 161     113.786 134.634 467.268  1.00163.80           C
ATOM   1076  O   ARG A 161     113.014 135.585 467.156  1.00163.80           O
ATOM   1077  N   GLY A 162     115.083 134.811 467.579  1.00 99.26           N
ATOM   1078  CA  GLY A 162     115.565 136.107 467.981  0.60 99.26           C
ATOM   1079  C   GLY A 162     116.813 135.823 468.750  1.00 99.26           C
ATOM   1080  O   GLY A 162     117.612 134.981 468.343  1.00 99.26           O
ATOM   1081  N   ASN A 163     117.029 136.517 469.884  1.00244.22           N
ATOM   1082  CA  ASN A 163     118.214 136.229 470.634  0.82244.22           C
ATOM   1083  CB  ASN A 163     119.267 137.349 470.600  1.00244.22           C
ATOM   1084  CG  ASN A 163     120.608 136.739 470.989  1.00244.22           C
ATOM   1085  OD1 ASN A 163     121.538 137.445 471.377  1.00244.22           O
ATOM   1086  ND2 ASN A 163     120.724 135.389 470.853  1.00244.22           N
ATOM   1087  C   ASN A 163     117.799 135.997 472.054  1.00244.22           C
ATOM   1088  O   ASN A 163     116.618 136.083 472.386  1.00244.22           O
ATOM   1089  N   ASP A 164     118.769 135.659 472.928  1.00233.72           N
ATOM   1090  CA  ASP A 164     118.468 135.366 474.301  0.60233.72           C
ATOM   1091  CB  ASP A 164     119.586 134.536 474.970  1.00233.72           C
ATOM   1092  CG  ASP A 164     119.203 134.169 476.398  1.00233.72           C
ATOM   1093  OD1 ASP A 164     118.678 133.040 476.589  1.00233.72           O
ATOM   1094  OD2 ASP A 164     119.458 134.989 477.321  1.00233.72           O
ATOM   1095  C   ASP A 164     118.283 136.659 475.044  1.00233.72           C
ATOM   1096  O   ASP A 164     118.607 137.734 474.539  1.00233.72           O
ATOM   1097  N   GLY A 165     117.724 136.571 476.272  1.00 72.95           N
ATOM   1098  CA  GLY A 165     117.437 137.729 477.074  0.42 72.95           C
ATOM   1099  C   GLY A 165     118.639 138.137 477.865  1.00 72.95           C
ATOM   1100  O   GLY A 165     119.669 137.464 477.865  1.00 72.95           O
ATOM   1101  N   ALA A 166     118.512 139.291 478.554  1.00192.79           N
ATOM   1102  CA  ALA A 166     119.546 139.818 479.401  0.58192.79           C
ATOM   1103  CB  ALA A 166     119.595 141.354 479.430  1.00192.79           C
ATOM   1104  C   ALA A 166     119.273 139.319 480.789  1.00192.79           C
ATOM   1105  O   ALA A 166     118.266 138.655 481.030  1.00192.79           O
ATOM   1106  N   THR A 167     120.177 139.626 481.741  1.00280.67           N
ATOM   1107  CA  THR A 167     120.066 139.086 483.067  0.73280.67           C
ATOM   1108  CB  THR A 167     121.329 138.816 483.840  1.00280.67           C
ATOM   1109  OG1 THR A 167     121.091 137.922 484.916  1.00280.67           O
ATOM   1110  CG2 THR A 167     121.849 140.159 484.379  1.00280.67           C
ATOM   1111  C   THR A 167     118.789 139.292 483.819  1.00280.67           C
ATOM   1112  O   THR A 167     118.079 138.326 484.091  1.00280.67           O
ATOM   1113  N   GLY A 168     118.404 140.550 484.119  1.00116.40           N
ATOM   1114  CA  GLY A 168     117.190 140.725 484.869  0.21116.40           C
ATOM   1115  C   GLY A 168     117.414 141.785 485.904  1.00116.40           C
ATOM   1116  O   GLY A 168     118.220 142.697 485.724  1.00116.40           O
ATOM   1117  N   ALA A 169     116.669 141.677 487.023  1.00350.23           N
ATOM   1118  CA  ALA A 169     116.755 142.621 488.099  0.61350.23           C
ATOM   1119  CB  ALA A 169     116.463 144.124 487.921  1.00350.23           C
ATOM   1120  C   ALA A 169     116.669 142.039 489.473  1.00350.23           C
ATOM   1121  O   ALA A 169     116.439 140.844 489.636  1.00350.23           O
ATOM   1122  N   ALA A 170     116.890 142.868 490.508  1.00222.03           N
ATOM   1123  CA  ALA A 170     116.875 142.401 491.868  0.60222.03           C
ATOM   1124  CB  ALA A 170     117.735 143.274 492.798  1.00222.03           C
ATOM   1125  C   ALA A 170     115.478 142.431 492.433  1.00222.03           C
ATOM   1126  O   ALA A 170     114.550 142.951 491.814  1.00222.03           O
ATOM   1127  N   GLY A 171     115.315 141.848 493.648  1.00 71.17           N
ATOM   1128  CA  GLY A 171     114.047 141.777 494.330  0.83 71.17           C
ATOM   1129  C   GLY A 171     114.198 142.376 495.690  1.00 71.17           C
ATOM   1130  O   GLY A 171     115.087 143.191 495.912  1.00 71.17           O
ATOM   1131  N   PRO A 172     113.297 142.061 496.588  1.00145.44           N
ATOM   1132  CA  PRO A 172     113.384 142.584 497.926  0.28145.44           C
ATOM   1133  CD  PRO A 172     111.935 141.708 496.237  1.00145.44           C
ATOM   1134  CB  PRO A 172     111.999 142.363 498.547  1.00145.44           C
ATOM   1135  CG  PRO A 172     111.298 141.378 497.595  1.00145.44           C
ATOM   1136  C   PRO A 172     114.452 141.892 498.702  1.00145.44           C
ATOM   1137  O   PRO A 172     114.458 140.665 498.770  1.00145.44           O
ATOM   1138  N   HYP A 173     115.347 142.662 499.248  1.00320.09           N
ATOM   1139  CD  HYP A 173     115.635 144.004 498.822  1.00320.09           C
ATOM   1140  CA  HYP A 173     116.325 142.283 500.193  0.54320.09           C
ATOM   1141  CB  HYP A 173     117.655 142.863 499.672  1.00320.09           C
ATOM   1142  CG  HYP A 173     117.089 143.669 498.448  1.00320.09           C
ATOM   1143  OE  HYP A 173     117.183 142.867 497.272  1.00320.09           O
ATOM   1144  C   HYP A 173     116.326 140.902 500.767  1.00320.09           C
ATOM   1145  O   HYP A 173     116.772 139.984 500.093  1.00320.09           O
ATOM   1146  N   GLY A 174     115.863 140.729 502.030  1.00 64.98           N
ATOM   1147  CA  GLY A 174     116.169 139.511 502.737  0.84 64.98           C
ATOM   1148  C   GLY A 174     115.376 139.439 504.015  1.00 64.98           C
ATOM   1149  O   GLY A 174     114.578 140.308 504.360  1.00 64.98           O
ATOM   1150  N   PRO A 175     115.624 138.346 504.691  1.00213.09           N
ATOM   1151  CA  PRO A 175     114.998 138.028 505.962  0.42213.09           C
ATOM   1152  CD  PRO A 175     115.938 137.146 503.931  1.00213.09           C
ATOM   1153  CB  PRO A 175     115.265 136.534 506.156  1.00213.09           C
ATOM   1154  CG  PRO A 175     115.316 135.990 504.719  1.00213.09           C
ATOM   1155  C   PRO A 175     115.571 138.864 507.063  1.00213.09           C
ATOM   1156  O   PRO A 175     116.502 139.634 506.831  1.00213.09           O
ATOM   1157  N   THR A 176     114.989 138.715 508.267  1.00 72.46           N
ATOM   1158  CA  THR A 176     115.305 139.474 509.444  0.44 72.46           C
ATOM   1159  CB  THR A 176     114.028 139.996 510.053  1.00 72.46           C
ATOM   1160  OG1 THR A 176     113.402 140.932 509.188  1.00 72.46           O
ATOM   1161  CG2 THR A 176     114.279 140.603 511.438  1.00 72.46           C
ATOM   1162  C   THR A 176     115.902 138.559 510.479  1.00 72.46           C
ATOM   1163  O   THR A 176     115.644 137.357 510.481  1.00 72.46           O
ATOM   1164  N   GLY A 177     116.731 139.127 511.386  1.00 31.21           N
ATOM   1165  CA  GLY A 177     117.346 138.367 512.445  0.85 31.21           C
ATOM   1166  C   GLY A 177     116.396 138.280 513.601  1.00 31.21           C
ATOM   1167  O   GLY A 177     115.409 139.009 513.689  1.00 31.21           O
ATOM   1168  N   PRO A 178     116.701 137.362 514.483  1.00148.40           N
ATOM   1169  CA  PRO A 178     115.889 137.149 515.659  0.56148.40           C
ATOM   1170  CD  PRO A 178     117.307 136.119 514.034  1.00148.40           C
ATOM   1171  CB  PRO A 178     116.117 135.691 516.068  1.00148.40           C
ATOM   1172  CG  PRO A 178     117.371 135.258 515.302  1.00148.40           C
ATOM   1173  C   PRO A 178     116.255 138.146 516.719  1.00148.40           C
ATOM   1174  O   PRO A 178     117.071 139.031 516.474  1.00148.40           O
ATOM   1175  N   ALA A 179     115.619 138.022 517.900  1.00195.30           N
ATOM   1176  CA  ALA A 179     115.753 138.943 518.997  0.40195.30           C
ATOM   1177  CB  ALA A 179     114.616 138.765 520.021  1.00195.30           C
ATOM   1178  C   ALA A 179     117.062 138.792 519.723  1.00195.30           C
ATOM   1179  O   ALA A 179     117.856 137.896 519.440  1.00195.30           O
ATOM   1180  N   GLY A 180     117.304 139.728 520.679  1.00 86.51           N
ATOM   1181  CA  GLY A 180     118.546 139.864 521.402  0.38 86.51           C
ATOM   1182  C   GLY A 180     118.669 138.938 522.587  1.00 86.51           C
ATOM   1183  O   GLY A 180     117.737 138.287 523.059  1.00 86.51           O
ATOM   1184  N   PRO A 181     119.918 138.918 523.007  1.00362.35           N
ATOM   1185  CA  PRO A 181     120.414 138.142 524.125  0.85362.35           C
ATOM   1186  CD  PRO A 181     120.941 138.987 521.974  1.00362.35           C
ATOM   1187  CB  PRO A 181     121.833 137.678 523.800  1.00362.35           C
ATOM   1188  CG  PRO A 181     121.912 137.831 522.274  1.00362.35           C
ATOM   1189  C   PRO A 181     120.009 138.096 525.570  1.00362.35           C
ATOM   1190  O   PRO A 181     119.635 137.017 526.026  1.00362.35           O
ATOM   1191  N   HYP A 182     120.038 139.186 526.294  1.00343.26           N
ATOM   1192  CD  HYP A 182     120.182 140.503 525.735  1.00343.26           C
ATOM   1193  CA  HYP A 182     119.707 139.248 527.681  0.31343.26           C
ATOM   1194  CB  HYP A 182     118.395 139.958 527.482  1.00343.26           C
ATOM   1195  CG  HYP A 182     119.049 141.108 526.616  1.00343.26           C
ATOM   1196  OE  HYP A 182     118.141 141.914 525.863  1.00343.26           O
ATOM   1197  C   HYP A 182     120.689 139.979 528.549  1.00343.26           C
ATOM   1198  O   HYP A 182     120.456 140.045 529.754  1.00343.26           O
ATOM   1199  N   GLY A 183     121.784 140.526 527.991  1.00115.31           N
ATOM   1200  CA  GLY A 183     122.252 141.754 528.552  0.38115.31           C
ATOM   1201  C   GLY A 183     123.419 141.567 529.469  1.00115.31           C
ATOM   1202  O   GLY A 183     123.846 140.453 529.770  1.00115.31           O
ATOM   1203  N   PHE A 184     123.952 142.725 529.922  1.00148.28           N
ATOM   1204  CA  PHE A 184     125.047 142.827 530.845  0.43148.28           C
ATOM   1205  CB  PHE A 184     125.861 144.130 530.726  1.00148.28           C
ATOM   1206  CG  PHE A 184     126.883 143.927 529.665  1.00148.28           C
ATOM   1207  CD1 PHE A 184     128.085 143.365 530.028  1.00148.28           C
ATOM   1208  CD2 PHE A 184     126.674 144.265 528.348  1.00148.28           C
ATOM   1209  CE1 PHE A 184     129.072 143.146 529.101  1.00148.28           C
ATOM   1210  CE2 PHE A 184     127.661 144.048 527.414  1.00148.28           C
ATOM   1211  CZ  PHE A 184     128.861 143.490 527.789  1.00148.28           C
ATOM   1212  C   PHE A 184     124.490 142.737 532.223  1.00148.28           C
ATOM   1213  O   PHE A 184     123.279 142.604 532.387  1.00148.28           O
ATOM   1214  N   HYP A 185     125.318 142.774 533.240  1.00296.65           N
ATOM   1215  CD  HYP A 185     126.753 142.855 533.217  1.00296.65           C
ATOM   1216  CA  HYP A 185     124.885 142.602 534.569  0.33296.65           C
ATOM   1217  CB  HYP A 185     125.949 141.689 535.219  1.00296.65           C
ATOM   1218  CG  HYP A 185     126.874 141.518 533.962  1.00296.65           C
ATOM   1219  OE  HYP A 185     128.211 141.158 534.317  1.00296.65           O
ATOM   1220  C   HYP A 185     124.512 143.846 535.300  1.00296.65           C
ATOM   1221  O   HYP A 185     124.892 144.940 534.887  1.00296.65           O
ATOM   1222  N   GLY A 186     123.726 143.671 536.382  1.00 59.96           N
ATOM   1223  CA  GLY A 186     122.867 144.715 536.845  0.77 59.96           C
ATOM   1224  C   GLY A 186     123.438 145.363 538.064  1.00 59.96           C
ATOM   1225  O   GLY A 186     124.649 145.460 538.257  1.00 59.96           O
ATOM   1226  N   ALA A 187     122.502 145.839 538.906  1.00266.97           N
ATOM   1227  CA  ALA A 187     122.726 146.525 540.136  0.81266.97           C
ATOM   1228  CB  ALA A 187     122.294 147.994 540.345  1.00266.97           C
ATOM   1229  C   ALA A 187     122.954 145.676 541.330  1.00266.97           C
ATOM   1230  O   ALA A 187     123.091 144.458 541.227  1.00266.97           O
ATOM   1231  N   VAL A 188     123.020 146.316 542.511  1.00207.94           N
ATOM   1232  CA  VAL A 188     123.299 145.574 543.700  0.82207.94           C
ATOM   1233  CB  VAL A 188     124.684 145.882 544.190  1.00207.94           C
ATOM   1234  CG1 VAL A 188     124.796 147.004 545.232  1.00207.94           C
ATOM   1235  CG2 VAL A 188     125.722 144.793 543.877  1.00207.94           C
ATOM   1236  C   VAL A 188     122.285 145.975 544.731  1.00207.94           C
ATOM   1237  O   VAL A 188     121.484 146.882 544.508  1.00207.94           O
ATOM   1238  N   GLY A 189     122.277 145.277 545.886  1.00 75.67           N
ATOM   1239  CA  GLY A 189     121.312 145.542 546.917  0.55 75.67           C
ATOM   1240  C   GLY A 189     122.043 145.882 548.171  1.00 75.67           C
ATOM   1241  O   GLY A 189     123.265 145.765 548.245  1.00 75.67           O
ATOM   1242  N   ALA A 190     121.292 146.329 549.198  1.00362.99           N
ATOM   1243  CA  ALA A 190     121.916 146.681 550.435  0.32362.99           C
ATOM   1244  CB  ALA A 190     123.157 147.595 550.489  1.00362.99           C
ATOM   1245  C   ALA A 190     121.115 146.499 551.683  1.00362.99           C
ATOM   1246  O   ALA A 190     119.888 146.421 551.651  1.00362.99           O
ATOM   1247  N   LYS A 191     121.825 146.413 552.826  1.00317.72           N
ATOM   1248  CA  LYS A 191     121.204 146.261 554.111  0.84317.72           C
ATOM   1249  CB  LYS A 191     120.008 147.192 554.393  1.00317.72           C
ATOM   1250  CG  LYS A 191     120.361 148.673 554.592  1.00317.72           C
ATOM   1251  CD  LYS A 191     121.355 148.920 555.732  1.00317.72           C
ATOM   1252  CE  LYS A 191     121.482 150.395 556.131  1.00317.72           C
ATOM   1253  NZ  LYS A 191     120.350 150.793 557.001  1.00317.72           N
ATOM   1254  C   LYS A 191     120.705 144.863 554.263  1.00317.72           C
ATOM   1255  O   LYS A 191     120.794 144.041 553.354  1.00317.72           O
ATOM   1256  N   GLY A 192     120.179 144.577 555.471  1.00 97.11           N
ATOM   1257  CA  GLY A 192     119.654 143.287 555.808  0.38 97.11           C
ATOM   1258  C   GLY A 192     118.978 143.465 557.133  1.00 97.11           C
ATOM   1259  O   GLY A 192     118.566 144.570 557.481  1.00 97.11           O
ATOM   1260  N   GLU A 193     118.836 142.371 557.907  1.00281.21           N
ATOM   1261  CA  GLU A 193     118.178 142.464 559.180  0.15281.21           C
ATOM   1262  CB  GLU A 193     117.567 141.132 559.645  1.00281.21           C
ATOM   1263  CG  GLU A 193     116.600 141.287 560.819  1.00281.21           C
ATOM   1264  CD  GLU A 193     115.361 142.009 560.303  1.00281.21           C
ATOM   1265  OE1 GLU A 193     114.328 141.998 561.023  1.00281.21           O
ATOM   1266  OE2 GLU A 193     115.433 142.574 559.180  1.00281.21           O
ATOM   1267  C   GLU A 193     119.199 142.875 560.198  1.00281.21           C
ATOM   1268  O   GLU A 193     120.395 142.657 560.013  1.00281.21           O
ATOM   1269  N   ALA A 194     118.746 143.504 561.302  1.00222.53           N
ATOM   1270  CA  ALA A 194     119.658 143.921 562.329  0.85222.53           C
ATOM   1271  CB  ALA A 194     119.337 145.307 562.916  1.00222.53           C
ATOM   1272  C   ALA A 194     119.581 142.914 563.440  1.00222.53           C
ATOM   1273  O   ALA A 194     118.618 142.157 563.550  1.00222.53           O
ATOM   1274  N   GLY A 195     120.628 142.888 564.287  1.00 71.40           N
ATOM   1275  CA  GLY A 195     120.772 141.912 565.333  0.35 71.40           C
ATOM   1276  C   GLY A 195     120.000 142.270 566.569  1.00 71.40           C
ATOM   1277  O   GLY A 195     119.441 143.350 566.752  1.00 71.40           O
ATOM   1278  N   PRO A 196     119.995 141.250 567.390  1.00139.33           N
ATOM   1279  CA  PRO A 196     119.371 141.187 568.694  0.32139.33           C
ATOM   1280  CD  PRO A 196     120.346 139.930 566.896  1.00139.33           C
ATOM   1281  CB  PRO A 196     119.132 139.700 568.943  1.00139.33           C
ATOM   1282  CG  PRO A 196     120.232 139.016 568.123  1.00139.33           C
ATOM   1283  C   PRO A 196     120.336 141.719 569.714  1.00139.33           C
ATOM   1284  O   PRO A 196     121.385 142.247 569.345  1.00139.33           O
ATOM   1285  N   GLN A 197     119.971 141.567 571.003  1.00286.75           N
ATOM   1286  CA  GLN A 197     120.743 141.985 572.139  0.85286.75           C
ATOM   1287  CB  GLN A 197     120.011 142.590 573.355  1.00286.75           C
ATOM   1288  CG  GLN A 197     120.882 142.813 574.587  1.00286.75           C
ATOM   1289  CD  GLN A 197     119.978 143.404 575.657  1.00286.75           C
ATOM   1290  OE1 GLN A 197     119.151 144.271 575.379  1.00286.75           O
ATOM   1291  NE2 GLN A 197     120.120 142.907 576.915  1.00286.75           N
ATOM   1292  C   GLN A 197     122.091 141.354 572.317  1.00286.75           C
ATOM   1293  O   GLN A 197     122.326 140.234 571.864  1.00286.75           O
ATOM   1294  N   GLY A 198     123.024 142.079 572.969  1.00 51.12           N
ATOM   1295  CA  GLY A 198     124.348 141.567 573.185  0.37 51.12           C
ATOM   1296  C   GLY A 198     124.396 140.918 574.539  1.00 51.12           C
ATOM   1297  O   GLY A 198     123.376 140.618 575.157  1.00 51.12           O
ATOM   1298  N   PRO A 199     125.605 140.684 574.981  1.00136.59           N
ATOM   1299  CA  PRO A 199     125.873 140.072 576.262  0.44136.59           C
ATOM   1300  CD  PRO A 199     126.699 140.487 574.050  1.00136.59           C
ATOM   1301  CB  PRO A 199     127.280 139.473 576.133  1.00136.59           C
ATOM   1302  CG  PRO A 199     127.911 140.209 574.944  1.00136.59           C
ATOM   1303  C   PRO A 199     125.796 141.063 577.380  1.00136.59           C
ATOM   1304  O   PRO A 199     125.590 142.251 577.133  1.00136.59           O
ATOM   1305  N   ARG A 200     125.959 140.556 578.621  1.00999.99           N
ATOM   1306  CA  ARG A 200     125.880 141.324 579.833  0.72999.99           C
ATOM   1307  CB  ARG A 200     124.842 140.735 580.798  1.00999.99           C
ATOM   1308  CG  ARG A 200     125.110 139.258 581.101  1.00999.99           C
ATOM   1309  CD  ARG A 200     124.021 138.624 581.966  1.00999.99           C
ATOM   1310  NE  ARG A 200     124.243 137.150 582.002  1.00999.99           N
ATOM   1311  CZ  ARG A 200     124.321 136.499 583.199  1.00999.99           C
ATOM   1312  NH1 ARG A 200     124.333 137.214 584.361  1.00999.99           N
ATOM   1313  NH2 ARG A 200     124.381 135.135 583.232  1.00999.99           N
ATOM   1314  C   ARG A 200     127.216 141.289 580.496  1.00999.99           C
ATOM   1315  O   ARG A 200     128.147 140.642 580.020  1.00999.99           O
ATOM   1316  N   GLY A 201     127.340 142.022 581.618  1.00 43.71           N
ATOM   1317  CA  GLY A 201     128.590 142.112 582.310  0.65 43.71           C
ATOM   1318  C   GLY A 201     128.667 141.004 583.307  1.00 43.71           C
ATOM   1319  O   GLY A 201     128.066 139.945 583.134  1.00 43.71           O
ATOM   1320  N   SER A 202     129.434 141.244 584.389  1.00180.29           N
ATOM   1321  CA  SER A 202     129.668 140.246 585.391  0.18180.29           C
ATOM   1322  CB  SER A 202     131.138 139.789 585.405  1.00180.29           C
ATOM   1323  OG  SER A 202     131.333 138.732 586.333  1.00180.29           O
ATOM   1324  C   SER A 202     129.353 140.880 586.711  1.00180.29           C
ATOM   1325  O   SER A 202     128.720 141.934 586.764  1.00180.29           O
ATOM   1326  N   GLU A 203     129.772 140.239 587.820  1.00286.15           N
ATOM   1327  CA  GLU A 203     129.515 140.778 589.121  0.83286.15           C
ATOM   1328  CB  GLU A 203     129.302 139.871 590.352  1.00286.15           C
ATOM   1329  CG  GLU A 203     127.907 139.242 590.411  1.00286.15           C
ATOM   1330  CD  GLU A 203     127.844 138.381 591.664  1.00286.15           C
ATOM   1331  OE1 GLU A 203     126.752 137.814 591.940  1.00286.15           O
ATOM   1332  OE2 GLU A 203     128.887 138.278 592.362  1.00286.15           O
ATOM   1333  C   GLU A 203     129.876 142.216 589.314  1.00286.15           C
ATOM   1334  O   GLU A 203     130.861 142.700 588.759  1.00286.15           O
ATOM   1335  N   GLY A 204     129.058 142.944 590.103  1.00 60.33           N
ATOM   1336  CA  GLY A 204     129.276 144.351 590.294  0.83 60.33           C
ATOM   1337  C   GLY A 204     130.496 144.547 591.140  1.00 60.33           C
ATOM   1338  O   GLY A 204     130.957 143.661 591.858  1.00 60.33           O
ATOM   1339  N   PRO A 205     131.023 145.735 591.007  1.00318.52           N
ATOM   1340  CA  PRO A 205     132.219 146.138 591.713  0.69318.52           C
ATOM   1341  CD  PRO A 205     130.873 146.436 589.740  1.00318.52           C
ATOM   1342  CB  PRO A 205     132.642 147.438 591.021  1.00318.52           C
ATOM   1343  CG  PRO A 205     132.165 147.238 589.573  1.00318.52           C
ATOM   1344  C   PRO A 205     132.174 146.277 593.213  1.00318.52           C
ATOM   1345  O   PRO A 205     133.190 145.951 593.824  1.00318.52           O
ATOM   1346  N   GLN A 206     131.087 146.757 593.856  1.00273.67           N
ATOM   1347  CA  GLN A 206     131.179 146.857 595.293  0.65273.67           C
ATOM   1348  CB  GLN A 206     132.380 147.686 595.788  1.00273.67           C
ATOM   1349  CG  GLN A 206     132.733 147.402 597.253  1.00273.67           C
ATOM   1350  CD  GLN A 206     133.869 148.318 597.677  1.00273.67           C
ATOM   1351  OE1 GLN A 206     133.673 149.516 597.879  1.00273.67           O
ATOM   1352  NE2 GLN A 206     135.092 147.742 597.831  1.00273.67           N
ATOM   1353  C   GLN A 206     129.951 147.546 595.794  1.00273.67           C
ATOM   1354  O   GLN A 206     129.048 147.879 595.030  1.00273.67           O
ATOM   1355  N   GLY A 207     129.894 147.767 597.121  1.00 78.31           N
ATOM   1356  CA  GLY A 207     128.794 148.454 597.723  0.78 78.31           C
ATOM   1357  C   GLY A 207     129.352 149.181 598.912  1.00 78.31           C
ATOM   1358  O   GLY A 207     130.548 149.464 598.976  1.00 78.31           O
ATOM   1359  N   VAL A 208     128.481 149.498 599.891  1.00112.59           N
ATOM   1360  CA  VAL A 208     128.854 150.281 601.037  0.59112.59           C
ATOM   1361  CB  VAL A 208     127.738 151.209 601.414  1.00112.59           C
ATOM   1362  CG1 VAL A 208     126.532 150.327 601.775  1.00112.59           C
ATOM   1363  CG2 VAL A 208     128.182 152.139 602.555  1.00112.59           C
ATOM   1364  C   VAL A 208     129.132 149.395 602.219  1.00112.59           C
ATOM   1365  O   VAL A 208     128.516 148.343 602.383  1.00112.59           O
ATOM   1366  N   ARG A 209     130.099 149.813 603.068  1.00999.99           N
ATOM   1367  CA  ARG A 209     130.442 149.086 604.262  0.80999.99           C
ATOM   1368  CB  ARG A 209     131.914 149.272 604.667  1.00999.99           C
ATOM   1369  CG  ARG A 209     132.847 148.910 603.505  1.00999.99           C
ATOM   1370  CD  ARG A 209     134.338 149.026 603.825  1.00999.99           C
ATOM   1371  NE  ARG A 209     134.585 150.379 604.401  1.00999.99           N
ATOM   1372  CZ  ARG A 209     134.558 151.490 603.608  1.00999.99           C
ATOM   1373  NH1 ARG A 209     134.261 151.389 602.279  1.00999.99           N
ATOM   1374  NH2 ARG A 209     134.818 152.712 604.159  1.00999.99           N
ATOM   1375  C   ARG A 209     129.532 149.595 605.337  1.00999.99           C
ATOM   1376  O   ARG A 209     128.933 150.660 605.195  1.00999.99           O
ATOM   1377  N   GLY A 210     129.378 148.830 606.436  1.00 65.66           N
ATOM   1378  CA  GLY A 210     128.439 149.210 607.453  0.78 65.66           C
ATOM   1379  C   GLY A 210     129.129 149.955 608.544  1.00 65.66           C
ATOM   1380  O   GLY A 210     130.091 150.683 608.303  1.00 65.66           O
ATOM   1381  N   GLU A 211     128.639 149.791 609.799  1.00269.19           N
ATOM   1382  CA  GLU A 211     129.223 150.508 610.900  0.44269.19           C
ATOM   1383  CB  GLU A 211     128.473 151.821 611.179  1.00269.19           C
ATOM   1384  CG  GLU A 211     129.344 152.926 611.772  1.00269.19           C
ATOM   1385  CD  GLU A 211     128.443 154.128 612.019  1.00269.19           C
ATOM   1386  OE1 GLU A 211     127.692 154.507 611.081  1.00269.19           O
ATOM   1387  OE2 GLU A 211     128.487 154.677 613.152  1.00269.19           O
ATOM   1388  C   GLU A 211     129.105 149.664 612.144  1.00269.19           C
ATOM   1389  O   GLU A 211     128.259 148.775 612.235  1.00269.19           O
ATOM   1390  N   HYP A 212     129.983 149.904 613.085  1.00370.97           N
ATOM   1391  CD  HYP A 212     131.151 150.733 612.861  1.00370.97           C
ATOM   1392  CA  HYP A 212     129.962 149.374 614.417  0.84370.97           C
ATOM   1393  CB  HYP A 212     131.243 149.752 615.129  1.00370.97           C
ATOM   1394  CG  HYP A 212     131.432 151.091 614.340  1.00370.97           C
ATOM   1395  OE  HYP A 212     130.499 152.066 614.812  1.00370.97           O
ATOM   1396  C   HYP A 212     129.141 148.204 614.806  1.00370.97           C
ATOM   1397  O   HYP A 212     129.529 147.065 614.549  1.00370.97           O
ATOM   1398  N   GLY A 213     128.000 148.496 615.458  1.00 83.24           N
ATOM   1399  CA  GLY A 213     127.192 147.473 616.033  0.75 83.24           C
ATOM   1400  C   GLY A 213     126.798 147.950 617.396  1.00 83.24           C
ATOM   1401  O   GLY A 213     127.389 148.870 617.960  1.00 83.24           O
ATOM   1402  N   PRO A 214     125.786 147.321 617.916  1.00229.64           N
ATOM   1403  CA  PRO A 214     125.297 147.672 619.224  0.31229.64           C
ATOM   1404  CD  PRO A 214     124.698 146.930 617.029  1.00229.64           C
ATOM   1405  CB  PRO A 214     123.969 146.922 619.328  1.00229.64           C
ATOM   1406  CG  PRO A 214     123.430 146.970 617.890  1.00229.64           C
ATOM   1407  C   PRO A 214     126.228 147.333 620.361  1.00229.64           C
ATOM   1408  O   PRO A 214     126.744 146.219 620.428  1.00229.64           O
ATOM   1409  N   HYP A 215     126.442 148.319 621.202  1.00328.78           N
ATOM   1410  CD  HYP A 215     126.023 149.655 620.909  1.00328.78           C
ATOM   1411  CA  HYP A 215     127.086 148.303 622.478  0.77328.78           C
ATOM   1412  CB  HYP A 215     125.996 148.884 623.358  1.00328.78           C
ATOM   1413  CG  HYP A 215     125.405 149.909 622.318  1.00328.78           C
ATOM   1414  OE  HYP A 215     124.002 149.646 622.242  1.00328.78           O
ATOM   1415  C   HYP A 215     127.690 147.037 622.980  1.00328.78           C
ATOM   1416  O   HYP A 215     128.477 146.410 622.271  1.00328.78           O
ATOM   1417  N   GLY A 216     127.333 146.657 624.226  1.00 64.58           N
ATOM   1418  CA  GLY A 216     127.852 145.452 624.795  0.73 64.58           C
ATOM   1419  C   GLY A 216     127.342 145.324 626.203  1.00 64.58           C
ATOM   1420  O   GLY A 216     126.554 146.114 626.723  1.00 64.58           O
ATOM   1421  N   PRO A 217     127.843 144.271 626.778  1.00238.60           N
ATOM   1422  CA  PRO A 217     127.558 143.861 628.135  0.56238.60           C
ATOM   1423  CD  PRO A 217     128.146 143.148 625.918  1.00238.60           C
ATOM   1424  CB  PRO A 217     128.197 142.473 628.231  1.00238.60           C
ATOM   1425  CG  PRO A 217     128.040 141.907 626.811  1.00238.60           C
ATOM   1426  C   PRO A 217     128.092 144.815 629.157  1.00238.60           C
ATOM   1427  O   PRO A 217     128.976 145.609 628.839  1.00238.60           O
ATOM   1428  N   ALA A 218     127.538 144.753 630.391  1.00216.77           N
ATOM   1429  CA  ALA A 218     127.923 145.620 631.474  0.75216.77           C
ATOM   1430  CB  ALA A 218     126.974 146.805 631.702  1.00216.77           C
ATOM   1431  C   ALA A 218     127.895 144.802 632.733  1.00216.77           C
ATOM   1432  O   ALA A 218     127.591 143.611 632.703  1.00216.77           O
ATOM   1433  N   GLY A 219     128.248 145.426 633.878  1.00 92.02           N
ATOM   1434  CA  GLY A 219     128.317 144.717 635.128  0.21 92.02           C
ATOM   1435  C   GLY A 219     127.075 144.935 635.941  1.00 92.02           C
ATOM   1436  O   GLY A 219     126.003 145.240 635.420  1.00 92.02           O
ATOM   1437  N   ALA A 220     127.230 144.755 637.272  1.00241.74           N
ATOM   1438  CA  ALA A 220     126.171 144.893 638.232  0.61241.74           C
ATOM   1439  CB  ALA A 220     125.391 143.594 638.507  1.00241.74           C
ATOM   1440  C   ALA A 220     126.821 145.289 639.520  1.00241.74           C
ATOM   1441  O   ALA A 220     128.004 145.623 639.556  1.00241.74           O
ATOM   1442  N   ALA A 221     126.041 145.280 640.617  1.00317.54           N
ATOM   1443  CA  ALA A 221     126.538 145.674 641.901  0.72317.54           C
ATOM   1444  CB  ALA A 221     125.640 146.419 642.901  1.00317.54           C
ATOM   1445  C   ALA A 221     127.714 144.943 642.458  1.00317.54           C
ATOM   1446  O   ALA A 221     127.928 143.767 642.167  1.00317.54           O
ATOM   1447  N   GLY A 222     128.524 145.653 643.271  1.00 76.30           N
ATOM   1448  CA  GLY A 222     129.692 145.064 643.860  0.62 76.30           C
ATOM   1449  C   GLY A 222     129.393 144.654 645.273  1.00 76.30           C
ATOM   1450  O   GLY A 222     128.260 144.617 645.749  1.00 76.30           O
ATOM   1451  N   PRO A 223     130.493 144.377 645.918  1.00235.36           N
ATOM   1452  CA  PRO A 223     130.569 143.789 647.240  0.27235.36           C
ATOM   1453  CD  PRO A 223     131.716 145.073 645.550  1.00235.36           C
ATOM   1454  CB  PRO A 223     132.062 143.854 647.582  1.00235.36           C
ATOM   1455  CG  PRO A 223     132.559 145.097 646.826  1.00235.36           C
ATOM   1456  C   PRO A 223     129.735 144.379 648.342  1.00235.36           C
ATOM   1457  O   PRO A 223     128.743 143.738 648.685  1.00235.36           O
ATOM   1458  N   ALA A 224     130.091 145.571 648.881  1.00299.57           N
ATOM   1459  CA  ALA A 224     129.415 146.161 650.020  0.84299.57           C
ATOM   1460  CB  ALA A 224     128.716 145.183 650.986  1.00299.57           C
ATOM   1461  C   ALA A 224     130.484 146.816 650.834  1.00299.57           C
ATOM   1462  O   ALA A 224     131.611 146.989 650.375  1.00299.57           O
ATOM   1463  N   GLY A 225     130.140 147.208 652.076  1.00 94.92           N
ATOM   1464  CA  GLY A 225     131.105 147.816 652.948  0.53 94.92           C
ATOM   1465  C   GLY A 225     131.178 146.958 654.184  1.00 94.92           C
ATOM   1466  O   GLY A 225     130.442 145.979 654.301  1.00 94.92           O
ATOM   1467  N   ASN A 226     132.075 147.293 655.145  1.00243.74           N
ATOM   1468  CA  ASN A 226     132.215 146.455 656.310  0.69243.74           C
ATOM   1469  CB  ASN A 226     133.457 145.548 656.209  1.00243.74           C
ATOM   1470  CG  ASN A 226     134.672 146.449 656.018  1.00243.74           C
ATOM   1471  OD1 ASN A 226     135.444 146.683 656.947  1.00243.74           O
ATOM   1472  ND2 ASN A 226     134.843 146.973 654.774  1.00243.74           N
ATOM   1473  C   ASN A 226     132.387 147.263 657.566  1.00243.74           C
ATOM   1474  O   ASN A 226     133.227 148.160 657.604  1.00243.74           O
ATOM   1475  N   HYP A 227     131.609 147.017 658.605  1.00365.81           N
ATOM   1476  CD  HYP A 227     130.497 146.110 658.662  1.00365.81           C
ATOM   1477  CA  HYP A 227     131.797 147.590 659.887  0.85365.81           C
ATOM   1478  CB  HYP A 227     132.012 146.386 660.764  1.00365.81           C
ATOM   1479  CG  HYP A 227     130.904 145.504 660.062  1.00365.81           C
ATOM   1480  OE  HYP A 227     129.773 145.219 660.889  1.00365.81           O
ATOM   1481  C   HYP A 227     130.707 148.481 660.340  1.00365.81           C
ATOM   1482  O   HYP A 227     129.724 148.014 660.913  1.00365.81           O
ATOM   1483  N   GLY A 228     130.898 149.792 660.095  1.00132.47           N
ATOM   1484  CA  GLY A 228     130.410 150.767 661.014  0.54132.47           C
ATOM   1485  C   GLY A 228     131.409 150.872 662.120  1.00132.47           C
ATOM   1486  O   GLY A 228     132.589 151.116 661.875  1.00132.47           O
ATOM   1487  N   ALA A 229     130.960 150.698 663.377  1.00224.17           N
ATOM   1488  CA  ALA A 229     131.856 150.875 664.482  0.34224.17           C
ATOM   1489  CB  ALA A 229     131.690 152.236 665.175  1.00224.17           C
ATOM   1490  C   ALA A 229     131.595 149.809 665.492  1.00224.17           C
ATOM   1491  O   ALA A 229     130.823 148.881 665.253  1.00224.17           O
ATOM   1492  N   ASP A 230     132.299 149.903 666.640  1.00276.60           N
ATOM   1493  CA  ASP A 230     132.180 148.930 667.684  0.75276.60           C
ATOM   1494  CB  ASP A 230     133.440 148.244 668.242  1.00276.60           C
ATOM   1495  CG  ASP A 230     134.365 149.340 668.752  1.00276.60           C
ATOM   1496  OD1 ASP A 230     134.484 150.378 668.048  1.00276.60           O
ATOM   1497  OD2 ASP A 230     134.959 149.160 669.849  1.00276.60           O
ATOM   1498  C   ASP A 230     130.899 148.922 668.445  1.00276.60           C
ATOM   1499  O   ASP A 230     130.878 148.651 669.645  1.00276.60           O
ATOM   1500  N   GLY A 231     129.789 149.224 667.739  1.00115.95           N
ATOM   1501  CA  GLY A 231     128.481 149.190 668.320  0.38115.95           C
ATOM   1502  C   GLY A 231     128.514 150.035 669.563  1.00115.95           C
ATOM   1503  O   GLY A 231     129.145 151.090 669.582  1.00115.95           O
ATOM   1504  N   GLN A 232     127.828 149.589 670.643  1.00272.24           N
ATOM   1505  CA  GLN A 232     127.824 150.367 671.854  0.15272.24           C
ATOM   1506  CB  GLN A 232     126.714 151.423 671.864  1.00272.24           C
ATOM   1507  CG  GLN A 232     126.906 152.484 670.784  1.00272.24           C
ATOM   1508  CD  GLN A 232     125.587 153.221 670.633  1.00272.24           C
ATOM   1509  OE1 GLN A 232     125.212 154.051 671.459  1.00272.24           O
ATOM   1510  NE2 GLN A 232     124.857 152.885 669.536  1.00272.24           N
ATOM   1511  C   GLN A 232     127.555 149.485 673.042  1.00272.24           C
ATOM   1512  O   GLN A 232     126.635 148.671 673.031  1.00272.24           O
ATOM   1513  N   HYP A 233     128.376 149.618 674.053  1.00354.25           N
ATOM   1514  CD  HYP A 233     129.549 150.449 674.015  1.00354.25           C
ATOM   1515  CA  HYP A 233     128.263 149.018 675.341  0.68354.25           C
ATOM   1516  CB  HYP A 233     128.263 150.245 676.229  1.00354.25           C
ATOM   1517  CG  HYP A 233     129.361 151.052 675.448  1.00354.25           C
ATOM   1518  OE  HYP A 233     128.945 152.417 675.360  1.00354.25           O
ATOM   1519  C   HYP A 233     127.154 148.090 675.657  1.00354.25           C
ATOM   1520  O   HYP A 233     127.178 146.930 675.254  1.00354.25           O
ATOM   1521  N   GLY A 234     129.929 145.849   0.568  1.00107.32           N
ATOM   1522  CA  GLY A 234     128.914 145.034   1.144  0.38107.32           C
ATOM   1523  C   GLY A 234     128.683 145.534   2.531  1.00107.32           C
ATOM   1524  O   GLY A 234     129.430 146.371   3.036  1.00107.32           O
ATOM   1525  N   ALA A 235     127.624 145.023   3.186  1.00327.40           N
ATOM   1526  CA  ALA A 235     127.349 145.415   4.534  0.51327.40           C
ATOM   1527  CB  ALA A 235     126.065 146.190   4.907  1.00327.40           C
ATOM   1528  C   ALA A 235     128.147 144.741   5.604  1.00327.40           C
ATOM   1529  O   ALA A 235     128.598 143.612   5.433  1.00327.40           O
ATOM   1530  N   LYS A 236     128.311 145.430   6.751  1.00269.66           N
ATOM   1531  CA  LYS A 236     129.064 144.948   7.880  0.79269.66           C
ATOM   1532  CB  LYS A 236     128.795 145.838   9.094  1.00269.66           C
ATOM   1533  CG  LYS A 236     129.428 147.221   8.942  1.00269.66           C
ATOM   1534  CD  LYS A 236     128.720 148.266   9.796  1.00269.66           C
ATOM   1535  CE  LYS A 236     127.495 148.819   9.063  1.00269.66           C
ATOM   1536  NZ  LYS A 236     126.680 149.666   9.958  1.00269.66           N
ATOM   1537  C   LYS A 236     128.624 143.554   8.168  1.00269.66           C
ATOM   1538  O   LYS A 236     127.441 143.227   8.076  1.00269.66           O
ATOM   1539  N   GLY A 237     129.598 142.682   8.492  1.00131.68           N
ATOM   1540  CA  GLY A 237     129.273 141.314   8.741  0.79131.68           C
ATOM   1541  C   GLY A 237     129.995 140.838   9.931  1.00131.68           C
ATOM   1542  O   GLY A 237     131.220 140.905   9.975  1.00131.68           O
ATOM   1543  N   ALA A 238     129.202 140.325  10.894  1.00281.56           N
ATOM   1544  CA  ALA A 238     129.653 139.919  12.188  0.79281.56           C
ATOM   1545  CB  ALA A 238     131.164 139.675  12.388  1.00281.56           C
ATOM   1546  C   ALA A 238     129.247 141.069  13.011  1.00281.56           C
ATOM   1547  O   ALA A 238     128.146 141.594  12.844  1.00281.56           O
ATOM   1548  N   ASN A 239     130.128 141.446  13.941  1.00388.02           N
ATOM   1549  CA  ASN A 239     129.901 142.536  14.822  0.79388.02           C
ATOM   1550  CB  ASN A 239     128.504 143.182  15.026  1.00388.02           C
ATOM   1551  CG  ASN A 239     128.589 144.509  15.759  1.00388.02           C
ATOM   1552  OD1 ASN A 239     129.668 145.001  16.084  1.00388.02           O
ATOM   1553  ND2 ASN A 239     127.392 145.098  16.031  1.00388.02           N
ATOM   1554  C   ASN A 239     130.842 142.449  15.961  1.00388.02           C
ATOM   1555  O   ASN A 239     132.005 142.102  15.778  1.00388.02           O
ATOM   1556  N   GLY A 240     130.383 142.745  17.184  1.00120.49           N
ATOM   1557  CA  GLY A 240     131.274 142.517  18.276  0.79120.49           C
ATOM   1558  C   GLY A 240     130.429 142.250  19.474  1.00120.49           C
ATOM   1559  O   GLY A 240     129.447 142.949  19.720  1.00120.49           O
ATOM   1560  N   ALA A 241     130.801 141.229  20.270  1.00258.01           N
ATOM   1561  CA  ALA A 241     130.042 140.967  21.452  0.79258.01           C
ATOM   1562  CB  ALA A 241     129.074 139.776  21.350  1.00258.01           C
ATOM   1563  C   ALA A 241     130.985 140.625  22.542  1.00258.01           C
ATOM   1564  O   ALA A 241     132.089 140.132  22.312  1.00258.01           O
ATOM   1565  N   HYP A 242     130.564 140.901  23.738  1.00363.71           N
ATOM   1566  CD  HYP A 242     129.260 141.407  24.062  1.00363.71           C
ATOM   1567  CA  HYP A 242     131.279 140.563  24.898  0.79363.71           C
ATOM   1568  CB  HYP A 242     130.335 139.531  25.466  1.00363.71           C
ATOM   1569  CG  HYP A 242     129.058 140.442  25.288  1.00363.71           C
ATOM   1570  OE  HYP A 242     127.850 139.681  25.184  1.00363.71           O
ATOM   1571  C   HYP A 242     131.568 141.627  25.895  1.00363.71           C
ATOM   1572  O   HYP A 242     130.907 142.658  25.847  1.00363.71           O
ATOM   1573  N   GLY A 243     132.557 141.428  26.815  1.00 51.04           N
ATOM   1574  CA  GLY A 243     133.574 140.392  26.774  0.79 51.04           C
ATOM   1575  C   GLY A 243     133.254 139.302  27.786  1.00 51.04           C
ATOM   1576  O   GLY A 243     132.180 138.703  27.747  1.00 51.04           O
ATOM   1577  N   ILE A 244     134.207 139.023  28.719  1.00227.28           N
ATOM   1578  CA  ILE A 244     134.141 137.945  29.687  0.82227.28           C
ATOM   1579  CB  ILE A 244     135.405 137.132  29.805  1.00227.28           C
ATOM   1580  CG1 ILE A 244     136.590 137.857  30.461  1.00227.28           C
ATOM   1581  CG2 ILE A 244     135.550 136.032  28.741  1.00227.28           C
ATOM   1582  CD1 ILE A 244     137.635 136.891  31.021  1.00227.28           C
ATOM   1583  C   ILE A 244     133.958 138.533  31.070  1.00227.28           C
ATOM   1584  O   ILE A 244     134.207 139.712  31.301  1.00227.28           O
ATOM   1585  N   ALA A 245     133.469 137.706  32.023  1.00164.58           N
ATOM   1586  CA  ALA A 245     133.136 138.122  33.368  0.79164.58           C
ATOM   1587  CB  ALA A 245     131.756 137.719  33.924  1.00164.58           C
ATOM   1588  C   ALA A 245     134.141 138.590  34.373  1.00164.58           C
ATOM   1589  O   ALA A 245     133.888 139.567  35.071  1.00164.58           O
ATOM   1590  N   GLY A 246     135.301 137.939  34.537  1.00115.16           N
ATOM   1591  CA  GLY A 246     136.153 138.464  35.571  0.79115.16           C
ATOM   1592  C   GLY A 246     136.611 137.320  36.408  1.00115.16           C
ATOM   1593  O   GLY A 246     136.631 136.172  35.965  1.00115.16           O
ATOM   1594  N   ALA A 247     136.993 137.624  37.661  1.00238.15           N
ATOM   1595  CA  ALA A 247     137.506 136.610  38.528  0.79238.15           C
ATOM   1596  CB  ALA A 247     139.038 136.479  38.438  1.00238.15           C
ATOM   1597  C   ALA A 247     137.165 136.985  39.940  1.00238.15           C
ATOM   1598  O   ALA A 247     136.566 138.028  40.194  1.00238.15           O
ATOM   1599  N   HYP A 248     137.511 136.124  40.864  1.00356.23           N
ATOM   1600  CD  HYP A 248     137.990 134.796  40.615  1.00356.23           C
ATOM   1601  CA  HYP A 248     137.335 136.300  42.263  0.79356.23           C
ATOM   1602  CB  HYP A 248     136.840 134.917  42.760  1.00356.23           C
ATOM   1603  CG  HYP A 248     136.798 134.192  41.360  1.00356.23           C
ATOM   1604  OE  HYP A 248     135.581 134.499  40.674  1.00356.23           O
ATOM   1605  C   HYP A 248     138.597 136.879  42.811  1.00356.23           C
ATOM   1606  O   HYP A 248     139.606 136.176  42.801  1.00356.23           O
ATOM   1607  N   GLY A 249     138.614 138.169  43.233  1.00121.65           N
ATOM   1608  CA  GLY A 249     137.985 138.575  44.462  0.79121.65           C
ATOM   1609  C   GLY A 249     139.094 138.412  45.446  1.00121.65           C
ATOM   1610  O   GLY A 249     139.921 137.513  45.302  1.00121.65           O
ATOM   1611  N   PHE A 250     139.154 139.269  46.476  1.00 68.34           N
ATOM   1612  CA  PHE A 250     140.226 139.156  47.421  0.79 68.34           C
ATOM   1613  CB  PHE A 250     141.183 140.361  47.399  1.00 68.34           C
ATOM   1614  CG  PHE A 250     141.924 140.301  46.106  1.00 68.34           C
ATOM   1615  CD1 PHE A 250     141.279 140.572  44.922  1.00 68.34           C
ATOM   1616  CD2 PHE A 250     143.263 139.983  46.078  1.00 68.34           C
ATOM   1617  CE1 PHE A 250     141.956 140.518  43.727  1.00 68.34           C
ATOM   1618  CE2 PHE A 250     143.945 139.928  44.886  1.00 68.34           C
ATOM   1619  CZ  PHE A 250     143.292 140.194  43.707  1.00 68.34           C
ATOM   1620  C   PHE A 250     139.581 139.057  48.758  1.00 68.34           C
ATOM   1621  O   PHE A 250     138.357 139.104  48.869  1.00 68.34           O
ATOM   1622  N   HYP A 251     140.361 138.891  49.783  1.00284.62           N
ATOM   1623  CD  HYP A 251     141.783 138.694  49.755  1.00284.62           C
ATOM   1624  CA  HYP A 251     139.896 138.773  51.108  0.79284.62           C
ATOM   1625  CB  HYP A 251     140.755 137.637  51.718  1.00284.62           C
ATOM   1626  CG  HYP A 251     141.652 137.338  50.455  1.00284.62           C
ATOM   1627  OE  HYP A 251     142.925 136.773  50.782  1.00284.62           O
ATOM   1628  C   HYP A 251     139.982 140.124  51.717  1.00284.62           C
ATOM   1629  O   HYP A 251     141.085 140.656  51.841  1.00284.62           O
ATOM   1630  N   GLY A 252     138.832 140.699  52.095  1.00 51.63           N
ATOM   1631  CA  GLY A 252     138.776 142.098  52.338  0.79 51.63           C
ATOM   1632  C   GLY A 252     139.375 142.306  53.682  1.00 51.63           C
ATOM   1633  O   GLY A 252     140.220 141.532  54.127  1.00 51.63           O
ATOM   1634  N   ALA A 253     138.944 143.376  54.365  1.00181.24           N
ATOM   1635  CA  ALA A 253     139.517 143.697  55.632  0.79181.24           C
ATOM   1636  CB  ALA A 253     139.011 145.027  56.216  1.00181.24           C
ATOM   1637  C   ALA A 253     139.201 142.613  56.608  1.00181.24           C
ATOM   1638  O   ALA A 253     138.400 141.719  56.346  1.00181.24           O
ATOM   1639  N   ARG A 254     139.914 142.640  57.751  1.00198.60           N
ATOM   1640  CA  ARG A 254     139.716 141.692  58.806  0.79198.60           C
ATOM   1641  CB  ARG A 254     141.030 141.213  59.450  1.00198.60           C
ATOM   1642  CG  ARG A 254     141.962 142.354  59.862  1.00198.60           C
ATOM   1643  CD  ARG A 254     143.219 142.399  58.984  1.00198.60           C
ATOM   1644  NE  ARG A 254     142.809 142.636  57.570  1.00198.60           N
ATOM   1645  CZ  ARG A 254     143.731 142.556  56.566  1.00198.60           C
ATOM   1646  NH1 ARG A 254     145.021 142.203  56.842  1.00198.60           N
ATOM   1647  NH2 ARG A 254     143.364 142.828  55.280  1.00198.60           N
ATOM   1648  C   ARG A 254     138.876 142.338  59.864  1.00198.60           C
ATOM   1649  O   ARG A 254     138.757 143.562  59.925  1.00198.60           O
ATOM   1650  N   GLY A 255     138.250 141.503  60.720  1.00 34.51           N
ATOM   1651  CA  GLY A 255     137.335 141.978  61.717  0.93 34.51           C
ATOM   1652  C   GLY A 255     138.059 142.487  62.926  1.00 34.51           C
ATOM   1653  O   GLY A 255     139.272 142.372  63.093  1.00 34.51           O
ATOM   1654  N   PRO A 256     137.237 143.063  63.767  1.00201.59           N
ATOM   1655  CA  PRO A 256     137.718 143.625  64.998  1.00201.59           C
ATOM   1656  CD  PRO A 256     136.322 144.023  63.160  1.00201.59           C
ATOM   1657  CB  PRO A 256     137.226 145.063  65.144  1.00201.59           C
ATOM   1658  CG  PRO A 256     135.961 145.033  64.271  1.00201.59           C
ATOM   1659  C   PRO A 256     138.248 142.816  66.140  1.00201.59           C
ATOM   1660  O   PRO A 256     138.125 141.592  66.104  1.00201.59           O
ATOM   1661  N   SER A 257     138.860 143.456  67.155  1.00133.84           N
ATOM   1662  CA  SER A 257     139.391 142.725  68.274  0.87133.84           C
ATOM   1663  CB  SER A 257     140.515 143.460  69.024  1.00133.84           C
ATOM   1664  OG  SER A 257     141.541 143.845  68.123  1.00133.84           O
ATOM   1665  C   SER A 257     138.281 142.528  69.260  1.00133.84           C
ATOM   1666  O   SER A 257     137.111 142.706  68.926  1.00133.84           O
ATOM   1667  N   GLY A 258     138.620 142.138  70.511  1.00 67.21           N
ATOM   1668  CA  GLY A 258     137.576 141.887  71.463  0.86 67.21           C
ATOM   1669  C   GLY A 258     137.949 142.386  72.828  1.00 67.21           C
ATOM   1670  O   GLY A 258     139.050 142.842  73.131  1.00 67.21           O
ATOM   1671  N   PRO A 259     136.933 142.227  73.630  1.00144.97           N
ATOM   1672  CA  PRO A 259     136.868 142.581  75.031  0.96144.97           C
ATOM   1673  CD  PRO A 259     135.914 141.251  73.281  1.00144.97           C
ATOM   1674  CB  PRO A 259     135.453 142.185  75.444  1.00144.97           C
ATOM   1675  CG  PRO A 259     135.211 140.920  74.602  1.00144.97           C
ATOM   1676  C   PRO A 259     137.803 141.703  75.801  1.00144.97           C
ATOM   1677  O   PRO A 259     138.415 140.806  75.224  1.00144.97           O
ATOM   1678  N   GLN A 260     137.915 141.970  77.119  1.00233.45           N
ATOM   1679  CA  GLN A 260     138.722 141.199  78.020  0.92233.45           C
ATOM   1680  CB  GLN A 260     138.786 141.833  79.424  1.00233.45           C
ATOM   1681  CG  GLN A 260     139.321 143.271  79.401  1.00233.45           C
ATOM   1682  CD  GLN A 260     139.340 143.814  80.824  1.00233.45           C
ATOM   1683  OE1 GLN A 260     140.389 144.196  81.341  1.00233.45           O
ATOM   1684  NE2 GLN A 260     138.146 143.864  81.475  1.00233.45           N
ATOM   1685  C   GLN A 260     138.060 139.856  78.136  1.00233.45           C
ATOM   1686  O   GLN A 260     136.879 139.715  77.821  1.00233.45           O
ATOM   1687  N   GLY A 261     138.811 138.825  78.578  1.00 55.47           N
ATOM   1688  CA  GLY A 261     138.278 137.489  78.645  0.79 55.47           C
ATOM   1689  C   GLY A 261     137.447 137.323  79.883  1.00 55.47           C
ATOM   1690  O   GLY A 261     137.273 138.231  80.694  1.00 55.47           O
ATOM   1691  N   PRO A 262     136.955 136.113  80.008  1.00108.84           N
ATOM   1692  CA  PRO A 262     136.117 135.672  81.099  0.88108.84           C
ATOM   1693  CD  PRO A 262     137.566 134.992  79.314  1.00108.84           C
ATOM   1694  CB  PRO A 262     135.866 134.195  80.822  1.00108.84           C
ATOM   1695  CG  PRO A 262     137.173 133.758  80.139  1.00108.84           C
ATOM   1696  C   PRO A 262     136.911 135.826  82.356  1.00108.84           C
ATOM   1697  O   PRO A 262     138.123 136.020  82.268  1.00108.84           O
ATOM   1698  N   GLY A 263     136.253 135.774  83.537  1.00 67.52           N
ATOM   1699  CA  GLY A 263     136.997 135.959  84.748  0.79 67.52           C
ATOM   1700  C   GLY A 263     136.616 134.951  85.775  1.00 67.52           C
ATOM   1701  O   GLY A 263     135.443 134.613  85.931  1.00 67.52           O
ATOM   1702  N   GLY A 264     137.627 134.453  86.521  1.00170.71           N
ATOM   1703  CA  GLY A 264     137.352 133.498  87.551  0.86170.71           C
ATOM   1704  C   GLY A 264     138.633 133.156  88.274  1.00170.71           C
ATOM   1705  O   GLY A 264     139.667 133.640  87.817  1.00170.71           O
ATOM   1706  N   PRO A 265     138.724 132.372  89.358  1.00271.16           N
ATOM   1707  CA  PRO A 265     137.621 131.847  90.168  1.00271.16           C
ATOM   1708  CD  PRO A 265     139.787 131.381  89.260  1.00271.16           C
ATOM   1709  CB  PRO A 265     137.818 130.334  90.143  1.00271.16           C
ATOM   1710  CG  PRO A 265     139.346 130.202  90.135  1.00271.16           C
ATOM   1711  C   PRO A 265     137.830 132.344  91.599  1.00271.16           C
ATOM   1712  O   PRO A 265     138.812 133.048  91.830  1.00271.16           O
ATOM   1713  N   HYP A 266     136.941 132.013  92.532  1.00337.54           N
ATOM   1714  CD  HYP A 266     135.679 131.420  92.204  1.00337.54           C
ATOM   1715  CA  HYP A 266     137.038 132.150  93.968  0.82337.54           C
ATOM   1716  CB  HYP A 266     136.854 130.705  94.387  1.00337.54           C
ATOM   1717  CG  HYP A 266     135.725 130.346  93.342  1.00337.54           C
ATOM   1718  OE  HYP A 266     136.023 129.070  92.770  1.00337.54           O
ATOM   1719  C   HYP A 266     138.235 132.873  94.508  1.00337.54           C
ATOM   1720  O   HYP A 266     138.441 134.030  94.145  1.00337.54           O
ATOM   1721  N   GLY A 267     139.036 132.218  95.383  1.00 74.04           N
ATOM   1722  CA  GLY A 267     140.273 132.819  95.802  0.79 74.04           C
ATOM   1723  C   GLY A 267     140.619 132.368  97.195  1.00 74.04           C
ATOM   1724  O   GLY A 267     140.065 131.412  97.737  1.00 74.04           O
ATOM   1725  N   PRO A 268     141.576 133.073  97.752  1.00228.84           N
ATOM   1726  CA  PRO A 268     142.071 132.810  99.087  0.79228.84           C
ATOM   1727  CD  PRO A 268     142.607 133.657  96.909  1.00228.84           C
ATOM   1728  CB  PRO A 268     143.412 133.537  99.169  1.00228.84           C
ATOM   1729  CG  PRO A 268     143.906 133.536  97.716  1.00228.84           C
ATOM   1730  C   PRO A 268     141.095 133.327 100.092  1.00228.84           C
ATOM   1731  O   PRO A 268     140.098 133.931  99.700  1.00228.84           O
ATOM   1732  N   LYS A 269     141.353 133.088 101.396  1.00276.95           N
ATOM   1733  CA  LYS A 269     140.411 133.501 102.392  0.79276.95           C
ATOM   1734  CB  LYS A 269     139.717 132.328 103.100  1.00276.95           C
ATOM   1735  CG  LYS A 269     140.682 131.424 103.873  1.00276.95           C
ATOM   1736  CD  LYS A 269     141.729 130.769 102.970  1.00276.95           C
ATOM   1737  CE  LYS A 269     142.646 129.783 103.699  1.00276.95           C
ATOM   1738  NZ  LYS A 269     143.590 129.170 102.738  1.00276.95           N
ATOM   1739  C   LYS A 269     141.089 134.262 103.490  1.00276.95           C
ATOM   1740  O   LYS A 269     142.188 134.794 103.332  1.00276.95           O
ATOM   1741  N   GLY A 270     140.393 134.324 104.650  1.00 76.61           N
ATOM   1742  CA  GLY A 270     140.819 135.064 105.807  0.79 76.61           C
ATOM   1743  C   GLY A 270     141.685 134.218 106.676  1.00 76.61           C
ATOM   1744  O   GLY A 270     142.228 133.197 106.258  1.00 76.61           O
ATOM   1745  N   ASN A 271     141.829 134.673 107.935  1.00224.29           N
ATOM   1746  CA  ASN A 271     142.667 134.037 108.906  0.83224.29           C
ATOM   1747  CB  ASN A 271     143.929 134.862 109.219  1.00224.29           C
ATOM   1748  CG  ASN A 271     143.470 136.223 109.737  1.00224.29           C
ATOM   1749  OD1 ASN A 271     142.305 136.591 109.597  1.00224.29           O
ATOM   1750  ND2 ASN A 271     144.407 137.003 110.338  1.00224.29           N
ATOM   1751  C   ASN A 271     141.895 133.941 110.182  1.00224.29           C
ATOM   1752  O   ASN A 271     140.686 134.168 110.212  1.00224.29           O
ATOM   1753  N   SER A 272     142.595 133.576 111.275  1.00163.85           N
ATOM   1754  CA  SER A 272     141.959 133.458 112.554  0.79163.85           C
ATOM   1755  CB  SER A 272     142.847 132.740 113.586  1.00163.85           C
ATOM   1756  OG  SER A 272     142.184 132.642 114.837  1.00163.85           O
ATOM   1757  C   SER A 272     141.652 134.848 113.016  1.00163.85           C
ATOM   1758  O   SER A 272     142.360 135.797 112.680  1.00163.85           O
ATOM   1759  N   GLY A 273     140.566 135.001 113.798  1.00 69.43           N
ATOM   1760  CA  GLY A 273     140.119 136.310 114.181  0.79 69.43           C
ATOM   1761  C   GLY A 273     140.495 136.635 115.585  1.00 69.43           C
ATOM   1762  O   GLY A 273     141.567 136.293 116.081  1.00 69.43           O
ATOM   1763  N   GLU A 274     139.556 137.351 116.232  1.00242.24           N
ATOM   1764  CA  GLU A 274     139.650 137.853 117.568  1.00242.24           C
ATOM   1765  CB  GLU A 274     138.486 138.824 117.848  1.00242.24           C
ATOM   1766  CG  GLU A 274     138.351 139.308 119.290  1.00242.24           C
ATOM   1767  CD  GLU A 274     137.258 140.367 119.305  1.00242.24           C
ATOM   1768  OE1 GLU A 274     136.921 140.859 120.414  1.00242.24           O
ATOM   1769  OE2 GLU A 274     136.748 140.699 118.201  1.00242.24           O
ATOM   1770  C   GLU A 274     139.607 136.707 118.514  1.00242.24           C
ATOM   1771  O   GLU A 274     139.172 135.605 118.189  1.00242.24           O
ATOM   1772  N   HYP A 275     140.146 136.958 119.669  1.00303.41           N
ATOM   1773  CD  HYP A 275     140.954 138.107 119.953  1.00303.41           C
ATOM   1774  CA  HYP A 275     140.166 136.071 120.773  0.86303.41           C
ATOM   1775  CB  HYP A 275     141.613 136.199 121.318  1.00303.41           C
ATOM   1776  CG  HYP A 275     142.166 137.226 120.259  1.00303.41           C
ATOM   1777  OE  HYP A 275     142.619 136.541 119.088  1.00303.41           O
ATOM   1778  C   HYP A 275     139.033 136.435 121.675  1.00303.41           C
ATOM   1779  O   HYP A 275     138.522 137.548 121.564  1.00303.41           O
ATOM   1780  N   GLY A 276     138.609 135.517 122.560  1.00 47.16           N
ATOM   1781  CA  GLY A 276     137.306 135.650 123.140  0.86 47.16           C
ATOM   1782  C   GLY A 276     137.352 136.741 124.161  1.00 47.16           C
ATOM   1783  O   GLY A 276     138.422 137.228 124.523  1.00 47.16           O
ATOM   1784  N   ALA A 277     136.163 137.151 124.650  1.00301.20           N
ATOM   1785  CA  ALA A 277     136.071 138.207 125.615  1.00301.20           C
ATOM   1786  CB  ALA A 277     135.695 139.644 125.198  1.00301.20           C
ATOM   1787  C   ALA A 277     135.846 137.792 127.036  1.00301.20           C
ATOM   1788  O   ALA A 277     134.983 136.968 127.332  1.00301.20           O
ATOM   1789  N   HYP A 278     136.670 138.373 127.872  1.00330.77           N
ATOM   1790  CD  HYP A 278     137.636 139.322 127.390  1.00330.77           C
ATOM   1791  CA  HYP A 278     136.762 138.315 129.297  0.96330.77           C
ATOM   1792  CB  HYP A 278     136.498 139.755 129.656  1.00330.77           C
ATOM   1793  CG  HYP A 278     137.435 140.358 128.548  1.00330.77           C
ATOM   1794  OE  HYP A 278     136.894 141.582 128.044  1.00330.77           O
ATOM   1795  C   HYP A 278     136.110 137.277 130.173  1.00330.77           C
ATOM   1796  O   HYP A 278     135.077 136.708 129.830  1.00330.77           O
ATOM   1797  N   GLY A 279     136.725 137.043 131.352  1.00 47.27           N
ATOM   1798  CA  GLY A 279     136.315 135.989 132.232  0.79 47.27           C
ATOM   1799  C   GLY A 279     135.248 136.467 133.160  1.00 47.27           C
ATOM   1800  O   GLY A 279     134.980 137.662 133.279  1.00 47.27           O
ATOM   1801  N   SER A 280     134.626 135.495 133.857  1.00298.45           N
ATOM   1802  CA  SER A 280     133.627 135.759 134.846  0.79298.45           C
ATOM   1803  CB  SER A 280     132.151 136.039 134.489  1.00298.45           C
ATOM   1804  OG  SER A 280     131.400 136.307 135.665  1.00298.45           O
ATOM   1805  C   SER A 280     133.975 135.206 136.177  1.00298.45           C
ATOM   1806  O   SER A 280     134.749 134.256 136.233  1.00298.45           O
ATOM   1807  N   LYS A 281     133.382 135.754 137.259  1.00337.53           N
ATOM   1808  CA  LYS A 281     133.741 135.418 138.612  0.79337.53           C
ATOM   1809  CB  LYS A 281     133.147 136.241 139.775  1.00337.53           C
ATOM   1810  CG  LYS A 281     133.439 137.737 139.628  1.00337.53           C
ATOM   1811  CD  LYS A 281     132.653 138.612 140.607  1.00337.53           C
ATOM   1812  CE  LYS A 281     131.139 138.564 140.388  1.00337.53           C
ATOM   1813  NZ  LYS A 281     130.458 139.428 141.378  1.00337.53           N
ATOM   1814  C   LYS A 281     134.223 134.025 138.870  1.00337.53           C
ATOM   1815  O   LYS A 281     133.542 133.049 138.560  1.00337.53           O
ATOM   1816  N   GLY A 282     135.440 133.911 139.435  1.00 66.72           N
ATOM   1817  CA  GLY A 282     136.058 132.637 139.626  0.79 66.72           C
ATOM   1818  C   GLY A 282     135.325 131.957 140.732  1.00 66.72           C
ATOM   1819  O   GLY A 282     134.405 132.514 141.328  1.00 66.72           O
ATOM   1820  N   ASP A 283     135.729 130.707 141.017  1.00256.06           N
ATOM   1821  CA  ASP A 283     135.059 129.914 141.996  0.91256.06           C
ATOM   1822  CB  ASP A 283     134.327 128.614 141.605  1.00256.06           C
ATOM   1823  CG  ASP A 283     133.023 128.990 140.916  1.00256.06           C
ATOM   1824  OD1 ASP A 283     133.040 129.940 140.089  1.00256.06           O
ATOM   1825  OD2 ASP A 283     131.987 128.343 141.225  1.00256.06           O
ATOM   1826  C   ASP A 283     135.387 130.102 143.432  1.00256.06           C
ATOM   1827  O   ASP A 283     136.223 130.922 143.810  1.00256.06           O
ATOM   1828  N   THR A 284     134.661 129.334 144.264  1.00234.09           N
ATOM   1829  CA  THR A 284     134.830 129.313 145.681  0.79234.09           C
ATOM   1830  CB  THR A 284     134.541 130.544 146.508  1.00234.09           C
ATOM   1831  OG1 THR A 284     134.856 130.321 147.874  1.00234.09           O
ATOM   1832  CG2 THR A 284     133.047 130.896 146.356  1.00234.09           C
ATOM   1833  C   THR A 284     134.726 127.945 146.276  1.00234.09           C
ATOM   1834  O   THR A 284     134.091 127.071 145.689  1.00234.09           O
ATOM   1835  N   GLY A 285     135.337 127.697 147.450  1.00 88.62           N
ATOM   1836  CA  GLY A 285     135.239 126.364 147.977  0.93 88.62           C
ATOM   1837  C   GLY A 285     135.577 126.385 149.429  1.00 88.62           C
ATOM   1838  O   GLY A 285     135.809 127.440 150.012  1.00 88.62           O
ATOM   1839  N   ALA A 286     135.570 125.197 150.063  1.00246.10           N
ATOM   1840  CA  ALA A 286     135.959 125.116 151.438  1.00246.10           C
ATOM   1841  CB  ALA A 286     137.252 125.887 151.759  1.00246.10           C
ATOM   1842  C   ALA A 286     134.882 125.707 152.272  1.00246.10           C
ATOM   1843  O   ALA A 286     133.909 126.275 151.779  1.00246.10           O
ATOM   1844  N   LYS A 287     135.055 125.538 153.589  1.00327.64           N
ATOM   1845  CA  LYS A 287     134.170 126.075 154.570  0.95327.64           C
ATOM   1846  CB  LYS A 287     133.306 125.010 155.266  1.00327.64           C
ATOM   1847  CG  LYS A 287     132.090 125.567 156.015  1.00327.64           C
ATOM   1848  CD  LYS A 287     130.903 125.868 155.090  1.00327.64           C
ATOM   1849  CE  LYS A 287     131.112 126.996 154.075  1.00327.64           C
ATOM   1850  NZ  LYS A 287     131.051 128.318 154.736  1.00327.64           N
ATOM   1851  C   LYS A 287     135.111 126.599 155.599  1.00327.64           C
ATOM   1852  O   LYS A 287     136.047 127.331 155.277  1.00327.64           O
ATOM   1853  N   GLY A 288     134.902 126.229 156.874  1.00 79.95           N
ATOM   1854  CA  GLY A 288     135.816 126.692 157.872  1.00 79.95           C
ATOM   1855  C   GLY A 288     136.038 125.600 158.874  1.00 79.95           C
ATOM   1856  O   GLY A 288     135.623 124.456 158.691  1.00 79.95           O
ATOM   1857  N   GLU A 289     136.729 125.963 159.972  1.00251.85           N
ATOM   1858  CA  GLU A 289     137.060 125.085 161.059  0.89251.85           C
ATOM   1859  CB  GLU A 289     138.539 125.197 161.479  1.00251.85           C
ATOM   1860  CG  GLU A 289     138.957 126.638 161.784  1.00251.85           C
ATOM   1861  CD  GLU A 289     139.082 127.379 160.460  1.00251.85           C
ATOM   1862  OE1 GLU A 289     139.924 126.948 159.627  1.00251.85           O
ATOM   1863  OE2 GLU A 289     138.341 128.378 160.261  1.00251.85           O
ATOM   1864  C   GLU A 289     136.223 125.540 162.218  1.00251.85           C
ATOM   1865  O   GLU A 289     135.326 126.359 162.021  1.00251.85           O
ATOM   1866  N   HYP A 290     136.427 125.049 163.418  1.00312.32           N
ATOM   1867  CD  HYP A 290     137.224 123.908 163.774  1.00312.32           C
ATOM   1868  CA  HYP A 290     135.716 125.494 164.558  1.00312.32           C
ATOM   1869  CB  HYP A 290     135.379 124.219 165.361  1.00312.32           C
ATOM   1870  CG  HYP A 290     136.003 123.179 164.358  1.00312.32           C
ATOM   1871  OE  HYP A 290     136.346 121.941 164.985  1.00312.32           O
ATOM   1872  C   HYP A 290     136.397 126.636 165.239  1.00312.32           C
ATOM   1873  O   HYP A 290     137.620 126.635 165.370  1.00312.32           O
ATOM   1874  N   GLY A 291     135.586 127.632 165.648  1.00 36.91           N
ATOM   1875  CA  GLY A 291     136.040 128.964 165.918  0.79 36.91           C
ATOM   1876  C   GLY A 291     136.307 129.097 167.374  1.00 36.91           C
ATOM   1877  O   GLY A 291     136.991 128.284 167.992  1.00 36.91           O
ATOM   1878  N   PRO A 292     135.777 130.155 167.915  1.00203.65           N
ATOM   1879  CA  PRO A 292     135.940 130.436 169.311  0.79203.65           C
ATOM   1880  CD  PRO A 292     135.462 131.340 167.137  1.00203.65           C
ATOM   1881  CB  PRO A 292     135.324 131.822 169.497  1.00203.65           C
ATOM   1882  CG  PRO A 292     135.573 132.499 168.134  1.00203.65           C
ATOM   1883  C   PRO A 292     135.290 129.349 170.083  1.00203.65           C
ATOM   1884  O   PRO A 292     134.217 128.890 169.700  1.00203.65           O
ATOM   1885  N   VAL A 293     135.959 128.907 171.161  1.00204.80           N
ATOM   1886  CA  VAL A 293     135.385 127.917 172.006  0.84204.80           C
ATOM   1887  CB  VAL A 293     136.373 127.039 172.731  1.00204.80           C
ATOM   1888  CG1 VAL A 293     137.160 126.106 171.802  1.00204.80           C
ATOM   1889  CG2 VAL A 293     136.846 127.609 174.076  1.00204.80           C
ATOM   1890  C   VAL A 293     134.634 128.710 173.009  1.00204.80           C
ATOM   1891  O   VAL A 293     134.696 129.938 173.014  1.00204.80           O
ATOM   1892  N   GLY A 294     133.887 128.031 173.884  1.00 44.65           N
ATOM   1893  CA  GLY A 294     133.063 128.751 174.795  0.79 44.65           C
ATOM   1894  C   GLY A 294     133.922 129.564 175.714  1.00 44.65           C
ATOM   1895  O   GLY A 294     135.149 129.547 175.630  1.00 44.65           O
ATOM   1896  N   VAL A 295     133.259 130.306 176.626  1.00239.41           N
ATOM   1897  CA  VAL A 295     133.907 131.184 177.561  0.79239.41           C
ATOM   1898  CB  VAL A 295     133.362 132.591 177.455  1.00239.41           C
ATOM   1899  CG1 VAL A 295     131.929 132.773 177.976  1.00239.41           C
ATOM   1900  CG2 VAL A 295     134.445 133.674 177.337  1.00239.41           C
ATOM   1901  C   VAL A 295     133.664 130.583 178.911  1.00239.41           C
ATOM   1902  O   VAL A 295     133.427 129.381 179.018  1.00239.41           O
ATOM   1903  N   GLN A 296     133.742 131.384 179.985  1.00251.34           N
ATOM   1904  CA  GLN A 296     133.643 130.842 181.313  0.79251.34           C
ATOM   1905  CB  GLN A 296     134.526 131.627 182.285  1.00251.34           C
ATOM   1906  CG  GLN A 296     135.985 131.669 181.839  1.00251.34           C
ATOM   1907  CD  GLN A 296     136.646 132.815 182.587  1.00251.34           C
ATOM   1908  OE1 GLN A 296     136.512 132.946 183.802  1.00251.34           O
ATOM   1909  NE2 GLN A 296     137.351 133.693 181.824  1.00251.34           N
ATOM   1910  C   GLN A 296     132.245 130.962 181.838  1.00251.34           C
ATOM   1911  O   GLN A 296     131.381 131.589 181.226  1.00251.34           O
ATOM   1912  N   GLY A 297     132.001 130.322 183.006  1.00 76.55           N
ATOM   1913  CA  GLY A 297     130.708 130.344 183.635  0.86 76.55           C
ATOM   1914  C   GLY A 297     130.686 131.346 184.776  1.00 76.55           C
ATOM   1915  O   GLY A 297     131.594 132.148 184.987  1.00 76.55           O
ATOM   1916  N   PRO A 298     129.593 131.242 185.505  1.00308.23           N
ATOM   1917  CA  PRO A 298     129.121 132.152 186.546  1.00308.23           C
ATOM   1918  CD  PRO A 298     128.588 130.266 185.126  1.00308.23           C
ATOM   1919  CB  PRO A 298     127.780 131.553 186.986  1.00308.23           C
ATOM   1920  CG  PRO A 298     127.290 130.779 185.750  1.00308.23           C
ATOM   1921  C   PRO A 298     129.947 132.549 187.740  1.00308.23           C
ATOM   1922  O   PRO A 298     130.333 133.715 187.812  1.00308.23           O
ATOM   1923  N   HYP A 299     130.240 131.664 188.639  1.00342.60           N
ATOM   1924  CD  HYP A 299     129.982 130.273 188.468  1.00342.60           C
ATOM   1925  CA  HYP A 299     130.960 131.867 189.846  1.00342.60           C
ATOM   1926  CB  HYP A 299     132.200 131.083 189.507  1.00342.60           C
ATOM   1927  CG  HYP A 299     131.397 129.831 188.956  1.00342.60           C
ATOM   1928  OE  HYP A 299     132.060 129.257 187.835  1.00342.60           O
ATOM   1929  C   HYP A 299     130.215 131.113 190.895  1.00342.60           C
ATOM   1930  O   HYP A 299     128.987 131.187 190.944  1.00342.60           O
ATOM   1931  N   GLY A 300     130.961 130.321 191.689  1.00 38.00           N
ATOM   1932  CA  GLY A 300     130.419 129.090 192.181  1.00 38.00           C
ATOM   1933  C   GLY A 300     129.865 129.310 193.558  1.00 38.00           C
ATOM   1934  O   GLY A 300     129.826 130.427 194.070  1.00 38.00           O
ATOM   1935  N   PRO A 301     129.422 128.229 194.156  1.00203.04           N
ATOM   1936  CA  PRO A 301     128.873 128.310 195.489  0.79203.04           C
ATOM   1937  CD  PRO A 301     128.771 127.197 193.369  1.00203.04           C
ATOM   1938  CB  PRO A 301     128.031 127.045 195.652  1.00203.04           C
ATOM   1939  CG  PRO A 301     127.577 126.741 194.216  1.00203.04           C
ATOM   1940  C   PRO A 301     129.950 128.439 196.524  1.00203.04           C
ATOM   1941  O   PRO A 301     131.073 128.002 196.278  1.00203.04           O
ATOM   1942  N   ALA A 302     129.627 129.071 197.674  1.00 74.88           N
ATOM   1943  CA  ALA A 302     130.612 129.335 198.684  0.84 74.88           C
ATOM   1944  CB  ALA A 302     130.068 130.245 199.799  1.00 74.88           C
ATOM   1945  C   ALA A 302     131.126 128.121 199.399  1.00 74.88           C
ATOM   1946  O   ALA A 302     132.321 127.864 199.381  1.00 74.88           O
ATOM   1947  N   GLY A 303     130.279 127.282 200.022  1.00 98.17           N
ATOM   1948  CA  GLY A 303     130.906 126.241 200.798  0.79 98.17           C
ATOM   1949  C   GLY A 303     129.890 125.629 201.701  1.00 98.17           C
ATOM   1950  O   GLY A 303     128.719 126.007 201.698  1.00 98.17           O
ATOM   1951  N   GLU A 304     130.343 124.649 202.508  1.00248.75           N
ATOM   1952  CA  GLU A 304     129.462 123.961 203.400  0.82248.75           C
ATOM   1953  CB  GLU A 304     129.551 122.436 203.216  1.00248.75           C
ATOM   1954  CG  GLU A 304     130.960 121.886 203.451  1.00248.75           C
ATOM   1955  CD  GLU A 304     130.971 120.429 203.010  1.00248.75           C
ATOM   1956  OE1 GLU A 304     131.969 119.723 203.318  1.00248.75           O
ATOM   1957  OE2 GLU A 304     129.985 120.005 202.349  1.00248.75           O
ATOM   1958  C   GLU A 304     129.839 124.322 204.799  1.00248.75           C
ATOM   1959  O   GLU A 304     130.983 124.164 205.213  1.00248.75           O
ATOM   1960  N   GLU A 305     128.842 124.765 205.580  1.00322.33           N
ATOM   1961  CA  GLU A 305     129.035 125.269 206.908  0.79322.33           C
ATOM   1962  CB  GLU A 305     127.984 126.234 207.489  1.00322.33           C
ATOM   1963  CG  GLU A 305     126.562 125.736 207.207  1.00322.33           C
ATOM   1964  CD  GLU A 305     125.563 126.785 207.674  1.00322.33           C
ATOM   1965  OE1 GLU A 305     125.475 127.020 208.909  1.00322.33           O
ATOM   1966  OE2 GLU A 305     124.874 127.368 206.795  1.00322.33           O
ATOM   1967  C   GLU A 305     130.004 124.566 207.810  1.00322.33           C
ATOM   1968  O   GLU A 305     130.339 123.400 207.607  1.00322.33           O
ATOM   1969  N   GLY A 306     130.495 125.302 208.832  1.00 71.46           N
ATOM   1970  CA  GLY A 306     131.530 124.837 209.718  0.79 71.46           C
ATOM   1971  C   GLY A 306     131.034 123.771 210.643  1.00 71.46           C
ATOM   1972  O   GLY A 306     129.838 123.506 210.759  1.00 71.46           O
ATOM   1973  N   LYS A 307     132.012 123.131 211.320  1.00241.88           N
ATOM   1974  CA  LYS A 307     131.800 122.074 212.269  0.92241.88           C
ATOM   1975  CB  LYS A 307     133.006 121.105 212.352  1.00241.88           C
ATOM   1976  CG  LYS A 307     132.807 119.953 213.343  1.00241.88           C
ATOM   1977  CD  LYS A 307     133.953 118.932 213.378  1.00241.88           C
ATOM   1978  CE  LYS A 307     135.314 119.551 213.711  1.00241.88           C
ATOM   1979  NZ  LYS A 307     136.309 118.489 213.988  1.00241.88           N
ATOM   1980  C   LYS A 307     131.622 122.704 213.620  1.00241.88           C
ATOM   1981  O   LYS A 307     131.773 123.915 213.779  1.00241.88           O
ATOM   1982  N   ARG A 308     131.270 121.877 214.627  1.00999.99           N
ATOM   1983  CA  ARG A 308     131.067 122.321 215.980  0.89999.99           C
ATOM   1984  CB  ARG A 308     130.574 121.194 216.893  1.00999.99           C
ATOM   1985  CG  ARG A 308     129.295 120.531 216.381  1.00999.99           C
ATOM   1986  CD  ARG A 308     128.057 121.427 216.417  1.00999.99           C
ATOM   1987  NE  ARG A 308     126.903 120.578 216.012  1.00999.99           N
ATOM   1988  CZ  ARG A 308     125.698 120.710 216.640  1.00999.99           C
ATOM   1989  NH1 ARG A 308     125.512 121.698 217.564  1.00999.99           N
ATOM   1990  NH2 ARG A 308     124.685 119.843 216.353  1.00999.99           N
ATOM   1991  C   ARG A 308     132.401 122.762 216.491  1.00999.99           C
ATOM   1992  O   ARG A 308     133.430 122.302 215.997  1.00999.99           O
ATOM   1993  N   GLY A 309     132.447 123.685 217.478  1.00112.27           N
ATOM   1994  CA  GLY A 309     133.749 124.088 217.907  0.79112.27           C
ATOM   1995  C   GLY A 309     133.792 124.535 219.328  1.00112.27           C
ATOM   1996  O   GLY A 309     132.949 125.293 219.803  1.00112.27           O
ATOM   1997  N   ALA A 310     134.845 124.053 220.018  1.00248.62           N
ATOM   1998  CA  ALA A 310     135.206 124.489 221.332  0.84248.62           C
ATOM   1999  CB  ALA A 310     135.462 126.005 221.408  1.00248.62           C
ATOM   2000  C   ALA A 310     134.197 124.151 222.369  1.00248.62           C
ATOM   2001  O   ALA A 310     133.047 123.803 222.106  1.00248.62           O
ATOM   2002  N   ARG A 311     134.708 124.250 223.608  1.00999.99           N
ATOM   2003  CA  ARG A 311     134.024 124.065 224.846  0.89999.99           C
ATOM   2004  CB  ARG A 311     133.824 122.679 225.471  1.00999.99           C
ATOM   2005  CG  ARG A 311     135.134 121.891 225.485  1.00999.99           C
ATOM   2006  CD  ARG A 311     135.135 120.768 226.514  1.00999.99           C
ATOM   2007  NE  ARG A 311     135.055 121.448 227.834  1.00999.99           N
ATOM   2008  CZ  ARG A 311     136.183 121.989 228.379  1.00999.99           C
ATOM   2009  NH1 ARG A 311     137.385 121.842 227.749  1.00999.99           N
ATOM   2010  NH2 ARG A 311     136.106 122.691 229.546  1.00999.99           N
ATOM   2011  C   ARG A 311     133.960 125.325 225.653  1.00999.99           C
ATOM   2012  O   ARG A 311     134.709 126.264 225.385  1.00999.99           O
ATOM   2013  N   GLY A 312     133.061 125.409 226.650  1.00 56.61           N
ATOM   2014  CA  GLY A 312     132.915 126.659 227.345  0.79 56.61           C
ATOM   2015  C   GLY A 312     133.850 126.752 228.528  1.00 56.61           C
ATOM   2016  O   GLY A 312     134.680 125.876 228.765  1.00 56.61           O
ATOM   2017  N   GLU A 313     133.690 127.854 229.303  1.00366.82           N
ATOM   2018  CA  GLU A 313     134.518 128.225 230.428  0.79366.82           C
ATOM   2019  CB  GLU A 313     135.347 129.529 230.296  1.00366.82           C
ATOM   2020  CG  GLU A 313     134.512 130.813 230.232  1.00366.82           C
ATOM   2021  CD  GLU A 313     134.111 131.208 231.648  1.00366.82           C
ATOM   2022  OE1 GLU A 313     132.903 131.093 231.987  1.00366.82           O
ATOM   2023  OE2 GLU A 313     135.016 131.638 232.410  1.00366.82           O
ATOM   2024  C   GLU A 313     134.222 127.552 231.765  1.00366.82           C
ATOM   2025  O   GLU A 313     133.295 126.744 231.802  1.00366.82           O
ATOM   2026  N   HYP A 314     134.905 127.806 232.886  1.00367.98           N
ATOM   2027  CD  HYP A 314     135.796 128.934 233.114  1.00367.98           C
ATOM   2028  CA  HYP A 314     134.768 127.036 234.089  0.79367.98           C
ATOM   2029  CB  HYP A 314     135.907 127.392 235.010  1.00367.98           C
ATOM   2030  CG  HYP A 314     135.757 128.901 234.661  1.00367.98           C
ATOM   2031  OE  HYP A 314     136.736 129.752 235.261  1.00367.98           O
ATOM   2032  C   HYP A 314     133.506 127.455 234.789  1.00367.98           C
ATOM   2033  O   HYP A 314     133.085 126.734 235.693  1.00367.98           O
ATOM   2034  N   GLY A 315     132.877 128.595 234.424  1.00 60.20           N
ATOM   2035  CA  GLY A 315     131.646 128.948 235.084  0.79 60.20           C
ATOM   2036  C   GLY A 315     131.945 129.122 236.545  1.00 60.20           C
ATOM   2037  O   GLY A 315     131.641 128.260 237.369  1.00 60.20           O
ATOM   2038  N   PRO A 316     132.555 130.227 236.870  1.00232.16           N
ATOM   2039  CA  PRO A 316     132.925 130.545 238.230  0.82232.16           C
ATOM   2040  CD  PRO A 316     133.343 130.958 235.891  1.00232.16           C
ATOM   2041  CB  PRO A 316     133.822 131.780 238.097  1.00232.16           C
ATOM   2042  CG  PRO A 316     134.450 131.640 236.700  1.00232.16           C
ATOM   2043  C   PRO A 316     131.797 130.821 239.122  1.00232.16           C
ATOM   2044  O   PRO A 316     130.709 131.164 238.663  1.00232.16           O
ATOM   2045  N   THR A 317     132.100 130.633 240.410  1.00188.04           N
ATOM   2046  CA  THR A 317     131.220 130.820 241.503  0.79188.04           C
ATOM   2047  CB  THR A 317     129.716 130.718 241.428  1.00188.04           C
ATOM   2048  OG1 THR A 317     129.170 131.721 240.585  1.00188.04           O
ATOM   2049  CG2 THR A 317     129.158 130.873 242.853  1.00188.04           C
ATOM   2050  C   THR A 317     131.859 130.593 242.834  1.00188.04           C
ATOM   2051  O   THR A 317     132.674 131.386 243.303  1.00188.04           O
ATOM   2052  N   GLY A 318     131.486 129.458 243.462  1.00103.80           N
ATOM   2053  CA  GLY A 318     131.995 129.069 244.744  0.93103.80           C
ATOM   2054  C   GLY A 318     130.823 129.045 245.680  1.00103.80           C
ATOM   2055  O   GLY A 318     130.071 130.014 245.761  1.00103.80           O
ATOM   2056  N   LEU A 319     130.639 127.928 246.425  1.00140.41           N
ATOM   2057  CA  LEU A 319     129.446 127.822 247.220  1.00140.41           C
ATOM   2058  CB  LEU A 319     128.350 127.174 246.351  1.00140.41           C
ATOM   2059  CG  LEU A 319     128.029 127.963 245.060  1.00140.41           C
ATOM   2060  CD1 LEU A 319     127.239 127.084 244.076  1.00140.41           C
ATOM   2061  CD2 LEU A 319     127.237 129.248 245.358  1.00140.41           C
ATOM   2062  C   LEU A 319     129.656 126.882 248.395  1.00140.41           C
ATOM   2063  O   LEU A 319     129.144 125.765 248.356  1.00140.41           O
ATOM   2064  N   HYP A 320     130.373 127.262 249.428  1.00340.85           N
ATOM   2065  CD  HYP A 320     131.077 128.513 249.472  1.00340.85           C
ATOM   2066  CA  HYP A 320     130.573 126.564 250.673  1.00340.85           C
ATOM   2067  CB  HYP A 320     130.103 127.602 251.681  1.00340.85           C
ATOM   2068  CG  HYP A 320     130.588 128.876 250.909  1.00340.85           C
ATOM   2069  OE  HYP A 320     131.452 129.752 251.637  1.00340.85           O
ATOM   2070  C   HYP A 320     129.987 125.227 250.986  1.00340.85           C
ATOM   2071  O   HYP A 320     130.093 124.295 250.189  1.00340.85           O
ATOM   2072  N   GLY A 321     129.376 125.140 252.193  1.00 71.46           N
ATOM   2073  CA  GLY A 321     128.841 123.913 252.705  0.79 71.46           C
ATOM   2074  C   GLY A 321     128.431 124.127 254.142  1.00 71.46           C
ATOM   2075  O   GLY A 321     128.753 125.126 254.781  1.00 71.46           O
ATOM   2076  N   PRO A 322     127.711 123.146 254.630  1.00218.45           N
ATOM   2077  CA  PRO A 322     127.218 123.156 255.991  0.79218.45           C
ATOM   2078  CD  PRO A 322     126.646 122.687 253.749  1.00218.45           C
ATOM   2079  CB  PRO A 322     125.769 122.654 255.990  1.00218.45           C
ATOM   2080  CG  PRO A 322     125.667 121.916 254.647  1.00218.45           C
ATOM   2081  C   PRO A 322     128.076 123.209 257.240  1.00218.45           C
ATOM   2082  O   PRO A 322     129.188 122.678 257.201  1.00218.45           O
ATOM   2083  N   PRO A 323     127.619 123.811 258.324  1.00196.79           N
ATOM   2084  CA  PRO A 323     128.403 124.015 259.527  0.93196.79           C
ATOM   2085  CD  PRO A 323     126.192 123.860 258.621  1.00196.79           C
ATOM   2086  CB  PRO A 323     127.428 124.664 260.507  1.00196.79           C
ATOM   2087  CG  PRO A 323     126.092 124.003 260.144  1.00196.79           C
ATOM   2088  C   PRO A 323     128.995 122.788 260.181  1.00196.79           C
ATOM   2089  O   PRO A 323     130.174 122.847 260.528  1.00196.79           O
ATOM   2090  N   GLY A 324     128.245 121.683 260.393  1.00121.73           N
ATOM   2091  CA  GLY A 324     128.840 120.565 261.091  0.79121.73           C
ATOM   2092  C   GLY A 324     128.042 120.316 262.342  1.00121.73           C
ATOM   2093  O   GLY A 324     126.891 120.736 262.448  1.00121.73           O
ATOM   2094  N   GLU A 325     128.653 119.625 263.331  1.00290.45           N
ATOM   2095  CA  GLU A 325     127.947 119.276 264.533  0.95290.45           C
ATOM   2096  CB  GLU A 325     126.956 118.095 264.529  1.00290.45           C
ATOM   2097  CG  GLU A 325     125.843 118.313 263.502  1.00290.45           C
ATOM   2098  CD  GLU A 325     124.995 117.053 263.412  1.00290.45           C
ATOM   2099  OE1 GLU A 325     125.169 116.303 262.414  1.00290.45           O
ATOM   2100  OE2 GLU A 325     124.170 116.820 264.334  1.00290.45           O
ATOM   2101  C   GLU A 325     128.512 119.764 265.831  1.00290.45           C
ATOM   2102  O   GLU A 325     129.457 120.552 265.857  1.00290.45           O
ATOM   2103  N   ARG A 326     127.919 119.304 266.952  1.00999.99           N
ATOM   2104  CA  ARG A 326     128.299 119.760 268.261  1.00999.99           C
ATOM   2105  CB  ARG A 326     127.074 120.360 268.975  1.00999.99           C
ATOM   2106  CG  ARG A 326     127.388 121.099 270.267  1.00999.99           C
ATOM   2107  CD  ARG A 326     126.175 121.861 270.811  1.00999.99           C
ATOM   2108  NE  ARG A 326     126.690 122.827 271.818  1.00999.99           N
ATOM   2109  CZ  ARG A 326     125.852 123.666 272.492  1.00999.99           C
ATOM   2110  NH1 ARG A 326     124.502 123.610 272.297  1.00999.99           N
ATOM   2111  NH2 ARG A 326     126.384 124.573 273.361  1.00999.99           N
ATOM   2112  C   ARG A 326     128.805 118.579 269.037  1.00999.99           C
ATOM   2113  O   ARG A 326     128.534 117.433 268.684  1.00999.99           O
ATOM   2114  N   GLY A 327     129.582 118.838 270.111  1.00 31.43           N
ATOM   2115  CA  GLY A 327     130.182 117.772 270.865  0.93 31.43           C
ATOM   2116  C   GLY A 327     129.404 117.487 272.119  1.00 31.43           C
ATOM   2117  O   GLY A 327     128.192 117.688 272.181  1.00 31.43           O
ATOM   2118  N   GLY A 328     130.122 116.996 273.157  1.00 41.76           N
ATOM   2119  CA  GLY A 328     129.527 116.566 274.397  1.00 41.76           C
ATOM   2120  C   GLY A 328     129.633 117.633 275.444  1.00 41.76           C
ATOM   2121  O   GLY A 328     129.434 118.820 275.189  1.00 41.76           O
ATOM   2122  N   HYP A 329     129.951 117.189 276.640  1.00279.72           N
ATOM   2123  CD  HYP A 329     130.154 115.808 276.961  1.00279.72           C
ATOM   2124  CA  HYP A 329     130.058 117.969 277.826  0.96279.72           C
ATOM   2125  CB  HYP A 329     129.400 117.082 278.913  1.00279.72           C
ATOM   2126  CG  HYP A 329     129.036 115.845 278.005  1.00279.72           C
ATOM   2127  OE  HYP A 329     128.934 114.617 278.730  1.00279.72           O
ATOM   2128  C   HYP A 329     131.481 118.364 278.013  1.00279.72           C
ATOM   2129  O   HYP A 329     132.365 117.666 277.520  1.00279.72           O
ATOM   2130  N   GLY A 330     131.720 119.489 278.704  1.00 40.22           N
ATOM   2131  CA  GLY A 330     133.053 119.985 278.827  0.79 40.22           C
ATOM   2132  C   GLY A 330     133.602 119.369 280.073  1.00 40.22           C
ATOM   2133  O   GLY A 330     133.278 118.225 280.387  1.00 40.22           O
ATOM   2134  N   SER A 331     134.455 120.094 280.829  1.00146.92           N
ATOM   2135  CA  SER A 331     134.994 119.431 281.977  0.83146.92           C
ATOM   2136  CB  SER A 331     136.529 119.538 282.153  1.00146.92           C
ATOM   2137  OG  SER A 331     136.946 120.853 282.482  1.00146.92           O
ATOM   2138  C   SER A 331     134.326 119.892 283.221  1.00146.92           C
ATOM   2139  O   SER A 331     133.843 121.019 283.314  1.00146.92           O
ATOM   2140  N   ARG A 332     134.269 118.981 284.215  1.00999.99           N
ATOM   2141  CA  ARG A 332     133.633 119.304 285.453  0.96999.99           C
ATOM   2142  CB  ARG A 332     133.486 118.136 286.455  1.00999.99           C
ATOM   2143  CG  ARG A 332     134.799 117.545 286.995  1.00999.99           C
ATOM   2144  CD  ARG A 332     135.261 116.226 286.360  1.00999.99           C
ATOM   2145  NE  ARG A 332     135.883 116.477 285.031  1.00999.99           N
ATOM   2146  CZ  ARG A 332     136.633 115.488 284.459  1.00999.99           C
ATOM   2147  NH1 ARG A 332     136.802 114.302 285.115  1.00999.99           N
ATOM   2148  NH2 ARG A 332     137.218 115.674 283.240  1.00999.99           N
ATOM   2149  C   ARG A 332     134.504 120.316 286.113  1.00999.99           C
ATOM   2150  O   ARG A 332     135.720 120.318 285.930  1.00999.99           O
ATOM   2151  N   GLY A 333     133.891 121.224 286.891  1.00 23.02           N
ATOM   2152  CA  GLY A 333     134.656 122.249 287.530  0.79 23.02           C
ATOM   2153  C   GLY A 333     135.118 121.747 288.853  1.00 23.02           C
ATOM   2154  O   GLY A 333     134.939 120.579 289.195  1.00 23.02           O
ATOM   2155  N   PHE A 334     135.741 122.652 289.630  1.00 67.39           N
ATOM   2156  CA  PHE A 334     136.163 122.312 290.951  0.83 67.39           C
ATOM   2157  CB  PHE A 334     137.015 123.387 291.643  1.00 67.39           C
ATOM   2158  CG  PHE A 334     138.396 123.257 291.113  1.00 67.39           C
ATOM   2159  CD1 PHE A 334     138.789 123.845 289.933  1.00 67.39           C
ATOM   2160  CD2 PHE A 334     139.302 122.513 291.831  1.00 67.39           C
ATOM   2161  CE1 PHE A 334     140.081 123.690 289.483  1.00 67.39           C
ATOM   2162  CE2 PHE A 334     140.590 122.356 291.385  1.00 67.39           C
ATOM   2163  CZ  PHE A 334     140.981 122.946 290.209  1.00 67.39           C
ATOM   2164  C   PHE A 334     134.920 122.130 291.737  1.00 67.39           C
ATOM   2165  O   PHE A 334     133.872 122.660 291.376  1.00 67.39           O
ATOM   2166  N   HYP A 335     134.999 121.356 292.781  1.00296.54           N
ATOM   2167  CD  HYP A 335     136.142 120.588 293.171  1.00296.54           C
ATOM   2168  CA  HYP A 335     133.908 121.033 293.614  0.93296.54           C
ATOM   2169  CB  HYP A 335     134.044 119.507 293.837  1.00296.54           C
ATOM   2170  CG  HYP A 335     135.362 119.279 293.002  1.00296.54           C
ATOM   2171  OE  HYP A 335     135.040 119.049 291.628  1.00296.54           O
ATOM   2172  C   HYP A 335     133.802 121.872 294.837  1.00296.54           C
ATOM   2173  O   HYP A 335     133.655 123.088 294.721  1.00296.54           O
ATOM   2174  N   GLY A 336     133.824 121.235 296.018  1.00 70.82           N
ATOM   2175  CA  GLY A 336     133.156 121.843 297.124  1.00 70.82           C
ATOM   2176  C   GLY A 336     134.144 122.484 298.036  1.00 70.82           C
ATOM   2177  O   GLY A 336     135.254 122.834 297.638  1.00 70.82           O
ATOM   2178  N   ALA A 337     133.739 122.646 299.315  1.00245.13           N
ATOM   2179  CA  ALA A 337     134.588 123.303 300.259  1.00245.13           C
ATOM   2180  CB  ALA A 337     134.576 124.836 300.123  1.00245.13           C
ATOM   2181  C   ALA A 337     134.157 122.964 301.652  1.00245.13           C
ATOM   2182  O   ALA A 337     133.328 122.085 301.868  1.00245.13           O
ATOM   2183  N   ASP A 338     134.750 123.662 302.644  1.00261.17           N
ATOM   2184  CA  ASP A 338     134.517 123.380 304.034  0.97261.17           C
ATOM   2185  CB  ASP A 338     135.366 124.240 304.989  1.00261.17           C
ATOM   2186  CG  ASP A 338     134.970 125.698 304.792  1.00261.17           C
ATOM   2187  OD1 ASP A 338     135.281 126.521 305.695  1.00261.17           O
ATOM   2188  OD2 ASP A 338     134.347 126.007 303.742  1.00261.17           O
ATOM   2189  C   ASP A 338     133.096 123.638 304.413  1.00261.17           C
ATOM   2190  O   ASP A 338     132.374 124.381 303.750  1.00261.17           O
ATOM   2191  N   GLY A 339     132.672 122.975 305.512  1.00 45.05           N
ATOM   2192  CA  GLY A 339     131.366 123.156 306.075  1.00 45.05           C
ATOM   2193  C   GLY A 339     131.499 124.329 306.986  1.00 45.05           C
ATOM   2194  O   GLY A 339     132.587 124.883 307.126  1.00 45.05           O
ATOM   2195  N   VAL A 340     130.398 124.760 307.628  1.00136.36           N
ATOM   2196  CA  VAL A 340     130.548 125.864 308.524  1.00136.36           C
ATOM   2197  CB  VAL A 340     129.889 127.129 308.059  1.00136.36           C
ATOM   2198  CG1 VAL A 340     128.397 126.853 307.798  1.00136.36           C
ATOM   2199  CG2 VAL A 340     130.115 128.199 309.144  1.00136.36           C
ATOM   2200  C   VAL A 340     129.952 125.501 309.845  1.00136.36           C
ATOM   2201  O   VAL A 340     128.843 124.976 309.927  1.00136.36           O
ATOM   2202  N   ALA A 341     130.715 125.775 310.920  1.00235.48           N
ATOM   2203  CA  ALA A 341     130.261 125.565 312.263  1.00235.48           C
ATOM   2204  CB  ALA A 341     128.889 126.193 312.562  1.00235.48           C
ATOM   2205  C   ALA A 341     130.166 124.106 312.559  1.00235.48           C
ATOM   2206  O   ALA A 341     130.098 123.264 311.665  1.00235.48           O
ATOM   2207  N   GLY A 342     130.181 123.794 313.872  1.00 87.40           N
ATOM   2208  CA  GLY A 342     130.036 122.457 314.358  1.00 87.40           C
ATOM   2209  C   GLY A 342     129.282 122.602 315.637  1.00 87.40           C
ATOM   2210  O   GLY A 342     129.441 123.599 316.340  1.00 87.40           O
ATOM   2211  N   PRO A 343     128.478 121.636 315.979  1.00234.14           N
ATOM   2212  CA  PRO A 343     127.736 121.740 317.202  1.00234.14           C
ATOM   2213  CD  PRO A 343     127.845 120.762 315.009  1.00234.14           C
ATOM   2214  CB  PRO A 343     126.728 120.593 317.143  1.00234.14           C
ATOM   2215  CG  PRO A 343     126.484 120.415 315.631  1.00234.14           C
ATOM   2216  C   PRO A 343     128.692 121.699 318.340  1.00234.14           C
ATOM   2217  O   PRO A 343     129.479 120.760 318.419  1.00234.14           O
ATOM   2218  N   LYS A 344     128.581 122.690 319.245  1.00244.86           N
ATOM   2219  CA  LYS A 344     129.468 122.882 320.356  1.00244.86           C
ATOM   2220  CB  LYS A 344     129.230 124.224 321.048  1.00244.86           C
ATOM   2221  CG  LYS A 344     127.759 124.305 321.430  1.00244.86           C
ATOM   2222  CD  LYS A 344     127.385 125.412 322.405  1.00244.86           C
ATOM   2223  CE  LYS A 344     125.910 125.285 322.779  1.00244.86           C
ATOM   2224  NZ  LYS A 344     125.071 125.441 321.570  1.00244.86           N
ATOM   2225  C   LYS A 344     129.241 121.815 321.380  1.00244.86           C
ATOM   2226  O   LYS A 344     128.217 121.133 321.379  1.00244.86           O
ATOM   2227  N   GLY A 345     130.238 121.645 322.276  1.00 62.10           N
ATOM   2228  CA  GLY A 345     130.190 120.641 323.301  1.00 62.10           C
ATOM   2229  C   GLY A 345     129.339 121.120 324.452  1.00 62.10           C
ATOM   2230  O   GLY A 345     129.008 122.298 324.589  1.00 62.10           O
ATOM   2231  N   PRO A 346     128.986 120.155 325.269  1.00317.80           N
ATOM   2232  CA  PRO A 346     128.155 120.297 326.453  0.82317.80           C
ATOM   2233  CD  PRO A 346     129.107 118.774 324.836  1.00317.80           C
ATOM   2234  CB  PRO A 346     128.045 118.870 326.997  1.00317.80           C
ATOM   2235  CG  PRO A 346     128.143 117.995 325.734  1.00317.80           C
ATOM   2236  C   PRO A 346     128.467 121.280 327.553  1.00317.80           C
ATOM   2237  O   PRO A 346     127.873 122.357 327.524  1.00317.80           O
ATOM   2238  N   ALA A 347     129.380 120.959 328.507  1.00280.46           N
ATOM   2239  CA  ALA A 347     129.632 121.834 329.636  0.96280.46           C
ATOM   2240  CB  ALA A 347     128.391 122.552 330.199  1.00280.46           C
ATOM   2241  C   ALA A 347     130.208 121.012 330.752  1.00280.46           C
ATOM   2242  O   ALA A 347     130.607 119.867 330.550  1.00280.46           O
ATOM   2243  N   GLY A 348     130.271 121.595 331.972  1.00 99.63           N
ATOM   2244  CA  GLY A 348     130.899 120.913 333.072  0.93 99.63           C
ATOM   2245  C   GLY A 348     129.941 120.676 334.198  1.00 99.63           C
ATOM   2246  O   GLY A 348     128.768 121.045 334.149  1.00 99.63           O
ATOM   2247  N   GLU A 349     130.477 120.028 335.255  1.00294.30           N
ATOM   2248  CA  GLU A 349     129.758 119.663 336.440  0.79294.30           C
ATOM   2249  CB  GLU A 349     129.081 118.275 336.588  1.00294.30           C
ATOM   2250  CG  GLU A 349     128.050 117.934 335.504  1.00294.30           C
ATOM   2251  CD  GLU A 349     126.808 118.796 335.686  1.00294.30           C
ATOM   2252  OE1 GLU A 349     126.779 119.610 336.646  1.00294.30           O
ATOM   2253  OE2 GLU A 349     125.862 118.638 334.867  1.00294.30           O
ATOM   2254  C   GLU A 349     130.200 120.346 337.698  1.00294.30           C
ATOM   2255  O   GLU A 349     130.864 121.381 337.657  1.00294.30           O
ATOM   2256  N   ARG A 350     129.820 119.771 338.858  1.00999.99           N
ATOM   2257  CA  ARG A 350     130.147 120.329 340.143  0.79999.99           C
ATOM   2258  CB  ARG A 350     128.986 120.229 341.148  1.00999.99           C
ATOM   2259  CG  ARG A 350     129.358 120.676 342.565  1.00999.99           C
ATOM   2260  CD  ARG A 350     128.268 120.357 343.593  1.00999.99           C
ATOM   2261  NE  ARG A 350     127.031 121.069 343.169  1.00999.99           N
ATOM   2262  CZ  ARG A 350     126.053 120.401 342.490  1.00999.99           C
ATOM   2263  NH1 ARG A 350     126.123 119.047 342.326  1.00999.99           N
ATOM   2264  NH2 ARG A 350     124.996 121.093 341.973  1.00999.99           N
ATOM   2265  C   ARG A 350     131.259 119.544 340.767  1.00999.99           C
ATOM   2266  O   ARG A 350     131.498 118.387 340.423  1.00999.99           O
ATOM   2267  N   GLY A 351     131.977 120.188 341.714  1.00 42.68           N
ATOM   2268  CA  GLY A 351     133.056 119.556 342.422  0.86 42.68           C
ATOM   2269  C   GLY A 351     132.549 119.104 343.760  1.00 42.68           C
ATOM   2270  O   GLY A 351     131.353 118.870 343.937  1.00 42.68           O
ATOM   2271  N   SER A 352     133.468 118.972 344.745  1.00246.80           N
ATOM   2272  CA  SER A 352     133.107 118.481 346.046  0.79246.80           C
ATOM   2273  CB  SER A 352     132.880 116.967 346.262  1.00246.80           C
ATOM   2274  OG  SER A 352     134.096 116.259 346.074  1.00246.80           O
ATOM   2275  C   SER A 352     133.489 119.308 347.244  1.00246.80           C
ATOM   2276  O   SER A 352     134.487 120.027 347.225  1.00246.80           O
ATOM   2277  N   HYP A 353     132.684 119.247 348.280  1.00344.67           N
ATOM   2278  CD  HYP A 353     131.458 118.492 348.324  1.00344.67           C
ATOM   2279  CA  HYP A 353     132.873 119.858 349.546  0.79344.67           C
ATOM   2280  CB  HYP A 353     132.839 118.679 350.488  1.00344.67           C
ATOM   2281  CG  HYP A 353     131.699 117.889 349.752  1.00344.67           C
ATOM   2282  OE  HYP A 353     132.127 116.529 349.645  1.00344.67           O
ATOM   2283  C   HYP A 353     133.965 120.828 349.822  1.00344.67           C
ATOM   2284  O   HYP A 353     133.928 121.946 349.311  1.00344.67           O
ATOM   2285  N   GLY A 354     134.910 120.418 350.695  1.00 83.85           N
ATOM   2286  CA  GLY A 354     135.878 121.334 351.217  1.00 83.85           C
ATOM   2287  C   GLY A 354     136.354 120.825 352.534  1.00 83.85           C
ATOM   2288  O   GLY A 354     135.814 119.905 353.149  1.00 83.85           O
ATOM   2289  N   PRO A 355     137.398 121.481 352.929  1.00327.34           N
ATOM   2290  CA  PRO A 355     138.026 121.169 354.174  0.73327.34           C
ATOM   2291  CD  PRO A 355     138.438 121.604 351.911  1.00327.34           C
ATOM   2292  CB  PRO A 355     139.540 121.087 354.006  1.00327.34           C
ATOM   2293  CG  PRO A 355     139.680 120.890 352.489  1.00327.34           C
ATOM   2294  C   PRO A 355     137.349 121.452 355.472  1.00327.34           C
ATOM   2295  O   PRO A 355     136.162 121.769 355.472  1.00327.34           O
ATOM   2296  N   ALA A 356     138.070 121.306 356.589  1.00280.90           N
ATOM   2297  CA  ALA A 356     137.535 121.633 357.872  0.68280.90           C
ATOM   2298  CB  ALA A 356     137.203 120.519 358.879  1.00280.90           C
ATOM   2299  C   ALA A 356     137.784 123.017 358.402  1.00280.90           C
ATOM   2300  O   ALA A 356     138.376 123.857 357.724  1.00280.90           O
ATOM   2301  N   GLY A 357     137.318 123.282 359.646  1.00 84.68           N
ATOM   2302  CA  GLY A 357     137.499 124.570 360.269  0.62 84.68           C
ATOM   2303  C   GLY A 357     138.327 124.410 361.521  1.00 84.68           C
ATOM   2304  O   GLY A 357     138.489 123.332 362.091  1.00 84.68           O
ATOM   2305  N   PRO A 358     138.809 125.554 361.929  1.00232.02           N
ATOM   2306  CA  PRO A 358     139.802 125.769 362.972  0.27232.02           C
ATOM   2307  CD  PRO A 358     138.115 126.780 361.568  1.00232.02           C
ATOM   2308  CB  PRO A 358     139.913 127.294 363.062  1.00232.02           C
ATOM   2309  CG  PRO A 358     138.521 127.793 362.639  1.00232.02           C
ATOM   2310  C   PRO A 358     139.619 125.230 364.365  1.00232.02           C
ATOM   2311  O   PRO A 358     140.558 124.601 364.849  1.00232.02           O
ATOM   2312  N   LYS A 359     138.478 125.433 365.050  1.00261.65           N
ATOM   2313  CA  LYS A 359     138.509 125.102 366.453  0.54261.65           C
ATOM   2314  CB  LYS A 359     139.002 126.314 367.263  1.00261.65           C
ATOM   2315  CG  LYS A 359     139.454 126.050 368.698  1.00261.65           C
ATOM   2316  CD  LYS A 359     139.980 127.342 369.319  1.00261.65           C
ATOM   2317  CE  LYS A 359     140.506 127.189 370.741  1.00261.65           C
ATOM   2318  NZ  LYS A 359     141.128 128.462 371.164  1.00261.65           N
ATOM   2319  C   LYS A 359     137.118 124.782 366.881  1.00261.65           C
ATOM   2320  O   LYS A 359     136.374 124.079 366.198  1.00261.65           O
ATOM   2321  N   GLY A 360     136.758 125.306 368.065  1.00 99.49           N
ATOM   2322  CA  GLY A 360     135.485 125.115 368.667  0.28 99.49           C
ATOM   2323  C   GLY A 360     135.567 125.929 369.923  1.00 99.49           C
ATOM   2324  O   GLY A 360     136.459 126.762 370.060  1.00 99.49           O
ATOM   2325  N   SER A 361     134.639 125.725 370.874  1.00272.58           N
ATOM   2326  CA  SER A 361     134.660 126.515 372.071  0.82272.58           C
ATOM   2327  CB  SER A 361     133.780 127.786 372.097  1.00272.58           C
ATOM   2328  OG  SER A 361     134.318 128.748 371.201  1.00272.58           O
ATOM   2329  C   SER A 361     135.229 125.832 373.303  1.00272.58           C
ATOM   2330  O   SER A 361     135.742 124.725 373.153  1.00272.58           O
ATOM   2331  N   HYP A 362     135.191 126.367 374.514  1.00301.58           N
ATOM   2332  CD  HYP A 362     134.728 127.677 374.869  1.00301.58           C
ATOM   2333  CA  HYP A 362     135.715 125.745 375.686  0.85301.58           C
ATOM   2334  CB  HYP A 362     136.439 126.901 376.429  1.00301.58           C
ATOM   2335  CG  HYP A 362     136.090 128.068 375.430  1.00301.58           C
ATOM   2336  OE  HYP A 362     136.058 129.360 376.043  1.00301.58           O
ATOM   2337  C   HYP A 362     134.562 125.086 376.372  1.00301.58           C
ATOM   2338  O   HYP A 362     133.419 125.375 376.020  1.00301.58           O
ATOM   2339  N   GLY A 363     134.834 124.193 377.336  1.00 47.38           N
ATOM   2340  CA  GLY A 363     133.813 123.383 377.925  0.38 47.38           C
ATOM   2341  C   GLY A 363     133.395 124.053 379.195  1.00 47.38           C
ATOM   2342  O   GLY A 363     133.465 125.275 379.312  1.00 47.38           O
ATOM   2343  N   GLU A 364     132.941 123.261 380.189  1.00218.69           N
ATOM   2344  CA  GLU A 364     132.459 123.868 381.394  0.41218.69           C
ATOM   2345  CB  GLU A 364     131.210 123.204 382.004  1.00218.69           C
ATOM   2346  CG  GLU A 364     130.016 123.160 381.049  1.00218.69           C
ATOM   2347  CD  GLU A 364     128.762 122.924 381.883  1.00218.69           C
ATOM   2348  OE1 GLU A 364     128.849 123.077 383.131  1.00218.69           O
ATOM   2349  OE2 GLU A 364     127.699 122.607 381.284  1.00218.69           O
ATOM   2350  C   GLU A 364     133.508 123.841 382.468  1.00218.69           C
ATOM   2351  O   GLU A 364     134.529 123.165 382.357  1.00218.69           O
ATOM   2352  N   ALA A 365     133.255 124.632 383.537  1.00218.12           N
ATOM   2353  CA  ALA A 365     134.138 124.791 384.664  0.85218.12           C
ATOM   2354  CB  ALA A 365     133.947 126.138 385.377  1.00218.12           C
ATOM   2355  C   ALA A 365     133.894 123.727 385.699  1.00218.12           C
ATOM   2356  O   ALA A 365     132.878 123.034 385.677  1.00218.12           O
ATOM   2357  N   GLY A 366     134.864 123.584 386.635  1.00 50.33           N
ATOM   2358  CA  GLY A 366     134.782 122.643 387.723  0.42 50.33           C
ATOM   2359  C   GLY A 366     134.004 123.284 388.827  1.00 50.33           C
ATOM   2360  O   GLY A 366     133.652 124.461 388.746  1.00 50.33           O
ATOM   2361  N   ARG A 367     133.718 122.519 389.902  1.00999.99           N
ATOM   2362  CA  ARG A 367     132.951 123.067 390.985  0.63999.99           C
ATOM   2363  CB  ARG A 367     131.559 122.435 391.166  1.00999.99           C
ATOM   2364  CG  ARG A 367     131.662 120.954 391.536  1.00999.99           C
ATOM   2365  CD  ARG A 367     130.329 120.310 391.921  1.00999.99           C
ATOM   2366  NE  ARG A 367     130.587 118.861 392.161  1.00999.99           N
ATOM   2367  CZ  ARG A 367     131.149 118.437 393.331  1.00999.99           C
ATOM   2368  NH1 ARG A 367     131.516 119.334 394.292  1.00999.99           N
ATOM   2369  NH2 ARG A 367     131.360 117.103 393.534  1.00999.99           N
ATOM   2370  C   ARG A 367     133.642 122.771 392.265  1.00999.99           C
ATOM   2371  O   ARG A 367     134.661 122.084 392.294  1.00999.99           O
ATOM   2372  N   HYP A 368     133.132 123.452 393.270  1.00318.24           N
ATOM   2373  CD  HYP A 368     132.250 124.572 393.069  1.00318.24           C
ATOM   2374  CA  HYP A 368     133.331 123.271 394.668  0.85318.24           C
ATOM   2375  CB  HYP A 368     131.904 123.089 395.135  1.00318.24           C
ATOM   2376  CG  HYP A 368     131.275 124.218 394.241  1.00318.24           C
ATOM   2377  OE  HYP A 368     130.022 123.761 393.727  1.00318.24           O
ATOM   2378  C   HYP A 368     134.274 122.235 395.187  1.00318.24           C
ATOM   2379  O   HYP A 368     134.410 121.161 394.608  1.00318.24           O
ATOM   2380  N   GLY A 369     134.902 122.517 396.334  1.00 48.53           N
ATOM   2381  CA  GLY A 369     135.746 121.533 396.925  0.15 48.53           C
ATOM   2382  C   GLY A 369     134.973 120.952 398.060  1.00 48.53           C
ATOM   2383  O   GLY A 369     133.877 121.409 398.379  1.00 48.53           O
ATOM   2384  N   GLU A 370     135.547 119.932 398.717  1.00251.29           N
ATOM   2385  CA  GLU A 370     134.867 119.292 399.800  0.57251.29           C
ATOM   2386  CB  GLU A 370     134.950 117.759 399.737  1.00251.29           C
ATOM   2387  CG  GLU A 370     134.051 117.175 398.645  1.00251.29           C
ATOM   2388  CD  GLU A 370     134.452 117.786 397.310  1.00251.29           C
ATOM   2389  OE1 GLU A 370     133.730 118.712 396.852  1.00251.29           O
ATOM   2390  OE2 GLU A 370     135.481 117.343 396.734  1.00251.29           O
ATOM   2391  C   GLU A 370     135.501 119.719 401.081  1.00251.29           C
ATOM   2392  O   GLU A 370     136.619 120.230 401.108  1.00251.29           O
ATOM   2393  N   ALA A 371     134.753 119.527 402.183  1.00214.97           N
ATOM   2394  CA  ALA A 371     135.226 119.864 403.490  0.85214.97           C
ATOM   2395  CB  ALA A 371     134.144 119.690 404.571  1.00214.97           C
ATOM   2396  C   ALA A 371     136.343 118.928 403.793  1.00214.97           C
ATOM   2397  O   ALA A 371     136.381 117.810 403.282  1.00214.97           O
ATOM   2398  N   GLY A 372     137.298 119.365 404.634  1.00 75.42           N
ATOM   2399  CA  GLY A 372     138.420 118.515 404.874  0.62 75.42           C
ATOM   2400  C   GLY A 372     138.949 118.746 406.244  1.00 75.42           C
ATOM   2401  O   GLY A 372     138.212 118.959 407.206  1.00 75.42           O
ATOM   2402  N   LEU A 373     140.288 118.709 406.323  1.00317.29           N
ATOM   2403  CA  LEU A 373     141.024 118.746 407.544  0.46317.29           C
ATOM   2404  CB  LEU A 373     142.447 118.165 407.563  1.00317.29           C
ATOM   2405  CG  LEU A 373     142.454 116.630 407.428  1.00317.29           C
ATOM   2406  CD1 LEU A 373     141.542 116.047 406.339  1.00317.29           C
ATOM   2407  CD2 LEU A 373     143.734 115.926 407.896  1.00317.29           C
ATOM   2408  C   LEU A 373     140.634 119.680 408.625  1.00317.29           C
ATOM   2409  O   LEU A 373     140.603 120.899 408.479  1.00317.29           O
ATOM   2410  N   HYP A 374     140.225 118.988 409.659  1.00325.94           N
ATOM   2411  CD  HYP A 374     140.009 117.562 409.551  1.00325.94           C
ATOM   2412  CA  HYP A 374     139.941 119.404 410.989  0.85325.94           C
ATOM   2413  CB  HYP A 374     140.904 118.511 411.742  1.00325.94           C
ATOM   2414  CG  HYP A 374     140.523 117.201 410.984  1.00325.94           C
ATOM   2415  OE  HYP A 374     141.586 116.247 410.967  1.00325.94           O
ATOM   2416  C   HYP A 374     140.013 120.817 411.508  1.00325.94           C
ATOM   2417  O   HYP A 374     140.515 121.723 410.848  1.00325.94           O
ATOM   2418  N   GLY A 375     139.543 120.984 412.760  1.00 83.99           N
ATOM   2419  CA  GLY A 375     139.920 122.085 413.601  0.46 83.99           C
ATOM   2420  C   GLY A 375     140.167 121.450 414.930  1.00 83.99           C
ATOM   2421  O   GLY A 375     140.275 120.227 415.006  1.00 83.99           O
ATOM   2422  N   ALA A 376     140.280 122.226 416.028  1.00274.70           N
ATOM   2423  CA  ALA A 376     140.531 121.519 417.250  0.25274.70           C
ATOM   2424  CB  ALA A 376     142.023 121.263 417.512  1.00274.70           C
ATOM   2425  C   ALA A 376     140.000 122.253 418.433  1.00274.70           C
ATOM   2426  O   ALA A 376     139.765 123.460 418.411  1.00274.70           O
ATOM   2427  N   LYS A 377     139.794 121.467 419.507  1.00404.99           N
ATOM   2428  CA  LYS A 377     139.390 121.936 420.794  0.68404.99           C
ATOM   2429  CB  LYS A 377     138.462 121.103 421.709  1.00404.99           C
ATOM   2430  CG  LYS A 377     138.973 119.663 421.900  1.00404.99           C
ATOM   2431  CD  LYS A 377     140.354 119.573 422.565  1.00404.99           C
ATOM   2432  CE  LYS A 377     140.891 118.141 422.677  1.00404.99           C
ATOM   2433  NZ  LYS A 377     140.010 117.315 423.531  1.00404.99           N
ATOM   2434  C   LYS A 377     140.390 122.830 421.455  1.00404.99           C
ATOM   2435  O   LYS A 377     141.537 122.905 421.019  1.00404.99           O
ATOM   2436  N   GLY A 378     139.985 123.548 422.521  1.00 95.28           N
ATOM   2437  CA  GLY A 378     140.953 124.331 423.235  0.73 95.28           C
ATOM   2438  C   GLY A 378     141.109 125.698 422.642  1.00 95.28           C
ATOM   2439  O   GLY A 378     142.196 126.273 422.691  1.00 95.28           O
ATOM   2440  N   LEU A 379     140.037 126.269 422.065  1.00218.41           N
ATOM   2441  CA  LEU A 379     140.151 127.605 421.553  0.16218.41           C
ATOM   2442  CB  LEU A 379     138.958 127.999 420.654  1.00218.41           C
ATOM   2443  CG  LEU A 379     137.557 127.813 421.279  1.00218.41           C
ATOM   2444  CD1 LEU A 379     136.391 127.705 420.282  1.00218.41           C
ATOM   2445  CD2 LEU A 379     137.435 127.294 422.718  1.00218.41           C
ATOM   2446  C   LEU A 379     140.283 128.506 422.751  1.00218.41           C
ATOM   2447  O   LEU A 379     139.987 128.107 423.877  1.00218.41           O
ATOM   2448  N   THR A 380     140.783 129.742 422.549  1.00131.55           N
ATOM   2449  CA  THR A 380     141.071 130.607 423.663  0.85131.55           C
ATOM   2450  CB  THR A 380     141.766 131.872 423.231  1.00131.55           C
ATOM   2451  OG1 THR A 380     142.166 132.628 424.364  1.00131.55           O
ATOM   2452  CG2 THR A 380     140.835 132.698 422.328  1.00131.55           C
ATOM   2453  C   THR A 380     139.804 130.916 424.405  1.00131.55           C
ATOM   2454  O   THR A 380     138.740 131.060 423.806  1.00131.55           O
ATOM   2455  N   GLY A 381     139.896 131.018 425.755  1.00 76.58           N
ATOM   2456  CA  GLY A 381     138.710 131.189 426.554  0.67 76.58           C
ATOM   2457  C   GLY A 381     138.913 132.204 427.630  1.00 76.58           C
ATOM   2458  O   GLY A 381     139.966 132.834 427.731  1.00 76.58           O
ATOM   2459  N   SER A 382     137.863 132.373 428.465  1.00303.92           N
ATOM   2460  CA  SER A 382     137.861 133.360 429.504  0.25303.92           C
ATOM   2461  CB  SER A 382     137.989 134.858 429.145  1.00303.92           C
ATOM   2462  OG  SER A 382     139.251 135.126 428.553  1.00303.92           O
ATOM   2463  C   SER A 382     137.143 133.039 430.788  1.00303.92           C
ATOM   2464  O   SER A 382     136.206 132.243 430.822  1.00303.92           O
ATOM   2465  N   HYP A 383     137.618 133.634 431.856  1.00343.00           N
ATOM   2466  CD  HYP A 383     138.919 134.278 431.867  1.00343.00           C
ATOM   2467  CA  HYP A 383     136.992 133.683 433.146  0.70343.00           C
ATOM   2468  CB  HYP A 383     138.010 134.218 434.135  1.00343.00           C
ATOM   2469  CG  HYP A 383     138.684 135.162 433.103  1.00343.00           C
ATOM   2470  OE  HYP A 383     139.888 135.761 433.586  1.00343.00           O
ATOM   2471  C   HYP A 383     136.130 132.591 433.668  1.00343.00           C
ATOM   2472  O   HYP A 383     134.931 132.576 433.393  1.00343.00           O
ATOM   2473  N   GLY A 384     136.728 131.701 434.481  1.00 35.50           N
ATOM   2474  CA  GLY A 384     135.955 131.072 435.506  0.79 35.50           C
ATOM   2475  C   GLY A 384     135.673 132.133 436.523  1.00 35.50           C
ATOM   2476  O   GLY A 384     136.459 133.061 436.704  1.00 35.50           O
ATOM   2477  N   SER A 385     134.522 132.018 437.211  1.00150.32           N
ATOM   2478  CA  SER A 385     134.144 132.968 438.216  0.61150.32           C
ATOM   2479  CB  SER A 385     132.620 133.182 438.256  1.00150.32           C
ATOM   2480  OG  SER A 385     132.178 133.708 437.013  1.00150.32           O
ATOM   2481  C   SER A 385     134.611 132.402 439.533  1.00150.32           C
ATOM   2482  O   SER A 385     135.365 131.430 439.523  1.00150.32           O
ATOM   2483  N   HYP A 386     134.243 132.945 440.676  1.00306.44           N
ATOM   2484  CD  HYP A 386     133.528 134.177 440.864  1.00306.44           C
ATOM   2485  CA  HYP A 386     134.624 132.433 441.945  0.62306.44           C
ATOM   2486  CB  HYP A 386     135.014 133.692 442.759  1.00306.44           C
ATOM   2487  CG  HYP A 386     134.671 134.790 441.680  1.00306.44           C
ATOM   2488  OE  HYP A 386     135.810 135.067 440.864  1.00306.44           O
ATOM   2489  C   HYP A 386     133.508 131.601 442.503  1.00306.44           C
ATOM   2490  O   HYP A 386     132.398 131.749 441.993  1.00306.44           O
ATOM   2491  N   GLY A 387     133.705 130.722 443.522  1.00 97.35           N
ATOM   2492  CA  GLY A 387     134.948 130.335 444.148  0.82 97.35           C
ATOM   2493  C   GLY A 387     134.545 129.912 445.546  1.00 97.35           C
ATOM   2494  O   GLY A 387     133.595 130.467 446.094  1.00 97.35           O
ATOM   2495  N   PRO A 388     135.209 128.951 446.149  1.00147.19           N
ATOM   2496  CA  PRO A 388     134.862 128.494 447.488  0.63147.19           C
ATOM   2497  CD  PRO A 388     135.854 127.903 445.380  1.00147.19           C
ATOM   2498  CB  PRO A 388     135.246 127.023 447.526  1.00147.19           C
ATOM   2499  CG  PRO A 388     136.312 126.892 446.438  1.00147.19           C
ATOM   2500  C   PRO A 388     135.557 129.238 448.582  1.00147.19           C
ATOM   2501  O   PRO A 388     136.338 130.150 448.315  1.00147.19           O
ATOM   2502  N   ASP A 389     135.254 128.816 449.831  1.00180.37           N
ATOM   2503  CA  ASP A 389     135.772 129.377 451.046  0.55180.37           C
ATOM   2504  CB  ASP A 389     134.794 129.190 452.223  1.00180.37           C
ATOM   2505  CG  ASP A 389     135.246 130.041 453.399  1.00180.37           C
ATOM   2506  OD1 ASP A 389     134.568 129.981 454.460  1.00180.37           O
ATOM   2507  OD2 ASP A 389     136.262 130.774 453.254  1.00180.37           O
ATOM   2508  C   ASP A 389     137.046 128.679 451.396  1.00180.37           C
ATOM   2509  O   ASP A 389     137.981 128.686 450.603  1.00180.37           O
ATOM   2510  N   GLY A 390     137.122 128.087 452.614  1.00 95.85           N
ATOM   2511  CA  GLY A 390     138.309 127.382 453.028  0.83 95.85           C
ATOM   2512  C   GLY A 390     138.054 126.757 454.365  1.00 95.85           C
ATOM   2513  O   GLY A 390     136.913 126.650 454.813  1.00 95.85           O
ATOM   2514  N   LYS A 391     139.144 126.322 455.031  1.00288.74           N
ATOM   2515  CA  LYS A 391     139.065 125.611 456.278  0.67288.74           C
ATOM   2516  CB  LYS A 391     140.335 124.809 456.614  1.00288.74           C
ATOM   2517  CG  LYS A 391     141.496 125.733 456.986  1.00288.74           C
ATOM   2518  CD  LYS A 391     142.765 125.015 457.461  1.00288.74           C
ATOM   2519  CE  LYS A 391     142.597 124.201 458.749  1.00288.74           C
ATOM   2520  NZ  LYS A 391     141.757 123.006 458.512  1.00288.74           N
ATOM   2521  C   LYS A 391     138.894 126.549 457.431  1.00288.74           C
ATOM   2522  O   LYS A 391     139.063 127.761 457.306  1.00288.74           O
ATOM   2523  N   THR A 392     138.525 125.969 458.596  1.00 71.40           N
ATOM   2524  CA  THR A 392     138.396 126.700 459.826  0.47 71.40           C
ATOM   2525  CB  THR A 392     137.470 126.035 460.799  1.00 71.40           C
ATOM   2526  OG1 THR A 392     136.158 125.978 460.255  1.00 71.40           O
ATOM   2527  CG2 THR A 392     137.473 126.828 462.114  1.00 71.40           C
ATOM   2528  C   THR A 392     139.760 126.770 460.428  1.00 71.40           C
ATOM   2529  O   THR A 392     140.508 125.794 460.412  1.00 71.40           O
ATOM   2530  N   GLY A 393     140.125 127.952 460.959  1.00 31.48           N
ATOM   2531  CA  GLY A 393     141.439 128.120 461.504  0.82 31.48           C
ATOM   2532  C   GLY A 393     141.500 127.499 462.873  1.00 31.48           C
ATOM   2533  O   GLY A 393     140.564 127.561 463.668  1.00 31.48           O
ATOM   2534  N   PRO A 394     142.631 126.890 463.119  1.00139.69           N
ATOM   2535  CA  PRO A 394     142.905 126.238 464.381  0.49139.69           C
ATOM   2536  CD  PRO A 394     143.248 126.158 462.028  1.00139.69           C
ATOM   2537  CB  PRO A 394     144.050 125.258 464.086  1.00139.69           C
ATOM   2538  CG  PRO A 394     144.516 125.598 462.662  1.00139.69           C
ATOM   2539  C   PRO A 394     143.289 127.184 465.490  1.00139.69           C
ATOM   2540  O   PRO A 394     143.649 128.333 465.240  1.00139.69           O
ATOM   2541  N   HYP A 395     143.151 126.668 466.693  1.00328.51           N
ATOM   2542  CD  HYP A 395     142.506 125.379 466.867  1.00328.51           C
ATOM   2543  CA  HYP A 395     143.543 127.241 467.953  0.50328.51           C
ATOM   2544  CB  HYP A 395     142.848 126.430 469.033  1.00328.51           C
ATOM   2545  CG  HYP A 395     143.044 125.080 468.283  1.00328.51           C
ATOM   2546  OE  HYP A 395     144.434 124.744 468.264  1.00328.51           O
ATOM   2547  C   HYP A 395     143.624 128.710 468.169  1.00328.51           C
ATOM   2548  O   HYP A 395     143.028 129.480 467.417  1.00328.51           O
ATOM   2549  N   GLY A 396     144.369 129.101 469.224  1.00 61.31           N
ATOM   2550  CA  GLY A 396     144.436 130.472 469.618  0.49 61.31           C
ATOM   2551  C   GLY A 396     145.302 130.560 470.841  1.00 61.31           C
ATOM   2552  O   GLY A 396     145.900 129.587 471.294  1.00 61.31           O
ATOM   2553  N   PRO A 397     145.371 131.759 471.351  1.00235.27           N
ATOM   2554  CA  PRO A 397     146.158 132.050 472.531  0.82235.27           C
ATOM   2555  CD  PRO A 397     145.295 132.901 470.456  1.00235.27           C
ATOM   2556  CB  PRO A 397     146.397 133.562 472.477  1.00235.27           C
ATOM   2557  CG  PRO A 397     146.340 133.888 470.978  1.00235.27           C
ATOM   2558  C   PRO A 397     145.423 131.641 473.769  1.00235.27           C
ATOM   2559  O   PRO A 397     144.350 131.059 473.664  1.00235.27           O
ATOM   2560  N   ALA A 398     146.006 131.891 474.958  1.00183.03           N
ATOM   2561  CA  ALA A 398     145.392 131.537 476.212  0.36183.03           C
ATOM   2562  CB  ALA A 398     146.422 131.239 477.315  1.00183.03           C
ATOM   2563  C   ALA A 398     144.536 132.667 476.708  1.00183.03           C
ATOM   2564  O   ALA A 398     144.453 133.721 476.083  1.00183.03           O
ATOM   2565  N   GLY A 399     143.872 132.442 477.868  1.00 79.04           N
ATOM   2566  CA  GLY A 399     142.957 133.385 478.462  0.63 79.04           C
ATOM   2567  C   GLY A 399     143.708 134.373 479.310  1.00 79.04           C
ATOM   2568  O   GLY A 399     144.926 134.504 479.207  1.00 79.04           O
ATOM   2569  N   GLN A 400     142.965 135.101 480.180  1.00239.09           N
ATOM   2570  CA  GLN A 400     143.532 136.151 480.987  0.73239.09           C
ATOM   2571  CB  GLN A 400     142.717 137.460 480.895  1.00239.09           C
ATOM   2572  CG  GLN A 400     143.180 138.551 481.863  1.00239.09           C
ATOM   2573  CD  GLN A 400     142.397 139.825 481.583  1.00239.09           C
ATOM   2574  OE1 GLN A 400     142.586 140.842 482.247  1.00239.09           O
ATOM   2575  NE2 GLN A 400     141.496 139.773 480.566  1.00239.09           N
ATOM   2576  C   GLN A 400     143.634 135.724 482.431  1.00239.09           C
ATOM   2577  O   GLN A 400     143.012 134.758 482.870  1.00239.09           O
ATOM   2578  N   ASP A 401     144.465 136.481 483.187  1.00257.53           N
ATOM   2579  CA  ASP A 401     144.861 136.250 484.555  0.46257.53           C
ATOM   2580  CB  ASP A 401     146.004 137.219 484.938  1.00257.53           C
ATOM   2581  CG  ASP A 401     146.611 136.883 486.294  1.00257.53           C
ATOM   2582  OD1 ASP A 401     147.220 137.808 486.895  1.00257.53           O
ATOM   2583  OD2 ASP A 401     146.506 135.709 486.735  1.00257.53           O
ATOM   2584  C   ASP A 401     143.722 136.430 485.524  1.00257.53           C
ATOM   2585  O   ASP A 401     142.735 137.104 485.235  1.00257.53           O
ATOM   2586  N   GLY A 402     143.859 135.790 486.714  1.00 47.13           N
ATOM   2587  CA  GLY A 402     142.873 135.800 487.767  0.15 47.13           C
ATOM   2588  C   GLY A 402     143.078 136.988 488.666  1.00 47.13           C
ATOM   2589  O   GLY A 402     143.964 137.809 488.435  1.00 47.13           O
ATOM   2590  N   ARG A 403     142.252 137.092 489.739  1.00999.99           N
ATOM   2591  CA  ARG A 403     142.309 138.237 490.613  0.54999.99           C
ATOM   2592  CB  ARG A 403     141.042 139.105 490.515  1.00999.99           C
ATOM   2593  CG  ARG A 403     141.116 140.350 491.400  1.00999.99           C
ATOM   2594  CD  ARG A 403     139.782 141.085 491.550  1.00999.99           C
ATOM   2595  NE  ARG A 403     140.027 142.247 492.449  1.00999.99           N
ATOM   2596  CZ  ARG A 403     139.031 143.139 492.725  1.00999.99           C
ATOM   2597  NH1 ARG A 403     137.796 142.988 492.164  1.00999.99           N
ATOM   2598  NH2 ARG A 403     139.276 144.182 493.569  1.00999.99           N
ATOM   2599  C   ARG A 403     142.396 137.826 492.061  1.00999.99           C
ATOM   2600  O   ARG A 403     141.795 136.849 492.506  1.00999.99           O
ATOM   2601  N   HYP A 404     143.192 138.581 492.777  1.00331.24           N
ATOM   2602  CD  HYP A 404     144.049 139.574 492.157  1.00331.24           C
ATOM   2603  CA  HYP A 404     143.372 138.547 494.203  0.82331.24           C
ATOM   2604  CB  HYP A 404     144.628 139.333 494.512  1.00331.24           C
ATOM   2605  CG  HYP A 404     144.311 140.410 493.428  1.00331.24           C
ATOM   2606  OE  HYP A 404     143.144 141.141 493.814  1.00331.24           O
ATOM   2607  C   HYP A 404     143.004 137.347 495.015  1.00331.24           C
ATOM   2608  O   HYP A 404     143.223 136.219 494.578  1.00331.24           O
ATOM   2609  N   GLY A 405     142.431 137.606 496.213  1.00 62.94           N
ATOM   2610  CA  GLY A 405     142.062 136.584 497.151  0.44 62.94           C
ATOM   2611  C   GLY A 405     141.650 137.283 498.408  1.00 62.94           C
ATOM   2612  O   GLY A 405     141.782 138.501 498.529  1.00 62.94           O
ATOM   2613  N   PRO A 406     141.133 136.534 499.343  1.00207.10           N
ATOM   2614  CA  PRO A 406     140.714 137.134 500.584  0.19207.10           C
ATOM   2615  CD  PRO A 406     140.296 135.400 498.986  1.00207.10           C
ATOM   2616  CB  PRO A 406     139.772 136.112 501.222  1.00207.10           C
ATOM   2617  CG  PRO A 406     139.154 135.403 500.010  1.00207.10           C
ATOM   2618  C   PRO A 406     141.913 137.395 501.435  1.00207.10           C
ATOM   2619  O   PRO A 406     143.002 136.903 501.145  1.00207.10           O
ATOM   2620  N   PRO A 407     141.702 138.210 502.424  1.00130.57           N
ATOM   2621  CA  PRO A 407     142.713 138.596 503.374  0.85130.57           C
ATOM   2622  CD  PRO A 407     140.631 139.188 502.346  1.00130.57           C
ATOM   2623  CB  PRO A 407     142.226 139.914 503.976  1.00130.57           C
ATOM   2624  CG  PRO A 407     140.720 139.936 503.678  1.00130.57           C
ATOM   2625  C   PRO A 407     142.769 137.520 504.421  1.00130.57           C
ATOM   2626  O   PRO A 407     142.059 136.526 504.288  1.00130.57           O
ATOM   2627  N   GLY A 408     143.610 137.698 505.466  1.00 44.68           N
ATOM   2628  CA  GLY A 408     143.722 136.701 506.496  0.70 44.68           C
ATOM   2629  C   GLY A 408     143.346 137.309 507.816  1.00 44.68           C
ATOM   2630  O   GLY A 408     143.644 138.464 508.115  1.00 44.68           O
ATOM   2631  N   PRO A 409     142.692 136.500 508.612  1.00302.01           N
ATOM   2632  CA  PRO A 409     142.282 136.982 509.903  0.43302.01           C
ATOM   2633  CD  PRO A 409     141.576 135.797 507.998  1.00302.01           C
ATOM   2634  CB  PRO A 409     140.839 136.558 510.172  1.00302.01           C
ATOM   2635  CG  PRO A 409     140.321 136.284 508.750  1.00302.01           C
ATOM   2636  C   PRO A 409     143.182 137.481 510.984  1.00302.01           C
ATOM   2637  O   PRO A 409     144.047 136.736 511.449  1.00302.01           O
ATOM   2638  N   HYP A 410     142.954 138.705 511.380  1.00325.82           N
ATOM   2639  CD  HYP A 410     141.862 139.495 510.859  1.00325.82           C
ATOM   2640  CA  HYP A 410     143.620 139.413 512.416  0.68325.82           C
ATOM   2641  CB  HYP A 410     142.463 139.688 513.351  1.00325.82           C
ATOM   2642  CG  HYP A 410     141.524 140.212 512.211  1.00325.82           C
ATOM   2643  OE  HYP A 410     140.130 140.220 512.533  1.00325.82           O
ATOM   2644  C   HYP A 410     144.863 138.846 512.993  1.00325.82           C
ATOM   2645  O   HYP A 410     145.759 138.456 512.244  1.00325.82           O
ATOM   2646  N   GLY A 411     144.932 138.806 514.335  1.00 78.39           N
ATOM   2647  CA  GLY A 411     146.150 138.446 514.981  0.85 78.39           C
ATOM   2648  C   GLY A 411     145.903 138.493 516.450  1.00 78.39           C
ATOM   2649  O   GLY A 411     144.761 138.450 516.906  1.00 78.39           O
ATOM   2650  N   ALA A 412     146.993 138.589 517.231  1.00297.32           N
ATOM   2651  CA  ALA A 412     146.880 138.595 518.656  0.45297.32           C
ATOM   2652  CB  ALA A 412     147.901 137.862 519.548  1.00297.32           C
ATOM   2653  C   ALA A 412     146.085 139.690 519.276  1.00297.32           C
ATOM   2654  O   ALA A 412     146.052 140.821 518.793  1.00297.32           O
ATOM   2655  N   ARG A 413     145.409 139.340 520.382  1.00999.99           N
ATOM   2656  CA  ARG A 413     144.592 140.248 521.127  0.85999.99           C
ATOM   2657  CB  ARG A 413     143.485 139.546 521.944  1.00999.99           C
ATOM   2658  CG  ARG A 413     142.472 138.701 521.166  1.00999.99           C
ATOM   2659  CD  ARG A 413     141.511 137.984 522.124  1.00999.99           C
ATOM   2660  NE  ARG A 413     142.359 137.248 523.108  1.00999.99           N
ATOM   2661  CZ  ARG A 413     141.818 136.667 524.221  1.00999.99           C
ATOM   2662  NH1 ARG A 413     140.469 136.652 524.423  1.00999.99           N
ATOM   2663  NH2 ARG A 413     142.648 136.101 525.147  1.00999.99           N
ATOM   2664  C   ARG A 413     145.448 140.875 522.188  1.00999.99           C
ATOM   2665  O   ARG A 413     146.598 140.487 522.385  1.00999.99           O
ATOM   2666  N   GLY A 414     144.889 141.881 522.896  1.00 49.72           N
ATOM   2667  CA  GLY A 414     145.588 142.522 523.978  0.85 49.72           C
ATOM   2668  C   GLY A 414     145.510 141.628 525.166  1.00 49.72           C
ATOM   2669  O   GLY A 414     144.629 140.775 525.265  1.00 49.72           O
ATOM   2670  N   GLN A 415     146.456 141.810 526.104  1.00249.64           N
ATOM   2671  CA  GLN A 415     146.419 141.064 527.322  0.15249.64           C
ATOM   2672  CB  GLN A 415     147.793 140.614 527.843  1.00249.64           C
ATOM   2673  CG  GLN A 415     148.729 141.769 528.191  1.00249.64           C
ATOM   2674  CD  GLN A 415     150.002 141.152 528.754  1.00249.64           C
ATOM   2675  OE1 GLN A 415     150.145 139.931 528.797  1.00249.64           O
ATOM   2676  NE2 GLN A 415     150.951 142.014 529.205  1.00249.64           N
ATOM   2677  C   GLN A 415     145.790 141.982 528.300  1.00249.64           C
ATOM   2678  O   GLN A 415     145.475 143.123 527.974  1.00249.64           O
ATOM   2679  N   ALA A 416     145.547 141.502 529.522  1.00205.20           N
ATOM   2680  CA  ALA A 416     144.917 142.352 530.477  0.68205.20           C
ATOM   2681  CB  ALA A 416     144.421 141.602 531.724  1.00205.20           C
ATOM   2682  C   ALA A 416     145.912 143.375 530.914  1.00205.20           C
ATOM   2683  O   ALA A 416     147.092 143.307 530.571  1.00205.20           O
ATOM   2684  N   GLY A 417     145.429 144.375 531.676  1.00 66.95           N
ATOM   2685  CA  GLY A 417     146.243 145.490 532.047  0.65 66.95           C
ATOM   2686  C   GLY A 417     146.801 145.342 533.431  1.00 66.95           C
ATOM   2687  O   GLY A 417     147.445 144.349 533.768  1.00 66.95           O
ATOM   2688  N   VAL A 418     146.566 146.386 534.254  1.00238.09           N
ATOM   2689  CA  VAL A 418     147.149 146.531 535.559  0.25238.09           C
ATOM   2690  CB  VAL A 418     147.656 147.925 535.795  1.00238.09           C
ATOM   2691  CG1 VAL A 418     148.929 148.273 535.012  1.00238.09           C
ATOM   2692  CG2 VAL A 418     146.545 148.897 536.222  1.00238.09           C
ATOM   2693  C   VAL A 418     146.154 146.251 536.649  1.00238.09           C
ATOM   2694  O   VAL A 418     145.005 145.895 536.401  1.00238.09           O
ATOM   2695  N   MET A 419     146.630 146.390 537.910  1.00300.34           N
ATOM   2696  CA  MET A 419     145.888 146.080 539.108  0.18300.34           C
ATOM   2697  CB  MET A 419     146.776 145.284 540.086  1.00300.34           C
ATOM   2698  CG  MET A 419     148.041 146.041 540.510  1.00300.34           C
ATOM   2699  SD  MET A 419     147.830 147.139 541.941  1.00300.34           S
ATOM   2700  CE  MET A 419     148.207 145.776 543.084  1.00300.34           C
ATOM   2701  C   MET A 419     145.402 147.334 539.784  1.00300.34           C
ATOM   2702  O   MET A 419     145.809 148.442 539.437  1.00300.34           O
ATOM   2703  N   GLY A 420     144.480 147.166 540.766  1.00 82.13           N
ATOM   2704  CA  GLY A 420     143.903 148.272 541.492  0.26 82.13           C
ATOM   2705  C   GLY A 420     144.364 148.190 542.946  1.00 82.13           C
ATOM   2706  O   GLY A 420     144.711 147.116 543.435  1.00 82.13           O
ATOM   2707  N   PHE A 421     144.378 149.351 543.658  1.00198.87           N
ATOM   2708  CA  PHE A 421     144.978 149.533 544.974  0.73198.87           C
ATOM   2709  CB  PHE A 421     145.073 151.017 545.375  1.00198.87           C
ATOM   2710  CG  PHE A 421     145.898 151.781 544.400  1.00198.87           C
ATOM   2711  CD1 PHE A 421     147.222 151.468 544.195  1.00198.87           C
ATOM   2712  CD2 PHE A 421     145.347 152.845 543.723  1.00198.87           C
ATOM   2713  CE1 PHE A 421     147.977 152.190 543.303  1.00198.87           C
ATOM   2714  CE2 PHE A 421     146.101 153.571 542.831  1.00198.87           C
ATOM   2715  CZ  PHE A 421     147.417 153.241 542.617  1.00198.87           C
ATOM   2716  C   PHE A 421     144.379 148.922 546.240  1.00198.87           C
ATOM   2717  O   PHE A 421     145.061 148.166 546.930  1.00198.87           O
ATOM   2718  N   HYP A 422     143.135 149.186 546.547  1.00345.16           N
ATOM   2719  CD  HYP A 422     142.261 149.813 545.599  1.00345.16           C
ATOM   2720  CA  HYP A 422     142.449 148.979 547.814  0.35345.16           C
ATOM   2721  CB  HYP A 422     141.465 150.194 547.813  1.00345.16           C
ATOM   2722  CG  HYP A 422     142.007 150.960 546.557  1.00345.16           C
ATOM   2723  OE  HYP A 422     141.100 151.937 546.043  1.00345.16           O
ATOM   2724  C   HYP A 422     143.145 149.134 549.147  1.00345.16           C
ATOM   2725  O   HYP A 422     144.350 148.907 549.253  1.00345.16           O
ATOM   2726  N   GLY A 423     142.343 149.595 550.154  1.00190.56           N
ATOM   2727  CA  GLY A 423     142.768 150.123 551.437  0.16190.56           C
ATOM   2728  C   GLY A 423     141.842 151.277 551.751  1.00190.56           C
ATOM   2729  O   GLY A 423     141.029 151.556 550.871  1.00190.56           O
ATOM   2730  N   PRO A 424     141.801 152.017 552.866  1.00241.57           N
ATOM   2731  CA  PRO A 424     142.533 151.870 554.120  0.67241.57           C
ATOM   2732  CD  PRO A 424     141.357 153.397 552.708  1.00241.57           C
ATOM   2733  CB  PRO A 424     142.702 153.279 554.678  1.00241.57           C
ATOM   2734  CG  PRO A 424     141.507 154.036 554.094  1.00241.57           C
ATOM   2735  C   PRO A 424     141.712 151.097 555.101  1.00241.57           C
ATOM   2736  O   PRO A 424     140.725 150.461 554.732  1.00241.57           O
ATOM   2737  N   LYS A 425     142.140 151.202 556.375  1.00276.41           N
ATOM   2738  CA  LYS A 425     141.567 150.575 557.529  0.15276.41           C
ATOM   2739  CB  LYS A 425     142.473 150.700 558.769  1.00276.41           C
ATOM   2740  CG  LYS A 425     143.930 150.276 558.552  1.00276.41           C
ATOM   2741  CD  LYS A 425     144.052 148.853 558.016  1.00276.41           C
ATOM   2742  CE  LYS A 425     143.929 148.809 556.493  1.00276.41           C
ATOM   2743  NZ  LYS A 425     143.334 147.529 556.059  1.00276.41           N
ATOM   2744  C   LYS A 425     140.314 151.302 557.916  1.00276.41           C
ATOM   2745  O   LYS A 425     139.919 152.280 557.283  1.00276.41           O
ATOM   2746  N   GLY A 426     139.655 150.803 558.984  1.00 80.39           N
ATOM   2747  CA  GLY A 426     138.451 151.392 559.501  0.38 80.39           C
ATOM   2748  C   GLY A 426     138.818 152.250 560.692  1.00 80.39           C
ATOM   2749  O   GLY A 426     139.832 152.946 560.669  1.00 80.39           O
ATOM   2750  N   ALA A 427     137.998 152.215 561.775  1.00238.06           N
ATOM   2751  CA  ALA A 427     138.210 153.097 562.903  0.78238.06           C
ATOM   2752  CB  ALA A 427     137.016 154.020 563.199  1.00238.06           C
ATOM   2753  C   ALA A 427     138.447 152.333 564.178  1.00238.06           C
ATOM   2754  O   ALA A 427     138.374 151.107 564.229  1.00238.06           O
ATOM   2755  N   ALA A 428     138.764 153.110 565.243  1.00216.60           N
ATOM   2756  CA  ALA A 428     139.094 152.647 566.569  0.32216.60           C
ATOM   2757  CB  ALA A 428     139.675 153.756 567.464  1.00216.60           C
ATOM   2758  C   ALA A 428     137.876 152.141 567.275  1.00216.60           C
ATOM   2759  O   ALA A 428     136.743 152.363 566.852  1.00216.60           O
ATOM   2760  N   GLY A 429     138.121 151.414 568.388  1.00 78.84           N
ATOM   2761  CA  GLY A 429     137.080 150.828 569.182  0.16 78.84           C
ATOM   2762  C   GLY A 429     136.768 151.732 570.350  1.00 78.84           C
ATOM   2763  O   GLY A 429     136.855 152.955 570.252  1.00 78.84           O
ATOM   2764  N   GLU A 430     136.380 151.112 571.490  1.00232.97           N
ATOM   2765  CA  GLU A 430     135.927 151.783 572.688  0.79232.97           C
ATOM   2766  CB  GLU A 430     134.909 150.924 573.466  1.00232.97           C
ATOM   2767  CG  GLU A 430     135.476 149.566 573.883  1.00232.97           C
ATOM   2768  CD  GLU A 430     134.503 148.931 574.867  1.00232.97           C
ATOM   2769  OE1 GLU A 430     134.275 149.544 575.945  1.00232.97           O
ATOM   2770  OE2 GLU A 430     133.974 147.830 574.560  1.00232.97           O
ATOM   2771  C   GLU A 430     137.065 152.095 573.641  1.00232.97           C
ATOM   2772  O   GLU A 430     138.210 151.718 573.394  1.00232.97           O
ATOM   2773  N   HYP A 431     136.774 152.812 574.728  1.00363.52           N
ATOM   2774  CD  HYP A 431     135.448 153.350 575.006  1.00363.52           C
ATOM   2775  CA  HYP A 431     137.713 153.206 575.741  0.49363.52           C
ATOM   2776  CB  HYP A 431     137.069 154.278 576.603  1.00363.52           C
ATOM   2777  CG  HYP A 431     135.637 153.651 576.513  1.00363.52           C
ATOM   2778  OE  HYP A 431     135.525 152.475 577.319  1.00363.52           O
ATOM   2779  C   HYP A 431     138.117 152.043 576.593  1.00363.52           C
ATOM   2780  O   HYP A 431     138.914 152.241 577.508  1.00363.52           O
ATOM   2781  N   GLY A 432     137.628 150.826 576.306  1.00118.92           N
ATOM   2782  CA  GLY A 432     138.332 149.689 576.820  0.35118.92           C
ATOM   2783  C   GLY A 432     137.854 149.371 578.199  1.00118.92           C
ATOM   2784  O   GLY A 432     136.723 149.671 578.578  1.00118.92           O
ATOM   2785  N   LYS A 433     138.750 148.736 578.980  1.00305.75           N
ATOM   2786  CA  LYS A 433     138.430 148.242 580.287  0.84305.75           C
ATOM   2787  CB  LYS A 433     139.532 147.358 580.877  1.00305.75           C
ATOM   2788  CG  LYS A 433     139.199 146.545 582.119  1.00305.75           C
ATOM   2789  CD  LYS A 433     140.412 145.674 582.435  1.00305.75           C
ATOM   2790  CE  LYS A 433     140.800 144.812 581.230  1.00305.75           C
ATOM   2791  NZ  LYS A 433     142.256 144.546 581.225  1.00305.75           N
ATOM   2792  C   LYS A 433     138.221 149.363 581.242  1.00305.75           C
ATOM   2793  O   LYS A 433     138.747 150.464 581.087  1.00305.75           O
ATOM   2794  N   ALA A 434     137.399 149.068 582.262  1.00189.54           N
ATOM   2795  CA  ALA A 434     137.075 149.980 583.311  0.69189.54           C
ATOM   2796  CB  ALA A 434     135.728 149.684 583.991  1.00189.54           C
ATOM   2797  C   ALA A 434     138.121 149.855 584.379  1.00189.54           C
ATOM   2798  O   ALA A 434     139.129 149.170 584.209  1.00189.54           O
ATOM   2799  N   GLY A 435     137.892 150.546 585.516  1.00 82.60           N
ATOM   2800  CA  GLY A 435     138.837 150.598 586.596  0.15 82.60           C
ATOM   2801  C   GLY A 435     138.893 149.310 587.353  1.00 82.60           C
ATOM   2802  O   GLY A 435     138.075 148.409 587.169  1.00 82.60           O
ATOM   2803  N   GLU A 436     139.905 149.228 588.244  1.00205.89           N
ATOM   2804  CA  GLU A 436     140.173 148.058 589.028  0.73205.89           C
ATOM   2805  CB  GLU A 436     141.448 147.361 588.525  1.00205.89           C
ATOM   2806  CG  GLU A 436     141.262 146.919 587.067  1.00205.89           C
ATOM   2807  CD  GLU A 436     142.603 146.524 586.467  1.00205.89           C
ATOM   2808  OE1 GLU A 436     143.294 145.652 587.056  1.00205.89           O
ATOM   2809  OE2 GLU A 436     142.954 147.098 585.401  1.00205.89           O
ATOM   2810  C   GLU A 436     140.329 148.504 590.453  1.00205.89           C
ATOM   2811  O   GLU A 436     140.360 149.701 590.733  1.00205.89           O
ATOM   2812  N   ARG A 437     140.421 147.543 591.399  1.00169.22           N
ATOM   2813  CA  ARG A 437     140.459 147.877 592.799  0.36169.22           C
ATOM   2814  CB  ARG A 437     140.610 146.668 593.740  1.00169.22           C
ATOM   2815  CG  ARG A 437     139.478 145.640 593.654  1.00169.22           C
ATOM   2816  CD  ARG A 437     138.082 146.227 593.877  1.00169.22           C
ATOM   2817  NE  ARG A 437     137.737 147.008 592.657  1.00169.22           N
ATOM   2818  CZ  ARG A 437     137.460 148.342 592.733  1.00169.22           C
ATOM   2819  NH1 ARG A 437     137.380 148.963 593.947  1.00169.22           N
ATOM   2820  NH2 ARG A 437     137.280 149.055 591.583  1.00169.22           N
ATOM   2821  C   ARG A 437     141.630 148.752 593.071  1.00169.22           C
ATOM   2822  O   ARG A 437     142.688 148.639 592.453  1.00169.22           O
ATOM   2823  N   GLY A 438     141.425 149.669 594.033  1.00 29.93           N
ATOM   2824  CA  GLY A 438     142.438 150.580 594.458  0.16 29.93           C
ATOM   2825  C   GLY A 438     143.015 150.005 595.707  1.00 29.93           C
ATOM   2826  O   GLY A 438     143.452 148.856 595.728  1.00 29.93           O
ATOM   2827  N   VAL A 439     143.035 150.803 596.789  1.00305.74           N
ATOM   2828  CA  VAL A 439     143.628 150.337 598.002  0.40305.74           C
ATOM   2829  CB  VAL A 439     145.023 149.763 597.927  1.00305.74           C
ATOM   2830  CG1 VAL A 439     146.074 150.824 597.581  1.00305.74           C
ATOM   2831  CG2 VAL A 439     145.197 148.442 598.695  1.00305.74           C
ATOM   2832  C   VAL A 439     142.918 150.809 599.247  1.00305.74           C
ATOM   2833  O   VAL A 439     141.760 151.200 599.103  1.00305.74           O
ATOM   2834  N   HYP A 440     143.426 150.825 600.463  1.00285.42           N
ATOM   2835  CD  HYP A 440     144.681 150.307 600.925  1.00285.42           C
ATOM   2836  CA  HYP A 440     142.700 151.299 601.582  0.65285.42           C
ATOM   2837  CB  HYP A 440     143.000 150.264 602.697  1.00285.42           C
ATOM   2838  CG  HYP A 440     143.998 149.345 601.898  1.00285.42           C
ATOM   2839  OE  HYP A 440     143.298 148.304 601.214  1.00285.42           O
ATOM   2840  C   HYP A 440     143.097 152.707 601.844  1.00285.42           C
ATOM   2841  O   HYP A 440     144.097 153.158 601.287  1.00285.42           O
ATOM   2842  N   GLY A 441     142.321 153.427 602.669  1.00 32.85           N
ATOM   2843  CA  GLY A 441     142.526 154.834 602.779  0.49 32.85           C
ATOM   2844  C   GLY A 441     143.356 155.103 604.000  1.00 32.85           C
ATOM   2845  O   GLY A 441     144.175 154.311 604.463  1.00 32.85           O
ATOM   2846  N   PRO A 442     143.106 156.289 604.469  1.00216.47           N
ATOM   2847  CA  PRO A 442     143.727 156.864 605.643  0.45216.47           C
ATOM   2848  CD  PRO A 442     142.726 157.308 603.507  1.00216.47           C
ATOM   2849  CB  PRO A 442     143.372 158.355 605.545  1.00216.47           C
ATOM   2850  CG  PRO A 442     143.278 158.625 604.041  1.00216.47           C
ATOM   2851  C   PRO A 442     143.171 156.238 606.889  1.00216.47           C
ATOM   2852  O   PRO A 442     142.465 155.236 606.779  1.00216.47           O
ATOM   2853  N   HYP A 443     143.462 156.791 608.049  1.00299.51           N
ATOM   2854  CD  HYP A 443     144.401 157.860 608.243  1.00299.51           C
ATOM   2855  CA  HYP A 443     142.978 156.357 609.314  0.85299.51           C
ATOM   2856  CB  HYP A 443     144.177 156.536 610.281  1.00299.51           C
ATOM   2857  CG  HYP A 443     145.233 157.022 609.217  1.00299.51           C
ATOM   2858  OE  HYP A 443     146.312 157.767 609.786  1.00299.51           O
ATOM   2859  C   HYP A 443     141.691 157.054 609.536  1.00299.51           C
ATOM   2860  O   HYP A 443     141.678 158.236 609.875  1.00299.51           O
ATOM   2861  N   GLY A 444     140.597 156.306 609.309  1.00 52.93           N
ATOM   2862  CA  GLY A 444     139.332 156.892 609.023  0.81 52.93           C
ATOM   2863  C   GLY A 444     138.796 157.413 610.306  1.00 52.93           C
ATOM   2864  O   GLY A 444     139.494 157.455 611.318  1.00 52.93           O
ATOM   2865  N   ALA A 445     137.523 157.836 610.281  1.00180.19           N
ATOM   2866  CA  ALA A 445     136.919 158.381 611.454  0.63180.19           C
ATOM   2867  CB  ALA A 445     135.499 158.920 611.233  1.00180.19           C
ATOM   2868  C   ALA A 445     136.830 157.286 612.457  1.00180.19           C
ATOM   2869  O   ALA A 445     136.970 156.109 612.130  1.00180.19           O
ATOM   2870  N   VAL A 446     136.636 157.670 613.731  1.00 75.70           N
ATOM   2871  CA  VAL A 446     136.539 156.690 614.764  0.82 75.70           C
ATOM   2872  CB  VAL A 446     137.551 156.879 615.852  1.00 75.70           C
ATOM   2873  CG1 VAL A 446     137.402 155.734 616.871  1.00 75.70           C
ATOM   2874  CG2 VAL A 446     138.934 156.951 615.182  1.00 75.70           C
ATOM   2875  C   VAL A 446     135.161 156.860 615.322  1.00 75.70           C
ATOM   2876  O   VAL A 446     134.459 157.803 614.961  1.00 75.70           O
ATOM   2877  N   GLY A 447     134.716 155.935 616.191  1.00 33.36           N
ATOM   2878  CA  GLY A 447     133.370 156.005 616.669  0.85 33.36           C
ATOM   2879  C   GLY A 447     133.295 156.863 617.886  1.00 33.36           C
ATOM   2880  O   GLY A 447     134.197 157.613 618.259  1.00 33.36           O
ATOM   2881  N   PRO A 448     132.140 156.729 618.465  1.00224.84           N
ATOM   2882  CA  PRO A 448     131.787 157.433 619.668  0.65224.84           C
ATOM   2883  CD  PRO A 448     130.972 156.441 617.642  1.00224.84           C
ATOM   2884  CB  PRO A 448     130.283 157.185 619.825  1.00224.84           C
ATOM   2885  CG  PRO A 448     129.777 157.053 618.382  1.00224.84           C
ATOM   2886  C   PRO A 448     132.561 156.827 620.782  1.00224.84           C
ATOM   2887  O   PRO A 448     133.289 155.870 620.534  1.00224.84           O
ATOM   2888  N   ALA A 449     132.447 157.378 622.005  1.00204.77           N
ATOM   2889  CA  ALA A 449     133.174 156.816 623.105  0.77204.77           C
ATOM   2890  CB  ALA A 449     133.967 157.841 623.929  1.00204.77           C
ATOM   2891  C   ALA A 449     132.195 156.158 624.021  1.00204.77           C
ATOM   2892  O   ALA A 449     130.995 156.419 623.964  1.00204.77           O
ATOM   2893  N   GLY A 450     132.704 155.252 624.880  1.00 78.67           N
ATOM   2894  CA  GLY A 450     131.862 154.524 625.784  0.85 78.67           C
ATOM   2895  C   GLY A 450     131.639 155.364 627.000  1.00 78.67           C
ATOM   2896  O   GLY A 450     131.962 156.551 627.026  1.00 78.67           O
ATOM   2897  N   LYS A 451     131.066 154.737 628.048  1.00326.88           N
ATOM   2898  CA  LYS A 451     130.704 155.437 629.246  0.40326.88           C
ATOM   2899  CB  LYS A 451     129.230 155.217 629.606  1.00326.88           C
ATOM   2900  CG  LYS A 451     128.746 155.991 630.831  1.00326.88           C
ATOM   2901  CD  LYS A 451     127.359 155.505 631.256  1.00326.88           C
ATOM   2902  CE  LYS A 451     126.825 156.150 632.534  1.00326.88           C
ATOM   2903  NZ  LYS A 451     127.886 156.203 633.565  1.00326.88           N
ATOM   2904  C   LYS A 451     131.469 154.875 630.410  1.00326.88           C
ATOM   2905  O   LYS A 451     131.709 153.672 630.484  1.00326.88           O
ATOM   2906  N   ASP A 452     131.857 155.763 631.352  1.00256.83           N
ATOM   2907  CA  ASP A 452     132.433 155.381 632.614  0.83256.83           C
ATOM   2908  CB  ASP A 452     131.460 154.493 633.416  1.00256.83           C
ATOM   2909  CG  ASP A 452     131.765 154.555 634.909  1.00256.83           C
ATOM   2910  OD1 ASP A 452     132.645 155.355 635.320  1.00256.83           O
ATOM   2911  OD2 ASP A 452     131.088 153.811 635.666  1.00256.83           O
ATOM   2912  C   ASP A 452     133.728 154.637 632.434  1.00256.83           C
ATOM   2913  O   ASP A 452     134.045 154.132 631.359  1.00256.83           O
ATOM   2914  N   GLY A 453     134.524 154.586 633.526  1.00105.57           N
ATOM   2915  CA  GLY A 453     135.792 153.919 633.577  0.62105.57           C
ATOM   2916  C   GLY A 453     136.261 154.084 634.988  1.00105.57           C
ATOM   2917  O   GLY A 453     135.443 154.184 635.900  1.00105.57           O
ATOM   2918  N   GLU A 454     137.590 154.110 635.226  1.00266.81           N
ATOM   2919  CA  GLU A 454     138.016 154.276 636.582  0.36266.81           C
ATOM   2920  CB  GLU A 454     139.361 153.624 636.945  1.00266.81           C
ATOM   2921  CG  GLU A 454     139.707 153.850 638.423  1.00266.81           C
ATOM   2922  CD  GLU A 454     141.035 153.176 638.737  1.00266.81           C
ATOM   2923  OE1 GLU A 454     142.095 153.789 638.442  1.00266.81           O
ATOM   2924  OE2 GLU A 454     141.005 152.041 639.283  1.00266.81           O
ATOM   2925  C   GLU A 454     138.158 155.724 636.898  1.00266.81           C
ATOM   2926  O   GLU A 454     138.660 156.512 636.099  1.00266.81           O
ATOM   2927  N   ALA A 455     137.697 156.100 638.106  1.00281.58           N
ATOM   2928  CA  ALA A 455     137.801 157.454 638.549  0.81281.58           C
ATOM   2929  CB  ALA A 455     136.498 158.253 638.346  1.00281.58           C
ATOM   2930  C   ALA A 455     138.105 157.424 640.013  1.00281.58           C
ATOM   2931  O   ALA A 455     137.669 156.526 640.731  1.00281.58           O
ATOM   2932  N   GLY A 456     138.875 158.428 640.487  1.00105.57           N
ATOM   2933  CA  GLY A 456     139.165 158.545 641.888  0.85105.57           C
ATOM   2934  C   GLY A 456     140.206 157.564 642.336  1.00105.57           C
ATOM   2935  O   GLY A 456     139.957 156.746 643.221  1.00105.57           O
ATOM   2936  N   ALA A 457     141.408 157.618 641.733  1.00 56.89           N
ATOM   2937  CA  ALA A 457     142.473 156.754 642.156  0.48 56.89           C
ATOM   2938  CB  ALA A 457     143.768 156.943 641.351  1.00 56.89           C
ATOM   2939  C   ALA A 457     142.803 157.067 643.591  1.00 56.89           C
ATOM   2940  O   ALA A 457     143.036 156.160 644.388  1.00 56.89           O
ATOM   2941  N   GLN A 458     142.826 158.365 643.964  1.00235.87           N
ATOM   2942  CA  GLN A 458     143.188 158.749 645.307  0.76235.87           C
ATOM   2943  CB  GLN A 458     144.114 159.978 645.376  1.00235.87           C
ATOM   2944  CG  GLN A 458     143.476 161.239 644.781  1.00235.87           C
ATOM   2945  CD  GLN A 458     144.380 162.425 645.094  1.00235.87           C
ATOM   2946  OE1 GLN A 458     144.478 162.852 646.242  1.00235.87           O
ATOM   2947  NE2 GLN A 458     145.058 162.977 644.052  1.00235.87           N
ATOM   2948  C   GLN A 458     141.953 159.139 646.060  1.00235.87           C
ATOM   2949  O   GLN A 458     140.844 159.115 645.525  1.00235.87           O
ATOM   2950  N   GLY A 459     142.139 159.475 647.356  1.00 92.87           N
ATOM   2951  CA  GLY A 459     141.077 159.936 648.210  0.81 92.87           C
ATOM   2952  C   GLY A 459     141.724 160.936 649.124  1.00 92.87           C
ATOM   2953  O   GLY A 459     142.821 160.662 649.599  1.00 92.87           O
ATOM   2954  N   PRO A 460     141.120 162.087 649.363  1.00178.59           N
ATOM   2955  CA  PRO A 460     141.673 163.106 650.220  0.36178.59           C
ATOM   2956  CD  PRO A 460     139.681 162.256 649.213  1.00178.59           C
ATOM   2957  CB  PRO A 460     140.711 164.276 650.056  1.00178.59           C
ATOM   2958  CG  PRO A 460     139.353 163.566 649.956  1.00178.59           C
ATOM   2959  C   PRO A 460     141.697 162.689 651.663  1.00178.59           C
ATOM   2960  O   PRO A 460     140.629 162.568 652.259  1.00178.59           O
ATOM   2961  N   HYP A 461     142.862 162.473 652.205  1.00361.46           N
ATOM   2962  CD  HYP A 461     144.054 162.288 651.396  1.00361.46           C
ATOM   2963  CA  HYP A 461     143.163 162.306 653.589  0.85361.46           C
ATOM   2964  CB  HYP A 461     144.536 161.679 653.710  1.00361.46           C
ATOM   2965  CG  HYP A 461     145.097 162.506 652.514  1.00361.46           C
ATOM   2966  OE  HYP A 461     145.185 163.884 652.885  1.00361.46           O
ATOM   2967  C   HYP A 461     142.225 162.225 654.754  1.00361.46           C
ATOM   2968  O   HYP A 461     141.091 161.772 654.619  1.00361.46           O
ATOM   2969  N   GLY A 462     142.755 162.680 655.922  1.00 96.91           N
ATOM   2970  CA  GLY A 462     141.969 163.216 657.003  0.85 96.91           C
ATOM   2971  C   GLY A 462     142.595 162.824 658.318  1.00 96.91           C
ATOM   2972  O   GLY A 462     143.080 161.707 658.489  1.00 96.91           O
ATOM   2973  N   PRO A 463     142.596 163.756 659.246  1.00241.14           N
ATOM   2974  CA  PRO A 463     143.150 163.514 660.567  0.15241.14           C
ATOM   2975  CD  PRO A 463     142.778 165.141 658.839  1.00241.14           C
ATOM   2976  CB  PRO A 463     143.532 164.892 661.102  1.00241.14           C
ATOM   2977  CG  PRO A 463     143.785 165.722 659.836  1.00241.14           C
ATOM   2978  C   PRO A 463     142.089 162.896 661.414  1.00241.14           C
ATOM   2979  O   PRO A 463     140.942 162.803 660.977  1.00241.14           O
ATOM   2980  N   ALA A 464     142.468 162.451 662.626  1.00287.72           N
ATOM   2981  CA  ALA A 464     141.529 161.943 663.577  0.85287.72           C
ATOM   2982  CB  ALA A 464     141.600 160.511 664.127  1.00287.72           C
ATOM   2983  C   ALA A 464     140.832 162.990 664.393  1.00287.72           C
ATOM   2984  O   ALA A 464     141.204 164.161 664.353  1.00287.72           O
ATOM   2985  N   GLY A 465     139.787 162.597 665.152  1.00 69.27           N
ATOM   2986  CA  GLY A 465     139.023 163.562 665.892  0.62 69.27           C
ATOM   2987  C   GLY A 465     139.224 163.444 667.372  1.00 69.27           C
ATOM   2988  O   GLY A 465     140.324 163.566 667.910  1.00 69.27           O
ATOM   2989  N   PRO A 466     138.105 163.229 668.019  1.00233.63           N
ATOM   2990  CA  PRO A 466     138.024 163.082 669.452  0.15233.63           C
ATOM   2991  CD  PRO A 466     136.817 163.565 667.427  1.00233.63           C
ATOM   2992  CB  PRO A 466     136.523 162.975 669.740  1.00233.63           C
ATOM   2993  CG  PRO A 466     135.874 163.792 668.612  1.00233.63           C
ATOM   2994  C   PRO A 466     138.773 161.874 669.870  1.00233.63           C
ATOM   2995  O   PRO A 466     139.238 161.120 669.021  1.00233.63           O
ATOM   2996  N   ALA A 467     138.948 161.716 671.190  1.00210.03           N
ATOM   2997  CA  ALA A 467     139.675 160.607 671.716  0.84210.03           C
ATOM   2998  CB  ALA A 467     141.187 160.849 671.817  1.00210.03           C
ATOM   2999  C   ALA A 467     139.165 160.418 673.106  1.00210.03           C
ATOM   3000  O   ALA A 467     138.061 160.849 673.437  1.00210.03           O
ATOM   3001  N   GLY A 468     139.959 159.743 673.955  1.00 71.83           N
ATOM   3002  CA  GLY A 468     139.526 159.457 675.292  0.73 71.83           C
ATOM   3003  C   GLY A 468     139.243 160.742 675.996  1.00 71.83           C
ATOM   3004  O   GLY A 468     139.888 161.762 675.761  1.00 71.83           O
ATOM   3005  N   GLU A 469     141.978 157.931   1.032  1.00212.89           N
ATOM   3006  CA  GLU A 469     141.598 159.077   1.801  0.76212.89           C
ATOM   3007  CB  GLU A 469     140.155 159.518   1.522  1.00212.89           C
ATOM   3008  CG  GLU A 469     139.168 158.352   1.608  1.00212.89           C
ATOM   3009  CD  GLU A 469     137.775 158.893   1.328  1.00212.89           C
ATOM   3010  OE1 GLU A 469     133.879 162.410 676.186  1.00212.89           O
ATOM   3011  OE2 GLU A 469     136.848 158.570   2.116  1.00212.89           O
ATOM   3012  C   GLU A 469     141.693 158.702   3.238  1.00212.89           C
ATOM   3013  O   GLU A 469     140.953 157.831   3.696  1.00212.89           O
ATOM   3014  N   ARG A 470     142.603 159.384   3.973  1.00999.99           N
ATOM   3015  CA  ARG A 470     142.844 159.113   5.362  0.96999.99           C
ATOM   3016  CB  ARG A 470     141.808 159.730   6.337  1.00999.99           C
ATOM   3017  CG  ARG A 470     140.349 159.341   6.102  1.00999.99           C
ATOM   3018  CD  ARG A 470     139.393 159.930   7.152  1.00999.99           C
ATOM   3019  NE  ARG A 470     139.277 161.415   6.996  1.00999.99           N
ATOM   3020  CZ  ARG A 470     140.077 162.265   7.708  1.00999.99           C
ATOM   3021  NH1 ARG A 470     141.119 161.786   8.448  1.00999.99           N
ATOM   3022  NH2 ARG A 470     139.824 163.608   7.701  1.00999.99           N
ATOM   3023  C   ARG A 470     142.961 157.636   5.518  1.00999.99           C
ATOM   3024  O   ARG A 470     143.414 156.948   4.606  1.00999.99           O
ATOM   3025  N   GLY A 471     142.584 157.102   6.688  1.00 80.54           N
ATOM   3026  CA  GLY A 471     142.711 155.690   6.861  1.00 80.54           C
ATOM   3027  C   GLY A 471     142.142 155.375   8.202  1.00 80.54           C
ATOM   3028  O   GLY A 471     141.240 156.055   8.688  1.00 80.54           O
ATOM   3029  N   GLU A 472     142.668 154.311   8.829  1.00338.76           N
ATOM   3030  CA  GLU A 472     142.188 153.882  10.104  0.87338.76           C
ATOM   3031  CB  GLU A 472     141.694 152.438  10.318  1.00338.76           C
ATOM   3032  CG  GLU A 472     142.802 151.401  10.126  1.00338.76           C
ATOM   3033  CD  GLU A 472     142.170 150.017  10.174  1.00338.76           C
ATOM   3034  OE1 GLU A 472     142.226 149.312   9.132  1.00338.76           O
ATOM   3035  OE2 GLU A 472     141.621 149.648  11.247  1.00338.76           O
ATOM   3036  C   GLU A 472     142.600 154.682  11.290  1.00338.76           C
ATOM   3037  O   GLU A 472     143.502 155.515  11.223  1.00338.76           O
ATOM   3038  N   GLN A 473     141.889 154.444  12.403  1.00220.25           N
ATOM   3039  CA  GLN A 473     142.095 155.098  13.660  1.00220.25           C
ATOM   3040  CB  GLN A 473     140.773 155.116  14.440  1.00220.25           C
ATOM   3041  CG  GLN A 473     140.786 155.888  15.750  1.00220.25           C
ATOM   3042  CD  GLN A 473     139.359 155.845  16.280  1.00220.25           C
ATOM   3043  OE1 GLN A 473     138.893 154.816  16.768  1.00220.25           O
ATOM   3044  NE2 GLN A 473     138.634 156.989  16.162  1.00220.25           N
ATOM   3045  C   GLN A 473     143.125 154.295  14.404  1.00220.25           C
ATOM   3046  O   GLN A 473     143.489 153.200  13.975  1.00220.25           O
ATOM   3047  N   GLY A 474     143.649 154.829  15.527  1.00 52.82           N
ATOM   3048  CA  GLY A 474     144.675 154.131  16.257  1.00 52.82           C
ATOM   3049  C   GLY A 474     144.053 153.326  17.362  1.00 52.82           C
ATOM   3050  O   GLY A 474     142.844 153.103  17.398  1.00 52.82           O
ATOM   3051  N   PRO A 475     144.899 152.860  18.254  1.00226.50           N
ATOM   3052  CA  PRO A 475     144.450 152.071  19.375  0.86226.50           C
ATOM   3053  CD  PRO A 475     146.249 152.482  17.857  1.00226.50           C
ATOM   3054  CB  PRO A 475     145.666 151.282  19.855  1.00226.50           C
ATOM   3055  CG  PRO A 475     146.543 151.172  18.603  1.00226.50           C
ATOM   3056  C   PRO A 475     143.983 153.004  20.443  1.00226.50           C
ATOM   3057  O   PRO A 475     143.934 154.210  20.205  1.00226.50           O
ATOM   3058  N   ALA A 476     143.632 152.460  21.623  1.00180.48           N
ATOM   3059  CA  ALA A 476     143.187 153.272  22.717  0.79180.48           C
ATOM   3060  CB  ALA A 476     142.602 152.474  23.896  1.00180.48           C
ATOM   3061  C   ALA A 476     144.364 154.026  23.241  1.00180.48           C
ATOM   3062  O   ALA A 476     145.513 153.702  22.944  1.00180.48           O
ATOM   3063  N   GLY A 477     144.087 155.075  24.041  1.00 65.22           N
ATOM   3064  CA  GLY A 477     145.128 155.881  24.605  0.79 65.22           C
ATOM   3065  C   GLY A 477     145.693 155.082  25.741  1.00 65.22           C
ATOM   3066  O   GLY A 477     145.569 153.858  25.747  1.00 65.22           O
ATOM   3067  N   SER A 478     146.344 155.723  26.738  1.00163.14           N
ATOM   3068  CA  SER A 478     146.986 154.887  27.714  0.79163.14           C
ATOM   3069  CB  SER A 478     148.511 155.087  27.736  1.00163.14           C
ATOM   3070  OG  SER A 478     149.057 154.761  26.467  1.00163.14           O
ATOM   3071  C   SER A 478     146.510 155.129  29.124  1.00163.14           C
ATOM   3072  O   SER A 478     146.580 156.232  29.660  1.00163.14           O
ATOM   3073  N   HYP A 479     146.035 154.065  29.724  1.00337.81           N
ATOM   3074  CD  HYP A 479     145.960 152.779  29.067  1.00337.81           C
ATOM   3075  CA  HYP A 479     145.622 153.942  31.084  0.79337.81           C
ATOM   3076  CB  HYP A 479     146.587 152.866  31.547  1.00337.81           C
ATOM   3077  CG  HYP A 479     146.283 151.927  30.336  1.00337.81           C
ATOM   3078  OE  HYP A 479     147.211 150.864  30.101  1.00337.81           O
ATOM   3079  C   HYP A 479     145.481 155.114  31.992  1.00337.81           C
ATOM   3080  O   HYP A 479     144.841 156.097  31.623  1.00337.81           O
ATOM   3081  N   GLY A 480     146.057 154.994  33.210  1.00 60.89           N
ATOM   3082  CA  GLY A 480     145.626 155.819  34.298  0.79 60.89           C
ATOM   3083  C   GLY A 480     146.459 155.508  35.504  1.00 60.89           C
ATOM   3084  O   GLY A 480     147.554 154.957  35.395  1.00 60.89           O
ATOM   3085  N   PHE A 481     145.944 155.872  36.698  1.00148.43           N
ATOM   3086  CA  PHE A 481     146.653 155.671  37.928  0.79148.43           C
ATOM   3087  CB  PHE A 481     147.569 156.849  38.288  1.00148.43           C
ATOM   3088  CG  PHE A 481     148.614 156.839  37.227  1.00148.43           C
ATOM   3089  CD1 PHE A 481     149.723 156.037  37.367  1.00148.43           C
ATOM   3090  CD2 PHE A 481     148.475 157.597  36.087  1.00148.43           C
ATOM   3091  CE1 PHE A 481     150.690 156.004  36.391  1.00148.43           C
ATOM   3092  CE2 PHE A 481     149.441 157.567  35.109  1.00148.43           C
ATOM   3093  CZ  PHE A 481     150.551 156.771  35.260  1.00148.43           C
ATOM   3094  C   PHE A 481     145.644 155.465  38.996  1.00148.43           C
ATOM   3095  O   PHE A 481     144.482 155.177  38.720  1.00148.43           O
ATOM   3096  N   GLN A 482     146.050 155.626  40.256  1.00226.47           N
ATOM   3097  CA  GLN A 482     145.122 155.346  41.299  0.79226.47           C
ATOM   3098  CB  GLN A 482     145.656 154.150  42.112  1.00226.47           C
ATOM   3099  CG  GLN A 482     144.751 153.569  43.195  1.00226.47           C
ATOM   3100  CD  GLN A 482     145.431 152.269  43.611  1.00226.47           C
ATOM   3101  OE1 GLN A 482     145.810 151.466  42.758  1.00226.47           O
ATOM   3102  NE2 GLN A 482     145.612 152.043  44.940  1.00226.47           N
ATOM   3103  C   GLN A 482     144.994 156.564  42.155  1.00226.47           C
ATOM   3104  O   GLN A 482     145.723 157.539  41.979  1.00226.47           O
ATOM   3105  N   GLY A 483     144.036 156.535  43.100  1.00 53.96           N
ATOM   3106  CA  GLY A 483     143.778 157.678  43.926  0.79 53.96           C
ATOM   3107  C   GLY A 483     144.657 157.619  45.131  1.00 53.96           C
ATOM   3108  O   GLY A 483     145.735 157.027  45.123  1.00 53.96           O
ATOM   3109  N   LEU A 484     144.185 158.284  46.198  1.00310.29           N
ATOM   3110  CA  LEU A 484     144.877 158.430  47.443  0.79310.29           C
ATOM   3111  CB  LEU A 484     145.519 159.801  47.753  1.00310.29           C
ATOM   3112  CG  LEU A 484     146.927 159.965  47.147  1.00310.29           C
ATOM   3113  CD1 LEU A 484     147.092 159.716  45.640  1.00310.29           C
ATOM   3114  CD2 LEU A 484     147.895 160.856  47.936  1.00310.29           C
ATOM   3115  C   LEU A 484     144.565 157.414  48.520  1.00310.29           C
ATOM   3116  O   LEU A 484     143.657 156.608  48.320  1.00310.29           O
ATOM   3117  N   HYP A 485     145.252 157.367  49.649  1.00304.31           N
ATOM   3118  CD  HYP A 485     146.413 158.146  49.977  1.00304.31           C
ATOM   3119  CA  HYP A 485     145.021 156.430  50.699  0.86304.31           C
ATOM   3120  CB  HYP A 485     146.454 155.972  51.087  1.00304.31           C
ATOM   3121  CG  HYP A 485     147.276 156.899  50.115  1.00304.31           C
ATOM   3122  OE  HYP A 485     148.586 157.219  50.589  1.00304.31           O
ATOM   3123  C   HYP A 485     144.243 157.059  51.806  1.00304.31           C
ATOM   3124  O   HYP A 485     143.565 156.343  52.541  1.00304.31           O
ATOM   3125  N   GLY A 486     144.331 158.396  51.944  1.00 96.41           N
ATOM   3126  CA  GLY A 486     143.483 159.086  52.867  1.00 96.41           C
ATOM   3127  C   GLY A 486     144.238 159.369  54.131  1.00 96.41           C
ATOM   3128  O   GLY A 486     145.305 158.827  54.420  1.00 96.41           O
ATOM   3129  N   PRO A 487     143.615 160.239  54.882  1.00142.77           N
ATOM   3130  CA  PRO A 487     144.078 160.729  56.157  1.00142.77           C
ATOM   3131  CD  PRO A 487     142.203 160.509  54.674  1.00142.77           C
ATOM   3132  CB  PRO A 487     143.005 161.727  56.585  1.00142.77           C
ATOM   3133  CG  PRO A 487     141.722 161.114  55.998  1.00142.77           C
ATOM   3134  C   PRO A 487     144.098 159.598  57.135  1.00142.77           C
ATOM   3135  O   PRO A 487     143.542 158.541  56.842  1.00142.77           O
ATOM   3136  N   ALA A 488     144.759 159.802  58.292  1.00195.37           N
ATOM   3137  CA  ALA A 488     144.770 158.805  59.319  1.00195.37           C
ATOM   3138  CB  ALA A 488     145.724 159.080  60.494  1.00195.37           C
ATOM   3139  C   ALA A 488     143.376 158.759  59.859  1.00195.37           C
ATOM   3140  O   ALA A 488     142.561 159.634  59.570  1.00195.37           O
ATOM   3141  N   GLY A 489     143.058 157.711  60.643  1.00 56.94           N
ATOM   3142  CA  GLY A 489     141.714 157.524  61.107  0.86 56.94           C
ATOM   3143  C   GLY A 489     141.399 158.434  62.248  1.00 56.94           C
ATOM   3144  O   GLY A 489     142.197 159.240  62.725  1.00 56.94           O
ATOM   3145  N   PRO A 490     140.164 158.266  62.635  1.00122.25           N
ATOM   3146  CA  PRO A 490     139.545 158.989  63.719  0.89122.25           C
ATOM   3147  CD  PRO A 490     139.177 157.792  61.684  1.00122.25           C
ATOM   3148  CB  PRO A 490     138.046 158.674  63.601  1.00122.25           C
ATOM   3149  CG  PRO A 490     137.946 157.545  62.557  1.00122.25           C
ATOM   3150  C   PRO A 490     140.132 158.476  64.992  1.00122.25           C
ATOM   3151  O   PRO A 490     140.914 157.527  64.954  1.00122.25           O
ATOM   3152  N   HYP A 491     139.791 159.089  66.094  1.00280.49           N
ATOM   3153  CD  HYP A 491     138.963 160.256  66.165  1.00280.49           C
ATOM   3154  CA  HYP A 491     140.268 158.769  67.388  0.96280.49           C
ATOM   3155  CB  HYP A 491     140.588 160.153  68.009  1.00280.49           C
ATOM   3156  CG  HYP A 491     140.080 161.065  66.824  1.00280.49           C
ATOM   3157  OE  HYP A 491     139.621 162.347  67.259  1.00280.49           O
ATOM   3158  C   HYP A 491     139.278 157.915  68.105  1.00280.49           C
ATOM   3159  O   HYP A 491     138.132 157.834  67.667  1.00280.49           O
ATOM   3160  N   GLY A 492     139.704 157.251  69.194  1.00 46.78           N
ATOM   3161  CA  GLY A 492     138.858 156.276  69.814  0.79 46.78           C
ATOM   3162  C   GLY A 492     138.268 156.876  71.048  1.00 46.78           C
ATOM   3163  O   GLY A 492     138.166 158.095  71.174  1.00 46.78           O
ATOM   3164  N   GLU A 493     137.861 156.009  72.001  1.00259.65           N
ATOM   3165  CA  GLU A 493     137.300 156.502  73.223  0.79259.65           C
ATOM   3166  CB  GLU A 493     135.799 156.201  73.404  1.00259.65           C
ATOM   3167  CG  GLU A 493     135.234 156.800  74.698  1.00259.65           C
ATOM   3168  CD  GLU A 493     133.732 156.560  74.741  1.00259.65           C
ATOM   3169  OE1 GLU A 493     133.099 156.558  73.653  1.00259.65           O
ATOM   3170  OE2 GLU A 493     133.196 156.381  75.868  1.00259.65           O
ATOM   3171  C   GLU A 493     138.063 155.908  74.356  1.00259.65           C
ATOM   3172  O   GLU A 493     138.837 154.968  74.183  1.00259.65           O
ATOM   3173  N   ALA A 494     137.857 156.471  75.560  1.00223.01           N
ATOM   3174  CA  ALA A 494     138.595 156.057  76.710  0.79223.01           C
ATOM   3175  CB  ALA A 494     138.154 156.762  78.006  1.00223.01           C
ATOM   3176  C   ALA A 494     138.427 154.599  76.904  1.00223.01           C
ATOM   3177  O   ALA A 494     137.392 154.013  76.588  1.00223.01           O
ATOM   3178  N   GLY A 495     139.497 153.979  77.429  1.00 80.20           N
ATOM   3179  CA  GLY A 495     139.479 152.585  77.721  0.79 80.20           C
ATOM   3180  C   GLY A 495     138.791 152.515  79.053  1.00 80.20           C
ATOM   3181  O   GLY A 495     138.004 153.397  79.393  1.00 80.20           O
ATOM   3182  N   LYS A 496     139.062 151.463  79.846  1.00268.72           N
ATOM   3183  CA  LYS A 496     138.391 151.287  81.105  0.87268.72           C
ATOM   3184  CB  LYS A 496     138.405 149.816  81.552  1.00268.72           C
ATOM   3185  CG  LYS A 496     139.795 149.190  81.447  1.00268.72           C
ATOM   3186  CD  LYS A 496     139.829 147.725  81.882  1.00268.72           C
ATOM   3187  CE  LYS A 496     141.086 147.013  81.377  1.00268.72           C
ATOM   3188  NZ  LYS A 496     142.298 147.581  82.002  1.00268.72           N
ATOM   3189  C   LYS A 496     139.010 152.137  82.173  1.00268.72           C
ATOM   3190  O   LYS A 496     140.134 152.621  82.051  1.00268.72           O
ATOM   3191  N   HYP A 497     138.241 152.350  83.220  1.00333.62           N
ATOM   3192  CD  HYP A 497     136.874 151.930  83.328  1.00333.62           C
ATOM   3193  CA  HYP A 497     138.567 153.176  84.330  0.79333.62           C
ATOM   3194  CB  HYP A 497     137.289 154.033  84.535  1.00333.62           C
ATOM   3195  CG  HYP A 497     136.401 153.387  83.405  1.00333.62           C
ATOM   3196  OE  HYP A 497     134.999 153.499  83.656  1.00333.62           O
ATOM   3197  C   HYP A 497     139.130 152.547  85.568  1.00333.62           C
ATOM   3198  O   HYP A 497     138.394 152.365  86.537  1.00333.62           O
ATOM   3199  N   GLY A 498     140.446 152.248  85.559  1.00137.35           N
ATOM   3200  CA  GLY A 498     141.293 152.792  86.586  0.79137.35           C
ATOM   3201  C   GLY A 498     141.332 151.922  87.803  1.00137.35           C
ATOM   3202  O   GLY A 498     140.516 151.020  87.992  1.00137.35           O
ATOM   3203  N   GLU A 499     142.329 152.224  88.664  1.00323.38           N
ATOM   3204  CA  GLU A 499     142.558 151.583  89.927  0.92323.38           C
ATOM   3205  CB  GLU A 499     142.960 150.096  90.063  1.00323.38           C
ATOM   3206  CG  GLU A 499     141.838 149.127  89.673  1.00323.38           C
ATOM   3207  CD  GLU A 499     142.337 147.707  89.917  1.00323.38           C
ATOM   3208  OE1 GLU A 499     142.675 147.395  91.090  1.00323.38           O
ATOM   3209  OE2 GLU A 499     142.388 146.917  88.936  1.00323.38           O
ATOM   3210  C   GLU A 499     142.822 152.541  91.041  1.00323.38           C
ATOM   3211  O   GLU A 499     142.819 153.753  90.831  1.00323.38           O
ATOM   3212  N   GLN A 500     143.052 152.033  92.265  1.00297.57           N
ATOM   3213  CA  GLN A 500     143.229 152.924  93.376  0.79297.57           C
ATOM   3214  CB  GLN A 500     142.315 152.577  94.567  1.00297.57           C
ATOM   3215  CG  GLN A 500     142.600 151.206  95.194  1.00297.57           C
ATOM   3216  CD  GLN A 500     142.187 150.102  94.225  1.00297.57           C
ATOM   3217  OE1 GLN A 500     141.001 149.818  94.059  1.00297.57           O
ATOM   3218  NE2 GLN A 500     143.187 149.448  93.576  1.00297.57           N
ATOM   3219  C   GLN A 500     144.648 152.874  93.847  1.00297.57           C
ATOM   3220  O   GLN A 500     145.481 152.149  93.304  1.00297.57           O
ATOM   3221  N   GLY A 501     144.947 153.688  94.883  1.00 55.58           N
ATOM   3222  CA  GLY A 501     146.277 153.829  95.406  0.79 55.58           C
ATOM   3223  C   GLY A 501     146.453 152.924  96.583  1.00 55.58           C
ATOM   3224  O   GLY A 501     146.033 151.769  96.556  1.00 55.58           O
ATOM   3225  N   VAL A 502     147.113 153.445  97.644  1.00 68.36           N
ATOM   3226  CA  VAL A 502     147.447 152.649  98.794  0.79 68.36           C
ATOM   3227  CB  VAL A 502     148.801 153.007  99.328  1.00 68.36           C
ATOM   3228  CG1 VAL A 502     149.087 152.149 100.571  1.00 68.36           C
ATOM   3229  CG2 VAL A 502     149.824 152.819  98.193  1.00 68.36           C
ATOM   3230  C   VAL A 502     146.467 152.883  99.899  1.00 68.36           C
ATOM   3231  O   VAL A 502     146.499 153.900 100.591  1.00 68.36           O
ATOM   3232  N   HYP A 503     145.580 151.932 100.018  1.00320.27           N
ATOM   3233  CD  HYP A 503     145.454 150.863  99.073  1.00320.27           C
ATOM   3234  CA  HYP A 503     144.618 151.755 101.052  0.79320.27           C
ATOM   3235  CB  HYP A 503     144.905 150.352 101.549  1.00320.27           C
ATOM   3236  CG  HYP A 503     145.333 149.748 100.158  1.00320.27           C
ATOM   3237  OE  HYP A 503     144.600 148.606  99.707  1.00320.27           O
ATOM   3238  C   HYP A 503     144.460 152.835 102.073  1.00320.27           C
ATOM   3239  O   HYP A 503     143.383 153.418 102.132  1.00320.27           O
ATOM   3240  N   GLY A 504     145.495 153.109 102.898  1.00 71.10           N
ATOM   3241  CA  GLY A 504     145.363 154.131 103.903  0.79 71.10           C
ATOM   3242  C   GLY A 504     146.514 154.017 104.859  1.00 71.10           C
ATOM   3243  O   GLY A 504     147.471 153.287 104.604  1.00 71.10           O
ATOM   3244  N   ASP A 505     146.452 154.752 105.995  1.00171.95           N
ATOM   3245  CA  ASP A 505     147.545 154.739 106.932  0.88171.95           C
ATOM   3246  CB  ASP A 505     148.047 156.152 107.281  1.00171.95           C
ATOM   3247  CG  ASP A 505     149.356 156.014 108.043  1.00171.95           C
ATOM   3248  OD1 ASP A 505     149.735 154.860 108.376  1.00171.95           O
ATOM   3249  OD2 ASP A 505     149.998 157.067 108.302  1.00171.95           O
ATOM   3250  C   ASP A 505     147.133 154.012 108.198  1.00171.95           C
ATOM   3251  O   ASP A 505     146.731 152.851 108.150  1.00171.95           O
ATOM   3252  N   LEU A 506     147.209 154.699 109.367  1.00219.08           N
ATOM   3253  CA  LEU A 506     147.007 154.103 110.675  0.79219.08           C
ATOM   3254  CB  LEU A 506     146.969 155.109 111.844  1.00219.08           C
ATOM   3255  CG  LEU A 506     148.266 155.901 112.094  1.00219.08           C
ATOM   3256  CD1 LEU A 506     148.776 156.744 110.924  1.00219.08           C
ATOM   3257  CD2 LEU A 506     148.575 156.258 113.556  1.00219.08           C
ATOM   3258  C   LEU A 506     145.687 153.409 110.779  1.00219.08           C
ATOM   3259  O   LEU A 506     144.796 153.579 109.947  1.00219.08           O
ATOM   3260  N   GLY A 507     145.565 152.578 111.845  1.00 66.47           N
ATOM   3261  CA  GLY A 507     144.383 151.803 112.102  0.79 66.47           C
ATOM   3262  C   GLY A 507     143.774 152.201 113.427  1.00 66.47           C
ATOM   3263  O   GLY A 507     144.279 153.070 114.136  1.00 66.47           O
ATOM   3264  N   ALA A 508     142.649 151.526 113.765  1.00197.42           N
ATOM   3265  CA  ALA A 508     141.792 151.748 114.910  0.84197.42           C
ATOM   3266  CB  ALA A 508     140.384 151.192 114.616  1.00197.42           C
ATOM   3267  C   ALA A 508     142.362 151.115 116.163  1.00197.42           C
ATOM   3268  O   ALA A 508     143.472 150.584 116.116  1.00197.42           O
ATOM   3269  N   HYP A 509     141.662 151.137 117.299  1.00310.92           N
ATOM   3270  CD  HYP A 509     140.341 151.666 117.492  1.00310.92           C
ATOM   3271  CA  HYP A 509     142.133 150.676 118.562  1.00310.92           C
ATOM   3272  CB  HYP A 509     141.595 151.713 119.578  1.00310.92           C
ATOM   3273  CG  HYP A 509     140.823 152.637 118.564  1.00310.92           C
ATOM   3274  OE  HYP A 509     141.694 153.622 118.002  1.00310.92           O
ATOM   3275  C   HYP A 509     141.727 149.248 118.739  1.00310.92           C
ATOM   3276  O   HYP A 509     140.921 148.764 117.946  1.00310.92           O
ATOM   3277  N   GLY A 510     142.276 148.542 119.747  1.00 50.10           N
ATOM   3278  CA  GLY A 510     142.217 147.113 119.674  0.79 50.10           C
ATOM   3279  C   GLY A 510     141.778 146.556 120.995  1.00 50.10           C
ATOM   3280  O   GLY A 510     141.504 147.268 121.959  1.00 50.10           O
ATOM   3281  N   PRO A 511     141.726 145.250 121.006  1.00306.84           N
ATOM   3282  CA  PRO A 511     141.330 144.557 122.202  0.82306.84           C
ATOM   3283  CD  PRO A 511     141.024 144.655 119.880  1.00306.84           C
ATOM   3284  CB  PRO A 511     140.259 143.520 121.879  1.00306.84           C
ATOM   3285  CG  PRO A 511     139.775 143.988 120.493  1.00306.84           C
ATOM   3286  C   PRO A 511     142.149 144.542 123.448  1.00306.84           C
ATOM   3287  O   PRO A 511     143.268 145.042 123.428  1.00306.84           O
ATOM   3288  N   SER A 512     141.613 144.012 124.564  1.00177.59           N
ATOM   3289  CA  SER A 512     142.416 143.998 125.747  0.87177.59           C
ATOM   3290  CB  SER A 512     141.961 145.016 126.805  1.00177.59           C
ATOM   3291  OG  SER A 512     142.074 146.330 126.278  1.00177.59           O
ATOM   3292  C   SER A 512     142.342 142.631 126.347  1.00177.59           C
ATOM   3293  O   SER A 512     141.528 141.803 125.943  1.00177.59           O
ATOM   3294  N   GLY A 513     143.232 142.357 127.322  1.00 68.42           N
ATOM   3295  CA  GLY A 513     143.301 141.051 127.909  0.79 68.42           C
ATOM   3296  C   GLY A 513     142.477 140.983 129.152  1.00 68.42           C
ATOM   3297  O   GLY A 513     141.793 141.932 129.535  1.00 68.42           O
ATOM   3298  N   ALA A 514     142.550 139.805 129.804  1.00271.68           N
ATOM   3299  CA  ALA A 514     141.886 139.536 131.042  0.79271.68           C
ATOM   3300  CB  ALA A 514     140.704 138.550 131.150  1.00271.68           C
ATOM   3301  C   ALA A 514     142.607 140.022 132.253  1.00271.68           C
ATOM   3302  O   ALA A 514     143.641 140.679 132.147  1.00271.68           O
ATOM   3303  N   ARG A 515     142.058 139.738 133.442  1.00248.47           N
ATOM   3304  CA  ARG A 515     142.633 140.244 134.650  0.85248.47           C
ATOM   3305  CB  ARG A 515     141.815 141.191 135.544  1.00248.47           C
ATOM   3306  CG  ARG A 515     140.493 140.611 136.048  1.00248.47           C
ATOM   3307  CD  ARG A 515     139.610 141.719 136.620  1.00248.47           C
ATOM   3308  NE  ARG A 515     138.329 141.141 137.109  1.00248.47           N
ATOM   3309  CZ  ARG A 515     137.343 141.995 137.508  1.00248.47           C
ATOM   3310  NH1 ARG A 515     137.545 143.340 137.401  1.00248.47           N
ATOM   3311  NH2 ARG A 515     136.167 141.516 138.010  1.00248.47           N
ATOM   3312  C   ARG A 515     143.848 139.579 135.229  1.00248.47           C
ATOM   3313  O   ARG A 515     144.307 138.544 134.749  1.00248.47           O
ATOM   3314  N   GLY A 516     144.396 140.210 136.294  1.00 31.07           N
ATOM   3315  CA  GLY A 516     145.598 139.785 136.958  0.86 31.07           C
ATOM   3316  C   GLY A 516     145.289 138.570 137.765  1.00 31.07           C
ATOM   3317  O   GLY A 516     144.132 138.178 137.910  1.00 31.07           O
ATOM   3318  N   GLU A 517     146.347 137.941 138.315  1.00101.11           N
ATOM   3319  CA  GLU A 517     146.179 136.696 139.000  1.00101.11           C
ATOM   3320  CB  GLU A 517     147.517 136.087 139.444  1.00101.11           C
ATOM   3321  CG  GLU A 517     148.378 135.692 138.245  1.00101.11           C
ATOM   3322  CD  GLU A 517     147.584 134.681 137.431  1.00101.11           C
ATOM   3323  OE1 GLU A 517     147.225 133.615 137.997  1.00101.11           O
ATOM   3324  OE2 GLU A 517     147.316 134.965 136.233  1.00101.11           O
ATOM   3325  C   GLU A 517     145.318 136.822 140.211  1.00101.11           C
ATOM   3326  O   GLU A 517     144.306 136.132 140.319  1.00101.11           O
ATOM   3327  N   ARG A 518     145.674 137.722 141.142  1.00999.99           N
ATOM   3328  CA  ARG A 518     144.906 137.859 142.343  1.00999.99           C
ATOM   3329  CB  ARG A 518     144.059 136.729 142.981  1.00999.99           C
ATOM   3330  CG  ARG A 518     144.847 135.524 143.513  1.00999.99           C
ATOM   3331  CD  ARG A 518     143.928 134.551 144.261  1.00999.99           C
ATOM   3332  NE  ARG A 518     144.716 133.390 144.769  1.00999.99           N
ATOM   3333  CZ  ARG A 518     144.902 132.292 143.980  1.00999.99           C
ATOM   3334  NH1 ARG A 518     144.463 132.303 142.688  1.00999.99           N
ATOM   3335  NH2 ARG A 518     145.513 131.179 144.484  1.00999.99           N
ATOM   3336  C   ARG A 518     145.351 138.930 143.252  1.00999.99           C
ATOM   3337  O   ARG A 518     146.279 139.678 142.954  1.00999.99           O
ATOM   3338  N   GLY A 519     144.675 139.032 144.404  1.00 26.21           N
ATOM   3339  CA  GLY A 519     145.097 139.987 145.368  1.00 26.21           C
ATOM   3340  C   GLY A 519     146.156 139.291 146.155  1.00 26.21           C
ATOM   3341  O   GLY A 519     146.579 138.189 145.810  1.00 26.21           O
ATOM   3342  N   PHE A 520     146.600 139.920 147.252  1.00130.06           N
ATOM   3343  CA  PHE A 520     147.661 139.373 148.042  1.00130.06           C
ATOM   3344  CB  PHE A 520     148.813 140.405 148.108  1.00130.06           C
ATOM   3345  CG  PHE A 520     150.131 139.823 148.493  1.00130.06           C
ATOM   3346  CD1 PHE A 520     150.835 139.078 147.573  1.00130.06           C
ATOM   3347  CD2 PHE A 520     150.690 140.056 149.729  1.00130.06           C
ATOM   3348  CE1 PHE A 520     152.060 138.540 147.890  1.00130.06           C
ATOM   3349  CE2 PHE A 520     151.915 139.519 150.050  1.00130.06           C
ATOM   3350  CZ  PHE A 520     152.599 138.757 149.133  1.00130.06           C
ATOM   3351  C   PHE A 520     147.031 139.164 149.397  1.00130.06           C
ATOM   3352  O   PHE A 520     145.858 139.501 149.539  1.00130.06           O
ATOM   3353  N   HYP A 521     147.654 138.591 150.400  1.00319.14           N
ATOM   3354  CD  HYP A 521     148.874 137.840 150.345  1.00319.14           C
ATOM   3355  CA  HYP A 521     147.086 138.478 151.700  1.00319.14           C
ATOM   3356  CB  HYP A 521     147.413 137.033 152.146  1.00319.14           C
ATOM   3357  CG  HYP A 521     148.186 136.568 150.855  1.00319.14           C
ATOM   3358  OE  HYP A 521     147.269 136.040 149.896  1.00319.14           O
ATOM   3359  C   HYP A 521     147.546 139.580 152.609  1.00319.14           C
ATOM   3360  O   HYP A 521     148.076 139.284 153.679  1.00319.14           O
ATOM   3361  N   GLY A 522     147.353 140.850 152.191  1.00121.25           N
ATOM   3362  CA  GLY A 522     147.030 141.912 153.109  0.93121.25           C
ATOM   3363  C   GLY A 522     148.195 142.257 153.983  1.00121.25           C
ATOM   3364  O   GLY A 522     149.360 142.186 153.595  1.00121.25           O
ATOM   3365  N   GLU A 523     147.834 142.644 155.224  1.00212.41           N
ATOM   3366  CA  GLU A 523     148.737 143.028 156.264  0.79212.41           C
ATOM   3367  CB  GLU A 523     148.148 144.141 157.169  1.00212.41           C
ATOM   3368  CG  GLU A 523     149.156 145.003 157.957  1.00212.41           C
ATOM   3369  CD  GLU A 523     149.887 144.221 159.042  1.00212.41           C
ATOM   3370  OE1 GLU A 523     149.223 143.792 160.024  1.00212.41           O
ATOM   3371  OE2 GLU A 523     151.128 144.057 158.909  1.00212.41           O
ATOM   3372  C   GLU A 523     148.903 141.791 157.086  1.00212.41           C
ATOM   3373  O   GLU A 523     149.326 140.755 156.577  1.00212.41           O
ATOM   3374  N   ARG A 524     148.580 141.864 158.391  1.00999.99           N
ATOM   3375  CA  ARG A 524     148.722 140.703 159.215  0.79999.99           C
ATOM   3376  CB  ARG A 524     150.047 140.699 160.006  1.00999.99           C
ATOM   3377  CG  ARG A 524     150.496 139.297 160.427  1.00999.99           C
ATOM   3378  CD  ARG A 524     151.989 139.243 160.773  1.00999.99           C
ATOM   3379  NE  ARG A 524     152.738 139.740 159.581  1.00999.99           N
ATOM   3380  CZ  ARG A 524     153.149 138.884 158.598  1.00999.99           C
ATOM   3381  NH1 ARG A 524     152.927 137.541 158.707  1.00999.99           N
ATOM   3382  NH2 ARG A 524     153.784 139.376 157.493  1.00999.99           N
ATOM   3383  C   ARG A 524     147.518 140.662 160.115  1.00999.99           C
ATOM   3384  O   ARG A 524     146.543 141.371 159.872  1.00999.99           O
ATOM   3385  N   GLY A 525     147.536 139.820 161.169  1.00 31.30           N
ATOM   3386  CA  GLY A 525     146.361 139.641 161.982  0.79 31.30           C
ATOM   3387  C   GLY A 525     146.162 140.816 162.894  1.00 31.30           C
ATOM   3388  O   GLY A 525     146.890 141.805 162.829  1.00 31.30           O
ATOM   3389  N   VAL A 526     145.140 140.716 163.779  1.00172.56           N
ATOM   3390  CA  VAL A 526     144.780 141.802 164.652  0.79172.56           C
ATOM   3391  CB  VAL A 526     143.395 142.335 164.379  1.00172.56           C
ATOM   3392  CG1 VAL A 526     142.942 143.537 165.229  1.00172.56           C
ATOM   3393  CG2 VAL A 526     142.812 141.963 163.009  1.00172.56           C
ATOM   3394  C   VAL A 526     144.760 141.281 166.054  1.00172.56           C
ATOM   3395  O   VAL A 526     144.901 140.081 166.287  1.00172.56           O
ATOM   3396  N   GLN A 527     144.589 142.194 167.032  1.00196.53           N
ATOM   3397  CA  GLN A 527     144.553 141.817 168.414  0.79196.53           C
ATOM   3398  CB  GLN A 527     144.215 142.978 169.362  1.00196.53           C
ATOM   3399  CG  GLN A 527     144.180 142.556 170.832  1.00196.53           C
ATOM   3400  CD  GLN A 527     143.992 143.818 171.659  1.00196.53           C
ATOM   3401  OE1 GLN A 527     144.689 144.037 172.649  1.00196.53           O
ATOM   3402  NE2 GLN A 527     143.027 144.678 171.239  1.00196.53           N
ATOM   3403  C   GLN A 527     143.515 140.746 168.574  1.00196.53           C
ATOM   3404  O   GLN A 527     142.517 140.716 167.854  1.00196.53           O
ATOM   3405  N   GLY A 528     143.755 139.812 169.520  1.00 56.26           N
ATOM   3406  CA  GLY A 528     142.884 138.683 169.702  0.79 56.26           C
ATOM   3407  C   GLY A 528     141.905 138.937 170.806  1.00 56.26           C
ATOM   3408  O   GLY A 528     141.643 140.064 171.221  1.00 56.26           O
ATOM   3409  N   PRO A 529     141.349 137.836 171.254  1.00211.24           N
ATOM   3410  CA  PRO A 529     140.370 137.849 172.314  0.79211.24           C
ATOM   3411  CD  PRO A 529     141.124 136.726 170.337  1.00211.24           C
ATOM   3412  CB  PRO A 529     139.603 136.533 172.173  1.00211.24           C
ATOM   3413  CG  PRO A 529     139.730 136.200 170.679  1.00211.24           C
ATOM   3414  C   PRO A 529     141.059 137.984 173.635  1.00211.24           C
ATOM   3415  O   PRO A 529     142.284 138.099 173.664  1.00211.24           O
ATOM   3416  N   HYP A 530     140.307 137.974 174.704  1.00282.15           N
ATOM   3417  CD  HYP A 530     138.877 137.869 174.701  1.00282.15           C
ATOM   3418  CA  HYP A 530     140.767 138.156 176.033  0.89282.15           C
ATOM   3419  CB  HYP A 530     139.709 139.116 176.644  1.00282.15           C
ATOM   3420  CG  HYP A 530     138.732 139.214 175.409  1.00282.15           C
ATOM   3421  OE  HYP A 530     137.373 139.471 175.775  1.00282.15           O
ATOM   3422  C   HYP A 530     140.950 136.850 176.727  1.00282.15           C
ATOM   3423  O   HYP A 530     140.519 135.826 176.200  1.00282.15           O
ATOM   3424  N   GLY A 531     141.604 136.867 177.904  1.00 32.07           N
ATOM   3425  CA  GLY A 531     142.072 135.646 178.483  0.79 32.07           C
ATOM   3426  C   GLY A 531     141.108 135.178 179.527  1.00 32.07           C
ATOM   3427  O   GLY A 531     139.983 135.652 179.677  1.00 32.07           O
ATOM   3428  N   PRO A 532     141.601 134.185 180.215  1.00129.21           N
ATOM   3429  CA  PRO A 532     140.910 133.522 181.294  0.79129.21           C
ATOM   3430  CD  PRO A 532     142.636 133.349 179.637  1.00129.21           C
ATOM   3431  CB  PRO A 532     141.649 132.189 181.477  1.00129.21           C
ATOM   3432  CG  PRO A 532     143.001 132.393 180.774  1.00129.21           C
ATOM   3433  C   PRO A 532     141.045 134.390 182.500  1.00129.21           C
ATOM   3434  O   PRO A 532     141.813 135.344 182.453  1.00129.21           O
ATOM   3435  N   ALA A 533     140.294 134.083 183.574  1.00188.60           N
ATOM   3436  CA  ALA A 533     140.347 134.821 184.807  0.79188.60           C
ATOM   3437  CB  ALA A 533     139.065 134.683 185.647  1.00188.60           C
ATOM   3438  C   ALA A 533     141.493 134.283 185.618  1.00188.60           C
ATOM   3439  O   ALA A 533     142.191 133.371 185.177  1.00188.60           O
ATOM   3440  N   GLY A 534     141.736 134.850 186.827  1.00 77.01           N
ATOM   3441  CA  GLY A 534     142.898 134.447 187.579  0.86 77.01           C
ATOM   3442  C   GLY A 534     142.557 133.851 188.914  1.00 77.01           C
ATOM   3443  O   GLY A 534     141.460 133.952 189.460  1.00 77.01           O
ATOM   3444  N   PRO A 535     143.599 133.220 189.397  1.00199.29           N
ATOM   3445  CA  PRO A 535     143.561 132.551 190.670  1.00199.29           C
ATOM   3446  CD  PRO A 535     144.232 132.318 188.436  1.00199.29           C
ATOM   3447  CB  PRO A 535     144.099 131.130 190.538  1.00199.29           C
ATOM   3448  CG  PRO A 535     144.957 131.241 189.268  1.00199.29           C
ATOM   3449  C   PRO A 535     143.397 133.243 191.984  1.00199.29           C
ATOM   3450  O   PRO A 535     143.405 134.471 192.023  1.00199.29           O
ATOM   3451  N   ARG A 536     143.199 132.471 193.065  1.00999.99           N
ATOM   3452  CA  ARG A 536     143.022 133.031 194.373  0.81999.99           C
ATOM   3453  CB  ARG A 536     142.234 132.107 195.307  1.00999.99           C
ATOM   3454  CG  ARG A 536     140.801 131.878 194.836  1.00999.99           C
ATOM   3455  CD  ARG A 536     140.112 130.760 195.619  1.00999.99           C
ATOM   3456  NE  ARG A 536     139.977 131.204 197.033  1.00999.99           N
ATOM   3457  CZ  ARG A 536     138.801 131.748 197.456  1.00999.99           C
ATOM   3458  NH1 ARG A 536     137.739 131.801 196.600  1.00999.99           N
ATOM   3459  NH2 ARG A 536     138.685 132.229 198.728  1.00999.99           N
ATOM   3460  C   ARG A 536     144.366 133.205 195.003  1.00999.99           C
ATOM   3461  O   ARG A 536     145.367 132.659 194.541  1.00999.99           O
ATOM   3462  N   GLY A 537     144.408 134.004 196.087  1.00 49.58           N
ATOM   3463  CA  GLY A 537     145.632 134.245 196.791  1.00 49.58           C
ATOM   3464  C   GLY A 537     145.732 133.266 197.928  1.00 49.58           C
ATOM   3465  O   GLY A 537     145.090 132.217 197.924  1.00 49.58           O
ATOM   3466  N   ALA A 538     146.557 133.612 198.941  1.00183.54           N
ATOM   3467  CA  ALA A 538     146.855 132.742 200.047  1.00183.54           C
ATOM   3468  CB  ALA A 538     148.233 132.996 200.684  1.00183.54           C
ATOM   3469  C   ALA A 538     145.847 132.849 201.163  1.00183.54           C
ATOM   3470  O   ALA A 538     144.807 133.498 201.063  1.00183.54           O
ATOM   3471  N   ASN A 539     146.199 132.137 202.257  1.00148.08           N
ATOM   3472  CA  ASN A 539     145.478 131.879 203.480  1.00148.08           C
ATOM   3473  CB  ASN A 539     146.325 130.936 204.357  1.00148.08           C
ATOM   3474  CG  ASN A 539     145.683 130.711 205.717  1.00148.08           C
ATOM   3475  OD1 ASN A 539     144.533 130.290 205.828  1.00148.08           O
ATOM   3476  ND2 ASN A 539     146.477 130.992 206.786  1.00148.08           N
ATOM   3477  C   ASN A 539     145.139 133.081 204.313  1.00148.08           C
ATOM   3478  O   ASN A 539     144.044 133.129 204.864  1.00148.08           O
ATOM   3479  N   GLY A 540     146.024 134.079 204.480  1.00125.79           N
ATOM   3480  CA  GLY A 540     145.654 135.137 205.385  1.00125.79           C
ATOM   3481  C   GLY A 540     146.131 134.682 206.734  1.00125.79           C
ATOM   3482  O   GLY A 540     146.664 133.579 206.851  1.00125.79           O
ATOM   3483  N   ALA A 541     145.959 135.493 207.804  1.00230.81           N
ATOM   3484  CA  ALA A 541     146.505 135.041 209.056  1.00230.81           C
ATOM   3485  CB  ALA A 541     147.647 135.940 209.563  1.00230.81           C
ATOM   3486  C   ALA A 541     145.454 134.976 210.126  1.00230.81           C
ATOM   3487  O   ALA A 541     144.680 135.906 210.346  1.00230.81           O
ATOM   3488  N   HYP A 542     145.452 133.839 210.783  1.00352.58           N
ATOM   3489  CD  HYP A 542     146.380 132.776 210.517  1.00352.58           C
ATOM   3490  CA  HYP A 542     144.628 133.464 211.881  1.00352.58           C
ATOM   3491  CB  HYP A 542     145.630 133.155 212.970  1.00352.58           C
ATOM   3492  CG  HYP A 542     146.689 132.474 212.025  1.00352.58           C
ATOM   3493  OE  HYP A 542     146.901 131.080 212.268  1.00352.58           O
ATOM   3494  C   HYP A 542     143.464 134.295 212.205  1.00352.58           C
ATOM   3495  O   HYP A 542     142.369 134.052 211.702  1.00352.58           O
ATOM   3496  N   GLY A 543     143.703 135.269 213.077  1.00100.79           N
ATOM   3497  CA  GLY A 543     142.623 135.937 213.694  1.00100.79           C
ATOM   3498  C   GLY A 543     143.195 136.475 214.940  1.00100.79           C
ATOM   3499  O   GLY A 543     144.185 135.967 215.465  1.00100.79           O
ATOM   3500  N   ASN A 544     142.572 137.536 215.442  1.00189.51           N
ATOM   3501  CA  ASN A 544     143.018 138.100 216.666  1.00189.51           C
ATOM   3502  CB  ASN A 544     142.422 139.478 216.994  1.00189.51           C
ATOM   3503  CG  ASN A 544     142.985 140.473 215.993  1.00189.51           C
ATOM   3504  OD1 ASN A 544     143.552 140.092 214.971  1.00189.51           O
ATOM   3505  ND2 ASN A 544     142.843 141.790 216.302  1.00189.51           N
ATOM   3506  C   ASN A 544     142.656 137.182 217.790  1.00189.51           C
ATOM   3507  O   ASN A 544     141.735 136.372 217.716  1.00189.51           O
ATOM   3508  N   ASP A 545     143.462 137.236 218.857  1.00182.46           N
ATOM   3509  CA  ASP A 545     143.255 136.387 219.985  1.00182.46           C
ATOM   3510  CB  ASP A 545     144.439 135.539 220.495  1.00182.46           C
ATOM   3511  CG  ASP A 545     144.720 134.452 219.467  1.00182.46           C
ATOM   3512  OD1 ASP A 545     143.959 134.373 218.466  1.00182.46           O
ATOM   3513  OD2 ASP A 545     145.698 133.683 219.669  1.00182.46           O
ATOM   3514  C   ASP A 545     142.162 136.588 220.967  1.00182.46           C
ATOM   3515  O   ASP A 545     141.501 135.625 221.339  1.00182.46           O
ATOM   3516  N   GLY A 546     141.946 137.828 221.444  1.00110.78           N
ATOM   3517  CA  GLY A 546     140.956 138.005 222.469  0.79110.78           C
ATOM   3518  C   GLY A 546     141.598 138.769 223.586  1.00110.78           C
ATOM   3519  O   GLY A 546     142.530 139.540 223.365  1.00110.78           O
ATOM   3520  N   ALA A 547     141.115 138.564 224.830  1.00243.33           N
ATOM   3521  CA  ALA A 547     141.633 139.337 225.922  0.95243.33           C
ATOM   3522  CB  ALA A 547     140.823 140.614 226.201  1.00243.33           C
ATOM   3523  C   ALA A 547     141.643 138.538 227.202  1.00243.33           C
ATOM   3524  O   ALA A 547     141.603 137.310 227.190  1.00243.33           O
ATOM   3525  N   LYS A 548     141.779 139.242 228.354  1.00290.52           N
ATOM   3526  CA  LYS A 548     141.836 138.596 229.645  0.97290.52           C
ATOM   3527  CB  LYS A 548     142.692 139.313 230.702  1.00290.52           C
ATOM   3528  CG  LYS A 548     142.020 140.557 231.293  1.00290.52           C
ATOM   3529  CD  LYS A 548     142.699 140.992 232.592  1.00290.52           C
ATOM   3530  CE  LYS A 548     144.210 141.159 232.440  1.00290.52           C
ATOM   3531  NZ  LYS A 548     144.842 141.285 233.772  1.00290.52           N
ATOM   3532  C   LYS A 548     140.470 138.593 230.250  1.00290.52           C
ATOM   3533  O   LYS A 548     139.520 139.145 229.696  1.00290.52           O
ATOM   3534  N   GLY A 549     140.352 137.930 231.418  1.00 65.02           N
ATOM   3535  CA  GLY A 549     139.106 137.866 232.122  0.79 65.02           C
ATOM   3536  C   GLY A 549     139.122 138.848 233.257  1.00 65.02           C
ATOM   3537  O   GLY A 549     140.017 139.684 233.372  1.00 65.02           O
ATOM   3538  N   ASP A 550     138.104 138.732 234.136  1.00248.80           N
ATOM   3539  CA  ASP A 550     137.954 139.557 235.300  0.79248.80           C
ATOM   3540  CB  ASP A 550     136.666 140.353 235.613  1.00248.80           C
ATOM   3541  CG  ASP A 550     136.451 141.420 234.554  1.00248.80           C
ATOM   3542  OD1 ASP A 550     135.384 141.374 233.885  1.00248.80           O
ATOM   3543  OD2 ASP A 550     137.339 142.301 234.407  1.00248.80           O
ATOM   3544  C   ASP A 550     138.769 139.156 236.490  1.00248.80           C
ATOM   3545  O   ASP A 550     139.755 138.430 236.378  1.00248.80           O
ATOM   3546  N   ALA A 551     138.356 139.652 237.677  1.00166.59           N
ATOM   3547  CA  ALA A 551     139.061 139.426 238.904  0.79166.59           C
ATOM   3548  CB  ALA A 551     139.118 140.545 239.969  1.00166.59           C
ATOM   3549  C   ALA A 551     139.241 138.034 239.454  1.00166.59           C
ATOM   3550  O   ALA A 551     140.365 137.649 239.770  1.00166.59           O
ATOM   3551  N   GLY A 552     138.165 137.222 239.582  1.00122.46           N
ATOM   3552  CA  GLY A 552     138.352 135.888 240.105  0.79122.46           C
ATOM   3553  C   GLY A 552     137.518 135.661 241.338  1.00122.46           C
ATOM   3554  O   GLY A 552     136.863 136.571 241.844  1.00122.46           O
ATOM   3555  N   ALA A 553     137.546 134.400 241.843  1.00347.21           N
ATOM   3556  CA  ALA A 553     136.840 133.974 243.027  0.79347.21           C
ATOM   3557  CB  ALA A 553     135.412 133.390 242.957  1.00347.21           C
ATOM   3558  C   ALA A 553     137.734 133.674 244.199  1.00347.21           C
ATOM   3559  O   ALA A 553     138.866 133.235 244.006  1.00347.21           O
ATOM   3560  N   HYP A 554     137.287 133.860 245.407  1.00344.46           N
ATOM   3561  CD  HYP A 554     135.929 134.163 245.745  1.00344.46           C
ATOM   3562  CA  HYP A 554     138.115 133.918 246.567  0.79344.46           C
ATOM   3563  CB  HYP A 554     137.492 135.129 247.326  1.00344.46           C
ATOM   3564  CG  HYP A 554     136.356 135.513 246.305  1.00344.46           C
ATOM   3565  OE  HYP A 554     136.875 136.351 245.268  1.00344.46           O
ATOM   3566  C   HYP A 554     138.408 132.741 247.443  1.00344.46           C
ATOM   3567  O   HYP A 554     139.275 132.890 248.303  1.00344.46           O
ATOM   3568  N   GLY A 555     137.772 131.572 247.287  1.00138.33           N
ATOM   3569  CA  GLY A 555     138.426 130.444 247.889  0.79138.33           C
ATOM   3570  C   GLY A 555     137.826 130.125 249.224  1.00138.33           C
ATOM   3571  O   GLY A 555     136.719 130.538 249.565  1.00138.33           O
ATOM   3572  N   ALA A 556     138.608 129.346 249.997  1.00209.51           N
ATOM   3573  CA  ALA A 556     138.245 128.769 251.261  0.79209.51           C
ATOM   3574  CB  ALA A 556     139.243 127.673 251.677  1.00209.51           C
ATOM   3575  C   ALA A 556     138.168 129.801 252.349  1.00209.51           C
ATOM   3576  O   ALA A 556     138.538 130.961 252.171  1.00209.51           O
ATOM   3577  N   HYP A 557     137.657 129.372 253.488  1.00305.45           N
ATOM   3578  CD  HYP A 557     137.162 128.045 253.715  1.00305.45           C
ATOM   3579  CA  HYP A 557     137.405 130.164 254.643  0.79305.45           C
ATOM   3580  CB  HYP A 557     136.003 129.690 255.111  1.00305.45           C
ATOM   3581  CG  HYP A 557     135.762 128.569 254.028  1.00305.45           C
ATOM   3582  OE  HYP A 557     134.902 127.517 254.474  1.00305.45           O
ATOM   3583  C   HYP A 557     138.496 130.105 255.656  1.00305.45           C
ATOM   3584  O   HYP A 557     139.277 129.154 255.647  1.00305.45           O
ATOM   3585  N   GLY A 558     138.579 131.140 256.518  1.00 36.63           N
ATOM   3586  CA  GLY A 558     139.740 131.334 257.336  0.79 36.63           C
ATOM   3587  C   GLY A 558     139.636 130.359 258.456  1.00 36.63           C
ATOM   3588  O   GLY A 558     138.645 129.637 258.569  1.00 36.63           O
ATOM   3589  N   SER A 559     140.664 130.302 259.323  1.00206.01           N
ATOM   3590  CA  SER A 559     140.590 129.343 260.378  0.79206.01           C
ATOM   3591  CB  SER A 559     141.511 128.125 260.155  1.00206.01           C
ATOM   3592  OG  SER A 559     141.085 127.396 259.011  1.00206.01           O
ATOM   3593  C   SER A 559     140.967 129.973 261.676  1.00206.01           C
ATOM   3594  O   SER A 559     141.595 131.029 261.717  1.00206.01           O
ATOM   3595  N   GLN A 560     140.567 129.313 262.785  1.00299.07           N
ATOM   3596  CA  GLN A 560     140.852 129.829 264.090  0.79299.07           C
ATOM   3597  CB  GLN A 560     140.311 129.003 265.276  1.00299.07           C
ATOM   3598  CG  GLN A 560     138.790 128.996 265.446  1.00299.07           C
ATOM   3599  CD  GLN A 560     138.162 128.247 264.285  1.00299.07           C
ATOM   3600  OE1 GLN A 560     138.039 128.769 263.177  1.00299.07           O
ATOM   3601  NE2 GLN A 560     137.746 126.981 264.554  1.00299.07           N
ATOM   3602  C   GLN A 560     142.328 129.808 264.269  1.00299.07           C
ATOM   3603  O   GLN A 560     143.024 128.925 263.770  1.00299.07           O
ATOM   3604  N   GLY A 561     142.840 130.818 264.990  1.00 83.47           N
ATOM   3605  CA  GLY A 561     144.228 130.845 265.319  0.86 83.47           C
ATOM   3606  C   GLY A 561     144.285 130.122 266.622  1.00 83.47           C
ATOM   3607  O   GLY A 561     143.425 129.292 266.908  1.00 83.47           O
ATOM   3608  N   ALA A 562     145.295 130.410 267.455  1.00235.11           N
ATOM   3609  CA  ALA A 562     145.404 129.673 268.676  1.00235.11           C
ATOM   3610  CB  ALA A 562     146.812 129.702 269.292  1.00235.11           C
ATOM   3611  C   ALA A 562     144.476 130.187 269.723  1.00235.11           C
ATOM   3612  O   ALA A 562     144.032 131.335 269.742  1.00235.11           O
ATOM   3613  N   HYP A 563     144.151 129.242 270.560  1.00340.61           N
ATOM   3614  CD  HYP A 563     144.321 127.839 270.291  1.00340.61           C
ATOM   3615  CA  HYP A 563     143.439 129.369 271.775  1.00340.61           C
ATOM   3616  CB  HYP A 563     142.433 128.197 271.797  1.00340.61           C
ATOM   3617  CG  HYP A 563     142.819 127.568 270.410  1.00340.61           C
ATOM   3618  OE  HYP A 563     142.102 128.228 269.365  1.00340.61           O
ATOM   3619  C   HYP A 563     142.942 130.690 272.228  1.00340.61           C
ATOM   3620  O   HYP A 563     142.096 131.302 271.579  1.00340.61           O
ATOM   3621  N   GLY A 564     143.455 131.090 273.408  1.00 75.83           N
ATOM   3622  CA  GLY A 564     142.739 131.925 274.321  1.00 75.83           C
ATOM   3623  C   GLY A 564     143.700 132.230 275.408  1.00 75.83           C
ATOM   3624  O   GLY A 564     144.767 131.626 275.500  1.00 75.83           O
ATOM   3625  N   LEU A 565     143.348 133.203 276.256  1.00234.24           N
ATOM   3626  CA  LEU A 565     144.178 133.490 277.377  0.85234.24           C
ATOM   3627  CB  LEU A 565     145.289 134.561 277.394  1.00234.24           C
ATOM   3628  CG  LEU A 565     144.941 135.870 276.660  1.00234.24           C
ATOM   3629  CD1 LEU A 565     146.096 136.874 276.806  1.00234.24           C
ATOM   3630  CD2 LEU A 565     144.640 135.607 275.175  1.00234.24           C
ATOM   3631  C   LEU A 565     143.699 132.873 278.634  1.00234.24           C
ATOM   3632  O   LEU A 565     142.735 132.116 278.608  1.00234.24           O
ATOM   3633  N   GLN A 566     144.376 133.139 279.763  1.00262.72           N
ATOM   3634  CA  GLN A 566     143.955 132.540 280.993  1.00262.72           C
ATOM   3635  CB  GLN A 566     145.082 132.316 282.017  1.00262.72           C
ATOM   3636  CG  GLN A 566     146.144 131.310 281.578  1.00262.72           C
ATOM   3637  CD  GLN A 566     145.481 129.946 281.455  1.00262.72           C
ATOM   3638  OE1 GLN A 566     144.257 129.830 281.482  1.00262.72           O
ATOM   3639  NE2 GLN A 566     146.315 128.880 281.319  1.00262.72           N
ATOM   3640  C   GLN A 566     142.999 133.444 281.697  1.00262.72           C
ATOM   3641  O   GLN A 566     142.770 134.583 281.292  1.00262.72           O
ATOM   3642  N   GLY A 567     142.400 132.910 282.782  1.00 69.81           N
ATOM   3643  CA  GLY A 567     141.502 133.663 283.607  0.86 69.81           C
ATOM   3644  C   GLY A 567     142.330 134.314 284.669  1.00 69.81           C
ATOM   3645  O   GLY A 567     143.556 134.222 284.654  1.00 69.81           O
ATOM   3646  N   MET A 568     141.666 134.984 285.634  1.00304.70           N
ATOM   3647  CA  MET A 568     142.390 135.673 286.661  0.97304.70           C
ATOM   3648  CB  MET A 568     141.752 137.021 287.040  1.00304.70           C
ATOM   3649  CG  MET A 568     142.571 137.830 288.047  1.00304.70           C
ATOM   3650  SD  MET A 568     141.935 139.519 288.261  1.00304.70           S
ATOM   3651  CE  MET A 568     143.278 140.073 289.350  1.00304.70           C
ATOM   3652  C   MET A 568     142.456 134.808 287.885  1.00304.70           C
ATOM   3653  O   MET A 568     141.548 134.050 288.220  1.00304.70           O
ATOM   3654  N   HYP A 569     143.599 134.915 288.502  1.00322.61           N
ATOM   3655  CD  HYP A 569     144.718 135.610 287.929  1.00322.61           C
ATOM   3656  CA  HYP A 569     144.005 134.293 289.718  0.83322.61           C
ATOM   3657  CB  HYP A 569     145.477 133.864 289.437  1.00322.61           C
ATOM   3658  CG  HYP A 569     145.578 134.352 287.942  1.00322.61           C
ATOM   3659  OE  HYP A 569     146.912 134.622 287.500  1.00322.61           O
ATOM   3660  C   HYP A 569     143.141 133.218 290.294  1.00322.61           C
ATOM   3661  O   HYP A 569     142.854 132.236 289.613  1.00322.61           O
ATOM   3662  N   GLY A 570     142.755 133.396 291.574  1.00 80.17           N
ATOM   3663  CA  GLY A 570     142.064 132.397 292.338  0.79 80.17           C
ATOM   3664  C   GLY A 570     141.555 133.120 293.532  1.00 80.17           C
ATOM   3665  O   GLY A 570     142.174 134.072 294.004  1.00 80.17           O
ATOM   3666  N   GLU A 571     140.399 132.686 294.053  1.00301.70           N
ATOM   3667  CA  GLU A 571     139.871 133.330 295.209  0.82301.70           C
ATOM   3668  CB  GLU A 571     138.469 133.986 295.235  1.00301.70           C
ATOM   3669  CG  GLU A 571     138.280 135.134 294.231  1.00301.70           C
ATOM   3670  CD  GLU A 571     139.294 136.236 294.510  1.00301.70           C
ATOM   3671  OE1 GLU A 571     139.418 136.649 295.694  1.00301.70           O
ATOM   3672  OE2 GLU A 571     139.958 136.682 293.537  1.00301.70           O
ATOM   3673  C   GLU A 571     140.514 132.946 296.492  1.00301.70           C
ATOM   3674  O   GLU A 571     141.310 132.011 296.548  1.00301.70           O
ATOM   3675  N   ARG A 572     140.184 133.681 297.566  1.00999.99           N
ATOM   3676  CA  ARG A 572     140.746 133.397 298.850  0.83999.99           C
ATOM   3677  CB  ARG A 572     140.172 134.256 299.991  1.00999.99           C
ATOM   3678  CG  ARG A 572     138.655 134.078 300.127  1.00999.99           C
ATOM   3679  CD  ARG A 572     138.072 134.618 301.437  1.00999.99           C
ATOM   3680  NE  ARG A 572     138.213 136.100 301.463  1.00999.99           N
ATOM   3681  CZ  ARG A 572     139.297 136.676 302.059  1.00999.99           C
ATOM   3682  NH1 ARG A 572     140.274 135.896 302.609  1.00999.99           N
ATOM   3683  NH2 ARG A 572     139.399 138.036 302.113  1.00999.99           N
ATOM   3684  C   ARG A 572     140.378 131.991 299.203  1.00999.99           C
ATOM   3685  O   ARG A 572     139.579 131.352 298.521  1.00999.99           O
ATOM   3686  N   GLY A 573     140.987 131.467 300.285  1.00 59.96           N
ATOM   3687  CA  GLY A 573     140.725 130.116 300.681  0.79 59.96           C
ATOM   3688  C   GLY A 573     140.364 130.097 302.131  1.00 59.96           C
ATOM   3689  O   GLY A 573     140.069 131.130 302.732  1.00 59.96           O
ATOM   3690  N   ALA A 574     140.362 128.884 302.720  1.00305.62           N
ATOM   3691  CA  ALA A 574     140.039 128.712 304.104  0.79305.62           C
ATOM   3692  CB  ALA A 574     139.017 127.664 304.593  1.00305.62           C
ATOM   3693  C   ALA A 574     141.046 129.233 305.077  1.00305.62           C
ATOM   3694  O   ALA A 574     142.212 129.428 304.736  1.00305.62           O
ATOM   3695  N   ALA A 575     140.603 129.491 306.321  1.00219.88           N
ATOM   3696  CA  ALA A 575     141.465 130.049 307.322  0.79219.88           C
ATOM   3697  CB  ALA A 575     140.721 130.772 308.457  1.00219.88           C
ATOM   3698  C   ALA A 575     142.301 128.984 307.968  1.00219.88           C
ATOM   3699  O   ALA A 575     142.157 127.795 307.689  1.00219.88           O
ATOM   3700  N   GLY A 576     143.223 129.430 308.854  1.00 53.62           N
ATOM   3701  CA  GLY A 576     144.153 128.567 309.531  0.79 53.62           C
ATOM   3702  C   GLY A 576     143.567 128.075 310.824  1.00 53.62           C
ATOM   3703  O   GLY A 576     142.351 128.064 311.008  1.00 53.62           O
ATOM   3704  N   LEU A 577     144.453 127.652 311.756  1.00167.85           N
ATOM   3705  CA  LEU A 577     144.035 127.033 312.987  0.88167.85           C
ATOM   3706  CB  LEU A 577     145.004 125.919 313.432  1.00167.85           C
ATOM   3707  CG  LEU A 577     145.174 124.812 312.372  1.00167.85           C
ATOM   3708  CD1 LEU A 577     145.939 123.546 312.787  1.00167.85           C
ATOM   3709  CD2 LEU A 577     144.204 124.838 311.183  1.00167.85           C
ATOM   3710  C   LEU A 577     144.008 128.026 314.117  1.00167.85           C
ATOM   3711  O   LEU A 577     145.034 128.514 314.590  1.00167.85           O
ATOM   3712  N   HYP A 578     142.806 128.330 314.519  1.00336.77           N
ATOM   3713  CD  HYP A 578     141.627 127.854 313.852  1.00336.77           C
ATOM   3714  CA  HYP A 578     142.422 129.110 315.643  0.79336.77           C
ATOM   3715  CB  HYP A 578     141.526 128.166 316.411  1.00336.77           C
ATOM   3716  CG  HYP A 578     140.840 127.499 315.160  1.00336.77           C
ATOM   3717  OE  HYP A 578     140.851 126.083 315.366  1.00336.77           O
ATOM   3718  C   HYP A 578     143.382 129.871 316.446  1.00336.77           C
ATOM   3719  O   HYP A 578     143.343 131.086 316.333  1.00336.77           O
ATOM   3720  N   GLY A 579     144.170 129.183 317.294  1.00 91.27           N
ATOM   3721  CA  GLY A 579     145.010 129.809 318.276  0.79 91.27           C
ATOM   3722  C   GLY A 579     144.855 128.988 319.506  1.00 91.27           C
ATOM   3723  O   GLY A 579     143.958 128.154 319.621  1.00 91.27           O
ATOM   3724  N   PRO A 580     145.744 129.201 320.420  1.00139.26           N
ATOM   3725  CA  PRO A 580     145.722 128.488 321.662  0.79139.26           C
ATOM   3726  CD  PRO A 580     147.071 129.697 320.099  1.00139.26           C
ATOM   3727  CB  PRO A 580     147.163 128.499 322.166  1.00139.26           C
ATOM   3728  CG  PRO A 580     147.801 129.694 321.449  1.00139.26           C
ATOM   3729  C   PRO A 580     144.799 129.229 322.567  1.00139.26           C
ATOM   3730  O   PRO A 580     144.148 130.167 322.120  1.00139.26           O
ATOM   3731  N   LYS A 581     144.703 128.803 323.836  1.00247.52           N
ATOM   3732  CA  LYS A 581     143.836 129.483 324.744  0.79247.52           C
ATOM   3733  CB  LYS A 581     142.954 128.533 325.551  1.00247.52           C
ATOM   3734  CG  LYS A 581     143.749 127.477 326.308  1.00247.52           C
ATOM   3735  CD  LYS A 581     142.871 126.651 327.244  1.00247.52           C
ATOM   3736  CE  LYS A 581     143.647 125.525 327.923  1.00247.52           C
ATOM   3737  NZ  LYS A 581     144.841 126.073 328.601  1.00247.52           N
ATOM   3738  C   LYS A 581     144.658 130.292 325.690  1.00247.52           C
ATOM   3739  O   LYS A 581     145.883 130.192 325.723  1.00247.52           O
ATOM   3740  N   GLY A 582     143.973 131.148 326.475  1.00 63.28           N
ATOM   3741  CA  GLY A 582     144.642 131.997 327.412  0.79 63.28           C
ATOM   3742  C   GLY A 582     144.959 131.155 328.606  1.00 63.28           C
ATOM   3743  O   GLY A 582     144.799 129.936 328.564  1.00 63.28           O
ATOM   3744  N   ASP A 583     145.434 131.771 329.712  1.00190.52           N
ATOM   3745  CA  ASP A 583     145.827 130.936 330.809  0.79190.52           C
ATOM   3746  CB  ASP A 583     147.330 130.624 330.759  1.00190.52           C
ATOM   3747  CG  ASP A 583     147.598 129.850 329.474  1.00190.52           C
ATOM   3748  OD1 ASP A 583     148.330 130.389 328.602  1.00190.52           O
ATOM   3749  OD2 ASP A 583     147.075 128.711 329.346  1.00190.52           O
ATOM   3750  C   ASP A 583     145.567 131.598 332.123  1.00190.52           C
ATOM   3751  O   ASP A 583     146.056 132.697 332.383  1.00190.52           O
ATOM   3752  N   ARG A 584     144.794 130.907 332.990  1.00999.99           N
ATOM   3753  CA  ARG A 584     144.549 131.356 334.331  0.81999.99           C
ATOM   3754  CB  ARG A 584     145.860 131.636 335.085  1.00999.99           C
ATOM   3755  CG  ARG A 584     145.669 131.953 336.567  1.00999.99           C
ATOM   3756  CD  ARG A 584     147.002 132.186 337.281  1.00999.99           C
ATOM   3757  NE  ARG A 584     147.813 130.941 337.161  1.00999.99           N
ATOM   3758  CZ  ARG A 584     147.705 129.958 338.100  1.00999.99           C
ATOM   3759  NH1 ARG A 584     146.827 130.098 339.135  1.00999.99           N
ATOM   3760  NH2 ARG A 584     148.476 128.834 338.008  1.00999.99           N
ATOM   3761  C   ARG A 584     143.721 132.594 334.289  1.00999.99           C
ATOM   3762  O   ARG A 584     143.876 133.453 333.422  1.00999.99           O
ATOM   3763  N   GLY A 585     142.771 132.691 335.230  1.00 46.84           N
ATOM   3764  CA  GLY A 585     141.962 133.862 335.318  0.79 46.84           C
ATOM   3765  C   GLY A 585     142.466 134.601 336.510  1.00 46.84           C
ATOM   3766  O   GLY A 585     143.658 134.573 336.807  1.00 46.84           O
ATOM   3767  N   ASP A 586     141.561 135.297 337.220  1.00187.72           N
ATOM   3768  CA  ASP A 586     141.967 135.990 338.404  0.79187.72           C
ATOM   3769  CB  ASP A 586     141.204 137.295 338.680  1.00187.72           C
ATOM   3770  CG  ASP A 586     141.637 138.321 337.645  1.00187.72           C
ATOM   3771  OD1 ASP A 586     140.749 138.874 336.945  1.00187.72           O
ATOM   3772  OD2 ASP A 586     142.869 138.575 337.551  1.00187.72           O
ATOM   3773  C   ASP A 586     141.718 135.090 339.570  1.00187.72           C
ATOM   3774  O   ASP A 586     141.483 133.893 339.416  1.00187.72           O
ATOM   3775  N   ALA A 587     141.796 135.670 340.783  1.00364.88           N
ATOM   3776  CA  ALA A 587     141.588 134.935 341.992  0.79364.88           C
ATOM   3777  CB  ALA A 587     142.451 133.703 342.349  1.00364.88           C
ATOM   3778  C   ALA A 587     140.926 135.694 343.106  1.00364.88           C
ATOM   3779  O   ALA A 587     140.991 136.922 343.139  1.00364.88           O
ATOM   3780  N   GLY A 588     140.263 134.994 344.054  1.00230.69           N
ATOM   3781  CA  GLY A 588     139.701 135.685 345.189  0.79230.69           C
ATOM   3782  C   GLY A 588     138.221 135.859 345.041  1.00230.69           C
ATOM   3783  O   GLY A 588     137.615 135.070 344.317  1.00230.69           O
ATOM   3784  N   PRO A 589     137.549 136.824 345.667  1.00249.87           N
ATOM   3785  CA  PRO A 589     138.045 137.862 346.568  0.50249.87           C
ATOM   3786  CD  PRO A 589     136.201 137.129 345.209  1.00249.87           C
ATOM   3787  CB  PRO A 589     137.014 138.987 346.474  1.00249.87           C
ATOM   3788  CG  PRO A 589     135.713 138.259 346.123  1.00249.87           C
ATOM   3789  C   PRO A 589     138.121 137.396 347.976  1.00249.87           C
ATOM   3790  O   PRO A 589     137.989 136.198 348.220  1.00249.87           O
ATOM   3791  N   LYS A 590     138.332 138.374 348.893  1.00329.67           N
ATOM   3792  CA  LYS A 590     138.394 138.130 350.302  0.41329.67           C
ATOM   3793  CB  LYS A 590     138.960 139.166 351.294  1.00329.67           C
ATOM   3794  CG  LYS A 590     138.863 138.764 352.770  1.00329.67           C
ATOM   3795  CD  LYS A 590     139.618 139.756 353.656  1.00329.67           C
ATOM   3796  CE  LYS A 590     139.477 139.511 355.160  1.00329.67           C
ATOM   3797  NZ  LYS A 590     140.289 140.505 355.899  1.00329.67           N
ATOM   3798  C   LYS A 590     137.494 137.044 350.765  1.00329.67           C
ATOM   3799  O   LYS A 590     136.282 137.086 350.559  1.00329.67           O
ATOM   3800  N   GLY A 591     138.089 136.007 351.377  1.00 73.05           N
ATOM   3801  CA  GLY A 591     137.314 134.869 351.745  0.62 73.05           C
ATOM   3802  C   GLY A 591     136.572 135.175 352.996  1.00 73.05           C
ATOM   3803  O   GLY A 591     136.848 136.161 353.677  1.00 73.05           O
ATOM   3804  N   ALA A 592     135.596 134.310 353.328  1.00319.27           N
ATOM   3805  CA  ALA A 592     134.873 134.499 354.543  0.33319.27           C
ATOM   3806  CB  ALA A 592     133.342 134.347 354.663  1.00319.27           C
ATOM   3807  C   ALA A 592     135.708 134.376 355.767  1.00319.27           C
ATOM   3808  O   ALA A 592     136.663 133.604 355.786  1.00319.27           O
ATOM   3809  N   ASP A 593     135.331 135.111 356.830  1.00253.25           N
ATOM   3810  CA  ASP A 593     136.143 135.256 358.006  0.40253.25           C
ATOM   3811  CB  ASP A 593     135.397 135.945 359.158  1.00253.25           C
ATOM   3812  CG  ASP A 593     136.426 136.352 360.201  1.00253.25           C
ATOM   3813  OD1 ASP A 593     137.577 136.663 359.795  1.00253.25           O
ATOM   3814  OD2 ASP A 593     136.081 136.355 361.412  1.00253.25           O
ATOM   3815  C   ASP A 593     136.630 133.939 358.508  1.00253.25           C
ATOM   3816  O   ASP A 593     135.904 132.946 358.544  1.00253.25           O
ATOM   3817  N   GLY A 594     137.922 133.925 358.895  1.00 58.02           N
ATOM   3818  CA  GLY A 594     138.529 132.767 359.481  0.38 58.02           C
ATOM   3819  C   GLY A 594     137.687 132.471 360.677  1.00 58.02           C
ATOM   3820  O   GLY A 594     137.484 133.328 361.535  1.00 58.02           O
ATOM   3821  N   SER A 595     137.156 131.238 360.755  1.00 88.95           N
ATOM   3822  CA  SER A 595     136.208 130.945 361.785  0.71 88.95           C
ATOM   3823  CB  SER A 595     135.334 129.720 361.444  1.00 88.95           C
ATOM   3824  OG  SER A 595     136.125 128.564 361.246  1.00 88.95           O
ATOM   3825  C   SER A 595     136.783 130.805 363.176  1.00 88.95           C
ATOM   3826  O   SER A 595     136.265 131.492 364.054  1.00 88.95           O
ATOM   3827  N   HYP A 596     137.832 130.044 363.438  1.00298.08           N
ATOM   3828  CD  HYP A 596     138.534 129.282 362.444  1.00298.08           C
ATOM   3829  CA  HYP A 596     138.410 129.786 364.735  0.27298.08           C
ATOM   3830  CB  HYP A 596     138.941 128.332 364.636  1.00298.08           C
ATOM   3831  CG  HYP A 596     138.360 127.974 363.229  1.00298.08           C
ATOM   3832  OE  HYP A 596     136.999 127.564 363.386  1.00298.08           O
ATOM   3833  C   HYP A 596     137.501 129.945 365.929  1.00298.08           C
ATOM   3834  O   HYP A 596     136.308 129.673 365.805  1.00298.08           O
ATOM   3835  N   GLY A 597     138.031 130.354 367.104  1.00140.81           N
ATOM   3836  CA  GLY A 597     137.150 130.807 368.148  0.68140.81           C
ATOM   3837  C   GLY A 597     137.158 129.886 369.333  1.00140.81           C
ATOM   3838  O   GLY A 597     137.707 128.787 369.304  1.00140.81           O
ATOM   3839  N   LYS A 598     136.522 130.377 370.422  1.00508.23           N
ATOM   3840  CA  LYS A 598     136.387 129.715 371.692  0.24508.23           C
ATOM   3841  CB  LYS A 598     136.543 128.191 371.872  1.00508.23           C
ATOM   3842  CG  LYS A 598     135.799 127.634 373.088  1.00508.23           C
ATOM   3843  CD  LYS A 598     134.276 127.776 372.980  1.00508.23           C
ATOM   3844  CE  LYS A 598     133.536 126.992 374.065  1.00508.23           C
ATOM   3845  NZ  LYS A 598     134.039 127.368 375.404  1.00508.23           N
ATOM   3846  C   LYS A 598     136.546 130.660 372.840  1.00508.23           C
ATOM   3847  O   LYS A 598     137.164 131.702 372.654  1.00508.23           O
ATOM   3848  N   ASP A 599     136.009 130.358 374.042  1.00203.42           N
ATOM   3849  CA  ASP A 599     136.065 131.312 375.125  0.85203.42           C
ATOM   3850  CB  ASP A 599     134.875 131.201 376.091  1.00203.42           C
ATOM   3851  CG  ASP A 599     133.620 131.573 375.314  1.00203.42           C
ATOM   3852  OD1 ASP A 599     132.509 131.484 375.902  1.00203.42           O
ATOM   3853  OD2 ASP A 599     133.756 131.946 374.118  1.00203.42           O
ATOM   3854  C   ASP A 599     137.308 131.118 375.938  1.00203.42           C
ATOM   3855  O   ASP A 599     138.199 130.349 375.581  1.00203.42           O
ATOM   3856  N   GLY A 600     137.378 131.854 377.070  1.00 40.63           N
ATOM   3857  CA  GLY A 600     138.507 131.813 377.957  0.15 40.63           C
ATOM   3858  C   GLY A 600     138.479 130.499 378.669  1.00 40.63           C
ATOM   3859  O   GLY A 600     137.489 129.771 378.622  1.00 40.63           O
ATOM   3860  N   VAL A 601     139.590 130.172 379.358  1.00109.10           N
ATOM   3861  CA  VAL A 601     139.696 128.917 380.044  0.73109.10           C
ATOM   3862  CB  VAL A 601     141.099 128.546 380.427  1.00109.10           C
ATOM   3863  CG1 VAL A 601     141.937 128.440 379.140  1.00109.10           C
ATOM   3864  CG2 VAL A 601     141.627 129.589 381.424  1.00109.10           C
ATOM   3865  C   VAL A 601     138.898 128.986 381.301  1.00109.10           C
ATOM   3866  O   VAL A 601     138.591 130.070 381.794  1.00109.10           O
ATOM   3867  N   ARG A 602     138.506 127.812 381.840  1.00999.99           N
ATOM   3868  CA  ARG A 602     137.736 127.843 383.045  0.66999.99           C
ATOM   3869  CB  ARG A 602     136.544 126.858 383.102  1.00999.99           C
ATOM   3870  CG  ARG A 602     136.934 125.378 383.040  1.00999.99           C
ATOM   3871  CD  ARG A 602     135.733 124.423 383.098  1.00999.99           C
ATOM   3872  NE  ARG A 602     135.130 124.461 384.463  1.00999.99           N
ATOM   3873  CZ  ARG A 602     134.595 123.317 384.988  1.00999.99           C
ATOM   3874  NH1 ARG A 602     134.636 122.161 384.265  1.00999.99           N
ATOM   3875  NH2 ARG A 602     134.025 123.317 386.230  1.00999.99           N
ATOM   3876  C   ARG A 602     138.638 127.497 384.186  1.00999.99           C
ATOM   3877  O   ARG A 602     139.411 126.542 384.107  1.00999.99           O
ATOM   3878  N   GLY A 603     138.579 128.279 385.289  1.00 76.65           N
ATOM   3879  CA  GLY A 603     139.413 127.944 386.405  0.15 76.65           C
ATOM   3880  C   GLY A 603     139.839 129.182 387.138  1.00 76.65           C
ATOM   3881  O   GLY A 603     139.008 129.979 387.569  1.00 76.65           O
ATOM   3882  N   LEU A 604     141.171 129.365 387.290  1.00135.56           N
ATOM   3883  CA  LEU A 604     141.707 130.488 388.014  0.36135.56           C
ATOM   3884  CB  LEU A 604     141.567 131.808 387.237  1.00135.56           C
ATOM   3885  CG  LEU A 604     142.401 131.753 385.944  1.00135.56           C
ATOM   3886  CD1 LEU A 604     142.299 133.058 385.141  1.00135.56           C
ATOM   3887  CD2 LEU A 604     143.860 131.407 386.283  1.00135.56           C
ATOM   3888  C   LEU A 604     141.013 130.589 389.345  1.00135.56           C
ATOM   3889  O   LEU A 604     140.066 131.353 389.528  1.00135.56           O
ATOM   3890  N   THR A 605     141.501 129.762 390.299  1.00296.15           N
ATOM   3891  CA  THR A 605     140.954 129.563 391.619  0.50296.15           C
ATOM   3892  CB  THR A 605     141.796 128.597 392.403  1.00296.15           C
ATOM   3893  OG1 THR A 605     143.117 129.028 392.692  1.00296.15           O
ATOM   3894  CG2 THR A 605     141.500 127.094 392.293  1.00296.15           C
ATOM   3895  C   THR A 605     140.867 130.822 392.434  1.00296.15           C
ATOM   3896  O   THR A 605     139.795 131.135 392.950  1.00296.15           O
ATOM   3897  N   GLY A 606     141.956 131.601 392.585  1.00112.83           N
ATOM   3898  CA  GLY A 606     141.814 132.790 393.384  0.15112.83           C
ATOM   3899  C   GLY A 606     142.461 132.619 394.730  1.00112.83           C
ATOM   3900  O   GLY A 606     142.949 131.564 395.131  1.00112.83           O
ATOM   3901  N   PRO A 607     142.414 133.742 395.401  1.00141.10           N
ATOM   3902  CA  PRO A 607     142.948 133.988 396.726  0.27141.10           C
ATOM   3903  CD  PRO A 607     141.427 134.743 395.030  1.00141.10           C
ATOM   3904  CB  PRO A 607     142.651 135.466 396.962  1.00141.10           C
ATOM   3905  CG  PRO A 607     141.290 135.637 396.267  1.00141.10           C
ATOM   3906  C   PRO A 607     142.217 133.250 397.802  1.00141.10           C
ATOM   3907  O   PRO A 607     141.128 132.729 397.566  1.00141.10           O
ATOM   3908  N   ILE A 608     142.852 133.204 398.994  1.00105.66           N
ATOM   3909  CA  ILE A 608     142.220 132.780 400.209  0.85105.66           C
ATOM   3910  CB  ILE A 608     143.200 132.882 401.341  1.00105.66           C
ATOM   3911  CG1 ILE A 608     144.341 131.861 401.160  1.00105.66           C
ATOM   3912  CG2 ILE A 608     142.444 132.736 402.655  1.00105.66           C
ATOM   3913  CD1 ILE A 608     145.521 132.108 402.102  1.00105.66           C
ATOM   3914  C   ILE A 608     141.189 133.838 400.329  1.00105.66           C
ATOM   3915  O   ILE A 608     141.514 135.025 400.308  1.00105.66           O
ATOM   3916  N   GLY A 609     139.910 133.458 400.421  1.00 35.02           N
ATOM   3917  CA  GLY A 609     138.918 134.483 400.431  0.67 35.02           C
ATOM   3918  C   GLY A 609     138.791 134.911 401.842  1.00 35.02           C
ATOM   3919  O   GLY A 609     139.744 134.856 402.618  1.00 35.02           O
ATOM   3920  N   PRO A 610     137.630 135.363 402.189  1.00110.24           N
ATOM   3921  CA  PRO A 610     137.359 135.806 403.518  0.24110.24           C
ATOM   3922  CD  PRO A 610     136.514 135.545 401.281  1.00110.24           C
ATOM   3923  CB  PRO A 610     135.913 136.309 403.478  1.00110.24           C
ATOM   3924  CG  PRO A 610     135.308 135.647 402.225  1.00110.24           C
ATOM   3925  C   PRO A 610     137.557 134.587 404.349  1.00110.24           C
ATOM   3926  O   PRO A 610     137.484 133.477 403.823  1.00110.24           O
ATOM   3927  N   HYP A 611     137.840 134.779 405.600  1.00286.41           N
ATOM   3928  CD  HYP A 611     138.025 136.062 406.209  1.00286.41           C
ATOM   3929  CA  HYP A 611     138.129 133.758 406.534  0.64286.41           C
ATOM   3930  CB  HYP A 611     139.337 134.329 407.321  1.00286.41           C
ATOM   3931  CG  HYP A 611     139.466 135.714 406.574  1.00286.41           C
ATOM   3932  OE  HYP A 611     140.262 135.578 405.393  1.00286.41           O
ATOM   3933  C   HYP A 611     136.882 133.434 407.308  1.00286.41           C
ATOM   3934  O   HYP A 611     135.922 134.199 407.224  1.00286.41           O
ATOM   3935  N   GLY A 612     136.865 132.308 408.054  1.00 34.16           N
ATOM   3936  CA  GLY A 612     135.614 131.690 408.405  0.85 34.16           C
ATOM   3937  C   GLY A 612     135.079 132.267 409.685  1.00 34.16           C
ATOM   3938  O   GLY A 612     135.548 133.278 410.202  1.00 34.16           O
ATOM   3939  N   PRO A 613     134.094 131.569 410.199  1.00226.40           N
ATOM   3940  CA  PRO A 613     133.398 131.897 411.423  0.64226.40           C
ATOM   3941  CD  PRO A 613     133.874 130.185 409.816  1.00226.40           C
ATOM   3942  CB  PRO A 613     132.462 130.711 411.684  1.00226.40           C
ATOM   3943  CG  PRO A 613     132.484 129.881 410.388  1.00226.40           C
ATOM   3944  C   PRO A 613     134.370 131.940 412.564  1.00226.40           C
ATOM   3945  O   PRO A 613     135.434 131.335 412.458  1.00226.40           O
ATOM   3946  N   ALA A 614     134.041 132.672 413.654  1.00203.68           N
ATOM   3947  CA  ALA A 614     134.904 132.673 414.804  0.85203.68           C
ATOM   3948  CB  ALA A 614     134.774 133.904 415.717  1.00203.68           C
ATOM   3949  C   ALA A 614     134.591 131.450 415.610  1.00203.68           C
ATOM   3950  O   ALA A 614     133.477 130.930 415.568  1.00203.68           O
ATOM   3951  N   GLY A 615     135.597 130.959 416.363  1.00 91.68           N
ATOM   3952  CA  GLY A 615     135.456 129.786 417.183  0.85 91.68           C
ATOM   3953  C   GLY A 615     134.592 130.124 418.337  1.00 91.68           C
ATOM   3954  O   GLY A 615     134.286 131.291 418.575  1.00 91.68           O
ATOM   3955  N   ALA A 616     134.155 129.095 419.089  1.00279.86           N
ATOM   3956  CA  ALA A 616     133.291 129.431 420.171  0.44279.86           C
ATOM   3957  CB  ALA A 616     131.799 129.328 419.818  1.00279.86           C
ATOM   3958  C   ALA A 616     133.467 128.521 421.342  1.00279.86           C
ATOM   3959  O   ALA A 616     133.776 127.335 421.228  1.00279.86           O
ATOM   3960  N   HYP A 617     133.311 129.140 422.482  1.00390.27           N
ATOM   3961  CD  HYP A 617     133.217 130.540 422.628  1.00390.27           C
ATOM   3962  CA  HYP A 617     133.165 128.553 423.752  0.85390.27           C
ATOM   3963  CB  HYP A 617     131.818 129.056 424.208  1.00390.27           C
ATOM   3964  CG  HYP A 617     131.936 130.476 423.533  1.00390.27           C
ATOM   3965  OE  HYP A 617     130.787 130.591 422.691  1.00390.27           O
ATOM   3966  C   HYP A 617     134.260 128.692 424.740  1.00390.27           C
ATOM   3967  O   HYP A 617     135.232 129.407 424.510  1.00390.27           O
ATOM   3968  N   GLY A 618     134.115 127.917 425.832  1.00 81.26           N
ATOM   3969  CA  GLY A 618     135.190 127.681 426.738  0.85 81.26           C
ATOM   3970  C   GLY A 618     134.578 127.256 428.037  1.00 81.26           C
ATOM   3971  O   GLY A 618     133.361 127.112 428.147  1.00 81.26           O
ATOM   3972  N   ASP A 619     135.428 127.044 429.060  1.00267.51           N
ATOM   3973  CA  ASP A 619     134.961 126.661 430.360  0.46267.51           C
ATOM   3974  CB  ASP A 619     135.349 125.315 431.016  1.00267.51           C
ATOM   3975  CG  ASP A 619     134.651 124.185 430.268  1.00267.51           C
ATOM   3976  OD1 ASP A 619     134.939 123.002 430.590  1.00267.51           O
ATOM   3977  OD2 ASP A 619     133.826 124.487 429.363  1.00267.51           O
ATOM   3978  C   ASP A 619     134.480 127.787 431.207  1.00267.51           C
ATOM   3979  O   ASP A 619     134.200 128.870 430.699  1.00267.51           O
ATOM   3980  N   LYS A 620     134.356 127.558 432.526  1.00296.01           N
ATOM   3981  CA  LYS A 620     133.865 128.597 433.380  0.79296.01           C
ATOM   3982  CB  LYS A 620     132.799 128.133 434.394  1.00296.01           C
ATOM   3983  CG  LYS A 620     131.757 127.179 433.808  1.00296.01           C
ATOM   3984  CD  LYS A 620     131.037 127.737 432.586  1.00296.01           C
ATOM   3985  CE  LYS A 620     130.027 128.840 432.904  1.00296.01           C
ATOM   3986  NZ  LYS A 620     128.842 128.271 433.586  1.00296.01           N
ATOM   3987  C   LYS A 620     135.004 129.014 434.253  1.00296.01           C
ATOM   3988  O   LYS A 620     136.171 128.801 433.928  1.00296.01           O
ATOM   3989  N   GLY A 621     134.666 129.644 435.395  1.00 69.06           N
ATOM   3990  CA  GLY A 621     135.651 130.049 436.354  0.85 69.06           C
ATOM   3991  C   GLY A 621     135.721 128.964 437.389  1.00 69.06           C
ATOM   3992  O   GLY A 621     135.395 127.811 437.109  1.00 69.06           O
ATOM   3993  N   GLU A 622     136.156 129.305 438.622  1.00295.63           N
ATOM   3994  CA  GLU A 622     136.296 128.295 439.636  0.61295.63           C
ATOM   3995  CB  GLU A 622     137.746 127.783 439.748  1.00295.63           C
ATOM   3996  CG  GLU A 622     137.974 126.692 440.800  1.00295.63           C
ATOM   3997  CD  GLU A 622     137.350 125.392 440.313  1.00295.63           C
ATOM   3998  OE1 GLU A 622     137.653 124.989 439.158  1.00295.63           O
ATOM   3999  OE2 GLU A 622     136.570 124.780 441.090  1.00295.63           O
ATOM   4000  C   GLU A 622     135.917 128.875 440.969  1.00295.63           C
ATOM   4001  O   GLU A 622     135.787 130.088 441.126  1.00295.63           O
ATOM   4002  N   SER A 623     135.752 127.986 441.971  1.00173.90           N
ATOM   4003  CA  SER A 623     135.337 128.344 443.302  0.51173.90           C
ATOM   4004  CB  SER A 623     135.256 127.117 444.233  1.00173.90           C
ATOM   4005  OG  SER A 623     135.002 127.518 445.571  1.00173.90           O
ATOM   4006  C   SER A 623     136.328 129.278 443.923  1.00173.90           C
ATOM   4007  O   SER A 623     137.498 129.317 443.546  1.00173.90           O
ATOM   4008  N   GLY A 624     135.840 130.075 444.902  1.00 59.72           N
ATOM   4009  CA  GLY A 624     136.642 131.070 445.550  0.83 59.72           C
ATOM   4010  C   GLY A 624     136.946 130.696 446.964  1.00 59.72           C
ATOM   4011  O   GLY A 624     137.029 129.537 447.365  1.00 59.72           O
ATOM   4012  N   PRO A 625     137.104 131.766 447.700  1.00222.39           N
ATOM   4013  CA  PRO A 625     137.472 131.754 449.093  0.84222.39           C
ATOM   4014  CD  PRO A 625     137.291 133.072 447.092  1.00222.39           C
ATOM   4015  CB  PRO A 625     137.876 133.198 449.409  1.00222.39           C
ATOM   4016  CG  PRO A 625     138.239 133.805 448.044  1.00222.39           C
ATOM   4017  C   PRO A 625     136.345 131.325 449.974  1.00222.39           C
ATOM   4018  O   PRO A 625     135.209 131.240 449.511  1.00222.39           O
ATOM   4019  N   SER A 626     136.673 131.023 451.247  1.00116.28           N
ATOM   4020  CA  SER A 626     135.712 130.626 452.235  0.73116.28           C
ATOM   4021  CB  SER A 626     136.192 129.438 453.084  1.00116.28           C
ATOM   4022  OG  SER A 626     137.362 129.790 453.806  1.00116.28           O
ATOM   4023  C   SER A 626     135.502 131.801 453.159  1.00116.28           C
ATOM   4024  O   SER A 626     136.085 132.864 452.956  1.00116.28           O
ATOM   4025  N   GLY A 627     134.650 131.639 454.203  1.00 74.21           N
ATOM   4026  CA  GLY A 627     134.381 132.725 455.117  0.83 74.21           C
ATOM   4027  C   GLY A 627     135.052 132.442 456.441  1.00 74.21           C
ATOM   4028  O   GLY A 627     134.855 131.400 457.064  1.00 74.21           O
ATOM   4029  N   PRO A 628     135.850 133.397 456.857  1.00262.49           N
ATOM   4030  CA  PRO A 628     136.711 133.275 458.009  0.78262.49           C
ATOM   4031  CD  PRO A 628     135.454 134.783 456.672  1.00262.49           C
ATOM   4032  CB  PRO A 628     137.479 134.585 458.002  1.00262.49           C
ATOM   4033  CG  PRO A 628     136.426 135.607 457.542  1.00262.49           C
ATOM   4034  C   PRO A 628     136.137 133.037 459.374  1.00262.49           C
ATOM   4035  O   PRO A 628     136.481 132.025 459.984  1.00262.49           O
ATOM   4036  N   ALA A 629     135.273 133.935 459.878  1.00255.70           N
ATOM   4037  CA  ALA A 629     134.831 133.827 461.244  0.76255.70           C
ATOM   4038  CB  ALA A 629     135.780 134.526 462.231  1.00255.70           C
ATOM   4039  C   ALA A 629     133.516 134.519 461.295  1.00255.70           C
ATOM   4040  O   ALA A 629     133.132 135.204 460.348  1.00255.70           O
ATOM   4041  N   GLY A 630     132.773 134.336 462.397  1.00 77.64           N
ATOM   4042  CA  GLY A 630     131.462 134.906 462.432  0.85 77.64           C
ATOM   4043  C   GLY A 630     131.381 136.052 463.386  1.00 77.64           C
ATOM   4044  O   GLY A 630     132.332 136.784 463.657  1.00 77.64           O
ATOM   4045  N   PRO A 631     130.181 136.155 463.895  1.00111.43           N
ATOM   4046  CA  PRO A 631     129.786 137.174 464.832  0.31111.43           C
ATOM   4047  CD  PRO A 631     129.324 134.985 463.984  1.00111.43           C
ATOM   4048  CB  PRO A 631     128.351 136.802 465.203  1.00111.43           C
ATOM   4049  CG  PRO A 631     128.379 135.266 465.155  1.00111.43           C
ATOM   4050  C   PRO A 631     130.667 137.033 466.014  1.00111.43           C
ATOM   4051  O   PRO A 631     131.321 136.002 466.159  1.00111.43           O
ATOM   4052  N   THR A 632     130.725 138.080 466.852  1.00120.79           N
ATOM   4053  CA  THR A 632     131.549 137.983 468.007  0.71120.79           C
ATOM   4054  CB  THR A 632     131.665 139.273 468.767  1.00120.79           C
ATOM   4055  OG1 THR A 632     132.640 139.150 469.792  1.00120.79           O
ATOM   4056  CG2 THR A 632     130.299 139.637 469.367  1.00120.79           C
ATOM   4057  C   THR A 632     130.925 136.930 468.849  1.00120.79           C
ATOM   4058  O   THR A 632     129.735 136.649 468.721  1.00120.79           O
ATOM   4059  N   GLY A 633     131.721 136.293 469.721  1.00 56.68           N
ATOM   4060  CA  GLY A 633     131.187 135.218 470.498  0.77 56.68           C
ATOM   4061  C   GLY A 633     130.403 135.822 471.617  1.00 56.68           C
ATOM   4062  O   GLY A 633     130.188 137.032 471.658  1.00 56.68           O
ATOM   4063  N   ALA A 634     129.952 134.971 472.559  1.00318.89           N
ATOM   4064  CA  ALA A 634     129.134 135.436 473.639  0.85318.89           C
ATOM   4065  CB  ALA A 634     127.676 135.882 473.416  1.00318.89           C
ATOM   4066  C   ALA A 634     129.555 135.075 475.031  1.00318.89           C
ATOM   4067  O   ALA A 634     130.407 134.218 475.255  1.00318.89           O
ATOM   4068  N   ARG A 635     128.917 135.762 475.993  1.00999.99           N
ATOM   4069  CA  ARG A 635     129.121 135.696 477.411  0.65999.99           C
ATOM   4070  CB  ARG A 635     128.887 136.982 478.218  1.00999.99           C
ATOM   4071  CG  ARG A 635     127.463 137.451 477.921  1.00999.99           C
ATOM   4072  CD  ARG A 635     127.074 138.830 478.446  1.00999.99           C
ATOM   4073  NE  ARG A 635     125.787 139.153 477.771  1.00999.99           N
ATOM   4074  CZ  ARG A 635     125.816 139.793 476.564  1.00999.99           C
ATOM   4075  NH1 ARG A 635     127.003 140.257 476.077  1.00999.99           N
ATOM   4076  NH2 ARG A 635     124.672 139.955 475.838  1.00999.99           N
ATOM   4077  C   ARG A 635     128.921 134.409 478.150  1.00999.99           C
ATOM   4078  O   ARG A 635     128.442 133.421 477.594  1.00999.99           O
ATOM   4079  N   GLY A 636     129.317 134.404 479.447  1.00 61.11           N
ATOM   4080  CA  GLY A 636     129.264 133.212 480.250  0.28 61.11           C
ATOM   4081  C   GLY A 636     128.249 133.253 481.393  1.00 61.11           C
ATOM   4082  O   GLY A 636     127.118 133.721 481.274  1.00 61.11           O
ATOM   4083  N   ALA A 637     128.738 132.686 482.527  1.00128.79           N
ATOM   4084  CA  ALA A 637     128.170 132.231 483.790  0.22128.79           C
ATOM   4085  CB  ALA A 637     129.225 131.406 484.542  1.00128.79           C
ATOM   4086  C   ALA A 637     127.559 133.129 484.871  1.00128.79           C
ATOM   4087  O   ALA A 637     126.666 132.584 485.517  1.00128.79           O
ATOM   4088  N   HYP A 638     127.814 134.372 485.211  1.00361.66           N
ATOM   4089  CD  HYP A 638     128.165 135.409 484.276  1.00361.66           C
ATOM   4090  CA  HYP A 638     127.481 134.984 486.470  0.53361.66           C
ATOM   4091  CB  HYP A 638     126.386 135.939 486.110  1.00361.66           C
ATOM   4092  CG  HYP A 638     127.116 136.470 484.815  1.00361.66           C
ATOM   4093  OE  HYP A 638     126.151 136.808 483.814  1.00361.66           O
ATOM   4094  C   HYP A 638     127.496 134.217 487.760  1.00361.66           C
ATOM   4095  O   HYP A 638     126.437 133.834 488.256  1.00361.66           O
ATOM   4096  N   GLY A 639     128.714 134.016 488.317  1.00127.01           N
ATOM   4097  CA  GLY A 639     128.997 134.445 489.664  0.15127.01           C
ATOM   4098  C   GLY A 639     128.612 133.394 490.659  1.00127.01           C
ATOM   4099  O   GLY A 639     127.891 132.451 490.336  1.00127.01           O
ATOM   4100  N   ASP A 640     129.088 133.552 491.920  1.00190.55           N
ATOM   4101  CA  ASP A 640     128.802 132.568 492.926  0.54190.55           C
ATOM   4102  CB  ASP A 640     130.034 131.741 493.331  1.00190.55           C
ATOM   4103  CG  ASP A 640     129.534 130.439 493.940  1.00190.55           C
ATOM   4104  OD1 ASP A 640     128.851 129.679 493.201  1.00190.55           O
ATOM   4105  OD2 ASP A 640     129.816 130.183 495.141  1.00190.55           O
ATOM   4106  C   ASP A 640     128.261 133.234 494.163  1.00190.55           C
ATOM   4107  O   ASP A 640     127.239 133.918 494.120  1.00190.55           O
ATOM   4108  N   ARG A 641     128.946 133.017 495.310  1.00151.53           N
ATOM   4109  CA  ARG A 641     128.510 133.500 496.598  0.72151.53           C
ATOM   4110  CB  ARG A 641     127.629 132.454 497.288  1.00151.53           C
ATOM   4111  CG  ARG A 641     126.238 132.414 496.647  1.00151.53           C
ATOM   4112  CD  ARG A 641     125.446 131.138 496.929  1.00151.53           C
ATOM   4113  NE  ARG A 641     125.854 130.130 495.909  1.00151.53           N
ATOM   4114  CZ  ARG A 641     125.621 128.801 496.110  1.00151.53           C
ATOM   4115  NH1 ARG A 641     125.102 128.369 497.295  1.00151.53           N
ATOM   4116  NH2 ARG A 641     125.899 127.904 495.119  1.00151.53           N
ATOM   4117  C   ARG A 641     129.737 133.762 497.420  1.00151.53           C
ATOM   4118  O   ARG A 641     130.857 133.625 496.931  1.00151.53           O
ATOM   4119  N   GLY A 642     129.555 134.178 498.694  1.00 54.51           N
ATOM   4120  CA  GLY A 642     130.690 134.493 499.518  0.61 54.51           C
ATOM   4121  C   GLY A 642     130.788 133.487 500.619  1.00 54.51           C
ATOM   4122  O   GLY A 642     129.779 132.990 501.117  1.00 54.51           O
ATOM   4123  N   GLU A 643     132.035 133.169 501.030  1.00218.33           N
ATOM   4124  CA  GLU A 643     132.238 132.216 502.083  0.26218.33           C
ATOM   4125  CB  GLU A 643     133.312 131.154 501.769  1.00218.33           C
ATOM   4126  CG  GLU A 643     132.964 130.191 500.632  1.00218.33           C
ATOM   4127  CD  GLU A 643     132.972 130.959 499.319  1.00218.33           C
ATOM   4128  OE1 GLU A 643     132.034 130.746 498.505  1.00218.33           O
ATOM   4129  OE2 GLU A 643     133.924 131.757 499.105  1.00218.33           O
ATOM   4130  C   GLU A 643     132.777 132.944 503.272  1.00218.33           C
ATOM   4131  O   GLU A 643     133.842 133.558 503.206  1.00218.33           O
ATOM   4132  N   HYP A 644     132.054 132.918 504.356  1.00336.41           N
ATOM   4133  CD  HYP A 644     130.758 132.325 504.474  1.00336.41           C
ATOM   4134  CA  HYP A 644     132.462 133.415 505.616  0.85336.41           C
ATOM   4135  CB  HYP A 644     132.421 132.163 506.465  1.00336.41           C
ATOM   4136  CG  HYP A 644     131.114 131.567 505.799  1.00336.41           C
ATOM   4137  OE  HYP A 644     129.992 131.389 506.666  1.00336.41           O
ATOM   4138  C   HYP A 644     131.535 134.488 506.103  1.00336.41           C
ATOM   4139  O   HYP A 644     131.512 135.554 505.490  1.00336.41           O
ATOM   4140  N   GLY A 645     130.792 134.260 507.205  1.00 46.98           N
ATOM   4141  CA  GLY A 645     130.088 135.360 507.809  0.85 46.98           C
ATOM   4142  C   GLY A 645     130.560 135.472 509.226  1.00 46.98           C
ATOM   4143  O   GLY A 645     130.496 134.521 510.004  1.00 46.98           O
ATOM   4144  N   PRO A 646     131.025 136.642 509.567  1.00128.86           N
ATOM   4145  CA  PRO A 646     131.547 136.943 510.875  0.45128.86           C
ATOM   4146  CD  PRO A 646     130.709 137.849 508.819  1.00128.86           C
ATOM   4147  CB  PRO A 646     132.034 138.381 510.759  1.00128.86           C
ATOM   4148  CG  PRO A 646     131.006 138.998 509.796  1.00128.86           C
ATOM   4149  C   PRO A 646     130.471 136.884 511.907  1.00128.86           C
ATOM   4150  O   PRO A 646     129.293 137.105 511.626  1.00128.86           O
ATOM   4151  N   HYP A 647     130.929 136.509 513.060  1.00327.78           N
ATOM   4152  CD  HYP A 647     132.164 135.793 513.232  1.00327.78           C
ATOM   4153  CA  HYP A 647     130.278 136.554 514.308  0.62327.78           C
ATOM   4154  CB  HYP A 647     130.593 135.260 515.048  1.00327.78           C
ATOM   4155  CG  HYP A 647     131.477 134.614 513.923  1.00327.78           C
ATOM   4156  OE  HYP A 647     132.410 133.659 514.435  1.00327.78           O
ATOM   4157  C   HYP A 647     129.025 137.336 514.575  1.00327.78           C
ATOM   4158  O   HYP A 647     127.933 136.924 514.185  1.00327.78           O
ATOM   4159  N   GLY A 648     129.227 138.488 515.272  1.00 75.54           N
ATOM   4160  CA  GLY A 648     128.200 139.328 515.830  0.85 75.54           C
ATOM   4161  C   GLY A 648     128.864 140.611 516.264  1.00 75.54           C
ATOM   4162  O   GLY A 648     130.087 140.702 516.359  1.00 75.54           O
ATOM   4163  N   PRO A 649     128.050 141.598 516.538  1.00316.87           N
ATOM   4164  CA  PRO A 649     128.576 142.877 516.961  0.39316.87           C
ATOM   4165  CD  PRO A 649     127.027 141.822 515.525  1.00316.87           C
ATOM   4166  CB  PRO A 649     127.889 143.984 516.159  1.00316.87           C
ATOM   4167  CG  PRO A 649     126.604 143.295 515.671  1.00316.87           C
ATOM   4168  C   PRO A 649     129.423 143.220 518.154  1.00316.87           C
ATOM   4169  O   PRO A 649     130.129 144.222 518.056  1.00316.87           O
ATOM   4170  N   ALA A 650     129.363 142.467 519.276  1.00383.16           N
ATOM   4171  CA  ALA A 650     130.168 142.781 520.437  0.68383.16           C
ATOM   4172  CB  ALA A 650     131.408 143.702 520.408  1.00383.16           C
ATOM   4173  C   ALA A 650     129.629 142.300 521.749  1.00383.16           C
ATOM   4174  O   ALA A 650     128.635 141.578 521.789  1.00383.16           O
ATOM   4175  N   GLY A 651     130.284 142.680 522.868  1.00 87.64           N
ATOM   4176  CA  GLY A 651     129.856 142.188 524.149  0.85 87.64           C
ATOM   4177  C   GLY A 651     128.823 143.103 524.708  1.00 87.64           C
ATOM   4178  O   GLY A 651     129.118 144.189 525.206  1.00 87.64           O
ATOM   4179  N   PHE A 652     127.562 142.650 524.625  1.00196.30           N
ATOM   4180  CA  PHE A 652     126.445 143.351 525.173  0.22196.30           C
ATOM   4181  CB  PHE A 652     125.134 142.677 524.739  1.00196.30           C
ATOM   4182  CG  PHE A 652     123.990 143.192 525.535  1.00196.30           C
ATOM   4183  CD1 PHE A 652     123.269 144.303 525.161  1.00196.30           C
ATOM   4184  CD2 PHE A 652     123.643 142.521 526.683  1.00196.30           C
ATOM   4185  CE1 PHE A 652     122.215 144.732 525.934  1.00196.30           C
ATOM   4186  CE2 PHE A 652     122.592 142.946 527.456  1.00196.30           C
ATOM   4187  CZ  PHE A 652     121.875 144.054 527.081  1.00196.30           C
ATOM   4188  C   PHE A 652     126.538 143.334 526.671  1.00196.30           C
ATOM   4189  O   PHE A 652     126.427 144.372 527.321  1.00196.30           O
ATOM   4190  N   ALA A 653     126.766 142.140 527.253  1.00280.78           N
ATOM   4191  CA  ALA A 653     126.839 141.992 528.681  0.68280.78           C
ATOM   4192  CB  ALA A 653     125.541 142.415 529.394  1.00280.78           C
ATOM   4193  C   ALA A 653     127.016 140.533 528.906  1.00280.78           C
ATOM   4194  O   ALA A 653     126.881 139.733 527.982  1.00280.78           O
ATOM   4195  N   GLY A 654     127.344 140.147 530.146  1.00106.96           N
ATOM   4196  CA  GLY A 654     127.462 138.757 530.445  0.81106.96           C
ATOM   4197  C   GLY A 654     126.745 138.603 531.750  1.00106.96           C
ATOM   4198  O   GLY A 654     126.835 139.480 532.606  1.00106.96           O
ATOM   4199  N   PRO A 655     126.036 137.527 531.951  1.00273.20           N
ATOM   4200  CA  PRO A 655     125.355 137.425 533.205  0.82273.20           C
ATOM   4201  CD  PRO A 655     125.168 137.021 530.898  1.00273.20           C
ATOM   4202  CB  PRO A 655     123.974 136.817 533.000  1.00273.20           C
ATOM   4203  CG  PRO A 655     124.141 136.129 531.633  1.00273.20           C
ATOM   4204  C   PRO A 655     125.965 137.595 534.564  1.00273.20           C
ATOM   4205  O   PRO A 655     125.627 138.580 535.219  1.00273.20           O
ATOM   4206  N   HYP A 656     126.828 136.727 535.016  1.00344.25           N
ATOM   4207  CD  HYP A 656     127.282 135.554 534.323  1.00344.25           C
ATOM   4208  CA  HYP A 656     127.501 136.823 536.257  0.84344.25           C
ATOM   4209  CB  HYP A 656     128.943 136.877 535.808  1.00344.25           C
ATOM   4210  CG  HYP A 656     128.789 135.755 534.704  1.00344.25           C
ATOM   4211  OE  HYP A 656     129.420 134.507 535.008  1.00344.25           O
ATOM   4212  C   HYP A 656     127.250 135.556 536.993  1.00344.25           C
ATOM   4213  O   HYP A 656     126.090 135.249 537.265  1.00344.25           O
ATOM   4214  N   GLY A 657     128.314 134.796 537.319  1.00118.65           N
ATOM   4215  CA  GLY A 657     128.062 133.544 537.952  0.85118.65           C
ATOM   4216  C   GLY A 657     129.253 133.106 538.739  1.00118.65           C
ATOM   4217  O   GLY A 657     130.075 132.326 538.260  1.00118.65           O
ATOM   4218  N   ALA A 658     129.345 133.567 540.001  1.00293.42           N
ATOM   4219  CA  ALA A 658     130.451 133.203 540.837  0.68293.42           C
ATOM   4220  CB  ALA A 658     131.806 133.672 540.279  1.00293.42           C
ATOM   4221  C   ALA A 658     130.238 133.915 542.128  1.00293.42           C
ATOM   4222  O   ALA A 658     129.316 134.722 542.252  1.00293.42           O
ATOM   4223  N   ASP A 659     131.071 133.626 543.142  1.00241.97           N
ATOM   4224  CA  ASP A 659     130.864 134.281 544.395  0.77241.97           C
ATOM   4225  CB  ASP A 659     129.845 133.550 545.286  1.00241.97           C
ATOM   4226  CG  ASP A 659     128.464 133.727 544.671  1.00241.97           C
ATOM   4227  OD1 ASP A 659     128.043 134.903 544.512  1.00241.97           O
ATOM   4228  OD2 ASP A 659     127.818 132.696 544.346  1.00241.97           O
ATOM   4229  C   ASP A 659     132.151 134.295 545.166  1.00241.97           C
ATOM   4230  O   ASP A 659     133.160 133.738 544.739  1.00241.97           O
ATOM   4231  N   GLY A 660     132.130 134.975 546.335  1.00 74.57           N
ATOM   4232  CA  GLY A 660     133.273 135.050 547.204  0.40 74.57           C
ATOM   4233  C   GLY A 660     133.062 134.074 548.326  1.00 74.57           C
ATOM   4234  O   GLY A 660     132.302 133.117 548.187  1.00 74.57           O
ATOM   4235  N   GLN A 661     133.742 134.292 549.478  1.00329.08           N
ATOM   4236  CA  GLN A 661     133.571 133.401 550.592  0.50329.08           C
ATOM   4237  CB  GLN A 661     134.248 132.009 550.608  1.00329.08           C
ATOM   4238  CG  GLN A 661     135.770 132.081 550.774  1.00329.08           C
ATOM   4239  CD  GLN A 661     136.335 130.669 550.671  1.00329.08           C
ATOM   4240  OE1 GLN A 661     136.143 129.981 549.669  1.00329.08           O
ATOM   4241  NE2 GLN A 661     137.055 130.220 551.734  1.00329.08           N
ATOM   4242  C   GLN A 661     133.164 134.027 551.894  1.00329.08           C
ATOM   4243  O   GLN A 661     133.821 134.945 552.380  1.00329.08           O
ATOM   4244  N   HYP A 662     132.088 133.533 552.463  1.00339.61           N
ATOM   4245  CD  HYP A 662     131.434 132.334 551.998  1.00339.61           C
ATOM   4246  CA  HYP A 662     131.472 133.977 553.667  0.15339.61           C
ATOM   4247  CB  HYP A 662     131.569 132.757 554.548  1.00339.61           C
ATOM   4248  CG  HYP A 662     131.126 131.748 553.427  1.00339.61           C
ATOM   4249  OE  HYP A 662     131.695 130.451 553.627  1.00339.61           O
ATOM   4250  C   HYP A 662     131.842 135.320 554.230  1.00339.61           C
ATOM   4251  O   HYP A 662     131.218 136.310 553.849  1.00339.61           O
ATOM   4252  N   GLY A 663     132.829 135.380 555.154  1.00 65.57           N
ATOM   4253  CA  GLY A 663     133.116 136.606 555.855  0.38 65.57           C
ATOM   4254  C   GLY A 663     134.472 136.463 556.496  1.00 65.57           C
ATOM   4255  O   GLY A 663     134.955 135.354 556.713  1.00 65.57           O
ATOM   4256  N   ALA A 664     135.116 137.610 556.808  1.00132.96           N
ATOM   4257  CA  ALA A 664     136.507 137.600 557.176  0.73132.96           C
ATOM   4258  CB  ALA A 664     137.125 139.002 557.085  1.00132.96           C
ATOM   4259  C   ALA A 664     136.983 137.029 558.471  1.00132.96           C
ATOM   4260  O   ALA A 664     137.760 136.076 558.451  1.00132.96           O
ATOM   4261  N   LYS A 665     136.546 137.527 559.638  1.00278.64           N
ATOM   4262  CA  LYS A 665     137.264 137.056 560.792  0.15278.64           C
ATOM   4263  CB  LYS A 665     138.610 137.773 561.005  1.00278.64           C
ATOM   4264  CG  LYS A 665     139.534 137.676 559.793  1.00278.64           C
ATOM   4265  CD  LYS A 665     140.868 138.402 559.962  1.00278.64           C
ATOM   4266  CE  LYS A 665     141.805 138.135 558.783  1.00278.64           C
ATOM   4267  NZ  LYS A 665     143.171 138.608 559.092  1.00278.64           N
ATOM   4268  C   LYS A 665     136.459 137.401 561.986  1.00278.64           C
ATOM   4269  O   LYS A 665     135.748 138.401 561.987  1.00278.64           O
ATOM   4270  N   GLY A 666     136.556 136.577 563.043  1.00 80.16           N
ATOM   4271  CA  GLY A 666     135.850 136.900 564.240  0.38 80.16           C
ATOM   4272  C   GLY A 666     136.730 137.832 565.019  1.00 80.16           C
ATOM   4273  O   GLY A 666     137.915 137.975 564.723  1.00 80.16           O
ATOM   4274  N   GLU A 667     136.163 138.469 566.061  1.00344.38           N
ATOM   4275  CA  GLU A 667     136.873 139.430 566.861  0.85344.38           C
ATOM   4276  CB  GLU A 667     136.874 140.924 566.448  1.00344.38           C
ATOM   4277  CG  GLU A 667     137.925 141.286 565.395  1.00344.38           C
ATOM   4278  CD  GLU A 667     137.520 140.676 564.062  1.00344.38           C
ATOM   4279  OE1 GLU A 667     138.401 140.076 563.389  1.00344.38           O
ATOM   4280  OE2 GLU A 667     136.325 140.819 563.690  1.00344.38           O
ATOM   4281  C   GLU A 667     137.184 139.012 568.284  1.00344.38           C
ATOM   4282  O   GLU A 667     136.572 138.052 568.747  1.00344.38           O
ATOM   4283  N   PRO A 668     138.089 139.623 569.034  1.00120.76           N
ATOM   4284  CA  PRO A 668     138.373 139.184 570.383  0.37120.76           C
ATOM   4285  CD  PRO A 668     138.625 140.961 568.795  1.00120.76           C
ATOM   4286  CB  PRO A 668     139.403 140.176 570.924  1.00120.76           C
ATOM   4287  CG  PRO A 668     139.073 141.472 570.171  1.00120.76           C
ATOM   4288  C   PRO A 668     137.111 139.280 571.185  1.00120.76           C
ATOM   4289  O   PRO A 668     136.162 139.926 570.740  1.00120.76           O
ATOM   4290  N   GLY A 669     137.079 138.610 572.358  1.00 53.59           N
ATOM   4291  CA  GLY A 669     135.926 138.619 573.214  0.31 53.59           C
ATOM   4292  C   GLY A 669     136.373 139.144 574.540  1.00 53.59           C
ATOM   4293  O   GLY A 669     137.568 139.313 574.774  1.00 53.59           O
ATOM   4294  N   ASP A 670     135.420 139.415 575.455  1.00151.68           N
ATOM   4295  CA  ASP A 670     135.811 139.937 576.732  0.84151.68           C
ATOM   4296  CB  ASP A 670     134.663 140.480 577.603  1.00151.68           C
ATOM   4297  CG  ASP A 670     134.060 141.708 576.937  1.00151.68           C
ATOM   4298  OD1 ASP A 670     134.814 142.447 576.249  1.00151.68           O
ATOM   4299  OD2 ASP A 670     132.830 141.922 577.110  1.00151.68           O
ATOM   4300  C   ASP A 670     136.421 138.814 577.497  1.00151.68           C
ATOM   4301  O   ASP A 670     136.338 137.652 577.100  1.00151.68           O
ATOM   4302  N   ALA A 671     137.074 139.156 578.622  1.00 57.54           N
ATOM   4303  CA  ALA A 671     137.753 138.175 579.412  0.58 57.54           C
ATOM   4304  CB  ALA A 671     138.493 138.798 580.600  1.00 57.54           C
ATOM   4305  C   ALA A 671     136.771 137.181 579.941  1.00 57.54           C
ATOM   4306  O   ALA A 671     137.020 135.979 579.874  1.00 57.54           O
ATOM   4307  N   GLY A 672     135.614 137.631 580.468  1.00 86.09           N
ATOM   4308  CA  GLY A 672     134.700 136.642 580.957  0.18 86.09           C
ATOM   4309  C   GLY A 672     133.861 137.210 582.055  1.00 86.09           C
ATOM   4310  O   GLY A 672     133.734 138.422 582.218  1.00 86.09           O
ATOM   4311  N   ALA A 673     133.261 136.289 582.835  1.00218.18           N
ATOM   4312  CA  ALA A 673     132.393 136.613 583.927  0.85218.18           C
ATOM   4313  CB  ALA A 673     131.077 135.819 583.910  1.00218.18           C
ATOM   4314  C   ALA A 673     133.119 136.216 585.175  1.00218.18           C
ATOM   4315  O   ALA A 673     134.107 135.483 585.134  1.00218.18           O
ATOM   4316  N   LYS A 674     132.640 136.724 586.323  1.00279.00           N
ATOM   4317  CA  LYS A 674     133.254 136.499 587.597  0.54279.00           C
ATOM   4318  CB  LYS A 674     133.103 137.566 588.702  1.00279.00           C
ATOM   4319  CG  LYS A 674     133.729 137.141 590.032  1.00279.00           C
ATOM   4320  CD  LYS A 674     133.359 138.078 591.182  1.00279.00           C
ATOM   4321  CE  LYS A 674     131.841 138.085 591.401  1.00279.00           C
ATOM   4322  NZ  LYS A 674     131.490 138.690 592.704  1.00279.00           N
ATOM   4323  C   LYS A 674     133.448 135.107 588.122  1.00279.00           C
ATOM   4324  O   LYS A 674     134.569 134.721 588.452  1.00279.00           O
ATOM   4325  N   GLY A 675     132.371 134.300 588.201  1.00121.39           N
ATOM   4326  CA  GLY A 675     132.497 132.980 588.763  0.22121.39           C
ATOM   4327  C   GLY A 675     132.003 133.027 590.177  1.00121.39           C
ATOM   4328  O   GLY A 675     131.928 134.093 590.784  1.00121.39           O
ATOM   4329  N   ASP A 676     131.646 131.850 590.738  1.00331.20           N
ATOM   4330  CA  ASP A 676     131.105 131.812 592.069  0.60331.20           C
ATOM   4331  CB  ASP A 676     129.628 131.374 592.105  1.00331.20           C
ATOM   4332  CG  ASP A 676     129.530 129.965 591.530  1.00331.20           C
ATOM   4333  OD1 ASP A 676     128.484 129.301 591.763  1.00331.20           O
ATOM   4334  OD2 ASP A 676     130.498 129.535 590.848  1.00331.20           O
ATOM   4335  C   ASP A 676     131.846 130.834 592.910  1.00331.20           C
ATOM   4336  O   ASP A 676     132.568 129.964 592.424  1.00331.20           O
ATOM   4337  N   ALA A 677     131.668 131.003 594.232  1.00460.26           N
ATOM   4338  CA  ALA A 677     132.235 130.157 595.233  0.53460.26           C
ATOM   4339  CB  ALA A 677     132.265 128.617 595.135  1.00460.26           C
ATOM   4340  C   ALA A 677     133.098 130.865 596.212  1.00460.26           C
ATOM   4341  O   ALA A 677     133.793 131.816 595.861  1.00460.26           O
ATOM   4342  N   GLY A 678     133.078 130.425 597.485  1.00125.76           N
ATOM   4343  CA  GLY A 678     133.908 131.079 598.438  0.30125.76           C
ATOM   4344  C   GLY A 678     133.876 130.309 599.711  1.00125.76           C
ATOM   4345  O   GLY A 678     132.895 130.321 600.451  1.00125.76           O
ATOM   4346  N   PRO A 679     134.954 129.627 599.959  1.00223.41           N
ATOM   4347  CA  PRO A 679     134.987 128.860 601.171  0.75223.41           C
ATOM   4348  CD  PRO A 679     135.584 128.905 598.859  1.00223.41           C
ATOM   4349  CB  PRO A 679     136.031 127.772 600.930  1.00223.41           C
ATOM   4350  CG  PRO A 679     135.913 127.517 599.421  1.00223.41           C
ATOM   4351  C   PRO A 679     135.286 129.704 602.384  1.00223.41           C
ATOM   4352  O   PRO A 679     135.919 130.751 602.263  1.00223.41           O
ATOM   4353  N   HYP A 680     134.793 129.246 603.514  1.00330.04           N
ATOM   4354  CD  HYP A 680     134.013 128.041 603.570  1.00330.04           C
ATOM   4355  CA  HYP A 680     134.956 129.750 604.840  0.18330.04           C
ATOM   4356  CB  HYP A 680     135.592 128.560 605.527  1.00330.04           C
ATOM   4357  CG  HYP A 680     134.756 127.442 604.810  1.00330.04           C
ATOM   4358  OE  HYP A 680     135.690 126.449 604.378  1.00330.04           O
ATOM   4359  C   HYP A 680     135.705 131.003 605.099  1.00330.04           C
ATOM   4360  O   HYP A 680     135.512 132.014 604.425  1.00330.04           O
ATOM   4361  N   GLY A 681     136.575 130.903 606.120  1.00 65.74           N
ATOM   4362  CA  GLY A 681     137.443 131.951 606.539  0.56 65.74           C
ATOM   4363  C   GLY A 681     138.261 131.353 607.640  1.00 65.74           C
ATOM   4364  O   GLY A 681     137.981 130.253 608.116  1.00 65.74           O
ATOM   4365  N   PRO A 682     139.281 132.049 608.040  1.00152.14           N
ATOM   4366  CA  PRO A 682     140.139 131.575 609.094  0.84152.14           C
ATOM   4367  CD  PRO A 682     140.007 132.891 607.107  1.00152.14           C
ATOM   4368  CB  PRO A 682     141.440 132.372 608.951  1.00152.14           C
ATOM   4369  CG  PRO A 682     141.101 133.513 607.977  1.00152.14           C
ATOM   4370  C   PRO A 682     139.460 131.825 610.410  1.00152.14           C
ATOM   4371  O   PRO A 682     138.352 132.357 610.419  1.00152.14           O
ATOM   4372  N   ALA A 683     140.109 131.427 611.529  1.00199.82           N
ATOM   4373  CA  ALA A 683     139.549 131.565 612.848  0.32199.82           C
ATOM   4374  CB  ALA A 683     139.361 130.223 613.575  1.00199.82           C
ATOM   4375  C   ALA A 683     140.494 132.382 613.677  1.00199.82           C
ATOM   4376  O   ALA A 683     141.502 132.878 613.175  1.00199.82           O
ATOM   4377  N   GLY A 684     140.169 132.565 614.978  1.00 80.52           N
ATOM   4378  CA  GLY A 684     140.962 133.435 615.801  0.41 80.52           C
ATOM   4379  C   GLY A 684     141.397 132.754 617.069  1.00 80.52           C
ATOM   4380  O   GLY A 684     141.282 131.549 617.290  1.00 80.52           O
ATOM   4381  N   PRO A 685     141.958 133.632 617.858  1.00152.53           N
ATOM   4382  CA  PRO A 685     142.519 133.405 619.175  0.83152.53           C
ATOM   4383  CD  PRO A 685     142.370 134.907 617.302  1.00152.53           C
ATOM   4384  CB  PRO A 685     143.386 134.639 619.445  1.00152.53           C
ATOM   4385  CG  PRO A 685     142.803 135.721 618.523  1.00152.53           C
ATOM   4386  C   PRO A 685     141.439 133.322 620.210  1.00152.53           C
ATOM   4387  O   PRO A 685     140.259 133.324 619.860  1.00152.53           O
ATOM   4388  N   ALA A 686     141.846 133.231 621.500  1.00234.84           N
ATOM   4389  CA  ALA A 686     140.944 133.146 622.618  0.75234.84           C
ATOM   4390  CB  ALA A 686     140.871 131.728 623.207  1.00234.84           C
ATOM   4391  C   ALA A 686     141.450 134.091 623.675  1.00234.84           C
ATOM   4392  O   ALA A 686     142.603 134.520 623.636  1.00234.84           O
ATOM   4393  N   GLY A 687     140.578 134.457 624.639  1.00 64.18           N
ATOM   4394  CA  GLY A 687     140.913 135.441 625.635  0.27 64.18           C
ATOM   4395  C   GLY A 687     141.471 134.791 626.862  1.00 64.18           C
ATOM   4396  O   GLY A 687     141.643 133.578 626.965  1.00 64.18           O
ATOM   4397  N   PRO A 688     141.747 135.665 627.794  1.00217.99           N
ATOM   4398  CA  PRO A 688     142.293 135.270 629.069  0.71217.99           C
ATOM   4399  CD  PRO A 688     142.244 136.970 627.386  1.00217.99           C
ATOM   4400  CB  PRO A 688     142.820 136.569 629.681  1.00217.99           C
ATOM   4401  CG  PRO A 688     143.271 137.368 628.452  1.00217.99           C
ATOM   4402  C   PRO A 688     141.305 134.583 629.936  1.00217.99           C
ATOM   4403  O   PRO A 688     140.095 134.706 629.755  1.00217.99           O
ATOM   4404  N   HYP A 689     141.924 133.885 630.848  1.00318.58           N
ATOM   4405  CD  HYP A 689     143.355 133.990 630.997  1.00318.58           C
ATOM   4406  CA  HYP A 689     141.423 133.072 631.892  0.40318.58           C
ATOM   4407  CB  HYP A 689     141.903 133.846 633.098  1.00318.58           C
ATOM   4408  CG  HYP A 689     143.354 134.083 632.562  1.00318.58           C
ATOM   4409  OE  HYP A 689     143.850 135.346 633.011  1.00318.58           O
ATOM   4410  C   HYP A 689     140.044 132.602 632.022  1.00318.58           C
ATOM   4411  O   HYP A 689     139.165 132.877 631.209  1.00318.58           O
ATOM   4412  N   GLY A 690     139.857 131.878 633.126  1.00 58.59           N
ATOM   4413  CA  GLY A 690     138.541 131.632 633.544  0.45 58.59           C
ATOM   4414  C   GLY A 690     138.357 132.322 634.849  1.00 58.59           C
ATOM   4415  O   GLY A 690     139.220 132.341 635.725  1.00 58.59           O
ATOM   4416  N   PRO A 691     137.198 132.887 634.951  1.00216.75           N
ATOM   4417  CA  PRO A 691     136.849 133.596 636.146  0.74216.75           C
ATOM   4418  CD  PRO A 691     136.636 133.531 633.774  1.00216.75           C
ATOM   4419  CB  PRO A 691     135.627 134.429 635.760  1.00216.75           C
ATOM   4420  CG  PRO A 691     135.911 134.777 634.292  1.00216.75           C
ATOM   4421  C   PRO A 691     136.581 132.636 637.260  1.00216.75           C
ATOM   4422  O   PRO A 691     136.578 131.424 637.042  1.00216.75           O
ATOM   4423  N   ILE A 692     136.359 133.192 638.461  1.00262.87           N
ATOM   4424  CA  ILE A 692     136.230 132.464 639.685  0.71262.87           C
ATOM   4425  CB  ILE A 692     137.408 132.427 640.615  1.00262.87           C
ATOM   4426  CG1 ILE A 692     138.543 131.496 640.188  1.00262.87           C
ATOM   4427  CG2 ILE A 692     137.076 132.884 642.047  1.00262.87           C
ATOM   4428  CD1 ILE A 692     139.918 132.052 640.546  1.00262.87           C
ATOM   4429  C   ILE A 692     134.877 132.313 640.286  1.00262.87           C
ATOM   4430  O   ILE A 692     134.012 133.175 640.141  1.00262.87           O
ATOM   4431  N   GLY A 693     134.667 131.181 640.981  1.00 47.01           N
ATOM   4432  CA  GLY A 693     133.423 130.961 641.647  0.61 47.01           C
ATOM   4433  C   GLY A 693     133.475 131.793 642.889  1.00 47.01           C
ATOM   4434  O   GLY A 693     134.462 132.487 643.129  1.00 47.01           O
ATOM   4435  N   ASN A 694     132.417 131.751 643.726  1.00182.04           N
ATOM   4436  CA  ASN A 694     132.421 132.613 644.872  0.28182.04           C
ATOM   4437  CB  ASN A 694     131.195 133.543 644.927  1.00182.04           C
ATOM   4438  CG  ASN A 694     131.150 134.346 643.632  1.00182.04           C
ATOM   4439  OD1 ASN A 694     132.067 135.101 643.314  1.00182.04           O
ATOM   4440  ND2 ASN A 694     130.048 134.162 642.854  1.00182.04           N
ATOM   4441  C   ASN A 694     132.410 131.790 646.124  1.00182.04           C
ATOM   4442  O   ASN A 694     132.208 130.578 646.102  1.00182.04           O
ATOM   4443  N   VAL A 695     132.648 132.485 647.255  1.00140.62           N
ATOM   4444  CA  VAL A 695     132.742 131.921 648.573  0.73140.62           C
ATOM   4445  CB  VAL A 695     133.252 132.915 649.561  1.00140.62           C
ATOM   4446  CG1 VAL A 695     134.683 133.302 649.151  1.00140.62           C
ATOM   4447  CG2 VAL A 695     132.281 134.105 649.557  1.00140.62           C
ATOM   4448  C   VAL A 695     131.400 131.455 649.031  1.00140.62           C
ATOM   4449  O   VAL A 695     130.370 131.763 648.432  1.00140.62           O
ATOM   4450  N   GLY A 696     131.413 130.648 650.111  1.00 61.02           N
ATOM   4451  CA  GLY A 696     130.222 130.079 650.668  0.48 61.02           C
ATOM   4452  C   GLY A 696     129.790 130.918 651.837  1.00 61.02           C
ATOM   4453  O   GLY A 696     129.730 132.144 651.748  1.00 61.02           O
ATOM   4454  N   ALA A 697     129.469 130.255 652.970  1.00219.32           N
ATOM   4455  CA  ALA A 697     128.940 130.927 654.128  0.51219.32           C
ATOM   4456  CB  ALA A 697     127.443 130.640 654.329  1.00219.32           C
ATOM   4457  C   ALA A 697     129.654 130.432 655.353  1.00219.32           C
ATOM   4458  O   ALA A 697     130.548 129.590 655.270  1.00219.32           O
ATOM   4459  N   HYP A 698     129.300 130.980 656.497  1.00313.14           N
ATOM   4460  CD  HYP A 698     128.453 132.128 656.651  1.00313.14           C
ATOM   4461  CA  HYP A 698     129.809 130.617 657.773  0.85313.14           C
ATOM   4462  CB  HYP A 698     130.019 131.950 658.505  1.00313.14           C
ATOM   4463  CG  HYP A 698     129.559 132.914 657.357  1.00313.14           C
ATOM   4464  OE  HYP A 698     129.111 134.180 657.846  1.00313.14           O
ATOM   4465  C   HYP A 698     128.868 129.673 658.448  1.00313.14           C
ATOM   4466  O   HYP A 698     127.875 129.284 657.834  1.00313.14           O
ATOM   4467  N   GLY A 699     129.164 129.284 659.704  1.00 50.10           N
ATOM   4468  CA  GLY A 699     128.381 128.268 660.346  0.40 50.10           C
ATOM   4469  C   GLY A 699     127.552 128.853 661.444  1.00 50.10           C
ATOM   4470  O   GLY A 699     127.099 129.996 661.392  1.00 50.10           O
ATOM   4471  N   ALA A 700     127.366 128.019 662.486  1.00143.10           N
ATOM   4472  CA  ALA A 700     126.601 128.295 663.669  0.29143.10           C
ATOM   4473  CB  ALA A 700     126.381 127.061 664.558  1.00143.10           C
ATOM   4474  C   ALA A 700     127.393 129.261 664.484  1.00143.10           C
ATOM   4475  O   ALA A 700     128.085 130.130 663.954  1.00143.10           O
ATOM   4476  N   LYS A 701     127.282 129.125 665.818  1.00194.87           N
ATOM   4477  CA  LYS A 701     127.899 130.035 666.732  0.52194.87           C
ATOM   4478  CB  LYS A 701     127.758 129.560 668.185  1.00194.87           C
ATOM   4479  CG  LYS A 701     128.486 128.244 668.445  1.00194.87           C
ATOM   4480  CD  LYS A 701     128.008 127.058 667.612  1.00194.87           C
ATOM   4481  CE  LYS A 701     128.932 125.851 667.793  1.00194.87           C
ATOM   4482  NZ  LYS A 701     128.319 124.629 667.232  1.00194.87           N
ATOM   4483  C   LYS A 701     129.363 130.162 666.383  1.00194.87           C
ATOM   4484  O   LYS A 701     129.885 131.274 666.328  1.00194.87           O
ATOM   4485  N   GLY A 702     130.077 129.052 666.112  1.00114.53           N
ATOM   4486  CA  GLY A 702     131.452 129.192 665.695  0.15114.53           C
ATOM   4487  C   GLY A 702     132.343 129.236 666.894  1.00114.53           C
ATOM   4488  O   GLY A 702     133.542 129.485 666.781  1.00114.53           O
ATOM   4489  N   ALA A 703     131.757 128.998 668.073  1.00375.92           N
ATOM   4490  CA  ALA A 703     132.453 129.001 669.321  0.61375.92           C
ATOM   4491  CB  ALA A 703     133.909 129.483 669.498  1.00375.92           C
ATOM   4492  C   ALA A 703     131.535 128.974 670.484  1.00375.92           C
ATOM   4493  O   ALA A 703     130.320 129.043 670.320  1.00375.92           O
ATOM   4494  N   ARG A 704     132.070 128.847 671.702  1.00191.10           N
ATOM   4495  CA  ARG A 704     131.164 128.901 672.800  0.79191.10           C
ATOM   4496  CB  ARG A 704     131.039 127.561 673.562  1.00191.10           C
ATOM   4497  CG  ARG A 704     129.852 127.498 674.531  1.00191.10           C
ATOM   4498  CD  ARG A 704     129.565 126.064 674.988  1.00191.10           C
ATOM   4499  NE  ARG A 704     129.481 125.278 673.727  1.00191.10           N
ATOM   4500  CZ  ARG A 704     128.363 125.357 672.949  1.00191.10           C
ATOM   4501  NH1 ARG A 704     127.220 125.916 673.442  1.00191.10           N
ATOM   4502  NH2 ARG A 704     128.406 124.907 671.661  1.00191.10           N
ATOM   4503  C   ARG A 704     131.719 129.949 673.703  1.00191.10           C
ATOM   4504  O   ARG A 704     132.917 130.225 673.681  1.00191.10           O
ATOM   4505  N   GLY A 705     130.854 130.577 674.515  1.00 39.01           N
ATOM   4506  CA  GLY A 705     131.300 131.693 675.294  0.79 39.01           C
ATOM   4507  C   GLY A 705     135.729 128.467   0.678  1.00 39.01           C
ATOM   4508  O   GLY A 705     135.772 127.282   1.007  1.00 39.01           O
ATOM   4509  N   SER A 706     136.277 129.461   1.405  1.00264.21           N
ATOM   4510  CA  SER A 706     136.941 129.265   2.656  0.98264.21           C
ATOM   4511  CB  SER A 706     138.177 130.100   3.060  1.00264.21           C
ATOM   4512  OG  SER A 706     139.219 129.946   2.109  1.00264.21           O
ATOM   4513  C   SER A 706     136.051 128.761   3.733  1.00264.21           C
ATOM   4514  O   SER A 706     134.874 128.511   3.486  1.00264.21           O
ATOM   4515  N   ALA A 707     136.559 128.546   4.960  1.00245.64           N
ATOM   4516  CA  ALA A 707     135.603 128.094   5.921  1.00245.64           C
ATOM   4517  CB  ALA A 707     135.651 126.574   6.143  1.00245.64           C
ATOM   4518  C   ALA A 707     135.802 128.783   7.231  1.00245.64           C
ATOM   4519  O   ALA A 707     136.918 128.888   7.737  1.00245.64           O
ATOM   4520  N   GLY A 708     134.682 129.260   7.817  1.00236.76           N
ATOM   4521  CA  GLY A 708     134.714 129.855   9.122  1.00236.76           C
ATOM   4522  C   GLY A 708     134.856 131.344   9.031  1.00236.76           C
ATOM   4523  O   GLY A 708     134.443 131.877   8.003  1.00236.76           O
ATOM   4524  N   PRO A 709     135.388 132.128   9.973  1.00412.65           N
ATOM   4525  CA  PRO A 709     135.933 131.748  11.279  1.00412.65           C
ATOM   4526  CD  PRO A 709     136.311 133.080   9.373  1.00412.65           C
ATOM   4527  CB  PRO A 709     137.421 132.161  11.279  1.00412.65           C
ATOM   4528  CG  PRO A 709     137.692 132.606   9.836  1.00412.65           C
ATOM   4529  C   PRO A 709     135.158 131.539  12.581  1.00412.65           C
ATOM   4530  O   PRO A 709     133.954 131.770  12.531  1.00412.65           O
ATOM   4531  N   HYP A 710     135.757 131.161  13.721  1.00305.18           N
ATOM   4532  CD  HYP A 710     137.137 130.766  13.806  1.00305.18           C
ATOM   4533  CA  HYP A 710     135.180 130.986  15.037  1.00305.18           C
ATOM   4534  CB  HYP A 710     135.886 129.716  15.589  1.00305.18           C
ATOM   4535  CG  HYP A 710     136.790 129.395  14.347  1.00305.18           C
ATOM   4536  OE  HYP A 710     137.975 128.669  14.682  1.00305.18           O
ATOM   4537  C   HYP A 710     133.701 130.927  15.185  1.00305.18           C
ATOM   4538  O   HYP A 710     133.012 130.320  14.367  1.00305.18           O
ATOM   4539  N   GLY A 711     133.217 131.525  16.287  1.00 82.95           N
ATOM   4540  CA  GLY A 711     131.822 131.555  16.583  1.00 82.95           C
ATOM   4541  C   GLY A 711     131.693 132.418  17.790  1.00 82.95           C
ATOM   4542  O   GLY A 711     132.674 132.966  18.292  1.00 82.95           O
ATOM   4543  N   ALA A 712     130.457 132.540  18.294  1.00215.39           N
ATOM   4544  CA  ALA A 712     130.181 133.402  19.400  1.00215.39           C
ATOM   4545  CB  ALA A 712     128.670 133.603  19.614  1.00215.39           C
ATOM   4546  C   ALA A 712     130.769 132.882  20.663  1.00215.39           C
ATOM   4547  O   ALA A 712     131.093 131.704  20.801  1.00215.39           O
ATOM   4548  N   THR A 713     130.919 133.821  21.620  1.00 93.16           N
ATOM   4549  CA  THR A 713     131.461 133.557  22.916  1.00 93.16           C
ATOM   4550  CB  THR A 713     131.573 134.820  23.728  1.00 93.16           C
ATOM   4551  OG1 THR A 713     132.444 135.720  23.060  1.00 93.16           O
ATOM   4552  CG2 THR A 713     132.118 134.511  25.130  1.00 93.16           C
ATOM   4553  C   THR A 713     130.513 132.587  23.567  1.00 93.16           C
ATOM   4554  O   THR A 713     129.453 132.286  23.022  1.00 93.16           O
ATOM   4555  N   GLY A 714     130.886 132.060  24.750  1.00 40.58           N
ATOM   4556  CA  GLY A 714     130.137 131.020  25.395  1.00 40.58           C
ATOM   4557  C   GLY A 714     129.037 131.584  26.240  1.00 40.58           C
ATOM   4558  O   GLY A 714     128.436 132.608  25.917  1.00 40.58           O
ATOM   4559  N   PHE A 715     128.746 130.876  27.353  1.00 83.33           N
ATOM   4560  CA  PHE A 715     127.644 131.192  28.219  0.89 83.33           C
ATOM   4561  CB  PHE A 715     126.644 130.027  28.293  1.00 83.33           C
ATOM   4562  CG  PHE A 715     125.921 130.027  26.993  1.00 83.33           C
ATOM   4563  CD1 PHE A 715     126.579 129.747  25.817  1.00 83.33           C
ATOM   4564  CD2 PHE A 715     124.574 130.306  26.958  1.00 83.33           C
ATOM   4565  CE1 PHE A 715     125.899 129.754  24.622  1.00 83.33           C
ATOM   4566  CE2 PHE A 715     123.890 130.311  25.766  1.00 83.33           C
ATOM   4567  CZ  PHE A 715     124.554 130.037  24.594  1.00 83.33           C
ATOM   4568  C   PHE A 715     128.159 131.529  29.587  1.00 83.33           C
ATOM   4569  O   PHE A 715     129.369 131.528  29.806  1.00 83.33           O
ATOM   4570  N   HYP A 716     127.290 131.840  30.529  1.00288.83           N
ATOM   4571  CD  HYP A 716     125.858 131.877  30.423  1.00288.83           C
ATOM   4572  CA  HYP A 716     127.650 132.308  31.814  1.00288.83           C
ATOM   4573  CB  HYP A 716     126.668 133.475  32.082  1.00288.83           C
ATOM   4574  CG  HYP A 716     125.822 133.367  30.761  1.00288.83           C
ATOM   4575  OE  HYP A 716     126.415 134.144  29.718  1.00288.83           O
ATOM   4576  C   HYP A 716     127.718 131.269  32.881  1.00288.83           C
ATOM   4577  O   HYP A 716     127.555 130.086  32.585  1.00288.83           O
ATOM   4578  N   GLY A 717     127.963 131.704  34.135  1.00 68.65           N
ATOM   4579  CA  GLY A 717     128.413 130.787  35.136  1.00 68.65           C
ATOM   4580  C   GLY A 717     127.666 131.038  36.414  1.00 68.65           C
ATOM   4581  O   GLY A 717     126.731 131.835  36.470  1.00 68.65           O
ATOM   4582  N   ALA A 718     128.096 130.329  37.480  1.00229.08           N
ATOM   4583  CA  ALA A 718     127.485 130.352  38.782  1.00229.08           C
ATOM   4584  CB  ALA A 718     128.078 129.279  39.712  1.00229.08           C
ATOM   4585  C   ALA A 718     127.723 131.668  39.453  1.00229.08           C
ATOM   4586  O   ALA A 718     128.681 132.375  39.145  1.00229.08           O
ATOM   4587  N   ALA A 719     126.822 132.035  40.395  1.00238.05           N
ATOM   4588  CA  ALA A 719     126.977 133.269  41.112  0.95238.05           C
ATOM   4589  CB  ALA A 719     125.864 134.284  40.802  1.00238.05           C
ATOM   4590  C   ALA A 719     126.924 132.993  42.569  1.00238.05           C
ATOM   4591  O   ALA A 719     125.987 132.381  43.080  1.00238.05           O
ATOM   4592  N   GLY A 720     127.974 133.449  43.269  1.00124.50           N
ATOM   4593  CA  GLY A 720     127.998 133.384  44.692  1.00124.50           C
ATOM   4594  C   GLY A 720     128.242 131.994  45.157  1.00124.50           C
ATOM   4595  O   GLY A 720     128.332 131.044  44.382  1.00124.50           O
ATOM   4596  N   ARG A 721     128.333 131.886  46.492  1.00999.99           N
ATOM   4597  CA  ARG A 721     128.590 130.670  47.190  0.79999.99           C
ATOM   4598  CB  ARG A 721     129.660 129.670  46.713  1.00999.99           C
ATOM   4599  CG  ARG A 721     131.049 130.317  46.714  1.00999.99           C
ATOM   4600  CD  ARG A 721     132.182 129.371  46.318  1.00999.99           C
ATOM   4601  NE  ARG A 721     132.012 128.978  44.890  1.00999.99           N
ATOM   4602  CZ  ARG A 721     131.995 127.655  44.555  1.00999.99           C
ATOM   4603  NH1 ARG A 721     132.026 126.709  45.540  1.00999.99           N
ATOM   4604  NH2 ARG A 721     131.961 127.278  43.245  1.00999.99           N
ATOM   4605  C   ARG A 721     128.302 130.786  48.646  1.00999.99           C
ATOM   4606  O   ARG A 721     127.798 131.810  49.102  1.00999.99           O
ATOM   4607  N   VAL A 722     128.619 129.742  49.426  1.00 44.71           N
ATOM   4608  CA  VAL A 722     128.346 129.809  50.829  0.81 44.71           C
ATOM   4609  CB  VAL A 722     128.117 128.452  51.421  1.00 44.71           C
ATOM   4610  CG1 VAL A 722     127.850 128.602  52.928  1.00 44.71           C
ATOM   4611  CG2 VAL A 722     126.956 127.801  50.650  1.00 44.71           C
ATOM   4612  C   VAL A 722     129.511 130.428  51.536  1.00 44.71           C
ATOM   4613  O   VAL A 722     130.668 130.158  51.215  1.00 44.71           O
ATOM   4614  N   GLY A 723     129.212 131.296  52.526  1.00 33.39           N
ATOM   4615  CA  GLY A 723     130.234 131.964  53.279  0.86 33.39           C
ATOM   4616  C   GLY A 723     130.680 131.080  54.409  1.00 33.39           C
ATOM   4617  O   GLY A 723     130.057 130.083  54.771  1.00 33.39           O
ATOM   4618  N   PRO A 724     131.805 131.485  54.930  1.00122.14           N
ATOM   4619  CA  PRO A 724     132.490 130.838  56.030  0.86122.14           C
ATOM   4620  CD  PRO A 724     132.723 132.244  54.099  1.00122.14           C
ATOM   4621  CB  PRO A 724     133.964 131.200  55.845  1.00122.14           C
ATOM   4622  CG  PRO A 724     133.946 132.470  54.990  1.00122.14           C
ATOM   4623  C   PRO A 724     131.928 131.370  57.327  1.00122.14           C
ATOM   4624  O   PRO A 724     130.926 132.083  57.275  1.00122.14           O
ATOM   4625  N   HYP A 725     132.527 131.066  58.464  1.00296.39           N
ATOM   4626  CD  HYP A 725     133.685 130.232  58.606  1.00296.39           C
ATOM   4627  CA  HYP A 725     132.083 131.446  59.761  0.82296.39           C
ATOM   4628  CB  HYP A 725     132.272 130.169  60.617  1.00296.39           C
ATOM   4629  CG  HYP A 725     132.949 129.258  59.527  1.00296.39           C
ATOM   4630  OE  HYP A 725     133.839 128.289  60.088  1.00296.39           O
ATOM   4631  C   HYP A 725     132.809 132.654  60.266  1.00296.39           C
ATOM   4632  O   HYP A 725     133.596 133.232  59.517  1.00296.39           O
ATOM   4633  N   GLY A 726     132.575 133.044  61.538  1.00 51.16           N
ATOM   4634  CA  GLY A 726     132.991 134.341  61.981  1.00 51.16           C
ATOM   4635  C   GLY A 726     133.368 134.269  63.433  1.00 51.16           C
ATOM   4636  O   GLY A 726     133.593 133.200  63.998  1.00 51.16           O
ATOM   4637  N   PRO A 727     133.436 135.432  64.032  1.00205.66           N
ATOM   4638  CA  PRO A 727     133.803 135.619  65.415  1.00205.66           C
ATOM   4639  CD  PRO A 727     133.464 136.673  63.281  1.00205.66           C
ATOM   4640  CB  PRO A 727     134.021 137.124  65.571  1.00205.66           C
ATOM   4641  CG  PRO A 727     134.303 137.621  64.144  1.00205.66           C
ATOM   4642  C   PRO A 727     132.718 135.172  66.333  1.00205.66           C
ATOM   4643  O   PRO A 727     131.595 134.935  65.890  1.00205.66           O
ATOM   4644  N   SER A 728     133.069 135.036  67.624  1.00155.36           N
ATOM   4645  CA  SER A 728     132.155 134.648  68.650  1.00155.36           C
ATOM   4646  CB  SER A 728     132.667 133.892  69.896  1.00155.36           C
ATOM   4647  OG  SER A 728     133.360 134.800  70.742  1.00155.36           O
ATOM   4648  C   SER A 728     130.978 135.514  68.890  1.00155.36           C
ATOM   4649  O   SER A 728     129.834 135.142  68.631  1.00155.36           O
ATOM   4650  N   GLY A 729     131.270 136.727  69.384  1.00110.63           N
ATOM   4651  CA  GLY A 729     130.268 137.642  69.829  1.00110.63           C
ATOM   4652  C   GLY A 729     130.786 138.041  71.170  1.00110.63           C
ATOM   4653  O   GLY A 729     131.962 137.827  71.461  1.00110.63           O
ATOM   4654  N   ASN A 730     129.947 138.620  72.042  1.00258.86           N
ATOM   4655  CA  ASN A 730     130.476 138.957  73.328  1.00258.86           C
ATOM   4656  CB  ASN A 730     130.186 140.395  73.780  1.00258.86           C
ATOM   4657  CG  ASN A 730     130.916 140.608  75.099  1.00258.86           C
ATOM   4658  OD1 ASN A 730     132.146 140.614  75.144  1.00258.86           O
ATOM   4659  ND2 ASN A 730     130.145 140.783  76.204  1.00258.86           N
ATOM   4660  C   ASN A 730     129.829 138.036  74.317  1.00258.86           C
ATOM   4661  O   ASN A 730     128.756 137.491  74.062  1.00258.86           O
ATOM   4662  N   ALA A 731     130.492 137.824  75.470  1.00210.43           N
ATOM   4663  CA  ALA A 731     129.972 136.955  76.486  1.00210.43           C
ATOM   4664  CB  ALA A 731     130.958 136.699  77.641  1.00210.43           C
ATOM   4665  C   ALA A 731     128.766 137.627  77.080  1.00210.43           C
ATOM   4666  O   ALA A 731     128.579 138.832  76.927  1.00210.43           O
ATOM   4667  N   GLY A 732     127.901 136.844  77.762  1.00 73.64           N
ATOM   4668  CA  GLY A 732     126.689 137.375  78.326  1.00 73.64           C
ATOM   4669  C   GLY A 732     126.941 137.866  79.731  1.00 73.64           C
ATOM   4670  O   GLY A 732     128.076 137.938  80.202  1.00 73.64           O
ATOM   4671  N   PRO A 733     125.858 138.212  80.396  1.00219.00           N
ATOM   4672  CA  PRO A 733     125.830 138.807  81.718  0.89219.00           C
ATOM   4673  CD  PRO A 733     124.531 138.103  79.809  1.00219.00           C
ATOM   4674  CB  PRO A 733     124.371 139.234  81.917  1.00219.00           C
ATOM   4675  CG  PRO A 733     123.570 138.312  80.987  1.00219.00           C
ATOM   4676  C   PRO A 733     126.312 138.035  82.932  1.00219.00           C
ATOM   4677  O   PRO A 733     126.750 138.747  83.834  1.00219.00           O
ATOM   4678  N   HYP A 734     126.294 136.740  83.114  1.00327.86           N
ATOM   4679  CD  HYP A 734     126.017 135.762  82.106  1.00327.86           C
ATOM   4680  CA  HYP A 734     126.717 136.097  84.319  0.89327.86           C
ATOM   4681  CB  HYP A 734     127.919 135.341  83.822  1.00327.86           C
ATOM   4682  CG  HYP A 734     127.260 134.865  82.465  1.00327.86           C
ATOM   4683  OE  HYP A 734     128.241 134.948  81.428  1.00327.86           O
ATOM   4684  C   HYP A 734     125.629 135.223  84.874  1.00327.86           C
ATOM   4685  O   HYP A 734     124.518 135.241  84.344  1.00327.86           O
ATOM   4686  N   GLY A 735     125.930 134.454  85.946  1.00 47.62           N
ATOM   4687  CA  GLY A 735     124.909 133.768  86.694  0.86 47.62           C
ATOM   4688  C   GLY A 735     124.539 134.606  87.900  1.00 47.62           C
ATOM   4689  O   GLY A 735     125.259 135.522  88.295  1.00 47.62           O
ATOM   4690  N   PRO A 736     123.396 134.286  88.467  1.00301.29           N
ATOM   4691  CA  PRO A 736     122.792 134.933  89.628  0.93301.29           C
ATOM   4692  CD  PRO A 736     122.456 133.437  87.754  1.00301.29           C
ATOM   4693  CB  PRO A 736     121.406 134.293  89.735  1.00301.29           C
ATOM   4694  CG  PRO A 736     121.084 133.827  88.307  1.00301.29           C
ATOM   4695  C   PRO A 736     123.427 134.941  91.002  1.00301.29           C
ATOM   4696  O   PRO A 736     123.634 136.040  91.518  1.00301.29           O
ATOM   4697  N   HYP A 737     123.766 133.829  91.603  1.00335.06           N
ATOM   4698  CD  HYP A 737     123.948 132.596  90.884  1.00335.06           C
ATOM   4699  CA  HYP A 737     124.208 133.702  92.964  0.79335.06           C
ATOM   4700  CB  HYP A 737     125.647 133.323  92.684  1.00335.06           C
ATOM   4701  CG  HYP A 737     125.289 132.220  91.606  1.00335.06           C
ATOM   4702  OE  HYP A 737     126.320 132.028  90.634  1.00335.06           O
ATOM   4703  C   HYP A 737     123.461 132.593  93.652  1.00335.06           C
ATOM   4704  O   HYP A 737     122.477 132.085  93.114  1.00335.06           O
ATOM   4705  N   GLY A 738     123.910 132.191  94.856  1.00 56.91           N
ATOM   4706  CA  GLY A 738     123.655 130.835  95.245  0.79 56.91           C
ATOM   4707  C   GLY A 738     122.894 130.822  96.537  1.00 56.91           C
ATOM   4708  O   GLY A 738     122.665 131.835  97.198  1.00 56.91           O
ATOM   4709  N   PRO A 739     122.511 129.619  96.866  1.00314.86           N
ATOM   4710  CA  PRO A 739     121.757 129.349  98.060  1.00314.86           C
ATOM   4711  CD  PRO A 739     122.022 128.765  95.797  1.00314.86           C
ATOM   4712  CB  PRO A 739     120.971 128.053  97.847  1.00314.86           C
ATOM   4713  CG  PRO A 739     121.537 127.504  96.524  1.00314.86           C
ATOM   4714  C   PRO A 739     121.852 129.864  99.462  1.00314.86           C
ATOM   4715  O   PRO A 739     121.095 130.773  99.800  1.00314.86           O
ATOM   4716  N   ALA A 740     122.776 129.320 100.273  1.00322.20           N
ATOM   4717  CA  ALA A 740     122.893 129.650 101.668  0.93322.20           C
ATOM   4718  CB  ALA A 740     121.556 129.961 102.372  1.00322.20           C
ATOM   4719  C   ALA A 740     123.419 128.385 102.256  1.00322.20           C
ATOM   4720  O   ALA A 740     123.346 127.335 101.620  1.00322.20           O
ATOM   4721  N   GLY A 741     123.967 128.425 103.479  1.00106.28           N
ATOM   4722  CA  GLY A 741     124.456 127.197 104.029  1.00106.28           C
ATOM   4723  C   GLY A 741     123.645 126.933 105.251  1.00106.28           C
ATOM   4724  O   GLY A 741     123.010 127.838 105.789  1.00106.28           O
ATOM   4725  N   LYS A 742     123.628 125.670 105.722  1.00329.06           N
ATOM   4726  CA  LYS A 742     122.853 125.406 106.894  0.89329.06           C
ATOM   4727  CB  LYS A 742     121.494 124.747 106.592  1.00329.06           C
ATOM   4728  CG  LYS A 742     120.594 124.664 107.826  1.00329.06           C
ATOM   4729  CD  LYS A 742     119.118 124.425 107.493  1.00329.06           C
ATOM   4730  CE  LYS A 742     118.492 125.606 106.743  1.00329.06           C
ATOM   4731  NZ  LYS A 742     117.027 125.435 106.624  1.00329.06           N
ATOM   4732  C   LYS A 742     123.646 124.539 107.809  1.00329.06           C
ATOM   4733  O   LYS A 742     124.421 123.694 107.366  1.00329.06           O
ATOM   4734  N   GLU A 743     123.489 124.777 109.127  1.00385.64           N
ATOM   4735  CA  GLU A 743     124.145 123.988 110.127  0.79385.64           C
ATOM   4736  CB  GLU A 743     123.957 122.461 110.239  1.00385.64           C
ATOM   4737  CG  GLU A 743     124.704 121.654 109.176  1.00385.64           C
ATOM   4738  CD  GLU A 743     124.377 120.185 109.397  1.00385.64           C
ATOM   4739  OE1 GLU A 743     123.195 119.809 109.178  1.00385.64           O
ATOM   4740  OE2 GLU A 743     125.300 119.421 109.787  1.00385.64           O
ATOM   4741  C   GLU A 743     125.281 124.625 110.848  1.00385.64           C
ATOM   4742  O   GLU A 743     125.766 125.692 110.473  1.00385.64           O
ATOM   4743  N   GLY A 744     125.722 123.956 111.929  1.00 76.05           N
ATOM   4744  CA  GLY A 744     126.799 124.440 112.735  0.79 76.05           C
ATOM   4745  C   GLY A 744     127.100 123.351 113.708  1.00 76.05           C
ATOM   4746  O   GLY A 744     126.828 122.182 113.440  1.00 76.05           O
ATOM   4747  N   GLY A 745     127.676 123.701 114.872  1.00 63.85           N
ATOM   4748  CA  GLY A 745     128.000 122.676 115.819  1.00 63.85           C
ATOM   4749  C   GLY A 745     127.549 123.117 117.173  1.00 63.85           C
ATOM   4750  O   GLY A 745     126.958 124.182 117.339  1.00 63.85           O
ATOM   4751  N   LYS A 746     127.826 122.261 118.178  1.00306.93           N
ATOM   4752  CA  LYS A 746     127.479 122.511 119.545  0.79306.93           C
ATOM   4753  CB  LYS A 746     126.734 121.463 120.397  1.00306.93           C
ATOM   4754  CG  LYS A 746     125.252 121.296 120.043  1.00306.93           C
ATOM   4755  CD  LYS A 746     124.971 120.625 118.697  1.00306.93           C
ATOM   4756  CE  LYS A 746     123.469 120.440 118.454  1.00306.93           C
ATOM   4757  NZ  LYS A 746     123.222 119.715 117.189  1.00306.93           N
ATOM   4758  C   LYS A 746     128.257 123.582 120.248  1.00306.93           C
ATOM   4759  O   LYS A 746     129.326 123.982 119.790  1.00306.93           O
ATOM   4760  N   GLY A 747     127.718 124.104 121.371  1.00 53.96           N
ATOM   4761  CA  GLY A 747     128.408 125.134 122.102  0.79 53.96           C
ATOM   4762  C   GLY A 747     129.294 124.497 123.132  1.00 53.96           C
ATOM   4763  O   GLY A 747     129.081 123.359 123.548  1.00 53.96           O
ATOM   4764  N   PRO A 748     130.300 125.229 123.541  1.00114.08           N
ATOM   4765  CA  PRO A 748     131.240 124.757 124.533  1.00114.08           C
ATOM   4766  CD  PRO A 748     130.880 126.250 122.684  1.00114.08           C
ATOM   4767  CB  PRO A 748     132.545 125.496 124.230  1.00114.08           C
ATOM   4768  CG  PRO A 748     132.102 126.751 123.465  1.00114.08           C
ATOM   4769  C   PRO A 748     130.714 125.087 125.897  1.00114.08           C
ATOM   4770  O   PRO A 748     129.710 125.789 126.004  1.00114.08           O
ATOM   4771  N   ARG A 749     131.383 124.563 126.945  1.00999.99           N
ATOM   4772  CA  ARG A 749     131.013 124.817 128.307  1.00999.99           C
ATOM   4773  CB  ARG A 749     130.358 123.717 129.178  1.00999.99           C
ATOM   4774  CG  ARG A 749     131.215 122.468 129.456  1.00999.99           C
ATOM   4775  CD  ARG A 749     131.755 121.741 128.216  1.00999.99           C
ATOM   4776  NE  ARG A 749     132.199 120.381 128.653  1.00999.99           N
ATOM   4777  CZ  ARG A 749     132.710 119.485 127.756  1.00999.99           C
ATOM   4778  NH1 ARG A 749     132.922 119.846 126.457  1.00999.99           N
ATOM   4779  NH2 ARG A 749     133.005 118.212 128.156  1.00999.99           N
ATOM   4780  C   ARG A 749     131.702 125.976 128.964  1.00999.99           C
ATOM   4781  O   ARG A 749     132.669 126.503 128.416  1.00999.99           O
ATOM   4782  N   GLY A 750     131.240 126.423 130.156  1.00 84.23           N
ATOM   4783  CA  GLY A 750     131.878 127.584 130.718  1.00 84.23           C
ATOM   4784  C   GLY A 750     131.826 127.591 132.226  1.00 84.23           C
ATOM   4785  O   GLY A 750     131.863 126.554 132.885  1.00 84.23           O
ATOM   4786  N   GLU A 751     131.745 128.830 132.767  1.00299.90           N
ATOM   4787  CA  GLU A 751     131.765 129.234 134.156  1.00299.90           C
ATOM   4788  CB  GLU A 751     130.737 130.342 134.446  1.00299.90           C
ATOM   4789  CG  GLU A 751     130.722 130.795 135.906  1.00299.90           C
ATOM   4790  CD  GLU A 751     132.053 131.456 136.230  1.00299.90           C
ATOM   4791  OE1 GLU A 751     132.660 132.054 135.302  1.00299.90           O
ATOM   4792  OE2 GLU A 751     132.480 131.370 137.412  1.00299.90           O
ATOM   4793  C   GLU A 751     131.485 128.132 135.136  1.00299.90           C
ATOM   4794  O   GLU A 751     130.598 127.301 134.950  1.00299.90           O
ATOM   4795  N   THR A 752     132.275 128.142 136.237  1.00173.74           N
ATOM   4796  CA  THR A 752     132.149 127.209 137.323  1.00173.74           C
ATOM   4797  CB  THR A 752     133.038 125.986 137.387  1.00173.74           C
ATOM   4798  OG1 THR A 752     132.947 125.269 136.165  1.00173.74           O
ATOM   4799  CG2 THR A 752     132.592 125.067 138.535  1.00173.74           C
ATOM   4800  C   THR A 752     131.540 127.801 138.564  1.00173.74           C
ATOM   4801  O   THR A 752     131.715 128.992 138.819  1.00173.74           O
ATOM   4802  N   GLY A 753     130.801 127.012 139.377  1.00 55.50           N
ATOM   4803  CA  GLY A 753     130.133 127.618 140.500  1.00 55.50           C
ATOM   4804  C   GLY A 753     130.732 127.189 141.800  1.00 55.50           C
ATOM   4805  O   GLY A 753     130.875 126.008 142.113  1.00 55.50           O
ATOM   4806  N   PRO A 754     131.074 128.202 142.552  1.00234.07           N
ATOM   4807  CA  PRO A 754     131.659 127.946 143.835  1.00234.07           C
ATOM   4808  CD  PRO A 754     131.857 129.236 141.884  1.00234.07           C
ATOM   4809  CB  PRO A 754     132.993 128.674 143.954  1.00234.07           C
ATOM   4810  CG  PRO A 754     132.778 129.837 142.969  1.00234.07           C
ATOM   4811  C   PRO A 754     130.865 127.407 144.981  1.00234.07           C
ATOM   4812  O   PRO A 754     129.716 127.825 145.118  1.00234.07           O
ATOM   4813  N   ALA A 755     131.445 126.479 145.775  1.00259.45           N
ATOM   4814  CA  ALA A 755     130.847 125.985 146.992  1.00259.45           C
ATOM   4815  CB  ALA A 755     129.854 126.940 147.687  1.00259.45           C
ATOM   4816  C   ALA A 755     130.109 124.715 146.770  1.00259.45           C
ATOM   4817  O   ALA A 755     130.085 124.145 145.680  1.00259.45           O
ATOM   4818  N   GLY A 756     129.501 124.245 147.875  1.00 89.39           N
ATOM   4819  CA  GLY A 756     128.693 123.068 147.897  0.79 89.39           C
ATOM   4820  C   GLY A 756     127.601 123.371 148.894  1.00 89.39           C
ATOM   4821  O   GLY A 756     127.693 124.350 149.632  1.00 89.39           O
ATOM   4822  N   ARG A 757     126.534 122.544 148.946  1.00999.99           N
ATOM   4823  CA  ARG A 757     125.437 122.797 149.852  0.92999.99           C
ATOM   4824  CB  ARG A 757     124.079 122.325 149.290  1.00999.99           C
ATOM   4825  CG  ARG A 757     123.673 123.144 148.062  1.00999.99           C
ATOM   4826  CD  ARG A 757     123.549 124.629 148.405  1.00999.99           C
ATOM   4827  NE  ARG A 757     123.528 125.431 147.150  1.00999.99           N
ATOM   4828  CZ  ARG A 757     123.210 126.756 147.213  1.00999.99           C
ATOM   4829  NH1 ARG A 757     122.631 127.260 148.343  1.00999.99           N
ATOM   4830  NH2 ARG A 757     123.496 127.580 146.164  1.00999.99           N
ATOM   4831  C   ARG A 757     125.696 122.076 151.139  1.00999.99           C
ATOM   4832  O   ARG A 757     126.459 121.113 151.199  1.00999.99           O
ATOM   4833  N   HYP A 758     125.067 122.559 152.180  1.00295.50           N
ATOM   4834  CD  HYP A 758     124.290 123.761 152.169  1.00295.50           C
ATOM   4835  CA  HYP A 758     125.167 122.069 153.511  1.00295.50           C
ATOM   4836  CB  HYP A 758     125.320 123.355 154.363  1.00295.50           C
ATOM   4837  CG  HYP A 758     125.218 124.413 153.198  1.00295.50           C
ATOM   4838  OE  HYP A 758     124.736 125.687 153.632  1.00295.50           O
ATOM   4839  C   HYP A 758     124.055 121.141 153.857  1.00295.50           C
ATOM   4840  O   HYP A 758     122.952 121.360 153.359  1.00295.50           O
ATOM   4841  N   GLY A 759     124.279 120.091 154.689  1.00120.64           N
ATOM   4842  CA  GLY A 759     125.533 119.697 155.292  0.79120.64           C
ATOM   4843  C   GLY A 759     125.103 119.055 156.577  1.00120.64           C
ATOM   4844  O   GLY A 759     123.991 119.300 157.042  1.00120.64           O
ATOM   4845  N   GLU A 760     125.955 118.218 157.200  1.00266.86           N
ATOM   4846  CA  GLU A 760     125.506 117.564 158.398  0.79266.86           C
ATOM   4847  CB  GLU A 760     125.127 116.094 158.147  1.00266.86           C
ATOM   4848  CG  GLU A 760     126.246 115.274 157.507  1.00266.86           C
ATOM   4849  CD  GLU A 760     125.673 113.911 157.144  1.00266.86           C
ATOM   4850  OE1 GLU A 760     124.663 113.503 157.778  1.00266.86           O
ATOM   4851  OE2 GLU A 760     126.233 113.264 156.220  1.00266.86           O
ATOM   4852  C   GLU A 760     126.563 117.672 159.444  1.00266.86           C
ATOM   4853  O   GLU A 760     127.714 117.998 159.162  1.00266.86           O
ATOM   4854  N   VAL A 761     126.161 117.411 160.704  1.00174.83           N
ATOM   4855  CA  VAL A 761     127.035 117.601 161.823  0.79174.83           C
ATOM   4856  CB  VAL A 761     126.410 118.436 162.901  1.00174.83           C
ATOM   4857  CG1 VAL A 761     127.397 118.859 163.997  1.00174.83           C
ATOM   4858  CG2 VAL A 761     125.099 119.116 162.479  1.00174.83           C
ATOM   4859  C   VAL A 761     127.284 116.265 162.435  1.00174.83           C
ATOM   4860  O   VAL A 761     126.704 115.260 162.029  1.00174.83           O
ATOM   4861  N   GLY A 762     128.191 116.232 163.430  1.00 27.32           N
ATOM   4862  CA  GLY A 762     128.517 114.999 164.078  1.00 27.32           C
ATOM   4863  C   GLY A 762     127.502 114.724 165.138  1.00 27.32           C
ATOM   4864  O   GLY A 762     126.595 115.504 165.428  1.00 27.32           O
ATOM   4865  N   PRO A 763     127.699 113.567 165.697  1.00109.42           N
ATOM   4866  CA  PRO A 763     126.907 112.988 166.750  0.89109.42           C
ATOM   4867  CD  PRO A 763     128.821 112.735 165.313  1.00109.42           C
ATOM   4868  CB  PRO A 763     127.477 111.579 166.918  1.00109.42           C
ATOM   4869  CG  PRO A 763     128.935 111.713 166.446  1.00109.42           C
ATOM   4870  C   PRO A 763     127.125 113.806 167.982  1.00109.42           C
ATOM   4871  O   PRO A 763     128.104 114.548 168.051  1.00109.42           O
ATOM   4872  N   PRO A 764     126.213 113.715 168.911  1.00 92.91           N
ATOM   4873  CA  PRO A 764     126.270 114.426 170.161  0.82 92.91           C
ATOM   4874  CD  PRO A 764     124.944 113.042 168.700  1.00 92.91           C
ATOM   4875  CB  PRO A 764     124.864 114.279 170.754  1.00 92.91           C
ATOM   4876  CG  PRO A 764     124.311 113.003 170.098  1.00 92.91           C
ATOM   4877  C   PRO A 764     127.325 113.735 170.967  1.00 92.91           C
ATOM   4878  O   PRO A 764     127.667 112.600 170.639  1.00 92.91           O
ATOM   4879  N   GLY A 765     127.873 114.403 172.004  1.00 29.55           N
ATOM   4880  CA  GLY A 765     128.936 113.814 172.766  1.00 29.55           C
ATOM   4881  C   GLY A 765     128.376 113.011 173.902  1.00 29.55           C
ATOM   4882  O   GLY A 765     127.172 112.952 174.145  1.00 29.55           O
ATOM   4883  N   PRO A 766     129.297 112.382 174.587  1.00211.32           N
ATOM   4884  CA  PRO A 766     128.969 111.557 175.725  1.00211.32           C
ATOM   4885  CD  PRO A 766     130.449 111.855 173.869  1.00211.32           C
ATOM   4886  CB  PRO A 766     130.259 110.792 176.021  1.00211.32           C
ATOM   4887  CG  PRO A 766     130.876 110.592 174.630  1.00211.32           C
ATOM   4888  C   PRO A 766     128.523 112.333 176.926  1.00211.32           C
ATOM   4889  O   PRO A 766     128.917 113.486 177.087  1.00211.32           O
ATOM   4890  N   HYP A 767     127.696 111.664 177.701  1.00316.67           N
ATOM   4891  CD  HYP A 767     127.283 110.326 177.354  1.00316.67           C
ATOM   4892  CA  HYP A 767     127.127 112.001 178.969  0.86316.67           C
ATOM   4893  CB  HYP A 767     127.669 110.886 179.831  1.00316.67           C
ATOM   4894  CG  HYP A 767     127.396 109.739 178.803  1.00316.67           C
ATOM   4895  OE  HYP A 767     126.229 108.984 179.142  1.00316.67           O
ATOM   4896  C   HYP A 767     127.218 113.341 179.628  1.00316.67           C
ATOM   4897  O   HYP A 767     127.518 114.349 178.991  1.00316.67           O
ATOM   4898  N   GLY A 768     126.951 113.349 180.954  1.00 56.82           N
ATOM   4899  CA  GLY A 768     127.243 114.493 181.763  1.00 56.82           C
ATOM   4900  C   GLY A 768     127.561 114.025 183.158  1.00 56.82           C
ATOM   4901  O   GLY A 768     126.998 113.052 183.660  1.00 56.82           O
ATOM   4902  N   PRO A 769     128.478 114.728 183.773  1.00237.99           N
ATOM   4903  CA  PRO A 769     128.917 114.423 185.127  1.00237.99           C
ATOM   4904  CD  PRO A 769     129.558 115.281 182.969  1.00237.99           C
ATOM   4905  CB  PRO A 769     130.268 115.128 185.254  1.00237.99           C
ATOM   4906  CG  PRO A 769     130.819 115.120 183.819  1.00237.99           C
ATOM   4907  C   PRO A 769     127.948 114.889 186.172  1.00237.99           C
ATOM   4908  O   PRO A 769     127.065 115.688 185.872  1.00237.99           O
ATOM   4909  N   ALA A 770     128.107 114.352 187.402  1.00194.67           N
ATOM   4910  CA  ALA A 770     127.289 114.688 188.536  1.00194.67           C
ATOM   4911  CB  ALA A 770     127.149 113.518 189.522  1.00194.67           C
ATOM   4912  C   ALA A 770     127.935 115.831 189.261  1.00194.67           C
ATOM   4913  O   ALA A 770     129.118 116.108 189.075  1.00194.67           O
ATOM   4914  N   GLY A 771     127.150 116.537 190.103  1.00 70.35           N
ATOM   4915  CA  GLY A 771     127.667 117.654 190.841  1.00 70.35           C
ATOM   4916  C   GLY A 771     127.993 117.215 192.237  1.00 70.35           C
ATOM   4917  O   GLY A 771     128.204 116.034 192.507  1.00 70.35           O
ATOM   4918  N   GLU A 772     128.029 118.196 193.165  1.00228.15           N
ATOM   4919  CA  GLU A 772     128.377 117.963 194.538  0.95228.15           C
ATOM   4920  CB  GLU A 772     128.551 119.246 195.378  1.00228.15           C
ATOM   4921  CG  GLU A 772     129.676 120.172 194.910  1.00228.15           C
ATOM   4922  CD  GLU A 772     129.248 120.800 193.593  1.00228.15           C
ATOM   4923  OE1 GLU A 772     128.149 121.416 193.568  1.00228.15           O
ATOM   4924  OE2 GLU A 772     130.009 120.673 192.596  1.00228.15           O
ATOM   4925  C   GLU A 772     127.279 117.207 195.223  1.00228.15           C
ATOM   4926  O   GLU A 772     126.146 117.157 194.746  1.00228.15           O
ATOM   4927  N   LYS A 773     127.620 116.574 196.368  1.00336.27           N
ATOM   4928  CA  LYS A 773     126.655 115.878 197.173  0.95336.27           C
ATOM   4929  CB  LYS A 773     126.753 114.400 197.639  1.00336.27           C
ATOM   4930  CG  LYS A 773     127.166 113.346 196.608  1.00336.27           C
ATOM   4931  CD  LYS A 773     128.677 113.223 196.401  1.00336.27           C
ATOM   4932  CE  LYS A 773     129.035 112.017 195.531  1.00336.27           C
ATOM   4933  NZ  LYS A 773     128.428 112.164 194.191  1.00336.27           N
ATOM   4934  C   LYS A 773     125.853 116.735 198.101  1.00336.27           C
ATOM   4935  O   LYS A 773     125.827 117.958 197.978  1.00336.27           O
ATOM   4936  N   GLY A 774     125.162 116.076 199.058  1.00 57.36           N
ATOM   4937  CA  GLY A 774     124.317 116.744 200.011  0.79 57.36           C
ATOM   4938  C   GLY A 774     125.159 117.271 201.136  1.00 57.36           C
ATOM   4939  O   GLY A 774     126.384 117.167 201.123  1.00 57.36           O
ATOM   4940  N   SER A 775     124.485 117.858 202.150  1.00235.40           N
ATOM   4941  CA  SER A 775     125.136 118.460 203.279  0.87235.40           C
ATOM   4942  CB  SER A 775     125.703 119.896 203.151  1.00235.40           C
ATOM   4943  OG  SER A 775     124.639 120.829 203.030  1.00235.40           O
ATOM   4944  C   SER A 775     124.727 117.915 204.625  1.00235.40           C
ATOM   4945  O   SER A 775     123.815 117.091 204.672  1.00235.40           O
ATOM   4946  N   HYP A 776     125.338 118.287 205.733  1.00321.82           N
ATOM   4947  CD  HYP A 776     126.539 119.067 205.840  1.00321.82           C
ATOM   4948  CA  HYP A 776     124.966 117.841 207.032  0.79321.82           C
ATOM   4949  CB  HYP A 776     126.319 117.513 207.713  1.00321.82           C
ATOM   4950  CG  HYP A 776     127.278 117.922 206.530  1.00321.82           C
ATOM   4951  OE  HYP A 776     127.468 116.830 205.628  1.00321.82           O
ATOM   4952  C   HYP A 776     124.108 118.920 207.687  1.00321.82           C
ATOM   4953  O   HYP A 776     124.233 120.054 207.226  1.00321.82           O
ATOM   4954  N   GLY A 777     123.229 118.692 208.722  1.00 84.76           N
ATOM   4955  CA  GLY A 777     122.908 117.454 209.398  0.79 84.76           C
ATOM   4956  C   GLY A 777     121.637 117.633 210.238  1.00 84.76           C
ATOM   4957  O   GLY A 777     121.268 118.756 210.580  1.00 84.76           O
ATOM   4958  N   ALA A 778     120.937 116.508 210.576  1.00124.53           N
ATOM   4959  CA  ALA A 778     119.645 116.479 211.258  0.79124.53           C
ATOM   4960  CB  ALA A 778     119.000 115.081 211.177  1.00124.53           C
ATOM   4961  C   ALA A 778     119.576 116.900 212.713  1.00124.53           C
ATOM   4962  O   ALA A 778     118.734 117.737 213.033  1.00124.53           O
ATOM   4963  N   ASP A 779     120.426 116.360 213.622  1.00361.83           N
ATOM   4964  CA  ASP A 779     120.320 116.605 215.055  0.79361.83           C
ATOM   4965  CB  ASP A 779     119.289 117.556 215.701  1.00361.83           C
ATOM   4966  CG  ASP A 779     119.638 118.984 215.301  1.00361.83           C
ATOM   4967  OD1 ASP A 779     120.792 119.208 214.849  1.00361.83           O
ATOM   4968  OD2 ASP A 779     118.750 119.868 215.435  1.00361.83           O
ATOM   4969  C   ASP A 779     120.966 115.544 215.885  1.00361.83           C
ATOM   4970  O   ASP A 779     121.196 114.436 215.403  1.00361.83           O
ATOM   4971  N   GLY A 780     121.295 115.845 217.156  1.00 73.72           N
ATOM   4972  CA  GLY A 780     121.925 114.839 217.965  0.79 73.72           C
ATOM   4973  C   GLY A 780     120.853 114.158 218.752  1.00 73.72           C
ATOM   4974  O   GLY A 780     119.974 114.796 219.331  1.00 73.72           O
ATOM   4975  N   PRO A 781     120.909 112.855 218.759  1.00145.24           N
ATOM   4976  CA  PRO A 781     119.962 112.054 219.488  0.79145.24           C
ATOM   4977  CD  PRO A 781     121.571 112.105 217.708  1.00145.24           C
ATOM   4978  CB  PRO A 781     119.947 110.700 218.773  1.00145.24           C
ATOM   4979  CG  PRO A 781     121.306 110.638 218.073  1.00145.24           C
ATOM   4980  C   PRO A 781     120.489 111.994 220.887  1.00145.24           C
ATOM   4981  O   PRO A 781     121.562 112.543 221.127  1.00145.24           O
ATOM   4982  N   ALA A 782     119.768 111.349 221.832  1.00241.71           N
ATOM   4983  CA  ALA A 782     120.266 111.316 223.179  0.79241.71           C
ATOM   4984  CB  ALA A 782     119.359 112.064 224.171  1.00241.71           C
ATOM   4985  C   ALA A 782     120.365 109.903 223.658  1.00241.71           C
ATOM   4986  O   ALA A 782     119.532 109.057 223.336  1.00241.71           O
ATOM   4987  N   GLY A 783     121.429 109.622 224.439  1.00 86.38           N
ATOM   4988  CA  GLY A 783     121.606 108.333 225.043  0.79 86.38           C
ATOM   4989  C   GLY A 783     121.010 108.465 226.408  1.00 86.38           C
ATOM   4990  O   GLY A 783     120.349 109.463 226.692  1.00 86.38           O
ATOM   4991  N   ALA A 784     121.213 107.481 227.307  1.00231.16           N
ATOM   4992  CA  ALA A 784     120.601 107.671 228.589  1.00231.16           C
ATOM   4993  CB  ALA A 784     119.335 106.823 228.801  1.00231.16           C
ATOM   4994  C   ALA A 784     121.518 107.292 229.701  1.00231.16           C
ATOM   4995  O   ALA A 784     122.178 106.255 229.683  1.00231.16           O
ATOM   4996  N   HYP A 785     121.589 108.179 230.659  1.00359.04           N
ATOM   4997  CD  HYP A 785     121.051 109.503 230.601  1.00359.04           C
ATOM   4998  CA  HYP A 785     122.172 107.958 231.926  0.79359.04           C
ATOM   4999  CB  HYP A 785     121.002 108.204 232.852  1.00359.04           C
ATOM   5000  CG  HYP A 785     120.407 109.417 232.029  1.00359.04           C
ATOM   5001  OE  HYP A 785     120.385 110.677 232.705  1.00359.04           O
ATOM   5002  C   HYP A 785     123.347 108.796 232.265  1.00359.04           C
ATOM   5003  O   HYP A 785     123.522 109.887 231.726  1.00359.04           O
ATOM   5004  N   GLY A 786     124.175 108.242 233.171  1.00 54.62           N
ATOM   5005  CA  GLY A 786     125.328 108.918 233.663  0.86 54.62           C
ATOM   5006  C   GLY A 786     125.801 108.152 234.857  1.00 54.62           C
ATOM   5007  O   GLY A 786     125.648 106.933 234.931  1.00 54.62           O
ATOM   5008  N   THR A 787     126.408 108.868 235.821  1.00136.73           N
ATOM   5009  CA  THR A 787     126.929 108.260 237.011  1.00136.73           C
ATOM   5010  CB  THR A 787     128.431 108.256 236.995  1.00136.73           C
ATOM   5011  OG1 THR A 787     128.949 107.651 238.169  1.00136.73           O
ATOM   5012  CG2 THR A 787     128.918 109.710 236.863  1.00136.73           C
ATOM   5013  C   THR A 787     126.443 109.102 238.168  1.00136.73           C
ATOM   5014  O   THR A 787     126.022 110.242 237.982  1.00136.73           O
ATOM   5015  N   PRO A 788     126.463 108.545 239.354  1.00262.76           N
ATOM   5016  CA  PRO A 788     125.964 109.216 240.534  0.93262.76           C
ATOM   5017  CD  PRO A 788     126.293 107.107 239.474  1.00262.76           C
ATOM   5018  CB  PRO A 788     125.280 108.161 241.401  1.00262.76           C
ATOM   5019  CG  PRO A 788     125.998 106.871 240.967  1.00262.76           C
ATOM   5020  C   PRO A 788     126.268 110.548 241.158  1.00262.76           C
ATOM   5021  O   PRO A 788     125.432 111.445 241.059  1.00262.76           O
ATOM   5022  N   GLY A 789     127.455 110.727 241.783  1.00111.55           N
ATOM   5023  CA  GLY A 789     127.721 111.992 242.418  0.79111.55           C
ATOM   5024  C   GLY A 789     128.354 111.788 243.776  1.00111.55           C
ATOM   5025  O   GLY A 789     128.540 110.676 244.266  1.00111.55           O
ATOM   5026  N   PRO A 790     128.676 112.923 244.360  1.00303.58           N
ATOM   5027  CA  PRO A 790     129.308 113.012 245.665  1.00303.58           C
ATOM   5028  CD  PRO A 790     129.220 113.950 243.483  1.00303.58           C
ATOM   5029  CB  PRO A 790     130.385 114.093 245.591  1.00303.58           C
ATOM   5030  CG  PRO A 790     129.910 114.960 244.412  1.00303.58           C
ATOM   5031  C   PRO A 790     128.893 112.494 247.026  1.00303.58           C
ATOM   5032  O   PRO A 790     129.750 111.947 247.717  1.00303.58           O
ATOM   5033  N   GLN A 791     127.617 112.638 247.440  1.00259.12           N
ATOM   5034  CA  GLN A 791     127.150 112.121 248.711  0.92259.12           C
ATOM   5035  CB  GLN A 791     127.623 110.666 248.895  1.00259.12           C
ATOM   5036  CG  GLN A 791     127.018 109.952 250.103  1.00259.12           C
ATOM   5037  CD  GLN A 791     127.713 108.605 250.228  1.00259.12           C
ATOM   5038  OE1 GLN A 791     127.988 107.937 249.232  1.00259.12           O
ATOM   5039  NE2 GLN A 791     128.029 108.206 251.488  1.00259.12           N
ATOM   5040  C   GLN A 791     127.603 112.916 249.916  1.00259.12           C
ATOM   5041  O   GLN A 791     127.348 112.504 251.046  1.00259.12           O
ATOM   5042  N   GLY A 792     128.256 114.082 249.747  1.00128.26           N
ATOM   5043  CA  GLY A 792     128.503 114.929 250.895  0.79128.26           C
ATOM   5044  C   GLY A 792     129.641 114.458 251.745  1.00128.26           C
ATOM   5045  O   GLY A 792     130.354 113.507 251.424  1.00128.26           O
ATOM   5046  N   ILE A 793     129.802 115.172 252.884  1.00 98.27           N
ATOM   5047  CA  ILE A 793     130.835 114.963 253.860  1.00 98.27           C
ATOM   5048  CB  ILE A 793     131.737 116.150 253.955  1.00 98.27           C
ATOM   5049  CG1 ILE A 793     132.348 116.404 252.566  1.00 98.27           C
ATOM   5050  CG2 ILE A 793     132.775 115.892 255.060  1.00 98.27           C
ATOM   5051  CD1 ILE A 793     133.011 117.774 252.445  1.00 98.27           C
ATOM   5052  C   ILE A 793     130.137 114.798 255.169  1.00 98.27           C
ATOM   5053  O   ILE A 793     129.079 115.387 255.385  1.00 98.27           O
ATOM   5054  N   ALA A 794     130.695 113.976 256.078  1.00298.11           N
ATOM   5055  CA  ALA A 794     130.042 113.801 257.338  1.00298.11           C
ATOM   5056  CB  ALA A 794     130.049 112.473 258.120  1.00298.11           C
ATOM   5057  C   ALA A 794     129.768 115.064 258.071  1.00298.11           C
ATOM   5058  O   ALA A 794     130.580 115.987 258.057  1.00298.11           O
ATOM   5059  N   GLY A 795     128.597 115.155 258.724  1.00128.19           N
ATOM   5060  CA  GLY A 795     128.296 116.384 259.376  1.00128.19           C
ATOM   5061  C   GLY A 795     127.299 116.139 260.458  1.00128.19           C
ATOM   5062  O   GLY A 795     126.189 115.683 260.189  1.00128.19           O
[truncated: 5,989,627 more chars]
