# Supplementary material for: Devising Bone Molecular Models at the Nanoscale: From Usual Mineralized Collagen Fibrils to the First Bone Fibers Including Hydroxyapatite in the Extra-Fibrillar Volume
Source: Materials (Basel). 2022 Mar 19;15(6):2274. doi: 10.3390/ma15062274 (PMC8955169; doi:10.3390/ma15062274)
Supplement: Supplementary file 1 [file materials-15-02274-s001.zip › Supplementary_Materials/3-Bone_Fiber/1_Align/la1.0/CVS/Entries]

/defs/1.1.1.1/Thu Jul 12 15:50:16 2001//
/pkgIndex.tcl/1.1.1.1/Thu Jul 12 15:50:16 2001//
/NIST.html/1.2/Wed Nov 14 13:21:59 2001//
/NIST.tcl/1.2/Wed Nov 14 13:29:03 2001//
/index.html/1.2/Wed Nov 14 13:29:03 2001//
/la.html/1.8/Wed Nov 14 13:29:03 2001//
/la.tcl/1.3/Wed Nov 14 13:29:03 2001//
/la.test/1.3/Wed Nov 14 13:29:03 2001//
/la_cmds.html/1.2/Wed Nov 14 13:29:03 2001//
/license.txt/1.2/Wed Nov 14 13:29:03 2001//
/products.html/1.3/Wed Nov 14 13:29:03 2001//
/tclIndex/1.2/Wed Nov 14 13:29:03 2001//
/la_download.html/1.3/Wed Nov 14 13:35:32 2001//
D
