# Supplementary material for: Devising Bone Molecular Models at the Nanoscale: From Usual Mineralized Collagen Fibrils to the First Bone Fibers Including Hydroxyapatite in the Extra-Fibrillar Volume
Source: Materials (Basel). 2022 Mar 19;15(6):2274. doi: 10.3390/ma15062274 (PMC8955169; doi:10.3390/ma15062274)
Supplement: Supplementary file 1 [file materials-15-02274-s001.zip › Supplementary_Materials/3-Bone_Fiber/1_Align/la1.0/defs]

# This file contains support code for the Tcl test suite.  It is
# normally sourced by the individual files in the test suite before
# they run their tests.  This improved approach to testing was designed
# and initially implemented by Mary Ann May-Pumphrey of Sun Microsystems.
# This file is NOT Copyright by Hume Integration
#
set VERBOSE 0
set TESTS {}
set auto_noexec 1


# If tests are being run as root, issue a warning message and set a
# variable to prevent some tests from running at all.

set user {}
catch {set user [exec whoami]}


# Some of the tests don't work on some system configurations due to
# configuration quirks, not due to Tcl problems;  in order to prevent
# false alarms, these tests are only run in the master source directory
# at Berkeley.  The presence of a file "Berkeley" in this directory is
# used to indicate that these tests should be run.

set atBerkeley [file exists Berkeley]

proc print_verbose {test_name test_description contents_of_test code answer} {
    puts stdout "\n"
    puts stdout "==== $test_name $test_description"
    puts stdout "==== Contents of test case:"
    puts stdout "$contents_of_test"
    if {$code != 0} {
	if {$code == 1} {
	    puts stdout "==== Test generated error:"
	    puts stdout $answer
	} elseif {$code == 2} {
	    puts stdout "==== Test generated return exception;  result was:"
	    puts stdout $answer
	} elseif {$code == 3} {
	    puts stdout "==== Test generated break exception"
	} elseif {$code == 4} {
	    puts stdout "==== Test generated continue exception"
	} else {
	    puts stdout "==== Test generated exception $code;  message was:"
	    puts stdout $answer
	}
    } else {
	puts stdout "==== Result was:"
	puts stdout "$answer"
    }
}

proc test {test_name test_description contents_of_test passing_results} {
    global VERBOSE
    global TESTS
    if {[string compare $TESTS ""] != 0} then {
	set ok 0
	foreach test $TESTS {
	    if [string match $test $test_name] then {
		set ok 1
		break
	    }
        }
	if !$ok then return
    }
    set code [catch {uplevel $contents_of_test} answer]
    if {$code != 0} {
	print_verbose $test_name $test_description $contents_of_test \
		$code $answer
    } elseif {[string compare $answer $passing_results] == 0} then { 
	if $VERBOSE then {
	    print_verbose $test_name $test_description $contents_of_test \
		    $code $answer
	    puts stdout "++++ $test_name PASSED"
	}
    } else {
	print_verbose $test_name $test_description $contents_of_test $code \
		$answer 
	puts stdout "---- Result should have been:"
	puts stdout "$passing_results"
	puts stdout "---- $test_name FAILED" 
    }
}

proc dotests {file args} {
    global TESTS
    set savedTests $TESTS
    set TESTS $args
    source $file
    set TESTS $savedTests
}
