# Supplementary material for: Devising Bone Molecular Models at the Nanoscale: From Usual Mineralized Collagen Fibrils to the First Bone Fibers Including Hydroxyapatite in the Extra-Fibrillar Volume
Source: Materials (Basel). 2022 Mar 19;15(6):2274. doi: 10.3390/ma15062274 (PMC8955169; doi:10.3390/ma15062274)
Supplement: Supplementary file 1 [file materials-15-02274-s001.zip › Supplementary_Materials/3-Bone_Fiber/1_Align/la1.0/pkgIndex.tcl]

# Tcl package index file, version 1.1
# This file is generated by the "pkg_mkIndex" command
# and sourced either when an application starts up or
# by a "package unknown" script.  It invokes the
# "package ifneeded" command to set up package-related
# information so that packages will be loaded automatically
# in response to "package require" commands.  When this
# script is sourced, the variable $dir must contain the
# full path name of this file's directory.

package ifneeded La 1.0 [list source [file join $dir la.tcl]]
