# Supplementary material for: Devising Bone Molecular Models at the Nanoscale: From Usual Mineralized Collagen Fibrils to the First Bone Fibers Including Hydroxyapatite in the Extra-Fibrillar Volume
Source: Materials (Basel). 2022 Mar 19;15(6):2274. doi: 10.3390/ma15062274 (PMC8955169; doi:10.3390/ma15062274)
Supplement: Supplementary file 1 [file materials-15-02274-s001.zip › Supplementary_Materials/3-Bone_Fiber/1_Align/la1.0/tclIndex]

# Tcl autoload index file, version 2.0
# This file is generated by the "auto_mkindex" command
# and sourced to set up indexing information for one or
# more commands.  Typically each line is a command that
# sets an element in the auto_index array, where the
# element name is the name of a command and the value is
# a script that loads the command.

set {auto_index(::$La_namespace::dim)} [list source [file join $dir la.tcl]]
set {auto_index(::$La_namespace::dim_br)} [list source [file join $dir la.tcl]]
set {auto_index(::$La_namespace::dotprod)} [list source [file join $dir la.tcl]]
set {auto_index(::$La_namespace::dotprod_br)} [list source [file join $dir la.tcl]]
set {auto_index(::$La_namespace::join_cols)} [list source [file join $dir la.tcl]]
set {auto_index(::$La_namespace::join_cols_br)} [list source [file join $dir la.tcl]]
set {auto_index(::$La_namespace::join_rows)} [list source [file join $dir la.tcl]]
set {auto_index(::$La_namespace::join_rows_br)} [list source [file join $dir la.tcl]]
set {auto_index(::$La_namespace::lassign)} [list source [file join $dir la.tcl]]
set {auto_index(::$La_namespace::mat_binary_op)} [list source [file join $dir la.tcl]]
set {auto_index(::$La_namespace::madd)} [list source [file join $dir la.tcl]]
set {auto_index(::$La_namespace::mdiv)} [list source [file join $dir la.tcl]]
set {auto_index(::$La_namespace::mprod)} [list source [file join $dir la.tcl]]
set {auto_index(::$La_namespace::msub)} [list source [file join $dir la.tcl]]
set {auto_index(::$La_namespace::mat_binary_op_br)} [list source [file join $dir la.tcl]]
set {auto_index(::$La_namespace::mathprec)} [list source [file join $dir la.tcl]]
set {auto_index(::$La_namespace::mcols)} [list source [file join $dir la.tcl]]
set {auto_index(::$La_namespace::mcols_br)} [list source [file join $dir la.tcl]]
set {auto_index(::$La_namespace::mrows)} [list source [file join $dir la.tcl]]
set {auto_index(::$La_namespace::mrows_br)} [list source [file join $dir la.tcl]]
set {auto_index(::$La_namespace::mdiag)} [list source [file join $dir la.tcl]]
set {auto_index(::$La_namespace::mdingdong)} [list source [file join $dir la.tcl]]
set {auto_index(::$La_namespace::mevsvd)} [list source [file join $dir la.tcl]]
set {auto_index(::$La_namespace::mevsvd_br)} [list source [file join $dir la.tcl]]
set {auto_index(::$La_namespace::mhilbert)} [list source [file join $dir la.tcl]]
set {auto_index(::$La_namespace::mident)} [list source [file join $dir la.tcl]]
set {auto_index(::$La_namespace::mlssvd)} [list source [file join $dir la.tcl]]
set {auto_index(::$La_namespace::mmult)} [list source [file join $dir la.tcl]]
set {auto_index(::$La_namespace::mmult_br)} [list source [file join $dir la.tcl]]
set {auto_index(::$La_namespace::mnorms)} [list source [file join $dir la.tcl]]
set {auto_index(::$La_namespace::mnorms_br)} [list source [file join $dir la.tcl]]
set {auto_index(::$La_namespace::mnormalize)} [list source [file join $dir la.tcl]]
set {auto_index(::$La_namespace::mnormalize_br)} [list source [file join $dir la.tcl]]
set {auto_index(::$La_namespace::mrange)} [list source [file join $dir la.tcl]]
set {auto_index(::$La_namespace::mrange_br)} [list source [file join $dir la.tcl]]
set {auto_index(::$La_namespace::msolve)} [list source [file join $dir la.tcl]]
set {auto_index(::$La_namespace::msolve_br)} [list source [file join $dir la.tcl]]
set {auto_index(::$La_namespace::msum)} [list source [file join $dir la.tcl]]
set {auto_index(::$La_namespace::msum_br)} [list source [file join $dir la.tcl]]
set {auto_index(::$La_namespace::msvd)} [list source [file join $dir la.tcl]]
set {auto_index(::$La_namespace::msvd_br)} [list source [file join $dir la.tcl]]
set {auto_index(::$La_namespace::mat_unary_op)} [list source [file join $dir la.tcl]]
set {auto_index(::$La_namespace::moffset)} [list source [file join $dir la.tcl]]
set {auto_index(::$La_namespace::mscale)} [list source [file join $dir la.tcl]]
set {auto_index(::$La_namespace::madjust)} [list source [file join $dir la.tcl]]
set {auto_index(::$La_namespace::mround_ij)} [list source [file join $dir la.tcl]]
set {auto_index(::$La_namespace::mround)} [list source [file join $dir la.tcl]]
set {auto_index(::$La_namespace::mat_unary_op_br)} [list source [file join $dir la.tcl]]
set {auto_index(::$La_namespace::promote)} [list source [file join $dir la.tcl]]
set {auto_index(::$La_namespace::promote_br)} [list source [file join $dir la.tcl]]
set {auto_index(::$La_namespace::demote)} [list source [file join $dir la.tcl]]
set {auto_index(::$La_namespace::demote_br)} [list source [file join $dir la.tcl]]
set {auto_index(::$La_namespace::show)} [list source [file join $dir la.tcl]]
set {auto_index(::$La_namespace::show_br)} [list source [file join $dir la.tcl]]
set {auto_index(::$La_namespace::transpose)} [list source [file join $dir la.tcl]]
set {auto_index(::$La_namespace::transpose_br)} [list source [file join $dir la.tcl]]
set {auto_index(::$La_namespace::vdiag)} [list source [file join $dir la.tcl]]
set {auto_index(::$La_namespace::vdiag_br)} [list source [file join $dir la.tcl]]
set {auto_index(::$La_namespace::vtrim)} [list source [file join $dir la.tcl]]
set {auto_index(::$La_namespace::vtrim_br)} [list source [file join $dir la.tcl]]
set auto_index(nist_pca) [list source [file join $dir NIST.tcl]]
