# Supplementary material for: Devising Bone Molecular Models at the Nanoscale: From Usual Mineralized Collagen Fibrils to the First Bone Fibers Including Hydroxyapatite in the Extra-Fibrillar Volume
Source: Materials (Basel). 2022 Mar 19;15(6):2274. doi: 10.3390/ma15062274 (PMC8955169; doi:10.3390/ma15062274)
Supplement: Supplementary file 1 [file materials-15-02274-s001.zip › Supplementary_Materials/3-Bone_Fiber/1_Align/README.txt]

Aligning the principal axes of the model to the x, y and z directions using VMD

Written by Amadeus Alcântara
amadeus.alcantara@gmail.com

CITE: 

Devising Bone Molecular Models at the Nanoscale: From Usual
Mineralized Collagen Fibrils to the First Bone Fibers including
Hydroxyapatite in the Extra-Fibrillar Volume

Amadeus C. S. de Alcântara, Levi C. Felix, Douglas S. Galvão, Paulo Sollero, Munir S. Skaf

Materials MDPI 2022
--------------------------------------------------------------------

Inputs: CLG Fiber 

	- ../../2-CLG_Fiber/CLG_Fiber.pdb	
	
Outputs: Aligned CLG Fiber  

	- CLG_Fiber_aligned.pdb
	
--------------------------------------------------------------------
Step by step:

0:	Follow: https://www.ks.uiuc.edu/Research/vmd/script_library/scripts/orient/
	
			
		0.1. Download orient.tar.gz and la101psx.tar.gz. The latter is a linear algebra package by Hume Integration Software; you can look at the La homepage for more information.
		
		0.2. Unpack the scripts
		
			gunzip orient.tar.gz
			tar xf orient.tar
			gunzip la101psx.tar.gz
			tar xf la101psx.tar

		0.3. Add the following lines to your .vmdrc to make it easy to load the packages; replace "/home/paul/scripts/" with the directory in which you unpacked the packages:

			  lappend auto_path /home/paul/scripts/la1.0
			  lappend auto_path /home/paul/scripts/orient


1:	Align CLG_Fiber.pdb

	Open VMD -> Extensions -> TkConsole and run:

		% source align_CLG_Fiber.tcl
