# Supplementary material for: Devising Bone Molecular Models at the Nanoscale: From Usual Mineralized Collagen Fibrils to the First Bone Fibers Including Hydroxyapatite in the Extra-Fibrillar Volume
Source: Materials (Basel). 2022 Mar 19;15(6):2274. doi: 10.3390/ma15062274 (PMC8955169; doi:10.3390/ma15062274)
Supplement: Supplementary file 1 [file materials-15-02274-s001.zip › Supplementary_Materials/3-Bone_Fiber/2_Translate/CLG_Fiber_translated_aligned.pdb]

ATOM      1  N   GLN A   1     -23.542  56.661-327.841  1.00 86.17           N
ATOM      2  CA  GLN A   1     -24.432  57.767-327.423  1.00 86.17           C
ATOM      3  CB  GLN A   1     -25.504  58.003-328.507  1.00 86.17           C
ATOM      4  CG  GLN A   1     -26.157  59.393-328.471  1.00 86.17           C
ATOM      5  CD  GLN A   1     -26.859  59.627-327.143  1.00 86.17           C
ATOM      6  OE1 GLN A   1     -26.297  60.225-326.229  1.00 86.17           O
ATOM      7  NE2 GLN A   1     -28.120  59.133-327.030  1.00 86.17           N
ATOM      8  C   GLN A   1     -25.066  57.336-326.141  1.00 86.17           C
ATOM      9  O   GLN A   1     -24.390  57.209-325.121  1.00 86.17           O
ATOM     10  N   LEU A   2     -26.390  57.082-326.155  1.00246.70           N
ATOM     11  CA  LEU A   2     -27.024  56.604-324.967  1.00246.70           C
ATOM     12  CB  LEU A   2     -28.026  57.494-324.185  1.00246.70           C
ATOM     13  CG  LEU A   2     -28.634  56.911-322.892  1.00246.70           C
ATOM     14  CD1 LEU A   2     -29.521  55.693-323.188  1.00246.70           C
ATOM     15  CD2 LEU A   2     -27.545  56.601-321.849  1.00246.70           C
ATOM     16  C   LEU A   2     -26.981  55.114-324.880  1.00246.70           C
ATOM     17  O   LEU A   2     -27.537  54.419-325.729  1.00246.70           O
ATOM     18  N   SER A   3     -26.290  54.583-323.858  1.00 97.46           N
ATOM     19  CA  SER A   3     -26.038  53.172-323.805  1.00 97.46           C
ATOM     20  CB  SER A   3     -24.744  52.815-323.056  1.00 97.46           C
ATOM     21  OG  SER A   3     -24.863  53.165-321.686  1.00 97.46           O
ATOM     22  C   SER A   3     -27.143  52.447-323.116  1.00 97.46           C
ATOM     23  O   SER A   3     -28.286  52.898-323.056  1.00 97.46           O
ATOM     24  N   TYR A   4     -26.785  51.248-322.613  1.00178.59           N
ATOM     25  CA  TYR A   4     -27.684  50.360-321.941  1.00178.59           C
ATOM     26  CB  TYR A   4     -27.255  48.892-322.129  1.00178.59           C
ATOM     27  CG  TYR A   4     -27.882  48.020-321.094  1.00178.59           C
ATOM     28  CD1 TYR A   4     -29.170  47.552-321.204  1.00178.59           C
ATOM     29  CD2 TYR A   4     -27.135  47.665-319.992  1.00178.59           C
ATOM     30  CE1 TYR A   4     -29.702  46.744-320.224  1.00178.59           C
ATOM     31  CE2 TYR A   4     -27.660  46.859-319.013  1.00178.59           C
ATOM     32  CZ  TYR A   4     -28.947  46.397-319.128  1.00178.59           C
ATOM     33  OH  TYR A   4     -29.489  45.570-318.121  1.00178.59           O
ATOM     34  C   TYR A   4     -27.658  50.662-320.479  1.00178.59           C
ATOM     35  O   TYR A   4     -26.622  50.563-319.823  1.00178.59           O
ATOM     36  N   GLY A   5     -28.834  51.040-319.941  1.00 24.18           N
ATOM     37  CA  GLY A   5     -28.959  51.341-318.548  1.00 24.18           C
ATOM     38  C   GLY A   5     -29.445  50.107-317.863  1.00 24.18           C
ATOM     39  O   GLY A   5     -29.383  49.010-318.414  1.00 24.18           O
ATOM     40  N   TYR A   6     -29.945  50.271-316.625  1.00167.35           N
ATOM     41  CA  TYR A   6     -30.407  49.157-315.850  1.00167.35           C
ATOM     42  CB  TYR A   6     -29.461  48.883-314.671  1.00167.35           C
ATOM     43  CG  TYR A   6     -29.904  47.737-313.829  1.00167.35           C
ATOM     44  CD1 TYR A   6     -29.601  46.439-314.176  1.00167.35           C
ATOM     45  CD2 TYR A   6     -30.609  47.974-312.673  1.00167.35           C
ATOM     46  CE1 TYR A   6     -30.006  45.394-313.379  1.00167.35           C
ATOM     47  CE2 TYR A   6     -31.016  46.932-311.874  1.00167.35           C
ATOM     48  CZ  TYR A   6     -30.713  45.641-312.228  1.00167.35           C
ATOM     49  OH  TYR A   6     -31.127  44.570-311.406  1.00167.35           O
ATOM     50  C   TYR A   6     -31.762  49.512-315.323  1.00167.35           C
ATOM     51  O   TYR A   6     -32.048  50.679-315.060  1.00167.35           O
ATOM     52  N   ASP A   7     -32.650  48.506-315.180  1.00325.31           N
ATOM     53  CA  ASP A   7     -33.967  48.775-314.681  1.00325.31           C
ATOM     54  CB  ASP A   7     -35.208  48.818-315.599  1.00325.31           C
ATOM     55  CG  ASP A   7     -35.501  47.403-316.078  1.00325.31           C
ATOM     56  OD1 ASP A   7     -34.569  46.751-316.621  1.00325.31           O
ATOM     57  OD2 ASP A   7     -36.662  46.948-315.892  1.00325.31           O
ATOM     58  C   ASP A   7     -34.203  48.488-313.237  1.00325.31           C
ATOM     59  O   ASP A   7     -33.850  47.417-312.746  1.00325.31           O
ATOM     60  N   GLU A   8     -34.791  49.467-312.520  1.00335.80           N
ATOM     61  CA  GLU A   8     -35.125  49.308-311.133  1.00335.80           C
ATOM     62  CB  GLU A   8     -34.595  48.179-310.224  1.00335.80           C
ATOM     63  CG  GLU A   8     -35.426  46.899-310.307  1.00335.80           C
ATOM     64  CD  GLU A   8     -34.880  45.918-309.281  1.00335.80           C
ATOM     65  OE1 GLU A   8     -33.906  46.283-308.569  1.00335.80           O
ATOM     66  OE2 GLU A   8     -35.438  44.792-309.186  1.00335.80           O
ATOM     67  C   GLU A   8     -35.794  50.461-310.470  1.00335.80           C
ATOM     68  O   GLU A   8     -35.361  51.606-310.598  1.00335.80           O
ATOM     69  N   LYS A   9     -36.890  50.177-309.740  1.00366.54           N
ATOM     70  CA  LYS A   9     -37.558  51.207-309.005  1.00366.54           C
ATOM     71  CB  LYS A   9     -38.736  51.846-309.768  1.00366.54           C
ATOM     72  CG  LYS A   9     -39.324  53.049-309.027  1.00366.54           C
ATOM     73  CD  LYS A   9     -38.294  54.169-308.862  1.00366.54           C
ATOM     74  CE  LYS A   9     -38.787  55.354-308.029  1.00366.54           C
ATOM     75  NZ  LYS A   9     -39.911  56.039-308.703  1.00366.54           N
ATOM     76  C   LYS A   9     -38.069  50.565-307.751  1.00366.54           C
ATOM     77  O   LYS A   9     -38.490  49.410-307.770  1.00366.54           O
ATOM     78  N   SER A  10     -38.034  51.298-306.621  1.00252.40           N
ATOM     79  CA  SER A  10     -38.450  50.727-305.372  0.83252.40           C
ATOM     80  CB  SER A  10     -37.472  49.915-304.497  1.00252.40           C
ATOM     81  OG  SER A  10     -36.342  50.709-304.164  1.00252.40           O
ATOM     82  C   SER A  10     -39.671  51.302-304.733  1.00252.40           C
ATOM     83  O   SER A  10     -40.017  52.459-304.966  1.00252.40           O
ATOM     84  N   THR A  11     -40.374  50.490-303.917  1.00114.76           N
ATOM     85  CA  THR A  11     -41.564  50.980-303.285  1.00114.76           C
ATOM     86  CB  THR A  11     -42.358  49.930-302.552  1.00114.76           C
ATOM     87  OG1 THR A  11     -43.667  50.424-302.310  1.00114.76           O
ATOM     88  CG2 THR A  11     -41.691  49.588-301.208  1.00114.76           C
ATOM     89  C   THR A  11     -41.147  52.048-302.323  1.00114.76           C
ATOM     90  O   THR A  11     -41.807  53.078-302.199  1.00114.76           O
ATOM     91  N   GLY A  12     -40.018  51.825-301.621  1.00 97.58           N
ATOM     92  CA  GLY A  12     -39.510  52.816-300.719  0.89 97.58           C
ATOM     93  C   GLY A  12     -40.275  52.748-299.435  1.00 97.58           C
ATOM     94  O   GLY A  12     -40.827  51.709-299.077  1.00 97.58           O
ATOM     95  N   GLY A  13     -40.316  53.884-298.710  1.00 76.03           N
ATOM     96  CA  GLY A  13     -40.992  53.944-297.447  0.86 76.03           C
ATOM     97  C   GLY A  13     -39.951  54.128-296.388  1.00 76.03           C
ATOM     98  O   GLY A  13     -38.845  53.599-296.484  1.00 76.03           O
ATOM     99  N   ILE A  14     -40.296  54.898-295.335  1.00212.17           N
ATOM    100  CA  ILE A  14     -39.369  55.166-294.275  0.79212.17           C
ATOM    101  CB  ILE A  14     -38.476  56.380-294.314  1.00212.17           C
ATOM    102  CG1 ILE A  14     -37.534  56.310-295.526  1.00212.17           C
ATOM    103  CG2 ILE A  14     -37.731  56.462-292.971  1.00212.17           C
ATOM    104  CD1 ILE A  14     -36.610  55.096-295.484  1.00212.17           C
ATOM    105  C   ILE A  14     -39.696  54.584-292.944  1.00212.17           C
ATOM    106  O   ILE A  14     -40.748  54.874-292.375  1.00212.17           O
ATOM    107  N   SER A  15     -38.805  53.729-292.406  1.00241.72           N
ATOM    108  CA  SER A  15     -39.070  53.192-291.108  0.87241.72           C
ATOM    109  CB  SER A  15     -38.943  51.689-290.772  1.00241.72           C
ATOM    110  OG  SER A  15     -39.800  50.914-291.599  1.00241.72           O
ATOM    111  C   SER A  15     -38.987  54.180-290.000  1.00241.72           C
ATOM    112  O   SER A  15     -38.045  54.968-289.934  1.00241.72           O
ATOM    113  N   VAL A  16     -39.981  54.180-289.091  1.00164.85           N
ATOM    114  CA  VAL A  16     -39.879  55.095-287.997  0.86164.85           C
ATOM    115  CB  VAL A  16     -41.179  55.360-287.285  1.00164.85           C
ATOM    116  CG1 VAL A  16     -41.024  56.042-285.919  1.00164.85           C
ATOM    117  CG2 VAL A  16     -42.379  55.521-288.233  1.00164.85           C
ATOM    118  C   VAL A  16     -38.915  54.497-287.048  1.00164.85           C
ATOM    119  O   VAL A  16     -39.131  53.445-286.448  1.00164.85           O
ATOM    120  N   PRO A  17     -37.831  55.195-286.935  1.00116.55           N
ATOM    121  CA  PRO A  17     -36.764  54.780-286.082  0.82116.55           C
ATOM    122  CD  PRO A  17     -37.808  56.631-287.177  1.00116.55           C
ATOM    123  CB  PRO A  17     -35.722  55.885-286.233  1.00116.55           C
ATOM    124  CG  PRO A  17     -36.596  57.141-286.382  1.00116.55           C
ATOM    125  C   PRO A  17     -37.282  54.762-284.677  1.00116.55           C
ATOM    126  O   PRO A  17     -38.214  55.506-284.375  1.00116.55           O
ATOM    127  N   GLY A  18     -36.707  53.896-283.820  1.00173.20           N
ATOM    128  CA  GLY A  18     -37.062  53.851-282.427  1.00173.20           C
ATOM    129  C   GLY A  18     -38.336  53.095-282.273  1.00173.20           C
ATOM    130  O   GLY A  18     -38.890  52.584-283.246  1.00173.20           O
ATOM    131  N   PRO A  19     -38.820  52.993-281.059  1.00235.91           N
ATOM    132  CA  PRO A  19     -38.132  53.464-279.878  1.00235.91           C
ATOM    133  CD  PRO A  19     -40.257  52.932-280.842  1.00235.91           C
ATOM    134  CB  PRO A  19     -39.228  53.948-278.935  1.00235.91           C
ATOM    135  CG  PRO A  19     -40.428  53.077-279.323  1.00235.91           C
ATOM    136  C   PRO A  19     -37.473  52.248-279.297  1.00235.91           C
ATOM    137  O   PRO A  19     -37.454  51.209-279.953  1.00235.91           O
ATOM    138  N   MET A  20     -36.938  52.360-278.060  1.00330.75           N
ATOM    139  CA  MET A  20     -36.376  51.223-277.388  0.94330.75           C
ATOM    140  CB  MET A  20     -34.895  51.392-276.988  1.00330.75           C
ATOM    141  CG  MET A  20     -34.655  52.472-275.935  1.00330.75           C
ATOM    142  SD  MET A  20     -35.243  54.107-276.467  1.00330.75           S
ATOM    143  CE  MET A  20     -34.139  54.203-277.906  1.00330.75           C
ATOM    144  C   MET A  20     -37.210  50.991-276.161  1.00330.75           C
ATOM    145  O   MET A  20     -38.165  51.724-275.911  1.00330.75           O
ATOM    146  N   GLY A  21     -36.887  49.944-275.374  1.00 57.69           N
ATOM    147  CA  GLY A  21     -37.707  49.584-274.245  1.00 57.69           C
ATOM    148  C   GLY A  21     -37.547  50.579-273.138  1.00 57.69           C
ATOM    149  O   GLY A  21     -36.626  51.394-273.096  1.00 57.69           O
ATOM    150  N   PRO A  22     -38.500  50.488-272.247  1.00214.21           N
ATOM    151  CA  PRO A  22     -38.558  51.347-271.086  1.00214.21           C
ATOM    152  CD  PRO A  22     -39.832  50.116-272.698  1.00214.21           C
ATOM    153  CB  PRO A  22     -40.006  51.279-270.609  1.00214.21           C
ATOM    154  CG  PRO A  22     -40.791  51.002-271.897  1.00214.21           C
ATOM    155  C   PRO A  22     -37.597  50.880-270.034  1.00214.21           C
ATOM    156  O   PRO A  22     -36.924  49.867-270.230  1.00214.21           O
ATOM    157  N   SER A  23     -37.532  51.631-268.919  1.00146.27           N
ATOM    158  CA  SER A  23     -36.647  51.388-267.811  1.00146.27           C
ATOM    159  CB  SER A  23     -36.625  52.594-266.853  1.00146.27           C
ATOM    160  OG  SER A  23     -35.762  52.358-265.753  1.00146.27           O
ATOM    161  C   SER A  23     -37.094  50.176-267.052  1.00146.27           C
ATOM    162  O   SER A  23     -38.186  49.657-267.272  1.00146.27           O
ATOM    163  N   GLY A  24     -36.224  49.690-266.135  1.00 55.00           N
ATOM    164  CA  GLY A  24     -36.522  48.504-265.380  1.00 55.00           C
ATOM    165  C   GLY A  24     -36.618  48.853-263.931  1.00 55.00           C
ATOM    166  O   GLY A  24     -36.143  49.881-263.448  1.00 55.00           O
ATOM    167  N   PRO A  25     -37.261  47.941-263.263  1.00122.73           N
ATOM    168  CA  PRO A  25     -37.523  47.973-261.844  1.00122.73           C
ATOM    169  CD  PRO A  25     -38.076  46.959-263.953  1.00122.73           C
ATOM    170  CB  PRO A  25     -38.589  46.895-261.618  1.00122.73           C
ATOM    171  CG  PRO A  25     -38.479  45.980-262.849  1.00122.73           C
ATOM    172  C   PRO A  25     -36.297  47.636-261.062  1.00122.73           C
ATOM    173  O   PRO A  25     -35.269  47.272-261.630  1.00122.73           O
ATOM    174  N   ARG A  26     -36.440  47.773-259.732  1.00999.99           N
ATOM    175  CA  ARG A  26     -35.445  47.511-258.740  1.00999.99           C
ATOM    176  CB  ARG A  26     -35.938  47.933-257.354  1.00999.99           C
ATOM    177  CG  ARG A  26     -36.425  49.380-257.346  1.00999.99           C
ATOM    178  CD  ARG A  26     -37.176  49.758-256.073  1.00999.99           C
ATOM    179  NE  ARG A  26     -38.462  49.003-256.034  1.00999.99           N
ATOM    180  CZ  ARG A  26     -39.544  49.577-255.432  1.00999.99           C
ATOM    181  NH1 ARG A  26     -39.421  50.833-254.911  1.00999.99           N
ATOM    182  NH2 ARG A  26     -40.733  48.913-255.349  1.00999.99           N
ATOM    183  C   ARG A  26     -35.251  46.026-258.690  1.00999.99           C
ATOM    184  O   ARG A  26     -35.964  45.277-259.357  1.00999.99           O
ATOM    185  N   GLY A  27     -34.256  45.564-257.906  1.00 30.74           N
ATOM    186  CA  GLY A  27     -33.973  44.157-257.841  0.93 30.74           C
ATOM    187  C   GLY A  27     -34.749  43.508-256.740  1.00 30.74           C
ATOM    188  O   GLY A  27     -35.693  44.071-256.186  1.00 30.74           O
ATOM    189  N   LEU A  28     -34.325  42.268-256.411  1.00227.71           N
ATOM    190  CA  LEU A  28     -34.973  41.413-255.460  0.94227.71           C
ATOM    191  CB  LEU A  28     -35.023  39.970-256.009  1.00227.71           C
ATOM    192  CG  LEU A  28     -35.521  38.856-255.064  1.00227.71           C
ATOM    193  CD1 LEU A  28     -36.292  37.707-255.724  1.00227.71           C
ATOM    194  CD2 LEU A  28     -34.742  38.609-253.766  1.00227.71           C
ATOM    195  C   LEU A  28     -34.261  41.479-254.134  1.00227.71           C
ATOM    196  O   LEU A  28     -33.039  41.573-254.038  1.00227.71           O
ATOM    197  N   HYP A  29     -35.085  41.452-253.113  1.00325.82           N
ATOM    198  CD  HYP A  29     -36.505  41.222-253.268  1.00325.82           C
ATOM    199  CA  HYP A  29     -34.779  41.503-251.729  0.79325.82           C
ATOM    200  CB  HYP A  29     -35.334  40.200-251.208  1.00325.82           C
ATOM    201  CG  HYP A  29     -36.683  40.308-251.997  1.00325.82           C
ATOM    202  OE  HYP A  29     -37.248  39.028-252.299  1.00325.82           O
ATOM    203  C   HYP A  29     -33.485  41.939-251.122  1.00325.82           C
ATOM    204  O   HYP A  29     -33.425  43.070-250.651  1.00325.82           O
ATOM    205  N   GLY A  30     -32.472  41.050-251.040  1.00 98.31           N
ATOM    206  CA  GLY A  30     -31.232  41.409-250.402  0.79 98.31           C
ATOM    207  C   GLY A  30     -31.200  40.898-248.990  1.00 98.31           C
ATOM    208  O   GLY A  30     -32.205  40.456-248.434  1.00 98.31           O
ATOM    209  N   PRO A  31     -30.014  40.946-248.419  1.00255.65           N
ATOM    210  CA  PRO A  31     -29.806  40.476-247.066  0.79255.65           C
ATOM    211  CD  PRO A  31     -28.820  40.783-249.234  1.00255.65           C
ATOM    212  CB  PRO A  31     -28.294  40.286-246.941  1.00255.65           C
ATOM    213  CG  PRO A  31     -27.860  39.949-248.378  1.00255.65           C
ATOM    214  C   PRO A  31     -30.355  41.264-245.938  1.00255.65           C
ATOM    215  O   PRO A  31     -29.954  42.404-245.732  1.00255.65           O
ATOM    216  N   HYP A  32     -31.243  40.624-245.229  1.00311.53           N
ATOM    217  CD  HYP A  32     -32.000  39.514-245.732  1.00311.53           C
ATOM    218  CA  HYP A  32     -31.785  40.995-243.973  0.79311.53           C
ATOM    219  CB  HYP A  32     -33.315  40.827-244.116  1.00311.53           C
ATOM    220  CG  HYP A  32     -33.329  40.266-245.587  1.00311.53           C
ATOM    221  OE  HYP A  32     -34.454  39.429-245.865  1.00311.53           O
ATOM    222  C   HYP A  32     -31.234  42.192-243.277  1.00311.53           C
ATOM    223  O   HYP A  32     -31.323  43.300-243.798  1.00311.53           O
ATOM    224  N   GLY A  33     -30.670  41.943-242.074  1.00 99.47           N
ATOM    225  CA  GLY A  33     -29.932  42.905-241.307  0.79 99.47           C
ATOM    226  C   GLY A  33     -29.626  42.237-240.004  1.00 99.47           C
ATOM    227  O   GLY A  33     -29.789  41.024-239.876  1.00 99.47           O
ATOM    228  N   ALA A  34     -29.182  43.002-238.986  1.00248.86           N
ATOM    229  CA  ALA A  34     -28.802  42.349-237.767  0.79248.86           C
ATOM    230  CB  ALA A  34     -27.270  42.344-237.572  1.00248.86           C
ATOM    231  C   ALA A  34     -29.441  43.028-236.576  1.00248.86           C
ATOM    232  O   ALA A  34     -29.994  44.121-236.664  1.00248.86           O
ATOM    233  N   HYP A  35     -29.402  42.304-235.479  1.00369.01           N
ATOM    234  CD  HYP A  35     -28.799  41.000-235.462  1.00369.01           C
ATOM    235  CA  HYP A  35     -29.825  42.581-234.139  0.79369.01           C
ATOM    236  CB  HYP A  35     -28.578  42.428-233.307  1.00369.01           C
ATOM    237  CG  HYP A  35     -27.996  41.224-234.134  1.00369.01           C
ATOM    238  OE  HYP A  35     -27.811  40.010-233.401  1.00369.01           O
ATOM    239  C   HYP A  35     -30.926  43.489-233.655  1.00369.01           C
ATOM    240  O   HYP A  35     -32.067  43.109-233.909  1.00369.01           O
ATOM    241  N   GLY A  36     -30.726  44.632-232.919  1.00 59.52           N
ATOM    242  CA  GLY A  36     -29.523  45.256-232.401  0.79 59.52           C
ATOM    243  C   GLY A  36     -29.399  45.033-230.900  1.00 59.52           C
ATOM    244  O   GLY A  36     -29.269  43.899-230.443  1.00 59.52           O
ATOM    245  N   PRO A  37     -29.445  46.110-230.120  1.00153.23           N
ATOM    246  CA  PRO A  37     -29.192  46.129-228.681  0.79153.23           C
ATOM    247  CD  PRO A  37     -30.142  47.311-230.553  1.00153.23           C
ATOM    248  CB  PRO A  37     -29.556  47.545-228.238  1.00153.23           C
ATOM    249  CG  PRO A  37     -30.617  47.982-229.257  1.00153.23           C
ATOM    250  C   PRO A  37     -30.020  45.126-227.941  1.00153.23           C
ATOM    251  O   PRO A  37     -31.020  44.665-228.484  1.00153.23           O
ATOM    252  N   GLN A  38     -29.580  44.721-226.724  1.00280.20           N
ATOM    253  CA  GLN A  38     -30.366  43.764-225.999  0.79280.20           C
ATOM    254  CB  GLN A  38     -29.966  42.297-226.214  1.00280.20           C
ATOM    255  CG  GLN A  38     -30.800  41.373-225.318  1.00280.20           C
ATOM    256  CD  GLN A  38     -30.384  39.929-225.549  1.00280.20           C
ATOM    257  OE1 GLN A  38     -29.676  39.339-224.736  1.00280.20           O
ATOM    258  NE2 GLN A  38     -30.838  39.341-226.686  1.00280.20           N
ATOM    259  C   GLN A  38     -30.297  43.931-224.531  1.00280.20           C
ATOM    260  O   GLN A  38     -29.254  44.213-223.944  1.00280.20           O
ATOM    261  N   GLY A  39     -31.480  43.745-223.923  1.00131.98           N
ATOM    262  CA  GLY A  39     -31.601  43.621-222.512  0.79131.98           C
ATOM    263  C   GLY A  39     -31.443  44.934-221.829  1.00131.98           C
ATOM    264  O   GLY A  39     -31.033  45.932-222.418  1.00131.98           O
ATOM    265  N   PHE A  40     -31.793  44.927-220.529  1.00154.35           N
ATOM    266  CA  PHE A  40     -31.636  46.071-219.689  0.82154.35           C
ATOM    267  CB  PHE A  40     -32.951  46.876-219.596  1.00154.35           C
ATOM    268  CG  PHE A  40     -32.815  48.079-218.723  1.00154.35           C
ATOM    269  CD1 PHE A  40     -32.306  49.250-219.236  1.00154.35           C
ATOM    270  CD2 PHE A  40     -33.200  48.044-217.402  1.00154.35           C
ATOM    271  CE1 PHE A  40     -32.181  50.369-218.445  1.00154.35           C
ATOM    272  CE2 PHE A  40     -33.079  49.161-216.607  1.00154.35           C
ATOM    273  CZ  PHE A  40     -32.569  50.325-217.129  1.00154.35           C
ATOM    274  C   PHE A  40     -31.281  45.535-218.337  1.00154.35           C
ATOM    275  O   PHE A  40     -32.164  45.367-217.499  1.00154.35           O
ATOM    276  N   GLN A  41     -29.964  45.299-218.107  1.00271.13           N
ATOM    277  CA  GLN A  41     -29.418  44.706-216.909  0.79271.13           C
ATOM    278  CB  GLN A  41     -29.166  45.673-215.732  1.00271.13           C
ATOM    279  CG  GLN A  41     -28.250  46.852-216.062  1.00271.13           C
ATOM    280  CD  GLN A  41     -29.110  47.888-216.764  1.00271.13           C
ATOM    281  OE1 GLN A  41     -28.623  48.719-217.530  1.00271.13           O
ATOM    282  NE2 GLN A  41     -30.437  47.838-216.474  1.00271.13           N
ATOM    283  C   GLN A  41     -30.353  43.656-216.398  1.00271.13           C
ATOM    284  O   GLN A  41     -31.137  43.073-217.146  1.00271.13           O
ATOM    285  N   GLY A  42     -30.260  43.357-215.090  1.00 68.52           N
ATOM    286  CA  GLY A  42     -31.159  42.407-214.513  0.79 68.52           C
ATOM    287  C   GLY A  42     -31.488  42.907-213.139  1.00 68.52           C
ATOM    288  O   GLY A  42     -30.659  43.520-212.467  1.00 68.52           O
ATOM    289  N   PRO A  43     -32.699  42.669-212.716  1.00215.57           N
ATOM    290  CA  PRO A  43     -33.099  43.124-211.406  0.83215.57           C
ATOM    291  CD  PRO A  43     -33.805  42.690-213.660  1.00215.57           C
ATOM    292  CB  PRO A  43     -34.629  43.131-211.445  1.00215.57           C
ATOM    293  CG  PRO A  43     -34.941  43.410-212.924  1.00215.57           C
ATOM    294  C   PRO A  43     -32.540  42.238-210.333  1.00215.57           C
ATOM    295  O   PRO A  43     -32.266  41.072-210.599  1.00215.57           O
ATOM    296  N   HYP A  44     -32.371  42.817-209.165  1.00299.67           N
ATOM    297  CD  HYP A  44     -32.555  44.227-208.958  1.00299.67           C
ATOM    298  CA  HYP A  44     -31.896  42.254-207.943  0.86299.67           C
ATOM    299  CB  HYP A  44     -30.918  43.317-207.383  1.00299.67           C
ATOM    300  CG  HYP A  44     -31.116  44.423-208.486  1.00299.67           C
ATOM    301  OE  HYP A  44     -30.194  44.248-209.564  1.00299.67           O
ATOM    302  C   HYP A  44     -31.413  40.836-207.885  1.00299.67           C
ATOM    303  O   HYP A  44     -30.683  40.375-208.762  1.00299.67           O
ATOM    304  N   GLY A  45     -31.823  40.142-206.807  1.00 82.52           N
ATOM    305  CA  GLY A  45     -31.370  38.823-206.475  0.79 82.52           C
ATOM    306  C   GLY A  45     -32.131  38.476-205.232  1.00 82.52           C
ATOM    307  O   GLY A  45     -33.012  39.233-204.829  1.00 82.52           O
ATOM    308  N   GLU A  46     -31.842  37.330-204.581  1.00233.49           N
ATOM    309  CA  GLU A  46     -32.603  37.057-203.396  1.00233.49           C
ATOM    310  CB  GLU A  46     -33.630  35.921-203.575  1.00233.49           C
ATOM    311  CG  GLU A  46     -33.065  34.642-204.193  1.00233.49           C
ATOM    312  CD  GLU A  46     -34.201  33.629-204.232  1.00233.49           C
ATOM    313  OE1 GLU A  46     -35.346  34.015-203.874  1.00233.49           O
ATOM    314  OE2 GLU A  46     -33.943  32.458-204.620  1.00233.49           O
ATOM    315  C   GLU A  46     -31.692  36.728-202.243  1.00233.49           C
ATOM    316  O   GLU A  46     -30.794  35.892-202.322  1.00233.49           O
ATOM    317  N   HYP A  47     -31.931  37.454-201.176  1.00327.00           N
ATOM    318  CD  HYP A  47     -32.813  38.586-201.189  1.00327.00           C
ATOM    319  CA  HYP A  47     -31.294  37.395-199.900  1.00327.00           C
ATOM    320  CB  HYP A  47     -31.088  38.881-199.525  1.00327.00           C
ATOM    321  CG  HYP A  47     -31.662  39.512-200.848  1.00327.00           C
ATOM    322  OE  HYP A  47     -30.710  39.425-201.911  1.00327.00           O
ATOM    323  C   HYP A  47     -30.106  36.518-199.723  1.00327.00           C
ATOM    324  O   HYP A  47     -28.996  36.922-200.064  1.00327.00           O
ATOM    325  N   GLY A  48     -30.337  35.324-199.146  1.00101.64           N
ATOM    326  CA  GLY A  48     -29.356  34.733-198.288  1.00101.64           C
ATOM    327  C   GLY A  48     -30.132  34.230-197.113  1.00101.64           C
ATOM    328  O   GLY A  48     -31.239  33.720-197.282  1.00101.64           O
ATOM    329  N   GLU A  49     -29.585  34.340-195.883  1.00244.39           N
ATOM    330  CA  GLU A  49     -30.353  33.828-194.786  1.00244.39           C
ATOM    331  CB  GLU A  49     -30.141  32.318-194.613  1.00244.39           C
ATOM    332  CG  GLU A  49     -31.047  31.679-193.562  1.00244.39           C
ATOM    333  CD  GLU A  49     -30.688  30.201-193.499  1.00244.39           C
ATOM    334  OE1 GLU A  49     -31.416  29.443-192.803  1.00244.39           O
ATOM    335  OE2 GLU A  49     -29.677  29.813-194.143  1.00244.39           O
ATOM    336  C   GLU A  49     -29.928  34.476-193.506  1.00244.39           C
ATOM    337  O   GLU A  49     -28.742  34.544-193.189  1.00244.39           O
ATOM    338  N   HYP A  50     -30.914  34.951-192.784  1.00356.13           N
ATOM    339  CD  HYP A  50     -32.272  35.008-193.288  1.00356.13           C
ATOM    340  CA  HYP A  50     -30.813  35.495-191.462  1.00356.13           C
ATOM    341  CB  HYP A  50     -32.120  36.216-191.180  1.00356.13           C
ATOM    342  CG  HYP A  50     -32.972  35.138-191.919  1.00356.13           C
ATOM    343  OE  HYP A  50     -32.911  33.904-191.199  1.00356.13           O
ATOM    344  C   HYP A  50     -29.538  36.112-191.007  1.00356.13           C
ATOM    345  O   HYP A  50     -28.776  36.654-191.805  1.00356.13           O
ATOM    346  N   GLY A  51     -29.322  36.039-189.688  1.00 85.12           N
ATOM    347  CA  GLY A  51     -28.017  36.106-189.124  1.00 85.12           C
ATOM    348  C   GLY A  51     -28.117  35.166-187.980  1.00 85.12           C
ATOM    349  O   GLY A  51     -29.217  34.921-187.488  1.00 85.12           O
ATOM    350  N   ALA A  52     -26.989  34.598-187.529  1.00222.19           N
ATOM    351  CA  ALA A  52     -27.098  33.700-186.424  1.00222.19           C
ATOM    352  CB  ALA A  52     -25.749  33.090-185.999  1.00222.19           C
ATOM    353  C   ALA A  52     -27.617  34.536-185.303  1.00222.19           C
ATOM    354  O   ALA A  52     -27.261  35.706-185.174  1.00222.19           O
ATOM    355  N   SER A  53     -28.488  33.953-184.467  1.00218.57           N
ATOM    356  CA  SER A  53     -29.100  34.715-183.426  1.00218.57           C
ATOM    357  CB  SER A  53     -30.553  34.471-182.979  1.00218.57           C
ATOM    358  OG  SER A  53     -30.613  33.320-182.148  1.00218.57           O
ATOM    359  C   SER A  53     -28.195  35.346-182.417  1.00218.57           C
ATOM    360  O   SER A  53     -26.985  35.121-182.417  1.00218.57           O
ATOM    361  N   GLY A  54     -28.788  36.184-181.540  1.00 52.31           N
ATOM    362  CA  GLY A  54     -28.044  36.906-180.544  1.00 52.31           C
ATOM    363  C   GLY A  54     -27.730  36.007-179.376  1.00 52.31           C
ATOM    364  O   GLY A  54     -28.309  34.941-179.180  1.00 52.31           O
ATOM    365  N   PRO A  55     -26.768  36.478-178.618  1.00325.87           N
ATOM    366  CA  PRO A  55     -26.222  35.854-177.430  0.79325.87           C
ATOM    367  CD  PRO A  55     -25.989  37.627-179.049  1.00325.87           C
ATOM    368  CB  PRO A  55     -25.140  36.823-176.951  1.00325.87           C
ATOM    369  CG  PRO A  55     -24.700  37.560-178.223  1.00325.87           C
ATOM    370  C   PRO A  55     -27.082  35.487-176.249  1.00325.87           C
ATOM    371  O   PRO A  55     -27.292  34.297-176.023  1.00325.87           O
ATOM    372  N   MET A  56     -27.581  36.485-175.490  1.00439.97           N
ATOM    373  CA  MET A  56     -28.259  36.205-174.249  0.97439.97           C
ATOM    374  CB  MET A  56     -27.984  34.931-173.422  1.00439.97           C
ATOM    375  CG  MET A  56     -26.881  35.170-172.383  1.00439.97           C
ATOM    376  SD  MET A  56     -26.197  33.660-171.641  1.00439.97           S
ATOM    377  CE  MET A  56     -25.255  33.243-173.135  1.00439.97           C
ATOM    378  C   MET A  56     -28.686  37.420-173.492  1.00439.97           C
ATOM    379  O   MET A  56     -28.468  38.545-173.938  1.00439.97           O
ATOM    380  N   GLY A  57     -29.303  37.224-172.307  1.00 78.68           N
ATOM    381  CA  GLY A  57     -29.687  38.345-171.497  0.86 78.68           C
ATOM    382  C   GLY A  57     -29.141  38.092-170.120  1.00 78.68           C
ATOM    383  O   GLY A  57     -28.864  36.950-169.758  1.00 78.68           O
ATOM    384  N   PRO A  58     -29.006  39.127-169.329  1.00113.20           N
ATOM    385  CA  PRO A  58     -28.423  39.004-168.016  0.79113.20           C
ATOM    386  CD  PRO A  58     -29.924  40.258-169.385  1.00113.20           C
ATOM    387  CB  PRO A  58     -28.492  40.414-167.447  1.00113.20           C
ATOM    388  CG  PRO A  58     -29.846  40.902-167.986  1.00113.20           C
ATOM    389  C   PRO A  58     -29.297  38.104-167.208  1.00113.20           C
ATOM    390  O   PRO A  58     -30.444  37.901-167.598  1.00113.20           O
ATOM    391  N   ARG A  59     -28.760  37.558-166.094  1.00155.57           N
ATOM    392  CA  ARG A  59     -29.485  36.655-165.241  0.79155.57           C
ATOM    393  CB  ARG A  59     -28.615  35.866-164.245  1.00155.57           C
ATOM    394  CG  ARG A  59     -27.829  36.751-163.275  1.00155.57           C
ATOM    395  CD  ARG A  59     -26.648  37.448-163.949  1.00155.57           C
ATOM    396  NE  ARG A  59     -25.907  38.239-162.928  1.00155.57           N
ATOM    397  CZ  ARG A  59     -24.801  38.935-163.322  1.00155.57           C
ATOM    398  NH1 ARG A  59     -24.454  38.925-164.641  1.00155.57           N
ATOM    399  NH2 ARG A  59     -24.050  39.627-162.415  1.00155.57           N
ATOM    400  C   ARG A  59     -30.448  37.433-164.409  1.00155.57           C
ATOM    401  O   ARG A  59     -30.478  38.663-164.435  1.00155.57           O
ATOM    402  N   GLY A  60     -31.280  36.695-163.648  1.00 30.14           N
ATOM    403  CA  GLY A  60     -32.288  37.291-162.822  0.93 30.14           C
ATOM    404  C   GLY A  60     -31.626  38.175-161.818  1.00 30.14           C
ATOM    405  O   GLY A  60     -30.512  37.949-161.350  1.00 30.14           O
ATOM    406  N   PRO A  61     -32.371  39.195-161.510  1.00195.38           N
ATOM    407  CA  PRO A  61     -31.892  40.156-160.559  1.00195.38           C
ATOM    408  CD  PRO A  61     -32.939  39.896-162.654  1.00195.38           C
ATOM    409  CB  PRO A  61     -31.930  41.543-161.201  1.00195.38           C
ATOM    410  CG  PRO A  61     -33.057  41.374-162.230  1.00195.38           C
ATOM    411  C   PRO A  61     -31.768  39.909-159.096  1.00195.38           C
ATOM    412  O   PRO A  61     -32.321  38.922-158.611  1.00195.38           O
ATOM    413  N   PRO A  62     -31.044  40.739-158.398  1.00105.42           N
ATOM    414  CA  PRO A  62     -30.875  40.584-156.980  1.00105.42           C
ATOM    415  CD  PRO A  62     -29.996  41.554-158.988  1.00105.42           C
ATOM    416  CB  PRO A  62     -29.699  41.500-156.613  1.00105.42           C
ATOM    417  CG  PRO A  62     -29.538  42.436-157.822  1.00105.42           C
ATOM    418  C   PRO A  62     -32.172  41.012-156.395  1.00105.42           C
ATOM    419  O   PRO A  62     -33.006  41.547-157.124  1.00105.42           O
ATOM    420  N   GLY A  63     -32.381  40.769-155.090  1.00 44.23           N
ATOM    421  CA  GLY A  63     -33.635  41.104-154.497  1.00 44.23           C
ATOM    422  C   GLY A  63     -33.443  41.118-153.012  1.00 44.23           C
ATOM    423  O   GLY A  63     -32.644  41.879-152.471  1.00 44.23           O
ATOM    424  N   PRO A  64     -34.189  40.280-152.357  1.00206.37           N
ATOM    425  CA  PRO A  64     -34.109  40.177-150.926  1.00206.37           C
ATOM    426  CD  PRO A  64     -35.506  39.908-152.852  1.00206.37           C
ATOM    427  CB  PRO A  64     -35.268  39.260-150.542  1.00206.37           C
ATOM    428  CG  PRO A  64     -36.334  39.597-151.594  1.00206.37           C
ATOM    429  C   PRO A  64     -32.781  39.599-150.576  1.00206.37           C
ATOM    430  O   PRO A  64     -32.029  39.214-151.471  1.00206.37           O
ATOM    431  N   HYP A  65     -32.490  39.553-149.309  1.00295.47           N
ATOM    432  CD  HYP A  65     -33.318  40.081-148.271  1.00295.47           C
ATOM    433  CA  HYP A  65     -31.263  39.103-148.766  0.96295.47           C
ATOM    434  CB  HYP A  65     -30.964  40.117-147.633  1.00295.47           C
ATOM    435  CG  HYP A  65     -32.212  41.055-147.857  1.00295.47           C
ATOM    436  OE  HYP A  65     -31.941  41.990-148.906  1.00295.47           O
ATOM    437  C   HYP A  65     -31.283  37.647-148.450  1.00295.47           C
ATOM    438  O   HYP A  65     -31.288  36.847-149.383  1.00295.47           O
ATOM    439  N   GLY A  66     -31.277  37.261-147.167  1.00 56.03           N
ATOM    440  CA  GLY A  66     -31.083  35.873-146.883  0.79 56.03           C
ATOM    441  C   GLY A  66     -31.838  35.580-145.635  1.00 56.03           C
ATOM    442  O   GLY A  66     -32.800  36.274-145.303  1.00 56.03           O
ATOM    443  N   LYS A  67     -31.429  34.527-144.906  1.00239.47           N
ATOM    444  CA  LYS A  67     -32.138  34.233-143.702  0.92239.47           C
ATOM    445  CB  LYS A  67     -32.485  32.745-143.493  1.00239.47           C
ATOM    446  CG  LYS A  67     -33.572  32.573-142.424  1.00239.47           C
ATOM    447  CD  LYS A  67     -34.249  31.205-142.402  1.00239.47           C
ATOM    448  CE  LYS A  67     -35.317  31.124-141.307  1.00239.47           C
ATOM    449  NZ  LYS A  67     -36.433  30.256-141.738  1.00239.47           N
ATOM    450  C   LYS A  67     -31.302  34.745-142.577  1.00239.47           C
ATOM    451  O   LYS A  67     -30.575  35.723-142.732  1.00239.47           O
ATOM    452  N   ASN A  68     -31.431  34.142-141.385  1.00269.36           N
ATOM    453  CA  ASN A  68     -30.672  34.584-140.262  0.88269.36           C
ATOM    454  CB  ASN A  68     -31.529  35.375-139.258  1.00269.36           C
ATOM    455  CG  ASN A  68     -32.733  34.532-138.861  1.00269.36           C
ATOM    456  OD1 ASN A  68     -32.601  33.450-138.294  1.00269.36           O
ATOM    457  ND2 ASN A  68     -33.951  35.056-139.173  1.00269.36           N
ATOM    458  C   ASN A  68     -30.145  33.351-139.594  1.00269.36           C
ATOM    459  O   ASN A  68     -30.772  32.295-139.637  1.00269.36           O
ATOM    460  N   GLY A  69     -28.958  33.456-138.965  1.00 74.74           N
ATOM    461  CA  GLY A  69     -28.346  32.311-138.353  0.79 74.74           C
ATOM    462  C   GLY A  69     -28.645  32.313-136.894  1.00 74.74           C
ATOM    463  O   GLY A  69     -29.727  32.705-136.460  1.00 74.74           O
ATOM    464  N   ASP A  70     -27.653  31.869-136.098  1.00216.51           N
ATOM    465  CA  ASP A  70     -27.853  31.713-134.691  0.88216.51           C
ATOM    466  CB  ASP A  70     -26.648  31.119-133.941  1.00216.51           C
ATOM    467  CG  ASP A  70     -27.091  30.844-132.510  1.00216.51           C
ATOM    468  OD1 ASP A  70     -28.197  30.264-132.340  1.00216.51           O
ATOM    469  OD2 ASP A  70     -26.345  31.226-131.570  1.00216.51           O
ATOM    470  C   ASP A  70     -28.155  33.029-134.077  1.00216.51           C
ATOM    471  O   ASP A  70     -27.798  34.089-134.588  1.00216.51           O
ATOM    472  N   ASP A  71     -28.865  32.950-132.941  1.00123.17           N
ATOM    473  CA  ASP A  71     -29.297  34.097-132.219  0.79123.17           C
ATOM    474  CB  ASP A  71     -30.595  33.802-131.456  1.00123.17           C
ATOM    475  CG  ASP A  71     -31.625  33.377-132.497  1.00123.17           C
ATOM    476  OD1 ASP A  71     -31.824  34.139-133.480  1.00123.17           O
ATOM    477  OD2 ASP A  71     -32.214  32.276-132.327  1.00123.17           O
ATOM    478  C   ASP A  71     -28.223  34.421-131.230  1.00123.17           C
ATOM    479  O   ASP A  71     -27.165  34.927-131.598  1.00123.17           O
ATOM    480  N   GLY A  72     -28.468  34.130-129.936  1.00 75.22           N
ATOM    481  CA  GLY A  72     -27.482  34.460-128.947  0.86 75.22           C
ATOM    482  C   GLY A  72     -27.423  33.364-127.926  1.00 75.22           C
ATOM    483  O   GLY A  72     -28.030  32.307-128.085  1.00 75.22           O
ATOM    484  N   GLU A  73     -26.664  33.615-126.835  1.00257.28           N
ATOM    485  CA  GLU A  73     -26.456  32.637-125.805  0.97257.28           C
ATOM    486  CB  GLU A  73     -24.995  32.184-125.689  1.00257.28           C
ATOM    487  CG  GLU A  73     -24.083  33.369-125.380  1.00257.28           C
ATOM    488  CD  GLU A  73     -22.642  32.889-125.333  1.00257.28           C
ATOM    489  OE1 GLU A  73     -22.345  31.971-124.523  1.00257.28           O
ATOM    490  OE2 GLU A  73     -21.818  33.435-126.116  1.00257.28           O
ATOM    491  C   GLU A  73     -26.795  33.240-124.471  1.00257.28           C
ATOM    492  O   GLU A  73     -27.224  34.389-124.381  1.00257.28           O
ATOM    493  N   ALA A  74     -26.615  32.439-123.396  1.00225.05           N
ATOM    494  CA  ALA A  74     -26.911  32.853-122.051  0.89225.05           C
ATOM    495  CB  ALA A  74     -26.759  31.717-121.020  1.00225.05           C
ATOM    496  C   ALA A  74     -25.981  33.956-121.650  1.00225.05           C
ATOM    497  O   ALA A  74     -24.827  34.002-122.074  1.00225.05           O
ATOM    498  N   GLY A  75     -26.494  34.888-120.816  1.00 79.22           N
ATOM    499  CA  GLY A  75     -25.731  36.034-120.398  0.79 79.22           C
ATOM    500  C   GLY A  75     -25.324  35.911-118.960  1.00 79.22           C
ATOM    501  O   GLY A  75     -25.011  34.831-118.462  1.00 79.22           O
ATOM    502  N   LYS A  76     -25.338  37.074-118.273  1.00306.34           N
ATOM    503  CA  LYS A  76     -24.948  37.228-116.902  0.79306.34           C
ATOM    504  CB  LYS A  76     -24.450  38.594-116.374  1.00306.34           C
ATOM    505  CG  LYS A  76     -25.495  39.694-116.576  1.00306.34           C
ATOM    506  CD  LYS A  76     -25.187  40.986-115.818  1.00306.34           C
ATOM    507  CE  LYS A  76     -26.155  42.124-116.158  1.00306.34           C
ATOM    508  NZ  LYS A  76     -25.892  43.295-115.292  1.00306.34           N
ATOM    509  C   LYS A  76     -25.522  36.271-115.911  1.00306.34           C
ATOM    510  O   LYS A  76     -26.529  35.614-116.169  1.00306.34           O
ATOM    511  N   PRO A  77     -24.875  36.156-114.779  1.00211.93           N
ATOM    512  CA  PRO A  77     -25.338  35.259-113.756  0.79211.93           C
ATOM    513  CD  PRO A  77     -23.441  36.402-114.678  1.00211.93           C
ATOM    514  CB  PRO A  77     -24.235  35.265-112.700  1.00211.93           C
ATOM    515  CG  PRO A  77     -22.959  35.513-113.521  1.00211.93           C
ATOM    516  C   PRO A  77     -26.626  35.799-113.243  1.00211.93           C
ATOM    517  O   PRO A  77     -26.819  37.014-113.290  1.00211.93           O
ATOM    518  N   GLY A  78     -27.537  34.924-112.783  1.00 37.42           N
ATOM    519  CA  GLY A  78     -28.712  35.460-112.178  0.79 37.42           C
ATOM    520  C   GLY A  78     -28.141  36.071-110.943  1.00 37.42           C
ATOM    521  O   GLY A  78     -27.080  35.647-110.488  1.00 37.42           O
ATOM    522  N   ARG A  79     -28.797  37.081-110.350  1.00 88.25           N
ATOM    523  CA  ARG A  79     -28.139  37.703-109.241  0.96 88.25           C
ATOM    524  CB  ARG A  79     -28.514  39.185-109.051  1.00 88.25           C
ATOM    525  CG  ARG A  79     -28.003  40.108-110.163  1.00 88.25           C
ATOM    526  CD  ARG A  79     -28.343  41.573-109.872  1.00 88.25           C
ATOM    527  NE  ARG A  79     -27.734  42.449-110.913  1.00 88.25           N
ATOM    528  CZ  ARG A  79     -27.389  43.727-110.579  1.00 88.25           C
ATOM    529  NH1 ARG A  79     -27.579  44.160-109.299  1.00 88.25           N
ATOM    530  NH2 ARG A  79     -26.854  44.573-111.508  1.00 88.25           N
ATOM    531  C   ARG A  79     -28.466  36.984-107.963  1.00 88.25           C
ATOM    532  O   ARG A  79     -29.623  36.690-107.667  1.00 88.25           O
ATOM    533  N   HYP A  80     -27.403  36.710-107.234  1.00293.17           N
ATOM    534  CD  HYP A  80     -26.070  36.886-107.741  1.00293.17           C
ATOM    535  CA  HYP A  80     -27.313  36.106-105.936  0.88293.17           C
ATOM    536  CB  HYP A  80     -26.105  35.142-106.051  1.00293.17           C
ATOM    537  CG  HYP A  80     -25.742  35.411-107.555  1.00293.17           C
ATOM    538  OE  HYP A  80     -24.381  35.116-107.876  1.00293.17           O
ATOM    539  C   HYP A  80     -28.519  35.497-105.307  1.00293.17           C
ATOM    540  O   HYP A  80     -29.317  34.844-105.977  1.00293.17           O
ATOM    541  N   GLY A  81     -28.620  35.683-103.980  1.00 68.22           N
ATOM    542  CA  GLY A  81     -29.774  35.287-103.240  0.86 68.22           C
ATOM    543  C   GLY A  81     -29.933  36.310-102.176  1.00 68.22           C
ATOM    544  O   GLY A  81     -28.956  36.865-101.676  1.00 68.22           O
ATOM    545  N   GLU A  82     -31.191  36.581-101.799  1.00179.55           N
ATOM    546  CA  GLU A  82     -31.448  37.518-100.757  0.97179.55           C
ATOM    547  CB  GLU A  82     -32.938  37.826-100.566  1.00179.55           C
ATOM    548  CG  GLU A  82     -33.530  38.649-101.708  1.00179.55           C
ATOM    549  CD  GLU A  82     -35.043  38.625-101.551  1.00179.55           C
ATOM    550  OE1 GLU A  82     -35.665  39.720-101.564  1.00179.55           O
ATOM    551  OE2 GLU A  82     -35.598  37.501-101.424  1.00179.55           O
ATOM    552  C   GLU A  82     -30.978  36.861 -99.514  1.00179.55           C
ATOM    553  O   GLU A  82     -30.743  35.654 -99.478  1.00179.55           O
ATOM    554  N   ARG A  83     -30.798  37.669 -98.465  1.00999.99           N
ATOM    555  CA  ARG A  83     -30.335  37.158 -97.223  0.89999.99           C
ATOM    556  CB  ARG A  83     -29.362  37.981 -96.368  1.00999.99           C
ATOM    557  CG  ARG A  83     -28.331  38.690 -97.243  1.00999.99           C
ATOM    558  CD  ARG A  83     -27.461  39.647 -96.436  1.00999.99           C
ATOM    559  NE  ARG A  83     -28.386  40.406 -95.548  1.00999.99           N
ATOM    560  CZ  ARG A  83     -29.087  41.485 -96.003  1.00999.99           C
ATOM    561  NH1 ARG A  83     -28.931  41.934 -97.283  1.00999.99           N
ATOM    562  NH2 ARG A  83     -29.965  42.108 -95.163  1.00999.99           N
ATOM    563  C   ARG A  83     -31.262  36.203 -96.549  1.00999.99           C
ATOM    564  O   ARG A  83     -32.407  36.050 -96.973  1.00999.99           O
ATOM    565  N   GLY A  84     -30.802  35.505 -95.493  1.00 59.62           N
ATOM    566  CA  GLY A  84     -31.706  34.585 -94.870  0.79 59.62           C
ATOM    567  C   GLY A  84     -31.623  34.724 -93.379  1.00 59.62           C
ATOM    568  O   GLY A  84     -30.546  34.819 -92.792  1.00 59.62           O
ATOM    569  N   PRO A  85     -32.778  34.762 -92.768  1.00146.74           N
ATOM    570  CA  PRO A  85     -32.839  34.886 -91.331  0.83146.74           C
ATOM    571  CD  PRO A  85     -33.903  35.430 -93.400  1.00146.74           C
ATOM    572  CB  PRO A  85     -34.264  35.383 -91.029  1.00146.74           C
ATOM    573  CG  PRO A  85     -35.021  35.278 -92.367  1.00146.74           C
ATOM    574  C   PRO A  85     -32.517  33.589 -90.645  1.00146.74           C
ATOM    575  O   PRO A  85     -32.974  32.532 -91.079  1.00146.74           O
ATOM    576  N   HYP A  86     -31.708  33.682 -89.622  1.00333.64           N
ATOM    577  CD  HYP A  86     -30.956  34.899 -89.366  1.00333.64           C
ATOM    578  CA  HYP A  86     -31.375  32.643 -88.695  0.89333.64           C
ATOM    579  CB  HYP A  86     -30.145  33.094 -87.924  1.00333.64           C
ATOM    580  CG  HYP A  86     -30.575  34.595 -87.898  1.00333.64           C
ATOM    581  OE  HYP A  86     -31.684  34.781 -87.014  1.00333.64           O
ATOM    582  C   HYP A  86     -31.506  31.188 -89.055  1.00333.64           C
ATOM    583  O   HYP A  86     -30.856  30.755 -90.007  1.00333.64           O
ATOM    584  N   GLY A  87     -32.320  30.411 -88.292  1.00 67.90           N
ATOM    585  CA  GLY A  87     -32.183  28.974 -88.312  0.86 67.90           C
ATOM    586  C   GLY A  87     -33.140  28.355 -87.322  1.00 67.90           C
ATOM    587  O   GLY A  87     -34.289  28.768 -87.174  1.00 67.90           O
ATOM    588  N   PRO A  88     -32.648  27.317 -86.682  1.00137.10           N
ATOM    589  CA  PRO A  88     -33.339  26.529 -85.672  1.00137.10           C
ATOM    590  CD  PRO A  88     -31.439  26.663 -87.152  1.00137.10           C
ATOM    591  CB  PRO A  88     -32.512  25.249 -85.544  1.00137.10           C
ATOM    592  CG  PRO A  88     -31.117  25.640 -86.059  1.00137.10           C
ATOM    593  C   PRO A  88     -33.350  27.310 -84.398  1.00137.10           C
ATOM    594  O   PRO A  88     -32.855  28.433 -84.380  1.00137.10           O
ATOM    595  N   GLN A  89     -33.951  26.763 -83.327  1.00242.10           N
ATOM    596  CA  GLN A  89     -33.962  27.488 -82.092  1.00242.10           C
ATOM    597  CB  GLN A  89     -35.229  27.305 -81.246  1.00242.10           C
ATOM    598  CG  GLN A  89     -36.536  27.560 -81.992  1.00242.10           C
ATOM    599  CD  GLN A  89     -37.593  27.770 -80.918  1.00242.10           C
ATOM    600  OE1 GLN A  89     -37.265  27.926 -79.742  1.00242.10           O
ATOM    601  NE2 GLN A  89     -38.890  27.802 -81.323  1.00242.10           N
ATOM    602  C   GLN A  89     -32.861  26.940 -81.270  1.00242.10           C
ATOM    603  O   GLN A  89     -32.144  26.030 -81.685  1.00242.10           O
ATOM    604  N   GLY A  90     -32.687  27.519 -80.074  1.00 65.88           N
ATOM    605  CA  GLY A  90     -31.700  27.010 -79.184  0.86 65.88           C
ATOM    606  C   GLY A  90     -32.377  25.944 -78.388  1.00 65.88           C
ATOM    607  O   GLY A  90     -33.523  25.583 -78.651  1.00 65.88           O
ATOM    608  N   ALA A  91     -31.652  25.401 -77.396  1.00180.36           N
ATOM    609  CA  ALA A  91     -32.174  24.387 -76.530  0.79180.36           C
ATOM    610  CB  ALA A  91     -31.124  23.363 -76.082  1.00180.36           C
ATOM    611  C   ALA A  91     -32.688  25.061 -75.289  1.00180.36           C
ATOM    612  O   ALA A  91     -32.628  26.283 -75.159  1.00180.36           O
ATOM    613  N   ARG A  92     -33.232  24.257 -74.352  1.00999.99           N
ATOM    614  CA  ARG A  92     -33.731  24.753 -73.098  0.85999.99           C
ATOM    615  CB  ARG A  92     -34.444  23.685 -72.241  1.00999.99           C
ATOM    616  CG  ARG A  92     -35.851  23.289 -72.711  1.00999.99           C
ATOM    617  CD  ARG A  92     -36.860  24.436 -72.578  1.00999.99           C
ATOM    618  NE  ARG A  92     -38.238  23.867 -72.650  1.00999.99           N
ATOM    619  CZ  ARG A  92     -39.014  24.014 -73.763  1.00999.99           C
ATOM    620  NH1 ARG A  92     -38.548  24.695 -74.850  1.00999.99           N
ATOM    621  NH2 ARG A  92     -40.272  23.486 -73.779  1.00999.99           N
ATOM    622  C   ARG A  92     -32.569  25.250 -72.285  1.00999.99           C
ATOM    623  O   ARG A  92     -31.414  24.966 -72.595  1.00999.99           O
ATOM    624  N   GLY A  93     -32.871  26.033 -71.221  1.00 46.93           N
ATOM    625  CA  GLY A  93     -31.855  26.690 -70.440  0.79 46.93           C
ATOM    626  C   GLY A  93     -31.413  25.901 -69.250  1.00 46.93           C
ATOM    627  O   GLY A  93     -31.710  24.717 -69.090  1.00 46.93           O
ATOM    628  N   LEU A  94     -30.655  26.615 -68.391  1.00300.95           N
ATOM    629  CA  LEU A  94     -30.042  26.121 -67.193  0.79300.95           C
ATOM    630  CB  LEU A  94     -28.505  26.024 -67.133  1.00300.95           C
ATOM    631  CG  LEU A  94     -28.010  24.883 -68.035  1.00300.95           C
ATOM    632  CD1 LEU A  94     -28.666  23.520 -67.767  1.00300.95           C
ATOM    633  CD2 LEU A  94     -27.392  25.285 -69.378  1.00300.95           C
ATOM    634  C   LEU A  94     -30.886  26.143 -65.953  1.00300.95           C
ATOM    635  O   LEU A  94     -32.011  26.636 -66.017  1.00300.95           O
ATOM    636  N   HYP A  95     -30.454  25.631 -64.820  1.00292.52           N
ATOM    637  CD  HYP A  95     -29.281  24.838 -64.586  1.00292.52           C
ATOM    638  CA  HYP A  95     -31.218  25.668 -63.637  0.79292.52           C
ATOM    639  CB  HYP A  95     -31.042  24.267 -63.004  1.00292.52           C
ATOM    640  CG  HYP A  95     -30.129  23.652 -64.128  1.00292.52           C
ATOM    641  OE  HYP A  95     -29.341  22.545 -63.685  1.00292.52           O
ATOM    642  C   HYP A  95     -30.910  26.884 -62.831  1.00292.52           C
ATOM    643  O   HYP A  95     -29.764  27.332 -62.823  1.00292.52           O
ATOM    644  N   GLY A  96     -31.946  27.452 -62.186  1.00 28.39           N
ATOM    645  CA  GLY A  96     -31.936  28.854 -61.904  0.79 28.39           C
ATOM    646  C   GLY A  96     -31.288  29.080 -60.578  1.00 28.39           C
ATOM    647  O   GLY A  96     -30.717  28.175 -59.974  1.00 28.39           O
ATOM    648  N   THR A  97     -31.383  30.336 -60.104  1.00185.82           N
ATOM    649  CA  THR A  97     -30.837  30.736 -58.849  0.79185.82           C
ATOM    650  CB  THR A  97     -30.775  32.242 -58.706  1.00185.82           C
ATOM    651  OG1 THR A  97     -29.943  32.912 -59.641  1.00185.82           O
ATOM    652  CG2 THR A  97     -31.085  32.910 -57.355  1.00185.82           C
ATOM    653  C   THR A  97     -31.700  30.188 -57.759  1.00185.82           C
ATOM    654  O   THR A  97     -32.792  29.679 -58.005  1.00185.82           O
ATOM    655  N   ALA A  98     -31.199  30.265 -56.509  1.00311.18           N
ATOM    656  CA  ALA A  98     -31.893  29.721 -55.380  0.79311.18           C
ATOM    657  CB  ALA A  98     -31.564  28.313 -54.854  1.00311.18           C
ATOM    658  C   ALA A  98     -32.502  30.688 -54.411  1.00311.18           C
ATOM    659  O   ALA A  98     -32.035  31.816 -54.266  1.00311.18           O
ATOM    660  N   GLY A  99     -33.589  30.261 -53.732  1.00 66.32           N
ATOM    661  CA  GLY A  99     -34.227  31.098 -52.754  0.79 66.32           C
ATOM    662  C   GLY A  99     -33.330  31.125 -51.531  1.00 66.32           C
ATOM    663  O   GLY A  99     -32.600  30.172 -51.281  1.00 66.32           O
ATOM    664  N   LEU A 100     -33.325  32.241 -50.759  1.00306.11           N
ATOM    665  CA  LEU A 100     -32.423  32.393 -49.633  0.79306.11           C
ATOM    666  CB  LEU A 100     -32.276  33.882 -49.280  1.00306.11           C
ATOM    667  CG  LEU A 100     -31.141  34.178 -48.280  1.00306.11           C
ATOM    668  CD1 LEU A 100     -29.722  33.794 -48.729  1.00306.11           C
ATOM    669  CD2 LEU A 100     -31.386  35.289 -47.251  1.00306.11           C
ATOM    670  C   LEU A 100     -32.769  31.591 -48.379  1.00306.11           C
ATOM    671  O   LEU A 100     -31.948  30.815 -47.891  1.00306.11           O
ATOM    672  N   HYP A 101     -33.963  31.752 -47.859  1.00342.23           N
ATOM    673  CD  HYP A 101     -34.887  32.713 -48.393  1.00342.23           C
ATOM    674  CA  HYP A 101     -34.563  31.152 -46.690  0.79342.23           C
ATOM    675  CB  HYP A 101     -35.337  32.320 -46.026  1.00342.23           C
ATOM    676  CG  HYP A 101     -35.010  33.453 -47.061  1.00342.23           C
ATOM    677  OE  HYP A 101     -33.803  34.123 -46.699  1.00342.23           O
ATOM    678  C   HYP A 101     -33.950  30.266 -45.729  1.00342.23           C
ATOM    679  O   HYP A 101     -32.751  30.285 -45.461  1.00342.23           O
ATOM    680  N   GLY A 102     -34.895  29.497 -45.186  1.00149.41           N
ATOM    681  CA  GLY A 102     -34.800  29.097 -43.850  0.86149.41           C
ATOM    682  C   GLY A 102     -35.537  30.102 -43.017  1.00149.41           C
ATOM    683  O   GLY A 102     -35.515  31.301 -43.292  1.00149.41           O
ATOM    684  N   MET A 103     -36.202  29.610 -41.957  1.00326.64           N
ATOM    685  CA  MET A 103     -36.876  30.433 -40.992  0.97326.64           C
ATOM    686  CB  MET A 103     -38.273  29.900 -40.594  1.00326.64           C
ATOM    687  CG  MET A 103     -38.966  30.632 -39.432  1.00326.64           C
ATOM    688  SD  MET A 103     -40.587  29.891 -39.040  1.00326.64           S
ATOM    689  CE  MET A 103     -41.186  31.086 -37.806  1.00326.64           C
ATOM    690  C   MET A 103     -36.019  30.315 -39.789  1.00326.64           C
ATOM    691  O   MET A 103     -35.125  29.474 -39.720  1.00326.64           O
ATOM    692  N   LYS A 104     -36.259  31.189 -38.815  1.00403.87           N
ATOM    693  CA  LYS A 104     -35.547  31.150 -37.587  0.79403.87           C
ATOM    694  CB  LYS A 104     -34.928  32.474 -37.064  1.00403.87           C
ATOM    695  CG  LYS A 104     -34.397  32.492 -35.629  1.00403.87           C
ATOM    696  CD  LYS A 104     -33.032  31.841 -35.413  1.00403.87           C
ATOM    697  CE  LYS A 104     -32.567  32.016 -33.967  1.00403.87           C
ATOM    698  NZ  LYS A 104     -32.509  33.459 -33.639  1.00403.87           N
ATOM    699  C   LYS A 104     -36.004  30.065 -36.651  1.00403.87           C
ATOM    700  O   LYS A 104     -37.056  29.468 -36.871  1.00403.87           O
ATOM    701  N   GLY A 105     -35.232  29.763 -35.589  1.00 39.18           N
ATOM    702  CA  GLY A 105     -35.630  28.744 -34.659  0.93 39.18           C
ATOM    703  C   GLY A 105     -36.687  29.330 -33.789  1.00 39.18           C
ATOM    704  O   GLY A 105     -37.096  30.476 -33.973  1.00 39.18           O
ATOM    705  N   HIS A 106     -37.172  28.538 -32.816  1.00103.16           N
ATOM    706  CA  HIS A 106     -38.176  29.038 -31.934  1.00103.16           C
ATOM    707  ND1 HIS A 106     -41.901  28.438 -31.169  1.00103.16           N
ATOM    708  CG  HIS A 106     -40.640  28.967 -31.337  1.00103.16           C
ATOM    709  CB  HIS A 106     -39.475  28.209 -31.910  1.00103.16           C
ATOM    710  NE2 HIS A 106     -42.020  30.565 -30.535  1.00103.16           N
ATOM    711  CD2 HIS A 106     -40.731  30.268 -30.944  1.00103.16           C
ATOM    712  CE1 HIS A 106     -42.686  29.435 -30.689  1.00103.16           C
ATOM    713  C   HIS A 106     -37.556  28.972 -30.574  1.00103.16           C
ATOM    714  O   HIS A 106     -36.332  28.987 -30.449  1.00103.16           O
ATOM    715  N   ARG A 107     -38.377  28.924 -29.512  1.00999.99           N
ATOM    716  CA  ARG A 107     -37.822  28.842 -28.195  0.92999.99           C
ATOM    717  CB  ARG A 107     -38.225  29.801 -27.052  1.00999.99           C
ATOM    718  CG  ARG A 107     -39.693  29.650 -26.638  1.00999.99           C
ATOM    719  CD  ARG A 107     -40.048  30.407 -25.354  1.00999.99           C
ATOM    720  NE  ARG A 107     -41.516  30.263 -25.121  1.00999.99           N
ATOM    721  CZ  ARG A 107     -41.989  29.717 -23.961  1.00999.99           C
ATOM    722  NH1 ARG A 107     -41.129  29.243 -23.013  1.00999.99           N
ATOM    723  NH2 ARG A 107     -43.335  29.643 -23.746  1.00999.99           N
ATOM    724  C   ARG A 107     -37.328  27.510 -27.747  1.00999.99           C
ATOM    725  O   ARG A 107     -37.834  26.472 -28.169  1.00999.99           O
ATOM    726  N   GLY A 108     -36.297  27.515 -26.880  1.00 42.89           N
ATOM    727  CA  GLY A 108     -35.858  26.285 -26.293  1.00 42.89           C
ATOM    728  C   GLY A 108     -36.877  26.035 -25.212  1.00 42.89           C
ATOM    729  O   GLY A 108     -37.517  26.974 -24.742  1.00 42.89           O
ATOM    730  N   PHE A 109     -37.063  24.770 -24.788  1.00225.97           N
ATOM    731  CA  PHE A 109     -38.155  24.475 -23.897  0.81225.97           C
ATOM    732  CB  PHE A 109     -38.321  22.963 -23.681  1.00225.97           C
ATOM    733  CG  PHE A 109     -39.625  22.706 -23.003  1.00225.97           C
ATOM    734  CD1 PHE A 109     -39.763  22.855 -21.643  1.00225.97           C
ATOM    735  CD2 PHE A 109     -40.721  22.326 -23.746  1.00225.97           C
ATOM    736  CE1 PHE A 109     -40.972  22.614 -21.031  1.00225.97           C
ATOM    737  CE2 PHE A 109     -41.931  22.084 -23.139  1.00225.97           C
ATOM    738  CZ  PHE A 109     -42.058  22.226 -21.780  1.00225.97           C
ATOM    739  C   PHE A 109     -38.054  25.095 -22.529  1.00225.97           C
ATOM    740  O   PHE A 109     -38.894  25.920 -22.169  1.00225.97           O
ATOM    741  N   SER A 110     -37.013  24.730 -21.749  1.00337.75           N
ATOM    742  CA  SER A 110     -36.851  25.172 -20.384  0.79337.75           C
ATOM    743  CB  SER A 110     -37.886  26.042 -19.632  1.00337.75           C
ATOM    744  OG  SER A 110     -37.905  27.357 -20.164  1.00337.75           O
ATOM    745  C   SER A 110     -35.841  24.393 -19.604  1.00337.75           C
ATOM    746  O   SER A 110     -35.534  23.255 -19.952  1.00337.75           O
ATOM    747  N   GLY A 111     -35.278  24.985 -18.531  1.00 51.57           N
ATOM    748  CA  GLY A 111     -34.274  24.273 -17.793  0.93 51.57           C
ATOM    749  C   GLY A 111     -34.909  23.583 -16.628  1.00 51.57           C
ATOM    750  O   GLY A 111     -36.115  23.680 -16.410  1.00 51.57           O
ATOM    751  N   LEU A 112     -34.080  22.866 -15.837  1.00252.59           N
ATOM    752  CA  LEU A 112     -34.576  22.138 -14.703  0.85252.59           C
ATOM    753  CB  LEU A 112     -34.353  20.617 -14.793  1.00252.59           C
ATOM    754  CG  LEU A 112     -32.871  20.218 -14.975  1.00252.59           C
ATOM    755  CD1 LEU A 112     -32.253  20.490 -16.354  1.00252.59           C
ATOM    756  CD2 LEU A 112     -32.008  20.133 -13.708  1.00252.59           C
ATOM    757  C   LEU A 112     -33.863  22.594 -13.470  1.00252.59           C
ATOM    758  O   LEU A 112     -32.889  23.343 -13.533  1.00252.59           O
ATOM    759  N   ASP A 113     -34.377  22.156 -12.299  1.00267.47           N
ATOM    760  CA  ASP A 113     -33.809  22.518 -11.034  0.79267.47           C
ATOM    761  CB  ASP A 113     -34.625  23.615 -10.322  1.00267.47           C
ATOM    762  CG  ASP A 113     -36.080  23.170 -10.176  1.00267.47           C
ATOM    763  OD1 ASP A 113     -36.337  22.033  -9.699  1.00267.47           O
ATOM    764  OD2 ASP A 113     -36.962  23.978 -10.569  1.00267.47           O
ATOM    765  C   ASP A 113     -33.737  21.315 -10.155  1.00267.47           C
ATOM    766  O   ASP A 113     -34.513  20.371 -10.303  1.00267.47           O
ATOM    767  N   GLY A 114     -32.764  21.315  -9.224  1.00122.70           N
ATOM    768  CA  GLY A 114     -32.662  20.237  -8.290  0.79122.70           C
ATOM    769  C   GLY A 114     -31.856  20.734  -7.143  1.00122.70           C
ATOM    770  O   GLY A 114     -30.630  20.636  -7.135  1.00122.70           O
ATOM    771  N   ALA A 115     -32.546  21.296  -6.137  1.00257.02           N
ATOM    772  CA  ALA A 115     -31.870  21.720  -4.953  0.79257.02           C
ATOM    773  CB  ALA A 115     -31.188  23.093  -5.059  1.00257.02           C
ATOM    774  C   ALA A 115     -32.900  21.780  -3.897  1.00257.02           C
ATOM    775  O   ALA A 115     -34.028  22.216  -4.124  1.00257.02           O
ATOM    776  N   LYS A 116     -32.525  21.317  -2.703  1.00292.35           N
ATOM    777  CA  LYS A 116     -33.433  21.359  -1.612  0.79292.35           C
ATOM    778  CB  LYS A 116     -33.513  20.033  -0.826  1.00292.35           C
ATOM    779  CG  LYS A 116     -34.127  18.895  -1.643  1.00292.35           C
ATOM    780  CD  LYS A 116     -33.966  17.493  -1.036  1.00292.35           C
ATOM    781  CE  LYS A 116     -32.541  16.931  -1.095  1.00292.35           C
ATOM    782  NZ  LYS A 116     -31.828  17.138   0.185  1.00292.35           N
ATOM    783  C   LYS A 116     -32.862  22.373  -0.682  1.00292.35           C
ATOM    784  O   LYS A 116     -31.648  22.559  -0.625  1.00292.35           O
ATOM    785  N   GLY A 117     -33.729  23.066   0.068  1.00 72.43           N
ATOM    786  CA  GLY A 117     -33.246  24.035   0.995  0.79 72.43           C
ATOM    787  C   GLY A 117     -32.653  23.263   2.138  1.00 72.43           C
ATOM    788  O   GLY A 117     -32.591  22.035   2.091  1.00 72.43           O
ATOM    789  N   ASP A 118     -32.181  23.959   3.197  1.00212.70           N
ATOM    790  CA  ASP A 118     -31.513  23.264   4.264  0.79212.70           C
ATOM    791  CB  ASP A 118     -30.163  23.896   4.639  1.00212.70           C
ATOM    792  CG  ASP A 118     -29.269  23.868   3.409  1.00212.70           C
ATOM    793  OD1 ASP A 118     -28.647  24.924   3.113  1.00212.70           O
ATOM    794  OD2 ASP A 118     -29.193  22.798   2.749  1.00212.70           O
ATOM    795  C   ASP A 118     -32.344  23.279   5.521  1.00212.70           C
ATOM    796  O   ASP A 118     -33.436  23.842   5.564  1.00212.70           O
ATOM    797  N   ALA A 119     -31.817  22.607   6.577  1.00308.01           N
ATOM    798  CA  ALA A 119     -32.438  22.502   7.875  0.79308.01           C
ATOM    799  CB  ALA A 119     -32.887  21.139   8.439  1.00308.01           C
ATOM    800  C   ALA A 119     -32.202  23.610   8.857  1.00308.01           C
ATOM    801  O   ALA A 119     -31.247  24.375   8.729  1.00308.01           O
ATOM    802  N   GLY A 120     -33.085  23.717   9.875  1.00 61.67           N
ATOM    803  CA  GLY A 120     -32.970  24.742  10.879  1.00 61.67           C
ATOM    804  C   GLY A 120     -31.800  24.450  11.770  1.00 61.67           C
ATOM    805  O   GLY A 120     -31.494  23.309  12.112  1.00 61.67           O
ATOM    806  N   PRO A 121     -31.161  25.527  12.138  1.00136.92           N
ATOM    807  CA  PRO A 121     -30.000  25.579  12.991  0.50136.92           C
ATOM    808  CD  PRO A 121     -31.640  26.852  11.784  1.00136.92           C
ATOM    809  CB  PRO A 121     -29.504  27.013  12.874  1.00136.92           C
ATOM    810  CG  PRO A 121     -30.804  27.803  12.654  1.00136.92           C
ATOM    811  C   PRO A 121     -30.490  25.366  14.388  1.00136.92           C
ATOM    812  O   PRO A 121     -31.695  25.200  14.579  1.00136.92           O
ATOM    813  N   ALA A 122     -29.568  25.360  15.372  1.00213.54           N
ATOM    814  CA  ALA A 122     -29.965  25.191  16.737  0.32213.54           C
ATOM    815  CB  ALA A 122     -28.810  24.904  17.707  1.00213.54           C
ATOM    816  C   ALA A 122     -30.607  26.467  17.194  1.00213.54           C
ATOM    817  O   ALA A 122     -30.260  27.548  16.720  1.00213.54           O
ATOM    818  N   GLY A 123     -31.585  26.372  18.120  1.00 59.52           N
ATOM    819  CA  GLY A 123     -32.216  27.557  18.630  0.62 59.52           C
ATOM    820  C   GLY A 123     -31.578  27.902  19.943  1.00 59.52           C
ATOM    821  O   GLY A 123     -30.776  27.143  20.484  1.00 59.52           O
ATOM    822  N   PRO A 124     -31.920  29.058  20.454  1.00135.99           N
ATOM    823  CA  PRO A 124     -31.393  29.498  21.724  0.55135.99           C
ATOM    824  CD  PRO A 124     -32.235  30.187  19.595  1.00135.99           C
ATOM    825  CB  PRO A 124     -31.506  31.026  21.714  1.00135.99           C
ATOM    826  CG  PRO A 124     -32.484  31.340  20.573  1.00135.99           C
ATOM    827  C   PRO A 124     -32.218  28.840  22.788  1.00135.99           C
ATOM    828  O   PRO A 124     -33.139  28.098  22.445  1.00135.99           O
ATOM    829  N   LYS A 125     -31.900  29.089  24.077  1.00222.79           N
ATOM    830  CA  LYS A 125     -32.594  28.433  25.151  0.73222.79           C
ATOM    831  CB  LYS A 125     -32.220  28.925  26.559  1.00222.79           C
ATOM    832  CG  LYS A 125     -30.826  28.448  26.967  1.00222.79           C
ATOM    833  CD  LYS A 125     -30.402  28.908  28.362  1.00222.79           C
ATOM    834  CE  LYS A 125     -29.009  28.406  28.749  1.00222.79           C
ATOM    835  NZ  LYS A 125     -27.968  29.326  28.238  1.00222.79           N
ATOM    836  C   LYS A 125     -34.058  28.618  24.974  1.00222.79           C
ATOM    837  O   LYS A 125     -34.542  29.669  24.555  1.00222.79           O
ATOM    838  N   GLY A 126     -34.787  27.535  25.293  1.00 76.70           N
ATOM    839  CA  GLY A 126     -36.207  27.497  25.191  0.62 76.70           C
ATOM    840  C   GLY A 126     -36.706  27.954  26.507  1.00 76.70           C
ATOM    841  O   GLY A 126     -36.278  28.988  27.016  1.00 76.70           O
ATOM    842  N   GLU A 127     -37.643  27.199  27.099  1.00280.64           N
ATOM    843  CA  GLU A 127     -38.114  27.631  28.370  0.22280.64           C
ATOM    844  CB  GLU A 127     -39.602  27.567  28.754  1.00280.64           C
ATOM    845  CG  GLU A 127     -40.442  28.534  27.913  1.00280.64           C
ATOM    846  CD  GLU A 127     -41.871  28.511  28.428  1.00280.64           C
ATOM    847  OE1 GLU A 127     -42.795  28.253  27.612  1.00280.64           O
ATOM    848  OE2 GLU A 127     -42.057  28.762  29.650  1.00280.64           O
ATOM    849  C   GLU A 127     -37.033  27.808  29.378  1.00280.64           C
ATOM    850  O   GLU A 127     -36.009  27.128  29.311  1.00280.64           O
ATOM    851  N   HYP A 128     -37.196  28.715  30.296  1.00309.00           N
ATOM    852  CD  HYP A 128     -38.284  29.641  30.389  1.00309.00           C
ATOM    853  CA  HYP A 128     -36.218  29.013  31.272  0.50309.00           C
ATOM    854  CB  HYP A 128     -36.232  30.557  31.374  1.00309.00           C
ATOM    855  CG  HYP A 128     -37.323  30.832  30.270  1.00309.00           C
ATOM    856  OE  HYP A 128     -37.978  32.093  30.428  1.00309.00           O
ATOM    857  C   HYP A 128     -36.393  28.219  32.518  1.00309.00           C
ATOM    858  O   HYP A 128     -37.519  27.853  32.853  1.00309.00           O
ATOM    859  N   GLY A 129     -35.270  27.917  33.195  1.00 38.75           N
ATOM    860  CA  GLY A 129     -35.292  26.941  34.240  0.85 38.75           C
ATOM    861  C   GLY A 129     -36.116  27.488  35.333  1.00 38.75           C
ATOM    862  O   GLY A 129     -36.063  28.677  35.646  1.00 38.75           O
ATOM    863  N   SER A 130     -36.928  26.611  35.935  1.00136.19           N
ATOM    864  CA  SER A 130     -37.659  27.042  37.073  0.29136.19           C
ATOM    865  CB  SER A 130     -39.049  26.417  37.262  1.00136.19           C
ATOM    866  OG  SER A 130     -38.925  25.054  37.638  1.00136.19           O
ATOM    867  C   SER A 130     -36.820  26.586  38.211  1.00136.19           C
ATOM    868  O   SER A 130     -35.818  25.905  38.007  1.00136.19           O
ATOM    869  N   HYP A 131     -37.144  26.949  39.404  1.00341.34           N
ATOM    870  CD  HYP A 131     -38.197  27.893  39.728  1.00341.34           C
ATOM    871  CA  HYP A 131     -36.437  26.485  40.536  0.85341.34           C
ATOM    872  CB  HYP A 131     -36.853  27.331  41.730  1.00341.34           C
ATOM    873  CG  HYP A 131     -38.331  27.552  41.232  1.00341.34           C
ATOM    874  OE  HYP A 131     -39.156  26.405  41.451  1.00341.34           O
ATOM    875  C   HYP A 131     -36.881  25.081  40.767  1.00341.34           C
ATOM    876  O   HYP A 131     -37.858  24.648  40.158  1.00341.34           O
ATOM    877  N   GLY A 132     -36.170  24.355  41.646  1.00 43.13           N
ATOM    878  CA  GLY A 132     -36.686  23.120  42.139  0.85 43.13           C
ATOM    879  C   GLY A 132     -37.335  23.457  43.439  1.00 43.13           C
ATOM    880  O   GLY A 132     -37.811  24.575  43.638  1.00 43.13           O
ATOM    881  N   GLU A 133     -37.372  22.483  44.363  1.00232.64           N
ATOM    882  CA  GLU A 133     -37.947  22.706  45.655  0.15232.64           C
ATOM    883  CB  GLU A 133     -39.022  21.665  46.014  1.00232.64           C
ATOM    884  CG  GLU A 133     -38.481  20.235  45.995  1.00232.64           C
ATOM    885  CD  GLU A 133     -39.653  19.283  46.188  1.00232.64           C
ATOM    886  OE1 GLU A 133     -40.691  19.485  45.501  1.00232.64           O
ATOM    887  OE2 GLU A 133     -39.528  18.343  47.017  1.00232.64           O
ATOM    888  C   GLU A 133     -36.821  22.595  46.621  1.00232.64           C
ATOM    889  O   GLU A 133     -35.664  22.467  46.227  1.00232.64           O
ATOM    890  N   ASN A 134     -37.129  22.666  47.924  1.00304.22           N
ATOM    891  CA  ASN A 134     -36.094  22.574  48.904  0.85304.22           C
ATOM    892  CB  ASN A 134     -36.197  23.313  50.253  1.00304.22           C
ATOM    893  CG  ASN A 134     -37.445  22.800  50.961  1.00304.22           C
ATOM    894  OD1 ASN A 134     -38.561  22.965  50.470  1.00304.22           O
ATOM    895  ND2 ASN A 134     -37.259  22.149  52.139  1.00304.22           N
ATOM    896  C   ASN A 134     -35.197  21.399  48.788  1.00304.22           C
ATOM    897  O   ASN A 134     -35.529  20.400  48.151  1.00304.22           O
ATOM    898  N   GLY A 135     -34.007  21.520  49.392  1.00 74.42           N
ATOM    899  CA  GLY A 135     -33.039  20.475  49.336  0.62 74.42           C
ATOM    900  C   GLY A 135     -33.101  19.749  50.638  1.00 74.42           C
ATOM    901  O   GLY A 135     -34.069  19.045  50.927  1.00 74.42           O
ATOM    902  N   ALA A 136     -32.048  19.907  51.465  1.00216.49           N
ATOM    903  CA  ALA A 136     -31.947  19.115  52.651  0.15216.49           C
ATOM    904  CB  ALA A 136     -30.485  18.787  53.000  1.00216.49           C
ATOM    905  C   ALA A 136     -32.549  19.747  53.865  1.00216.49           C
ATOM    906  O   ALA A 136     -32.238  20.869  54.259  1.00216.49           O
ATOM    907  N   HYP A 137     -33.472  18.987  54.408  1.00322.55           N
ATOM    908  CD  HYP A 137     -34.170  17.955  53.691  1.00322.55           C
ATOM    909  CA  HYP A 137     -34.098  19.143  55.673  0.84322.55           C
ATOM    910  CB  HYP A 137     -35.609  18.950  55.409  1.00322.55           C
ATOM    911  CG  HYP A 137     -35.523  18.651  53.865  1.00322.55           C
ATOM    912  OE  HYP A 137     -35.580  19.867  53.116  1.00322.55           O
ATOM    913  C   HYP A 137     -33.679  20.295  56.521  1.00322.55           C
ATOM    914  O   HYP A 137     -33.990  21.440  56.198  1.00322.55           O
ATOM    915  N   GLY A 138     -32.975  19.979  57.628  1.00 88.53           N
ATOM    916  CA  GLY A 138     -32.619  20.958  58.608  0.85 88.53           C
ATOM    917  C   GLY A 138     -32.037  20.222  59.776  1.00 88.53           C
ATOM    918  O   GLY A 138     -31.974  18.994  59.784  1.00 88.53           O
ATOM    919  N   GLN A 139     -31.595  20.976  60.801  1.00338.45           N
ATOM    920  CA  GLN A 139     -31.001  20.396  61.970  0.30338.45           C
ATOM    921  CB  GLN A 139     -29.516  19.962  61.938  1.00338.45           C
ATOM    922  CG  GLN A 139     -28.939  19.437  63.251  1.00338.45           C
ATOM    923  CD  GLN A 139     -27.486  19.076  62.978  1.00338.45           C
ATOM    924  OE1 GLN A 139     -27.068  18.971  61.826  1.00338.45           O
ATOM    925  NE2 GLN A 139     -26.689  18.881  64.061  1.00338.45           N
ATOM    926  C   GLN A 139     -31.717  20.710  63.262  1.00338.45           C
ATOM    927  O   GLN A 139     -32.537  21.625  63.306  1.00338.45           O
ATOM    928  N   MET A 140     -31.440  19.954  64.348  1.00230.56           N
ATOM    929  CA  MET A 140     -32.138  20.128  65.599  0.45230.56           C
ATOM    930  CB  MET A 140     -32.028  18.894  66.508  1.00230.56           C
ATOM    931  CG  MET A 140     -32.592  17.641  65.832  1.00230.56           C
ATOM    932  SD  MET A 140     -32.565  16.163  66.888  1.00230.56           S
ATOM    933  CE  MET A 140     -33.809  16.825  68.034  1.00230.56           C
ATOM    934  C   MET A 140     -31.588  21.305  66.353  1.00230.56           C
ATOM    935  O   MET A 140     -30.448  21.719  66.143  1.00230.56           O
ATOM    936  N   GLY A 141     -32.425  21.888  67.245  1.00 67.10           N
ATOM    937  CA  GLY A 141     -32.047  23.042  68.023  0.83 67.10           C
ATOM    938  C   GLY A 141     -31.420  22.609  69.314  1.00 67.10           C
ATOM    939  O   GLY A 141     -31.681  21.524  69.829  1.00 67.10           O
ATOM    940  N   PRO A 142     -30.577  23.470  69.829  1.00349.89           N
ATOM    941  CA  PRO A 142     -29.927  23.141  71.065  0.27349.89           C
ATOM    942  CD  PRO A 142     -29.618  24.101  68.938  1.00349.89           C
ATOM    943  CB  PRO A 142     -28.453  23.531  70.979  1.00349.89           C
ATOM    944  CG  PRO A 142     -28.236  23.663  69.461  1.00349.89           C
ATOM    945  C   PRO A 142     -30.547  22.809  72.380  1.00349.89           C
ATOM    946  O   PRO A 142     -30.455  21.654  72.792  1.00349.89           O
ATOM    947  N   ARG A 143     -31.213  23.790  73.031  1.00999.99           N
ATOM    948  CA  ARG A 143     -31.758  23.556  74.341  0.68999.99           C
ATOM    949  CB  ARG A 143     -30.863  22.727  75.271  1.00999.99           C
ATOM    950  CG  ARG A 143     -29.515  23.428  75.457  1.00999.99           C
ATOM    951  CD  ARG A 143     -28.572  22.758  76.454  1.00999.99           C
ATOM    952  NE  ARG A 143     -27.286  23.507  76.391  1.00999.99           N
ATOM    953  CZ  ARG A 143     -26.168  22.880  75.922  1.00999.99           C
ATOM    954  NH1 ARG A 143     -26.220  21.548  75.629  1.00999.99           N
ATOM    955  NH2 ARG A 143     -25.007  23.576  75.742  1.00999.99           N
ATOM    956  C   ARG A 143     -31.826  24.866  75.056  1.00999.99           C
ATOM    957  O   ARG A 143     -31.768  25.939  74.457  1.00999.99           O
ATOM    958  N   GLY A 144     -31.945  24.765  76.396  1.00 54.48           N
ATOM    959  CA  GLY A 144     -31.948  25.891  77.284  0.84 54.48           C
ATOM    960  C   GLY A 144     -31.200  25.441  78.497  1.00 54.48           C
ATOM    961  O   GLY A 144     -30.894  24.257  78.625  1.00 54.48           O
ATOM    962  N   LEU A 145     -30.859  26.365  79.421  1.00205.94           N
ATOM    963  CA  LEU A 145     -30.204  25.918  80.616  0.55205.94           C
ATOM    964  CB  LEU A 145     -29.143  26.864  81.206  1.00205.94           C
ATOM    965  CG  LEU A 145     -27.816  26.802  80.421  1.00205.94           C
ATOM    966  CD1 LEU A 145     -27.754  27.475  79.043  1.00205.94           C
ATOM    967  CD2 LEU A 145     -26.551  26.447  81.217  1.00205.94           C
ATOM    968  C   LEU A 145     -31.261  25.674  81.638  1.00205.94           C
ATOM    969  O   LEU A 145     -32.298  26.335  81.701  1.00205.94           O
ATOM    970  N   HYP A 146     -30.971  24.687  82.432  1.00303.98           N
ATOM    971  CD  HYP A 146     -29.744  23.952  82.379  1.00303.98           C
ATOM    972  CA  HYP A 146     -31.851  24.085  83.365  0.62303.98           C
ATOM    973  CB  HYP A 146     -31.640  22.571  83.073  1.00303.98           C
ATOM    974  CG  HYP A 146     -30.492  22.677  81.996  1.00303.98           C
ATOM    975  OE  HYP A 146     -31.050  22.787  80.685  1.00303.98           O
ATOM    976  C   HYP A 146     -31.763  24.402  84.824  1.00303.98           C
ATOM    977  O   HYP A 146     -32.295  23.612  85.603  1.00303.98           O
ATOM    978  N   GLY A 147     -31.138  25.508  85.258  1.00 88.89           N
ATOM    979  CA  GLY A 147     -30.690  25.457  86.620  0.85 88.89           C
ATOM    980  C   GLY A 147     -31.573  26.242  87.543  1.00 88.89           C
ATOM    981  O   GLY A 147     -32.077  27.312  87.207  1.00 88.89           O
ATOM    982  N   GLU A 148     -31.765  25.677  88.758  1.00324.96           N
ATOM    983  CA  GLU A 148     -32.450  26.298  89.862  0.43324.96           C
ATOM    984  CB  GLU A 148     -33.983  26.252  89.772  1.00324.96           C
ATOM    985  CG  GLU A 148     -34.614  27.119  90.861  1.00324.96           C
ATOM    986  CD  GLU A 148     -33.962  28.492  90.755  1.00324.96           C
ATOM    987  OE1 GLU A 148     -34.062  29.122  89.668  1.00324.96           O
ATOM    988  OE2 GLU A 148     -33.336  28.923  91.760  1.00324.96           O
ATOM    989  C   GLU A 148     -31.961  25.531  91.043  1.00324.96           C
ATOM    990  O   GLU A 148     -31.476  24.410  90.892  1.00324.96           O
ATOM    991  N   ARG A 149     -32.050  26.100  92.254  1.00133.98           N
ATOM    992  CA  ARG A 149     -31.415  25.432  93.349  0.81133.98           C
ATOM    993  CB  ARG A 149     -30.336  26.347  93.949  1.00133.98           C
ATOM    994  CG  ARG A 149     -29.421  26.912  92.844  1.00133.98           C
ATOM    995  CD  ARG A 149     -28.441  25.900  92.240  1.00133.98           C
ATOM    996  NE  ARG A 149     -27.701  26.538  91.108  1.00133.98           N
ATOM    997  CZ  ARG A 149     -27.928  26.129  89.823  1.00133.98           C
ATOM    998  NH1 ARG A 149     -28.873  25.178  89.568  1.00133.98           N
ATOM    999  NH2 ARG A 149     -27.202  26.652  88.789  1.00133.98           N
ATOM   1000  C   ARG A 149     -32.463  25.084  94.379  1.00133.98           C
ATOM   1001  O   ARG A 149     -33.547  25.665  94.391  1.00133.98           O
ATOM   1002  N   GLY A 150     -32.169  24.092  95.254  1.00 44.93           N
ATOM   1003  CA  GLY A 150     -33.126  23.599  96.215  0.81 44.93           C
ATOM   1004  C   GLY A 150     -33.118  24.429  97.491  1.00 44.93           C
ATOM   1005  O   GLY A 150     -32.218  25.236  97.719  1.00 44.93           O
ATOM   1006  N   ARG A 151     -34.163  24.236  98.346  1.00999.99           N
ATOM   1007  CA  ARG A 151     -34.405  25.004  99.555  0.73999.99           C
ATOM   1008  CB  ARG A 151     -35.854  25.424  99.909  1.00999.99           C
ATOM   1009  CG  ARG A 151     -36.678  25.959  98.732  1.00999.99           C
ATOM   1010  CD  ARG A 151     -36.475  27.442  98.415  1.00999.99           C
ATOM   1011  NE  ARG A 151     -35.018  27.721  98.298  1.00999.99           N
ATOM   1012  CZ  ARG A 151     -34.553  28.492  97.272  1.00999.99           C
ATOM   1013  NH1 ARG A 151     -35.409  28.930  96.303  1.00999.99           N
ATOM   1014  NH2 ARG A 151     -33.233  28.830  97.224  1.00999.99           N
ATOM   1015  C   ARG A 151     -33.532  24.994 100.807  1.00999.99           C
ATOM   1016  O   ARG A 151     -32.918  26.016 101.113  1.00999.99           O
ATOM   1017  N   HYP A 152     -33.409  23.899 101.529  1.00339.81           N
ATOM   1018  CD  HYP A 152     -33.922  22.643 101.090  1.00339.81           C
ATOM   1019  CA  HYP A 152     -32.637  23.713 102.733  0.45339.81           C
ATOM   1020  CB  HYP A 152     -31.570  22.845 102.132  1.00339.81           C
ATOM   1021  CG  HYP A 152     -32.599  21.901 101.387  1.00339.81           C
ATOM   1022  OE  HYP A 152     -32.041  21.413 100.164  1.00339.81           O
ATOM   1023  C   HYP A 152     -33.328  22.900 103.784  1.00339.81           C
ATOM   1024  O   HYP A 152     -34.548  22.750 103.753  1.00339.81           O
ATOM   1025  N   GLY A 153     -32.513  22.324 104.694  1.00 68.31           N
ATOM   1026  CA  GLY A 153     -32.788  20.998 105.172  0.29 68.31           C
ATOM   1027  C   GLY A 153     -33.496  21.067 106.488  1.00 68.31           C
ATOM   1028  O   GLY A 153     -33.976  22.120 106.905  1.00 68.31           O
ATOM   1029  N   ALA A 154     -33.570  19.905 107.176  1.00231.43           N
ATOM   1030  CA  ALA A 154     -34.236  19.816 108.444  0.59231.43           C
ATOM   1031  CB  ALA A 154     -34.459  18.372 108.928  1.00231.43           C
ATOM   1032  C   ALA A 154     -33.406  20.513 109.495  1.00231.43           C
ATOM   1033  O   ALA A 154     -32.179  20.435 109.517  1.00231.43           O
ATOM   1034  N   PRO A 155     -34.107  21.206 110.362  1.00231.16           N
ATOM   1035  CA  PRO A 155     -33.543  22.028 111.414  0.35231.16           C
ATOM   1036  CD  PRO A 155     -35.451  20.771 110.712  1.00231.16           C
ATOM   1037  CB  PRO A 155     -34.768  22.634 112.086  1.00231.16           C
ATOM   1038  CG  PRO A 155     -35.754  21.456 112.056  1.00231.16           C
ATOM   1039  C   PRO A 155     -32.745  21.314 112.484  1.00231.16           C
ATOM   1040  O   PRO A 155     -31.737  21.873 112.913  1.00231.16           O
ATOM   1041  N   GLY A 156     -33.155  20.113 112.951  1.00124.77           N
ATOM   1042  CA  GLY A 156     -32.466  19.481 114.056  0.24124.77           C
ATOM   1043  C   GLY A 156     -33.374  19.500 115.259  1.00124.77           C
ATOM   1044  O   GLY A 156     -34.265  20.339 115.380  1.00124.77           O
ATOM   1045  N   PRO A 157     -33.158  18.551 116.142  1.00343.19           N
ATOM   1046  CA  PRO A 157     -33.933  18.384 117.354  0.46343.19           C
ATOM   1047  CD  PRO A 157     -32.463  17.328 115.767  1.00343.19           C
ATOM   1048  CB  PRO A 157     -33.368  17.117 117.995  1.00343.19           C
ATOM   1049  CG  PRO A 157     -32.929  16.277 116.784  1.00343.19           C
ATOM   1050  C   PRO A 157     -34.039  19.489 118.333  1.00343.19           C
ATOM   1051  O   PRO A 157     -35.134  20.022 118.512  1.00343.19           O
ATOM   1052  N   ALA A 158     -32.929  19.860 118.971  1.00293.61           N
ATOM   1053  CA  ALA A 158     -33.028  20.846 119.991  0.18293.61           C
ATOM   1054  CB  ALA A 158     -34.082  20.524 121.066  1.00293.61           C
ATOM   1055  C   ALA A 158     -31.708  20.817 120.651  1.00293.61           C
ATOM   1056  O   ALA A 158     -30.930  19.883 120.462  1.00293.61           O
ATOM   1057  N   GLY A 159     -31.402  21.852 121.435  1.00 92.12           N
ATOM   1058  CA  GLY A 159     -30.145  21.819 122.092  0.24 92.12           C
ATOM   1059  C   GLY A 159     -30.387  21.375 123.500  1.00 92.12           C
ATOM   1060  O   GLY A 159     -31.413  20.775 123.814  1.00 92.12           O
ATOM   1061  N   ALA A 160     -29.415  21.674 124.379  1.00290.39           N
ATOM   1062  CA  ALA A 160     -29.474  21.309 125.763  0.76290.39           C
ATOM   1063  CB  ALA A 160     -28.465  20.311 126.367  1.00290.39           C
ATOM   1064  C   ALA A 160     -30.228  22.209 126.702  1.00290.39           C
ATOM   1065  O   ALA A 160     -30.742  23.256 126.310  1.00290.39           O
ATOM   1066  N   ARG A 161     -30.314  21.783 127.982  1.00163.80           N
ATOM   1067  CA  ARG A 161     -31.074  22.452 129.007  0.60163.80           C
ATOM   1068  CB  ARG A 161     -31.009  21.670 130.327  1.00163.80           C
ATOM   1069  CG  ARG A 161     -31.557  20.245 130.188  1.00163.80           C
ATOM   1070  CD  ARG A 161     -31.387  19.418 131.464  1.00163.80           C
ATOM   1071  NE  ARG A 161     -31.929  18.050 131.224  1.00163.80           N
ATOM   1072  CZ  ARG A 161     -32.371  17.309 132.283  1.00163.80           C
ATOM   1073  NH1 ARG A 161     -32.391  17.862 133.530  1.00163.80           N
ATOM   1074  NH2 ARG A 161     -32.787  16.022 132.099  1.00163.80           N
ATOM   1075  C   ARG A 161     -30.595  23.849 129.279  1.00163.80           C
ATOM   1076  O   ARG A 161     -31.367  24.800 129.167  1.00163.80           O
ATOM   1077  N   GLY A 162     -29.298  24.026 129.590  1.00 99.26           N
ATOM   1078  CA  GLY A 162     -28.816  25.322 129.991  0.60 99.26           C
ATOM   1079  C   GLY A 162     -27.568  25.038 130.760  1.00 99.26           C
ATOM   1080  O   GLY A 162     -26.769  24.196 130.353  1.00 99.26           O
ATOM   1081  N   ASN A 163     -27.352  25.732 131.895  1.00244.22           N
ATOM   1082  CA  ASN A 163     -26.167  25.444 132.645  0.82244.22           C
ATOM   1083  CB  ASN A 163     -25.114  26.564 132.611  1.00244.22           C
ATOM   1084  CG  ASN A 163     -23.773  25.954 133.000  1.00244.22           C
ATOM   1085  OD1 ASN A 163     -22.843  26.660 133.388  1.00244.22           O
ATOM   1086  ND2 ASN A 163     -23.657  24.604 132.863  1.00244.22           N
ATOM   1087  C   ASN A 163     -26.582  25.212 134.064  1.00244.22           C
ATOM   1088  O   ASN A 163     -27.763  25.298 134.396  1.00244.22           O
ATOM   1089  N   ASP A 164     -25.612  24.874 134.939  1.00233.72           N
ATOM   1090  CA  ASP A 164     -25.913  24.581 136.311  0.60233.72           C
ATOM   1091  CB  ASP A 164     -24.795  23.751 136.980  1.00233.72           C
ATOM   1092  CG  ASP A 164     -25.178  23.384 138.409  1.00233.72           C
ATOM   1093  OD1 ASP A 164     -25.703  22.255 138.599  1.00233.72           O
ATOM   1094  OD2 ASP A 164     -24.923  24.204 139.332  1.00233.72           O
ATOM   1095  C   ASP A 164     -26.098  25.874 137.055  1.00233.72           C
ATOM   1096  O   ASP A 164     -25.774  26.949 136.549  1.00233.72           O
ATOM   1097  N   GLY A 165     -26.657  25.786 138.283  1.00 72.95           N
ATOM   1098  CA  GLY A 165     -26.944  26.944 139.085  0.42 72.95           C
ATOM   1099  C   GLY A 165     -25.742  27.352 139.875  1.00 72.95           C
ATOM   1100  O   GLY A 165     -24.712  26.679 139.875  1.00 72.95           O
ATOM   1101  N   ALA A 166     -25.869  28.506 140.564  1.00192.79           N
ATOM   1102  CA  ALA A 166     -24.835  29.033 141.411  0.58192.79           C
ATOM   1103  CB  ALA A 166     -24.786  30.569 141.440  1.00192.79           C
ATOM   1104  C   ALA A 166     -25.108  28.534 142.799  1.00192.79           C
ATOM   1105  O   ALA A 166     -26.115  27.870 143.040  1.00192.79           O
ATOM   1106  N   THR A 167     -24.204  28.841 143.751  1.00280.67           N
ATOM   1107  CA  THR A 167     -24.315  28.301 145.077  0.73280.67           C
ATOM   1108  CB  THR A 167     -23.052  28.031 145.850  1.00280.67           C
ATOM   1109  OG1 THR A 167     -23.290  27.137 146.926  1.00280.67           O
ATOM   1110  CG2 THR A 167     -22.532  29.374 146.389  1.00280.67           C
ATOM   1111  C   THR A 167     -25.592  28.507 145.829  1.00280.67           C
ATOM   1112  O   THR A 167     -26.302  27.541 146.102  1.00280.67           O
ATOM   1113  N   GLY A 168     -25.977  29.765 146.129  1.00116.40           N
ATOM   1114  CA  GLY A 168     -27.191  29.940 146.879  0.21116.40           C
ATOM   1115  C   GLY A 168     -26.967  31.000 147.914  1.00116.40           C
ATOM   1116  O   GLY A 168     -26.161  31.912 147.734  1.00116.40           O
ATOM   1117  N   ALA A 169     -27.712  30.892 149.034  1.00350.23           N
ATOM   1118  CA  ALA A 169     -27.626  31.836 150.109  0.61350.23           C
ATOM   1119  CB  ALA A 169     -27.918  33.339 149.931  1.00350.23           C
ATOM   1120  C   ALA A 169     -27.712  31.254 151.483  1.00350.23           C
ATOM   1121  O   ALA A 169     -27.942  30.059 151.646  1.00350.23           O
ATOM   1122  N   ALA A 170     -27.491  32.083 152.518  1.00222.03           N
ATOM   1123  CA  ALA A 170     -27.506  31.616 153.879  0.60222.03           C
ATOM   1124  CB  ALA A 170     -26.646  32.489 154.809  1.00222.03           C
ATOM   1125  C   ALA A 170     -28.903  31.646 154.444  1.00222.03           C
ATOM   1126  O   ALA A 170     -29.831  32.166 153.824  1.00222.03           O
ATOM   1127  N   GLY A 171     -29.066  31.063 155.659  1.00 71.17           N
ATOM   1128  CA  GLY A 171     -30.334  30.992 156.340  0.83 71.17           C
ATOM   1129  C   GLY A 171     -30.183  31.591 157.701  1.00 71.17           C
ATOM   1130  O   GLY A 171     -29.294  32.406 157.922  1.00 71.17           O
ATOM   1131  N   PRO A 172     -31.084  31.276 158.599  1.00145.44           N
ATOM   1132  CA  PRO A 172     -30.997  31.799 159.936  0.28145.44           C
ATOM   1133  CD  PRO A 172     -32.446  30.923 158.247  1.00145.44           C
ATOM   1134  CB  PRO A 172     -32.382  31.578 160.557  1.00145.44           C
ATOM   1135  CG  PRO A 172     -33.083  30.593 159.605  1.00145.44           C
ATOM   1136  C   PRO A 172     -29.929  31.107 160.712  1.00145.44           C
ATOM   1137  O   PRO A 172     -29.923  29.880 160.780  1.00145.44           O
ATOM   1138  N   HYP A 173     -29.034  31.877 161.258  1.00320.09           N
ATOM   1139  CD  HYP A 173     -28.746  33.219 160.832  1.00320.09           C
ATOM   1140  CA  HYP A 173     -28.056  31.498 162.203  0.54320.09           C
ATOM   1141  CB  HYP A 173     -26.726  32.078 161.682  1.00320.09           C
ATOM   1142  CG  HYP A 173     -27.292  32.884 160.458  1.00320.09           C
ATOM   1143  OE  HYP A 173     -27.198  32.082 159.283  1.00320.09           O
ATOM   1144  C   HYP A 173     -28.055  30.117 162.777  1.00320.09           C
ATOM   1145  O   HYP A 173     -27.609  29.199 162.103  1.00320.09           O
ATOM   1146  N   GLY A 174     -28.518  29.944 164.040  1.00 64.98           N
ATOM   1147  CA  GLY A 174     -28.212  28.726 164.747  0.84 64.98           C
ATOM   1148  C   GLY A 174     -29.005  28.654 166.026  1.00 64.98           C
ATOM   1149  O   GLY A 174     -29.803  29.523 166.370  1.00 64.98           O
ATOM   1150  N   PRO A 175     -28.757  27.561 166.702  1.00213.09           N
ATOM   1151  CA  PRO A 175     -29.383  27.243 167.973  0.42213.09           C
ATOM   1152  CD  PRO A 175     -28.443  26.361 165.941  1.00213.09           C
ATOM   1153  CB  PRO A 175     -29.116  25.749 168.167  1.00213.09           C
ATOM   1154  CG  PRO A 175     -29.065  25.205 166.729  1.00213.09           C
ATOM   1155  C   PRO A 175     -28.810  28.079 169.073  1.00213.09           C
ATOM   1156  O   PRO A 175     -27.879  28.849 168.841  1.00213.09           O
ATOM   1157  N   THR A 176     -29.392  27.930 170.277  1.00 72.46           N
ATOM   1158  CA  THR A 176     -29.076  28.689 171.454  0.44 72.46           C
ATOM   1159  CB  THR A 176     -30.353  29.211 172.064  1.00 72.46           C
ATOM   1160  OG1 THR A 176     -30.979  30.147 171.198  1.00 72.46           O
ATOM   1161  CG2 THR A 176     -30.102  29.818 173.448  1.00 72.46           C
ATOM   1162  C   THR A 176     -28.479  27.774 172.490  1.00 72.46           C
ATOM   1163  O   THR A 176     -28.737  26.572 172.491  1.00 72.46           O
ATOM   1164  N   GLY A 177     -27.650  28.342 173.396  1.00 31.21           N
ATOM   1165  CA  GLY A 177     -27.035  27.582 174.456  0.85 31.21           C
ATOM   1166  C   GLY A 177     -27.985  27.495 175.612  1.00 31.21           C
ATOM   1167  O   GLY A 177     -28.972  28.224 175.700  1.00 31.21           O
ATOM   1168  N   PRO A 178     -27.680  26.577 176.493  1.00148.40           N
ATOM   1169  CA  PRO A 178     -28.492  26.364 177.669  0.56148.40           C
ATOM   1170  CD  PRO A 178     -27.074  25.334 176.044  1.00148.40           C
ATOM   1171  CB  PRO A 178     -28.264  24.906 178.078  1.00148.40           C
ATOM   1172  CG  PRO A 178     -27.010  24.473 177.312  1.00148.40           C
ATOM   1173  C   PRO A 178     -28.126  27.361 178.729  1.00148.40           C
ATOM   1174  O   PRO A 178     -27.310  28.246 178.484  1.00148.40           O
ATOM   1175  N   ALA A 179     -28.762  27.237 179.911  1.00195.30           N
ATOM   1176  CA  ALA A 179     -28.628  28.158 181.008  0.40195.30           C
ATOM   1177  CB  ALA A 179     -29.765  27.980 182.031  1.00195.30           C
ATOM   1178  C   ALA A 179     -27.319  28.007 181.734  1.00195.30           C
ATOM   1179  O   ALA A 179     -26.525  27.111 181.451  1.00195.30           O
ATOM   1180  N   GLY A 180     -27.077  28.943 182.690  1.00 86.51           N
ATOM   1181  CA  GLY A 180     -25.835  29.079 183.412  0.38 86.51           C
ATOM   1182  C   GLY A 180     -25.712  28.153 184.597  1.00 86.51           C
ATOM   1183  O   GLY A 180     -26.644  27.502 185.070  1.00 86.51           O
ATOM   1184  N   PRO A 181     -24.463  28.133 185.018  1.00362.35           N
ATOM   1185  CA  PRO A 181     -23.967  27.357 186.135  0.85362.35           C
ATOM   1186  CD  PRO A 181     -23.440  28.202 183.984  1.00362.35           C
ATOM   1187  CB  PRO A 181     -22.548  26.893 185.810  1.00362.35           C
ATOM   1188  CG  PRO A 181     -22.469  27.046 184.284  1.00362.35           C
ATOM   1189  C   PRO A 181     -24.372  27.311 187.581  1.00362.35           C
ATOM   1190  O   PRO A 181     -24.746  26.232 188.036  1.00362.35           O
ATOM   1191  N   HYP A 182     -24.343  28.401 188.305  1.00343.26           N
ATOM   1192  CD  HYP A 182     -24.199  29.718 187.745  1.00343.26           C
ATOM   1193  CA  HYP A 182     -24.674  28.463 189.692  0.31343.26           C
ATOM   1194  CB  HYP A 182     -25.986  29.173 189.492  1.00343.26           C
ATOM   1195  CG  HYP A 182     -25.332  30.323 188.627  1.00343.26           C
ATOM   1196  OE  HYP A 182     -26.240  31.129 187.873  1.00343.26           O
ATOM   1197  C   HYP A 182     -23.692  29.194 190.560  1.00343.26           C
ATOM   1198  O   HYP A 182     -23.925  29.260 191.765  1.00343.26           O
ATOM   1199  N   GLY A 183     -22.597  29.741 190.002  1.00115.31           N
ATOM   1200  CA  GLY A 183     -22.129  30.969 190.562  0.38115.31           C
ATOM   1201  C   GLY A 183     -20.962  30.782 191.479  1.00115.31           C
ATOM   1202  O   GLY A 183     -20.535  29.668 191.781  1.00115.31           O
ATOM   1203  N   PHE A 184     -20.429  31.940 191.932  1.00148.28           N
ATOM   1204  CA  PHE A 184     -19.334  32.042 192.855  0.43148.28           C
ATOM   1205  CB  PHE A 184     -18.520  33.345 192.737  1.00148.28           C
ATOM   1206  CG  PHE A 184     -17.498  33.142 191.675  1.00148.28           C
ATOM   1207  CD1 PHE A 184     -16.296  32.580 192.039  1.00148.28           C
ATOM   1208  CD2 PHE A 184     -17.707  33.480 190.359  1.00148.28           C
ATOM   1209  CE1 PHE A 184     -15.309  32.361 191.112  1.00148.28           C
ATOM   1210  CE2 PHE A 184     -16.720  33.263 189.424  1.00148.28           C
ATOM   1211  CZ  PHE A 184     -15.520  32.705 189.799  1.00148.28           C
ATOM   1212  C   PHE A 184     -19.891  31.952 194.234  1.00148.28           C
ATOM   1213  O   PHE A 184     -21.102  31.819 194.398  1.00148.28           O
ATOM   1214  N   HYP A 185     -19.063  31.989 195.250  1.00296.65           N
ATOM   1215  CD  HYP A 185     -17.628  32.070 195.227  1.00296.65           C
ATOM   1216  CA  HYP A 185     -19.496  31.817 196.579  0.33296.65           C
ATOM   1217  CB  HYP A 185     -18.432  30.904 197.229  1.00296.65           C
ATOM   1218  CG  HYP A 185     -17.507  30.733 195.972  1.00296.65           C
ATOM   1219  OE  HYP A 185     -16.170  30.373 196.328  1.00296.65           O
ATOM   1220  C   HYP A 185     -19.869  33.061 197.310  1.00296.65           C
ATOM   1221  O   HYP A 185     -19.489  34.155 196.898  1.00296.65           O
ATOM   1222  N   GLY A 186     -20.655  32.886 198.393  1.00 59.96           N
ATOM   1223  CA  GLY A 186     -21.514  33.930 198.855  0.77 59.96           C
ATOM   1224  C   GLY A 186     -20.943  34.578 200.075  1.00 59.96           C
ATOM   1225  O   GLY A 186     -19.732  34.675 200.268  1.00 59.96           O
ATOM   1226  N   ALA A 187     -21.879  35.054 200.917  1.00266.97           N
ATOM   1227  CA  ALA A 187     -21.655  35.740 202.146  0.81266.97           C
ATOM   1228  CB  ALA A 187     -22.087  37.209 202.355  1.00266.97           C
ATOM   1229  C   ALA A 187     -21.427  34.891 203.341  1.00266.97           C
ATOM   1230  O   ALA A 187     -21.290  33.673 203.237  1.00266.97           O
ATOM   1231  N   VAL A 188     -21.361  35.531 204.521  1.00207.94           N
ATOM   1232  CA  VAL A 188     -21.082  34.789 205.711  0.82207.94           C
ATOM   1233  CB  VAL A 188     -19.697  35.097 206.201  1.00207.94           C
ATOM   1234  CG1 VAL A 188     -19.585  36.219 207.242  1.00207.94           C
ATOM   1235  CG2 VAL A 188     -18.659  34.008 205.888  1.00207.94           C
ATOM   1236  C   VAL A 188     -22.096  35.190 206.742  1.00207.94           C
ATOM   1237  O   VAL A 188     -22.897  36.097 206.518  1.00207.94           O
ATOM   1238  N   GLY A 189     -22.104  34.492 207.896  1.00 75.67           N
ATOM   1239  CA  GLY A 189     -23.069  34.757 208.927  0.55 75.67           C
ATOM   1240  C   GLY A 189     -22.338  35.097 210.182  1.00 75.67           C
ATOM   1241  O   GLY A 189     -21.116  34.980 210.255  1.00 75.67           O
ATOM   1242  N   ALA A 190     -23.089  35.544 211.208  1.00362.99           N
ATOM   1243  CA  ALA A 190     -22.465  35.896 212.445  0.32362.99           C
ATOM   1244  CB  ALA A 190     -21.224  36.810 212.500  1.00362.99           C
ATOM   1245  C   ALA A 190     -23.266  35.714 213.693  1.00362.99           C
ATOM   1246  O   ALA A 190     -24.493  35.636 213.661  1.00362.99           O
ATOM   1247  N   LYS A 191     -22.556  35.628 214.836  1.00317.72           N
ATOM   1248  CA  LYS A 191     -23.177  35.476 216.122  0.84317.72           C
ATOM   1249  CB  LYS A 191     -24.373  36.407 216.404  1.00317.72           C
ATOM   1250  CG  LYS A 191     -24.020  37.888 216.602  1.00317.72           C
ATOM   1251  CD  LYS A 191     -23.026  38.135 217.742  1.00317.72           C
ATOM   1252  CE  LYS A 191     -22.899  39.610 218.141  1.00317.72           C
ATOM   1253  NZ  LYS A 191     -24.031  40.008 219.011  1.00317.72           N
ATOM   1254  C   LYS A 191     -23.676  34.078 216.273  1.00317.72           C
ATOM   1255  O   LYS A 191     -23.587  33.256 215.365  1.00317.72           O
ATOM   1256  N   GLY A 192     -24.202  33.792 217.482  1.00 97.11           N
ATOM   1257  CA  GLY A 192     -24.727  32.502 217.818  0.38 97.11           C
ATOM   1258  C   GLY A 192     -25.403  32.680 219.143  1.00 97.11           C
ATOM   1259  O   GLY A 192     -25.815  33.785 219.492  1.00 97.11           O
ATOM   1260  N   GLU A 193     -25.545  31.586 219.917  1.00281.21           N
ATOM   1261  CA  GLU A 193     -26.203  31.679 221.190  0.15281.21           C
ATOM   1262  CB  GLU A 193     -26.814  30.347 221.656  1.00281.21           C
ATOM   1263  CG  GLU A 193     -27.781  30.502 222.829  1.00281.21           C
ATOM   1264  CD  GLU A 193     -29.020  31.224 222.313  1.00281.21           C
ATOM   1265  OE1 GLU A 193     -30.053  31.213 223.034  1.00281.21           O
ATOM   1266  OE2 GLU A 193     -28.948  31.789 221.190  1.00281.21           O
ATOM   1267  C   GLU A 193     -25.182  32.090 222.208  1.00281.21           C
ATOM   1268  O   GLU A 193     -23.986  31.872 222.023  1.00281.21           O
ATOM   1269  N   ALA A 194     -25.635  32.719 223.312  1.00222.53           N
ATOM   1270  CA  ALA A 194     -24.723  33.136 224.339  0.85222.53           C
ATOM   1271  CB  ALA A 194     -25.044  34.522 224.927  1.00222.53           C
ATOM   1272  C   ALA A 194     -24.800  32.129 225.451  1.00222.53           C
ATOM   1273  O   ALA A 194     -25.763  31.372 225.560  1.00222.53           O
ATOM   1274  N   GLY A 195     -23.753  32.103 226.297  1.00 71.40           N
ATOM   1275  CA  GLY A 195     -23.609  31.127 227.344  0.35 71.40           C
ATOM   1276  C   GLY A 195     -24.381  31.485 228.579  1.00 71.40           C
ATOM   1277  O   GLY A 195     -24.940  32.565 228.763  1.00 71.40           O
ATOM   1278  N   PRO A 196     -24.386  30.465 229.401  1.00139.33           N
ATOM   1279  CA  PRO A 196     -25.010  30.402 230.704  0.32139.33           C
ATOM   1280  CD  PRO A 196     -24.035  29.145 228.906  1.00139.33           C
ATOM   1281  CB  PRO A 196     -25.249  28.915 230.953  1.00139.33           C
ATOM   1282  CG  PRO A 196     -24.149  28.231 230.133  1.00139.33           C
ATOM   1283  C   PRO A 196     -24.045  30.934 231.724  1.00139.33           C
ATOM   1284  O   PRO A 196     -22.996  31.462 231.355  1.00139.33           O
ATOM   1285  N   GLN A 197     -24.410  30.782 233.013  1.00286.75           N
ATOM   1286  CA  GLN A 197     -23.638  31.200 234.149  0.85286.75           C
ATOM   1287  CB  GLN A 197     -24.370  31.805 235.365  1.00286.75           C
ATOM   1288  CG  GLN A 197     -23.499  32.028 236.597  1.00286.75           C
ATOM   1289  CD  GLN A 197     -24.403  32.619 237.667  1.00286.75           C
ATOM   1290  OE1 GLN A 197     -25.230  33.486 237.390  1.00286.75           O
ATOM   1291  NE2 GLN A 197     -24.261  32.122 238.925  1.00286.75           N
ATOM   1292  C   GLN A 197     -22.290  30.569 234.328  1.00286.75           C
ATOM   1293  O   GLN A 197     -22.055  29.449 233.875  1.00286.75           O
ATOM   1294  N   GLY A 198     -21.357  31.294 234.979  1.00 51.12           N
ATOM   1295  CA  GLY A 198     -20.033  30.782 235.195  0.37 51.12           C
ATOM   1296  C   GLY A 198     -19.985  30.133 236.549  1.00 51.12           C
ATOM   1297  O   GLY A 198     -21.005  29.833 237.167  1.00 51.12           O
ATOM   1298  N   PRO A 199     -18.776  29.899 236.992  1.00136.59           N
ATOM   1299  CA  PRO A 199     -18.508  29.287 238.273  0.44136.59           C
ATOM   1300  CD  PRO A 199     -17.682  29.702 236.060  1.00136.59           C
ATOM   1301  CB  PRO A 199     -17.101  28.688 238.143  1.00136.59           C
ATOM   1302  CG  PRO A 199     -16.470  29.424 236.954  1.00136.59           C
ATOM   1303  C   PRO A 199     -18.585  30.278 239.391  1.00136.59           C
ATOM   1304  O   PRO A 199     -18.791  31.466 239.143  1.00136.59           O
ATOM   1305  N   ARG A 200     -18.422  29.771 240.631  1.00999.99           N
ATOM   1306  CA  ARG A 200     -18.501  30.539 241.844  0.72999.99           C
ATOM   1307  CB  ARG A 200     -19.539  29.950 242.808  1.00999.99           C
ATOM   1308  CG  ARG A 200     -19.271  28.473 243.112  1.00999.99           C
ATOM   1309  CD  ARG A 200     -20.360  27.839 243.977  1.00999.99           C
ATOM   1310  NE  ARG A 200     -20.138  26.365 244.013  1.00999.99           N
ATOM   1311  CZ  ARG A 200     -20.060  25.714 245.209  1.00999.99           C
ATOM   1312  NH1 ARG A 200     -20.048  26.429 246.372  1.00999.99           N
ATOM   1313  NH2 ARG A 200     -20.000  24.350 245.242  1.00999.99           N
ATOM   1314  C   ARG A 200     -17.165  30.504 242.506  1.00999.99           C
ATOM   1315  O   ARG A 200     -16.234  29.857 242.031  1.00999.99           O
ATOM   1316  N   GLY A 201     -17.041  31.237 243.628  1.00 43.71           N
ATOM   1317  CA  GLY A 201     -15.791  31.327 244.320  0.65 43.71           C
ATOM   1318  C   GLY A 201     -15.714  30.219 245.318  1.00 43.71           C
ATOM   1319  O   GLY A 201     -16.315  29.160 245.144  1.00 43.71           O
ATOM   1320  N   SER A 202     -14.947  30.459 246.399  1.00180.29           N
ATOM   1321  CA  SER A 202     -14.713  29.461 247.401  0.18180.29           C
ATOM   1322  CB  SER A 202     -13.243  29.004 247.416  1.00180.29           C
ATOM   1323  OG  SER A 202     -13.048  27.947 248.344  1.00180.29           O
ATOM   1324  C   SER A 202     -15.028  30.095 248.721  1.00180.29           C
ATOM   1325  O   SER A 202     -15.661  31.149 248.774  1.00180.29           O
ATOM   1326  N   GLU A 203     -14.609  29.454 249.831  1.00286.15           N
ATOM   1327  CA  GLU A 203     -14.866  29.993 251.131  0.83286.15           C
ATOM   1328  CB  GLU A 203     -15.079  29.086 252.362  1.00286.15           C
ATOM   1329  CG  GLU A 203     -16.474  28.457 252.422  1.00286.15           C
ATOM   1330  CD  GLU A 203     -16.537  27.596 253.674  1.00286.15           C
ATOM   1331  OE1 GLU A 203     -17.629  27.029 253.951  1.00286.15           O
ATOM   1332  OE2 GLU A 203     -15.494  27.493 254.372  1.00286.15           O
ATOM   1333  C   GLU A 203     -14.505  31.431 251.325  1.00286.15           C
ATOM   1334  O   GLU A 203     -13.520  31.915 250.769  1.00286.15           O
ATOM   1335  N   GLY A 204     -15.323  32.159 252.114  1.00 60.33           N
ATOM   1336  CA  GLY A 204     -15.105  33.566 252.305  0.83 60.33           C
ATOM   1337  C   GLY A 204     -13.885  33.762 253.151  1.00 60.33           C
ATOM   1338  O   GLY A 204     -13.424  32.876 253.868  1.00 60.33           O
ATOM   1339  N   PRO A 205     -13.358  34.950 253.018  1.00318.52           N
ATOM   1340  CA  PRO A 205     -12.162  35.353 253.724  0.69318.52           C
ATOM   1341  CD  PRO A 205     -13.508  35.651 251.750  1.00318.52           C
ATOM   1342  CB  PRO A 205     -11.739  36.653 253.031  1.00318.52           C
ATOM   1343  CG  PRO A 205     -12.216  36.453 251.583  1.00318.52           C
ATOM   1344  C   PRO A 205     -12.207  35.492 255.224  1.00318.52           C
ATOM   1345  O   PRO A 205     -11.191  35.166 255.834  1.00318.52           O
ATOM   1346  N   GLN A 206     -13.294  35.972 255.867  1.00273.67           N
ATOM   1347  CA  GLN A 206     -13.202  36.072 257.304  0.65273.67           C
ATOM   1348  CB  GLN A 206     -12.001  36.901 257.799  1.00273.67           C
ATOM   1349  CG  GLN A 206     -11.648  36.617 259.263  1.00273.67           C
ATOM   1350  CD  GLN A 206     -10.512  37.533 259.688  1.00273.67           C
ATOM   1351  OE1 GLN A 206     -10.708  38.731 259.890  1.00273.67           O
ATOM   1352  NE2 GLN A 206      -9.289  36.957 259.841  1.00273.67           N
ATOM   1353  C   GLN A 206     -14.430  36.761 257.805  1.00273.67           C
ATOM   1354  O   GLN A 206     -15.333  37.094 257.041  1.00273.67           O
ATOM   1355  N   GLY A 207     -14.487  36.982 259.131  1.00 78.31           N
ATOM   1356  CA  GLY A 207     -15.587  37.669 259.734  0.78 78.31           C
ATOM   1357  C   GLY A 207     -15.029  38.396 260.922  1.00 78.31           C
ATOM   1358  O   GLY A 207     -13.833  38.679 260.987  1.00 78.31           O
ATOM   1359  N   VAL A 208     -15.900  38.713 261.901  1.00112.59           N
ATOM   1360  CA  VAL A 208     -15.527  39.496 263.047  0.59112.59           C
ATOM   1361  CB  VAL A 208     -16.643  40.424 263.424  1.00112.59           C
ATOM   1362  CG1 VAL A 208     -17.849  39.542 263.786  1.00112.59           C
ATOM   1363  CG2 VAL A 208     -16.199  41.354 264.565  1.00112.59           C
ATOM   1364  C   VAL A 208     -15.249  38.610 264.229  1.00112.59           C
ATOM   1365  O   VAL A 208     -15.865  37.558 264.393  1.00112.59           O
ATOM   1366  N   ARG A 209     -14.282  39.028 265.078  1.00999.99           N
ATOM   1367  CA  ARG A 209     -13.939  38.301 266.273  0.80999.99           C
ATOM   1368  CB  ARG A 209     -12.467  38.487 266.677  1.00999.99           C
ATOM   1369  CG  ARG A 209     -11.534  38.125 265.516  1.00999.99           C
ATOM   1370  CD  ARG A 209     -10.043  38.241 265.836  1.00999.99           C
ATOM   1371  NE  ARG A 209      -9.796  39.594 266.411  1.00999.99           N
ATOM   1372  CZ  ARG A 209      -9.823  40.705 265.618  1.00999.99           C
ATOM   1373  NH1 ARG A 209     -10.120  40.604 264.289  1.00999.99           N
ATOM   1374  NH2 ARG A 209      -9.563  41.927 266.169  1.00999.99           N
ATOM   1375  C   ARG A 209     -14.849  38.810 267.347  1.00999.99           C
ATOM   1376  O   ARG A 209     -15.448  39.875 267.206  1.00999.99           O
ATOM   1377  N   GLY A 210     -15.003  38.045 268.446  1.00 65.66           N
ATOM   1378  CA  GLY A 210     -15.942  38.425 269.464  0.78 65.66           C
ATOM   1379  C   GLY A 210     -15.252  39.170 270.555  1.00 65.66           C
ATOM   1380  O   GLY A 210     -14.290  39.898 270.313  1.00 65.66           O
ATOM   1381  N   GLU A 211     -15.742  39.006 271.810  1.00269.19           N
ATOM   1382  CA  GLU A 211     -15.158  39.723 272.911  0.44269.19           C
ATOM   1383  CB  GLU A 211     -15.908  41.036 273.190  1.00269.19           C
ATOM   1384  CG  GLU A 211     -15.037  42.141 273.782  1.00269.19           C
ATOM   1385  CD  GLU A 211     -15.938  43.343 274.029  1.00269.19           C
ATOM   1386  OE1 GLU A 211     -16.689  43.722 273.091  1.00269.19           O
ATOM   1387  OE2 GLU A 211     -15.894  43.892 275.162  1.00269.19           O
ATOM   1388  C   GLU A 211     -15.276  38.879 274.154  1.00269.19           C
ATOM   1389  O   GLU A 211     -16.122  37.990 274.245  1.00269.19           O
ATOM   1390  N   HYP A 212     -14.398  39.119 275.096  1.00370.97           N
ATOM   1391  CD  HYP A 212     -13.230  39.948 274.872  1.00370.97           C
ATOM   1392  CA  HYP A 212     -14.419  38.589 276.427  0.84370.97           C
ATOM   1393  CB  HYP A 212     -13.138  38.967 277.140  1.00370.97           C
ATOM   1394  CG  HYP A 212     -12.949  40.306 276.351  1.00370.97           C
ATOM   1395  OE  HYP A 212     -13.882  41.281 276.823  1.00370.97           O
ATOM   1396  C   HYP A 212     -15.240  37.419 276.817  1.00370.97           C
ATOM   1397  O   HYP A 212     -14.852  36.280 276.560  1.00370.97           O
ATOM   1398  N   GLY A 213     -16.381  37.711 277.469  1.00 83.24           N
ATOM   1399  CA  GLY A 213     -17.189  36.688 278.044  0.75 83.24           C
ATOM   1400  C   GLY A 213     -17.583  37.165 279.406  1.00 83.24           C
ATOM   1401  O   GLY A 213     -16.992  38.085 279.971  1.00 83.24           O
ATOM   1402  N   PRO A 214     -18.595  36.536 279.927  1.00229.64           N
ATOM   1403  CA  PRO A 214     -19.084  36.887 281.234  0.31229.64           C
ATOM   1404  CD  PRO A 214     -19.683  36.145 279.039  1.00229.64           C
ATOM   1405  CB  PRO A 214     -20.412  36.137 281.339  1.00229.64           C
ATOM   1406  CG  PRO A 214     -20.951  36.185 279.901  1.00229.64           C
ATOM   1407  C   PRO A 214     -18.153  36.548 282.372  1.00229.64           C
ATOM   1408  O   PRO A 214     -17.637  35.434 282.438  1.00229.64           O
ATOM   1409  N   HYP A 215     -17.939  37.534 283.213  1.00328.78           N
ATOM   1410  CD  HYP A 215     -18.358  38.870 282.919  1.00328.78           C
ATOM   1411  CA  HYP A 215     -17.295  37.518 284.489  0.77328.78           C
ATOM   1412  CB  HYP A 215     -18.385  38.099 285.368  1.00328.78           C
ATOM   1413  CG  HYP A 215     -18.976  39.124 284.328  1.00328.78           C
ATOM   1414  OE  HYP A 215     -20.379  38.861 284.253  1.00328.78           O
ATOM   1415  C   HYP A 215     -16.691  36.252 284.990  1.00328.78           C
ATOM   1416  O   HYP A 215     -15.904  35.625 284.281  1.00328.78           O
ATOM   1417  N   GLY A 216     -17.048  35.872 286.237  1.00 64.58           N
ATOM   1418  CA  GLY A 216     -16.529  34.667 286.805  0.73 64.58           C
ATOM   1419  C   GLY A 216     -17.039  34.539 288.214  1.00 64.58           C
ATOM   1420  O   GLY A 216     -17.827  35.329 288.734  1.00 64.58           O
ATOM   1421  N   PRO A 217     -16.538  33.486 288.789  1.00238.60           N
ATOM   1422  CA  PRO A 217     -16.823  33.076 290.146  0.56238.60           C
ATOM   1423  CD  PRO A 217     -16.235  32.363 287.929  1.00238.60           C
ATOM   1424  CB  PRO A 217     -16.184  31.688 290.242  1.00238.60           C
ATOM   1425  CG  PRO A 217     -16.341  31.122 288.821  1.00238.60           C
ATOM   1426  C   PRO A 217     -16.289  34.030 291.167  1.00238.60           C
ATOM   1427  O   PRO A 217     -15.405  34.824 290.849  1.00238.60           O
ATOM   1428  N   ALA A 218     -16.843  33.968 292.401  1.00216.77           N
ATOM   1429  CA  ALA A 218     -16.458  34.835 293.484  0.75216.77           C
ATOM   1430  CB  ALA A 218     -17.407  36.020 293.713  1.00216.77           C
ATOM   1431  C   ALA A 218     -16.486  34.017 294.743  1.00216.77           C
ATOM   1432  O   ALA A 218     -16.790  32.826 294.714  1.00216.77           O
ATOM   1433  N   GLY A 219     -16.133  34.641 295.888  1.00 92.02           N
ATOM   1434  CA  GLY A 219     -16.064  33.932 297.138  0.21 92.02           C
ATOM   1435  C   GLY A 219     -17.306  34.150 297.951  1.00 92.02           C
ATOM   1436  O   GLY A 219     -18.378  34.455 297.430  1.00 92.02           O
ATOM   1437  N   ALA A 220     -17.151  33.970 299.282  1.00241.74           N
ATOM   1438  CA  ALA A 220     -18.210  34.108 300.242  0.61241.74           C
ATOM   1439  CB  ALA A 220     -18.990  32.809 300.518  1.00241.74           C
ATOM   1440  C   ALA A 220     -17.560  34.504 301.531  1.00241.74           C
ATOM   1441  O   ALA A 220     -16.377  34.838 301.567  1.00241.74           O
ATOM   1442  N   ALA A 221     -18.340  34.495 302.628  1.00317.54           N
ATOM   1443  CA  ALA A 221     -17.843  34.889 303.911  0.72317.54           C
ATOM   1444  CB  ALA A 221     -18.741  35.634 304.911  1.00317.54           C
ATOM   1445  C   ALA A 221     -16.667  34.158 304.469  1.00317.54           C
ATOM   1446  O   ALA A 221     -16.453  32.982 304.177  1.00317.54           O
ATOM   1447  N   GLY A 222     -15.857  34.868 305.281  1.00 76.30           N
ATOM   1448  CA  GLY A 222     -14.689  34.279 305.870  0.62 76.30           C
ATOM   1449  C   GLY A 222     -14.988  33.869 307.284  1.00 76.30           C
ATOM   1450  O   GLY A 222     -16.121  33.832 307.760  1.00 76.30           O
ATOM   1451  N   PRO A 223     -13.888  33.592 307.929  1.00235.36           N
ATOM   1452  CA  PRO A 223     -13.812  33.004 309.250  0.27235.36           C
ATOM   1453  CD  PRO A 223     -12.665  34.288 307.560  1.00235.36           C
ATOM   1454  CB  PRO A 223     -12.319  33.069 309.592  1.00235.36           C
ATOM   1455  CG  PRO A 223     -11.822  34.312 308.836  1.00235.36           C
ATOM   1456  C   PRO A 223     -14.646  33.594 310.352  1.00235.36           C
ATOM   1457  O   PRO A 223     -15.638  32.953 310.695  1.00235.36           O
ATOM   1458  N   ALA A 224     -14.290  34.786 310.891  1.00299.57           N
ATOM   1459  CA  ALA A 224     -14.966  35.376 312.031  0.84299.57           C
ATOM   1460  CB  ALA A 224     -15.665  34.398 312.997  1.00299.57           C
ATOM   1461  C   ALA A 224     -13.897  36.031 312.844  1.00299.57           C
ATOM   1462  O   ALA A 224     -12.770  36.204 312.385  1.00299.57           O
ATOM   1463  N   GLY A 225     -14.241  36.423 314.086  1.00 94.92           N
ATOM   1464  CA  GLY A 225     -13.276  37.031 314.958  0.53 94.92           C
ATOM   1465  C   GLY A 225     -13.203  36.173 316.195  1.00 94.92           C
ATOM   1466  O   GLY A 225     -13.939  35.194 316.312  1.00 94.92           O
ATOM   1467  N   ASN A 226     -12.306  36.508 317.156  1.00243.74           N
ATOM   1468  CA  ASN A 226     -12.166  35.670 318.320  0.69243.74           C
ATOM   1469  CB  ASN A 226     -10.924  34.763 318.219  1.00243.74           C
ATOM   1470  CG  ASN A 226      -9.709  35.664 318.029  1.00243.74           C
ATOM   1471  OD1 ASN A 226      -8.937  35.898 318.958  1.00243.74           O
ATOM   1472  ND2 ASN A 226      -9.538  36.188 316.784  1.00243.74           N
ATOM   1473  C   ASN A 226     -11.994  36.478 319.576  1.00243.74           C
ATOM   1474  O   ASN A 226     -11.154  37.375 319.615  1.00243.74           O
ATOM   1475  N   HYP A 227     -12.772  36.232 320.615  1.00365.81           N
ATOM   1476  CD  HYP A 227     -13.884  35.325 320.672  1.00365.81           C
ATOM   1477  CA  HYP A 227     -12.584  36.805 321.898  0.85365.81           C
ATOM   1478  CB  HYP A 227     -12.369  35.601 322.774  1.00365.81           C
ATOM   1479  CG  HYP A 227     -13.477  34.719 322.073  1.00365.81           C
ATOM   1480  OE  HYP A 227     -14.608  34.434 322.899  1.00365.81           O
ATOM   1481  C   HYP A 227     -13.674  37.696 322.351  1.00365.81           C
ATOM   1482  O   HYP A 227     -14.657  37.229 322.924  1.00365.81           O
ATOM   1483  N   GLY A 228     -13.483  39.007 322.105  1.00132.47           N
ATOM   1484  CA  GLY A 228     -13.971  39.982 323.024  0.54132.47           C
ATOM   1485  C   GLY A 228     -12.972  40.087 324.130  1.00132.47           C
ATOM   1486  O   GLY A 228     -11.792  40.331 323.885  1.00132.47           O
ATOM   1487  N   ALA A 229     -13.421  39.913 325.388  1.00224.17           N
ATOM   1488  CA  ALA A 229     -12.525  40.090 326.492  0.34224.17           C
ATOM   1489  CB  ALA A 229     -12.691  41.451 327.185  1.00224.17           C
ATOM   1490  C   ALA A 229     -12.786  39.024 327.503  1.00224.17           C
ATOM   1491  O   ALA A 229     -13.558  38.096 327.263  1.00224.17           O
ATOM   1492  N   ASP A 230     -12.082  39.118 328.651  1.00276.60           N
ATOM   1493  CA  ASP A 230     -12.201  38.145 329.695  0.75276.60           C
ATOM   1494  CB  ASP A 230     -10.941  37.459 330.253  1.00276.60           C
ATOM   1495  CG  ASP A 230     -10.016  38.555 330.763  1.00276.60           C
ATOM   1496  OD1 ASP A 230      -9.897  39.593 330.058  1.00276.60           O
ATOM   1497  OD2 ASP A 230      -9.422  38.375 331.859  1.00276.60           O
ATOM   1498  C   ASP A 230     -13.482  38.137 330.456  1.00276.60           C
ATOM   1499  O   ASP A 230     -13.503  37.866 331.656  1.00276.60           O
ATOM   1500  N   GLY A 231     -14.592  38.439 329.750  1.00115.95           N
ATOM   1501  CA  GLY A 231     -15.900  38.405 330.331  0.38115.95           C
ATOM   1502  C   GLY A 231     -15.867  39.250 331.573  1.00115.95           C
ATOM   1503  O   GLY A 231     -15.236  40.305 331.592  1.00115.95           O
ATOM   1504  N   GLN A 232     -16.553  38.804 332.654  1.00272.24           N
ATOM   1505  CA  GLN A 232     -16.557  39.582 333.865  0.15272.24           C
ATOM   1506  CB  GLN A 232     -17.667  40.638 333.875  1.00272.24           C
ATOM   1507  CG  GLN A 232     -17.475  41.699 332.794  1.00272.24           C
ATOM   1508  CD  GLN A 232     -18.794  42.436 332.643  1.00272.24           C
ATOM   1509  OE1 GLN A 232     -19.169  43.266 333.469  1.00272.24           O
ATOM   1510  NE2 GLN A 232     -19.524  42.100 331.547  1.00272.24           N
ATOM   1511  C   GLN A 232     -16.826  38.700 335.052  1.00272.24           C
ATOM   1512  O   GLN A 232     -17.746  37.886 335.042  1.00272.24           O
ATOM   1513  N   HYP A 233     -16.005  38.833 336.063  1.00354.25           N
ATOM   1514  CD  HYP A 233     -14.832  39.664 336.026  1.00354.25           C
ATOM   1515  CA  HYP A 233     -16.118  38.233 337.352  0.68354.25           C
ATOM   1516  CB  HYP A 233     -16.118  39.460 338.240  1.00354.25           C
ATOM   1517  CG  HYP A 233     -15.020  40.267 337.458  1.00354.25           C
ATOM   1518  OE  HYP A 233     -15.436  41.632 337.370  1.00354.25           O
ATOM   1519  C   HYP A 233     -17.227  37.305 337.667  1.00354.25           C
ATOM   1520  O   HYP A 233     -17.203  36.145 337.265  1.00354.25           O
ATOM   1521  N   GLY A 234     -14.452  35.064-337.422  1.00107.32           N
ATOM   1522  CA  GLY A 234     -15.467  34.249-336.845  0.38107.32           C
ATOM   1523  C   GLY A 234     -15.698  34.749-335.458  1.00107.32           C
ATOM   1524  O   GLY A 234     -14.951  35.586-334.953  1.00107.32           O
ATOM   1525  N   ALA A 235     -16.757  34.238-334.803  1.00327.40           N
ATOM   1526  CA  ALA A 235     -17.032  34.630-333.456  0.51327.40           C
ATOM   1527  CB  ALA A 235     -18.316  35.405-333.082  1.00327.40           C
ATOM   1528  C   ALA A 235     -16.234  33.956-332.385  1.00327.40           C
ATOM   1529  O   ALA A 235     -15.783  32.827-332.556  1.00327.40           O
ATOM   1530  N   LYS A 236     -16.070  34.645-331.238  1.00269.66           N
ATOM   1531  CA  LYS A 236     -15.317  34.163-330.109  0.79269.66           C
ATOM   1532  CB  LYS A 236     -15.586  35.053-328.896  1.00269.66           C
ATOM   1533  CG  LYS A 236     -14.953  36.436-329.048  1.00269.66           C
ATOM   1534  CD  LYS A 236     -15.661  37.481-328.194  1.00269.66           C
ATOM   1535  CE  LYS A 236     -16.886  38.034-328.927  1.00269.66           C
ATOM   1536  NZ  LYS A 236     -17.701  38.881-328.031  1.00269.66           N
ATOM   1537  C   LYS A 236     -15.757  32.769-329.822  1.00269.66           C
ATOM   1538  O   LYS A 236     -16.940  32.442-329.914  1.00269.66           O
ATOM   1539  N   GLY A 237     -14.783  31.897-329.497  1.00131.68           N
ATOM   1540  CA  GLY A 237     -15.108  30.529-329.249  0.79131.68           C
ATOM   1541  C   GLY A 237     -14.386  30.053-328.059  1.00131.68           C
ATOM   1542  O   GLY A 237     -13.161  30.120-328.014  1.00131.68           O
ATOM   1543  N   ALA A 238     -15.179  29.540-327.095  1.00281.56           N
ATOM   1544  CA  ALA A 238     -14.728  29.134-325.802  0.79281.56           C
ATOM   1545  CB  ALA A 238     -13.217  28.890-325.602  1.00281.56           C
ATOM   1546  C   ALA A 238     -15.134  30.284-324.979  1.00281.56           C
ATOM   1547  O   ALA A 238     -16.235  30.809-325.146  1.00281.56           O
ATOM   1548  N   ASN A 239     -14.253  30.661-324.048  1.00388.02           N
ATOM   1549  CA  ASN A 239     -14.480  31.751-323.168  0.79388.02           C
ATOM   1550  CB  ASN A 239     -15.877  32.397-322.964  1.00388.02           C
ATOM   1551  CG  ASN A 239     -15.792  33.724-322.230  1.00388.02           C
ATOM   1552  OD1 ASN A 239     -14.713  34.216-321.906  1.00388.02           O
ATOM   1553  ND2 ASN A 239     -16.989  34.313-321.958  1.00388.02           N
ATOM   1554  C   ASN A 239     -13.539  31.664-322.029  1.00388.02           C
ATOM   1555  O   ASN A 239     -12.376  31.317-322.211  1.00388.02           O
ATOM   1556  N   GLY A 240     -13.998  31.960-320.806  1.00120.49           N
ATOM   1557  CA  GLY A 240     -13.107  31.732-319.714  0.79120.49           C
ATOM   1558  C   GLY A 240     -13.952  31.465-318.516  1.00120.49           C
ATOM   1559  O   GLY A 240     -14.934  32.164-318.270  1.00120.49           O
ATOM   1560  N   ALA A 241     -13.580  30.444-317.720  1.00258.01           N
ATOM   1561  CA  ALA A 241     -14.339  30.182-316.538  0.79258.01           C
ATOM   1562  CB  ALA A 241     -15.307  28.991-316.639  1.00258.01           C
ATOM   1563  C   ALA A 241     -13.396  29.840-315.448  1.00258.01           C
ATOM   1564  O   ALA A 241     -12.292  29.347-315.677  1.00258.01           O
ATOM   1565  N   HYP A 242     -13.817  30.116-314.251  1.00363.71           N
ATOM   1566  CD  HYP A 242     -15.121  30.622-313.927  1.00363.71           C
ATOM   1567  CA  HYP A 242     -13.102  29.778-313.091  0.79363.71           C
ATOM   1568  CB  HYP A 242     -14.046  28.746-312.523  1.00363.71           C
ATOM   1569  CG  HYP A 242     -15.323  29.657-312.702  1.00363.71           C
ATOM   1570  OE  HYP A 242     -16.531  28.896-312.806  1.00363.71           O
ATOM   1571  C   HYP A 242     -12.813  30.842-312.095  1.00363.71           C
ATOM   1572  O   HYP A 242     -13.474  31.873-312.143  1.00363.71           O
ATOM   1573  N   GLY A 243     -11.824  30.643-311.174  1.00 51.04           N
ATOM   1574  CA  GLY A 243     -10.807  29.607-311.216  0.79 51.04           C
ATOM   1575  C   GLY A 243     -11.127  28.517-310.203  1.00 51.04           C
ATOM   1576  O   GLY A 243     -12.201  27.918-310.242  1.00 51.04           O
ATOM   1577  N   ILE A 244     -10.174  28.238-309.271  1.00227.28           N
ATOM   1578  CA  ILE A 244     -10.240  27.160-308.302  0.82227.28           C
ATOM   1579  CB  ILE A 244      -8.976  26.347-308.185  1.00227.28           C
ATOM   1580  CG1 ILE A 244      -7.791  27.072-307.529  1.00227.28           C
ATOM   1581  CG2 ILE A 244      -8.831  25.247-309.249  1.00227.28           C
ATOM   1582  CD1 ILE A 244      -6.746  26.106-306.969  1.00227.28           C
ATOM   1583  C   ILE A 244     -10.423  27.748-306.919  1.00227.28           C
ATOM   1584  O   ILE A 244     -10.174  28.927-306.689  1.00227.28           O
ATOM   1585  N   ALA A 245     -10.912  26.921-305.966  1.00164.58           N
ATOM   1586  CA  ALA A 245     -11.245  27.337-304.621  0.79164.58           C
ATOM   1587  CB  ALA A 245     -12.625  26.934-304.065  1.00164.58           C
ATOM   1588  C   ALA A 245     -10.240  27.805-303.617  1.00164.58           C
ATOM   1589  O   ALA A 245     -10.493  28.782-302.919  1.00164.58           O
ATOM   1590  N   GLY A 246      -9.080  27.154-303.453  1.00115.16           N
ATOM   1591  CA  GLY A 246      -8.228  27.679-302.419  0.79115.16           C
ATOM   1592  C   GLY A 246      -7.770  26.535-301.582  1.00115.16           C
ATOM   1593  O   GLY A 246      -7.750  25.387-302.025  1.00115.16           O
ATOM   1594  N   ALA A 247      -7.388  26.839-300.328  1.00238.15           N
ATOM   1595  CA  ALA A 247      -6.875  25.825-299.461  0.79238.15           C
ATOM   1596  CB  ALA A 247      -5.343  25.694-299.552  1.00238.15           C
ATOM   1597  C   ALA A 247      -7.216  26.200-298.049  1.00238.15           C
ATOM   1598  O   ALA A 247      -7.815  27.243-297.796  1.00238.15           O
ATOM   1599  N   HYP A 248      -6.870  25.339-297.125  1.00356.23           N
ATOM   1600  CD  HYP A 248      -6.391  24.011-297.375  1.00356.23           C
ATOM   1601  CA  HYP A 248      -7.046  25.515-295.727  0.79356.23           C
ATOM   1602  CB  HYP A 248      -7.541  24.132-295.229  1.00356.23           C
ATOM   1603  CG  HYP A 248      -7.583  23.407-296.630  1.00356.23           C
ATOM   1604  OE  HYP A 248      -8.800  23.714-297.315  1.00356.23           O
ATOM   1605  C   HYP A 248      -5.784  26.094-295.178  1.00356.23           C
ATOM   1606  O   HYP A 248      -4.775  25.391-295.189  1.00356.23           O
ATOM   1607  N   GLY A 249      -5.767  27.384-294.757  1.00121.65           N
ATOM   1608  CA  GLY A 249      -6.396  27.790-293.527  0.79121.65           C
ATOM   1609  C   GLY A 249      -5.287  27.627-292.544  1.00121.65           C
ATOM   1610  O   GLY A 249      -4.460  26.728-292.688  1.00121.65           O
ATOM   1611  N   PHE A 250      -5.227  28.484-291.513  1.00 68.34           N
ATOM   1612  CA  PHE A 250      -4.155  28.371-290.569  0.79 68.34           C
ATOM   1613  CB  PHE A 250      -3.198  29.576-290.591  1.00 68.34           C
ATOM   1614  CG  PHE A 250      -2.457  29.516-291.884  1.00 68.34           C
ATOM   1615  CD1 PHE A 250      -3.102  29.787-293.068  1.00 68.34           C
ATOM   1616  CD2 PHE A 250      -1.118  29.198-291.911  1.00 68.34           C
ATOM   1617  CE1 PHE A 250      -2.425  29.733-294.263  1.00 68.34           C
ATOM   1618  CE2 PHE A 250      -0.436  29.143-293.104  1.00 68.34           C
ATOM   1619  CZ  PHE A 250      -1.089  29.409-294.283  1.00 68.34           C
ATOM   1620  C   PHE A 250      -4.800  28.272-289.232  1.00 68.34           C
ATOM   1621  O   PHE A 250      -6.024  28.319-289.121  1.00 68.34           O
ATOM   1622  N   HYP A 251      -4.020  28.106-288.207  1.00284.62           N
ATOM   1623  CD  HYP A 251      -2.598  27.909-288.234  1.00284.62           C
ATOM   1624  CA  HYP A 251      -4.485  27.988-286.882  0.79284.62           C
ATOM   1625  CB  HYP A 251      -3.626  26.852-286.272  1.00284.62           C
ATOM   1626  CG  HYP A 251      -2.729  26.553-287.534  1.00284.62           C
ATOM   1627  OE  HYP A 251      -1.456  25.988-287.207  1.00284.62           O
ATOM   1628  C   HYP A 251      -4.399  29.339-286.272  1.00284.62           C
ATOM   1629  O   HYP A 251      -3.296  29.871-286.148  1.00284.62           O
ATOM   1630  N   GLY A 252      -5.549  29.914-285.895  1.00 51.63           N
ATOM   1631  CA  GLY A 252      -5.605  31.313-285.651  0.79 51.63           C
ATOM   1632  C   GLY A 252      -5.006  31.521-284.307  1.00 51.63           C
ATOM   1633  O   GLY A 252      -4.161  30.747-283.862  1.00 51.63           O
ATOM   1634  N   ALA A 253      -5.437  32.591-283.625  1.00181.24           N
ATOM   1635  CA  ALA A 253      -4.864  32.912-282.358  0.79181.24           C
ATOM   1636  CB  ALA A 253      -5.370  34.242-281.773  1.00181.24           C
ATOM   1637  C   ALA A 253      -5.180  31.828-281.382  1.00181.24           C
ATOM   1638  O   ALA A 253      -5.981  30.934-281.643  1.00181.24           O
ATOM   1639  N   ARG A 254      -4.467  31.855-280.238  1.00198.60           N
ATOM   1640  CA  ARG A 254      -4.665  30.907-279.184  0.79198.60           C
ATOM   1641  CB  ARG A 254      -3.351  30.428-278.539  1.00198.60           C
ATOM   1642  CG  ARG A 254      -2.419  31.569-278.128  1.00198.60           C
ATOM   1643  CD  ARG A 254      -1.162  31.614-279.005  1.00198.60           C
ATOM   1644  NE  ARG A 254      -1.572  31.851-280.419  1.00198.60           N
ATOM   1645  CZ  ARG A 254      -0.650  31.771-281.423  1.00198.60           C
ATOM   1646  NH1 ARG A 254       0.640  31.418-281.147  1.00198.60           N
ATOM   1647  NH2 ARG A 254      -1.017  32.043-282.710  1.00198.60           N
ATOM   1648  C   ARG A 254      -5.505  31.553-278.125  1.00198.60           C
ATOM   1649  O   ARG A 254      -5.624  32.777-278.065  1.00198.60           O
ATOM   1650  N   GLY A 255      -6.131  30.718-277.270  1.00 34.51           N
ATOM   1651  CA  GLY A 255      -7.046  31.193-276.272  0.93 34.51           C
ATOM   1652  C   GLY A 255      -6.322  31.702-275.064  1.00 34.51           C
ATOM   1653  O   GLY A 255      -5.109  31.587-274.897  1.00 34.51           O
ATOM   1654  N   PRO A 256      -7.144  32.278-274.223  1.00201.59           N
ATOM   1655  CA  PRO A 256      -6.663  32.840-272.992  1.00201.59           C
ATOM   1656  CD  PRO A 256      -8.059  33.238-274.829  1.00201.59           C
ATOM   1657  CB  PRO A 256      -7.155  34.278-272.846  1.00201.59           C
ATOM   1658  CG  PRO A 256      -8.420  34.248-273.719  1.00201.59           C
ATOM   1659  C   PRO A 256      -6.133  32.031-271.849  1.00201.59           C
ATOM   1660  O   PRO A 256      -6.256  30.807-271.885  1.00201.59           O
ATOM   1661  N   SER A 257      -5.521  32.671-270.835  1.00133.84           N
ATOM   1662  CA  SER A 257      -4.990  31.940-269.716  0.87133.84           C
ATOM   1663  CB  SER A 257      -3.866  32.675-268.966  1.00133.84           C
ATOM   1664  OG  SER A 257      -2.840  33.060-269.867  1.00133.84           O
ATOM   1665  C   SER A 257      -6.100  31.743-268.729  1.00133.84           C
ATOM   1666  O   SER A 257      -7.270  31.921-269.064  1.00133.84           O
ATOM   1667  N   GLY A 258      -5.761  31.353-267.479  1.00 67.21           N
ATOM   1668  CA  GLY A 258      -6.805  31.102-266.526  0.86 67.21           C
ATOM   1669  C   GLY A 258      -6.432  31.601-265.161  1.00 67.21           C
ATOM   1670  O   GLY A 258      -5.331  32.057-264.859  1.00 67.21           O
ATOM   1671  N   PRO A 259      -7.448  31.442-264.359  1.00144.97           N
ATOM   1672  CA  PRO A 259      -7.513  31.796-262.958  0.96144.97           C
ATOM   1673  CD  PRO A 259      -8.467  30.466-264.708  1.00144.97           C
ATOM   1674  CB  PRO A 259      -8.928  31.400-262.546  1.00144.97           C
ATOM   1675  CG  PRO A 259      -9.170  30.135-263.388  1.00144.97           C
ATOM   1676  C   PRO A 259      -6.578  30.918-262.189  1.00144.97           C
ATOM   1677  O   PRO A 259      -5.966  30.021-262.766  1.00144.97           O
ATOM   1678  N   GLN A 260      -6.466  31.185-260.870  1.00233.45           N
ATOM   1679  CA  GLN A 260      -5.659  30.414-259.970  0.92233.45           C
ATOM   1680  CB  GLN A 260      -5.595  31.048-258.565  1.00233.45           C
ATOM   1681  CG  GLN A 260      -5.060  32.486-258.589  1.00233.45           C
ATOM   1682  CD  GLN A 260      -5.041  33.029-257.165  1.00233.45           C
ATOM   1683  OE1 GLN A 260      -3.992  33.411-256.648  1.00233.45           O
ATOM   1684  NE2 GLN A 260      -6.235  33.079-256.514  1.00233.45           N
ATOM   1685  C   GLN A 260      -6.321  29.071-259.854  1.00233.45           C
ATOM   1686  O   GLN A 260      -7.502  28.930-260.169  1.00233.45           O
ATOM   1687  N   GLY A 261      -5.570  28.040-259.411  1.00 55.47           N
ATOM   1688  CA  GLY A 261      -6.103  26.704-259.345  0.79 55.47           C
ATOM   1689  C   GLY A 261      -6.934  26.538-258.107  1.00 55.47           C
ATOM   1690  O   GLY A 261      -7.108  27.446-257.296  1.00 55.47           O
ATOM   1691  N   PRO A 262      -7.426  25.328-257.982  1.00108.84           N
ATOM   1692  CA  PRO A 262      -8.264  24.887-256.891  0.88108.84           C
ATOM   1693  CD  PRO A 262      -6.815  24.207-258.676  1.00108.84           C
ATOM   1694  CB  PRO A 262      -8.515  23.410-257.168  1.00108.84           C
ATOM   1695  CG  PRO A 262      -7.208  22.973-257.850  1.00108.84           C
ATOM   1696  C   PRO A 262      -7.470  25.041-255.633  1.00108.84           C
ATOM   1697  O   PRO A 262      -6.258  25.235-255.721  1.00108.84           O
ATOM   1698  N   GLY A 263      -8.128  24.989-254.452  1.00 67.52           N
ATOM   1699  CA  GLY A 263      -7.384  25.174-253.242  0.79 67.52           C
ATOM   1700  C   GLY A 263      -7.765  24.166-252.215  1.00 67.52           C
ATOM   1701  O   GLY A 263      -8.938  23.828-252.059  1.00 67.52           O
ATOM   1702  N   GLY A 264      -6.754  23.668-251.469  1.00170.71           N
ATOM   1703  CA  GLY A 264      -7.029  22.713-250.439  0.86170.71           C
ATOM   1704  C   GLY A 264      -5.748  22.371-249.715  1.00170.71           C
ATOM   1705  O   GLY A 264      -4.714  22.855-250.173  1.00170.71           O
ATOM   1706  N   PRO A 265      -5.657  21.587-248.632  1.00271.16           N
ATOM   1707  CA  PRO A 265      -6.760  21.062-247.822  1.00271.16           C
ATOM   1708  CD  PRO A 265      -4.594  20.596-248.729  1.00271.16           C
ATOM   1709  CB  PRO A 265      -6.563  19.549-247.846  1.00271.16           C
ATOM   1710  CG  PRO A 265      -5.035  19.417-247.854  1.00271.16           C
ATOM   1711  C   PRO A 265      -6.551  21.559-246.391  1.00271.16           C
ATOM   1712  O   PRO A 265      -5.569  22.263-246.160  1.00271.16           O
ATOM   1713  N   HYP A 266      -7.440  21.228-245.458  1.00337.54           N
ATOM   1714  CD  HYP A 266      -8.702  20.635-245.785  1.00337.54           C
ATOM   1715  CA  HYP A 266      -7.343  21.365-244.021  0.82337.54           C
ATOM   1716  CB  HYP A 266      -7.527  19.920-243.603  1.00337.54           C
ATOM   1717  CG  HYP A 266      -8.656  19.561-244.647  1.00337.54           C
ATOM   1718  OE  HYP A 266      -8.358  18.285-245.220  1.00337.54           O
ATOM   1719  C   HYP A 266      -6.146  22.088-243.482  1.00337.54           C
ATOM   1720  O   HYP A 266      -5.940  23.245-243.845  1.00337.54           O
ATOM   1721  N   GLY A 267      -5.345  21.433-242.607  1.00 74.04           N
ATOM   1722  CA  GLY A 267      -4.108  22.034-242.188  0.79 74.04           C
ATOM   1723  C   GLY A 267      -3.762  21.583-240.794  1.00 74.04           C
ATOM   1724  O   GLY A 267      -4.316  20.627-240.253  1.00 74.04           O
ATOM   1725  N   PRO A 268      -2.805  22.288-240.238  1.00228.84           N
ATOM   1726  CA  PRO A 268      -2.310  22.025-238.902  0.79228.84           C
ATOM   1727  CD  PRO A 268      -1.774  22.872-241.081  1.00228.84           C
ATOM   1728  CB  PRO A 268      -0.969  22.752-238.820  1.00228.84           C
ATOM   1729  CG  PRO A 268      -0.475  22.751-240.273  1.00228.84           C
ATOM   1730  C   PRO A 268      -3.286  22.542-237.897  1.00228.84           C
ATOM   1731  O   PRO A 268      -4.283  23.146-238.290  1.00228.84           O
ATOM   1732  N   LYS A 269      -3.028  22.303-236.594  1.00276.95           N
ATOM   1733  CA  LYS A 269      -3.970  22.716-235.598  0.79276.95           C
ATOM   1734  CB  LYS A 269      -4.664  21.543-234.889  1.00276.95           C
ATOM   1735  CG  LYS A 269      -3.699  20.639-234.117  1.00276.95           C
ATOM   1736  CD  LYS A 269      -2.652  19.984-235.020  1.00276.95           C
ATOM   1737  CE  LYS A 269      -1.735  18.998-234.290  1.00276.95           C
ATOM   1738  NZ  LYS A 269      -0.791  18.385-235.251  1.00276.95           N
ATOM   1739  C   LYS A 269      -3.292  23.477-234.500  1.00276.95           C
ATOM   1740  O   LYS A 269      -2.193  24.009-234.658  1.00276.95           O
ATOM   1741  N   GLY A 270      -3.988  23.539-233.340  1.00 76.61           N
ATOM   1742  CA  GLY A 270      -3.562  24.279-232.182  0.79 76.61           C
ATOM   1743  C   GLY A 270      -2.696  23.433-231.314  1.00 76.61           C
ATOM   1744  O   GLY A 270      -2.153  22.412-231.732  1.00 76.61           O
ATOM   1745  N   ASN A 271      -2.552  23.888-230.055  1.00224.29           N
ATOM   1746  CA  ASN A 271      -1.714  23.252-229.083  0.83224.29           C
ATOM   1747  CB  ASN A 271      -0.452  24.077-228.771  1.00224.29           C
ATOM   1748  CG  ASN A 271      -0.911  25.438-228.253  1.00224.29           C
ATOM   1749  OD1 ASN A 271      -2.076  25.806-228.393  1.00224.29           O
ATOM   1750  ND2 ASN A 271       0.026  26.218-227.652  1.00224.29           N
ATOM   1751  C   ASN A 271      -2.486  23.156-227.807  1.00224.29           C
ATOM   1752  O   ASN A 271      -3.695  23.383-227.777  1.00224.29           O
ATOM   1753  N   SER A 272      -1.786  22.791-226.715  1.00163.85           N
ATOM   1754  CA  SER A 272      -2.422  22.673-225.436  0.79163.85           C
ATOM   1755  CB  SER A 272      -1.534  21.955-224.404  1.00163.85           C
ATOM   1756  OG  SER A 272      -2.197  21.857-223.152  1.00163.85           O
ATOM   1757  C   SER A 272      -2.729  24.063-224.974  1.00163.85           C
ATOM   1758  O   SER A 272      -2.021  25.012-225.310  1.00163.85           O
ATOM   1759  N   GLY A 273      -3.815  24.216-224.191  1.00 69.43           N
ATOM   1760  CA  GLY A 273      -4.262  25.525-223.809  0.79 69.43           C
ATOM   1761  C   GLY A 273      -3.886  25.850-222.405  1.00 69.43           C
ATOM   1762  O   GLY A 273      -2.814  25.508-221.909  1.00 69.43           O
ATOM   1763  N   GLU A 274      -4.825  26.566-221.758  1.00242.24           N
ATOM   1764  CA  GLU A 274      -4.731  27.068-220.422  1.00242.24           C
ATOM   1765  CB  GLU A 274      -5.895  28.039-220.142  1.00242.24           C
ATOM   1766  CG  GLU A 274      -6.030  28.523-218.699  1.00242.24           C
ATOM   1767  CD  GLU A 274      -7.123  29.582-218.685  1.00242.24           C
ATOM   1768  OE1 GLU A 274      -7.460  30.074-217.576  1.00242.24           O
ATOM   1769  OE2 GLU A 274      -7.633  29.914-219.789  1.00242.24           O
ATOM   1770  C   GLU A 274      -4.774  25.922-219.475  1.00242.24           C
ATOM   1771  O   GLU A 274      -5.209  24.820-219.801  1.00242.24           O
ATOM   1772  N   HYP A 275      -4.235  26.173-218.320  1.00303.41           N
ATOM   1773  CD  HYP A 275      -3.427  27.322-218.036  1.00303.41           C
ATOM   1774  CA  HYP A 275      -4.215  25.286-217.216  0.86303.41           C
ATOM   1775  CB  HYP A 275      -2.768  25.414-216.672  1.00303.41           C
ATOM   1776  CG  HYP A 275      -2.215  26.441-217.730  1.00303.41           C
ATOM   1777  OE  HYP A 275      -1.762  25.756-218.902  1.00303.41           O
ATOM   1778  C   HYP A 275      -5.348  25.650-216.314  1.00303.41           C
ATOM   1779  O   HYP A 275      -5.859  26.763-216.426  1.00303.41           O
ATOM   1780  N   GLY A 276      -5.772  24.732-215.430  1.00 47.16           N
ATOM   1781  CA  GLY A 276      -7.075  24.865-214.850  0.86 47.16           C
ATOM   1782  C   GLY A 276      -7.029  25.956-213.828  1.00 47.16           C
ATOM   1783  O   GLY A 276      -5.959  26.443-213.466  1.00 47.16           O
ATOM   1784  N   ALA A 277      -8.218  26.366-213.340  1.00301.20           N
ATOM   1785  CA  ALA A 277      -8.310  27.422-212.375  1.00301.20           C
ATOM   1786  CB  ALA A 277      -8.686  28.859-212.792  1.00301.20           C
ATOM   1787  C   ALA A 277      -8.535  27.007-210.953  1.00301.20           C
ATOM   1788  O   ALA A 277      -9.398  26.183-210.658  1.00301.20           O
ATOM   1789  N   HYP A 278      -7.711  27.588-210.117  1.00330.77           N
ATOM   1790  CD  HYP A 278      -6.745  28.537-210.600  1.00330.77           C
ATOM   1791  CA  HYP A 278      -7.619  27.530-208.693  0.96330.77           C
ATOM   1792  CB  HYP A 278      -7.883  28.970-208.333  1.00330.77           C
ATOM   1793  CG  HYP A 278      -6.946  29.573-209.441  1.00330.77           C
ATOM   1794  OE  HYP A 278      -7.487  30.797-209.945  1.00330.77           O
ATOM   1795  C   HYP A 278      -8.271  26.492-207.816  1.00330.77           C
ATOM   1796  O   HYP A 278      -9.304  25.923-208.160  1.00330.77           O
ATOM   1797  N   GLY A 279      -7.656  26.258-206.637  1.00 47.27           N
ATOM   1798  CA  GLY A 279      -8.066  25.204-205.758  0.79 47.27           C
ATOM   1799  C   GLY A 279      -9.133  25.682-204.829  1.00 47.27           C
ATOM   1800  O   GLY A 279      -9.401  26.877-204.710  1.00 47.27           O
ATOM   1801  N   SER A 280      -9.755  24.710-204.133  1.00298.45           N
ATOM   1802  CA  SER A 280     -10.754  24.974-203.144  0.79298.45           C
ATOM   1803  CB  SER A 280     -12.230  25.254-203.501  1.00298.45           C
ATOM   1804  OG  SER A 280     -12.981  25.522-202.325  1.00298.45           O
ATOM   1805  C   SER A 280     -10.406  24.421-201.812  1.00298.45           C
ATOM   1806  O   SER A 280      -9.632  23.471-201.757  1.00298.45           O
ATOM   1807  N   LYS A 281     -10.999  24.969-200.730  1.00337.53           N
ATOM   1808  CA  LYS A 281     -10.640  24.633-199.378  0.79337.53           C
ATOM   1809  CB  LYS A 281     -11.234  25.456-198.215  1.00337.53           C
ATOM   1810  CG  LYS A 281     -10.942  26.952-198.361  1.00337.53           C
ATOM   1811  CD  LYS A 281     -11.728  27.827-197.383  1.00337.53           C
ATOM   1812  CE  LYS A 281     -13.242  27.779-197.602  1.00337.53           C
ATOM   1813  NZ  LYS A 281     -13.923  28.643-196.611  1.00337.53           N
ATOM   1814  C   LYS A 281     -10.158  23.240-199.120  1.00337.53           C
ATOM   1815  O   LYS A 281     -10.839  22.264-199.430  1.00337.53           O
ATOM   1816  N   GLY A 282      -8.941  23.126-198.555  1.00 66.72           N
ATOM   1817  CA  GLY A 282      -8.323  21.852-198.363  0.79 66.72           C
ATOM   1818  C   GLY A 282      -9.056  21.172-197.258  1.00 66.72           C
ATOM   1819  O   GLY A 282      -9.976  21.729-196.661  1.00 66.72           O
ATOM   1820  N   ASP A 283      -8.652  19.922-196.973  1.00256.06           N
ATOM   1821  CA  ASP A 283      -9.322  19.129-195.993  0.91256.06           C
ATOM   1822  CB  ASP A 283     -10.054  17.829-196.385  1.00256.06           C
ATOM   1823  CG  ASP A 283     -11.358  18.205-197.074  1.00256.06           C
ATOM   1824  OD1 ASP A 283     -11.341  19.155-197.900  1.00256.06           O
ATOM   1825  OD2 ASP A 283     -12.394  17.558-196.764  1.00256.06           O
ATOM   1826  C   ASP A 283      -8.994  19.317-194.557  1.00256.06           C
ATOM   1827  O   ASP A 283      -8.158  20.137-194.180  1.00256.06           O
ATOM   1828  N   THR A 284      -9.720  18.549-193.725  1.00234.09           N
ATOM   1829  CA  THR A 284      -9.551  18.528-192.309  0.79234.09           C
ATOM   1830  CB  THR A 284      -9.840  19.759-191.482  1.00234.09           C
ATOM   1831  OG1 THR A 284      -9.525  19.536-190.116  1.00234.09           O
ATOM   1832  CG2 THR A 284     -11.334  20.111-191.633  1.00234.09           C
ATOM   1833  C   THR A 284      -9.655  17.160-191.714  1.00234.09           C
ATOM   1834  O   THR A 284     -10.290  16.286-192.301  1.00234.09           O
ATOM   1835  N   GLY A 285      -9.044  16.912-190.540  1.00 88.62           N
ATOM   1836  CA  GLY A 285      -9.142  15.579-190.012  0.93 88.62           C
ATOM   1837  C   GLY A 285      -8.804  15.600-188.561  1.00 88.62           C
ATOM   1838  O   GLY A 285      -8.572  16.655-187.978  1.00 88.62           O
ATOM   1839  N   ALA A 286      -8.811  14.412-187.926  1.00246.10           N
ATOM   1840  CA  ALA A 286      -8.422  14.331-186.551  1.00246.10           C
ATOM   1841  CB  ALA A 286      -7.129  15.102-186.230  1.00246.10           C
ATOM   1842  C   ALA A 286      -9.499  14.922-185.717  1.00246.10           C
ATOM   1843  O   ALA A 286     -10.472  15.490-186.210  1.00246.10           O
ATOM   1844  N   LYS A 287      -9.326  14.753-184.400  1.00327.64           N
ATOM   1845  CA  LYS A 287     -10.211  15.290-183.419  0.95327.64           C
ATOM   1846  CB  LYS A 287     -11.075  14.225-182.723  1.00327.64           C
ATOM   1847  CG  LYS A 287     -12.291  14.782-181.975  1.00327.64           C
ATOM   1848  CD  LYS A 287     -13.478  15.083-182.900  1.00327.64           C
ATOM   1849  CE  LYS A 287     -13.269  16.211-183.915  1.00327.64           C
ATOM   1850  NZ  LYS A 287     -13.330  17.533-183.254  1.00327.64           N
ATOM   1851  C   LYS A 287      -9.270  15.814-182.391  1.00327.64           C
ATOM   1852  O   LYS A 287      -8.334  16.546-182.713  1.00327.64           O
ATOM   1853  N   GLY A 288      -9.479  15.444-181.116  1.00 79.95           N
ATOM   1854  CA  GLY A 288      -8.565  15.907-180.118  1.00 79.95           C
ATOM   1855  C   GLY A 288      -8.343  14.815-179.116  1.00 79.95           C
ATOM   1856  O   GLY A 288      -8.758  13.671-179.299  1.00 79.95           O
ATOM   1857  N   GLU A 289      -7.652  15.178-178.018  1.00251.85           N
ATOM   1858  CA  GLU A 289      -7.321  14.300-176.930  0.89251.85           C
ATOM   1859  CB  GLU A 289      -5.842  14.412-176.510  1.00251.85           C
ATOM   1860  CG  GLU A 289      -5.424  15.853-176.206  1.00251.85           C
ATOM   1861  CD  GLU A 289      -5.299  16.594-177.529  1.00251.85           C
ATOM   1862  OE1 GLU A 289      -4.457  16.163-178.363  1.00251.85           O
ATOM   1863  OE2 GLU A 289      -6.040  17.593-177.729  1.00251.85           O
ATOM   1864  C   GLU A 289      -8.158  14.755-175.771  1.00251.85           C
ATOM   1865  O   GLU A 289      -9.055  15.574-175.969  1.00251.85           O
ATOM   1866  N   HYP A 290      -7.954  14.264-174.572  1.00312.32           N
ATOM   1867  CD  HYP A 290      -7.157  13.123-174.215  1.00312.32           C
ATOM   1868  CA  HYP A 290      -8.665  14.709-173.432  1.00312.32           C
ATOM   1869  CB  HYP A 290      -9.002  13.434-172.629  1.00312.32           C
ATOM   1870  CG  HYP A 290      -8.378  12.394-173.632  1.00312.32           C
ATOM   1871  OE  HYP A 290      -8.035  11.156-173.005  1.00312.32           O
ATOM   1872  C   HYP A 290      -7.984  15.851-172.751  1.00312.32           C
ATOM   1873  O   HYP A 290      -6.761  15.850-172.620  1.00312.32           O
ATOM   1874  N   GLY A 291      -8.795  16.847-172.342  1.00 36.91           N
ATOM   1875  CA  GLY A 291      -8.341  18.179-172.072  0.79 36.91           C
ATOM   1876  C   GLY A 291      -8.074  18.312-170.616  1.00 36.91           C
ATOM   1877  O   GLY A 291      -7.390  17.499-169.997  1.00 36.91           O
ATOM   1878  N   PRO A 292      -8.604  19.370-170.075  1.00203.65           N
ATOM   1879  CA  PRO A 292      -8.441  19.651-168.678  0.79203.65           C
ATOM   1880  CD  PRO A 292      -8.919  20.555-170.853  1.00203.65           C
ATOM   1881  CB  PRO A 292      -9.057  21.037-168.493  1.00203.65           C
ATOM   1882  CG  PRO A 292      -8.808  21.714-169.855  1.00203.65           C
ATOM   1883  C   PRO A 292      -9.091  18.564-167.907  1.00203.65           C
ATOM   1884  O   PRO A 292     -10.164  18.105-168.290  1.00203.65           O
ATOM   1885  N   VAL A 293      -8.422  18.122-166.829  1.00204.80           N
ATOM   1886  CA  VAL A 293      -8.996  17.132-165.984  0.84204.80           C
ATOM   1887  CB  VAL A 293      -8.008  16.254-165.258  1.00204.80           C
ATOM   1888  CG1 VAL A 293      -7.221  15.321-166.188  1.00204.80           C
ATOM   1889  CG2 VAL A 293      -7.535  16.824-163.913  1.00204.80           C
ATOM   1890  C   VAL A 293      -9.747  17.925-164.980  1.00204.80           C
ATOM   1891  O   VAL A 293      -9.685  19.153-164.975  1.00204.80           O
ATOM   1892  N   GLY A 294     -10.494  17.246-164.105  1.00 44.65           N
ATOM   1893  CA  GLY A 294     -11.318  17.966-163.195  0.79 44.65           C
ATOM   1894  C   GLY A 294     -10.459  18.779-162.275  1.00 44.65           C
ATOM   1895  O   GLY A 294      -9.232  18.762-162.359  1.00 44.65           O
ATOM   1896  N   VAL A 295     -11.122  19.521-161.363  1.00239.41           N
ATOM   1897  CA  VAL A 295     -10.474  20.399-160.428  0.79239.41           C
ATOM   1898  CB  VAL A 295     -11.019  21.806-160.535  1.00239.41           C
ATOM   1899  CG1 VAL A 295     -12.452  21.988-160.014  1.00239.41           C
ATOM   1900  CG2 VAL A 295      -9.936  22.889-160.652  1.00239.41           C
ATOM   1901  C   VAL A 295     -10.717  19.798-159.079  1.00239.41           C
ATOM   1902  O   VAL A 295     -10.954  18.596-158.971  1.00239.41           O
ATOM   1903  N   GLN A 296     -10.639  20.599-158.005  1.00251.34           N
ATOM   1904  CA  GLN A 296     -10.738  20.057-156.676  0.79251.34           C
ATOM   1905  CB  GLN A 296      -9.855  20.842-155.704  1.00251.34           C
ATOM   1906  CG  GLN A 296      -8.396  20.884-156.150  1.00251.34           C
ATOM   1907  CD  GLN A 296      -7.735  22.030-155.402  1.00251.34           C
ATOM   1908  OE1 GLN A 296      -7.869  22.161-154.188  1.00251.34           O
ATOM   1909  NE2 GLN A 296      -7.030  22.908-156.165  1.00251.34           N
ATOM   1910  C   GLN A 296     -12.136  20.177-156.152  1.00251.34           C
ATOM   1911  O   GLN A 296     -13.000  20.804-156.764  1.00251.34           O
ATOM   1912  N   GLY A 297     -12.380  19.537-154.984  1.00 76.55           N
ATOM   1913  CA  GLY A 297     -13.673  19.559-154.355  0.86 76.55           C
ATOM   1914  C   GLY A 297     -13.695  20.561-153.214  1.00 76.55           C
ATOM   1915  O   GLY A 297     -12.787  21.363-153.003  1.00 76.55           O
ATOM   1916  N   PRO A 298     -14.788  20.457-152.484  1.00308.23           N
ATOM   1917  CA  PRO A 298     -15.260  21.367-151.443  1.00308.23           C
ATOM   1918  CD  PRO A 298     -15.793  19.481-152.863  1.00308.23           C
ATOM   1919  CB  PRO A 298     -16.601  20.768-151.004  1.00308.23           C
ATOM   1920  CG  PRO A 298     -17.091  19.994-152.240  1.00308.23           C
ATOM   1921  C   PRO A 298     -14.434  21.764-150.249  1.00308.23           C
ATOM   1922  O   PRO A 298     -14.048  22.930-150.178  1.00308.23           O
ATOM   1923  N   HYP A 299     -14.141  20.879-149.350  1.00342.60           N
ATOM   1924  CD  HYP A 299     -14.399  19.488-149.521  1.00342.60           C
ATOM   1925  CA  HYP A 299     -13.421  21.082-148.144  1.00342.60           C
ATOM   1926  CB  HYP A 299     -12.181  20.298-148.482  1.00342.60           C
ATOM   1927  CG  HYP A 299     -12.984  19.046-149.034  1.00342.60           C
ATOM   1928  OE  HYP A 299     -12.321  18.472-150.154  1.00342.60           O
ATOM   1929  C   HYP A 299     -14.166  20.328-147.094  1.00342.60           C
ATOM   1930  O   HYP A 299     -15.394  20.402-147.046  1.00342.60           O
ATOM   1931  N   GLY A 300     -13.420  19.536-146.301  1.00 38.00           N
ATOM   1932  CA  GLY A 300     -13.962  18.305-145.809  1.00 38.00           C
ATOM   1933  C   GLY A 300     -14.516  18.525-144.432  1.00 38.00           C
ATOM   1934  O   GLY A 300     -14.555  19.642-143.919  1.00 38.00           O
ATOM   1935  N   PRO A 301     -14.959  17.444-143.833  1.00203.04           N
ATOM   1936  CA  PRO A 301     -15.508  17.525-142.501  0.79203.04           C
ATOM   1937  CD  PRO A 301     -15.610  16.412-144.620  1.00203.04           C
ATOM   1938  CB  PRO A 301     -16.350  16.260-142.338  1.00203.04           C
ATOM   1939  CG  PRO A 301     -16.804  15.956-143.773  1.00203.04           C
ATOM   1940  C   PRO A 301     -14.431  17.654-141.465  1.00203.04           C
ATOM   1941  O   PRO A 301     -13.308  17.217-141.712  1.00203.04           O
ATOM   1942  N   ALA A 302     -14.754  18.286-140.316  1.00 74.88           N
ATOM   1943  CA  ALA A 302     -13.769  18.550-139.305  0.84 74.88           C
ATOM   1944  CB  ALA A 302     -14.313  19.460-138.191  1.00 74.88           C
ATOM   1945  C   ALA A 302     -13.255  17.336-138.590  1.00 74.88           C
ATOM   1946  O   ALA A 302     -12.060  17.079-138.609  1.00 74.88           O
ATOM   1947  N   GLY A 303     -14.102  16.497-137.967  1.00 98.17           N
ATOM   1948  CA  GLY A 303     -13.475  15.456-137.191  0.79 98.17           C
ATOM   1949  C   GLY A 303     -14.491  14.844-136.288  1.00 98.17           C
ATOM   1950  O   GLY A 303     -15.662  15.222-136.292  1.00 98.17           O
ATOM   1951  N   GLU A 304     -14.038  13.864-135.482  1.00248.75           N
ATOM   1952  CA  GLU A 304     -14.919  13.176-134.590  0.82248.75           C
ATOM   1953  CB  GLU A 304     -14.830  11.651-134.773  1.00248.75           C
ATOM   1954  CG  GLU A 304     -13.421  11.101-134.538  1.00248.75           C
ATOM   1955  CD  GLU A 304     -13.410   9.644-134.980  1.00248.75           C
ATOM   1956  OE1 GLU A 304     -12.412   8.938-134.672  1.00248.75           O
ATOM   1957  OE2 GLU A 304     -14.396   9.220-135.641  1.00248.75           O
ATOM   1958  C   GLU A 304     -14.542  13.537-133.191  1.00248.75           C
ATOM   1959  O   GLU A 304     -13.398  13.379-132.777  1.00248.75           O
ATOM   1960  N   GLU A 305     -15.539  13.980-132.410  1.00322.33           N
ATOM   1961  CA  GLU A 305     -15.346  14.484-131.081  0.79322.33           C
ATOM   1962  CB  GLU A 305     -16.397  15.449-130.501  1.00322.33           C
ATOM   1963  CG  GLU A 305     -17.819  14.951-130.783  1.00322.33           C
ATOM   1964  CD  GLU A 305     -18.818  16.000-130.316  1.00322.33           C
ATOM   1965  OE1 GLU A 305     -18.906  16.235-129.081  1.00322.33           O
ATOM   1966  OE2 GLU A 305     -19.507  16.583-131.195  1.00322.33           O
ATOM   1967  C   GLU A 305     -14.377  13.781-130.180  1.00322.33           C
ATOM   1968  O   GLU A 305     -14.042  12.615-130.383  1.00322.33           O
ATOM   1969  N   GLY A 306     -13.886  14.517-129.158  1.00 71.46           N
ATOM   1970  CA  GLY A 306     -12.851  14.052-128.271  0.79 71.46           C
ATOM   1971  C   GLY A 306     -13.347  12.986-127.346  1.00 71.46           C
ATOM   1972  O   GLY A 306     -14.543  12.721-127.230  1.00 71.46           O
ATOM   1973  N   LYS A 307     -12.369  12.346-126.669  1.00241.88           N
ATOM   1974  CA  LYS A 307     -12.581  11.289-125.721  0.92241.88           C
ATOM   1975  CB  LYS A 307     -11.375  10.320-125.637  1.00241.88           C
ATOM   1976  CG  LYS A 307     -11.574   9.168-124.646  1.00241.88           C
ATOM   1977  CD  LYS A 307     -10.428   8.147-124.611  1.00241.88           C
ATOM   1978  CE  LYS A 307      -9.067   8.766-124.279  1.00241.88           C
ATOM   1979  NZ  LYS A 307      -8.072   7.704-124.001  1.00241.88           N
ATOM   1980  C   LYS A 307     -12.759  11.919-124.370  1.00241.88           C
ATOM   1981  O   LYS A 307     -12.608  13.130-124.210  1.00241.88           O
ATOM   1982  N   ARG A 308     -13.111  11.092-123.363  1.00999.99           N
ATOM   1983  CA  ARG A 308     -13.314  11.536-122.010  0.89999.99           C
ATOM   1984  CB  ARG A 308     -13.807  10.409-121.096  1.00999.99           C
ATOM   1985  CG  ARG A 308     -15.086   9.746-121.609  1.00999.99           C
ATOM   1986  CD  ARG A 308     -16.324  10.642-121.572  1.00999.99           C
ATOM   1987  NE  ARG A 308     -17.478   9.793-121.978  1.00999.99           N
ATOM   1988  CZ  ARG A 308     -18.683   9.925-121.350  1.00999.99           C
ATOM   1989  NH1 ARG A 308     -18.869  10.913-120.426  1.00999.99           N
ATOM   1990  NH2 ARG A 308     -19.696   9.058-121.637  1.00999.99           N
ATOM   1991  C   ARG A 308     -11.980  11.977-121.499  1.00999.99           C
ATOM   1992  O   ARG A 308     -10.951  11.517-121.993  1.00999.99           O
ATOM   1993  N   GLY A 309     -11.934  12.900-120.512  1.00112.27           N
ATOM   1994  CA  GLY A 309     -10.632  13.303-120.083  0.79112.27           C
ATOM   1995  C   GLY A 309     -10.589  13.750-118.661  1.00112.27           C
ATOM   1996  O   GLY A 309     -11.432  14.508-118.187  1.00112.27           O
ATOM   1997  N   ALA A 310      -9.536  13.268-117.971  1.00248.62           N
ATOM   1998  CA  ALA A 310      -9.175  13.704-116.658  0.84248.62           C
ATOM   1999  CB  ALA A 310      -8.919  15.220-116.581  1.00248.62           C
ATOM   2000  C   ALA A 310     -10.184  13.366-115.620  1.00248.62           C
ATOM   2001  O   ALA A 310     -11.334  13.018-115.883  1.00248.62           O
ATOM   2002  N   ARG A 311      -9.673  13.465-114.382  1.00999.99           N
ATOM   2003  CA  ARG A 311     -10.357  13.280-113.144  0.89999.99           C
ATOM   2004  CB  ARG A 311     -10.557  11.894-112.519  1.00999.99           C
ATOM   2005  CG  ARG A 311      -9.247  11.106-112.505  1.00999.99           C
ATOM   2006  CD  ARG A 311      -9.246   9.983-111.475  1.00999.99           C
ATOM   2007  NE  ARG A 311      -9.326  10.663-110.156  1.00999.99           N
ATOM   2008  CZ  ARG A 311      -8.198  11.204-109.611  1.00999.99           C
ATOM   2009  NH1 ARG A 311      -6.996  11.057-110.241  1.00999.99           N
ATOM   2010  NH2 ARG A 311      -8.275  11.906-108.443  1.00999.99           N
ATOM   2011  C   ARG A 311     -10.421  14.540-112.337  1.00999.99           C
ATOM   2012  O   ARG A 311      -9.672  15.479-112.605  1.00999.99           O
ATOM   2013  N   GLY A 312     -11.320  14.624-111.340  1.00 56.61           N
ATOM   2014  CA  GLY A 312     -11.466  15.874-110.645  0.79 56.61           C
ATOM   2015  C   GLY A 312     -10.531  15.967-109.462  1.00 56.61           C
ATOM   2016  O   GLY A 312      -9.701  15.091-109.225  1.00 56.61           O
ATOM   2017  N   GLU A 313     -10.691  17.069-108.687  1.00366.82           N
ATOM   2018  CA  GLU A 313      -9.863  17.440-107.562  0.79366.82           C
ATOM   2019  CB  GLU A 313      -9.034  18.744-107.693  1.00366.82           C
ATOM   2020  CG  GLU A 313      -9.869  20.028-107.758  1.00366.82           C
ATOM   2021  CD  GLU A 313     -10.270  20.423-106.342  1.00366.82           C
ATOM   2022  OE1 GLU A 313     -11.478  20.308-106.003  1.00366.82           O
ATOM   2023  OE2 GLU A 313      -9.365  20.853-105.579  1.00366.82           O
ATOM   2024  C   GLU A 313     -10.159  16.767-106.225  1.00366.82           C
ATOM   2025  O   GLU A 313     -11.086  15.959-106.188  1.00366.82           O
ATOM   2026  N   HYP A 314      -9.476  17.021-105.104  1.00367.98           N
ATOM   2027  CD  HYP A 314      -8.585  18.149-104.876  1.00367.98           C
ATOM   2028  CA  HYP A 314      -9.613  16.251-103.900  0.79367.98           C
ATOM   2029  CB  HYP A 314      -8.474  16.607-102.980  1.00367.98           C
ATOM   2030  CG  HYP A 314      -8.624  18.116-103.329  1.00367.98           C
ATOM   2031  OE  HYP A 314      -7.645  18.967-102.729  1.00367.98           O
ATOM   2032  C   HYP A 314     -10.875  16.670-103.201  1.00367.98           C
ATOM   2033  O   HYP A 314     -11.296  15.949-102.297  1.00367.98           O
ATOM   2034  N   GLY A 315     -11.504  17.810-103.566  1.00 60.20           N
ATOM   2035  CA  GLY A 315     -12.735  18.163-102.906  0.79 60.20           C
ATOM   2036  C   GLY A 315     -12.436  18.337-101.445  1.00 60.20           C
ATOM   2037  O   GLY A 315     -12.740  17.475-100.620  1.00 60.20           O
ATOM   2038  N   PRO A 316     -11.826  19.442-101.120  1.00232.16           N
ATOM   2039  CA  PRO A 316     -11.456  19.760 -99.760  0.82232.16           C
ATOM   2040  CD  PRO A 316     -11.038  20.173-102.098  1.00232.16           C
ATOM   2041  CB  PRO A 316     -10.559  20.995 -99.893  1.00232.16           C
ATOM   2042  CG  PRO A 316      -9.931  20.855-101.290  1.00232.16           C
ATOM   2043  C   PRO A 316     -12.584  20.036 -98.868  1.00232.16           C
ATOM   2044  O   PRO A 316     -13.672  20.379 -99.327  1.00232.16           O
ATOM   2045  N   THR A 317     -12.281  19.848 -97.579  1.00188.04           N
ATOM   2046  CA  THR A 317     -13.161  20.035 -96.486  0.79188.04           C
ATOM   2047  CB  THR A 317     -14.665  19.933 -96.562  1.00188.04           C
ATOM   2048  OG1 THR A 317     -15.211  20.936 -97.404  1.00188.04           O
ATOM   2049  CG2 THR A 317     -15.223  20.088 -95.137  1.00188.04           C
ATOM   2050  C   THR A 317     -12.522  19.808 -95.156  1.00188.04           C
ATOM   2051  O   THR A 317     -11.707  20.601 -94.687  1.00188.04           O
ATOM   2052  N   GLY A 318     -12.895  18.673 -94.527  1.00103.80           N
ATOM   2053  CA  GLY A 318     -12.386  18.284 -93.245  0.93103.80           C
ATOM   2054  C   GLY A 318     -13.558  18.260 -92.310  1.00103.80           C
ATOM   2055  O   GLY A 318     -14.310  19.229 -92.229  1.00103.80           O
ATOM   2056  N   LEU A 319     -13.742  17.143 -91.564  1.00140.41           N
ATOM   2057  CA  LEU A 319     -14.935  17.037 -90.770  1.00140.41           C
ATOM   2058  CB  LEU A 319     -16.031  16.389 -91.639  1.00140.41           C
ATOM   2059  CG  LEU A 319     -16.352  17.178 -92.930  1.00140.41           C
ATOM   2060  CD1 LEU A 319     -17.142  16.299 -93.913  1.00140.41           C
ATOM   2061  CD2 LEU A 319     -17.144  18.463 -92.632  1.00140.41           C
ATOM   2062  C   LEU A 319     -14.725  16.097 -89.594  1.00140.41           C
ATOM   2063  O   LEU A 319     -15.237  14.980 -89.633  1.00140.41           O
ATOM   2064  N   HYP A 320     -14.008  16.477 -88.562  1.00340.85           N
ATOM   2065  CD  HYP A 320     -13.304  17.728 -88.518  1.00340.85           C
ATOM   2066  CA  HYP A 320     -13.808  15.779 -87.316  1.00340.85           C
ATOM   2067  CB  HYP A 320     -14.278  16.817 -86.309  1.00340.85           C
ATOM   2068  CG  HYP A 320     -13.793  18.091 -87.081  1.00340.85           C
ATOM   2069  OE  HYP A 320     -12.929  18.967 -86.353  1.00340.85           O
ATOM   2070  C   HYP A 320     -14.394  14.442 -87.004  1.00340.85           C
ATOM   2071  O   HYP A 320     -14.288  13.510 -87.801  1.00340.85           O
ATOM   2072  N   GLY A 321     -15.005  14.355 -85.797  1.00 71.46           N
ATOM   2073  CA  GLY A 321     -15.540  13.128 -85.285  0.79 71.46           C
ATOM   2074  C   GLY A 321     -15.950  13.342 -83.848  1.00 71.46           C
ATOM   2075  O   GLY A 321     -15.628  14.341 -83.208  1.00 71.46           O
ATOM   2076  N   PRO A 322     -16.670  12.361 -83.359  1.00218.45           N
ATOM   2077  CA  PRO A 322     -17.163  12.371 -81.999  0.79218.45           C
ATOM   2078  CD  PRO A 322     -17.735  11.902 -84.241  1.00218.45           C
ATOM   2079  CB  PRO A 322     -18.612  11.869 -81.999  1.00218.45           C
ATOM   2080  CG  PRO A 322     -18.714  11.131 -83.342  1.00218.45           C
ATOM   2081  C   PRO A 322     -16.305  12.424 -80.750  1.00218.45           C
ATOM   2082  O   PRO A 322     -15.193  11.893 -80.789  1.00218.45           O
ATOM   2083  N   PRO A 323     -16.762  13.026 -79.665  1.00196.79           N
ATOM   2084  CA  PRO A 323     -15.978  13.230 -78.462  0.93196.79           C
ATOM   2085  CD  PRO A 323     -18.189  13.075 -79.368  1.00196.79           C
ATOM   2086  CB  PRO A 323     -16.953  13.879 -77.483  1.00196.79           C
ATOM   2087  CG  PRO A 323     -18.289  13.218 -77.845  1.00196.79           C
ATOM   2088  C   PRO A 323     -15.386  12.003 -77.809  1.00196.79           C
ATOM   2089  O   PRO A 323     -14.207  12.062 -77.461  1.00196.79           O
ATOM   2090  N   GLY A 324     -16.136  10.898 -77.596  1.00121.73           N
ATOM   2091  CA  GLY A 324     -15.541   9.780 -76.898  0.79121.73           C
ATOM   2092  C   GLY A 324     -16.339   9.531 -75.647  1.00121.73           C
ATOM   2093  O   GLY A 324     -17.490   9.951 -75.542  1.00121.73           O
ATOM   2094  N   GLU A 325     -15.728   8.840 -74.659  1.00290.45           N
ATOM   2095  CA  GLU A 325     -16.434   8.491 -73.457  0.95290.45           C
ATOM   2096  CB  GLU A 325     -17.425   7.310 -73.461  1.00290.45           C
ATOM   2097  CG  GLU A 325     -18.538   7.528 -74.487  1.00290.45           C
ATOM   2098  CD  GLU A 325     -19.386   6.268 -74.578  1.00290.45           C
ATOM   2099  OE1 GLU A 325     -19.212   5.518 -75.576  1.00290.45           O
ATOM   2100  OE2 GLU A 325     -20.211   6.035 -73.655  1.00290.45           O
ATOM   2101  C   GLU A 325     -15.869   8.979 -72.159  1.00290.45           C
ATOM   2102  O   GLU A 325     -14.924   9.767 -72.133  1.00290.45           O
ATOM   2103  N   ARG A 326     -16.462   8.519 -71.038  1.00999.99           N
ATOM   2104  CA  ARG A 326     -16.082   8.975 -69.729  1.00999.99           C
ATOM   2105  CB  ARG A 326     -17.307   9.575 -69.014  1.00999.99           C
ATOM   2106  CG  ARG A 326     -16.993  10.314 -67.723  1.00999.99           C
ATOM   2107  CD  ARG A 326     -18.206  11.076 -67.178  1.00999.99           C
ATOM   2108  NE  ARG A 326     -17.691  12.042 -66.172  1.00999.99           N
ATOM   2109  CZ  ARG A 326     -18.529  12.881 -65.497  1.00999.99           C
ATOM   2110  NH1 ARG A 326     -19.879  12.825 -65.693  1.00999.99           N
ATOM   2111  NH2 ARG A 326     -17.997  13.788 -64.629  1.00999.99           N
ATOM   2112  C   ARG A 326     -15.576   7.794 -68.953  1.00999.99           C
ATOM   2113  O   ARG A 326     -15.847   6.648 -69.306  1.00999.99           O
ATOM   2114  N   GLY A 327     -14.799   8.053 -67.879  1.00 31.43           N
ATOM   2115  CA  GLY A 327     -14.199   6.987 -67.125  0.93 31.43           C
ATOM   2116  C   GLY A 327     -14.977   6.702 -65.871  1.00 31.43           C
ATOM   2117  O   GLY A 327     -16.189   6.903 -65.809  1.00 31.43           O
ATOM   2118  N   GLY A 328     -14.259   6.211 -64.832  1.00 41.76           N
ATOM   2119  CA  GLY A 328     -14.854   5.781 -63.592  1.00 41.76           C
ATOM   2120  C   GLY A 328     -14.748   6.848 -62.546  1.00 41.76           C
ATOM   2121  O   GLY A 328     -14.947   8.035 -62.801  1.00 41.76           O
ATOM   2122  N   HYP A 329     -14.430   6.404 -61.349  1.00279.72           N
ATOM   2123  CD  HYP A 329     -14.227   5.023 -61.029  1.00279.72           C
ATOM   2124  CA  HYP A 329     -14.323   7.184 -60.164  0.96279.72           C
ATOM   2125  CB  HYP A 329     -14.981   6.297 -59.077  1.00279.72           C
ATOM   2126  CG  HYP A 329     -15.345   5.060 -59.984  1.00279.72           C
ATOM   2127  OE  HYP A 329     -15.447   3.832 -59.259  1.00279.72           O
ATOM   2128  C   HYP A 329     -12.900   7.579 -59.977  1.00279.72           C
ATOM   2129  O   HYP A 329     -12.016   6.881 -60.470  1.00279.72           O
ATOM   2130  N   GLY A 330     -12.661   8.704 -59.285  1.00 40.22           N
ATOM   2131  CA  GLY A 330     -11.328   9.200 -59.163  0.79 40.22           C
ATOM   2132  C   GLY A 330     -10.779   8.584 -57.917  1.00 40.22           C
ATOM   2133  O   GLY A 330     -11.103   7.440 -57.603  1.00 40.22           O
ATOM   2134  N   SER A 331      -9.926   9.309 -57.160  1.00146.92           N
ATOM   2135  CA  SER A 331      -9.387   8.646 -56.013  0.83146.92           C
ATOM   2136  CB  SER A 331      -7.852   8.753 -55.836  1.00146.92           C
ATOM   2137  OG  SER A 331      -7.435  10.068 -55.508  1.00146.92           O
ATOM   2138  C   SER A 331     -10.055   9.107 -54.768  1.00146.92           C
ATOM   2139  O   SER A 331     -10.538  10.234 -54.676  1.00146.92           O
ATOM   2140  N   ARG A 332     -10.112   8.196 -53.775  1.00999.99           N
ATOM   2141  CA  ARG A 332     -10.748   8.519 -52.536  0.96999.99           C
ATOM   2142  CB  ARG A 332     -10.895   7.351 -51.535  1.00999.99           C
ATOM   2143  CG  ARG A 332      -9.582   6.760 -50.995  1.00999.99           C
ATOM   2144  CD  ARG A 332      -9.120   5.441 -51.630  1.00999.99           C
ATOM   2145  NE  ARG A 332      -8.498   5.692 -52.958  1.00999.99           N
ATOM   2146  CZ  ARG A 332      -7.748   4.703 -53.530  1.00999.99           C
ATOM   2147  NH1 ARG A 332      -7.579   3.517 -52.875  1.00999.99           N
ATOM   2148  NH2 ARG A 332      -7.163   4.889 -54.750  1.00999.99           N
ATOM   2149  C   ARG A 332      -9.877   9.531 -51.876  1.00999.99           C
ATOM   2150  O   ARG A 332      -8.661   9.533 -52.060  1.00999.99           O
ATOM   2151  N   GLY A 333     -10.490  10.439 -51.099  1.00 23.02           N
ATOM   2152  CA  GLY A 333      -9.725  11.464 -50.460  0.79 23.02           C
ATOM   2153  C   GLY A 333      -9.263  10.962 -49.137  1.00 23.02           C
ATOM   2154  O   GLY A 333      -9.442   9.794 -48.794  1.00 23.02           O
ATOM   2155  N   PHE A 334      -8.640  11.867 -48.359  1.00 67.39           N
ATOM   2156  CA  PHE A 334      -8.218  11.527 -47.039  0.83 67.39           C
ATOM   2157  CB  PHE A 334      -7.366  12.602 -46.346  1.00 67.39           C
ATOM   2158  CG  PHE A 334      -5.985  12.472 -46.876  1.00 67.39           C
ATOM   2159  CD1 PHE A 334      -5.592  13.060 -48.056  1.00 67.39           C
ATOM   2160  CD2 PHE A 334      -5.079  11.728 -46.159  1.00 67.39           C
ATOM   2161  CE1 PHE A 334      -4.300  12.905 -48.507  1.00 67.39           C
ATOM   2162  CE2 PHE A 334      -3.791  11.571 -46.604  1.00 67.39           C
ATOM   2163  CZ  PHE A 334      -3.400  12.161 -47.780  1.00 67.39           C
ATOM   2164  C   PHE A 334      -9.461  11.345 -46.253  1.00 67.39           C
ATOM   2165  O   PHE A 334     -10.509  11.875 -46.613  1.00 67.39           O
ATOM   2166  N   HYP A 335      -9.382  10.571 -45.208  1.00296.54           N
ATOM   2167  CD  HYP A 335      -8.239   9.803 -44.819  1.00296.54           C
ATOM   2168  CA  HYP A 335     -10.473  10.248 -44.375  0.93296.54           C
ATOM   2169  CB  HYP A 335     -10.337   8.722 -44.152  1.00296.54           C
ATOM   2170  CG  HYP A 335      -9.019   8.494 -44.987  1.00296.54           C
ATOM   2171  OE  HYP A 335      -9.341   8.264 -46.362  1.00296.54           O
ATOM   2172  C   HYP A 335     -10.579  11.087 -43.152  1.00296.54           C
ATOM   2173  O   HYP A 335     -10.726  12.303 -43.268  1.00296.54           O
ATOM   2174  N   GLY A 336     -10.557  10.450 -41.971  1.00 70.82           N
ATOM   2175  CA  GLY A 336     -11.225  11.058 -40.866  1.00 70.82           C
ATOM   2176  C   GLY A 336     -10.237  11.699 -39.953  1.00 70.82           C
ATOM   2177  O   GLY A 336      -9.127  12.049 -40.352  1.00 70.82           O
ATOM   2178  N   ALA A 337     -10.642  11.861 -38.674  1.00245.13           N
ATOM   2179  CA  ALA A 337      -9.793  12.518 -37.730  1.00245.13           C
ATOM   2180  CB  ALA A 337      -9.805  14.051 -37.867  1.00245.13           C
ATOM   2181  C   ALA A 337     -10.224  12.179 -36.337  1.00245.13           C
ATOM   2182  O   ALA A 337     -11.053  11.300 -36.121  1.00245.13           O
ATOM   2183  N   ASP A 338      -9.631  12.877 -35.345  1.00261.17           N
ATOM   2184  CA  ASP A 338      -9.864  12.595 -33.956  0.97261.17           C
ATOM   2185  CB  ASP A 338      -9.015  13.455 -33.000  1.00261.17           C
ATOM   2186  CG  ASP A 338      -9.411  14.913 -33.198  1.00261.17           C
ATOM   2187  OD1 ASP A 338      -9.100  15.736 -32.294  1.00261.17           O
ATOM   2188  OD2 ASP A 338     -10.034  15.222 -34.247  1.00261.17           O
ATOM   2189  C   ASP A 338     -11.285  12.853 -33.577  1.00261.17           C
ATOM   2190  O   ASP A 338     -12.007  13.596 -34.240  1.00261.17           O
ATOM   2191  N   GLY A 339     -11.709  12.190 -32.478  1.00 45.05           N
ATOM   2192  CA  GLY A 339     -13.015  12.371 -31.914  1.00 45.05           C
ATOM   2193  C   GLY A 339     -12.882  13.544 -31.004  1.00 45.05           C
ATOM   2194  O   GLY A 339     -11.794  14.098 -30.863  1.00 45.05           O
ATOM   2195  N   VAL A 340     -13.983  13.975 -30.362  1.00136.36           N
ATOM   2196  CA  VAL A 340     -13.833  15.079 -29.466  1.00136.36           C
ATOM   2197  CB  VAL A 340     -14.492  16.344 -29.931  1.00136.36           C
ATOM   2198  CG1 VAL A 340     -15.984  16.068 -30.191  1.00136.36           C
ATOM   2199  CG2 VAL A 340     -14.266  17.414 -28.845  1.00136.36           C
ATOM   2200  C   VAL A 340     -14.429  14.716 -28.145  1.00136.36           C
ATOM   2201  O   VAL A 340     -15.538  14.191 -28.062  1.00136.36           O
ATOM   2202  N   ALA A 341     -13.666  14.990 -27.069  1.00235.48           N
ATOM   2203  CA  ALA A 341     -14.120  14.780 -25.727  1.00235.48           C
ATOM   2204  CB  ALA A 341     -15.492  15.408 -25.427  1.00235.48           C
ATOM   2205  C   ALA A 341     -14.215  13.321 -25.431  1.00235.48           C
ATOM   2206  O   ALA A 341     -14.283  12.479 -26.324  1.00235.48           O
ATOM   2207  N   GLY A 342     -14.200  13.009 -24.117  1.00 87.40           N
ATOM   2208  CA  GLY A 342     -14.345  11.672 -23.632  1.00 87.40           C
ATOM   2209  C   GLY A 342     -15.099  11.817 -22.353  1.00 87.40           C
ATOM   2210  O   GLY A 342     -14.940  12.814 -21.650  1.00 87.40           O
ATOM   2211  N   PRO A 343     -15.903  10.851 -22.010  1.00234.14           N
ATOM   2212  CA  PRO A 343     -16.645  10.955 -20.788  1.00234.14           C
ATOM   2213  CD  PRO A 343     -16.536   9.977 -22.980  1.00234.14           C
ATOM   2214  CB  PRO A 343     -17.653   9.808 -20.846  1.00234.14           C
ATOM   2215  CG  PRO A 343     -17.897   9.630 -22.358  1.00234.14           C
ATOM   2216  C   PRO A 343     -15.689  10.914 -19.650  1.00234.14           C
ATOM   2217  O   PRO A 343     -14.902   9.975 -19.570  1.00234.14           O
ATOM   2218  N   LYS A 344     -15.800  11.905 -18.745  1.00244.86           N
ATOM   2219  CA  LYS A 344     -14.913  12.097 -17.634  1.00244.86           C
ATOM   2220  CB  LYS A 344     -15.151  13.439 -16.941  1.00244.86           C
ATOM   2221  CG  LYS A 344     -16.622  13.520 -16.560  1.00244.86           C
ATOM   2222  CD  LYS A 344     -16.996  14.627 -15.585  1.00244.86           C
ATOM   2223  CE  LYS A 344     -18.471  14.500 -15.211  1.00244.86           C
ATOM   2224  NZ  LYS A 344     -19.310  14.656 -16.419  1.00244.86           N
ATOM   2225  C   LYS A 344     -15.140  11.030 -16.609  1.00244.86           C
ATOM   2226  O   LYS A 344     -16.164  10.348 -16.611  1.00244.86           O
ATOM   2227  N   GLY A 345     -14.143  10.860 -15.714  1.00 62.10           N
ATOM   2228  CA  GLY A 345     -14.191   9.856 -14.689  1.00 62.10           C
ATOM   2229  C   GLY A 345     -15.042  10.335 -13.538  1.00 62.10           C
ATOM   2230  O   GLY A 345     -15.373  11.513 -13.401  1.00 62.10           O
ATOM   2231  N   PRO A 346     -15.395   9.370 -12.720  1.00317.80           N
ATOM   2232  CA  PRO A 346     -16.226   9.512 -11.536  0.82317.80           C
ATOM   2233  CD  PRO A 346     -15.274   7.989 -13.154  1.00317.80           C
ATOM   2234  CB  PRO A 346     -16.336   8.085 -10.992  1.00317.80           C
ATOM   2235  CG  PRO A 346     -16.238   7.210 -12.255  1.00317.80           C
ATOM   2236  C   PRO A 346     -15.914  10.495 -10.436  1.00317.80           C
ATOM   2237  O   PRO A 346     -16.508  11.572 -10.466  1.00317.80           O
ATOM   2238  N   ALA A 347     -15.001  10.174  -9.483  1.00280.46           N
ATOM   2239  CA  ALA A 347     -14.749  11.049  -8.354  0.96280.46           C
ATOM   2240  CB  ALA A 347     -15.990  11.767  -7.790  1.00280.46           C
ATOM   2241  C   ALA A 347     -14.173  10.227  -7.237  1.00280.46           C
ATOM   2242  O   ALA A 347     -13.774   9.082  -7.440  1.00280.46           O
ATOM   2243  N   GLY A 348     -14.110  10.810  -6.018  1.00 99.63           N
ATOM   2244  CA  GLY A 348     -13.482  10.128  -4.918  0.93 99.63           C
ATOM   2245  C   GLY A 348     -14.440   9.891  -3.792  1.00 99.63           C
ATOM   2246  O   GLY A 348     -15.613  10.260  -3.841  1.00 99.63           O
ATOM   2247  N   GLU A 349     -13.904   9.243  -2.734  1.00294.30           N
ATOM   2248  CA  GLU A 349     -14.623   8.878  -1.549  0.79294.30           C
ATOM   2249  CB  GLU A 349     -15.300   7.490  -1.401  1.00294.30           C
ATOM   2250  CG  GLU A 349     -16.331   7.149  -2.486  1.00294.30           C
ATOM   2251  CD  GLU A 349     -17.573   8.011  -2.303  1.00294.30           C
ATOM   2252  OE1 GLU A 349     -17.602   8.825  -1.344  1.00294.30           O
ATOM   2253  OE2 GLU A 349     -18.519   7.853  -3.122  1.00294.30           O
ATOM   2254  C   GLU A 349     -14.181   9.561  -0.292  1.00294.30           C
ATOM   2255  O   GLU A 349     -13.517  10.596  -0.332  1.00294.30           O
ATOM   2256  N   ARG A 350     -14.561   8.986   0.868  1.00999.99           N
ATOM   2257  CA  ARG A 350     -14.234   9.544   2.154  0.79999.99           C
ATOM   2258  CB  ARG A 350     -15.395   9.444   3.159  1.00999.99           C
ATOM   2259  CG  ARG A 350     -15.023   9.891   4.576  1.00999.99           C
ATOM   2260  CD  ARG A 350     -16.113   9.572   5.603  1.00999.99           C
ATOM   2261  NE  ARG A 350     -17.350  10.284   5.180  1.00999.99           N
ATOM   2262  CZ  ARG A 350     -18.328   9.616   4.500  1.00999.99           C
ATOM   2263  NH1 ARG A 350     -18.258   8.262   4.336  1.00999.99           N
ATOM   2264  NH2 ARG A 350     -19.385  10.308   3.983  1.00999.99           N
ATOM   2265  C   ARG A 350     -13.122   8.759   2.777  1.00999.99           C
ATOM   2266  O   ARG A 350     -12.883   7.602   2.434  1.00999.99           O
ATOM   2267  N   GLY A 351     -12.404   9.403   3.724  1.00 42.68           N
ATOM   2268  CA  GLY A 351     -11.325   8.771   4.432  0.86 42.68           C
ATOM   2269  C   GLY A 351     -11.832   8.319   5.771  1.00 42.68           C
ATOM   2270  O   GLY A 351     -13.028   8.085   5.948  1.00 42.68           O
ATOM   2271  N   SER A 352     -10.913   8.187   6.755  1.00246.80           N
ATOM   2272  CA  SER A 352     -11.274   7.696   8.056  0.79246.80           C
ATOM   2273  CB  SER A 352     -11.501   6.182   8.272  1.00246.80           C
ATOM   2274  OG  SER A 352     -10.285   5.474   8.085  1.00246.80           O
ATOM   2275  C   SER A 352     -10.892   8.523   9.254  1.00246.80           C
ATOM   2276  O   SER A 352      -9.894   9.242   9.236  1.00246.80           O
ATOM   2277  N   HYP A 353     -11.697   8.462  10.290  1.00344.67           N
ATOM   2278  CD  HYP A 353     -12.923   7.707  10.335  1.00344.67           C
ATOM   2279  CA  HYP A 353     -11.508   9.073  11.556  0.79344.67           C
ATOM   2280  CB  HYP A 353     -11.542   7.894  12.499  1.00344.67           C
ATOM   2281  CG  HYP A 353     -12.682   7.104  11.763  1.00344.67           C
ATOM   2282  OE  HYP A 353     -12.254   5.744  11.655  1.00344.67           O
ATOM   2283  C   HYP A 353     -10.416  10.043  11.832  1.00344.67           C
ATOM   2284  O   HYP A 353     -10.453  11.161  11.322  1.00344.67           O
ATOM   2285  N   GLY A 354      -9.471   9.633  12.706  1.00 83.85           N
ATOM   2286  CA  GLY A 354      -8.503  10.549  13.228  1.00 83.85           C
ATOM   2287  C   GLY A 354      -8.027  10.040  14.544  1.00 83.85           C
ATOM   2288  O   GLY A 354      -8.567   9.120  15.159  1.00 83.85           O
ATOM   2289  N   PRO A 355      -6.983  10.696  14.939  1.00327.34           N
ATOM   2290  CA  PRO A 355      -6.355  10.384  16.185  0.73327.34           C
ATOM   2291  CD  PRO A 355      -5.943  10.819  13.922  1.00327.34           C
ATOM   2292  CB  PRO A 355      -4.841  10.302  16.017  1.00327.34           C
ATOM   2293  CG  PRO A 355      -4.701  10.105  14.500  1.00327.34           C
ATOM   2294  C   PRO A 355      -7.032  10.667  17.482  1.00327.34           C
ATOM   2295  O   PRO A 355      -8.219  10.984  17.482  1.00327.34           O
ATOM   2296  N   ALA A 356      -6.311  10.521  18.599  1.00280.90           N
ATOM   2297  CA  ALA A 356      -6.846  10.848  19.883  0.68280.90           C
ATOM   2298  CB  ALA A 356      -7.178   9.734  20.889  1.00280.90           C
ATOM   2299  C   ALA A 356      -6.597  12.232  20.413  1.00280.90           C
ATOM   2300  O   ALA A 356      -6.005  13.072  19.734  1.00280.90           O
ATOM   2301  N   GLY A 357      -7.063  12.497  21.656  1.00 84.68           N
ATOM   2302  CA  GLY A 357      -6.882  13.785  22.280  0.62 84.68           C
ATOM   2303  C   GLY A 357      -6.054  13.625  23.531  1.00 84.68           C
ATOM   2304  O   GLY A 357      -5.892  12.547  24.102  1.00 84.68           O
ATOM   2305  N   PRO A 358      -5.572  14.769  23.939  1.00232.02           N
ATOM   2306  CA  PRO A 358      -4.579  14.984  24.982  0.27232.02           C
ATOM   2307  CD  PRO A 358      -6.266  15.995  23.578  1.00232.02           C
ATOM   2308  CB  PRO A 358      -4.468  16.509  25.073  1.00232.02           C
ATOM   2309  CG  PRO A 358      -5.860  17.008  24.650  1.00232.02           C
ATOM   2310  C   PRO A 358      -4.762  14.445  26.375  1.00232.02           C
ATOM   2311  O   PRO A 358      -3.823  13.816  26.859  1.00232.02           O
ATOM   2312  N   LYS A 359      -5.903  14.648  27.060  1.00261.65           N
ATOM   2313  CA  LYS A 359      -5.872  14.317  28.464  0.54261.65           C
ATOM   2314  CB  LYS A 359      -5.379  15.529  29.273  1.00261.65           C
ATOM   2315  CG  LYS A 359      -4.927  15.265  30.708  1.00261.65           C
ATOM   2316  CD  LYS A 359      -4.401  16.557  31.329  1.00261.65           C
ATOM   2317  CE  LYS A 359      -3.875  16.404  32.751  1.00261.65           C
ATOM   2318  NZ  LYS A 359      -3.253  17.677  33.174  1.00261.65           N
ATOM   2319  C   LYS A 359      -7.263  13.997  28.892  1.00261.65           C
ATOM   2320  O   LYS A 359      -8.007  13.294  28.208  1.00261.65           O
ATOM   2321  N   GLY A 360      -7.623  14.521  30.076  1.00 99.49           N
ATOM   2322  CA  GLY A 360      -8.896  14.330  30.677  0.28 99.49           C
ATOM   2323  C   GLY A 360      -8.814  15.144  31.934  1.00 99.49           C
ATOM   2324  O   GLY A 360      -7.922  15.977  32.070  1.00 99.49           O
ATOM   2325  N   SER A 361      -9.742  14.940  32.884  1.00272.58           N
ATOM   2326  CA  SER A 361      -9.721  15.730  34.082  0.82272.58           C
ATOM   2327  CB  SER A 361     -10.601  17.001  34.107  1.00272.58           C
ATOM   2328  OG  SER A 361     -10.063  17.963  33.211  1.00272.58           O
ATOM   2329  C   SER A 361      -9.152  15.047  35.314  1.00272.58           C
ATOM   2330  O   SER A 361      -8.639  13.940  35.164  1.00272.58           O
ATOM   2331  N   HYP A 362      -9.190  15.582  36.525  1.00301.58           N
ATOM   2332  CD  HYP A 362      -9.653  16.892  36.879  1.00301.58           C
ATOM   2333  CA  HYP A 362      -8.666  14.960  37.697  0.85301.58           C
ATOM   2334  CB  HYP A 362      -7.942  16.116  38.439  1.00301.58           C
ATOM   2335  CG  HYP A 362      -8.291  17.283  37.440  1.00301.58           C
ATOM   2336  OE  HYP A 362      -8.323  18.575  38.053  1.00301.58           O
ATOM   2337  C   HYP A 362      -9.819  14.301  38.383  1.00301.58           C
ATOM   2338  O   HYP A 362     -10.962  14.590  38.030  1.00301.58           O
ATOM   2339  N   GLY A 363      -9.547  13.408  39.346  1.00 47.38           N
ATOM   2340  CA  GLY A 363     -10.568  12.598  39.935  0.38 47.38           C
ATOM   2341  C   GLY A 363     -10.986  13.268  41.206  1.00 47.38           C
ATOM   2342  O   GLY A 363     -10.916  14.490  41.323  1.00 47.38           O
ATOM   2343  N   GLU A 364     -11.440  12.476  42.199  1.00218.69           N
ATOM   2344  CA  GLU A 364     -11.922  13.083  43.405  0.41218.69           C
ATOM   2345  CB  GLU A 364     -13.171  12.419  44.014  1.00218.69           C
ATOM   2346  CG  GLU A 364     -14.365  12.375  43.060  1.00218.69           C
ATOM   2347  CD  GLU A 364     -15.619  12.139  43.893  1.00218.69           C
ATOM   2348  OE1 GLU A 364     -15.532  12.292  45.142  1.00218.69           O
ATOM   2349  OE2 GLU A 364     -16.682  11.822  43.294  1.00218.69           O
ATOM   2350  C   GLU A 364     -10.873  13.056  44.478  1.00218.69           C
ATOM   2351  O   GLU A 364      -9.852  12.380  44.367  1.00218.69           O
ATOM   2352  N   ALA A 365     -11.126  13.847  45.547  1.00218.12           N
ATOM   2353  CA  ALA A 365     -10.243  14.006  46.674  0.85218.12           C
ATOM   2354  CB  ALA A 365     -10.434  15.353  47.388  1.00218.12           C
ATOM   2355  C   ALA A 365     -10.487  12.942  47.710  1.00218.12           C
ATOM   2356  O   ALA A 365     -11.503  12.249  47.688  1.00218.12           O
ATOM   2357  N   GLY A 366      -9.517  12.799  48.646  1.00 50.33           N
ATOM   2358  CA  GLY A 366      -9.599  11.858  49.733  0.42 50.33           C
ATOM   2359  C   GLY A 366     -10.377  12.499  50.837  1.00 50.33           C
ATOM   2360  O   GLY A 366     -10.729  13.676  50.757  1.00 50.33           O
ATOM   2361  N   ARG A 367     -10.663  11.734  51.913  1.00999.99           N
ATOM   2362  CA  ARG A 367     -11.430  12.282  52.995  0.63999.99           C
ATOM   2363  CB  ARG A 367     -12.822  11.650  53.176  1.00999.99           C
ATOM   2364  CG  ARG A 367     -12.719  10.169  53.547  1.00999.99           C
ATOM   2365  CD  ARG A 367     -14.052   9.525  53.931  1.00999.99           C
ATOM   2366  NE  ARG A 367     -13.794   8.076  54.172  1.00999.99           N
ATOM   2367  CZ  ARG A 367     -13.232   7.652  55.341  1.00999.99           C
ATOM   2368  NH1 ARG A 367     -12.865   8.549  56.302  1.00999.99           N
ATOM   2369  NH2 ARG A 367     -13.021   6.318  55.544  1.00999.99           N
ATOM   2370  C   ARG A 367     -10.739  11.986  54.276  1.00999.99           C
ATOM   2371  O   ARG A 367      -9.720  11.299  54.305  1.00999.99           O
ATOM   2372  N   HYP A 368     -11.249  12.667  55.280  1.00318.24           N
ATOM   2373  CD  HYP A 368     -12.131  13.787  55.079  1.00318.24           C
ATOM   2374  CA  HYP A 368     -11.050  12.486  56.678  0.85318.24           C
ATOM   2375  CB  HYP A 368     -12.477  12.304  57.146  1.00318.24           C
ATOM   2376  CG  HYP A 368     -13.106  13.433  56.251  1.00318.24           C
ATOM   2377  OE  HYP A 368     -14.359  12.976  55.737  1.00318.24           O
ATOM   2378  C   HYP A 368     -10.107  11.450  57.198  1.00318.24           C
ATOM   2379  O   HYP A 368      -9.971  10.376  56.618  1.00318.24           O
ATOM   2380  N   GLY A 369      -9.479  11.732  58.345  1.00 48.53           N
ATOM   2381  CA  GLY A 369      -8.635  10.748  58.935  0.15 48.53           C
ATOM   2382  C   GLY A 369      -9.408  10.167  60.070  1.00 48.53           C
ATOM   2383  O   GLY A 369     -10.504  10.624  60.389  1.00 48.53           O
ATOM   2384  N   GLU A 370      -8.834   9.147  60.728  1.00251.29           N
ATOM   2385  CA  GLU A 370      -9.514   8.507  61.810  0.57251.29           C
ATOM   2386  CB  GLU A 370      -9.431   6.974  61.747  1.00251.29           C
ATOM   2387  CG  GLU A 370     -10.330   6.390  60.655  1.00251.29           C
ATOM   2388  CD  GLU A 370      -9.929   7.001  59.320  1.00251.29           C
ATOM   2389  OE1 GLU A 370     -10.651   7.927  58.862  1.00251.29           O
ATOM   2390  OE2 GLU A 370      -8.900   6.558  58.745  1.00251.29           O
ATOM   2391  C   GLU A 370      -8.880   8.934  63.091  1.00251.29           C
ATOM   2392  O   GLU A 370      -7.762   9.445  63.118  1.00251.29           O
ATOM   2393  N   ALA A 371      -9.628   8.742  64.194  1.00214.97           N
ATOM   2394  CA  ALA A 371      -9.155   9.079  65.500  0.85214.97           C
ATOM   2395  CB  ALA A 371     -10.237   8.905  66.582  1.00214.97           C
ATOM   2396  C   ALA A 371      -8.038   8.143  65.803  1.00214.97           C
ATOM   2397  O   ALA A 371      -8.000   7.025  65.293  1.00214.97           O
ATOM   2398  N   GLY A 372      -7.083   8.580  66.645  1.00 75.42           N
ATOM   2399  CA  GLY A 372      -5.961   7.730  66.884  0.62 75.42           C
ATOM   2400  C   GLY A 372      -5.432   7.961  68.254  1.00 75.42           C
ATOM   2401  O   GLY A 372      -6.169   8.174  69.216  1.00 75.42           O
ATOM   2402  N   LEU A 373      -4.093   7.924  68.333  1.00317.29           N
ATOM   2403  CA  LEU A 373      -3.357   7.961  69.555  0.46317.29           C
ATOM   2404  CB  LEU A 373      -1.934   7.380  69.573  1.00317.29           C
ATOM   2405  CG  LEU A 373      -1.927   5.845  69.439  1.00317.29           C
ATOM   2406  CD1 LEU A 373      -2.839   5.262  68.349  1.00317.29           C
ATOM   2407  CD2 LEU A 373      -0.647   5.141  69.906  1.00317.29           C
ATOM   2408  C   LEU A 373      -3.747   8.895  70.635  1.00317.29           C
ATOM   2409  O   LEU A 373      -3.778  10.114  70.490  1.00317.29           O
ATOM   2410  N   HYP A 374      -4.156   8.203  71.669  1.00325.94           N
ATOM   2411  CD  HYP A 374      -4.372   6.777  71.561  1.00325.94           C
ATOM   2412  CA  HYP A 374      -4.440   8.619  73.000  0.85325.94           C
ATOM   2413  CB  HYP A 374      -3.477   7.726  73.753  1.00325.94           C
ATOM   2414  CG  HYP A 374      -3.858   6.416  72.995  1.00325.94           C
ATOM   2415  OE  HYP A 374      -2.795   5.462  72.978  1.00325.94           O
ATOM   2416  C   HYP A 374      -4.368  10.032  73.518  1.00325.94           C
ATOM   2417  O   HYP A 374      -3.866  10.938  72.858  1.00325.94           O
ATOM   2418  N   GLY A 375      -4.838  10.199  74.771  1.00 83.99           N
ATOM   2419  CA  GLY A 375      -4.461  11.300  75.612  0.46 83.99           C
ATOM   2420  C   GLY A 375      -4.214  10.665  76.940  1.00 83.99           C
ATOM   2421  O   GLY A 375      -4.106   9.442  77.017  1.00 83.99           O
ATOM   2422  N   ALA A 376      -4.101  11.441  78.039  1.00274.70           N
ATOM   2423  CA  ALA A 376      -3.850  10.734  79.260  0.25274.70           C
ATOM   2424  CB  ALA A 376      -2.358  10.478  79.522  1.00274.70           C
ATOM   2425  C   ALA A 376      -4.381  11.468  80.444  1.00274.70           C
ATOM   2426  O   ALA A 376      -4.616  12.675  80.422  1.00274.70           O
ATOM   2427  N   LYS A 377      -4.587  10.682  81.517  1.00404.99           N
ATOM   2428  CA  LYS A 377      -4.991  11.151  82.805  0.68404.99           C
ATOM   2429  CB  LYS A 377      -5.919  10.318  83.720  1.00404.99           C
ATOM   2430  CG  LYS A 377      -5.408   8.878  83.910  1.00404.99           C
ATOM   2431  CD  LYS A 377      -4.027   8.788  84.576  1.00404.99           C
ATOM   2432  CE  LYS A 377      -3.490   7.356  84.688  1.00404.99           C
ATOM   2433  NZ  LYS A 377      -4.371   6.530  85.542  1.00404.99           N
ATOM   2434  C   LYS A 377      -3.991  12.045  83.465  1.00404.99           C
ATOM   2435  O   LYS A 377      -2.844  12.120  83.030  1.00404.99           O
ATOM   2436  N   GLY A 378      -4.396  12.763  84.531  1.00 95.28           N
ATOM   2437  CA  GLY A 378      -3.428  13.546  85.245  0.73 95.28           C
ATOM   2438  C   GLY A 378      -3.272  14.913  84.652  1.00 95.28           C
ATOM   2439  O   GLY A 378      -2.185  15.488  84.702  1.00 95.28           O
ATOM   2440  N   LEU A 379      -4.344  15.484  84.076  1.00218.41           N
ATOM   2441  CA  LEU A 379      -4.230  16.820  83.564  0.16218.41           C
ATOM   2442  CB  LEU A 379      -5.423  17.214  82.664  1.00218.41           C
ATOM   2443  CG  LEU A 379      -6.824  17.028  83.289  1.00218.41           C
ATOM   2444  CD1 LEU A 379      -7.990  16.920  82.293  1.00218.41           C
ATOM   2445  CD2 LEU A 379      -6.946  16.509  84.728  1.00218.41           C
ATOM   2446  C   LEU A 379      -4.098  17.721  84.762  1.00218.41           C
ATOM   2447  O   LEU A 379      -4.394  17.322  85.888  1.00218.41           O
ATOM   2448  N   THR A 380      -3.598  18.957  84.560  1.00131.55           N
ATOM   2449  CA  THR A 380      -3.310  19.822  85.673  0.85131.55           C
ATOM   2450  CB  THR A 380      -2.615  21.087  85.241  1.00131.55           C
ATOM   2451  OG1 THR A 380      -2.215  21.843  86.375  1.00131.55           O
ATOM   2452  CG2 THR A 380      -3.546  21.913  84.339  1.00131.55           C
ATOM   2453  C   THR A 380      -4.577  20.131  86.415  1.00131.55           C
ATOM   2454  O   THR A 380      -5.641  20.275  85.816  1.00131.55           O
ATOM   2455  N   GLY A 381      -4.485  20.233  87.766  1.00 76.58           N
ATOM   2456  CA  GLY A 381      -5.671  20.404  88.564  0.67 76.58           C
ATOM   2457  C   GLY A 381      -5.468  21.419  89.641  1.00 76.58           C
ATOM   2458  O   GLY A 381      -4.415  22.049  89.741  1.00 76.58           O
ATOM   2459  N   SER A 382      -6.518  21.588  90.475  1.00303.92           N
ATOM   2460  CA  SER A 382      -6.520  22.575  91.514  0.25303.92           C
ATOM   2461  CB  SER A 382      -6.392  24.073  91.155  1.00303.92           C
ATOM   2462  OG  SER A 382      -5.130  24.341  90.564  1.00303.92           O
ATOM   2463  C   SER A 382      -7.238  22.254  92.798  1.00303.92           C
ATOM   2464  O   SER A 382      -8.175  21.458  92.832  1.00303.92           O
ATOM   2465  N   HYP A 383      -6.763  22.849  93.866  1.00343.00           N
ATOM   2466  CD  HYP A 383      -5.462  23.493  93.878  1.00343.00           C
ATOM   2467  CA  HYP A 383      -7.389  22.898  95.156  0.70343.00           C
ATOM   2468  CB  HYP A 383      -6.371  23.433  96.146  1.00343.00           C
ATOM   2469  CG  HYP A 383      -5.697  24.377  95.113  1.00343.00           C
ATOM   2470  OE  HYP A 383      -4.493  24.976  95.596  1.00343.00           O
ATOM   2471  C   HYP A 383      -8.251  21.806  95.678  1.00343.00           C
ATOM   2472  O   HYP A 383      -9.450  21.791  95.404  1.00343.00           O
ATOM   2473  N   GLY A 384      -7.653  20.916  96.491  1.00 35.50           N
ATOM   2474  CA  GLY A 384      -8.426  20.287  97.517  0.79 35.50           C
ATOM   2475  C   GLY A 384      -8.708  21.348  98.534  1.00 35.50           C
ATOM   2476  O   GLY A 384      -7.922  22.276  98.715  1.00 35.50           O
ATOM   2477  N   SER A 385      -9.859  21.233  99.221  1.00150.32           N
ATOM   2478  CA  SER A 385     -10.237  22.183 100.227  0.61150.32           C
ATOM   2479  CB  SER A 385     -11.761  22.397 100.267  1.00150.32           C
ATOM   2480  OG  SER A 385     -12.203  22.923  99.023  1.00150.32           O
ATOM   2481  C   SER A 385      -9.770  21.617 101.543  1.00150.32           C
ATOM   2482  O   SER A 385      -9.016  20.645 101.534  1.00150.32           O
ATOM   2483  N   HYP A 386     -10.138  22.160 102.686  1.00306.44           N
ATOM   2484  CD  HYP A 386     -10.853  23.392 102.875  1.00306.44           C
ATOM   2485  CA  HYP A 386      -9.757  21.648 103.956  0.62306.44           C
ATOM   2486  CB  HYP A 386      -9.367  22.907 104.770  1.00306.44           C
ATOM   2487  CG  HYP A 386      -9.710  24.005 103.690  1.00306.44           C
ATOM   2488  OE  HYP A 386      -8.571  24.282 102.875  1.00306.44           O
ATOM   2489  C   HYP A 386     -10.873  20.816 104.513  1.00306.44           C
ATOM   2490  O   HYP A 386     -11.983  20.964 104.004  1.00306.44           O
ATOM   2491  N   GLY A 387     -10.676  19.937 105.533  1.00 97.35           N
ATOM   2492  CA  GLY A 387      -9.433  19.550 106.159  0.82 97.35           C
ATOM   2493  C   GLY A 387      -9.836  19.127 107.556  1.00 97.35           C
ATOM   2494  O   GLY A 387     -10.786  19.682 108.104  1.00 97.35           O
ATOM   2495  N   PRO A 388      -9.172  18.166 108.159  1.00147.19           N
ATOM   2496  CA  PRO A 388      -9.519  17.709 109.499  0.63147.19           C
ATOM   2497  CD  PRO A 388      -8.527  17.118 107.391  1.00147.19           C
ATOM   2498  CB  PRO A 388      -9.135  16.238 109.536  1.00147.19           C
ATOM   2499  CG  PRO A 388      -8.069  16.107 108.448  1.00147.19           C
ATOM   2500  C   PRO A 388      -8.824  18.453 110.592  1.00147.19           C
ATOM   2501  O   PRO A 388      -8.043  19.365 110.326  1.00147.19           O
ATOM   2502  N   ASP A 389      -9.127  18.031 111.841  1.00180.37           N
ATOM   2503  CA  ASP A 389      -8.609  18.592 113.056  0.55180.37           C
ATOM   2504  CB  ASP A 389      -9.587  18.405 114.233  1.00180.37           C
ATOM   2505  CG  ASP A 389      -9.135  19.256 115.409  1.00180.37           C
ATOM   2506  OD1 ASP A 389      -9.813  19.196 116.470  1.00180.37           O
ATOM   2507  OD2 ASP A 389      -8.119  19.989 115.264  1.00180.37           O
ATOM   2508  C   ASP A 389      -7.335  17.894 113.406  1.00180.37           C
ATOM   2509  O   ASP A 389      -6.400  17.901 112.613  1.00180.37           O
ATOM   2510  N   GLY A 390      -7.259  17.302 114.625  1.00 95.85           N
ATOM   2511  CA  GLY A 390      -6.072  16.597 115.039  0.83 95.85           C
ATOM   2512  C   GLY A 390      -6.327  15.972 116.375  1.00 95.85           C
ATOM   2513  O   GLY A 390      -7.468  15.865 116.823  1.00 95.85           O
ATOM   2514  N   LYS A 391      -5.237  15.537 117.042  1.00288.74           N
ATOM   2515  CA  LYS A 391      -5.316  14.826 118.289  0.67288.74           C
ATOM   2516  CB  LYS A 391      -4.046  14.024 118.625  1.00288.74           C
ATOM   2517  CG  LYS A 391      -2.885  14.948 118.996  1.00288.74           C
ATOM   2518  CD  LYS A 391      -1.616  14.230 119.471  1.00288.74           C
ATOM   2519  CE  LYS A 391      -1.784  13.416 120.759  1.00288.74           C
ATOM   2520  NZ  LYS A 391      -2.624  12.221 120.522  1.00288.74           N
ATOM   2521  C   LYS A 391      -5.487  15.764 119.441  1.00288.74           C
ATOM   2522  O   LYS A 391      -5.318  16.976 119.316  1.00288.74           O
ATOM   2523  N   THR A 392      -5.856  15.184 120.607  1.00 71.40           N
ATOM   2524  CA  THR A 392      -5.985  15.915 121.836  0.47 71.40           C
ATOM   2525  CB  THR A 392      -6.911  15.250 122.810  1.00 71.40           C
ATOM   2526  OG1 THR A 392      -8.223  15.193 122.266  1.00 71.40           O
ATOM   2527  CG2 THR A 392      -6.908  16.043 124.125  1.00 71.40           C
ATOM   2528  C   THR A 392      -4.621  15.985 122.439  1.00 71.40           C
ATOM   2529  O   THR A 392      -3.873  15.009 122.422  1.00 71.40           O
ATOM   2530  N   GLY A 393      -4.256  17.167 122.970  1.00 31.48           N
ATOM   2531  CA  GLY A 393      -2.942  17.335 123.514  0.82 31.48           C
ATOM   2532  C   GLY A 393      -2.881  16.714 124.883  1.00 31.48           C
ATOM   2533  O   GLY A 393      -3.817  16.776 125.678  1.00 31.48           O
ATOM   2534  N   PRO A 394      -1.750  16.105 125.129  1.00139.69           N
ATOM   2535  CA  PRO A 394      -1.476  15.453 126.392  0.49139.69           C
ATOM   2536  CD  PRO A 394      -1.133  15.373 124.039  1.00139.69           C
ATOM   2537  CB  PRO A 394      -0.331  14.473 126.096  1.00139.69           C
ATOM   2538  CG  PRO A 394       0.135  14.813 124.672  1.00139.69           C
ATOM   2539  C   PRO A 394      -1.092  16.399 127.500  1.00139.69           C
ATOM   2540  O   PRO A 394      -0.732  17.548 127.250  1.00139.69           O
ATOM   2541  N   HYP A 395      -1.230  15.883 128.703  1.00328.51           N
ATOM   2542  CD  HYP A 395      -1.875  14.594 128.878  1.00328.51           C
ATOM   2543  CA  HYP A 395      -0.838  16.456 129.964  0.50328.51           C
ATOM   2544  CB  HYP A 395      -1.533  15.645 131.043  1.00328.51           C
ATOM   2545  CG  HYP A 395      -1.337  14.295 130.293  1.00328.51           C
ATOM   2546  OE  HYP A 395       0.053  13.959 130.275  1.00328.51           O
ATOM   2547  C   HYP A 395      -0.757  17.925 130.180  1.00328.51           C
ATOM   2548  O   HYP A 395      -1.353  18.695 129.427  1.00328.51           O
ATOM   2549  N   GLY A 396      -0.012  18.316 131.234  1.00 61.31           N
ATOM   2550  CA  GLY A 396       0.055  19.687 131.629  0.49 61.31           C
ATOM   2551  C   GLY A 396       0.921  19.775 132.852  1.00 61.31           C
ATOM   2552  O   GLY A 396       1.519  18.802 133.305  1.00 61.31           O
ATOM   2553  N   PRO A 397       0.990  20.974 133.362  1.00235.27           N
ATOM   2554  CA  PRO A 397       1.777  21.265 134.542  0.82235.27           C
ATOM   2555  CD  PRO A 397       0.914  22.116 132.466  1.00235.27           C
ATOM   2556  CB  PRO A 397       2.016  22.777 134.487  1.00235.27           C
ATOM   2557  CG  PRO A 397       1.959  23.103 132.988  1.00235.27           C
ATOM   2558  C   PRO A 397       1.042  20.856 135.780  1.00235.27           C
ATOM   2559  O   PRO A 397      -0.031  20.274 135.674  1.00235.27           O
ATOM   2560  N   ALA A 398       1.625  21.106 136.969  1.00183.03           N
ATOM   2561  CA  ALA A 398       1.011  20.752 138.223  0.36183.03           C
ATOM   2562  CB  ALA A 398       2.041  20.454 139.326  1.00183.03           C
ATOM   2563  C   ALA A 398       0.155  21.882 138.719  1.00183.03           C
ATOM   2564  O   ALA A 398       0.072  22.936 138.094  1.00183.03           O
ATOM   2565  N   GLY A 399      -0.509  21.657 139.879  1.00 79.04           N
ATOM   2566  CA  GLY A 399      -1.424  22.600 140.473  0.63 79.04           C
ATOM   2567  C   GLY A 399      -0.673  23.588 141.320  1.00 79.04           C
ATOM   2568  O   GLY A 399       0.545  23.719 141.217  1.00 79.04           O
ATOM   2569  N   GLN A 400      -1.416  24.316 142.190  1.00239.09           N
ATOM   2570  CA  GLN A 400      -0.849  25.366 142.997  0.73239.09           C
ATOM   2571  CB  GLN A 400      -1.664  26.675 142.905  1.00239.09           C
ATOM   2572  CG  GLN A 400      -1.201  27.766 143.874  1.00239.09           C
ATOM   2573  CD  GLN A 400      -1.984  29.040 143.594  1.00239.09           C
ATOM   2574  OE1 GLN A 400      -1.795  30.057 144.258  1.00239.09           O
ATOM   2575  NE2 GLN A 400      -2.885  28.988 142.577  1.00239.09           N
ATOM   2576  C   GLN A 400      -0.747  24.939 144.441  1.00239.09           C
ATOM   2577  O   GLN A 400      -1.369  23.973 144.880  1.00239.09           O
ATOM   2578  N   ASP A 401       0.084  25.696 145.198  1.00257.53           N
ATOM   2579  CA  ASP A 401       0.480  25.465 146.565  0.46257.53           C
ATOM   2580  CB  ASP A 401       1.623  26.434 146.948  1.00257.53           C
ATOM   2581  CG  ASP A 401       2.230  26.098 148.305  1.00257.53           C
ATOM   2582  OD1 ASP A 401       2.839  27.023 148.905  1.00257.53           O
ATOM   2583  OD2 ASP A 401       2.125  24.924 148.745  1.00257.53           O
ATOM   2584  C   ASP A 401      -0.659  25.645 147.534  1.00257.53           C
ATOM   2585  O   ASP A 401      -1.646  26.319 147.245  1.00257.53           O
ATOM   2586  N   GLY A 402      -0.522  25.005 148.724  1.00 47.13           N
ATOM   2587  CA  GLY A 402      -1.508  25.015 149.777  0.15 47.13           C
ATOM   2588  C   GLY A 402      -1.303  26.203 150.676  1.00 47.13           C
ATOM   2589  O   GLY A 402      -0.417  27.024 150.445  1.00 47.13           O
ATOM   2590  N   ARG A 403      -2.129  26.307 151.750  1.00999.99           N
ATOM   2591  CA  ARG A 403      -2.072  27.452 152.624  0.54999.99           C
ATOM   2592  CB  ARG A 403      -3.339  28.320 152.526  1.00999.99           C
ATOM   2593  CG  ARG A 403      -3.265  29.565 153.410  1.00999.99           C
ATOM   2594  CD  ARG A 403      -4.599  30.300 153.560  1.00999.99           C
ATOM   2595  NE  ARG A 403      -4.354  31.462 154.460  1.00999.99           N
ATOM   2596  CZ  ARG A 403      -5.350  32.354 154.736  1.00999.99           C
ATOM   2597  NH1 ARG A 403      -6.585  32.203 154.174  1.00999.99           N
ATOM   2598  NH2 ARG A 403      -5.105  33.397 155.579  1.00999.99           N
ATOM   2599  C   ARG A 403      -1.985  27.041 154.072  1.00999.99           C
ATOM   2600  O   ARG A 403      -2.586  26.064 154.517  1.00999.99           O
ATOM   2601  N   HYP A 404      -1.189  27.796 154.788  1.00331.24           N
ATOM   2602  CD  HYP A 404      -0.332  28.789 154.168  1.00331.24           C
ATOM   2603  CA  HYP A 404      -1.009  27.762 156.214  0.82331.24           C
ATOM   2604  CB  HYP A 404       0.247  28.548 156.522  1.00331.24           C
ATOM   2605  CG  HYP A 404      -0.070  29.625 155.439  1.00331.24           C
ATOM   2606  OE  HYP A 404      -1.237  30.356 155.824  1.00331.24           O
ATOM   2607  C   HYP A 404      -1.377  26.562 157.026  1.00331.24           C
ATOM   2608  O   HYP A 404      -1.158  25.434 156.589  1.00331.24           O
ATOM   2609  N   GLY A 405      -1.950  26.821 158.224  1.00 62.94           N
ATOM   2610  CA  GLY A 405      -2.319  25.799 159.161  0.44 62.94           C
ATOM   2611  C   GLY A 405      -2.731  26.498 160.418  1.00 62.94           C
ATOM   2612  O   GLY A 405      -2.599  27.716 160.539  1.00 62.94           O
ATOM   2613  N   PRO A 406      -3.248  25.749 161.353  1.00207.10           N
ATOM   2614  CA  PRO A 406      -3.667  26.349 162.595  0.19207.10           C
ATOM   2615  CD  PRO A 406      -4.085  24.615 160.996  1.00207.10           C
ATOM   2616  CB  PRO A 406      -4.609  25.327 163.232  1.00207.10           C
ATOM   2617  CG  PRO A 406      -5.227  24.618 162.021  1.00207.10           C
ATOM   2618  C   PRO A 406      -2.468  26.610 163.445  1.00207.10           C
ATOM   2619  O   PRO A 406      -1.379  26.118 163.155  1.00207.10           O
ATOM   2620  N   PRO A 407      -2.679  27.425 164.435  1.00130.57           N
ATOM   2621  CA  PRO A 407      -1.668  27.811 165.384  0.85130.57           C
ATOM   2622  CD  PRO A 407      -3.750  28.403 164.357  1.00130.57           C
ATOM   2623  CB  PRO A 407      -2.155  29.129 165.987  1.00130.57           C
ATOM   2624  CG  PRO A 407      -3.661  29.151 165.689  1.00130.57           C
ATOM   2625  C   PRO A 407      -1.612  26.735 166.431  1.00130.57           C
ATOM   2626  O   PRO A 407      -2.322  25.741 166.298  1.00130.57           O
ATOM   2627  N   GLY A 408      -0.771  26.913 167.477  1.00 44.68           N
ATOM   2628  CA  GLY A 408      -0.659  25.916 168.507  0.70 44.68           C
ATOM   2629  C   GLY A 408      -1.035  26.524 169.827  1.00 44.68           C
ATOM   2630  O   GLY A 408      -0.737  27.679 170.125  1.00 44.68           O
ATOM   2631  N   PRO A 409      -1.689  25.715 170.622  1.00302.01           N
ATOM   2632  CA  PRO A 409      -2.099  26.197 171.914  0.43302.01           C
ATOM   2633  CD  PRO A 409      -2.805  25.012 170.008  1.00302.01           C
ATOM   2634  CB  PRO A 409      -3.542  25.773 172.182  1.00302.01           C
ATOM   2635  CG  PRO A 409      -4.060  25.499 170.760  1.00302.01           C
ATOM   2636  C   PRO A 409      -1.199  26.696 172.995  1.00302.01           C
ATOM   2637  O   PRO A 409      -0.334  25.951 173.460  1.00302.01           O
ATOM   2638  N   HYP A 410      -1.427  27.920 173.391  1.00325.82           N
ATOM   2639  CD  HYP A 410      -2.519  28.710 172.870  1.00325.82           C
ATOM   2640  CA  HYP A 410      -0.761  28.628 174.427  0.68325.82           C
ATOM   2641  CB  HYP A 410      -1.918  28.903 175.362  1.00325.82           C
ATOM   2642  CG  HYP A 410      -2.857  29.427 174.221  1.00325.82           C
ATOM   2643  OE  HYP A 410      -4.251  29.435 174.544  1.00325.82           O
ATOM   2644  C   HYP A 410       0.482  28.061 175.003  1.00325.82           C
ATOM   2645  O   HYP A 410       1.378  27.671 174.255  1.00325.82           O
ATOM   2646  N   GLY A 411       0.551  28.021 176.346  1.00 78.39           N
ATOM   2647  CA  GLY A 411       1.769  27.661 176.992  0.85 78.39           C
ATOM   2648  C   GLY A 411       1.522  27.708 178.461  1.00 78.39           C
ATOM   2649  O   GLY A 411       0.380  27.665 178.917  1.00 78.39           O
ATOM   2650  N   ALA A 412       2.612  27.804 179.242  1.00297.32           N
ATOM   2651  CA  ALA A 412       2.499  27.810 180.667  0.45297.32           C
ATOM   2652  CB  ALA A 412       3.520  27.077 181.558  1.00297.32           C
ATOM   2653  C   ALA A 412       1.704  28.905 181.286  1.00297.32           C
ATOM   2654  O   ALA A 412       1.671  30.036 180.804  1.00297.32           O
ATOM   2655  N   ARG A 413       1.028  28.555 182.393  1.00999.99           N
ATOM   2656  CA  ARG A 413       0.211  29.463 183.138  0.85999.99           C
ATOM   2657  CB  ARG A 413      -0.896  28.761 183.954  1.00999.99           C
ATOM   2658  CG  ARG A 413      -1.909  27.916 183.177  1.00999.99           C
ATOM   2659  CD  ARG A 413      -2.870  27.199 184.135  1.00999.99           C
ATOM   2660  NE  ARG A 413      -2.022  26.463 185.118  1.00999.99           N
ATOM   2661  CZ  ARG A 413      -2.563  25.882 186.232  1.00999.99           C
ATOM   2662  NH1 ARG A 413      -3.912  25.867 186.433  1.00999.99           N
ATOM   2663  NH2 ARG A 413      -1.733  25.316 187.157  1.00999.99           N
ATOM   2664  C   ARG A 413       1.067  30.090 184.198  1.00999.99           C
ATOM   2665  O   ARG A 413       2.217  29.702 184.396  1.00999.99           O
ATOM   2666  N   GLY A 414       0.508  31.096 184.906  1.00 49.72           N
ATOM   2667  CA  GLY A 414       1.207  31.737 185.989  0.85 49.72           C
ATOM   2668  C   GLY A 414       1.129  30.843 187.177  1.00 49.72           C
ATOM   2669  O   GLY A 414       0.248  29.990 187.276  1.00 49.72           O
ATOM   2670  N   GLN A 415       2.075  31.025 188.115  1.00249.64           N
ATOM   2671  CA  GLN A 415       2.038  30.279 189.333  0.15249.64           C
ATOM   2672  CB  GLN A 415       3.412  29.829 189.854  1.00249.64           C
ATOM   2673  CG  GLN A 415       4.348  30.984 190.201  1.00249.64           C
ATOM   2674  CD  GLN A 415       5.621  30.367 190.765  1.00249.64           C
ATOM   2675  OE1 GLN A 415       5.764  29.146 190.807  1.00249.64           O
ATOM   2676  NE2 GLN A 415       6.570  31.229 191.216  1.00249.64           N
ATOM   2677  C   GLN A 415       1.409  31.197 190.310  1.00249.64           C
ATOM   2678  O   GLN A 415       1.094  32.338 189.984  1.00249.64           O
ATOM   2679  N   ALA A 416       1.166  30.717 191.532  1.00205.20           N
ATOM   2680  CA  ALA A 416       0.536  31.567 192.487  0.68205.20           C
ATOM   2681  CB  ALA A 416       0.040  30.817 193.734  1.00205.20           C
ATOM   2682  C   ALA A 416       1.531  32.590 192.924  1.00205.20           C
ATOM   2683  O   ALA A 416       2.711  32.522 192.581  1.00205.20           O
ATOM   2684  N   GLY A 417       1.048  33.590 193.687  1.00 66.95           N
ATOM   2685  CA  GLY A 417       1.862  34.705 194.057  0.65 66.95           C
ATOM   2686  C   GLY A 417       2.420  34.557 195.442  1.00 66.95           C
ATOM   2687  O   GLY A 417       3.064  33.564 195.779  1.00 66.95           O
ATOM   2688  N   VAL A 418       2.185  35.601 196.265  1.00238.09           N
ATOM   2689  CA  VAL A 418       2.768  35.746 197.570  0.25238.09           C
ATOM   2690  CB  VAL A 418       3.275  37.140 197.805  1.00238.09           C
ATOM   2691  CG1 VAL A 418       4.548  37.488 197.023  1.00238.09           C
ATOM   2692  CG2 VAL A 418       2.164  38.112 198.232  1.00238.09           C
ATOM   2693  C   VAL A 418       1.773  35.466 198.659  1.00238.09           C
ATOM   2694  O   VAL A 418       0.624  35.110 198.411  1.00238.09           O
ATOM   2695  N   MET A 419       2.249  35.605 199.920  1.00300.34           N
ATOM   2696  CA  MET A 419       1.507  35.295 201.118  0.18300.34           C
ATOM   2697  CB  MET A 419       2.395  34.499 202.096  1.00300.34           C
ATOM   2698  CG  MET A 419       3.660  35.256 202.521  1.00300.34           C
ATOM   2699  SD  MET A 419       3.449  36.354 203.951  1.00300.34           S
ATOM   2700  CE  MET A 419       3.826  34.991 205.094  1.00300.34           C
ATOM   2701  C   MET A 419       1.021  36.549 201.794  1.00300.34           C
ATOM   2702  O   MET A 419       1.428  37.657 201.448  1.00300.34           O
ATOM   2703  N   GLY A 420       0.099  36.381 202.776  1.00 82.13           N
ATOM   2704  CA  GLY A 420      -0.478  37.487 203.503  0.26 82.13           C
ATOM   2705  C   GLY A 420      -0.017  37.405 204.956  1.00 82.13           C
ATOM   2706  O   GLY A 420       0.330  36.331 205.445  1.00 82.13           O
ATOM   2707  N   PHE A 421      -0.003  38.566 205.669  1.00198.87           N
ATOM   2708  CA  PHE A 421       0.597  38.748 206.984  0.73198.87           C
ATOM   2709  CB  PHE A 421       0.692  40.232 207.385  1.00198.87           C
ATOM   2710  CG  PHE A 421       1.517  40.996 206.411  1.00198.87           C
ATOM   2711  CD1 PHE A 421       2.841  40.683 206.206  1.00198.87           C
ATOM   2712  CD2 PHE A 421       0.966  42.060 205.734  1.00198.87           C
ATOM   2713  CE1 PHE A 421       3.596  41.405 205.313  1.00198.87           C
ATOM   2714  CE2 PHE A 421       1.720  42.786 204.841  1.00198.87           C
ATOM   2715  CZ  PHE A 421       3.036  42.456 204.628  1.00198.87           C
ATOM   2716  C   PHE A 421      -0.002  38.137 208.250  1.00198.87           C
ATOM   2717  O   PHE A 421       0.680  37.381 208.940  1.00198.87           O
ATOM   2718  N   HYP A 422      -1.246  38.401 208.557  1.00345.16           N
ATOM   2719  CD  HYP A 422      -2.120  39.028 207.609  1.00345.16           C
ATOM   2720  CA  HYP A 422      -1.932  38.194 209.825  0.35345.16           C
ATOM   2721  CB  HYP A 422      -2.916  39.409 209.823  1.00345.16           C
ATOM   2722  CG  HYP A 422      -2.374  40.175 208.568  1.00345.16           C
ATOM   2723  OE  HYP A 422      -3.281  41.152 208.054  1.00345.16           O
ATOM   2724  C   HYP A 422      -1.236  38.349 211.157  1.00345.16           C
ATOM   2725  O   HYP A 422      -0.031  38.122 211.263  1.00345.16           O
ATOM   2726  N   GLY A 423      -2.038  38.810 212.164  1.00190.56           N
ATOM   2727  CA  GLY A 423      -1.613  39.338 213.448  0.16190.56           C
ATOM   2728  C   GLY A 423      -2.539  40.492 213.761  1.00190.56           C
ATOM   2729  O   GLY A 423      -3.352  40.771 212.881  1.00190.56           O
ATOM   2730  N   PRO A 424      -2.580  41.232 214.877  1.00241.57           N
ATOM   2731  CA  PRO A 424      -1.848  41.085 216.130  0.67241.57           C
ATOM   2732  CD  PRO A 424      -3.024  42.612 214.719  1.00241.57           C
ATOM   2733  CB  PRO A 424      -1.679  42.494 216.688  1.00241.57           C
ATOM   2734  CG  PRO A 424      -2.874  43.251 216.104  1.00241.57           C
ATOM   2735  C   PRO A 424      -2.669  40.312 217.112  1.00241.57           C
ATOM   2736  O   PRO A 424      -3.656  39.676 216.742  1.00241.57           O
ATOM   2737  N   LYS A 425      -2.241  40.417 218.385  1.00276.41           N
ATOM   2738  CA  LYS A 425      -2.814  39.790 219.539  0.15276.41           C
ATOM   2739  CB  LYS A 425      -1.908  39.915 220.779  1.00276.41           C
ATOM   2740  CG  LYS A 425      -0.451  39.491 220.562  1.00276.41           C
ATOM   2741  CD  LYS A 425      -0.329  38.068 220.026  1.00276.41           C
ATOM   2742  CE  LYS A 425      -0.452  38.024 218.503  1.00276.41           C
ATOM   2743  NZ  LYS A 425      -1.047  36.744 218.070  1.00276.41           N
ATOM   2744  C   LYS A 425      -4.067  40.517 219.927  1.00276.41           C
ATOM   2745  O   LYS A 425      -4.462  41.495 219.294  1.00276.41           O
ATOM   2746  N   GLY A 426      -4.726  40.018 220.995  1.00 80.39           N
ATOM   2747  CA  GLY A 426      -5.930  40.607 221.511  0.38 80.39           C
ATOM   2748  C   GLY A 426      -5.563  41.465 222.703  1.00 80.39           C
ATOM   2749  O   GLY A 426      -4.549  42.161 222.680  1.00 80.39           O
ATOM   2750  N   ALA A 427      -6.383  41.430 223.786  1.00238.06           N
ATOM   2751  CA  ALA A 427      -6.171  42.312 224.914  0.78238.06           C
ATOM   2752  CB  ALA A 427      -7.365  43.235 225.209  1.00238.06           C
ATOM   2753  C   ALA A 427      -5.934  41.548 226.188  1.00238.06           C
ATOM   2754  O   ALA A 427      -6.007  40.322 226.240  1.00238.06           O
ATOM   2755  N   ALA A 428      -5.617  42.325 227.253  1.00216.60           N
ATOM   2756  CA  ALA A 428      -5.287  41.862 228.579  0.32216.60           C
ATOM   2757  CB  ALA A 428      -4.706  42.971 229.474  1.00216.60           C
ATOM   2758  C   ALA A 428      -6.505  41.356 229.286  1.00216.60           C
ATOM   2759  O   ALA A 428      -7.638  41.578 228.862  1.00216.60           O
ATOM   2760  N   GLY A 429      -6.260  40.629 230.398  1.00 78.84           N
ATOM   2761  CA  GLY A 429      -7.301  40.043 231.193  0.16 78.84           C
ATOM   2762  C   GLY A 429      -7.613  40.947 232.360  1.00 78.84           C
ATOM   2763  O   GLY A 429      -7.526  42.170 232.263  1.00 78.84           O
ATOM   2764  N   GLU A 430      -8.001  40.327 233.500  1.00232.97           N
ATOM   2765  CA  GLU A 430      -8.454  40.998 234.698  0.79232.97           C
ATOM   2766  CB  GLU A 430      -9.472  40.139 235.477  1.00232.97           C
ATOM   2767  CG  GLU A 430      -8.905  38.781 235.893  1.00232.97           C
ATOM   2768  CD  GLU A 430      -9.878  38.146 236.878  1.00232.97           C
ATOM   2769  OE1 GLU A 430     -10.106  38.759 237.956  1.00232.97           O
ATOM   2770  OE2 GLU A 430     -10.407  37.045 236.570  1.00232.97           O
ATOM   2771  C   GLU A 430      -7.316  41.310 235.651  1.00232.97           C
ATOM   2772  O   GLU A 430      -6.171  40.933 235.404  1.00232.97           O
ATOM   2773  N   HYP A 431      -7.607  42.027 236.739  1.00363.52           N
ATOM   2774  CD  HYP A 431      -8.933  42.565 237.016  1.00363.52           C
ATOM   2775  CA  HYP A 431      -6.668  42.421 237.752  0.49363.52           C
ATOM   2776  CB  HYP A 431      -7.312  43.493 238.614  1.00363.52           C
ATOM   2777  CG  HYP A 431      -8.744  42.866 238.523  1.00363.52           C
ATOM   2778  OE  HYP A 431      -8.856  41.690 239.329  1.00363.52           O
ATOM   2779  C   HYP A 431      -6.264  41.258 238.604  1.00363.52           C
ATOM   2780  O   HYP A 431      -5.467  41.456 239.518  1.00363.52           O
ATOM   2781  N   GLY A 432      -6.753  40.041 238.317  1.00118.92           N
ATOM   2782  CA  GLY A 432      -6.049  38.904 238.831  0.35118.92           C
ATOM   2783  C   GLY A 432      -6.527  38.586 240.209  1.00118.92           C
ATOM   2784  O   GLY A 432      -7.658  38.886 240.589  1.00118.92           O
ATOM   2785  N   LYS A 433      -5.631  37.951 240.990  1.00305.75           N
ATOM   2786  CA  LYS A 433      -5.951  37.457 242.297  0.84305.75           C
ATOM   2787  CB  LYS A 433      -4.849  36.573 242.888  1.00305.75           C
ATOM   2788  CG  LYS A 433      -5.182  35.760 244.130  1.00305.75           C
ATOM   2789  CD  LYS A 433      -3.969  34.889 244.445  1.00305.75           C
ATOM   2790  CE  LYS A 433      -3.581  34.027 243.240  1.00305.75           C
ATOM   2791  NZ  LYS A 433      -2.125  33.761 243.235  1.00305.75           N
ATOM   2792  C   LYS A 433      -6.160  38.578 243.253  1.00305.75           C
ATOM   2793  O   LYS A 433      -5.634  39.679 243.097  1.00305.75           O
ATOM   2794  N   ALA A 434      -6.982  38.283 244.273  1.00189.54           N
ATOM   2795  CA  ALA A 434      -7.306  39.195 245.321  0.69189.54           C
ATOM   2796  CB  ALA A 434      -8.653  38.899 246.002  1.00189.54           C
ATOM   2797  C   ALA A 434      -6.260  39.070 246.390  1.00189.54           C
ATOM   2798  O   ALA A 434      -5.252  38.385 246.219  1.00189.54           O
ATOM   2799  N   GLY A 435      -6.489  39.761 247.526  1.00 82.60           N
ATOM   2800  CA  GLY A 435      -5.544  39.813 248.607  0.15 82.60           C
ATOM   2801  C   GLY A 435      -5.488  38.525 249.364  1.00 82.60           C
ATOM   2802  O   GLY A 435      -6.306  37.624 249.180  1.00 82.60           O
ATOM   2803  N   GLU A 436      -4.476  38.443 250.255  1.00205.89           N
ATOM   2804  CA  GLU A 436      -4.208  37.273 251.039  0.73205.89           C
ATOM   2805  CB  GLU A 436      -2.933  36.576 250.536  1.00205.89           C
ATOM   2806  CG  GLU A 436      -3.119  36.134 249.078  1.00205.89           C
ATOM   2807  CD  GLU A 436      -1.778  35.739 248.477  1.00205.89           C
ATOM   2808  OE1 GLU A 436      -1.087  34.867 249.067  1.00205.89           O
ATOM   2809  OE2 GLU A 436      -1.427  36.313 247.411  1.00205.89           O
ATOM   2810  C   GLU A 436      -4.052  37.719 252.464  1.00205.89           C
ATOM   2811  O   GLU A 436      -4.021  38.916 252.743  1.00205.89           O
ATOM   2812  N   ARG A 437      -3.960  36.758 253.409  1.00169.22           N
ATOM   2813  CA  ARG A 437      -3.922  37.092 254.810  0.36169.22           C
ATOM   2814  CB  ARG A 437      -3.771  35.883 255.750  1.00169.22           C
ATOM   2815  CG  ARG A 437      -4.903  34.855 255.664  1.00169.22           C
ATOM   2816  CD  ARG A 437      -6.299  35.442 255.888  1.00169.22           C
ATOM   2817  NE  ARG A 437      -6.644  36.223 254.667  1.00169.22           N
ATOM   2818  CZ  ARG A 437      -6.921  37.557 254.743  1.00169.22           C
ATOM   2819  NH1 ARG A 437      -7.001  38.178 255.958  1.00169.22           N
ATOM   2820  NH2 ARG A 437      -7.101  38.270 253.594  1.00169.22           N
ATOM   2821  C   ARG A 437      -2.751  37.967 255.081  1.00169.22           C
ATOM   2822  O   ARG A 437      -1.693  37.854 254.464  1.00169.22           O
ATOM   2823  N   GLY A 438      -2.956  38.884 256.044  1.00 29.93           N
ATOM   2824  CA  GLY A 438      -1.943  39.795 256.469  0.16 29.93           C
ATOM   2825  C   GLY A 438      -1.366  39.220 257.717  1.00 29.93           C
ATOM   2826  O   GLY A 438      -0.929  38.071 257.739  1.00 29.93           O
ATOM   2827  N   VAL A 439      -1.346  40.018 258.799  1.00305.74           N
ATOM   2828  CA  VAL A 439      -0.753  39.552 260.013  0.40305.74           C
ATOM   2829  CB  VAL A 439       0.642  38.978 259.938  1.00305.74           C
ATOM   2830  CG1 VAL A 439       1.693  40.039 259.591  1.00305.74           C
ATOM   2831  CG2 VAL A 439       0.816  37.657 260.706  1.00305.74           C
ATOM   2832  C   VAL A 439      -1.463  40.024 261.258  1.00305.74           C
ATOM   2833  O   VAL A 439      -2.621  40.415 261.114  1.00305.74           O
ATOM   2834  N   HYP A 440      -0.955  40.040 262.474  1.00285.42           N
ATOM   2835  CD  HYP A 440       0.300  39.522 262.935  1.00285.42           C
ATOM   2836  CA  HYP A 440      -1.681  40.514 263.592  0.65285.42           C
ATOM   2837  CB  HYP A 440      -1.381  39.479 264.708  1.00285.42           C
ATOM   2838  CG  HYP A 440      -0.383  38.560 263.909  1.00285.42           C
ATOM   2839  OE  HYP A 440      -1.083  37.519 263.224  1.00285.42           O
ATOM   2840  C   HYP A 440      -1.284  41.922 263.854  1.00285.42           C
ATOM   2841  O   HYP A 440      -0.284  42.373 263.297  1.00285.42           O
ATOM   2842  N   GLY A 441      -2.060  42.642 264.680  1.00 32.85           N
ATOM   2843  CA  GLY A 441      -1.855  44.049 264.789  0.49 32.85           C
ATOM   2844  C   GLY A 441      -1.025  44.318 266.010  1.00 32.85           C
ATOM   2845  O   GLY A 441      -0.206  43.526 266.474  1.00 32.85           O
ATOM   2846  N   PRO A 442      -1.275  45.504 266.479  1.00216.47           N
ATOM   2847  CA  PRO A 442      -0.654  46.079 267.654  0.45216.47           C
ATOM   2848  CD  PRO A 442      -1.655  46.523 265.518  1.00216.47           C
ATOM   2849  CB  PRO A 442      -1.009  47.570 267.555  1.00216.47           C
ATOM   2850  CG  PRO A 442      -1.103  47.840 266.052  1.00216.47           C
ATOM   2851  C   PRO A 442      -1.210  45.453 268.899  1.00216.47           C
ATOM   2852  O   PRO A 442      -1.916  44.451 268.789  1.00216.47           O
ATOM   2853  N   HYP A 443      -0.919  46.006 270.060  1.00299.51           N
ATOM   2854  CD  HYP A 443       0.020  47.075 270.253  1.00299.51           C
ATOM   2855  CA  HYP A 443      -1.403  45.572 271.325  0.85299.51           C
ATOM   2856  CB  HYP A 443      -0.204  45.751 272.292  1.00299.51           C
ATOM   2857  CG  HYP A 443       0.852  46.237 271.227  1.00299.51           C
ATOM   2858  OE  HYP A 443       1.931  46.982 271.797  1.00299.51           O
ATOM   2859  C   HYP A 443      -2.690  46.269 271.547  1.00299.51           C
ATOM   2860  O   HYP A 443      -2.703  47.451 271.885  1.00299.51           O
ATOM   2861  N   GLY A 444      -3.784  45.521 271.320  1.00 52.93           N
ATOM   2862  CA  GLY A 444      -5.049  46.107 271.034  0.81 52.93           C
ATOM   2863  C   GLY A 444      -5.585  46.628 272.317  1.00 52.93           C
ATOM   2864  O   GLY A 444      -4.887  46.670 273.328  1.00 52.93           O
ATOM   2865  N   ALA A 445      -6.858  47.051 272.292  1.00180.19           N
ATOM   2866  CA  ALA A 445      -7.462  47.596 273.464  0.63180.19           C
ATOM   2867  CB  ALA A 445      -8.882  48.135 273.243  1.00180.19           C
ATOM   2868  C   ALA A 445      -7.551  46.501 274.467  1.00180.19           C
ATOM   2869  O   ALA A 445      -7.411  45.324 274.141  1.00180.19           O
ATOM   2870  N   VAL A 446      -7.745  46.885 275.742  1.00 75.70           N
ATOM   2871  CA  VAL A 446      -7.842  45.905 276.774  0.82 75.70           C
ATOM   2872  CB  VAL A 446      -6.830  46.094 277.862  1.00 75.70           C
ATOM   2873  CG1 VAL A 446      -6.979  44.949 278.881  1.00 75.70           C
ATOM   2874  CG2 VAL A 446      -5.447  46.166 277.193  1.00 75.70           C
ATOM   2875  C   VAL A 446      -9.220  46.075 277.333  1.00 75.70           C
ATOM   2876  O   VAL A 446      -9.922  47.018 276.971  1.00 75.70           O
ATOM   2877  N   GLY A 447      -9.665  45.150 278.201  1.00 33.36           N
ATOM   2878  CA  GLY A 447     -11.011  45.220 278.680  0.85 33.36           C
ATOM   2879  C   GLY A 447     -11.086  46.078 279.896  1.00 33.36           C
ATOM   2880  O   GLY A 447     -10.184  46.828 280.269  1.00 33.36           O
ATOM   2881  N   PRO A 448     -12.241  45.944 280.476  1.00224.84           N
ATOM   2882  CA  PRO A 448     -12.594  46.648 281.679  0.65224.84           C
ATOM   2883  CD  PRO A 448     -13.409  45.656 279.653  1.00224.84           C
ATOM   2884  CB  PRO A 448     -14.098  46.400 281.836  1.00224.84           C
ATOM   2885  CG  PRO A 448     -14.604  46.268 280.393  1.00224.84           C
ATOM   2886  C   PRO A 448     -11.820  46.042 282.792  1.00224.84           C
ATOM   2887  O   PRO A 448     -11.092  45.085 282.544  1.00224.84           O
ATOM   2888  N   ALA A 449     -11.934  46.593 284.016  1.00204.77           N
ATOM   2889  CA  ALA A 449     -11.207  46.031 285.115  0.77204.77           C
ATOM   2890  CB  ALA A 449     -10.414  47.056 285.940  1.00204.77           C
ATOM   2891  C   ALA A 449     -12.186  45.373 286.031  1.00204.77           C
ATOM   2892  O   ALA A 449     -13.386  45.634 285.974  1.00204.77           O
ATOM   2893  N   GLY A 450     -11.677  44.467 286.891  1.00 78.67           N
ATOM   2894  CA  GLY A 450     -12.519  43.739 287.794  0.85 78.67           C
ATOM   2895  C   GLY A 450     -12.742  44.579 289.010  1.00 78.67           C
ATOM   2896  O   GLY A 450     -12.419  45.766 289.036  1.00 78.67           O
ATOM   2897  N   LYS A 451     -13.315  43.952 290.058  1.00326.88           N
ATOM   2898  CA  LYS A 451     -13.677  44.652 291.256  0.40326.88           C
ATOM   2899  CB  LYS A 451     -15.151  44.432 291.617  1.00326.88           C
ATOM   2900  CG  LYS A 451     -15.635  45.206 292.841  1.00326.88           C
ATOM   2901  CD  LYS A 451     -17.022  44.720 293.266  1.00326.88           C
ATOM   2902  CE  LYS A 451     -17.556  45.365 294.544  1.00326.88           C
ATOM   2903  NZ  LYS A 451     -16.495  45.418 295.576  1.00326.88           N
ATOM   2904  C   LYS A 451     -12.912  44.090 292.420  1.00326.88           C
ATOM   2905  O   LYS A 451     -12.672  42.887 292.495  1.00326.88           O
ATOM   2906  N   ASP A 452     -12.524  44.978 293.362  1.00256.83           N
ATOM   2907  CA  ASP A 452     -11.948  44.596 294.625  0.83256.83           C
ATOM   2908  CB  ASP A 452     -12.921  43.708 295.427  1.00256.83           C
ATOM   2909  CG  ASP A 452     -12.616  43.770 296.919  1.00256.83           C
ATOM   2910  OD1 ASP A 452     -11.736  44.570 297.331  1.00256.83           O
ATOM   2911  OD2 ASP A 452     -13.293  43.026 297.677  1.00256.83           O
ATOM   2912  C   ASP A 452     -10.653  43.852 294.445  1.00256.83           C
ATOM   2913  O   ASP A 452     -10.336  43.347 293.370  1.00256.83           O
ATOM   2914  N   GLY A 453      -9.857  43.801 295.536  1.00105.57           N
ATOM   2915  CA  GLY A 453      -8.589  43.134 295.588  0.62105.57           C
ATOM   2916  C   GLY A 453      -8.120  43.299 296.998  1.00105.57           C
ATOM   2917  O   GLY A 453      -8.938  43.399 297.911  1.00105.57           O
ATOM   2918  N   GLU A 454      -6.791  43.325 297.237  1.00266.81           N
ATOM   2919  CA  GLU A 454      -6.365  43.491 298.592  0.36266.81           C
ATOM   2920  CB  GLU A 454      -5.020  42.839 298.956  1.00266.81           C
ATOM   2921  CG  GLU A 454      -4.674  43.065 300.433  1.00266.81           C
ATOM   2922  CD  GLU A 454      -3.346  42.391 300.747  1.00266.81           C
ATOM   2923  OE1 GLU A 454      -2.286  43.004 300.453  1.00266.81           O
ATOM   2924  OE2 GLU A 454      -3.376  41.256 301.294  1.00266.81           O
ATOM   2925  C   GLU A 454      -6.223  44.939 298.909  1.00266.81           C
ATOM   2926  O   GLU A 454      -5.721  45.727 298.109  1.00266.81           O
ATOM   2927  N   ALA A 455      -6.684  45.315 300.117  1.00281.58           N
ATOM   2928  CA  ALA A 455      -6.580  46.669 300.560  0.81281.58           C
ATOM   2929  CB  ALA A 455      -7.883  47.468 300.357  1.00281.58           C
ATOM   2930  C   ALA A 455      -6.276  46.639 302.023  1.00281.58           C
ATOM   2931  O   ALA A 455      -6.712  45.741 302.742  1.00281.58           O
ATOM   2932  N   GLY A 456      -5.506  47.643 302.497  1.00105.57           N
ATOM   2933  CA  GLY A 456      -5.216  47.760 303.898  0.85105.57           C
ATOM   2934  C   GLY A 456      -4.175  46.779 304.346  1.00105.57           C
ATOM   2935  O   GLY A 456      -4.424  45.961 305.232  1.00105.57           O
ATOM   2936  N   ALA A 457      -2.973  46.833 303.743  1.00 56.89           N
ATOM   2937  CA  ALA A 457      -1.908  45.969 304.167  0.48 56.89           C
ATOM   2938  CB  ALA A 457      -0.613  46.158 303.362  1.00 56.89           C
ATOM   2939  C   ALA A 457      -1.578  46.282 305.602  1.00 56.89           C
ATOM   2940  O   ALA A 457      -1.345  45.375 306.398  1.00 56.89           O
ATOM   2941  N   GLN A 458      -1.555  47.580 305.974  1.00235.87           N
ATOM   2942  CA  GLN A 458      -1.193  47.964 307.318  0.76235.87           C
ATOM   2943  CB  GLN A 458      -0.267  49.193 307.386  1.00235.87           C
ATOM   2944  CG  GLN A 458      -0.905  50.454 306.792  1.00235.87           C
ATOM   2945  CD  GLN A 458      -0.001  51.640 307.104  1.00235.87           C
ATOM   2946  OE1 GLN A 458       0.097  52.067 308.253  1.00235.87           O
ATOM   2947  NE2 GLN A 458       0.677  52.192 306.062  1.00235.87           N
ATOM   2948  C   GLN A 458      -2.428  48.354 308.070  1.00235.87           C
ATOM   2949  O   GLN A 458      -3.537  48.330 307.536  1.00235.87           O
ATOM   2950  N   GLY A 459      -2.242  48.690 309.367  1.00 92.87           N
ATOM   2951  CA  GLY A 459      -3.304  49.151 310.221  0.81 92.87           C
ATOM   2952  C   GLY A 459      -2.657  50.151 311.135  1.00 92.87           C
ATOM   2953  O   GLY A 459      -1.560  49.877 311.609  1.00 92.87           O
ATOM   2954  N   PRO A 460      -3.261  51.302 311.373  1.00178.59           N
ATOM   2955  CA  PRO A 460      -2.708  52.321 312.230  0.36178.59           C
ATOM   2956  CD  PRO A 460      -4.700  51.471 311.224  1.00178.59           C
ATOM   2957  CB  PRO A 460      -3.670  53.491 312.067  1.00178.59           C
ATOM   2958  CG  PRO A 460      -5.028  52.781 311.966  1.00178.59           C
ATOM   2959  C   PRO A 460      -2.684  51.904 313.674  1.00178.59           C
ATOM   2960  O   PRO A 460      -3.752  51.783 314.269  1.00178.59           O
ATOM   2961  N   HYP A 461      -1.519  51.688 314.216  1.00361.46           N
ATOM   2962  CD  HYP A 461      -0.327  51.503 313.406  1.00361.46           C
ATOM   2963  CA  HYP A 461      -1.218  51.521 315.599  0.85361.46           C
ATOM   2964  CB  HYP A 461       0.155  50.894 315.721  1.00361.46           C
ATOM   2965  CG  HYP A 461       0.716  51.721 314.524  1.00361.46           C
ATOM   2966  OE  HYP A 461       0.804  53.099 314.896  1.00361.46           O
ATOM   2967  C   HYP A 461      -2.156  51.440 316.765  1.00361.46           C
ATOM   2968  O   HYP A 461      -3.290  50.987 316.630  1.00361.46           O
ATOM   2969  N   GLY A 462      -1.626  51.895 317.932  1.00 96.91           N
ATOM   2970  CA  GLY A 462      -2.412  52.431 319.013  0.85 96.91           C
ATOM   2971  C   GLY A 462      -1.786  52.039 320.328  1.00 96.91           C
ATOM   2972  O   GLY A 462      -1.301  50.922 320.500  1.00 96.91           O
ATOM   2973  N   PRO A 463      -1.785  52.971 321.256  1.00241.14           N
ATOM   2974  CA  PRO A 463      -1.231  52.729 322.578  0.15241.14           C
ATOM   2975  CD  PRO A 463      -1.603  54.356 320.849  1.00241.14           C
ATOM   2976  CB  PRO A 463      -0.849  54.107 323.112  1.00241.14           C
ATOM   2977  CG  PRO A 463      -0.596  54.937 321.846  1.00241.14           C
ATOM   2978  C   PRO A 463      -2.292  52.111 323.424  1.00241.14           C
ATOM   2979  O   PRO A 463      -3.439  52.018 322.987  1.00241.14           O
ATOM   2980  N   ALA A 464      -1.913  51.666 324.636  1.00287.72           N
ATOM   2981  CA  ALA A 464      -2.852  51.158 325.588  0.85287.72           C
ATOM   2982  CB  ALA A 464      -2.781  49.726 326.138  1.00287.72           C
ATOM   2983  C   ALA A 464      -3.549  52.205 326.404  1.00287.72           C
ATOM   2984  O   ALA A 464      -3.177  53.376 326.364  1.00287.72           O
ATOM   2985  N   GLY A 465      -4.594  51.812 327.162  1.00 69.27           N
ATOM   2986  CA  GLY A 465      -5.358  52.777 327.903  0.62 69.27           C
ATOM   2987  C   GLY A 465      -5.157  52.659 329.383  1.00 69.27           C
ATOM   2988  O   GLY A 465      -4.057  52.781 329.920  1.00 69.27           O
ATOM   2989  N   PRO A 466      -6.276  52.444 330.029  1.00233.63           N
ATOM   2990  CA  PRO A 466      -6.357  52.297 331.463  0.15233.63           C
ATOM   2991  CD  PRO A 466      -7.564  52.780 329.438  1.00233.63           C
ATOM   2992  CB  PRO A 466      -7.858  52.190 331.750  1.00233.63           C
ATOM   2993  CG  PRO A 466      -8.507  53.007 330.622  1.00233.63           C
ATOM   2994  C   PRO A 466      -5.608  51.089 331.880  1.00233.63           C
ATOM   2995  O   PRO A 466      -5.143  50.335 331.031  1.00233.63           O
ATOM   2996  N   ALA A 467      -5.433  50.931 333.201  1.00210.03           N
ATOM   2997  CA  ALA A 467      -4.706  49.822 333.727  0.84210.03           C
ATOM   2998  CB  ALA A 467      -3.194  50.064 333.828  1.00210.03           C
ATOM   2999  C   ALA A 467      -5.216  49.633 335.117  1.00210.03           C
ATOM   3000  O   ALA A 467      -6.320  50.064 335.448  1.00210.03           O
ATOM   3001  N   GLY A 468      -4.422  48.958 335.966  1.00 71.83           N
ATOM   3002  CA  GLY A 468      -4.855  48.672 337.302  0.73 71.83           C
ATOM   3003  C   GLY A 468      -5.138  49.957 338.006  1.00 71.83           C
ATOM   3004  O   GLY A 468      -4.493  50.977 337.771  1.00 71.83           O
ATOM   3005  N   GLU A 469      -2.403  47.146-336.957  1.00212.89           N
ATOM   3006  CA  GLU A 469      -2.783  48.292-336.189  0.76212.89           C
ATOM   3007  CB  GLU A 469      -4.226  48.733-336.467  1.00212.89           C
ATOM   3008  CG  GLU A 469      -5.213  47.567-336.382  1.00212.89           C
ATOM   3009  CD  GLU A 469      -6.606  48.108-336.661  1.00212.89           C
ATOM   3010  OE1 GLU A 469     -10.502  51.625 338.196  1.00212.89           O
ATOM   3011  OE2 GLU A 469      -7.533  47.785-335.874  1.00212.89           O
ATOM   3012  C   GLU A 469      -2.688  47.917-334.751  1.00212.89           C
ATOM   3013  O   GLU A 469      -3.428  47.046-334.293  1.00212.89           O
ATOM   3014  N   ARG A 470      -1.778  48.599-334.017  1.00999.99           N
ATOM   3015  CA  ARG A 470      -1.537  48.328-332.628  0.96999.99           C
ATOM   3016  CB  ARG A 470      -2.573  48.945-331.652  1.00999.99           C
ATOM   3017  CG  ARG A 470      -4.032  48.556-331.888  1.00999.99           C
ATOM   3018  CD  ARG A 470      -4.988  49.145-330.837  1.00999.99           C
ATOM   3019  NE  ARG A 470      -5.104  50.630-330.993  1.00999.99           N
ATOM   3020  CZ  ARG A 470      -4.304  51.480-330.281  1.00999.99           C
ATOM   3021  NH1 ARG A 470      -3.262  51.001-329.542  1.00999.99           N
ATOM   3022  NH2 ARG A 470      -4.557  52.823-330.289  1.00999.99           N
ATOM   3023  C   ARG A 470      -1.420  46.851-332.471  1.00999.99           C
ATOM   3024  O   ARG A 470      -0.967  46.163-333.384  1.00999.99           O
ATOM   3025  N   GLY A 471      -1.797  46.317-331.302  1.00 80.54           N
ATOM   3026  CA  GLY A 471      -1.670  44.905-331.129  1.00 80.54           C
ATOM   3027  C   GLY A 471      -2.239  44.590-329.788  1.00 80.54           C
ATOM   3028  O   GLY A 471      -3.141  45.270-329.302  1.00 80.54           O
ATOM   3029  N   GLU A 472      -1.713  43.526-329.160  1.00338.76           N
ATOM   3030  CA  GLU A 472      -2.193  43.097-327.885  0.87338.76           C
ATOM   3031  CB  GLU A 472      -2.687  41.653-327.672  1.00338.76           C
ATOM   3032  CG  GLU A 472      -1.579  40.616-327.863  1.00338.76           C
ATOM   3033  CD  GLU A 472      -2.211  39.232-327.815  1.00338.76           C
ATOM   3034  OE1 GLU A 472      -2.155  38.527-328.858  1.00338.76           O
ATOM   3035  OE2 GLU A 472      -2.760  38.863-326.742  1.00338.76           O
ATOM   3036  C   GLU A 472      -1.781  43.897-326.699  1.00338.76           C
ATOM   3037  O   GLU A 472      -0.879  44.730-326.767  1.00338.76           O
ATOM   3038  N   GLN A 473      -2.492  43.659-325.586  1.00220.25           N
ATOM   3039  CA  GLN A 473      -2.286  44.313-324.329  1.00220.25           C
ATOM   3040  CB  GLN A 473      -3.608  44.331-323.549  1.00220.25           C
ATOM   3041  CG  GLN A 473      -3.595  45.103-322.240  1.00220.25           C
ATOM   3042  CD  GLN A 473      -5.022  45.060-321.710  1.00220.25           C
ATOM   3043  OE1 GLN A 473      -5.488  44.031-321.221  1.00220.25           O
ATOM   3044  NE2 GLN A 473      -5.747  46.204-321.828  1.00220.25           N
ATOM   3045  C   GLN A 473      -1.256  43.510-323.586  1.00220.25           C
ATOM   3046  O   GLN A 473      -0.892  42.415-324.014  1.00220.25           O
ATOM   3047  N   GLY A 474      -0.732  44.044-322.462  1.00 52.82           N
ATOM   3048  CA  GLY A 474       0.294  43.346-321.733  1.00 52.82           C
ATOM   3049  C   GLY A 474      -0.328  42.541-320.628  1.00 52.82           C
ATOM   3050  O   GLY A 474      -1.537  42.318-320.591  1.00 52.82           O
ATOM   3051  N   PRO A 475       0.518  42.075-319.736  1.00226.50           N
ATOM   3052  CA  PRO A 475       0.069  41.286-318.615  0.86226.50           C
ATOM   3053  CD  PRO A 475       1.868  41.697-320.133  1.00226.50           C
ATOM   3054  CB  PRO A 475       1.285  40.497-318.134  1.00226.50           C
ATOM   3055  CG  PRO A 475       2.162  40.387-319.387  1.00226.50           C
ATOM   3056  C   PRO A 475      -0.398  42.219-317.547  1.00226.50           C
ATOM   3057  O   PRO A 475      -0.447  43.425-317.785  1.00226.50           O
ATOM   3058  N   ALA A 476      -0.749  41.675-316.367  1.00180.48           N
ATOM   3059  CA  ALA A 476      -1.194  42.487-315.272  0.79180.48           C
ATOM   3060  CB  ALA A 476      -1.779  41.689-314.094  1.00180.48           C
ATOM   3061  C   ALA A 476      -0.017  43.241-314.749  1.00180.48           C
ATOM   3062  O   ALA A 476       1.132  42.917-315.046  1.00180.48           O
ATOM   3063  N   GLY A 477      -0.294  44.290-313.948  1.00 65.22           N
ATOM   3064  CA  GLY A 477       0.747  45.096-313.384  0.79 65.22           C
ATOM   3065  C   GLY A 477       1.312  44.297-312.249  1.00 65.22           C
ATOM   3066  O   GLY A 477       1.188  43.073-312.242  1.00 65.22           O
ATOM   3067  N   SER A 478       1.963  44.938-311.251  1.00163.14           N
ATOM   3068  CA  SER A 478       2.605  44.102-310.276  0.79163.14           C
ATOM   3069  CB  SER A 478       4.130  44.302-310.254  1.00163.14           C
ATOM   3070  OG  SER A 478       4.676  43.976-311.522  1.00163.14           O
ATOM   3071  C   SER A 478       2.129  44.344-308.866  1.00163.14           C
ATOM   3072  O   SER A 478       2.199  45.447-308.329  1.00163.14           O
ATOM   3073  N   HYP A 479       1.654  43.280-308.266  1.00337.81           N
ATOM   3074  CD  HYP A 479       1.579  41.994-308.923  1.00337.81           C
ATOM   3075  CA  HYP A 479       1.241  43.157-306.906  0.79337.81           C
ATOM   3076  CB  HYP A 479       2.206  42.081-306.443  1.00337.81           C
ATOM   3077  CG  HYP A 479       1.902  41.142-307.654  1.00337.81           C
ATOM   3078  OE  HYP A 479       2.830  40.079-307.888  1.00337.81           O
ATOM   3079  C   HYP A 479       1.100  44.329-305.997  1.00337.81           C
ATOM   3080  O   HYP A 479       0.460  45.312-306.367  1.00337.81           O
ATOM   3081  N   GLY A 480       1.676  44.209-304.780  1.00 60.89           N
ATOM   3082  CA  GLY A 480       1.245  45.034-303.691  0.79 60.89           C
ATOM   3083  C   GLY A 480       2.078  44.723-302.486  1.00 60.89           C
ATOM   3084  O   GLY A 480       3.173  44.172-302.595  1.00 60.89           O
ATOM   3085  N   PHE A 481       1.563  45.087-301.292  1.00148.43           N
ATOM   3086  CA  PHE A 481       2.272  44.886-300.061  0.79148.43           C
ATOM   3087  CB  PHE A 481       3.188  46.064-299.702  1.00148.43           C
ATOM   3088  CG  PHE A 481       4.233  46.054-300.763  1.00148.43           C
ATOM   3089  CD1 PHE A 481       5.342  45.252-300.622  1.00148.43           C
ATOM   3090  CD2 PHE A 481       4.094  46.812-301.902  1.00148.43           C
ATOM   3091  CE1 PHE A 481       6.309  45.219-301.599  1.00148.43           C
ATOM   3092  CE2 PHE A 481       5.060  46.782-302.880  1.00148.43           C
ATOM   3093  CZ  PHE A 481       6.170  45.986-302.729  1.00148.43           C
ATOM   3094  C   PHE A 481       1.263  44.680-298.993  1.00148.43           C
ATOM   3095  O   PHE A 481       0.101  44.392-299.270  1.00148.43           O
ATOM   3096  N   GLN A 482       1.669  44.841-297.733  1.00226.47           N
ATOM   3097  CA  GLN A 482       0.741  44.561-296.690  0.79226.47           C
ATOM   3098  CB  GLN A 482       1.275  43.365-295.878  1.00226.47           C
ATOM   3099  CG  GLN A 482       0.370  42.784-294.794  1.00226.47           C
ATOM   3100  CD  GLN A 482       1.050  41.484-294.379  1.00226.47           C
ATOM   3101  OE1 GLN A 482       1.429  40.681-295.232  1.00226.47           O
ATOM   3102  NE2 GLN A 482       1.231  41.258-293.049  1.00226.47           N
ATOM   3103  C   GLN A 482       0.613  45.779-295.835  1.00226.47           C
ATOM   3104  O   GLN A 482       1.342  46.754-296.010  1.00226.47           O
ATOM   3105  N   GLY A 483      -0.345  45.750-294.889  1.00 53.96           N
ATOM   3106  CA  GLY A 483      -0.603  46.893-294.064  0.79 53.96           C
ATOM   3107  C   GLY A 483       0.276  46.834-292.858  1.00 53.96           C
ATOM   3108  O   GLY A 483       1.354  46.242-292.867  1.00 53.96           O
ATOM   3109  N   LEU A 484      -0.196  47.499-291.792  1.00310.29           N
ATOM   3110  CA  LEU A 484       0.496  47.645-290.547  0.79310.29           C
ATOM   3111  CB  LEU A 484       1.138  49.016-290.237  1.00310.29           C
ATOM   3112  CG  LEU A 484       2.546  49.180-290.842  1.00310.29           C
ATOM   3113  CD1 LEU A 484       2.711  48.931-292.349  1.00310.29           C
ATOM   3114  CD2 LEU A 484       3.514  50.071-290.053  1.00310.29           C
ATOM   3115  C   LEU A 484       0.184  46.629-289.470  1.00310.29           C
ATOM   3116  O   LEU A 484      -0.724  45.823-289.669  1.00310.29           O
ATOM   3117  N   HYP A 485       0.871  46.582-288.341  1.00304.31           N
ATOM   3118  CD  HYP A 485       2.032  47.361-288.013  1.00304.31           C
ATOM   3119  CA  HYP A 485       0.640  45.645-287.290  0.86304.31           C
ATOM   3120  CB  HYP A 485       2.073  45.187-286.902  1.00304.31           C
ATOM   3121  CG  HYP A 485       2.895  46.114-287.875  1.00304.31           C
ATOM   3122  OE  HYP A 485       4.205  46.434-287.401  1.00304.31           O
ATOM   3123  C   HYP A 485      -0.138  46.274-286.184  1.00304.31           C
ATOM   3124  O   HYP A 485      -0.816  45.558-285.448  1.00304.31           O
ATOM   3125  N   GLY A 486      -0.050  47.611-286.046  1.00 96.41           N
ATOM   3126  CA  GLY A 486      -0.898  48.301-285.122  1.00 96.41           C
ATOM   3127  C   GLY A 486      -0.143  48.584-283.858  1.00 96.41           C
ATOM   3128  O   GLY A 486       0.924  48.042-283.570  1.00 96.41           O
ATOM   3129  N   PRO A 487      -0.766  49.454-283.108  1.00142.77           N
ATOM   3130  CA  PRO A 487      -0.303  49.944-281.832  1.00142.77           C
ATOM   3131  CD  PRO A 487      -2.178  49.724-283.315  1.00142.77           C
ATOM   3132  CB  PRO A 487      -1.376  50.942-281.405  1.00142.77           C
ATOM   3133  CG  PRO A 487      -2.659  50.329-281.992  1.00142.77           C
ATOM   3134  C   PRO A 487      -0.283  48.813-280.854  1.00142.77           C
ATOM   3135  O   PRO A 487      -0.839  47.756-281.147  1.00142.77           O
ATOM   3136  N   ALA A 488       0.378  49.017-279.698  1.00195.37           N
ATOM   3137  CA  ALA A 488       0.389  48.020-278.671  1.00195.37           C
ATOM   3138  CB  ALA A 488       1.343  48.295-277.496  1.00195.37           C
ATOM   3139  C   ALA A 488      -1.005  47.974-278.130  1.00195.37           C
ATOM   3140  O   ALA A 488      -1.820  48.849-278.419  1.00195.37           O
ATOM   3141  N   GLY A 489      -1.323  46.926-277.346  1.00 56.94           N
ATOM   3142  CA  GLY A 489      -2.667  46.739-276.883  0.86 56.94           C
ATOM   3143  C   GLY A 489      -2.982  47.649-275.742  1.00 56.94           C
ATOM   3144  O   GLY A 489      -2.184  48.455-275.264  1.00 56.94           O
ATOM   3145  N   PRO A 490      -4.217  47.481-275.354  1.00122.25           N
ATOM   3146  CA  PRO A 490      -4.836  48.204-274.271  0.89122.25           C
ATOM   3147  CD  PRO A 490      -5.204  47.007-276.306  1.00122.25           C
ATOM   3148  CB  PRO A 490      -6.335  47.889-274.388  1.00122.25           C
ATOM   3149  CG  PRO A 490      -6.435  46.760-275.432  1.00122.25           C
ATOM   3150  C   PRO A 490      -4.249  47.691-272.997  1.00122.25           C
ATOM   3151  O   PRO A 490      -3.467  46.742-273.035  1.00122.25           O
ATOM   3152  N   HYP A 491      -4.590  48.304-271.896  1.00280.49           N
ATOM   3153  CD  HYP A 491      -5.418  49.471-271.824  1.00280.49           C
ATOM   3154  CA  HYP A 491      -4.113  47.984-270.602  0.96280.49           C
ATOM   3155  CB  HYP A 491      -3.793  49.368-269.980  1.00280.49           C
ATOM   3156  CG  HYP A 491      -4.301  50.280-271.165  1.00280.49           C
ATOM   3157  OE  HYP A 491      -4.760  51.562-270.730  1.00280.49           O
ATOM   3158  C   HYP A 491      -5.103  47.130-269.884  1.00280.49           C
ATOM   3159  O   HYP A 491      -6.249  47.049-270.323  1.00280.49           O
ATOM   3160  N   GLY A 492      -4.677  46.466-268.796  1.00 46.78           N
ATOM   3161  CA  GLY A 492      -5.523  45.491-268.176  0.79 46.78           C
ATOM   3162  C   GLY A 492      -6.113  46.091-266.941  1.00 46.78           C
ATOM   3163  O   GLY A 492      -6.215  47.310-266.815  1.00 46.78           O
ATOM   3164  N   GLU A 493      -6.520  45.224-265.988  1.00259.65           N
ATOM   3165  CA  GLU A 493      -7.081  45.717-264.767  0.79259.65           C
ATOM   3166  CB  GLU A 493      -8.582  45.416-264.586  1.00259.65           C
ATOM   3167  CG  GLU A 493      -9.147  46.015-263.292  1.00259.65           C
ATOM   3168  CD  GLU A 493     -10.649  45.775-263.249  1.00259.65           C
ATOM   3169  OE1 GLU A 493     -11.282  45.773-264.336  1.00259.65           O
ATOM   3170  OE2 GLU A 493     -11.185  45.596-262.122  1.00259.65           O
ATOM   3171  C   GLU A 493      -6.318  45.123-263.633  1.00259.65           C
ATOM   3172  O   GLU A 493      -5.544  44.183-263.807  1.00259.65           O
ATOM   3173  N   ALA A 494      -6.524  45.686-262.430  1.00223.01           N
ATOM   3174  CA  ALA A 494      -5.786  45.272-261.280  0.79223.01           C
ATOM   3175  CB  ALA A 494      -6.227  45.977-259.984  1.00223.01           C
ATOM   3176  C   ALA A 494      -5.954  43.814-261.086  1.00223.01           C
ATOM   3177  O   ALA A 494      -6.989  43.228-261.401  1.00223.01           O
ATOM   3178  N   GLY A 495      -4.884  43.194-260.560  1.00 80.20           N
ATOM   3179  CA  GLY A 495      -4.902  41.800-260.268  0.79 80.20           C
ATOM   3180  C   GLY A 495      -5.590  41.730-258.936  1.00 80.20           C
ATOM   3181  O   GLY A 495      -6.377  42.612-258.596  1.00 80.20           O
ATOM   3182  N   LYS A 496      -5.319  40.678-258.143  1.00268.72           N
ATOM   3183  CA  LYS A 496      -5.990  40.502-256.884  0.87268.72           C
ATOM   3184  CB  LYS A 496      -5.976  39.031-256.438  1.00268.72           C
ATOM   3185  CG  LYS A 496      -4.586  38.405-256.543  1.00268.72           C
ATOM   3186  CD  LYS A 496      -4.552  36.940-256.107  1.00268.72           C
ATOM   3187  CE  LYS A 496      -3.295  36.228-256.612  1.00268.72           C
ATOM   3188  NZ  LYS A 496      -2.083  36.796-255.988  1.00268.72           N
ATOM   3189  C   LYS A 496      -5.371  41.352-255.816  1.00268.72           C
ATOM   3190  O   LYS A 496      -4.247  41.836-255.939  1.00268.72           O
ATOM   3191  N   HYP A 497      -6.140  41.565-254.770  1.00333.62           N
ATOM   3192  CD  HYP A 497      -7.507  41.145-254.661  1.00333.62           C
ATOM   3193  CA  HYP A 497      -5.814  42.391-253.660  0.79333.62           C
ATOM   3194  CB  HYP A 497      -7.092  43.248-253.454  1.00333.62           C
ATOM   3195  CG  HYP A 497      -7.980  42.602-254.585  1.00333.62           C
ATOM   3196  OE  HYP A 497      -9.382  42.714-254.333  1.00333.62           O
ATOM   3197  C   HYP A 497      -5.251  41.762-252.422  1.00333.62           C
ATOM   3198  O   HYP A 497      -5.987  41.580-251.452  1.00333.62           O
ATOM   3199  N   GLY A 498      -3.935  41.463-252.431  1.00137.35           N
ATOM   3200  CA  GLY A 498      -3.088  42.007-251.404  0.79137.35           C
ATOM   3201  C   GLY A 498      -3.049  41.137-250.186  1.00137.35           C
ATOM   3202  O   GLY A 498      -3.865  40.235-249.997  1.00137.35           O
ATOM   3203  N   GLU A 499      -2.052  41.439-249.326  1.00323.38           N
ATOM   3204  CA  GLU A 499      -1.823  40.798-248.062  0.92323.38           C
ATOM   3205  CB  GLU A 499      -1.421  39.311-247.926  1.00323.38           C
ATOM   3206  CG  GLU A 499      -2.543  38.342-248.316  1.00323.38           C
ATOM   3207  CD  GLU A 499      -2.044  36.922-248.073  1.00323.38           C
ATOM   3208  OE1 GLU A 499      -1.706  36.610-246.900  1.00323.38           O
ATOM   3209  OE2 GLU A 499      -1.993  36.132-249.053  1.00323.38           O
ATOM   3210  C   GLU A 499      -1.559  41.756-246.949  1.00323.38           C
ATOM   3211  O   GLU A 499      -1.562  42.968-247.159  1.00323.38           O
ATOM   3212  N   GLN A 500      -1.329  41.248-245.725  1.00297.57           N
ATOM   3213  CA  GLN A 500      -1.152  42.139-244.613  0.79297.57           C
ATOM   3214  CB  GLN A 500      -2.066  41.792-243.423  1.00297.57           C
ATOM   3215  CG  GLN A 500      -1.781  40.421-242.796  1.00297.57           C
ATOM   3216  CD  GLN A 500      -2.194  39.317-243.764  1.00297.57           C
ATOM   3217  OE1 GLN A 500      -3.380  39.033-243.931  1.00297.57           O
ATOM   3218  NE2 GLN A 500      -1.194  38.663-244.414  1.00297.57           N
ATOM   3219  C   GLN A 500       0.267  42.089-244.143  1.00297.57           C
ATOM   3220  O   GLN A 500       1.100  41.364-244.686  1.00297.57           O
ATOM   3221  N   GLY A 501       0.566  42.903-243.107  1.00 55.58           N
ATOM   3222  CA  GLY A 501       1.896  43.044-242.583  0.79 55.58           C
ATOM   3223  C   GLY A 501       2.072  42.139-241.406  1.00 55.58           C
ATOM   3224  O   GLY A 501       1.652  40.984-241.434  1.00 55.58           O
ATOM   3225  N   VAL A 502       2.732  42.660-240.346  1.00 68.36           N
ATOM   3226  CA  VAL A 502       3.066  41.864-239.195  0.79 68.36           C
ATOM   3227  CB  VAL A 502       4.420  42.222-238.661  1.00 68.36           C
ATOM   3228  CG1 VAL A 502       4.706  41.364-237.419  1.00 68.36           C
ATOM   3229  CG2 VAL A 502       5.443  42.034-239.797  1.00 68.36           C
ATOM   3230  C   VAL A 502       2.086  42.098-238.090  1.00 68.36           C
ATOM   3231  O   VAL A 502       2.118  43.115-237.398  1.00 68.36           O
ATOM   3232  N   HYP A 503       1.199  41.147-237.971  1.00320.27           N
ATOM   3233  CD  HYP A 503       1.073  40.078-238.917  1.00320.27           C
ATOM   3234  CA  HYP A 503       0.237  40.970-236.938  0.79320.27           C
ATOM   3235  CB  HYP A 503       0.524  39.567-236.440  1.00320.27           C
ATOM   3236  CG  HYP A 503       0.952  38.963-237.832  1.00320.27           C
ATOM   3237  OE  HYP A 503       0.219  37.821-238.283  1.00320.27           O
ATOM   3238  C   HYP A 503       0.079  42.050-235.917  1.00320.27           C
ATOM   3239  O   HYP A 503      -0.998  42.633-235.857  1.00320.27           O
ATOM   3240  N   GLY A 504       1.114  42.324-235.091  1.00 71.10           N
ATOM   3241  CA  GLY A 504       0.982  43.346-234.087  0.79 71.10           C
ATOM   3242  C   GLY A 504       2.133  43.232-233.130  1.00 71.10           C
ATOM   3243  O   GLY A 504       3.090  42.502-233.385  1.00 71.10           O
ATOM   3244  N   ASP A 505       2.071  43.967-231.995  1.00171.95           N
ATOM   3245  CA  ASP A 505       3.164  43.954-231.057  0.88171.95           C
ATOM   3246  CB  ASP A 505       3.666  45.367-230.708  1.00171.95           C
ATOM   3247  CG  ASP A 505       4.975  45.229-229.947  1.00171.95           C
ATOM   3248  OD1 ASP A 505       5.354  44.075-229.613  1.00171.95           O
ATOM   3249  OD2 ASP A 505       5.617  46.282-229.688  1.00171.95           O
ATOM   3250  C   ASP A 505       2.752  43.227-229.792  1.00171.95           C
ATOM   3251  O   ASP A 505       2.350  42.066-229.840  1.00171.95           O
ATOM   3252  N   LEU A 506       2.828  43.914-228.622  1.00219.08           N
ATOM   3253  CA  LEU A 506       2.626  43.318-227.314  0.79219.08           C
ATOM   3254  CB  LEU A 506       2.588  44.324-226.146  1.00219.08           C
ATOM   3255  CG  LEU A 506       3.885  45.116-225.896  1.00219.08           C
ATOM   3256  CD1 LEU A 506       4.395  45.959-227.065  1.00219.08           C
ATOM   3257  CD2 LEU A 506       4.194  45.473-224.434  1.00219.08           C
ATOM   3258  C   LEU A 506       1.306  42.624-227.211  1.00219.08           C
ATOM   3259  O   LEU A 506       0.415  42.794-228.043  1.00219.08           O
ATOM   3260  N   GLY A 507       1.184  41.793-226.145  1.00 66.47           N
ATOM   3261  CA  GLY A 507       0.002  41.018-225.888  0.79 66.47           C
ATOM   3262  C   GLY A 507      -0.607  41.416-224.562  1.00 66.47           C
ATOM   3263  O   GLY A 507      -0.102  42.285-223.854  1.00 66.47           O
ATOM   3264  N   ALA A 508      -1.732  40.741-224.225  1.00197.42           N
ATOM   3265  CA  ALA A 508      -2.589  40.963-223.079  0.84197.42           C
ATOM   3266  CB  ALA A 508      -3.997  40.407-223.374  1.00197.42           C
ATOM   3267  C   ALA A 508      -2.019  40.330-221.827  1.00197.42           C
ATOM   3268  O   ALA A 508      -0.909  39.799-221.874  1.00197.42           O
ATOM   3269  N   HYP A 509      -2.719  40.352-220.690  1.00310.92           N
ATOM   3270  CD  HYP A 509      -4.040  40.881-220.497  1.00310.92           C
ATOM   3271  CA  HYP A 509      -2.248  39.891-219.428  1.00310.92           C
ATOM   3272  CB  HYP A 509      -2.786  40.928-218.411  1.00310.92           C
ATOM   3273  CG  HYP A 509      -3.558  41.852-219.426  1.00310.92           C
ATOM   3274  OE  HYP A 509      -2.687  42.837-219.988  1.00310.92           O
ATOM   3275  C   HYP A 509      -2.654  38.463-219.251  1.00310.92           C
ATOM   3276  O   HYP A 509      -3.460  37.979-220.044  1.00310.92           O
ATOM   3277  N   GLY A 510      -2.105  37.757-218.242  1.00 50.10           N
ATOM   3278  CA  GLY A 510      -2.164  36.328-218.315  0.79 50.10           C
ATOM   3279  C   GLY A 510      -2.603  35.771-216.995  1.00 50.10           C
ATOM   3280  O   GLY A 510      -2.877  36.483-216.031  1.00 50.10           O
ATOM   3281  N   PRO A 511      -2.655  34.465-216.984  1.00306.84           N
ATOM   3282  CA  PRO A 511      -3.051  33.772-215.788  0.82306.84           C
ATOM   3283  CD  PRO A 511      -3.357  33.870-218.109  1.00306.84           C
ATOM   3284  CB  PRO A 511      -4.122  32.735-216.111  1.00306.84           C
ATOM   3285  CG  PRO A 511      -4.606  33.203-217.497  1.00306.84           C
ATOM   3286  C   PRO A 511      -2.232  33.757-214.542  1.00306.84           C
ATOM   3287  O   PRO A 511      -1.113  34.257-214.561  1.00306.84           O
ATOM   3288  N   SER A 512      -2.768  33.227-213.426  1.00177.59           N
ATOM   3289  CA  SER A 512      -1.965  33.213-212.242  0.87177.59           C
ATOM   3290  CB  SER A 512      -2.420  34.231-211.185  1.00177.59           C
ATOM   3291  OG  SER A 512      -2.307  35.545-211.712  1.00177.59           O
ATOM   3292  C   SER A 512      -2.039  31.846-211.643  1.00177.59           C
ATOM   3293  O   SER A 512      -2.853  31.018-212.047  1.00177.59           O
ATOM   3294  N   GLY A 513      -1.149  31.572-210.668  1.00 68.42           N
ATOM   3295  CA  GLY A 513      -1.080  30.266-210.081  0.79 68.42           C
ATOM   3296  C   GLY A 513      -1.904  30.198-208.838  1.00 68.42           C
ATOM   3297  O   GLY A 513      -2.588  31.147-208.454  1.00 68.42           O
ATOM   3298  N   ALA A 514      -1.831  29.020-208.186  1.00271.68           N
ATOM   3299  CA  ALA A 514      -2.495  28.751-206.947  0.79271.68           C
ATOM   3300  CB  ALA A 514      -3.677  27.765-206.840  1.00271.68           C
ATOM   3301  C   ALA A 514      -1.774  29.237-205.736  1.00271.68           C
ATOM   3302  O   ALA A 514      -0.740  29.894-205.842  1.00271.68           O
ATOM   3303  N   ARG A 515      -2.323  28.953-204.548  1.00248.47           N
ATOM   3304  CA  ARG A 515      -1.748  29.459-203.340  0.85248.47           C
ATOM   3305  CB  ARG A 515      -2.566  30.406-202.445  1.00248.47           C
ATOM   3306  CG  ARG A 515      -3.888  29.826-201.941  1.00248.47           C
ATOM   3307  CD  ARG A 515      -4.771  30.934-201.370  1.00248.47           C
ATOM   3308  NE  ARG A 515      -6.052  30.356-200.881  1.00248.47           N
ATOM   3309  CZ  ARG A 515      -7.038  31.210-200.482  1.00248.47           C
ATOM   3310  NH1 ARG A 515      -6.836  32.555-200.589  1.00248.47           N
ATOM   3311  NH2 ARG A 515      -8.214  30.731-199.980  1.00248.47           N
ATOM   3312  C   ARG A 515      -0.533  28.794-202.760  1.00248.47           C
ATOM   3313  O   ARG A 515      -0.074  27.759-203.241  1.00248.47           O
ATOM   3314  N   GLY A 516       0.015  29.425-201.695  1.00 31.07           N
ATOM   3315  CA  GLY A 516       1.217  29.000-201.032  0.86 31.07           C
ATOM   3316  C   GLY A 516       0.908  27.785-200.225  1.00 31.07           C
ATOM   3317  O   GLY A 516      -0.249  27.393-200.079  1.00 31.07           O
ATOM   3318  N   GLU A 517       1.966  27.156-199.674  1.00101.11           N
ATOM   3319  CA  GLU A 517       1.798  25.911-198.990  1.00101.11           C
ATOM   3320  CB  GLU A 517       3.136  25.302-198.546  1.00101.11           C
ATOM   3321  CG  GLU A 517       3.997  24.907-199.745  1.00101.11           C
ATOM   3322  CD  GLU A 517       3.203  23.896-200.559  1.00101.11           C
ATOM   3323  OE1 GLU A 517       2.844  22.830-199.993  1.00101.11           O
ATOM   3324  OE2 GLU A 517       2.935  24.180-201.757  1.00101.11           O
ATOM   3325  C   GLU A 517       0.937  26.037-197.779  1.00101.11           C
ATOM   3326  O   GLU A 517      -0.075  25.347-197.671  1.00101.11           O
ATOM   3327  N   ARG A 518       1.293  26.937-196.848  1.00999.99           N
ATOM   3328  CA  ARG A 518       0.525  27.074-195.646  1.00999.99           C
ATOM   3329  CB  ARG A 518      -0.322  25.944-195.008  1.00999.99           C
ATOM   3330  CG  ARG A 518       0.466  24.739-194.477  1.00999.99           C
ATOM   3331  CD  ARG A 518      -0.453  23.766-193.729  1.00999.99           C
ATOM   3332  NE  ARG A 518       0.335  22.605-193.221  1.00999.99           N
ATOM   3333  CZ  ARG A 518       0.521  21.507-194.010  1.00999.99           C
ATOM   3334  NH1 ARG A 518       0.082  21.518-195.301  1.00999.99           N
ATOM   3335  NH2 ARG A 518       1.132  20.394-193.506  1.00999.99           N
ATOM   3336  C   ARG A 518       0.970  28.145-194.738  1.00999.99           C
ATOM   3337  O   ARG A 518       1.898  28.893-195.036  1.00999.99           O
ATOM   3338  N   GLY A 519       0.294  28.247-193.585  1.00 26.21           N
ATOM   3339  CA  GLY A 519       0.716  29.202-192.622  1.00 26.21           C
ATOM   3340  C   GLY A 519       1.775  28.506-191.835  1.00 26.21           C
ATOM   3341  O   GLY A 519       2.198  27.404-192.180  1.00 26.21           O
ATOM   3342  N   PHE A 520       2.219  29.135-190.738  1.00130.06           N
ATOM   3343  CA  PHE A 520       3.280  28.588-189.947  1.00130.06           C
ATOM   3344  CB  PHE A 520       4.432  29.620-189.882  1.00130.06           C
ATOM   3345  CG  PHE A 520       5.750  29.038-189.497  1.00130.06           C
ATOM   3346  CD1 PHE A 520       6.454  28.293-190.417  1.00130.06           C
ATOM   3347  CD2 PHE A 520       6.309  29.271-188.260  1.00130.06           C
ATOM   3348  CE1 PHE A 520       7.679  27.755-190.100  1.00130.06           C
ATOM   3349  CE2 PHE A 520       7.534  28.734-187.939  1.00130.06           C
ATOM   3350  CZ  PHE A 520       8.218  27.972-188.857  1.00130.06           C
ATOM   3351  C   PHE A 520       2.650  28.379-188.592  1.00130.06           C
ATOM   3352  O   PHE A 520       1.477  28.716-188.451  1.00130.06           O
ATOM   3353  N   HYP A 521       3.273  27.806-187.590  1.00319.14           N
ATOM   3354  CD  HYP A 521       4.493  27.055-187.645  1.00319.14           C
ATOM   3355  CA  HYP A 521       2.705  27.693-186.290  1.00319.14           C
ATOM   3356  CB  HYP A 521       3.032  26.248-185.844  1.00319.14           C
ATOM   3357  CG  HYP A 521       3.805  25.783-187.135  1.00319.14           C
ATOM   3358  OE  HYP A 521       2.888  25.255-188.094  1.00319.14           O
ATOM   3359  C   HYP A 521       3.165  28.795-185.381  1.00319.14           C
ATOM   3360  O   HYP A 521       3.695  28.499-184.311  1.00319.14           O
ATOM   3361  N   GLY A 522       2.972  30.065-185.799  1.00121.25           N
ATOM   3362  CA  GLY A 522       2.649  31.127-184.881  0.93121.25           C
ATOM   3363  C   GLY A 522       3.814  31.472-184.007  1.00121.25           C
ATOM   3364  O   GLY A 522       4.979  31.401-184.395  1.00121.25           O
ATOM   3365  N   GLU A 523       3.453  31.859-182.766  1.00212.41           N
ATOM   3366  CA  GLU A 523       4.356  32.243-181.725  0.79212.41           C
ATOM   3367  CB  GLU A 523       3.767  33.356-180.820  1.00212.41           C
ATOM   3368  CG  GLU A 523       4.775  34.218-180.033  1.00212.41           C
ATOM   3369  CD  GLU A 523       5.506  33.436-178.947  1.00212.41           C
ATOM   3370  OE1 GLU A 523       4.842  33.007-177.965  1.00212.41           O
ATOM   3371  OE2 GLU A 523       6.747  33.272-179.081  1.00212.41           O
ATOM   3372  C   GLU A 523       4.522  31.006-180.904  1.00212.41           C
ATOM   3373  O   GLU A 523       4.945  29.970-181.413  1.00212.41           O
ATOM   3374  N   ARG A 524       4.199  31.079-179.598  1.00999.99           N
ATOM   3375  CA  ARG A 524       4.341  29.918-178.775  0.79999.99           C
ATOM   3376  CB  ARG A 524       5.666  29.914-177.984  1.00999.99           C
ATOM   3377  CG  ARG A 524       6.115  28.512-177.562  1.00999.99           C
ATOM   3378  CD  ARG A 524       7.608  28.458-177.217  1.00999.99           C
ATOM   3379  NE  ARG A 524       8.357  28.955-178.409  1.00999.99           N
ATOM   3380  CZ  ARG A 524       8.768  28.099-179.391  1.00999.99           C
ATOM   3381  NH1 ARG A 524       8.546  26.756-179.283  1.00999.99           N
ATOM   3382  NH2 ARG A 524       9.403  28.591-180.497  1.00999.99           N
ATOM   3383  C   ARG A 524       3.137  29.877-177.874  1.00999.99           C
ATOM   3384  O   ARG A 524       2.162  30.586-178.118  1.00999.99           O
ATOM   3385  N   GLY A 525       3.155  29.035-176.820  1.00 31.30           N
ATOM   3386  CA  GLY A 525       1.980  28.856-176.008  0.79 31.30           C
ATOM   3387  C   GLY A 525       1.781  30.031-175.096  1.00 31.30           C
ATOM   3388  O   GLY A 525       2.509  31.020-175.161  1.00 31.30           O
ATOM   3389  N   VAL A 526       0.759  29.931-174.210  1.00172.56           N
ATOM   3390  CA  VAL A 526       0.399  31.017-173.338  0.79172.56           C
ATOM   3391  CB  VAL A 526      -0.986  31.550-173.611  1.00172.56           C
ATOM   3392  CG1 VAL A 526      -1.439  32.752-172.760  1.00172.56           C
ATOM   3393  CG2 VAL A 526      -1.569  31.178-174.980  1.00172.56           C
ATOM   3394  C   VAL A 526       0.379  30.496-171.936  1.00172.56           C
ATOM   3395  O   VAL A 526       0.520  29.296-171.702  1.00172.56           O
ATOM   3396  N   GLN A 527       0.208  31.409-170.958  1.00196.53           N
ATOM   3397  CA  GLN A 527       0.172  31.032-169.576  0.79196.53           C
ATOM   3398  CB  GLN A 527      -0.166  32.193-168.628  1.00196.53           C
ATOM   3399  CG  GLN A 527      -0.201  31.771-167.158  1.00196.53           C
ATOM   3400  CD  GLN A 527      -0.389  33.033-166.331  1.00196.53           C
ATOM   3401  OE1 GLN A 527       0.308  33.252-165.340  1.00196.53           O
ATOM   3402  NE2 GLN A 527      -1.354  33.893-166.751  1.00196.53           N
ATOM   3403  C   GLN A 527      -0.866  29.961-169.415  1.00196.53           C
ATOM   3404  O   GLN A 527      -1.864  29.931-170.135  1.00196.53           O
ATOM   3405  N   GLY A 528      -0.626  29.027-168.469  1.00 56.26           N
ATOM   3406  CA  GLY A 528      -1.497  27.898-168.288  0.79 56.26           C
ATOM   3407  C   GLY A 528      -2.476  28.152-167.184  1.00 56.26           C
ATOM   3408  O   GLY A 528      -2.738  29.279-166.769  1.00 56.26           O
ATOM   3409  N   PRO A 529      -3.032  27.051-166.736  1.00211.24           N
ATOM   3410  CA  PRO A 529      -4.011  27.064-165.676  0.79211.24           C
ATOM   3411  CD  PRO A 529      -3.257  25.941-167.652  1.00211.24           C
ATOM   3412  CB  PRO A 529      -4.778  25.748-165.816  1.00211.24           C
ATOM   3413  CG  PRO A 529      -4.651  25.415-167.311  1.00211.24           C
ATOM   3414  C   PRO A 529      -3.322  27.199-164.355  1.00211.24           C
ATOM   3415  O   PRO A 529      -2.097  27.314-164.326  1.00211.24           O
ATOM   3416  N   HYP A 530      -4.074  27.189-163.286  1.00282.15           N
ATOM   3417  CD  HYP A 530      -5.504  27.084-163.288  1.00282.15           C
ATOM   3418  CA  HYP A 530      -3.614  27.371-161.956  0.89282.15           C
ATOM   3419  CB  HYP A 530      -4.672  28.331-161.346  1.00282.15           C
ATOM   3420  CG  HYP A 530      -5.649  28.429-162.581  1.00282.15           C
ATOM   3421  OE  HYP A 530      -7.008  28.686-162.215  1.00282.15           O
ATOM   3422  C   HYP A 530      -3.431  26.065-161.262  1.00282.15           C
ATOM   3423  O   HYP A 530      -3.862  25.041-161.790  1.00282.15           O
ATOM   3424  N   GLY A 531      -2.777  26.082-160.085  1.00 32.07           N
ATOM   3425  CA  GLY A 531      -2.309  24.861-159.507  0.79 32.07           C
ATOM   3426  C   GLY A 531      -3.273  24.393-158.463  1.00 32.07           C
ATOM   3427  O   GLY A 531      -4.398  24.867-158.312  1.00 32.07           O
ATOM   3428  N   PRO A 532      -2.780  23.400-157.775  1.00129.21           N
ATOM   3429  CA  PRO A 532      -3.471  22.737-156.695  0.79129.21           C
ATOM   3430  CD  PRO A 532      -1.745  22.564-158.353  1.00129.21           C
ATOM   3431  CB  PRO A 532      -2.732  21.404-156.512  1.00129.21           C
ATOM   3432  CG  PRO A 532      -1.380  21.608-157.215  1.00129.21           C
ATOM   3433  C   PRO A 532      -3.336  23.605-155.490  1.00129.21           C
ATOM   3434  O   PRO A 532      -2.568  24.559-155.536  1.00129.21           O
ATOM   3435  N   ALA A 533      -4.087  23.298-154.415  1.00188.60           N
ATOM   3436  CA  ALA A 533      -4.034  24.036-153.182  0.79188.60           C
ATOM   3437  CB  ALA A 533      -5.316  23.898-152.342  1.00188.60           C
ATOM   3438  C   ALA A 533      -2.888  23.498-152.372  1.00188.60           C
ATOM   3439  O   ALA A 533      -2.190  22.586-152.812  1.00188.60           O
ATOM   3440  N   GLY A 534      -2.645  24.065-151.163  1.00 77.01           N
ATOM   3441  CA  GLY A 534      -1.483  23.662-150.411  0.86 77.01           C
ATOM   3442  C   GLY A 534      -1.824  23.066-149.076  1.00 77.01           C
ATOM   3443  O   GLY A 534      -2.921  23.167-148.529  1.00 77.01           O
ATOM   3444  N   PRO A 535      -0.782  22.435-148.592  1.00199.29           N
ATOM   3445  CA  PRO A 535      -0.820  21.766-147.320  1.00199.29           C
ATOM   3446  CD  PRO A 535      -0.149  21.533-149.553  1.00199.29           C
ATOM   3447  CB  PRO A 535      -0.282  20.345-147.452  1.00199.29           C
ATOM   3448  CG  PRO A 535       0.576  20.456-148.721  1.00199.29           C
ATOM   3449  C   PRO A 535      -0.984  22.458-146.006  1.00199.29           C
ATOM   3450  O   PRO A 535      -0.976  23.686-145.967  1.00199.29           O
ATOM   3451  N   ARG A 536      -1.182  21.686-144.924  1.00999.99           N
ATOM   3452  CA  ARG A 536      -1.359  22.246-143.617  0.81999.99           C
ATOM   3453  CB  ARG A 536      -2.147  21.322-142.682  1.00999.99           C
ATOM   3454  CG  ARG A 536      -3.580  21.093-143.154  1.00999.99           C
ATOM   3455  CD  ARG A 536      -4.269  19.975-142.370  1.00999.99           C
ATOM   3456  NE  ARG A 536      -4.404  20.419-140.956  1.00999.99           N
ATOM   3457  CZ  ARG A 536      -5.580  20.963-140.534  1.00999.99           C
ATOM   3458  NH1 ARG A 536      -6.642  21.016-141.389  1.00999.99           N
ATOM   3459  NH2 ARG A 536      -5.696  21.444-139.262  1.00999.99           N
ATOM   3460  C   ARG A 536      -0.015  22.420-142.986  1.00999.99           C
ATOM   3461  O   ARG A 536       0.986  21.874-143.449  1.00999.99           O
ATOM   3462  N   GLY A 537       0.027  23.219-141.902  1.00 49.58           N
ATOM   3463  CA  GLY A 537       1.251  23.460-141.199  1.00 49.58           C
ATOM   3464  C   GLY A 537       1.351  22.481-140.062  1.00 49.58           C
ATOM   3465  O   GLY A 537       0.709  21.432-140.066  1.00 49.58           O
ATOM   3466  N   ALA A 538       2.176  22.827-139.049  1.00183.54           N
ATOM   3467  CA  ALA A 538       2.474  21.957-137.943  1.00183.54           C
ATOM   3468  CB  ALA A 538       3.852  22.211-137.305  1.00183.54           C
ATOM   3469  C   ALA A 538       1.466  22.064-136.827  1.00183.54           C
ATOM   3470  O   ALA A 538       0.426  22.713-136.926  1.00183.54           O
ATOM   3471  N   ASN A 539       1.818  21.352-135.732  1.00148.08           N
ATOM   3472  CA  ASN A 539       1.097  21.094-134.510  1.00148.08           C
ATOM   3473  CB  ASN A 539       1.944  20.151-133.633  1.00148.08           C
ATOM   3474  CG  ASN A 539       1.302  19.926-132.273  1.00148.08           C
ATOM   3475  OD1 ASN A 539       0.152  19.505-132.161  1.00148.08           O
ATOM   3476  ND2 ASN A 539       2.096  20.207-131.204  1.00148.08           N
ATOM   3477  C   ASN A 539       0.758  22.296-133.676  1.00148.08           C
ATOM   3478  O   ASN A 539      -0.337  22.344-133.126  1.00148.08           O
ATOM   3479  N   GLY A 540       1.643  23.294-133.510  1.00125.79           N
ATOM   3480  CA  GLY A 540       1.273  24.352-132.605  1.00125.79           C
ATOM   3481  C   GLY A 540       1.750  23.897-131.256  1.00125.79           C
ATOM   3482  O   GLY A 540       2.283  22.794-131.139  1.00125.79           O
ATOM   3483  N   ALA A 541       1.578  24.708-130.186  1.00230.81           N
ATOM   3484  CA  ALA A 541       2.124  24.256-128.934  1.00230.81           C
ATOM   3485  CB  ALA A 541       3.266  25.155-128.426  1.00230.81           C
ATOM   3486  C   ALA A 541       1.073  24.191-127.863  1.00230.81           C
ATOM   3487  O   ALA A 541       0.299  25.121-127.644  1.00230.81           O
ATOM   3488  N   HYP A 542       1.071  23.054-127.206  1.00352.58           N
ATOM   3489  CD  HYP A 542       1.999  21.991-127.473  1.00352.58           C
ATOM   3490  CA  HYP A 542       0.247  22.679-126.109  1.00352.58           C
ATOM   3491  CB  HYP A 542       1.249  22.370-125.020  1.00352.58           C
ATOM   3492  CG  HYP A 542       2.308  21.689-125.965  1.00352.58           C
ATOM   3493  OE  HYP A 542       2.520  20.295-125.721  1.00352.58           O
ATOM   3494  C   HYP A 542      -0.917  23.510-125.785  1.00352.58           C
ATOM   3495  O   HYP A 542      -2.012  23.267-126.288  1.00352.58           O
ATOM   3496  N   GLY A 543      -0.678  24.484-124.913  1.00100.79           N
ATOM   3497  CA  GLY A 543      -1.758  25.152-124.296  1.00100.79           C
ATOM   3498  C   GLY A 543      -1.186  25.690-123.049  1.00100.79           C
ATOM   3499  O   GLY A 543      -0.196  25.182-122.525  1.00100.79           O
ATOM   3500  N   ASN A 544      -1.809  26.751-122.548  1.00189.51           N
ATOM   3501  CA  ASN A 544      -1.363  27.315-121.324  1.00189.51           C
ATOM   3502  CB  ASN A 544      -1.959  28.693-120.995  1.00189.51           C
ATOM   3503  CG  ASN A 544      -1.396  29.688-121.997  1.00189.51           C
ATOM   3504  OD1 ASN A 544      -0.829  29.307-123.019  1.00189.51           O
ATOM   3505  ND2 ASN A 544      -1.538  31.005-121.688  1.00189.51           N
ATOM   3506  C   ASN A 544      -1.725  26.397-120.200  1.00189.51           C
ATOM   3507  O   ASN A 544      -2.646  25.587-120.273  1.00189.51           O
ATOM   3508  N   ASP A 545      -0.919  26.451-119.133  1.00182.46           N
ATOM   3509  CA  ASP A 545      -1.126  25.602-118.005  1.00182.46           C
ATOM   3510  CB  ASP A 545       0.058  24.754-117.495  1.00182.46           C
ATOM   3511  CG  ASP A 545       0.339  23.667-118.523  1.00182.46           C
ATOM   3512  OD1 ASP A 545      -0.422  23.588-119.523  1.00182.46           O
ATOM   3513  OD2 ASP A 545       1.317  22.898-118.320  1.00182.46           O
ATOM   3514  C   ASP A 545      -2.219  25.803-117.023  1.00182.46           C
ATOM   3515  O   ASP A 545      -2.880  24.840-116.650  1.00182.46           O
ATOM   3516  N   GLY A 546      -2.435  27.043-116.546  1.00110.78           N
ATOM   3517  CA  GLY A 546      -3.425  27.220-115.521  0.79110.78           C
ATOM   3518  C   GLY A 546      -2.783  27.984-114.404  1.00110.78           C
ATOM   3519  O   GLY A 546      -1.851  28.755-114.624  1.00110.78           O
ATOM   3520  N   ALA A 547      -3.266  27.779-113.160  1.00243.33           N
ATOM   3521  CA  ALA A 547      -2.748  28.552-112.068  0.95243.33           C
ATOM   3522  CB  ALA A 547      -3.558  29.829-111.788  1.00243.33           C
ATOM   3523  C   ALA A 547      -2.738  27.753-110.788  1.00243.33           C
ATOM   3524  O   ALA A 547      -2.778  26.525-110.799  1.00243.33           O
ATOM   3525  N   LYS A 548      -2.602  28.457-109.635  1.00290.52           N
ATOM   3526  CA  LYS A 548      -2.545  27.811-108.344  0.97290.52           C
ATOM   3527  CB  LYS A 548      -1.689  28.528-107.288  1.00290.52           C
ATOM   3528  CG  LYS A 548      -2.361  29.772-106.697  1.00290.52           C
ATOM   3529  CD  LYS A 548      -1.682  30.207-105.398  1.00290.52           C
ATOM   3530  CE  LYS A 548      -0.171  30.374-105.549  1.00290.52           C
ATOM   3531  NZ  LYS A 548       0.461  30.500-104.217  1.00290.52           N
ATOM   3532  C   LYS A 548      -3.911  27.808-107.740  1.00290.52           C
ATOM   3533  O   LYS A 548      -4.861  28.360-108.294  1.00290.52           O
ATOM   3534  N   GLY A 549      -4.029  27.145-106.572  1.00 65.02           N
ATOM   3535  CA  GLY A 549      -5.275  27.081-105.868  0.79 65.02           C
ATOM   3536  C   GLY A 549      -5.259  28.063-104.732  1.00 65.02           C
ATOM   3537  O   GLY A 549      -4.364  28.899-104.618  1.00 65.02           O
ATOM   3538  N   ASP A 550      -6.277  27.947-103.854  1.00248.80           N
ATOM   3539  CA  ASP A 550      -6.427  28.772-102.689  0.79248.80           C
ATOM   3540  CB  ASP A 550      -7.715  29.568-102.376  1.00248.80           C
ATOM   3541  CG  ASP A 550      -7.930  30.635-103.436  1.00248.80           C
ATOM   3542  OD1 ASP A 550      -8.997  30.589-104.105  1.00248.80           O
ATOM   3543  OD2 ASP A 550      -7.042  31.516-103.583  1.00248.80           O
ATOM   3544  C   ASP A 550      -5.612  28.371-101.499  1.00248.80           C
ATOM   3545  O   ASP A 550      -4.626  27.645-101.611  1.00248.80           O
ATOM   3546  N   ALA A 551      -6.025  28.867-100.312  1.00166.59           N
ATOM   3547  CA  ALA A 551      -5.320  28.641 -99.085  0.79166.59           C
ATOM   3548  CB  ALA A 551      -5.263  29.760 -98.021  1.00166.59           C
ATOM   3549  C   ALA A 551      -5.140  27.249 -98.536  1.00166.59           C
ATOM   3550  O   ALA A 551      -4.016  26.864 -98.219  1.00166.59           O
ATOM   3551  N   GLY A 552      -6.216  26.437 -98.408  1.00122.46           N
ATOM   3552  CA  GLY A 552      -6.029  25.103 -97.885  0.79122.46           C
ATOM   3553  C   GLY A 552      -6.863  24.876 -96.652  1.00122.46           C
ATOM   3554  O   GLY A 552      -7.518  25.786 -96.146  1.00122.46           O
ATOM   3555  N   ALA A 553      -6.835  23.615 -96.146  1.00347.21           N
ATOM   3556  CA  ALA A 553      -7.541  23.189 -94.963  0.79347.21           C
ATOM   3557  CB  ALA A 553      -8.969  22.605 -95.033  1.00347.21           C
ATOM   3558  C   ALA A 553      -6.647  22.889 -93.790  1.00347.21           C
ATOM   3559  O   ALA A 553      -5.515  22.450 -93.984  1.00347.21           O
ATOM   3560  N   HYP A 554      -7.094  23.075 -92.583  1.00344.46           N
ATOM   3561  CD  HYP A 554      -8.452  23.378 -92.245  1.00344.46           C
ATOM   3562  CA  HYP A 554      -6.266  23.133 -91.423  0.79344.46           C
ATOM   3563  CB  HYP A 554      -6.889  24.344 -90.663  1.00344.46           C
ATOM   3564  CG  HYP A 554      -8.025  24.728 -91.685  1.00344.46           C
ATOM   3565  OE  HYP A 554      -7.506  25.566 -92.721  1.00344.46           O
ATOM   3566  C   HYP A 554      -5.973  21.956 -90.547  1.00344.46           C
ATOM   3567  O   HYP A 554      -5.106  22.105 -89.687  1.00344.46           O
ATOM   3568  N   GLY A 555      -6.609  20.787 -90.702  1.00138.33           N
ATOM   3569  CA  GLY A 555      -5.955  19.659 -90.100  0.79138.33           C
ATOM   3570  C   GLY A 555      -6.555  19.340 -88.766  1.00138.33           C
ATOM   3571  O   GLY A 555      -7.662  19.753 -88.424  1.00138.33           O
ATOM   3572  N   ALA A 556      -5.773  18.561 -87.993  1.00209.51           N
ATOM   3573  CA  ALA A 556      -6.136  17.984 -86.729  0.79209.51           C
ATOM   3574  CB  ALA A 556      -5.138  16.888 -86.312  1.00209.51           C
ATOM   3575  C   ALA A 556      -6.213  19.016 -85.641  1.00209.51           C
ATOM   3576  O   ALA A 556      -5.843  20.176 -85.818  1.00209.51           O
ATOM   3577  N   HYP A 557      -6.724  18.587 -84.501  1.00305.45           N
ATOM   3578  CD  HYP A 557      -7.219  17.260 -84.275  1.00305.45           C
ATOM   3579  CA  HYP A 557      -6.976  19.379 -83.346  0.79305.45           C
ATOM   3580  CB  HYP A 557      -8.378  18.905 -82.879  1.00305.45           C
ATOM   3581  CG  HYP A 557      -8.619  17.784 -83.962  1.00305.45           C
ATOM   3582  OE  HYP A 557      -9.479  16.732 -83.516  1.00305.45           O
ATOM   3583  C   HYP A 557      -5.885  19.320 -82.333  1.00305.45           C
ATOM   3584  O   HYP A 557      -5.104  18.369 -82.342  1.00305.45           O
ATOM   3585  N   GLY A 558      -5.802  20.355 -81.471  1.00 36.63           N
ATOM   3586  CA  GLY A 558      -4.641  20.549 -80.654  0.79 36.63           C
ATOM   3587  C   GLY A 558      -4.745  19.574 -79.534  1.00 36.63           C
ATOM   3588  O   GLY A 558      -5.736  18.852 -79.421  1.00 36.63           O
ATOM   3589  N   SER A 559      -3.717  19.517 -78.667  1.00206.01           N
ATOM   3590  CA  SER A 559      -3.791  18.558 -77.612  0.79206.01           C
ATOM   3591  CB  SER A 559      -2.870  17.340 -77.835  1.00206.01           C
ATOM   3592  OG  SER A 559      -3.296  16.611 -78.979  1.00206.01           O
ATOM   3593  C   SER A 559      -3.414  19.188 -76.314  1.00206.01           C
ATOM   3594  O   SER A 559      -2.786  20.244 -76.272  1.00206.01           O
ATOM   3595  N   GLN A 560      -3.814  18.528 -75.204  1.00299.07           N
ATOM   3596  CA  GLN A 560      -3.529  19.044 -73.900  0.79299.07           C
ATOM   3597  CB  GLN A 560      -4.070  18.218 -72.714  1.00299.07           C
ATOM   3598  CG  GLN A 560      -5.591  18.211 -72.543  1.00299.07           C
ATOM   3599  CD  GLN A 560      -6.219  17.462 -73.704  1.00299.07           C
ATOM   3600  OE1 GLN A 560      -6.342  17.984 -74.812  1.00299.07           O
ATOM   3601  NE2 GLN A 560      -6.635  16.196 -73.436  1.00299.07           N
ATOM   3602  C   GLN A 560      -2.053  19.023 -73.720  1.00299.07           C
ATOM   3603  O   GLN A 560      -1.357  18.140 -74.220  1.00299.07           O
ATOM   3604  N   GLY A 561      -1.541  20.033 -73.000  1.00 83.47           N
ATOM   3605  CA  GLY A 561      -0.153  20.060 -72.671  0.86 83.47           C
ATOM   3606  C   GLY A 561      -0.096  19.337 -71.367  1.00 83.47           C
ATOM   3607  O   GLY A 561      -0.956  18.507 -71.082  1.00 83.47           O
ATOM   3608  N   ALA A 562       0.914  19.625 -70.535  1.00235.11           N
ATOM   3609  CA  ALA A 562       1.023  18.888 -69.314  1.00235.11           C
ATOM   3610  CB  ALA A 562       2.431  18.917 -68.698  1.00235.11           C
ATOM   3611  C   ALA A 562       0.095  19.402 -68.267  1.00235.11           C
ATOM   3612  O   ALA A 562      -0.349  20.550 -68.247  1.00235.11           O
ATOM   3613  N   HYP A 563      -0.230  18.457 -67.430  1.00340.61           N
ATOM   3614  CD  HYP A 563      -0.060  17.054 -67.699  1.00340.61           C
ATOM   3615  CA  HYP A 563      -0.942  18.584 -66.215  1.00340.61           C
ATOM   3616  CB  HYP A 563      -1.948  17.412 -66.193  1.00340.61           C
ATOM   3617  CG  HYP A 563      -1.562  16.783 -67.579  1.00340.61           C
ATOM   3618  OE  HYP A 563      -2.279  17.443 -68.625  1.00340.61           O
ATOM   3619  C   HYP A 563      -1.439  19.905 -65.762  1.00340.61           C
ATOM   3620  O   HYP A 563      -2.285  20.517 -66.410  1.00340.61           O
ATOM   3621  N   GLY A 564      -0.926  20.305 -64.582  1.00 75.83           N
ATOM   3622  CA  GLY A 564      -1.642  21.140 -63.668  1.00 75.83           C
ATOM   3623  C   GLY A 564      -0.681  21.445 -62.582  1.00 75.83           C
ATOM   3624  O   GLY A 564       0.386  20.841 -62.490  1.00 75.83           O
ATOM   3625  N   LEU A 565      -1.033  22.418 -61.733  1.00234.24           N
ATOM   3626  CA  LEU A 565      -0.203  22.705 -60.612  0.85234.24           C
ATOM   3627  CB  LEU A 565       0.908  23.776 -60.595  1.00234.24           C
ATOM   3628  CG  LEU A 565       0.560  25.085 -61.329  1.00234.24           C
ATOM   3629  CD1 LEU A 565       1.715  26.089 -61.184  1.00234.24           C
ATOM   3630  CD2 LEU A 565       0.259  24.822 -62.815  1.00234.24           C
ATOM   3631  C   LEU A 565      -0.682  22.088 -59.355  1.00234.24           C
ATOM   3632  O   LEU A 565      -1.646  21.331 -59.382  1.00234.24           O
ATOM   3633  N   GLN A 566      -0.005  22.354 -58.227  1.00262.72           N
ATOM   3634  CA  GLN A 566      -0.426  21.755 -56.996  1.00262.72           C
ATOM   3635  CB  GLN A 566       0.701  21.531 -55.973  1.00262.72           C
ATOM   3636  CG  GLN A 566       1.763  20.525 -56.411  1.00262.72           C
ATOM   3637  CD  GLN A 566       1.100  19.161 -56.535  1.00262.72           C
ATOM   3638  OE1 GLN A 566      -0.124  19.045 -56.508  1.00262.72           O
ATOM   3639  NE2 GLN A 566       1.934  18.095 -56.671  1.00262.72           N
ATOM   3640  C   GLN A 566      -1.382  22.659 -56.293  1.00262.72           C
ATOM   3641  O   GLN A 566      -1.611  23.798 -56.698  1.00262.72           O
ATOM   3642  N   GLY A 567      -1.981  22.125 -55.207  1.00 69.81           N
ATOM   3643  CA  GLY A 567      -2.879  22.878 -54.383  0.86 69.81           C
ATOM   3644  C   GLY A 567      -2.051  23.529 -53.320  1.00 69.81           C
ATOM   3645  O   GLY A 567      -0.825  23.437 -53.336  1.00 69.81           O
ATOM   3646  N   MET A 568      -2.715  24.199 -52.355  1.00304.70           N
ATOM   3647  CA  MET A 568      -1.991  24.888 -51.328  0.97304.70           C
ATOM   3648  CB  MET A 568      -2.629  26.236 -50.949  1.00304.70           C
ATOM   3649  CG  MET A 568      -1.810  27.045 -49.943  1.00304.70           C
ATOM   3650  SD  MET A 568      -2.446  28.734 -49.729  1.00304.70           S
ATOM   3651  CE  MET A 568      -1.103  29.288 -48.639  1.00304.70           C
ATOM   3652  C   MET A 568      -1.925  24.023 -50.104  1.00304.70           C
ATOM   3653  O   MET A 568      -2.833  23.265 -49.770  1.00304.70           O
ATOM   3654  N   HYP A 569      -0.782  24.130 -49.487  1.00322.61           N
ATOM   3655  CD  HYP A 569       0.337  24.825 -50.061  1.00322.61           C
ATOM   3656  CA  HYP A 569      -0.376  23.508 -48.272  0.83322.61           C
ATOM   3657  CB  HYP A 569       1.096  23.079 -48.552  1.00322.61           C
ATOM   3658  CG  HYP A 569       1.197  23.567 -50.048  1.00322.61           C
ATOM   3659  OE  HYP A 569       2.531  23.837 -50.490  1.00322.61           O
ATOM   3660  C   HYP A 569      -1.240  22.433 -47.695  1.00322.61           C
ATOM   3661  O   HYP A 569      -1.527  21.451 -48.376  1.00322.61           O
ATOM   3662  N   GLY A 570      -1.626  22.611 -46.415  1.00 80.17           N
ATOM   3663  CA  GLY A 570      -2.317  21.612 -45.651  0.79 80.17           C
ATOM   3664  C   GLY A 570      -2.826  22.335 -44.457  1.00 80.17           C
ATOM   3665  O   GLY A 570      -2.207  23.287 -43.986  1.00 80.17           O
ATOM   3666  N   GLU A 571      -3.982  21.901 -43.936  1.00301.70           N
ATOM   3667  CA  GLU A 571      -4.510  22.545 -42.780  0.82301.70           C
ATOM   3668  CB  GLU A 571      -5.912  23.201 -42.755  1.00301.70           C
ATOM   3669  CG  GLU A 571      -6.101  24.349 -43.759  1.00301.70           C
ATOM   3670  CD  GLU A 571      -5.087  25.451 -43.479  1.00301.70           C
ATOM   3671  OE1 GLU A 571      -4.963  25.864 -42.296  1.00301.70           O
ATOM   3672  OE2 GLU A 571      -4.423  25.897 -44.453  1.00301.70           O
ATOM   3673  C   GLU A 571      -3.867  22.161 -41.497  1.00301.70           C
ATOM   3674  O   GLU A 571      -3.071  21.226 -41.441  1.00301.70           O
ATOM   3675  N   ARG A 572      -4.197  22.896 -40.423  1.00999.99           N
ATOM   3676  CA  ARG A 572      -3.635  22.612 -39.139  0.83999.99           C
ATOM   3677  CB  ARG A 572      -4.209  23.471 -37.999  1.00999.99           C
ATOM   3678  CG  ARG A 572      -5.726  23.293 -37.862  1.00999.99           C
ATOM   3679  CD  ARG A 572      -6.309  23.833 -36.552  1.00999.99           C
ATOM   3680  NE  ARG A 572      -6.168  25.315 -36.526  1.00999.99           N
ATOM   3681  CZ  ARG A 572      -5.084  25.891 -35.931  1.00999.99           C
ATOM   3682  NH1 ARG A 572      -4.107  25.111 -35.380  1.00999.99           N
ATOM   3683  NH2 ARG A 572      -4.982  27.251 -35.876  1.00999.99           N
ATOM   3684  C   ARG A 572      -4.003  21.206 -38.786  1.00999.99           C
ATOM   3685  O   ARG A 572      -4.802  20.567 -39.469  1.00999.99           O
ATOM   3686  N   GLY A 573      -3.394  20.682 -37.704  1.00 59.96           N
ATOM   3687  CA  GLY A 573      -3.656  19.331 -37.309  0.79 59.96           C
ATOM   3688  C   GLY A 573      -4.017  19.312 -35.858  1.00 59.96           C
ATOM   3689  O   GLY A 573      -4.312  20.345 -35.258  1.00 59.96           O
ATOM   3690  N   ALA A 574      -4.019  18.099 -35.270  1.00305.62           N
ATOM   3691  CA  ALA A 574      -4.342  17.927 -33.885  0.79305.62           C
ATOM   3692  CB  ALA A 574      -5.364  16.879 -33.397  1.00305.62           C
ATOM   3693  C   ALA A 574      -3.335  18.448 -32.913  1.00305.62           C
ATOM   3694  O   ALA A 574      -2.169  18.643 -33.254  1.00305.62           O
ATOM   3695  N   ALA A 575      -3.778  18.706 -31.668  1.00219.88           N
ATOM   3696  CA  ALA A 575      -2.916  19.264 -30.668  0.79219.88           C
ATOM   3697  CB  ALA A 575      -3.660  19.987 -29.533  1.00219.88           C
ATOM   3698  C   ALA A 575      -2.080  18.199 -30.022  1.00219.88           C
ATOM   3699  O   ALA A 575      -2.224  17.010 -30.301  1.00219.88           O
ATOM   3700  N   GLY A 576      -1.158  18.645 -29.135  1.00 53.62           N
ATOM   3701  CA  GLY A 576      -0.228  17.782 -28.458  0.79 53.62           C
ATOM   3702  C   GLY A 576      -0.814  17.290 -27.165  1.00 53.62           C
ATOM   3703  O   GLY A 576      -2.030  17.279 -26.982  1.00 53.62           O
ATOM   3704  N   LEU A 577       0.072  16.867 -26.233  1.00167.85           N
ATOM   3705  CA  LEU A 577      -0.346  16.248 -25.003  0.88167.85           C
ATOM   3706  CB  LEU A 577       0.623  15.134 -24.557  1.00167.85           C
ATOM   3707  CG  LEU A 577       0.793  14.027 -25.617  1.00167.85           C
ATOM   3708  CD1 LEU A 577       1.558  12.761 -25.203  1.00167.85           C
ATOM   3709  CD2 LEU A 577      -0.177  14.053 -26.806  1.00167.85           C
ATOM   3710  C   LEU A 577      -0.373  17.241 -23.872  1.00167.85           C
ATOM   3711  O   LEU A 577       0.653  17.729 -23.400  1.00167.85           O
ATOM   3712  N   HYP A 578      -1.575  17.545 -23.470  1.00336.77           N
ATOM   3713  CD  HYP A 578      -2.754  17.069 -24.138  1.00336.77           C
ATOM   3714  CA  HYP A 578      -1.959  18.325 -22.346  0.79336.77           C
ATOM   3715  CB  HYP A 578      -2.855  17.381 -21.578  1.00336.77           C
ATOM   3716  CG  HYP A 578      -3.541  16.714 -22.829  1.00336.77           C
ATOM   3717  OE  HYP A 578      -3.530  15.298 -22.624  1.00336.77           O
ATOM   3718  C   HYP A 578      -0.999  19.086 -21.543  1.00336.77           C
ATOM   3719  O   HYP A 578      -1.038  20.301 -21.656  1.00336.77           O
ATOM   3720  N   GLY A 579      -0.211  18.398 -20.695  1.00 91.27           N
ATOM   3721  CA  GLY A 579       0.629  19.024 -19.714  0.79 91.27           C
ATOM   3722  C   GLY A 579       0.474  18.203 -18.483  1.00 91.27           C
ATOM   3723  O   GLY A 579      -0.423  17.369 -18.368  1.00 91.27           O
ATOM   3724  N   PRO A 580       1.363  18.416 -17.569  1.00139.26           N
ATOM   3725  CA  PRO A 580       1.341  17.703 -16.328  0.79139.26           C
ATOM   3726  CD  PRO A 580       2.690  18.912 -17.891  1.00139.26           C
ATOM   3727  CB  PRO A 580       2.782  17.714 -15.824  1.00139.26           C
ATOM   3728  CG  PRO A 580       3.420  18.909 -16.540  1.00139.26           C
ATOM   3729  C   PRO A 580       0.418  18.444 -15.423  1.00139.26           C
ATOM   3730  O   PRO A 580      -0.233  19.382 -15.870  1.00139.26           O
ATOM   3731  N   LYS A 581       0.322  18.018 -14.154  1.00247.52           N
ATOM   3732  CA  LYS A 581      -0.545  18.698 -13.246  0.79247.52           C
ATOM   3733  CB  LYS A 581      -1.427  17.748 -12.439  1.00247.52           C
ATOM   3734  CG  LYS A 581      -0.632  16.692 -11.681  1.00247.52           C
ATOM   3735  CD  LYS A 581      -1.510  15.866 -10.746  1.00247.52           C
ATOM   3736  CE  LYS A 581      -0.734  14.740 -10.066  1.00247.52           C
ATOM   3737  NZ  LYS A 581       0.460  15.288  -9.388  1.00247.52           N
ATOM   3738  C   LYS A 581       0.277  19.507 -12.299  1.00247.52           C
ATOM   3739  O   LYS A 581       1.502  19.407 -12.267  1.00247.52           O
ATOM   3740  N   GLY A 582      -0.408  20.363 -11.514  1.00 63.28           N
ATOM   3741  CA  GLY A 582       0.261  21.212 -10.578  0.79 63.28           C
ATOM   3742  C   GLY A 582       0.578  20.370  -9.384  1.00 63.28           C
ATOM   3743  O   GLY A 582       0.418  19.151  -9.426  1.00 63.28           O
ATOM   3744  N   ASP A 583       1.053  20.986  -8.277  1.00190.52           N
ATOM   3745  CA  ASP A 583       1.446  20.151  -7.181  0.79190.52           C
ATOM   3746  CB  ASP A 583       2.949  19.839  -7.230  1.00190.52           C
ATOM   3747  CG  ASP A 583       3.217  19.065  -8.516  1.00190.52           C
ATOM   3748  OD1 ASP A 583       3.949  19.604  -9.388  1.00190.52           O
ATOM   3749  OD2 ASP A 583       2.694  17.926  -8.643  1.00190.52           O
ATOM   3750  C   ASP A 583       1.186  20.813  -5.867  1.00190.52           C
ATOM   3751  O   ASP A 583       1.675  21.912  -5.607  1.00190.52           O
ATOM   3752  N   ARG A 584       0.413  20.122  -5.000  1.00999.99           N
ATOM   3753  CA  ARG A 584       0.168  20.571  -3.659  0.81999.99           C
ATOM   3754  CB  ARG A 584       1.479  20.851  -2.905  1.00999.99           C
ATOM   3755  CG  ARG A 584       1.288  21.168  -1.423  1.00999.99           C
ATOM   3756  CD  ARG A 584       2.621  21.401  -0.708  1.00999.99           C
ATOM   3757  NE  ARG A 584       3.432  20.156  -0.828  1.00999.99           N
ATOM   3758  CZ  ARG A 584       3.324  19.173   0.111  1.00999.99           C
ATOM   3759  NH1 ARG A 584       2.446  19.313   1.146  1.00999.99           N
ATOM   3760  NH2 ARG A 584       4.095  18.049   0.018  1.00999.99           N
ATOM   3761  C   ARG A 584      -0.660  21.809  -3.701  1.00999.99           C
ATOM   3762  O   ARG A 584      -0.505  22.668  -4.568  1.00999.99           O
ATOM   3763  N   GLY A 585      -1.610  21.906  -2.759  1.00 46.84           N
ATOM   3764  CA  GLY A 585      -2.419  23.077  -2.672  0.79 46.84           C
ATOM   3765  C   GLY A 585      -1.915  23.816  -1.479  1.00 46.84           C
ATOM   3766  O   GLY A 585      -0.723  23.788  -1.182  1.00 46.84           O
ATOM   3767  N   ASP A 586      -2.820  24.512  -0.770  1.00187.72           N
ATOM   3768  CA  ASP A 586      -2.414  25.205   0.414  0.79187.72           C
ATOM   3769  CB  ASP A 586      -3.177  26.510   0.690  1.00187.72           C
ATOM   3770  CG  ASP A 586      -2.744  27.536  -0.345  1.00187.72           C
ATOM   3771  OD1 ASP A 586      -3.632  28.089  -1.044  1.00187.72           O
ATOM   3772  OD2 ASP A 586      -1.512  27.790  -0.439  1.00187.72           O
ATOM   3773  C   ASP A 586      -2.663  24.305   1.581  1.00187.72           C
ATOM   3774  O   ASP A 586      -2.898  23.108   1.426  1.00187.72           O
ATOM   3775  N   ALA A 587      -2.585  24.885   2.793  1.00364.88           N
ATOM   3776  CA  ALA A 587      -2.793  24.150   4.003  0.79364.88           C
ATOM   3777  CB  ALA A 587      -1.930  22.918   4.359  1.00364.88           C
ATOM   3778  C   ALA A 587      -3.455  24.909   5.116  1.00364.88           C
ATOM   3779  O   ALA A 587      -3.390  26.137   5.150  1.00364.88           O
ATOM   3780  N   GLY A 588      -4.118  24.209   6.064  1.00230.69           N
ATOM   3781  CA  GLY A 588      -4.680  24.900   7.199  0.79230.69           C
ATOM   3782  C   GLY A 588      -6.160  25.074   7.051  1.00230.69           C
ATOM   3783  O   GLY A 588      -6.766  24.285   6.327  1.00230.69           O
ATOM   3784  N   PRO A 589      -6.832  26.039   7.677  1.00249.87           N
ATOM   3785  CA  PRO A 589      -6.336  27.077   8.578  0.50249.87           C
ATOM   3786  CD  PRO A 589      -8.180  26.344   7.220  1.00249.87           C
ATOM   3787  CB  PRO A 589      -7.367  28.202   8.484  1.00249.87           C
ATOM   3788  CG  PRO A 589      -8.668  27.474   8.133  1.00249.87           C
ATOM   3789  C   PRO A 589      -6.260  26.611   9.987  1.00249.87           C
ATOM   3790  O   PRO A 589      -6.392  25.413  10.230  1.00249.87           O
ATOM   3791  N   LYS A 590      -6.049  27.589  10.904  1.00329.67           N
ATOM   3792  CA  LYS A 590      -5.987  27.345  12.312  0.41329.67           C
ATOM   3793  CB  LYS A 590      -5.421  28.381  13.305  1.00329.67           C
ATOM   3794  CG  LYS A 590      -5.518  27.979  14.780  1.00329.67           C
ATOM   3795  CD  LYS A 590      -4.763  28.971  15.667  1.00329.67           C
ATOM   3796  CE  LYS A 590      -4.904  28.726  17.171  1.00329.67           C
ATOM   3797  NZ  LYS A 590      -4.092  29.720  17.909  1.00329.67           N
ATOM   3798  C   LYS A 590      -6.887  26.259  12.776  1.00329.67           C
ATOM   3799  O   LYS A 590      -8.099  26.301  12.569  1.00329.67           O
ATOM   3800  N   GLY A 591      -6.292  25.222  13.388  1.00 73.05           N
ATOM   3801  CA  GLY A 591      -7.067  24.084  13.755  0.62 73.05           C
ATOM   3802  C   GLY A 591      -7.809  24.390  15.007  1.00 73.05           C
ATOM   3803  O   GLY A 591      -7.533  25.376  15.688  1.00 73.05           O
ATOM   3804  N   ALA A 592      -8.785  23.525  15.339  1.00319.27           N
ATOM   3805  CA  ALA A 592      -9.508  23.714  16.553  0.33319.27           C
ATOM   3806  CB  ALA A 592     -11.039  23.562  16.673  1.00319.27           C
ATOM   3807  C   ALA A 592      -8.673  23.591  17.777  1.00319.27           C
ATOM   3808  O   ALA A 592      -7.718  22.819  17.797  1.00319.27           O
ATOM   3809  N   ASP A 593      -9.050  24.326  18.840  1.00253.25           N
ATOM   3810  CA  ASP A 593      -8.238  24.471  20.017  0.40253.25           C
ATOM   3811  CB  ASP A 593      -8.984  25.160  21.168  1.00253.25           C
ATOM   3812  CG  ASP A 593      -7.955  25.567  22.211  1.00253.25           C
ATOM   3813  OD1 ASP A 593      -6.804  25.878  21.806  1.00253.25           O
ATOM   3814  OD2 ASP A 593      -8.300  25.570  23.422  1.00253.25           O
ATOM   3815  C   ASP A 593      -7.751  23.154  20.518  1.00253.25           C
ATOM   3816  O   ASP A 593      -8.477  22.161  20.555  1.00253.25           O
ATOM   3817  N   GLY A 594      -6.459  23.140  20.905  1.00 58.02           N
ATOM   3818  CA  GLY A 594      -5.852  21.982  21.491  0.38 58.02           C
ATOM   3819  C   GLY A 594      -6.694  21.686  22.688  1.00 58.02           C
ATOM   3820  O   GLY A 594      -6.897  22.543  23.546  1.00 58.02           O
ATOM   3821  N   SER A 595      -7.225  20.453  22.766  1.00 88.95           N
ATOM   3822  CA  SER A 595      -8.173  20.160  23.796  0.71 88.95           C
ATOM   3823  CB  SER A 595      -9.047  18.935  23.454  1.00 88.95           C
ATOM   3824  OG  SER A 595      -8.256  17.779  23.257  1.00 88.95           O
ATOM   3825  C   SER A 595      -7.598  20.020  25.186  1.00 88.95           C
ATOM   3826  O   SER A 595      -8.116  20.707  26.064  1.00 88.95           O
ATOM   3827  N   HYP A 596      -6.549  19.259  25.448  1.00298.08           N
ATOM   3828  CD  HYP A 596      -5.847  18.497  24.454  1.00298.08           C
ATOM   3829  CA  HYP A 596      -5.971  19.001  26.745  0.27298.08           C
ATOM   3830  CB  HYP A 596      -5.440  17.547  26.646  1.00298.08           C
ATOM   3831  CG  HYP A 596      -6.021  17.189  25.240  1.00298.08           C
ATOM   3832  OE  HYP A 596      -7.382  16.779  25.396  1.00298.08           O
ATOM   3833  C   HYP A 596      -6.880  19.160  27.939  1.00298.08           C
ATOM   3834  O   HYP A 596      -8.073  18.888  27.815  1.00298.08           O
ATOM   3835  N   GLY A 597      -6.350  19.569  29.115  1.00140.81           N
ATOM   3836  CA  GLY A 597      -7.231  20.022  30.159  0.68140.81           C
ATOM   3837  C   GLY A 597      -7.223  19.101  31.344  1.00140.81           C
ATOM   3838  O   GLY A 597      -6.674  18.002  31.314  1.00140.81           O
ATOM   3839  N   LYS A 598      -7.859  19.592  32.432  1.00508.23           N
ATOM   3840  CA  LYS A 598      -7.994  18.930  33.702  0.24508.23           C
ATOM   3841  CB  LYS A 598      -7.838  17.406  33.883  1.00508.23           C
ATOM   3842  CG  LYS A 598      -8.582  16.849  35.099  1.00508.23           C
ATOM   3843  CD  LYS A 598     -10.105  16.991  34.991  1.00508.23           C
ATOM   3844  CE  LYS A 598     -10.845  16.207  36.076  1.00508.23           C
ATOM   3845  NZ  LYS A 598     -10.342  16.583  37.414  1.00508.23           N
ATOM   3846  C   LYS A 598      -7.835  19.875  34.850  1.00508.23           C
ATOM   3847  O   LYS A 598      -7.217  20.917  34.664  1.00508.23           O
ATOM   3848  N   ASP A 599      -8.372  19.573  36.052  1.00203.42           N
ATOM   3849  CA  ASP A 599      -8.316  20.527  37.135  0.85203.42           C
ATOM   3850  CB  ASP A 599      -9.506  20.416  38.102  1.00203.42           C
ATOM   3851  CG  ASP A 599     -10.761  20.788  37.324  1.00203.42           C
ATOM   3852  OD1 ASP A 599     -11.872  20.699  37.913  1.00203.42           O
ATOM   3853  OD2 ASP A 599     -10.625  21.161  36.129  1.00203.42           O
ATOM   3854  C   ASP A 599      -7.073  20.333  37.948  1.00203.42           C
ATOM   3855  O   ASP A 599      -6.182  19.564  37.591  1.00203.42           O
ATOM   3856  N   GLY A 600      -7.003  21.069  39.081  1.00 40.63           N
ATOM   3857  CA  GLY A 600      -5.874  21.028  39.967  0.15 40.63           C
ATOM   3858  C   GLY A 600      -5.902  19.714  40.680  1.00 40.63           C
ATOM   3859  O   GLY A 600      -6.892  18.986  40.633  1.00 40.63           O
ATOM   3860  N   VAL A 601      -4.791  19.387  41.368  1.00109.10           N
ATOM   3861  CA  VAL A 601      -4.685  18.132  42.055  0.73109.10           C
ATOM   3862  CB  VAL A 601      -3.282  17.761  42.438  1.00109.10           C
ATOM   3863  CG1 VAL A 601      -2.444  17.655  41.151  1.00109.10           C
ATOM   3864  CG2 VAL A 601      -2.754  18.804  43.435  1.00109.10           C
ATOM   3865  C   VAL A 601      -5.483  18.201  43.311  1.00109.10           C
ATOM   3866  O   VAL A 601      -5.790  19.285  43.805  1.00109.10           O
ATOM   3867  N   ARG A 602      -5.875  17.027  43.850  1.00999.99           N
ATOM   3868  CA  ARG A 602      -6.645  17.058  45.056  0.66999.99           C
ATOM   3869  CB  ARG A 602      -7.837  16.073  45.112  1.00999.99           C
ATOM   3870  CG  ARG A 602      -7.447  14.593  45.051  1.00999.99           C
ATOM   3871  CD  ARG A 602      -8.648  13.638  45.108  1.00999.99           C
ATOM   3872  NE  ARG A 602      -9.251  13.676  46.474  1.00999.99           N
ATOM   3873  CZ  ARG A 602      -9.786  12.532  46.999  1.00999.99           C
ATOM   3874  NH1 ARG A 602      -9.745  11.376  46.276  1.00999.99           N
ATOM   3875  NH2 ARG A 602     -10.356  12.532  48.241  1.00999.99           N
ATOM   3876  C   ARG A 602      -5.743  16.712  46.197  1.00999.99           C
ATOM   3877  O   ARG A 602      -4.970  15.757  46.117  1.00999.99           O
ATOM   3878  N   GLY A 603      -5.802  17.494  47.299  1.00 76.65           N
ATOM   3879  CA  GLY A 603      -4.968  17.159  48.415  0.15 76.65           C
ATOM   3880  C   GLY A 603      -4.542  18.397  49.148  1.00 76.65           C
ATOM   3881  O   GLY A 603      -5.373  19.194  49.579  1.00 76.65           O
ATOM   3882  N   LEU A 604      -3.210  18.580  49.301  1.00135.56           N
ATOM   3883  CA  LEU A 604      -2.674  19.703  50.025  0.36135.56           C
ATOM   3884  CB  LEU A 604      -2.814  21.023  49.247  1.00135.56           C
ATOM   3885  CG  LEU A 604      -1.980  20.968  47.954  1.00135.56           C
ATOM   3886  CD1 LEU A 604      -2.082  22.273  47.151  1.00135.56           C
ATOM   3887  CD2 LEU A 604      -0.521  20.622  48.293  1.00135.56           C
ATOM   3888  C   LEU A 604      -3.368  19.804  51.355  1.00135.56           C
ATOM   3889  O   LEU A 604      -4.315  20.568  51.539  1.00135.56           O
ATOM   3890  N   THR A 605      -2.880  18.977  52.310  1.00296.15           N
ATOM   3891  CA  THR A 605      -3.427  18.778  53.629  0.50296.15           C
ATOM   3892  CB  THR A 605      -2.585  17.812  54.414  1.00296.15           C
ATOM   3893  OG1 THR A 605      -1.264  18.243  54.702  1.00296.15           O
ATOM   3894  CG2 THR A 605      -2.881  16.309  54.303  1.00296.15           C
ATOM   3895  C   THR A 605      -3.514  20.037  54.444  1.00296.15           C
ATOM   3896  O   THR A 605      -4.586  20.350  54.961  1.00296.15           O
ATOM   3897  N   GLY A 606      -2.425  20.816  54.595  1.00112.83           N
ATOM   3898  CA  GLY A 606      -2.567  22.005  55.395  0.15112.83           C
ATOM   3899  C   GLY A 606      -1.920  21.834  56.741  1.00112.83           C
ATOM   3900  O   GLY A 606      -1.432  20.779  57.142  1.00112.83           O
ATOM   3901  N   PRO A 607      -1.967  22.957  57.411  1.00141.10           N
ATOM   3902  CA  PRO A 607      -1.433  23.203  58.737  0.27141.10           C
ATOM   3903  CD  PRO A 607      -2.954  23.958  57.040  1.00141.10           C
ATOM   3904  CB  PRO A 607      -1.730  24.681  58.973  1.00141.10           C
ATOM   3905  CG  PRO A 607      -3.091  24.852  58.277  1.00141.10           C
ATOM   3906  C   PRO A 607      -2.164  22.465  59.812  1.00141.10           C
ATOM   3907  O   PRO A 607      -3.253  21.944  59.577  1.00141.10           O
ATOM   3908  N   ILE A 608      -1.529  22.419  61.004  1.00105.66           N
ATOM   3909  CA  ILE A 608      -2.161  21.995  62.220  0.85105.66           C
ATOM   3910  CB  ILE A 608      -1.181  22.097  63.352  1.00105.66           C
ATOM   3911  CG1 ILE A 608      -0.040  21.076  63.171  1.00105.66           C
ATOM   3912  CG2 ILE A 608      -1.937  21.951  64.665  1.00105.66           C
ATOM   3913  CD1 ILE A 608       1.140  21.323  64.112  1.00105.66           C
ATOM   3914  C   ILE A 608      -3.192  23.053  62.340  1.00105.66           C
ATOM   3915  O   ILE A 608      -2.867  24.240  62.319  1.00105.66           O
ATOM   3916  N   GLY A 609      -4.471  22.673  62.431  1.00 35.02           N
ATOM   3917  CA  GLY A 609      -5.463  23.698  62.441  0.67 35.02           C
ATOM   3918  C   GLY A 609      -5.590  24.126  63.853  1.00 35.02           C
ATOM   3919  O   GLY A 609      -4.637  24.071  64.629  1.00 35.02           O
ATOM   3920  N   PRO A 610      -6.751  24.578  64.199  1.00110.24           N
ATOM   3921  CA  PRO A 610      -7.022  25.021  65.529  0.24110.24           C
ATOM   3922  CD  PRO A 610      -7.867  24.760  63.292  1.00110.24           C
ATOM   3923  CB  PRO A 610      -8.468  25.524  65.488  1.00110.24           C
ATOM   3924  CG  PRO A 610      -9.073  24.862  64.236  1.00110.24           C
ATOM   3925  C   PRO A 610      -6.824  23.802  66.359  1.00110.24           C
ATOM   3926  O   PRO A 610      -6.897  22.692  65.833  1.00110.24           O
ATOM   3927  N   HYP A 611      -6.541  23.994  67.611  1.00286.41           N
ATOM   3928  CD  HYP A 611      -6.356  25.277  68.220  1.00286.41           C
ATOM   3929  CA  HYP A 611      -6.252  22.973  68.544  0.64286.41           C
ATOM   3930  CB  HYP A 611      -5.044  23.544  69.332  1.00286.41           C
ATOM   3931  CG  HYP A 611      -4.915  24.929  68.585  1.00286.41           C
ATOM   3932  OE  HYP A 611      -4.119  24.793  67.404  1.00286.41           O
ATOM   3933  C   HYP A 611      -7.499  22.649  69.319  1.00286.41           C
ATOM   3934  O   HYP A 611      -8.459  23.414  69.234  1.00286.41           O
ATOM   3935  N   GLY A 612      -7.516  21.523  70.064  1.00 34.16           N
ATOM   3936  CA  GLY A 612      -8.767  20.905  70.415  0.85 34.16           C
ATOM   3937  C   GLY A 612      -9.302  21.482  71.695  1.00 34.16           C
ATOM   3938  O   GLY A 612      -8.833  22.493  72.212  1.00 34.16           O
ATOM   3939  N   PRO A 613     -10.287  20.784  72.210  1.00226.40           N
ATOM   3940  CA  PRO A 613     -10.983  21.112  73.434  0.64226.40           C
ATOM   3941  CD  PRO A 613     -10.507  19.400  71.827  1.00226.40           C
ATOM   3942  CB  PRO A 613     -11.919  19.926  73.694  1.00226.40           C
ATOM   3943  CG  PRO A 613     -11.897  19.096  72.398  1.00226.40           C
ATOM   3944  C   PRO A 613     -10.011  21.155  74.574  1.00226.40           C
ATOM   3945  O   PRO A 613      -8.947  20.550  74.469  1.00226.40           O
ATOM   3946  N   ALA A 614     -10.340  21.887  75.664  1.00203.68           N
ATOM   3947  CA  ALA A 614      -9.477  21.888  76.814  0.85203.68           C
ATOM   3948  CB  ALA A 614      -9.607  23.119  77.728  1.00203.68           C
ATOM   3949  C   ALA A 614      -9.790  20.665  77.620  1.00203.68           C
ATOM   3950  O   ALA A 614     -10.904  20.145  77.578  1.00203.68           O
ATOM   3951  N   GLY A 615      -8.784  20.174  78.374  1.00 91.68           N
ATOM   3952  CA  GLY A 615      -8.925  19.001  79.194  0.85 91.68           C
ATOM   3953  C   GLY A 615      -9.789  19.339  80.348  1.00 91.68           C
ATOM   3954  O   GLY A 615     -10.095  20.506  80.586  1.00 91.68           O
ATOM   3955  N   ALA A 616     -10.226  18.310  81.099  1.00279.86           N
ATOM   3956  CA  ALA A 616     -11.090  18.646  82.181  0.44279.86           C
ATOM   3957  CB  ALA A 616     -12.582  18.543  81.828  1.00279.86           C
ATOM   3958  C   ALA A 616     -10.914  17.736  83.353  1.00279.86           C
ATOM   3959  O   ALA A 616     -10.605  16.550  83.238  1.00279.86           O
ATOM   3960  N   HYP A 617     -11.070  18.355  84.492  1.00390.27           N
ATOM   3961  CD  HYP A 617     -11.164  19.755  84.638  1.00390.27           C
ATOM   3962  CA  HYP A 617     -11.216  17.768  85.763  0.85390.27           C
ATOM   3963  CB  HYP A 617     -12.563  18.271  86.219  1.00390.27           C
ATOM   3964  CG  HYP A 617     -12.445  19.691  85.543  1.00390.27           C
ATOM   3965  OE  HYP A 617     -13.594  19.806  84.702  1.00390.27           O
ATOM   3966  C   HYP A 617     -10.121  17.907  86.750  1.00390.27           C
ATOM   3967  O   HYP A 617      -9.149  18.622  86.521  1.00390.27           O
ATOM   3968  N   GLY A 618     -10.266  17.132  87.842  1.00 81.26           N
ATOM   3969  CA  GLY A 618      -9.191  16.896  88.749  0.85 81.26           C
ATOM   3970  C   GLY A 618      -9.803  16.471  90.047  1.00 81.26           C
ATOM   3971  O   GLY A 618     -11.020  16.327  90.158  1.00 81.26           O
ATOM   3972  N   ASP A 619      -8.953  16.259  91.070  1.00267.51           N
ATOM   3973  CA  ASP A 619      -9.420  15.876  92.370  0.46267.51           C
ATOM   3974  CB  ASP A 619      -9.032  14.530  93.026  1.00267.51           C
ATOM   3975  CG  ASP A 619      -9.730  13.400  92.279  1.00267.51           C
ATOM   3976  OD1 ASP A 619      -9.442  12.217  92.600  1.00267.51           O
ATOM   3977  OD2 ASP A 619     -10.555  13.702  91.374  1.00267.51           O
ATOM   3978  C   ASP A 619      -9.901  17.002  93.217  1.00267.51           C
ATOM   3979  O   ASP A 619     -10.181  18.085  92.710  1.00267.51           O
ATOM   3980  N   LYS A 620     -10.025  16.773  94.536  1.00296.01           N
ATOM   3981  CA  LYS A 620     -10.516  17.812  95.391  0.79296.01           C
ATOM   3982  CB  LYS A 620     -11.582  17.348  96.405  1.00296.01           C
ATOM   3983  CG  LYS A 620     -12.624  16.394  95.819  1.00296.01           C
ATOM   3984  CD  LYS A 620     -13.344  16.952  94.596  1.00296.01           C
ATOM   3985  CE  LYS A 620     -14.354  18.055  94.914  1.00296.01           C
ATOM   3986  NZ  LYS A 620     -15.539  17.486  95.596  1.00296.01           N
ATOM   3987  C   LYS A 620      -9.377  18.229  96.263  1.00296.01           C
ATOM   3988  O   LYS A 620      -8.210  18.016  95.939  1.00296.01           O
ATOM   3989  N   GLY A 621      -9.715  18.859  97.405  1.00 69.06           N
ATOM   3990  CA  GLY A 621      -8.730  19.264  98.365  0.85 69.06           C
ATOM   3991  C   GLY A 621      -8.660  18.179  99.400  1.00 69.06           C
ATOM   3992  O   GLY A 621      -8.986  17.026  99.120  1.00 69.06           O
ATOM   3993  N   GLU A 622      -8.225  18.520 100.633  1.00295.63           N
ATOM   3994  CA  GLU A 622      -8.085  17.510 101.646  0.61295.63           C
ATOM   3995  CB  GLU A 622      -6.635  16.998 101.758  1.00295.63           C
ATOM   3996  CG  GLU A 622      -6.407  15.907 102.810  1.00295.63           C
ATOM   3997  CD  GLU A 622      -7.031  14.607 102.323  1.00295.63           C
ATOM   3998  OE1 GLU A 622      -6.728  14.204 101.168  1.00295.63           O
ATOM   3999  OE2 GLU A 622      -7.811  13.995 103.100  1.00295.63           O
ATOM   4000  C   GLU A 622      -8.464  18.090 102.979  1.00295.63           C
ATOM   4001  O   GLU A 622      -8.594  19.303 103.137  1.00295.63           O
ATOM   4002  N   SER A 623      -8.629  17.201 103.982  1.00173.90           N
ATOM   4003  CA  SER A 623      -9.044  17.559 105.312  0.51173.90           C
ATOM   4004  CB  SER A 623      -9.125  16.332 106.243  1.00173.90           C
ATOM   4005  OG  SER A 623      -9.379  16.733 107.582  1.00173.90           O
ATOM   4006  C   SER A 623      -8.053  18.493 105.934  1.00173.90           C
ATOM   4007  O   SER A 623      -6.883  18.532 105.556  1.00173.90           O
ATOM   4008  N   GLY A 624      -8.541  19.290 106.913  1.00 59.72           N
ATOM   4009  CA  GLY A 624      -7.739  20.285 107.560  0.83 59.72           C
ATOM   4010  C   GLY A 624      -7.435  19.911 108.974  1.00 59.72           C
ATOM   4011  O   GLY A 624      -7.352  18.752 109.375  1.00 59.72           O
ATOM   4012  N   PRO A 625      -7.277  20.981 109.711  1.00222.39           N
ATOM   4013  CA  PRO A 625      -6.909  20.969 111.103  0.84222.39           C
ATOM   4014  CD  PRO A 625      -7.090  22.287 109.103  1.00222.39           C
ATOM   4015  CB  PRO A 625      -6.505  22.413 111.419  1.00222.39           C
ATOM   4016  CG  PRO A 625      -6.142  23.020 110.055  1.00222.39           C
ATOM   4017  C   PRO A 625      -8.036  20.540 111.984  1.00222.39           C
ATOM   4018  O   PRO A 625      -9.172  20.455 111.521  1.00222.39           O
ATOM   4019  N   SER A 626      -7.708  20.238 113.258  1.00116.28           N
ATOM   4020  CA  SER A 626      -8.669  19.841 114.245  0.73116.28           C
ATOM   4021  CB  SER A 626      -8.189  18.653 115.095  1.00116.28           C
ATOM   4022  OG  SER A 626      -7.019  19.005 115.816  1.00116.28           O
ATOM   4023  C   SER A 626      -8.879  21.016 115.169  1.00116.28           C
ATOM   4024  O   SER A 626      -8.296  22.079 114.966  1.00116.28           O
ATOM   4025  N   GLY A 627      -9.731  20.854 116.214  1.00 74.21           N
ATOM   4026  CA  GLY A 627     -10.000  21.940 117.128  0.83 74.21           C
ATOM   4027  C   GLY A 627      -9.329  21.657 118.452  1.00 74.21           C
ATOM   4028  O   GLY A 627      -9.526  20.615 119.074  1.00 74.21           O
ATOM   4029  N   PRO A 628      -8.531  22.612 118.867  1.00262.49           N
ATOM   4030  CA  PRO A 628      -7.670  22.490 120.020  0.78262.49           C
ATOM   4031  CD  PRO A 628      -8.927  23.998 118.682  1.00262.49           C
ATOM   4032  CB  PRO A 628      -6.902  23.800 120.013  1.00262.49           C
ATOM   4033  CG  PRO A 628      -7.955  24.822 119.552  1.00262.49           C
ATOM   4034  C   PRO A 628      -8.244  22.252 121.384  1.00262.49           C
ATOM   4035  O   PRO A 628      -7.900  21.240 121.995  1.00262.49           O
ATOM   4036  N   ALA A 629      -9.108  23.150 121.888  1.00255.70           N
ATOM   4037  CA  ALA A 629      -9.550  23.042 123.254  0.76255.70           C
ATOM   4038  CB  ALA A 629      -8.601  23.741 124.241  1.00255.70           C
ATOM   4039  C   ALA A 629     -10.865  23.734 123.306  1.00255.70           C
ATOM   4040  O   ALA A 629     -11.249  24.419 122.358  1.00255.70           O
ATOM   4041  N   GLY A 630     -11.608  23.551 124.408  1.00 77.64           N
ATOM   4042  CA  GLY A 630     -12.919  24.121 124.443  0.85 77.64           C
ATOM   4043  C   GLY A 630     -13.000  25.267 125.396  1.00 77.64           C
ATOM   4044  O   GLY A 630     -12.049  25.999 125.668  1.00 77.64           O
ATOM   4045  N   PRO A 631     -14.200  25.370 125.905  1.00111.43           N
ATOM   4046  CA  PRO A 631     -14.595  26.389 126.842  0.31111.43           C
ATOM   4047  CD  PRO A 631     -15.057  24.200 125.995  1.00111.43           C
ATOM   4048  CB  PRO A 631     -16.030  26.017 127.214  1.00111.43           C
ATOM   4049  CG  PRO A 631     -16.002  24.481 127.165  1.00111.43           C
ATOM   4050  C   PRO A 631     -13.714  26.248 128.025  1.00111.43           C
ATOM   4051  O   PRO A 631     -13.060  25.217 128.169  1.00111.43           O
ATOM   4052  N   THR A 632     -13.656  27.295 128.862  1.00120.79           N
ATOM   4053  CA  THR A 632     -12.832  27.198 130.017  0.71120.79           C
ATOM   4054  CB  THR A 632     -12.716  28.488 130.777  1.00120.79           C
ATOM   4055  OG1 THR A 632     -11.741  28.365 131.802  1.00120.79           O
ATOM   4056  CG2 THR A 632     -14.082  28.852 131.378  1.00120.79           C
ATOM   4057  C   THR A 632     -13.456  26.145 130.859  1.00120.79           C
ATOM   4058  O   THR A 632     -14.646  25.864 130.732  1.00120.79           O
ATOM   4059  N   GLY A 633     -12.660  25.508 131.732  1.00 56.68           N
ATOM   4060  CA  GLY A 633     -13.194  24.433 132.508  0.77 56.68           C
ATOM   4061  C   GLY A 633     -13.978  25.037 133.628  1.00 56.68           C
ATOM   4062  O   GLY A 633     -14.193  26.247 133.668  1.00 56.68           O
ATOM   4063  N   ALA A 634     -14.429  24.186 134.569  1.00318.89           N
ATOM   4064  CA  ALA A 634     -15.247  24.651 135.650  0.85318.89           C
ATOM   4065  CB  ALA A 634     -16.705  25.097 135.426  1.00318.89           C
ATOM   4066  C   ALA A 634     -14.826  24.290 137.042  1.00318.89           C
ATOM   4067  O   ALA A 634     -13.974  23.433 137.266  1.00318.89           O
ATOM   4068  N   ARG A 635     -15.464  24.977 138.004  1.00999.99           N
ATOM   4069  CA  ARG A 635     -15.260  24.911 139.422  0.65999.99           C
ATOM   4070  CB  ARG A 635     -15.494  26.197 140.228  1.00999.99           C
ATOM   4071  CG  ARG A 635     -16.918  26.666 139.931  1.00999.99           C
ATOM   4072  CD  ARG A 635     -17.307  28.045 140.457  1.00999.99           C
ATOM   4073  NE  ARG A 635     -18.594  28.368 139.781  1.00999.99           N
ATOM   4074  CZ  ARG A 635     -18.565  29.008 138.574  1.00999.99           C
ATOM   4075  NH1 ARG A 635     -17.378  29.472 138.087  1.00999.99           N
ATOM   4076  NH2 ARG A 635     -19.709  29.170 137.849  1.00999.99           N
ATOM   4077  C   ARG A 635     -15.460  23.624 140.160  1.00999.99           C
ATOM   4078  O   ARG A 635     -15.939  22.636 139.604  1.00999.99           O
ATOM   4079  N   GLY A 636     -15.064  23.619 141.457  1.00 61.11           N
ATOM   4080  CA  GLY A 636     -15.117  22.427 142.260  0.28 61.11           C
ATOM   4081  C   GLY A 636     -16.132  22.468 143.404  1.00 61.11           C
ATOM   4082  O   GLY A 636     -17.263  22.936 143.284  1.00 61.11           O
ATOM   4083  N   ALA A 637     -15.643  21.901 144.538  1.00128.79           N
ATOM   4084  CA  ALA A 637     -16.211  21.446 145.801  0.22128.79           C
ATOM   4085  CB  ALA A 637     -15.156  20.621 146.552  1.00128.79           C
ATOM   4086  C   ALA A 637     -16.822  22.344 146.882  1.00128.79           C
ATOM   4087  O   ALA A 637     -17.715  21.799 147.527  1.00128.79           O
ATOM   4088  N   HYP A 638     -16.567  23.587 147.221  1.00361.66           N
ATOM   4089  CD  HYP A 638     -16.216  24.624 146.286  1.00361.66           C
ATOM   4090  CA  HYP A 638     -16.900  24.199 148.480  0.53361.66           C
ATOM   4091  CB  HYP A 638     -17.995  25.154 148.120  1.00361.66           C
ATOM   4092  CG  HYP A 638     -17.265  25.685 146.826  1.00361.66           C
ATOM   4093  OE  HYP A 638     -18.230  26.023 145.824  1.00361.66           O
ATOM   4094  C   HYP A 638     -16.885  23.432 149.771  1.00361.66           C
ATOM   4095  O   HYP A 638     -17.944  23.049 150.267  1.00361.66           O
ATOM   4096  N   GLY A 639     -15.667  23.231 150.327  1.00127.01           N
ATOM   4097  CA  GLY A 639     -15.384  23.660 151.674  0.15127.01           C
ATOM   4098  C   GLY A 639     -15.769  22.609 152.669  1.00127.01           C
ATOM   4099  O   GLY A 639     -16.490  21.666 152.346  1.00127.01           O
ATOM   4100  N   ASP A 640     -15.293  22.767 153.931  1.00190.55           N
ATOM   4101  CA  ASP A 640     -15.579  21.783 154.936  0.54190.55           C
ATOM   4102  CB  ASP A 640     -14.347  20.956 155.341  1.00190.55           C
ATOM   4103  CG  ASP A 640     -14.847  19.654 155.951  1.00190.55           C
ATOM   4104  OD1 ASP A 640     -15.530  18.894 155.211  1.00190.55           O
ATOM   4105  OD2 ASP A 640     -14.565  19.398 157.151  1.00190.55           O
ATOM   4106  C   ASP A 640     -16.120  22.449 156.173  1.00190.55           C
ATOM   4107  O   ASP A 640     -17.142  23.133 156.130  1.00190.55           O
ATOM   4108  N   ARG A 641     -15.435  22.232 157.320  1.00151.53           N
ATOM   4109  CA  ARG A 641     -15.871  22.715 158.608  0.72151.53           C
ATOM   4110  CB  ARG A 641     -16.752  21.669 159.298  1.00151.53           C
ATOM   4111  CG  ARG A 641     -18.143  21.629 158.658  1.00151.53           C
ATOM   4112  CD  ARG A 641     -18.935  20.353 158.939  1.00151.53           C
ATOM   4113  NE  ARG A 641     -18.527  19.345 157.919  1.00151.53           N
ATOM   4114  CZ  ARG A 641     -18.760  18.016 158.120  1.00151.53           C
ATOM   4115  NH1 ARG A 641     -19.279  17.584 159.306  1.00151.53           N
ATOM   4116  NH2 ARG A 641     -18.482  17.119 157.129  1.00151.53           N
ATOM   4117  C   ARG A 641     -14.644  22.977 159.431  1.00151.53           C
ATOM   4118  O   ARG A 641     -13.524  22.840 158.941  1.00151.53           O
ATOM   4119  N   GLY A 642     -14.826  23.393 160.704  1.00 54.51           N
ATOM   4120  CA  GLY A 642     -13.691  23.708 161.529  0.61 54.51           C
ATOM   4121  C   GLY A 642     -13.593  22.702 162.629  1.00 54.51           C
ATOM   4122  O   GLY A 642     -14.602  22.205 163.128  1.00 54.51           O
ATOM   4123  N   GLU A 643     -12.346  22.384 163.040  1.00218.33           N
ATOM   4124  CA  GLU A 643     -12.143  21.431 164.094  0.26218.33           C
ATOM   4125  CB  GLU A 643     -11.069  20.369 163.780  1.00218.33           C
ATOM   4126  CG  GLU A 643     -11.417  19.406 162.642  1.00218.33           C
ATOM   4127  CD  GLU A 643     -11.409  20.174 161.329  1.00218.33           C
ATOM   4128  OE1 GLU A 643     -12.347  19.961 160.516  1.00218.33           O
ATOM   4129  OE2 GLU A 643     -10.457  20.972 161.116  1.00218.33           O
ATOM   4130  C   GLU A 643     -11.604  22.159 165.283  1.00218.33           C
ATOM   4131  O   GLU A 643     -10.539  22.773 165.216  1.00218.33           O
ATOM   4132  N   HYP A 644     -12.327  22.133 166.366  1.00336.41           N
ATOM   4133  CD  HYP A 644     -13.623  21.540 166.484  1.00336.41           C
ATOM   4134  CA  HYP A 644     -11.919  22.630 167.626  0.85336.41           C
ATOM   4135  CB  HYP A 644     -11.960  21.378 168.475  1.00336.41           C
ATOM   4136  CG  HYP A 644     -13.267  20.782 167.810  1.00336.41           C
ATOM   4137  OE  HYP A 644     -14.389  20.604 168.676  1.00336.41           O
ATOM   4138  C   HYP A 644     -12.846  23.703 168.113  1.00336.41           C
ATOM   4139  O   HYP A 644     -12.869  24.769 167.500  1.00336.41           O
ATOM   4140  N   GLY A 645     -13.589  23.475 169.215  1.00 46.98           N
ATOM   4141  CA  GLY A 645     -14.293  24.575 169.819  0.85 46.98           C
ATOM   4142  C   GLY A 645     -13.821  24.687 171.237  1.00 46.98           C
ATOM   4143  O   GLY A 645     -13.885  23.736 172.014  1.00 46.98           O
ATOM   4144  N   PRO A 646     -13.356  25.857 171.577  1.00128.86           N
ATOM   4145  CA  PRO A 646     -12.834  26.158 172.885  0.45128.86           C
ATOM   4146  CD  PRO A 646     -13.672  27.064 170.829  1.00128.86           C
ATOM   4147  CB  PRO A 646     -12.347  27.596 172.770  1.00128.86           C
ATOM   4148  CG  PRO A 646     -13.375  28.213 171.806  1.00128.86           C
ATOM   4149  C   PRO A 646     -13.910  26.099 173.918  1.00128.86           C
ATOM   4150  O   PRO A 646     -15.088  26.320 173.637  1.00128.86           O
ATOM   4151  N   HYP A 647     -13.452  25.724 175.070  1.00327.78           N
ATOM   4152  CD  HYP A 647     -12.217  25.008 175.242  1.00327.78           C
ATOM   4153  CA  HYP A 647     -14.103  25.769 176.318  0.62327.78           C
ATOM   4154  CB  HYP A 647     -13.788  24.475 177.058  1.00327.78           C
ATOM   4155  CG  HYP A 647     -12.904  23.829 175.933  1.00327.78           C
ATOM   4156  OE  HYP A 647     -11.971  22.874 176.445  1.00327.78           O
ATOM   4157  C   HYP A 647     -15.356  26.551 176.586  1.00327.78           C
ATOM   4158  O   HYP A 647     -16.448  26.139 176.195  1.00327.78           O
ATOM   4159  N   GLY A 648     -15.154  27.703 177.282  1.00 75.54           N
ATOM   4160  CA  GLY A 648     -16.181  28.543 177.841  0.85 75.54           C
ATOM   4161  C   GLY A 648     -15.517  29.826 178.274  1.00 75.54           C
ATOM   4162  O   GLY A 648     -14.294  29.917 178.370  1.00 75.54           O
ATOM   4163  N   PRO A 649     -16.331  30.813 178.549  1.00316.87           N
ATOM   4164  CA  PRO A 649     -15.805  32.092 178.971  0.39316.87           C
ATOM   4165  CD  PRO A 649     -17.354  31.037 177.536  1.00316.87           C
ATOM   4166  CB  PRO A 649     -16.492  33.199 178.169  1.00316.87           C
ATOM   4167  CG  PRO A 649     -17.777  32.510 177.682  1.00316.87           C
ATOM   4168  C   PRO A 649     -14.958  32.435 180.164  1.00316.87           C
ATOM   4169  O   PRO A 649     -14.252  33.437 180.067  1.00316.87           O
ATOM   4170  N   ALA A 650     -15.018  31.682 181.286  1.00383.16           N
ATOM   4171  CA  ALA A 650     -14.213  31.996 182.448  0.68383.16           C
ATOM   4172  CB  ALA A 650     -12.973  32.917 182.419  1.00383.16           C
ATOM   4173  C   ALA A 650     -14.752  31.515 183.760  1.00383.16           C
ATOM   4174  O   ALA A 650     -15.746  30.793 183.799  1.00383.16           O
ATOM   4175  N   GLY A 651     -14.097  31.895 184.878  1.00 87.64           N
ATOM   4176  CA  GLY A 651     -14.525  31.403 186.159  0.85 87.64           C
ATOM   4177  C   GLY A 651     -15.558  32.318 186.719  1.00 87.64           C
ATOM   4178  O   GLY A 651     -15.263  33.404 187.216  1.00 87.64           O
ATOM   4179  N   PHE A 652     -16.819  31.865 186.635  1.00196.30           N
ATOM   4180  CA  PHE A 652     -17.936  32.566 187.183  0.22196.30           C
ATOM   4181  CB  PHE A 652     -19.247  31.892 186.750  1.00196.30           C
ATOM   4182  CG  PHE A 652     -20.391  32.407 187.545  1.00196.30           C
ATOM   4183  CD1 PHE A 652     -21.112  33.518 187.172  1.00196.30           C
ATOM   4184  CD2 PHE A 652     -20.738  31.736 188.693  1.00196.30           C
ATOM   4185  CE1 PHE A 652     -22.166  33.947 187.945  1.00196.30           C
ATOM   4186  CE2 PHE A 652     -21.789  32.161 189.466  1.00196.30           C
ATOM   4187  CZ  PHE A 652     -22.506  33.269 189.091  1.00196.30           C
ATOM   4188  C   PHE A 652     -17.843  32.549 188.682  1.00196.30           C
ATOM   4189  O   PHE A 652     -17.954  33.587 189.331  1.00196.30           O
ATOM   4190  N   ALA A 653     -17.615  31.355 189.263  1.00280.78           N
ATOM   4191  CA  ALA A 653     -17.542  31.207 190.692  0.68280.78           C
ATOM   4192  CB  ALA A 653     -18.840  31.630 191.404  1.00280.78           C
ATOM   4193  C   ALA A 653     -17.365  29.748 190.917  1.00280.78           C
ATOM   4194  O   ALA A 653     -17.500  28.948 189.992  1.00280.78           O
ATOM   4195  N   GLY A 654     -17.037  29.362 192.156  1.00106.96           N
ATOM   4196  CA  GLY A 654     -16.919  27.972 192.456  0.81106.96           C
ATOM   4197  C   GLY A 654     -17.636  27.818 193.760  1.00106.96           C
ATOM   4198  O   GLY A 654     -17.546  28.695 194.617  1.00106.96           O
ATOM   4199  N   PRO A 655     -18.345  26.742 193.961  1.00273.20           N
ATOM   4200  CA  PRO A 655     -19.026  26.640 195.216  0.82273.20           C
ATOM   4201  CD  PRO A 655     -19.213  26.236 192.909  1.00273.20           C
ATOM   4202  CB  PRO A 655     -20.407  26.032 195.010  1.00273.20           C
ATOM   4203  CG  PRO A 655     -20.240  25.344 193.643  1.00273.20           C
ATOM   4204  C   PRO A 655     -18.416  26.810 196.575  1.00273.20           C
ATOM   4205  O   PRO A 655     -18.754  27.795 197.229  1.00273.20           O
ATOM   4206  N   HYP A 656     -17.553  25.942 197.026  1.00344.25           N
ATOM   4207  CD  HYP A 656     -17.099  24.769 196.333  1.00344.25           C
ATOM   4208  CA  HYP A 656     -16.880  26.038 198.268  0.84344.25           C
ATOM   4209  CB  HYP A 656     -15.438  26.092 197.818  1.00344.25           C
ATOM   4210  CG  HYP A 656     -15.592  24.970 196.714  1.00344.25           C
ATOM   4211  OE  HYP A 656     -14.961  23.722 197.018  1.00344.25           O
ATOM   4212  C   HYP A 656     -17.131  24.771 199.003  1.00344.25           C
ATOM   4213  O   HYP A 656     -18.291  24.464 199.276  1.00344.25           O
ATOM   4214  N   GLY A 657     -16.067  24.011 199.329  1.00118.65           N
ATOM   4215  CA  GLY A 657     -16.319  22.759 199.963  0.85118.65           C
ATOM   4216  C   GLY A 657     -15.128  22.321 200.750  1.00118.65           C
ATOM   4217  O   GLY A 657     -14.306  21.541 200.271  1.00118.65           O
ATOM   4218  N   ALA A 658     -15.036  22.782 202.011  1.00293.42           N
ATOM   4219  CA  ALA A 658     -13.930  22.418 202.847  0.68293.42           C
ATOM   4220  CB  ALA A 658     -12.575  22.887 202.289  1.00293.42           C
ATOM   4221  C   ALA A 658     -14.143  23.130 204.138  1.00293.42           C
ATOM   4222  O   ALA A 658     -15.065  23.937 204.263  1.00293.42           O
ATOM   4223  N   ASP A 659     -13.310  22.841 205.153  1.00241.97           N
ATOM   4224  CA  ASP A 659     -13.517  23.496 206.406  0.77241.97           C
ATOM   4225  CB  ASP A 659     -14.536  22.765 207.297  1.00241.97           C
ATOM   4226  CG  ASP A 659     -15.917  22.942 206.682  1.00241.97           C
ATOM   4227  OD1 ASP A 659     -16.338  24.118 206.523  1.00241.97           O
ATOM   4228  OD2 ASP A 659     -16.563  21.911 206.357  1.00241.97           O
ATOM   4229  C   ASP A 659     -12.230  23.510 207.177  1.00241.97           C
ATOM   4230  O   ASP A 659     -11.221  22.953 206.750  1.00241.97           O
ATOM   4231  N   GLY A 660     -12.251  24.190 208.346  1.00 74.57           N
ATOM   4232  CA  GLY A 660     -11.108  24.265 209.214  0.40 74.57           C
ATOM   4233  C   GLY A 660     -11.319  23.289 210.336  1.00 74.57           C
ATOM   4234  O   GLY A 660     -12.079  22.332 210.198  1.00 74.57           O
ATOM   4235  N   GLN A 661     -10.639  23.507 211.489  1.00329.08           N
ATOM   4236  CA  GLN A 661     -10.810  22.616 212.602  0.50329.08           C
ATOM   4237  CB  GLN A 661     -10.133  21.224 212.618  1.00329.08           C
ATOM   4238  CG  GLN A 661      -8.611  21.296 212.784  1.00329.08           C
ATOM   4239  CD  GLN A 661      -8.046  19.884 212.682  1.00329.08           C
ATOM   4240  OE1 GLN A 661      -8.238  19.196 211.680  1.00329.08           O
ATOM   4241  NE2 GLN A 661      -7.326  19.435 213.745  1.00329.08           N
ATOM   4242  C   GLN A 661     -11.217  23.242 213.904  1.00329.08           C
ATOM   4243  O   GLN A 661     -10.560  24.160 214.391  1.00329.08           O
ATOM   4244  N   HYP A 662     -12.293  22.748 214.474  1.00339.61           N
ATOM   4245  CD  HYP A 662     -12.947  21.549 214.008  1.00339.61           C
ATOM   4246  CA  HYP A 662     -12.909  23.192 215.677  0.15339.61           C
ATOM   4247  CB  HYP A 662     -12.812  21.972 216.558  1.00339.61           C
ATOM   4248  CG  HYP A 662     -13.255  20.963 215.438  1.00339.61           C
ATOM   4249  OE  HYP A 662     -12.686  19.666 215.638  1.00339.61           O
ATOM   4250  C   HYP A 662     -12.539  24.535 216.240  1.00339.61           C
ATOM   4251  O   HYP A 662     -13.163  25.525 215.859  1.00339.61           O
ATOM   4252  N   GLY A 663     -11.552  24.595 217.164  1.00 65.57           N
ATOM   4253  CA  GLY A 663     -11.265  25.821 217.865  0.38 65.57           C
ATOM   4254  C   GLY A 663      -9.909  25.678 218.506  1.00 65.57           C
ATOM   4255  O   GLY A 663      -9.426  24.569 218.724  1.00 65.57           O
ATOM   4256  N   ALA A 664      -9.265  26.825 218.818  1.00132.96           N
ATOM   4257  CA  ALA A 664      -7.874  26.815 219.187  0.73132.96           C
ATOM   4258  CB  ALA A 664      -7.256  28.217 219.096  1.00132.96           C
ATOM   4259  C   ALA A 664      -7.398  26.244 220.482  1.00132.96           C
ATOM   4260  O   ALA A 664      -6.621  25.291 220.461  1.00132.96           O
ATOM   4261  N   LYS A 665      -7.835  26.742 221.648  1.00278.64           N
ATOM   4262  CA  LYS A 665      -7.117  26.271 222.802  0.15278.64           C
ATOM   4263  CB  LYS A 665      -5.771  26.988 223.016  1.00278.64           C
ATOM   4264  CG  LYS A 665      -4.847  26.891 221.804  1.00278.64           C
ATOM   4265  CD  LYS A 665      -3.513  27.617 221.972  1.00278.64           C
ATOM   4266  CE  LYS A 665      -2.576  27.350 220.794  1.00278.64           C
ATOM   4267  NZ  LYS A 665      -1.210  27.823 221.102  1.00278.64           N
ATOM   4268  C   LYS A 665      -7.922  26.616 223.997  1.00278.64           C
ATOM   4269  O   LYS A 665      -8.633  27.616 223.997  1.00278.64           O
ATOM   4270  N   GLY A 666      -7.825  25.792 225.054  1.00 80.16           N
ATOM   4271  CA  GLY A 666      -8.531  26.115 226.250  0.38 80.16           C
ATOM   4272  C   GLY A 666      -7.651  27.047 227.029  1.00 80.16           C
ATOM   4273  O   GLY A 666      -6.466  27.190 226.734  1.00 80.16           O
ATOM   4274  N   GLU A 667      -8.218  27.684 228.071  1.00344.38           N
ATOM   4275  CA  GLU A 667      -7.508  28.645 228.872  0.85344.38           C
ATOM   4276  CB  GLU A 667      -7.507  30.139 228.458  1.00344.38           C
ATOM   4277  CG  GLU A 667      -6.456  30.501 227.406  1.00344.38           C
ATOM   4278  CD  GLU A 667      -6.861  29.891 226.073  1.00344.38           C
ATOM   4279  OE1 GLU A 667      -5.980  29.291 225.399  1.00344.38           O
ATOM   4280  OE2 GLU A 667      -8.056  30.034 225.701  1.00344.38           O
ATOM   4281  C   GLU A 667      -7.197  28.227 230.294  1.00344.38           C
ATOM   4282  O   GLU A 667      -7.809  27.267 230.758  1.00344.38           O
ATOM   4283  N   PRO A 668      -6.292  28.838 231.044  1.00120.76           N
ATOM   4284  CA  PRO A 668      -6.008  28.399 232.393  0.37120.76           C
ATOM   4285  CD  PRO A 668      -5.756  30.176 230.805  1.00120.76           C
ATOM   4286  CB  PRO A 668      -4.978  29.391 232.935  1.00120.76           C
ATOM   4287  CG  PRO A 668      -5.308  30.687 232.182  1.00120.76           C
ATOM   4288  C   PRO A 668      -7.270  28.495 233.195  1.00120.76           C
ATOM   4289  O   PRO A 668      -8.219  29.141 232.750  1.00120.76           O
ATOM   4290  N   GLY A 669      -7.302  27.825 234.368  1.00 53.59           N
ATOM   4291  CA  GLY A 669      -8.455  27.834 235.224  0.31 53.59           C
ATOM   4292  C   GLY A 669      -8.008  28.359 236.550  1.00 53.59           C
ATOM   4293  O   GLY A 669      -6.813  28.528 236.784  1.00 53.59           O
ATOM   4294  N   ASP A 670      -8.961  28.630 237.466  1.00151.68           N
ATOM   4295  CA  ASP A 670      -8.570  29.152 238.742  0.84151.68           C
ATOM   4296  CB  ASP A 670      -9.718  29.695 239.614  1.00151.68           C
ATOM   4297  CG  ASP A 670     -10.321  30.923 238.948  1.00151.68           C
ATOM   4298  OD1 ASP A 670      -9.567  31.662 238.260  1.00151.68           O
ATOM   4299  OD2 ASP A 670     -11.551  31.137 239.120  1.00151.68           O
ATOM   4300  C   ASP A 670      -7.960  28.029 239.508  1.00151.68           C
ATOM   4301  O   ASP A 670      -8.043  26.867 239.110  1.00151.68           O
ATOM   4302  N   ALA A 671      -7.307  28.371 240.633  1.00 57.54           N
ATOM   4303  CA  ALA A 671      -6.628  27.390 241.422  0.58 57.54           C
ATOM   4304  CB  ALA A 671      -5.888  28.013 242.610  1.00 57.54           C
ATOM   4305  C   ALA A 671      -7.610  26.396 241.951  1.00 57.54           C
ATOM   4306  O   ALA A 671      -7.361  25.194 241.885  1.00 57.54           O
ATOM   4307  N   GLY A 672      -8.767  26.846 242.479  1.00 86.09           N
ATOM   4308  CA  GLY A 672      -9.681  25.857 242.967  0.18 86.09           C
ATOM   4309  C   GLY A 672     -10.520  26.425 244.065  1.00 86.09           C
ATOM   4310  O   GLY A 672     -10.647  27.637 244.229  1.00 86.09           O
ATOM   4311  N   ALA A 673     -11.120  25.504 244.846  1.00218.18           N
ATOM   4312  CA  ALA A 673     -11.988  25.828 245.938  0.85218.18           C
ATOM   4313  CB  ALA A 673     -13.304  25.034 245.920  1.00218.18           C
ATOM   4314  C   ALA A 673     -11.262  25.431 247.185  1.00218.18           C
ATOM   4315  O   ALA A 673     -10.274  24.698 247.144  1.00218.18           O
ATOM   4316  N   LYS A 674     -11.741  25.939 248.333  1.00279.00           N
ATOM   4317  CA  LYS A 674     -11.127  25.714 249.607  0.54279.00           C
ATOM   4318  CB  LYS A 674     -11.278  26.781 250.713  1.00279.00           C
ATOM   4319  CG  LYS A 674     -10.652  26.356 252.042  1.00279.00           C
ATOM   4320  CD  LYS A 674     -11.022  27.293 253.193  1.00279.00           C
ATOM   4321  CE  LYS A 674     -12.540  27.300 253.411  1.00279.00           C
ATOM   4322  NZ  LYS A 674     -12.891  27.905 254.714  1.00279.00           N
ATOM   4323  C   LYS A 674     -10.933  24.322 250.133  1.00279.00           C
ATOM   4324  O   LYS A 674      -9.812  23.936 250.463  1.00279.00           O
ATOM   4325  N   GLY A 675     -12.010  23.515 250.211  1.00121.39           N
ATOM   4326  CA  GLY A 675     -11.884  22.195 250.773  0.22121.39           C
ATOM   4327  C   GLY A 675     -12.378  22.242 252.188  1.00121.39           C
ATOM   4328  O   GLY A 675     -12.453  23.308 252.794  1.00121.39           O
ATOM   4329  N   ASP A 676     -12.735  21.065 252.748  1.00331.20           N
ATOM   4330  CA  ASP A 676     -13.276  21.027 254.079  0.60331.20           C
ATOM   4331  CB  ASP A 676     -14.753  20.589 254.115  1.00331.20           C
ATOM   4332  CG  ASP A 676     -14.851  19.180 253.541  1.00331.20           C
ATOM   4333  OD1 ASP A 676     -15.897  18.516 253.773  1.00331.20           O
ATOM   4334  OD2 ASP A 676     -13.883  18.750 252.859  1.00331.20           O
ATOM   4335  C   ASP A 676     -12.535  20.049 254.920  1.00331.20           C
ATOM   4336  O   ASP A 676     -11.813  19.179 254.435  1.00331.20           O
ATOM   4337  N   ALA A 677     -12.713  20.218 256.242  1.00460.26           N
ATOM   4338  CA  ALA A 677     -12.146  19.372 257.243  0.53460.26           C
ATOM   4339  CB  ALA A 677     -12.116  17.832 257.146  1.00460.26           C
ATOM   4340  C   ALA A 677     -11.283  20.080 258.222  1.00460.26           C
ATOM   4341  O   ALA A 677     -10.588  21.031 257.872  1.00460.26           O
ATOM   4342  N   GLY A 678     -11.303  19.640 259.495  1.00125.76           N
ATOM   4343  CA  GLY A 678     -10.473  20.294 260.448  0.30125.76           C
ATOM   4344  C   GLY A 678     -10.505  19.524 261.721  1.00125.76           C
ATOM   4345  O   GLY A 678     -11.486  19.536 262.461  1.00125.76           O
ATOM   4346  N   PRO A 679      -9.427  18.842 261.969  1.00223.41           N
ATOM   4347  CA  PRO A 679      -9.394  18.075 263.182  0.75223.41           C
ATOM   4348  CD  PRO A 679      -8.797  18.120 260.870  1.00223.41           C
ATOM   4349  CB  PRO A 679      -8.350  16.987 262.940  1.00223.41           C
ATOM   4350  CG  PRO A 679      -8.468  16.732 261.432  1.00223.41           C
ATOM   4351  C   PRO A 679      -9.095  18.919 264.394  1.00223.41           C
ATOM   4352  O   PRO A 679      -8.462  19.966 264.273  1.00223.41           O
ATOM   4353  N   HYP A 680      -9.588  18.461 265.524  1.00330.04           N
ATOM   4354  CD  HYP A 680     -10.368  17.256 265.581  1.00330.04           C
ATOM   4355  CA  HYP A 680      -9.425  18.965 266.851  0.18330.04           C
ATOM   4356  CB  HYP A 680      -8.789  17.775 267.537  1.00330.04           C
ATOM   4357  CG  HYP A 680      -9.625  16.657 266.820  1.00330.04           C
ATOM   4358  OE  HYP A 680      -8.691  15.664 266.388  1.00330.04           O
ATOM   4359  C   HYP A 680      -8.676  20.218 267.109  1.00330.04           C
ATOM   4360  O   HYP A 680      -8.869  21.229 266.435  1.00330.04           O
ATOM   4361  N   GLY A 681      -7.806  20.118 268.130  1.00 65.74           N
ATOM   4362  CA  GLY A 681      -6.938  21.166 268.549  0.56 65.74           C
ATOM   4363  C   GLY A 681      -6.120  20.568 269.651  1.00 65.74           C
ATOM   4364  O   GLY A 681      -6.400  19.468 270.127  1.00 65.74           O
ATOM   4365  N   PRO A 682      -5.100  21.264 270.050  1.00152.14           N
ATOM   4366  CA  PRO A 682      -4.242  20.790 271.104  0.84152.14           C
ATOM   4367  CD  PRO A 682      -4.374  22.106 269.117  1.00152.14           C
ATOM   4368  CB  PRO A 682      -2.941  21.587 270.961  1.00152.14           C
ATOM   4369  CG  PRO A 682      -3.280  22.728 269.987  1.00152.14           C
ATOM   4370  C   PRO A 682      -4.921  21.040 272.420  1.00152.14           C
ATOM   4371  O   PRO A 682      -6.029  21.572 272.430  1.00152.14           O
ATOM   4372  N   ALA A 683      -4.272  20.642 273.539  1.00199.82           N
ATOM   4373  CA  ALA A 683      -4.832  20.780 274.859  0.32199.82           C
ATOM   4374  CB  ALA A 683      -5.020  19.438 275.586  1.00199.82           C
ATOM   4375  C   ALA A 683      -3.887  21.597 275.688  1.00199.82           C
ATOM   4376  O   ALA A 683      -2.879  22.093 275.185  1.00199.82           O
ATOM   4377  N   GLY A 684      -4.212  21.780 276.989  1.00 80.52           N
ATOM   4378  CA  GLY A 684      -3.419  22.650 277.812  0.41 80.52           C
ATOM   4379  C   GLY A 684      -2.984  21.969 279.079  1.00 80.52           C
ATOM   4380  O   GLY A 684      -3.099  20.764 279.300  1.00 80.52           O
ATOM   4381  N   PRO A 685      -2.423  22.847 279.868  1.00152.53           N
ATOM   4382  CA  PRO A 685      -1.862  22.620 281.185  0.83152.53           C
ATOM   4383  CD  PRO A 685      -2.011  24.122 279.312  1.00152.53           C
ATOM   4384  CB  PRO A 685      -0.995  23.854 281.456  1.00152.53           C
ATOM   4385  CG  PRO A 685      -1.578  24.936 280.534  1.00152.53           C
ATOM   4386  C   PRO A 685      -2.942  22.537 282.221  1.00152.53           C
ATOM   4387  O   PRO A 685      -4.122  22.539 281.870  1.00152.53           O
ATOM   4388  N   ALA A 686      -2.535  22.446 283.510  1.00234.84           N
ATOM   4389  CA  ALA A 686      -3.437  22.361 284.628  0.75234.84           C
ATOM   4390  CB  ALA A 686      -3.510  20.943 285.217  1.00234.84           C
ATOM   4391  C   ALA A 686      -2.931  23.306 285.685  1.00234.84           C
ATOM   4392  O   ALA A 686      -1.778  23.735 285.646  1.00234.84           O
ATOM   4393  N   GLY A 687      -3.803  23.672 286.649  1.00 64.18           N
ATOM   4394  CA  GLY A 687      -3.468  24.656 287.646  0.27 64.18           C
ATOM   4395  C   GLY A 687      -2.910  24.006 288.872  1.00 64.18           C
ATOM   4396  O   GLY A 687      -2.738  22.793 288.976  1.00 64.18           O
ATOM   4397  N   PRO A 688      -2.634  24.880 289.805  1.00217.99           N
ATOM   4398  CA  PRO A 688      -2.088  24.485 291.079  0.71217.99           C
ATOM   4399  CD  PRO A 688      -2.137  26.185 289.396  1.00217.99           C
ATOM   4400  CB  PRO A 688      -1.561  25.784 291.692  1.00217.99           C
ATOM   4401  CG  PRO A 688      -1.110  26.583 290.463  1.00217.99           C
ATOM   4402  C   PRO A 688      -3.076  23.798 291.946  1.00217.99           C
ATOM   4403  O   PRO A 688      -4.286  23.921 291.766  1.00217.99           O
ATOM   4404  N   HYP A 689      -2.457  23.100 292.859  1.00318.58           N
ATOM   4405  CD  HYP A 689      -1.026  23.205 293.008  1.00318.58           C
ATOM   4406  CA  HYP A 689      -2.958  22.287 293.903  0.40318.58           C
ATOM   4407  CB  HYP A 689      -2.478  23.061 295.109  1.00318.58           C
ATOM   4408  CG  HYP A 689      -1.027  23.298 294.573  1.00318.58           C
ATOM   4409  OE  HYP A 689      -0.531  24.561 295.021  1.00318.58           O
ATOM   4410  C   HYP A 689      -4.337  21.817 294.032  1.00318.58           C
ATOM   4411  O   HYP A 689      -5.216  22.092 293.219  1.00318.58           O
ATOM   4412  N   GLY A 690      -4.524  21.093 295.136  1.00 58.59           N
ATOM   4413  CA  GLY A 690      -5.840  20.847 295.555  0.45 58.59           C
ATOM   4414  C   GLY A 690      -6.024  21.537 296.859  1.00 58.59           C
ATOM   4415  O   GLY A 690      -5.161  21.556 297.735  1.00 58.59           O
ATOM   4416  N   PRO A 691      -7.183  22.102 296.961  1.00216.75           N
ATOM   4417  CA  PRO A 691      -7.532  22.811 298.156  0.74216.75           C
ATOM   4418  CD  PRO A 691      -7.745  22.746 295.784  1.00216.75           C
ATOM   4419  CB  PRO A 691      -8.754  23.644 297.771  1.00216.75           C
ATOM   4420  CG  PRO A 691      -8.470  23.992 296.302  1.00216.75           C
ATOM   4421  C   PRO A 691      -7.800  21.851 299.271  1.00216.75           C
ATOM   4422  O   PRO A 691      -7.803  20.639 299.052  1.00216.75           O
ATOM   4423  N   ILE A 692      -8.022  22.407 300.471  1.00262.87           N
ATOM   4424  CA  ILE A 692      -8.151  21.679 301.695  0.71262.87           C
ATOM   4425  CB  ILE A 692      -6.973  21.642 302.625  1.00262.87           C
ATOM   4426  CG1 ILE A 692      -5.838  20.711 302.198  1.00262.87           C
ATOM   4427  CG2 ILE A 692      -7.305  22.099 304.057  1.00262.87           C
ATOM   4428  CD1 ILE A 692      -4.463  21.267 302.557  1.00262.87           C
ATOM   4429  C   ILE A 692      -9.504  21.528 302.297  1.00262.87           C
ATOM   4430  O   ILE A 692     -10.369  22.390 302.151  1.00262.87           O
ATOM   4431  N   GLY A 693      -9.714  20.396 302.992  1.00 47.01           N
ATOM   4432  CA  GLY A 693     -10.958  20.176 303.657  0.61 47.01           C
ATOM   4433  C   GLY A 693     -10.906  21.008 304.899  1.00 47.01           C
ATOM   4434  O   GLY A 693      -9.919  21.702 305.140  1.00 47.01           O
ATOM   4435  N   ASN A 694     -11.964  20.966 305.737  1.00182.04           N
ATOM   4436  CA  ASN A 694     -11.960  21.828 306.883  0.28182.04           C
ATOM   4437  CB  ASN A 694     -13.186  22.758 306.938  1.00182.04           C
ATOM   4438  CG  ASN A 694     -13.231  23.561 305.643  1.00182.04           C
ATOM   4439  OD1 ASN A 694     -12.314  24.316 305.325  1.00182.04           O
ATOM   4440  ND2 ASN A 694     -14.333  23.377 304.865  1.00182.04           N
ATOM   4441  C   ASN A 694     -11.971  21.005 308.135  1.00182.04           C
ATOM   4442  O   ASN A 694     -12.173  19.793 308.112  1.00182.04           O
ATOM   4443  N   VAL A 695     -11.733  21.700 309.266  1.00140.62           N
ATOM   4444  CA  VAL A 695     -11.639  21.136 310.583  0.73140.62           C
ATOM   4445  CB  VAL A 695     -11.129  22.130 311.571  1.00140.62           C
ATOM   4446  CG1 VAL A 695      -9.698  22.517 311.161  1.00140.62           C
ATOM   4447  CG2 VAL A 695     -12.100  23.320 311.568  1.00140.62           C
ATOM   4448  C   VAL A 695     -12.981  20.670 311.042  1.00140.62           C
ATOM   4449  O   VAL A 695     -14.011  20.978 310.443  1.00140.62           O
ATOM   4450  N   GLY A 696     -12.968  19.863 312.122  1.00 61.02           N
ATOM   4451  CA  GLY A 696     -14.159  19.294 312.679  0.48 61.02           C
ATOM   4452  C   GLY A 696     -14.591  20.133 313.847  1.00 61.02           C
ATOM   4453  O   GLY A 696     -14.651  21.359 313.758  1.00 61.02           O
ATOM   4454  N   ALA A 697     -14.912  19.470 314.980  1.00219.32           N
ATOM   4455  CA  ALA A 697     -15.441  20.142 316.138  0.51219.32           C
ATOM   4456  CB  ALA A 697     -16.938  19.855 316.339  1.00219.32           C
ATOM   4457  C   ALA A 697     -14.727  19.647 317.364  1.00219.32           C
ATOM   4458  O   ALA A 697     -13.833  18.805 317.281  1.00219.32           O
ATOM   4459  N   HYP A 698     -15.081  20.195 318.508  1.00313.14           N
ATOM   4460  CD  HYP A 698     -15.928  21.343 318.661  1.00313.14           C
ATOM   4461  CA  HYP A 698     -14.572  19.832 319.784  0.85313.14           C
ATOM   4462  CB  HYP A 698     -14.362  21.165 320.516  1.00313.14           C
ATOM   4463  CG  HYP A 698     -14.822  22.129 319.367  1.00313.14           C
ATOM   4464  OE  HYP A 698     -15.270  23.395 319.857  1.00313.14           O
ATOM   4465  C   HYP A 698     -15.513  18.888 320.458  1.00313.14           C
ATOM   4466  O   HYP A 698     -16.506  18.499 319.844  1.00313.14           O
ATOM   4467  N   GLY A 699     -15.217  18.499 321.714  1.00 50.10           N
ATOM   4468  CA  GLY A 699     -16.000  17.483 322.357  0.40 50.10           C
ATOM   4469  C   GLY A 699     -16.829  18.068 323.454  1.00 50.10           C
ATOM   4470  O   GLY A 699     -17.282  19.211 323.403  1.00 50.10           O
ATOM   4471  N   ALA A 700     -17.015  17.234 324.497  1.00143.10           N
ATOM   4472  CA  ALA A 700     -17.780  17.510 325.680  0.29143.10           C
ATOM   4473  CB  ALA A 700     -18.000  16.276 326.568  1.00143.10           C
ATOM   4474  C   ALA A 700     -16.988  18.476 326.495  1.00143.10           C
ATOM   4475  O   ALA A 700     -16.296  19.345 325.964  1.00143.10           O
ATOM   4476  N   LYS A 701     -17.099  18.340 327.828  1.00194.87           N
ATOM   4477  CA  LYS A 701     -16.482  19.250 328.742  0.52194.87           C
ATOM   4478  CB  LYS A 701     -16.623  18.775 330.195  1.00194.87           C
ATOM   4479  CG  LYS A 701     -15.895  17.459 330.456  1.00194.87           C
ATOM   4480  CD  LYS A 701     -16.373  16.273 329.622  1.00194.87           C
ATOM   4481  CE  LYS A 701     -15.449  15.066 329.804  1.00194.87           C
ATOM   4482  NZ  LYS A 701     -16.062  13.844 329.242  1.00194.87           N
ATOM   4483  C   LYS A 701     -15.018  19.377 328.393  1.00194.87           C
ATOM   4484  O   LYS A 701     -14.496  20.489 328.339  1.00194.87           O
ATOM   4485  N   GLY A 702     -14.304  18.267 328.122  1.00114.53           N
ATOM   4486  CA  GLY A 702     -12.929  18.407 327.706  0.15114.53           C
ATOM   4487  C   GLY A 702     -12.038  18.451 328.904  1.00114.53           C
ATOM   4488  O   GLY A 702     -10.839  18.700 328.792  1.00114.53           O
ATOM   4489  N   ALA A 703     -12.624  18.213 330.083  1.00375.92           N
ATOM   4490  CA  ALA A 703     -11.928  18.216 331.331  0.61375.92           C
ATOM   4491  CB  ALA A 703     -10.472  18.698 331.508  1.00375.92           C
ATOM   4492  C   ALA A 703     -12.846  18.189 332.495  1.00375.92           C
ATOM   4493  O   ALA A 703     -14.061  18.258 332.331  1.00375.92           O
ATOM   4494  N   ARG A 704     -12.311  18.062 333.713  1.00191.10           N
ATOM   4495  CA  ARG A 704     -13.217  18.116 334.810  0.79191.10           C
ATOM   4496  CB  ARG A 704     -13.342  16.776 335.573  1.00191.10           C
ATOM   4497  CG  ARG A 704     -14.529  16.713 336.542  1.00191.10           C
ATOM   4498  CD  ARG A 704     -14.816  15.279 336.998  1.00191.10           C
ATOM   4499  NE  ARG A 704     -14.900  14.493 335.737  1.00191.10           N
ATOM   4500  CZ  ARG A 704     -16.018  14.572 334.959  1.00191.10           C
ATOM   4501  NH1 ARG A 704     -17.161  15.131 335.453  1.00191.10           N
ATOM   4502  NH2 ARG A 704     -15.975  14.122 333.672  1.00191.10           N
ATOM   4503  C   ARG A 704     -12.662  19.164 335.714  1.00191.10           C
ATOM   4504  O   ARG A 704     -11.464  19.440 335.692  1.00191.10           O
ATOM   4505  N   GLY A 705     -13.527  19.792 336.526  1.00 39.01           N
ATOM   4506  CA  GLY A 705     -13.081  20.908 337.305  0.79 39.01           C
ATOM   4507  C   GLY A 705      -8.652  17.682-337.311  1.00 39.01           C
ATOM   4508  O   GLY A 705      -8.609  16.497-336.983  1.00 39.01           O
ATOM   4509  N   SER A 706      -8.104  18.676-336.585  1.00264.21           N
ATOM   4510  CA  SER A 706      -7.440  18.480-335.333  0.98264.21           C
ATOM   4511  CB  SER A 706      -6.204  19.315-334.930  1.00264.21           C
ATOM   4512  OG  SER A 706      -5.162  19.161-335.880  1.00264.21           O
ATOM   4513  C   SER A 706      -8.330  17.976-334.257  1.00264.21           C
ATOM   4514  O   SER A 706      -9.507  17.726-334.504  1.00264.21           O
ATOM   4515  N   ALA A 707      -7.822  17.761-333.030  1.00245.64           N
ATOM   4516  CA  ALA A 707      -8.778  17.309-332.069  1.00245.64           C
ATOM   4517  CB  ALA A 707      -8.730  15.789-331.846  1.00245.64           C
ATOM   4518  C   ALA A 707      -8.579  17.998-330.759  1.00245.64           C
ATOM   4519  O   ALA A 707      -7.463  18.103-330.253  1.00245.64           O
ATOM   4520  N   GLY A 708      -9.699  18.475-330.173  1.00236.76           N
ATOM   4521  CA  GLY A 708      -9.667  19.070-328.867  1.00236.76           C
ATOM   4522  C   GLY A 708      -9.525  20.559-328.958  1.00236.76           C
ATOM   4523  O   GLY A 708      -9.938  21.092-329.987  1.00236.76           O
ATOM   4524  N   PRO A 709      -8.993  21.343-328.017  1.00412.65           N
ATOM   4525  CA  PRO A 709      -8.448  20.963-326.711  1.00412.65           C
ATOM   4526  CD  PRO A 709      -8.070  22.295-328.617  1.00412.65           C
ATOM   4527  CB  PRO A 709      -6.960  21.376-326.711  1.00412.65           C
ATOM   4528  CG  PRO A 709      -6.689  21.821-328.154  1.00412.65           C
ATOM   4529  C   PRO A 709      -9.223  20.754-325.409  1.00412.65           C
ATOM   4530  O   PRO A 709     -10.427  20.985-325.458  1.00412.65           O
ATOM   4531  N   HYP A 710      -8.624  20.376-324.268  1.00305.18           N
ATOM   4532  CD  HYP A 710      -7.244  19.981-324.184  1.00305.18           C
ATOM   4533  CA  HYP A 710      -9.201  20.201-322.953  1.00305.18           C
ATOM   4534  CB  HYP A 710      -8.495  18.931-322.401  1.00305.18           C
ATOM   4535  CG  HYP A 710      -7.591  18.610-323.643  1.00305.18           C
ATOM   4536  OE  HYP A 710      -6.406  17.884-323.307  1.00305.18           O
ATOM   4537  C   HYP A 710     -10.680  20.142-322.805  1.00305.18           C
ATOM   4538  O   HYP A 710     -11.369  19.535-323.622  1.00305.18           O
ATOM   4539  N   GLY A 711     -11.164  20.740-321.703  1.00 82.95           N
ATOM   4540  CA  GLY A 711     -12.559  20.770-321.406  1.00 82.95           C
ATOM   4541  C   GLY A 711     -12.688  21.633-320.199  1.00 82.95           C
ATOM   4542  O   GLY A 711     -11.707  22.181-319.698  1.00 82.95           O
ATOM   4543  N   ALA A 712     -13.924  21.755-319.695  1.00215.39           N
ATOM   4544  CA  ALA A 712     -14.200  22.617-318.590  1.00215.39           C
ATOM   4545  CB  ALA A 712     -15.711  22.818-318.375  1.00215.39           C
ATOM   4546  C   ALA A 712     -13.612  22.097-317.327  1.00215.39           C
ATOM   4547  O   ALA A 712     -13.288  20.919-317.189  1.00215.39           O
ATOM   4548  N   THR A 713     -13.462  23.036-316.370  1.00 93.16           N
ATOM   4549  CA  THR A 713     -12.920  22.772-315.073  1.00 93.16           C
ATOM   4550  CB  THR A 713     -12.808  24.035-314.262  1.00 93.16           C
ATOM   4551  OG1 THR A 713     -11.937  24.935-314.930  1.00 93.16           O
ATOM   4552  CG2 THR A 713     -12.263  23.726-312.859  1.00 93.16           C
ATOM   4553  C   THR A 713     -13.868  21.802-314.423  1.00 93.16           C
ATOM   4554  O   THR A 713     -14.928  21.501-314.967  1.00 93.16           O
ATOM   4555  N   GLY A 714     -13.495  21.275-313.240  1.00 40.58           N
ATOM   4556  CA  GLY A 714     -14.244  20.235-312.595  1.00 40.58           C
ATOM   4557  C   GLY A 714     -15.344  20.799-311.750  1.00 40.58           C
ATOM   4558  O   GLY A 714     -15.945  21.823-312.073  1.00 40.58           O
ATOM   4559  N   PHE A 715     -15.635  20.091-310.637  1.00 83.33           N
ATOM   4560  CA  PHE A 715     -16.737  20.407-309.771  0.89 83.33           C
ATOM   4561  CB  PHE A 715     -17.737  19.242-309.697  1.00 83.33           C
ATOM   4562  CG  PHE A 715     -18.460  19.242-310.996  1.00 83.33           C
ATOM   4563  CD1 PHE A 715     -17.802  18.962-312.173  1.00 83.33           C
ATOM   4564  CD2 PHE A 715     -19.807  19.521-311.031  1.00 83.33           C
ATOM   4565  CE1 PHE A 715     -18.482  18.969-313.367  1.00 83.33           C
ATOM   4566  CE2 PHE A 715     -20.491  19.526-312.224  1.00 83.33           C
ATOM   4567  CZ  PHE A 715     -19.827  19.252-313.396  1.00 83.33           C
ATOM   4568  C   PHE A 715     -16.222  20.744-308.402  1.00 83.33           C
ATOM   4569  O   PHE A 715     -15.012  20.743-308.184  1.00 83.33           O
ATOM   4570  N   HYP A 716     -17.091  21.055-307.461  1.00288.83           N
ATOM   4571  CD  HYP A 716     -18.523  21.092-307.566  1.00288.83           C
ATOM   4572  CA  HYP A 716     -16.731  21.523-306.176  1.00288.83           C
ATOM   4573  CB  HYP A 716     -17.713  22.690-305.908  1.00288.83           C
ATOM   4574  CG  HYP A 716     -18.559  22.582-307.229  1.00288.83           C
ATOM   4575  OE  HYP A 716     -17.966  23.359-308.272  1.00288.83           O
ATOM   4576  C   HYP A 716     -16.663  20.484-305.108  1.00288.83           C
ATOM   4577  O   HYP A 716     -16.826  19.301-305.405  1.00288.83           O
ATOM   4578  N   GLY A 717     -16.418  20.919-303.854  1.00 68.65           N
ATOM   4579  CA  GLY A 717     -15.968  20.002-302.854  1.00 68.65           C
ATOM   4580  C   GLY A 717     -16.715  20.253-301.576  1.00 68.65           C
ATOM   4581  O   GLY A 717     -17.650  21.050-301.520  1.00 68.65           O
ATOM   4582  N   ALA A 718     -16.285  19.544-300.509  1.00229.08           N
ATOM   4583  CA  ALA A 718     -16.896  19.567-299.207  1.00229.08           C
ATOM   4584  CB  ALA A 718     -16.303  18.494-298.277  1.00229.08           C
ATOM   4585  C   ALA A 718     -16.658  20.883-298.536  1.00229.08           C
ATOM   4586  O   ALA A 718     -15.700  21.590-298.845  1.00229.08           O
ATOM   4587  N   ALA A 719     -17.559  21.250-297.595  1.00238.05           N
ATOM   4588  CA  ALA A 719     -17.404  22.484-296.878  0.95238.05           C
ATOM   4589  CB  ALA A 719     -18.517  23.499-297.188  1.00238.05           C
ATOM   4590  C   ALA A 719     -17.457  22.208-295.421  1.00238.05           C
ATOM   4591  O   ALA A 719     -18.394  21.596-294.909  1.00238.05           O
ATOM   4592  N   GLY A 720     -16.407  22.664-294.720  1.00124.50           N
ATOM   4593  CA  GLY A 720     -16.383  22.599-293.297  1.00124.50           C
ATOM   4594  C   GLY A 720     -16.139  21.209-292.832  1.00124.50           C
ATOM   4595  O   GLY A 720     -16.049  20.259-293.608  1.00124.50           O
ATOM   4596  N   ARG A 721     -16.048  21.101-291.497  1.00999.99           N
ATOM   4597  CA  ARG A 721     -15.791  19.885-290.799  0.79999.99           C
ATOM   4598  CB  ARG A 721     -14.721  18.885-291.276  1.00999.99           C
ATOM   4599  CG  ARG A 721     -13.332  19.532-291.276  1.00999.99           C
ATOM   4600  CD  ARG A 721     -12.199  18.586-291.672  1.00999.99           C
ATOM   4601  NE  ARG A 721     -12.369  18.193-293.099  1.00999.99           N
ATOM   4602  CZ  ARG A 721     -12.386  16.870-293.435  1.00999.99           C
ATOM   4603  NH1 ARG A 721     -12.355  15.924-292.449  1.00999.99           N
ATOM   4604  NH2 ARG A 721     -12.420  16.493-294.745  1.00999.99           N
ATOM   4605  C   ARG A 721     -16.079  20.001-289.344  1.00999.99           C
ATOM   4606  O   ARG A 721     -16.583  21.025-288.888  1.00999.99           O
ATOM   4607  N   VAL A 722     -15.762  18.957-288.564  1.00 44.71           N
ATOM   4608  CA  VAL A 722     -16.035  19.024-287.160  0.81 44.71           C
ATOM   4609  CB  VAL A 722     -16.264  17.667-286.569  1.00 44.71           C
ATOM   4610  CG1 VAL A 722     -16.531  17.817-285.061  1.00 44.71           C
ATOM   4611  CG2 VAL A 722     -17.425  17.016-287.340  1.00 44.71           C
ATOM   4612  C   VAL A 722     -14.870  19.643-286.453  1.00 44.71           C
ATOM   4613  O   VAL A 722     -13.713  19.373-286.775  1.00 44.71           O
ATOM   4614  N   GLY A 723     -15.169  20.511-285.464  1.00 33.39           N
ATOM   4615  CA  GLY A 723     -14.147  21.179-284.711  0.86 33.39           C
ATOM   4616  C   GLY A 723     -13.701  20.295-283.581  1.00 33.39           C
ATOM   4617  O   GLY A 723     -14.324  19.298-283.219  1.00 33.39           O
ATOM   4618  N   PRO A 724     -12.576  20.700-283.060  1.00122.14           N
ATOM   4619  CA  PRO A 724     -11.891  20.053-281.960  0.86122.14           C
ATOM   4620  CD  PRO A 724     -11.658  21.459-283.891  1.00122.14           C
ATOM   4621  CB  PRO A 724     -10.417  20.415-282.145  1.00122.14           C
ATOM   4622  CG  PRO A 724     -10.435  21.685-283.000  1.00122.14           C
ATOM   4623  C   PRO A 724     -12.453  20.585-280.663  1.00122.14           C
ATOM   4624  O   PRO A 724     -13.455  21.298-280.715  1.00122.14           O
ATOM   4625  N   HYP A 725     -11.854  20.281-279.526  1.00296.39           N
ATOM   4626  CD  HYP A 725     -10.696  19.447-279.384  1.00296.39           C
ATOM   4627  CA  HYP A 725     -12.298  20.661-278.229  0.82296.39           C
ATOM   4628  CB  HYP A 725     -12.109  19.384-277.372  1.00296.39           C
ATOM   4629  CG  HYP A 725     -11.432  18.473-278.462  1.00296.39           C
ATOM   4630  OE  HYP A 725     -10.542  17.504-277.901  1.00296.39           O
ATOM   4631  C   HYP A 725     -11.572  21.869-277.724  1.00296.39           C
ATOM   4632  O   HYP A 725     -10.785  22.447-278.473  1.00296.39           O
ATOM   4633  N   GLY A 726     -11.806  22.259-276.452  1.00 51.16           N
ATOM   4634  CA  GLY A 726     -11.390  23.556-276.009  1.00 51.16           C
ATOM   4635  C   GLY A 726     -11.013  23.484-274.557  1.00 51.16           C
ATOM   4636  O   GLY A 726     -10.788  22.415-273.992  1.00 51.16           O
ATOM   4637  N   PRO A 727     -10.945  24.647-273.958  1.00205.66           N
ATOM   4638  CA  PRO A 727     -10.578  24.834-272.574  1.00205.66           C
ATOM   4639  CD  PRO A 727     -10.917  25.888-274.708  1.00205.66           C
ATOM   4640  CB  PRO A 727     -10.360  26.339-272.419  1.00205.66           C
ATOM   4641  CG  PRO A 727     -10.078  26.836-273.846  1.00205.66           C
ATOM   4642  C   PRO A 727     -11.663  24.387-271.656  1.00205.66           C
ATOM   4643  O   PRO A 727     -12.786  24.150-272.099  1.00205.66           O
ATOM   4644  N   SER A 728     -11.312  24.251-270.366  1.00155.36           N
ATOM   4645  CA  SER A 728     -12.226  23.863-269.340  1.00155.36           C
ATOM   4646  CB  SER A 728     -11.714  23.107-268.094  1.00155.36           C
ATOM   4647  OG  SER A 728     -11.021  24.015-267.247  1.00155.36           O
ATOM   4648  C   SER A 728     -13.403  24.729-269.099  1.00155.36           C
ATOM   4649  O   SER A 728     -14.547  24.357-269.359  1.00155.36           O
ATOM   4650  N   GLY A 729     -13.111  25.942-268.605  1.00110.63           N
ATOM   4651  CA  GLY A 729     -14.113  26.857-268.160  1.00110.63           C
ATOM   4652  C   GLY A 729     -13.595  27.256-266.820  1.00110.63           C
ATOM   4653  O   GLY A 729     -12.419  27.042-266.529  1.00110.63           O
ATOM   4654  N   ASN A 730     -14.434  27.835-265.948  1.00258.86           N
ATOM   4655  CA  ASN A 730     -13.905  28.172-264.661  1.00258.86           C
ATOM   4656  CB  ASN A 730     -14.195  29.610-264.210  1.00258.86           C
ATOM   4657  CG  ASN A 730     -13.465  29.823-262.891  1.00258.86           C
ATOM   4658  OD1 ASN A 730     -12.235  29.829-262.846  1.00258.86           O
ATOM   4659  ND2 ASN A 730     -14.236  29.998-261.785  1.00258.86           N
ATOM   4660  C   ASN A 730     -14.552  27.251-263.672  1.00258.86           C
ATOM   4661  O   ASN A 730     -15.625  26.706-263.927  1.00258.86           O
ATOM   4662  N   ALA A 731     -13.889  27.039-262.520  1.00210.43           N
ATOM   4663  CA  ALA A 731     -14.409  26.170-261.504  1.00210.43           C
ATOM   4664  CB  ALA A 731     -13.423  25.914-260.349  1.00210.43           C
ATOM   4665  C   ALA A 731     -15.615  26.842-260.909  1.00210.43           C
ATOM   4666  O   ALA A 731     -15.802  28.047-261.062  1.00210.43           O
ATOM   4667  N   GLY A 732     -16.480  26.059-260.228  1.00 73.64           N
ATOM   4668  CA  GLY A 732     -17.692  26.590-259.664  1.00 73.64           C
ATOM   4669  C   GLY A 732     -17.440  27.081-258.258  1.00 73.64           C
ATOM   4670  O   GLY A 732     -16.305  27.153-257.788  1.00 73.64           O
ATOM   4671  N   PRO A 733     -18.523  27.427-257.594  1.00219.00           N
ATOM   4672  CA  PRO A 733     -18.551  28.022-256.271  0.89219.00           C
ATOM   4673  CD  PRO A 733     -19.850  27.318-258.181  1.00219.00           C
ATOM   4674  CB  PRO A 733     -20.010  28.449-256.073  1.00219.00           C
ATOM   4675  CG  PRO A 733     -20.811  27.527-257.003  1.00219.00           C
ATOM   4676  C   PRO A 733     -18.069  27.250-255.057  1.00219.00           C
ATOM   4677  O   PRO A 733     -17.631  27.962-254.156  1.00219.00           O
ATOM   4678  N   HYP A 734     -18.087  25.955-254.876  1.00327.86           N
ATOM   4679  CD  HYP A 734     -18.364  24.977-255.883  1.00327.86           C
ATOM   4680  CA  HYP A 734     -17.664  25.312-253.671  0.89327.86           C
ATOM   4681  CB  HYP A 734     -16.462  24.556-254.168  1.00327.86           C
ATOM   4682  CG  HYP A 734     -17.121  24.080-255.525  1.00327.86           C
ATOM   4683  OE  HYP A 734     -16.140  24.163-256.561  1.00327.86           O
ATOM   4684  C   HYP A 734     -18.752  24.438-253.116  1.00327.86           C
ATOM   4685  O   HYP A 734     -19.863  24.456-253.646  1.00327.86           O
ATOM   4686  N   GLY A 735     -18.451  23.669-252.044  1.00 47.62           N
ATOM   4687  CA  GLY A 735     -19.472  22.983-251.296  0.86 47.62           C
ATOM   4688  C   GLY A 735     -19.842  23.821-250.090  1.00 47.62           C
ATOM   4689  O   GLY A 735     -19.122  24.737-249.695  1.00 47.62           O
ATOM   4690  N   PRO A 736     -20.985  23.501-249.522  1.00301.29           N
ATOM   4691  CA  PRO A 736     -21.589  24.148-248.362  0.93301.29           C
ATOM   4692  CD  PRO A 736     -21.925  22.652-250.236  1.00301.29           C
ATOM   4693  CB  PRO A 736     -22.975  23.508-248.255  1.00301.29           C
ATOM   4694  CG  PRO A 736     -23.297  23.042-249.682  1.00301.29           C
ATOM   4695  C   PRO A 736     -20.954  24.156-246.988  1.00301.29           C
ATOM   4696  O   PRO A 736     -20.747  25.255-246.471  1.00301.29           O
ATOM   4697  N   HYP A 737     -20.615  23.044-246.387  1.00335.06           N
ATOM   4698  CD  HYP A 737     -20.433  21.811-247.105  1.00335.06           C
ATOM   4699  CA  HYP A 737     -20.173  22.917-245.026  0.79335.06           C
ATOM   4700  CB  HYP A 737     -18.734  22.538-245.306  1.00335.06           C
ATOM   4701  CG  HYP A 737     -19.092  21.435-246.383  1.00335.06           C
ATOM   4702  OE  HYP A 737     -18.061  21.243-247.355  1.00335.06           O
ATOM   4703  C   HYP A 737     -20.920  21.808-244.337  1.00335.06           C
ATOM   4704  O   HYP A 737     -21.904  21.300-244.876  1.00335.06           O
ATOM   4705  N   GLY A 738     -20.471  21.406-243.133  1.00 56.91           N
ATOM   4706  CA  GLY A 738     -20.726  20.050-242.745  0.79 56.91           C
ATOM   4707  C   GLY A 738     -21.487  20.037-241.452  1.00 56.91           C
ATOM   4708  O   GLY A 738     -21.716  21.050-240.792  1.00 56.91           O
ATOM   4709  N   PRO A 739     -21.870  18.834-241.124  1.00314.86           N
ATOM   4710  CA  PRO A 739     -22.624  18.564-239.930  1.00314.86           C
ATOM   4711  CD  PRO A 739     -22.359  17.980-242.193  1.00314.86           C
ATOM   4712  CB  PRO A 739     -23.410  17.268-240.143  1.00314.86           C
ATOM   4713  CG  PRO A 739     -22.844  16.719-241.465  1.00314.86           C
ATOM   4714  C   PRO A 739     -22.529  19.079-238.527  1.00314.86           C
ATOM   4715  O   PRO A 739     -23.286  19.988-238.189  1.00314.86           O
ATOM   4716  N   ALA A 740     -21.605  18.535-237.716  1.00322.20           N
ATOM   4717  CA  ALA A 740     -21.488  18.865-236.322  0.93322.20           C
ATOM   4718  CB  ALA A 740     -22.825  19.176-235.617  1.00322.20           C
ATOM   4719  C   ALA A 740     -20.962  17.600-235.734  1.00322.20           C
ATOM   4720  O   ALA A 740     -21.035  16.550-236.370  1.00322.20           O
ATOM   4721  N   GLY A 741     -20.414  17.640-234.510  1.00106.28           N
ATOM   4722  CA  GLY A 741     -19.925  16.412-233.961  1.00106.28           C
ATOM   4723  C   GLY A 741     -20.736  16.148-232.738  1.00106.28           C
ATOM   4724  O   GLY A 741     -21.371  17.053-232.201  1.00106.28           O
ATOM   4725  N   LYS A 742     -20.753  14.885-232.268  1.00329.06           N
ATOM   4726  CA  LYS A 742     -21.528  14.621-231.096  0.89329.06           C
ATOM   4727  CB  LYS A 742     -22.887  13.962-231.397  1.00329.06           C
ATOM   4728  CG  LYS A 742     -23.787  13.879-230.164  1.00329.06           C
ATOM   4729  CD  LYS A 742     -25.263  13.640-230.497  1.00329.06           C
ATOM   4730  CE  LYS A 742     -25.889  14.821-231.247  1.00329.06           C
ATOM   4731  NZ  LYS A 742     -27.354  14.650-231.366  1.00329.06           N
ATOM   4732  C   LYS A 742     -20.735  13.754-230.181  1.00329.06           C
ATOM   4733  O   LYS A 742     -19.960  12.909-230.624  1.00329.06           O
ATOM   4734  N   GLU A 743     -20.892  13.992-228.863  1.00385.64           N
ATOM   4735  CA  GLU A 743     -20.236  13.203-227.863  0.79385.64           C
ATOM   4736  CB  GLU A 743     -20.424  11.676-227.751  1.00385.64           C
ATOM   4737  CG  GLU A 743     -19.677  10.869-228.814  1.00385.64           C
ATOM   4738  CD  GLU A 743     -20.004   9.400-228.592  1.00385.64           C
ATOM   4739  OE1 GLU A 743     -21.186   9.024-228.811  1.00385.64           O
ATOM   4740  OE2 GLU A 743     -19.081   8.636-228.202  1.00385.64           O
ATOM   4741  C   GLU A 743     -19.100  13.840-227.142  1.00385.64           C
ATOM   4742  O   GLU A 743     -18.615  14.907-227.517  1.00385.64           O
ATOM   4743  N   GLY A 744     -18.659  13.171-226.061  1.00 76.05           N
ATOM   4744  CA  GLY A 744     -17.582  13.655-225.255  0.79 76.05           C
ATOM   4745  C   GLY A 744     -17.281  12.566-224.281  1.00 76.05           C
ATOM   4746  O   GLY A 744     -17.553  11.397-224.549  1.00 76.05           O
ATOM   4747  N   GLY A 745     -16.705  12.916-223.117  1.00 63.85           N
ATOM   4748  CA  GLY A 745     -16.381  11.891-222.171  1.00 63.85           C
ATOM   4749  C   GLY A 745     -16.832  12.332-220.816  1.00 63.85           C
ATOM   4750  O   GLY A 745     -17.423  13.397-220.651  1.00 63.85           O
ATOM   4751  N   LYS A 746     -16.555  11.476-219.811  1.00306.93           N
ATOM   4752  CA  LYS A 746     -16.902  11.726-218.445  0.79306.93           C
ATOM   4753  CB  LYS A 746     -17.647  10.678-217.592  1.00306.93           C
ATOM   4754  CG  LYS A 746     -19.129  10.511-217.947  1.00306.93           C
ATOM   4755  CD  LYS A 746     -19.410   9.840-219.293  1.00306.93           C
ATOM   4756  CE  LYS A 746     -20.912   9.655-219.535  1.00306.93           C
ATOM   4757  NZ  LYS A 746     -21.159   8.930-220.801  1.00306.93           N
ATOM   4758  C   LYS A 746     -16.124  12.797-217.742  1.00306.93           C
ATOM   4759  O   LYS A 746     -15.055  13.197-218.199  1.00306.93           O
ATOM   4760  N   GLY A 747     -16.663  13.319-216.618  1.00 53.96           N
ATOM   4761  CA  GLY A 747     -15.973  14.349-215.888  0.79 53.96           C
ATOM   4762  C   GLY A 747     -15.087  13.712-214.857  1.00 53.96           C
ATOM   4763  O   GLY A 747     -15.300  12.574-214.441  1.00 53.96           O
ATOM   4764  N   PRO A 748     -14.081  14.444-214.449  1.00114.08           N
ATOM   4765  CA  PRO A 748     -13.141  13.972-213.457  1.00114.08           C
ATOM   4766  CD  PRO A 748     -13.501  15.465-215.306  1.00114.08           C
ATOM   4767  CB  PRO A 748     -11.836  14.711-213.759  1.00114.08           C
ATOM   4768  CG  PRO A 748     -12.279  15.966-214.525  1.00114.08           C
ATOM   4769  C   PRO A 748     -13.667  14.302-212.092  1.00114.08           C
ATOM   4770  O   PRO A 748     -14.671  15.004-211.986  1.00114.08           O
ATOM   4771  N   ARG A 749     -12.998  13.778-211.044  1.00999.99           N
ATOM   4772  CA  ARG A 749     -13.368  14.032-209.682  1.00999.99           C
ATOM   4773  CB  ARG A 749     -14.023  12.932-208.812  1.00999.99           C
ATOM   4774  CG  ARG A 749     -13.166  11.683-208.534  1.00999.99           C
ATOM   4775  CD  ARG A 749     -12.626  10.956-209.773  1.00999.99           C
ATOM   4776  NE  ARG A 749     -12.182   9.596-209.337  1.00999.99           N
ATOM   4777  CZ  ARG A 749     -11.671   8.700-210.234  1.00999.99           C
ATOM   4778  NH1 ARG A 749     -11.459   9.061-211.533  1.00999.99           N
ATOM   4779  NH2 ARG A 749     -11.376   7.427-209.833  1.00999.99           N
ATOM   4780  C   ARG A 749     -12.679  15.191-209.025  1.00999.99           C
ATOM   4781  O   ARG A 749     -11.712  15.718-209.574  1.00999.99           O
ATOM   4782  N   GLY A 750     -13.141  15.638-207.833  1.00 84.23           N
ATOM   4783  CA  GLY A 750     -12.503  16.799-207.271  1.00 84.23           C
ATOM   4784  C   GLY A 750     -12.555  16.806-205.764  1.00 84.23           C
ATOM   4785  O   GLY A 750     -12.518  15.769-205.105  1.00 84.23           O
ATOM   4786  N   GLU A 751     -12.636  18.045-205.223  1.00299.90           N
ATOM   4787  CA  GLU A 751     -12.616  18.449-203.833  1.00299.90           C
ATOM   4788  CB  GLU A 751     -13.644  19.557-203.544  1.00299.90           C
ATOM   4789  CG  GLU A 751     -13.659  20.010-202.083  1.00299.90           C
ATOM   4790  CD  GLU A 751     -12.328  20.671-201.760  1.00299.90           C
ATOM   4791  OE1 GLU A 751     -11.721  21.269-202.688  1.00299.90           O
ATOM   4792  OE2 GLU A 751     -11.901  20.585-200.577  1.00299.90           O
ATOM   4793  C   GLU A 751     -12.896  17.347-202.854  1.00299.90           C
ATOM   4794  O   GLU A 751     -13.783  16.516-203.040  1.00299.90           O
ATOM   4795  N   THR A 752     -12.106  17.357-201.753  1.00173.74           N
ATOM   4796  CA  THR A 752     -12.232  16.424-200.667  1.00173.74           C
ATOM   4797  CB  THR A 752     -11.343  15.201-200.603  1.00173.74           C
ATOM   4798  OG1 THR A 752     -11.434  14.484-201.825  1.00173.74           O
ATOM   4799  CG2 THR A 752     -11.789  14.282-199.454  1.00173.74           C
ATOM   4800  C   THR A 752     -12.841  17.016-199.426  1.00173.74           C
ATOM   4801  O   THR A 752     -12.666  18.207-199.171  1.00173.74           O
ATOM   4802  N   GLY A 753     -13.580  16.227-198.613  1.00 55.50           N
ATOM   4803  CA  GLY A 753     -14.248  16.833-197.490  1.00 55.50           C
ATOM   4804  C   GLY A 753     -13.649  16.404-196.189  1.00 55.50           C
ATOM   4805  O   GLY A 753     -13.506  15.223-195.876  1.00 55.50           O
ATOM   4806  N   PRO A 754     -13.307  17.417-195.438  1.00234.07           N
ATOM   4807  CA  PRO A 754     -12.722  17.161-194.154  1.00234.07           C
ATOM   4808  CD  PRO A 754     -12.524  18.451-196.105  1.00234.07           C
ATOM   4809  CB  PRO A 754     -11.388  17.889-194.036  1.00234.07           C
ATOM   4810  CG  PRO A 754     -11.603  19.052-195.021  1.00234.07           C
ATOM   4811  C   PRO A 754     -13.516  16.622-193.008  1.00234.07           C
ATOM   4812  O   PRO A 754     -14.665  17.040-192.872  1.00234.07           O
ATOM   4813  N   ALA A 755     -12.936  15.694-192.215  1.00259.45           N
ATOM   4814  CA  ALA A 755     -13.534  15.200-190.997  1.00259.45           C
ATOM   4815  CB  ALA A 755     -14.527  16.155-190.303  1.00259.45           C
ATOM   4816  C   ALA A 755     -14.272  13.930-191.219  1.00259.45           C
ATOM   4817  O   ALA A 755     -14.296  13.360-192.310  1.00259.45           O
ATOM   4818  N   GLY A 756     -14.880  13.460-190.115  1.00 89.39           N
ATOM   4819  CA  GLY A 756     -15.688  12.283-190.092  0.79 89.39           C
ATOM   4820  C   GLY A 756     -16.780  12.586-189.096  1.00 89.39           C
ATOM   4821  O   GLY A 756     -16.688  13.565-188.357  1.00 89.39           O
ATOM   4822  N   ARG A 757     -17.847  11.759-189.044  1.00999.99           N
ATOM   4823  CA  ARG A 757     -18.944  12.012-188.137  0.92999.99           C
ATOM   4824  CB  ARG A 757     -20.302  11.540-188.700  1.00999.99           C
ATOM   4825  CG  ARG A 757     -20.708  12.359-189.928  1.00999.99           C
ATOM   4826  CD  ARG A 757     -20.832  13.844-189.585  1.00999.99           C
ATOM   4827  NE  ARG A 757     -20.853  14.646-190.840  1.00999.99           N
ATOM   4828  CZ  ARG A 757     -21.171  15.971-190.777  1.00999.99           C
ATOM   4829  NH1 ARG A 757     -21.750  16.475-189.646  1.00999.99           N
ATOM   4830  NH2 ARG A 757     -20.885  16.795-191.826  1.00999.99           N
ATOM   4831  C   ARG A 757     -18.685  11.291-186.850  1.00999.99           C
ATOM   4832  O   ARG A 757     -17.922  10.328-186.790  1.00999.99           O
ATOM   4833  N   HYP A 758     -19.314  11.774-185.810  1.00295.50           N
ATOM   4834  CD  HYP A 758     -20.091  12.976-185.820  1.00295.50           C
ATOM   4835  CA  HYP A 758     -19.214  11.284-184.479  1.00295.50           C
ATOM   4836  CB  HYP A 758     -19.061  12.570-183.626  1.00295.50           C
ATOM   4837  CG  HYP A 758     -19.163  13.628-184.792  1.00295.50           C
ATOM   4838  OE  HYP A 758     -19.645  14.902-184.357  1.00295.50           O
ATOM   4839  C   HYP A 758     -20.326  10.356-184.133  1.00295.50           C
ATOM   4840  O   HYP A 758     -21.429  10.575-184.631  1.00295.50           O
ATOM   4841  N   GLY A 759     -20.102   9.306-183.301  1.00120.64           N
ATOM   4842  CA  GLY A 759     -18.848   8.912-182.697  0.79120.64           C
ATOM   4843  C   GLY A 759     -19.278   8.270-181.413  1.00120.64           C
ATOM   4844  O   GLY A 759     -20.390   8.515-180.947  1.00120.64           O
ATOM   4845  N   GLU A 760     -18.426   7.433-180.790  1.00266.86           N
ATOM   4846  CA  GLU A 760     -18.875   6.779-179.592  0.79266.86           C
ATOM   4847  CB  GLU A 760     -19.254   5.309-179.842  1.00266.86           C
ATOM   4848  CG  GLU A 760     -18.135   4.489-180.482  1.00266.86           C
ATOM   4849  CD  GLU A 760     -18.708   3.126-180.846  1.00266.86           C
ATOM   4850  OE1 GLU A 760     -19.718   2.718-180.212  1.00266.86           O
ATOM   4851  OE2 GLU A 760     -18.148   2.479-181.770  1.00266.86           O
ATOM   4852  C   GLU A 760     -17.818   6.887-178.546  1.00266.86           C
ATOM   4853  O   GLU A 760     -16.667   7.213-178.827  1.00266.86           O
ATOM   4854  N   VAL A 761     -18.220   6.626-177.286  1.00174.83           N
ATOM   4855  CA  VAL A 761     -17.346   6.816-176.167  0.79174.83           C
ATOM   4856  CB  VAL A 761     -17.971   7.651-175.089  1.00174.83           C
ATOM   4857  CG1 VAL A 761     -16.984   8.074-173.993  1.00174.83           C
ATOM   4858  CG2 VAL A 761     -19.282   8.331-175.510  1.00174.83           C
ATOM   4859  C   VAL A 761     -17.097   5.480-175.555  1.00174.83           C
ATOM   4860  O   VAL A 761     -17.677   4.475-175.960  1.00174.83           O
ATOM   4861  N   GLY A 762     -16.190   5.447-174.560  1.00 27.32           N
ATOM   4862  CA  GLY A 762     -15.864   4.214-173.911  1.00 27.32           C
ATOM   4863  C   GLY A 762     -16.879   3.939-172.852  1.00 27.32           C
ATOM   4864  O   GLY A 762     -17.786   4.719-172.562  1.00 27.32           O
ATOM   4865  N   PRO A 763     -16.682   2.782-172.292  1.00109.42           N
ATOM   4866  CA  PRO A 763     -17.474   2.203-171.240  0.89109.42           C
ATOM   4867  CD  PRO A 763     -15.560   1.950-172.676  1.00109.42           C
ATOM   4868  CB  PRO A 763     -16.904   0.794-171.072  1.00109.42           C
ATOM   4869  CG  PRO A 763     -15.446   0.928-171.544  1.00109.42           C
ATOM   4870  C   PRO A 763     -17.256   3.021-170.008  1.00109.42           C
ATOM   4871  O   PRO A 763     -16.277   3.763-169.939  1.00109.42           O
ATOM   4872  N   PRO A 764     -18.168   2.930-169.079  1.00 92.91           N
ATOM   4873  CA  PRO A 764     -18.111   3.641-167.829  0.82 92.91           C
ATOM   4874  CD  PRO A 764     -19.437   2.257-169.290  1.00 92.91           C
ATOM   4875  CB  PRO A 764     -19.517   3.494-167.236  1.00 92.91           C
ATOM   4876  CG  PRO A 764     -20.070   2.218-167.891  1.00 92.91           C
ATOM   4877  C   PRO A 764     -17.056   2.950-167.023  1.00 92.91           C
ATOM   4878  O   PRO A 764     -16.714   1.815-167.350  1.00 92.91           O
ATOM   4879  N   GLY A 765     -16.508   3.618-165.986  1.00 29.55           N
ATOM   4880  CA  GLY A 765     -15.445   3.029-165.223  1.00 29.55           C
ATOM   4881  C   GLY A 765     -16.005   2.226-164.088  1.00 29.55           C
ATOM   4882  O   GLY A 765     -17.209   2.167-163.844  1.00 29.55           O
ATOM   4883  N   PRO A 766     -15.084   1.597-163.402  1.00211.32           N
ATOM   4884  CA  PRO A 766     -15.412   0.772-162.264  1.00211.32           C
ATOM   4885  CD  PRO A 766     -13.932   1.070-164.120  1.00211.32           C
ATOM   4886  CB  PRO A 766     -14.122   0.007-161.969  1.00211.32           C
ATOM   4887  CG  PRO A 766     -13.505  -0.193-163.359  1.00211.32           C
ATOM   4888  C   PRO A 766     -15.858   1.548-161.064  1.00211.32           C
ATOM   4889  O   PRO A 766     -15.464   2.701-160.902  1.00211.32           O
ATOM   4890  N   HYP A 767     -16.685   0.879-160.288  1.00316.67           N
ATOM   4891  CD  HYP A 767     -17.098  -0.459-160.635  1.00316.67           C
ATOM   4892  CA  HYP A 767     -17.254   1.216-159.021  0.86316.67           C
ATOM   4893  CB  HYP A 767     -16.712   0.101-158.159  1.00316.67           C
ATOM   4894  CG  HYP A 767     -16.985  -1.046-159.187  1.00316.67           C
ATOM   4895  OE  HYP A 767     -18.152  -1.801-158.848  1.00316.67           O
ATOM   4896  C   HYP A 767     -17.163   2.556-158.361  1.00316.67           C
ATOM   4897  O   HYP A 767     -16.863   3.564-158.999  1.00316.67           O
ATOM   4898  N   GLY A 768     -17.430   2.564-157.036  1.00 56.82           N
ATOM   4899  CA  GLY A 768     -17.138   3.708-156.227  1.00 56.82           C
ATOM   4900  C   GLY A 768     -16.820   3.240-154.831  1.00 56.82           C
ATOM   4901  O   GLY A 768     -17.383   2.267-154.329  1.00 56.82           O
ATOM   4902  N   PRO A 769     -15.903   3.943-154.217  1.00237.99           N
ATOM   4903  CA  PRO A 769     -15.464   3.638-152.863  1.00237.99           C
ATOM   4904  CD  PRO A 769     -14.823   4.496-155.021  1.00237.99           C
ATOM   4905  CB  PRO A 769     -14.113   4.343-152.736  1.00237.99           C
ATOM   4906  CG  PRO A 769     -13.562   4.335-154.171  1.00237.99           C
ATOM   4907  C   PRO A 769     -16.433   4.104-151.818  1.00237.99           C
ATOM   4908  O   PRO A 769     -17.316   4.903-152.118  1.00237.99           O
ATOM   4909  N   ALA A 770     -16.274   3.567-150.588  1.00194.67           N
ATOM   4910  CA  ALA A 770     -17.092   3.903-149.454  1.00194.67           C
ATOM   4911  CB  ALA A 770     -17.232   2.733-148.467  1.00194.67           C
ATOM   4912  C   ALA A 770     -16.446   5.046-148.729  1.00194.67           C
ATOM   4913  O   ALA A 770     -15.263   5.323-148.915  1.00194.67           O
ATOM   4914  N   GLY A 771     -17.231   5.752-147.887  1.00 70.35           N
ATOM   4915  CA  GLY A 771     -16.714   6.869-147.148  1.00 70.35           C
ATOM   4916  C   GLY A 771     -16.388   6.430-145.753  1.00 70.35           C
ATOM   4917  O   GLY A 771     -16.177   5.249-145.482  1.00 70.35           O
ATOM   4918  N   GLU A 772     -16.352   7.411-144.825  1.00228.15           N
ATOM   4919  CA  GLU A 772     -16.004   7.178-143.452  0.95228.15           C
ATOM   4920  CB  GLU A 772     -15.830   8.461-142.611  1.00228.15           C
ATOM   4921  CG  GLU A 772     -14.705   9.387-143.079  1.00228.15           C
ATOM   4922  CD  GLU A 772     -15.133  10.015-144.396  1.00228.15           C
ATOM   4923  OE1 GLU A 772     -16.232  10.631-144.422  1.00228.15           O
ATOM   4924  OE2 GLU A 772     -14.372   9.888-145.394  1.00228.15           O
ATOM   4925  C   GLU A 772     -17.102   6.422-142.766  1.00228.15           C
ATOM   4926  O   GLU A 772     -18.235   6.372-143.243  1.00228.15           O
ATOM   4927  N   LYS A 773     -16.761   5.789-141.622  1.00336.27           N
ATOM   4928  CA  LYS A 773     -17.726   5.093-140.816  0.95336.27           C
ATOM   4929  CB  LYS A 773     -17.628   3.615-140.350  1.00336.27           C
ATOM   4930  CG  LYS A 773     -17.215   2.561-141.382  1.00336.27           C
ATOM   4931  CD  LYS A 773     -15.704   2.438-141.589  1.00336.27           C
ATOM   4932  CE  LYS A 773     -15.346   1.232-142.458  1.00336.27           C
ATOM   4933  NZ  LYS A 773     -15.953   1.379-143.799  1.00336.27           N
ATOM   4934  C   LYS A 773     -18.528   5.950-139.889  1.00336.27           C
ATOM   4935  O   LYS A 773     -18.554   7.173-140.012  1.00336.27           O
ATOM   4936  N   GLY A 774     -19.219   5.291-138.932  1.00 57.36           N
ATOM   4937  CA  GLY A 774     -20.064   5.959-137.979  0.79 57.36           C
ATOM   4938  C   GLY A 774     -19.222   6.486-136.854  1.00 57.36           C
ATOM   4939  O   GLY A 774     -17.997   6.382-136.867  1.00 57.36           O
ATOM   4940  N   SER A 775     -19.896   7.073-135.840  1.00235.40           N
ATOM   4941  CA  SER A 775     -19.245   7.675-134.710  0.87235.40           C
ATOM   4942  CB  SER A 775     -18.678   9.111-134.839  1.00235.40           C
ATOM   4943  OG  SER A 775     -19.742  10.044-134.960  1.00235.40           O
ATOM   4944  C   SER A 775     -19.654   7.130-133.365  1.00235.40           C
ATOM   4945  O   SER A 775     -20.566   6.306-133.318  1.00235.40           O
ATOM   4946  N   HYP A 776     -19.043   7.502-132.257  1.00321.82           N
ATOM   4947  CD  HYP A 776     -17.842   8.282-132.150  1.00321.82           C
ATOM   4948  CA  HYP A 776     -19.415   7.056-130.958  0.79321.82           C
ATOM   4949  CB  HYP A 776     -18.062   6.728-130.277  1.00321.82           C
ATOM   4950  CG  HYP A 776     -17.103   7.137-131.460  1.00321.82           C
ATOM   4951  OE  HYP A 776     -16.913   6.045-132.361  1.00321.82           O
ATOM   4952  C   HYP A 776     -20.273   8.135-130.303  1.00321.82           C
ATOM   4953  O   HYP A 776     -20.148   9.269-130.764  1.00321.82           O
ATOM   4954  N   GLY A 777     -21.152   7.907-129.268  1.00 84.76           N
ATOM   4955  CA  GLY A 777     -21.473   6.669-128.592  0.79 84.76           C
ATOM   4956  C   GLY A 777     -22.744   6.848-127.751  1.00 84.76           C
ATOM   4957  O   GLY A 777     -23.113   7.971-127.410  1.00 84.76           O
ATOM   4958  N   ALA A 778     -23.444   5.723-127.413  1.00124.53           N
ATOM   4959  CA  ALA A 778     -24.736   5.694-126.732  0.79124.53           C
ATOM   4960  CB  ALA A 778     -25.381   4.296-126.812  1.00124.53           C
ATOM   4961  C   ALA A 778     -24.805   6.115-125.277  1.00124.53           C
ATOM   4962  O   ALA A 778     -25.647   6.952-124.956  1.00124.53           O
ATOM   4963  N   ASP A 779     -23.955   5.575-124.368  1.00361.83           N
ATOM   4964  CA  ASP A 779     -24.061   5.820-122.935  0.79361.83           C
ATOM   4965  CB  ASP A 779     -25.092   6.771-122.288  1.00361.83           C
ATOM   4966  CG  ASP A 779     -24.743   8.199-122.689  1.00361.83           C
ATOM   4967  OD1 ASP A 779     -23.589   8.423-123.141  1.00361.83           O
ATOM   4968  OD2 ASP A 779     -25.631   9.083-122.555  1.00361.83           O
ATOM   4969  C   ASP A 779     -23.415   4.759-122.105  1.00361.83           C
ATOM   4970  O   ASP A 779     -23.185   3.651-122.587  1.00361.83           O
ATOM   4971  N   GLY A 780     -23.086   5.060-120.833  1.00 73.72           N
ATOM   4972  CA  GLY A 780     -22.456   4.054-120.025  0.79 73.72           C
ATOM   4973  C   GLY A 780     -23.528   3.373-119.238  1.00 73.72           C
ATOM   4974  O   GLY A 780     -24.407   4.011-118.659  1.00 73.72           O
ATOM   4975  N   PRO A 781     -23.472   2.070-119.230  1.00145.24           N
ATOM   4976  CA  PRO A 781     -24.419   1.269-118.501  0.79145.24           C
ATOM   4977  CD  PRO A 781     -22.810   1.320-120.282  1.00145.24           C
ATOM   4978  CB  PRO A 781     -24.434  -0.085-119.217  1.00145.24           C
ATOM   4979  CG  PRO A 781     -23.075  -0.147-119.917  1.00145.24           C
ATOM   4980  C   PRO A 781     -23.892   1.209-117.103  1.00145.24           C
ATOM   4981  O   PRO A 781     -22.819   1.758-116.863  1.00145.24           O
ATOM   4982  N   ALA A 782     -24.613   0.564-116.158  1.00241.71           N
ATOM   4983  CA  ALA A 782     -24.115   0.531-114.811  0.79241.71           C
ATOM   4984  CB  ALA A 782     -25.022   1.279-113.818  1.00241.71           C
ATOM   4985  C   ALA A 782     -24.016  -0.882-114.331  1.00241.71           C
ATOM   4986  O   ALA A 782     -24.849  -1.728-114.654  1.00241.71           O
ATOM   4987  N   GLY A 783     -22.952  -1.163-113.551  1.00 86.38           N
ATOM   4988  CA  GLY A 783     -22.775  -2.452-112.947  0.79 86.38           C
ATOM   4989  C   GLY A 783     -23.371  -2.320-111.581  1.00 86.38           C
ATOM   4990  O   GLY A 783     -24.032  -1.322-111.298  1.00 86.38           O
ATOM   4991  N   ALA A 784     -23.168  -3.304-110.682  1.00231.16           N
ATOM   4992  CA  ALA A 784     -23.780  -3.114-109.400  1.00231.16           C
ATOM   4993  CB  ALA A 784     -25.046  -3.962-109.189  1.00231.16           C
ATOM   4994  C   ALA A 784     -22.863  -3.493-108.288  1.00231.16           C
ATOM   4995  O   ALA A 784     -22.203  -4.530-108.307  1.00231.16           O
ATOM   4996  N   HYP A 785     -22.792  -2.606-107.331  1.00359.04           N
ATOM   4997  CD  HYP A 785     -23.330  -1.282-107.389  1.00359.04           C
ATOM   4998  CA  HYP A 785     -22.209  -2.827-106.064  0.79359.04           C
ATOM   4999  CB  HYP A 785     -23.379  -2.581-105.137  1.00359.04           C
ATOM   5000  CG  HYP A 785     -23.974  -1.368-105.960  1.00359.04           C
ATOM   5001  OE  HYP A 785     -23.996  -0.108-105.285  1.00359.04           O
ATOM   5002  C   HYP A 785     -21.034  -1.989-105.725  1.00359.04           C
ATOM   5003  O   HYP A 785     -20.859  -0.898-106.264  1.00359.04           O
ATOM   5004  N   GLY A 786     -20.206  -2.543-104.818  1.00 54.62           N
ATOM   5005  CA  GLY A 786     -19.053  -1.867-104.327  0.86 54.62           C
ATOM   5006  C   GLY A 786     -18.580  -2.633-103.133  1.00 54.62           C
ATOM   5007  O   GLY A 786     -18.733  -3.852-103.059  1.00 54.62           O
ATOM   5008  N   THR A 787     -17.973  -1.917-102.169  1.00136.73           N
ATOM   5009  CA  THR A 787     -17.452  -2.525-100.979  1.00136.73           C
ATOM   5010  CB  THR A 787     -15.950  -2.529-100.995  1.00136.73           C
ATOM   5011  OG1 THR A 787     -15.432  -3.134 -99.820  1.00136.73           O
ATOM   5012  CG2 THR A 787     -15.463  -1.075-101.126  1.00136.73           C
ATOM   5013  C   THR A 787     -17.938  -1.683 -99.822  1.00136.73           C
ATOM   5014  O   THR A 787     -18.359  -0.543-100.008  1.00136.73           O
ATOM   5015  N   PRO A 788     -17.918  -2.240 -98.635  1.00262.76           N
ATOM   5016  CA  PRO A 788     -18.417  -1.569 -97.456  0.93262.76           C
ATOM   5017  CD  PRO A 788     -18.088  -3.678 -98.516  1.00262.76           C
ATOM   5018  CB  PRO A 788     -19.101  -2.624 -96.589  1.00262.76           C
ATOM   5019  CG  PRO A 788     -18.383  -3.914 -97.023  1.00262.76           C
ATOM   5020  C   PRO A 788     -18.113  -0.237 -96.831  1.00262.76           C
ATOM   5021  O   PRO A 788     -18.949   0.660 -96.930  1.00262.76           O
ATOM   5022  N   GLY A 789     -16.926  -0.058 -96.206  1.00111.55           N
ATOM   5023  CA  GLY A 789     -16.660   1.207 -95.572  0.79111.55           C
ATOM   5024  C   GLY A 789     -16.027   1.003 -94.214  1.00111.55           C
ATOM   5025  O   GLY A 789     -15.841  -0.109 -93.723  1.00111.55           O
ATOM   5026  N   PRO A 790     -15.705   2.138 -93.630  1.00303.58           N
ATOM   5027  CA  PRO A 790     -15.073   2.227 -92.325  1.00303.58           C
ATOM   5028  CD  PRO A 790     -15.161   3.165 -94.507  1.00303.58           C
ATOM   5029  CB  PRO A 790     -13.996   3.308 -92.398  1.00303.58           C
ATOM   5030  CG  PRO A 790     -14.471   4.175 -93.577  1.00303.58           C
ATOM   5031  C   PRO A 790     -15.488   1.709 -90.964  1.00303.58           C
ATOM   5032  O   PRO A 790     -14.631   1.162 -90.273  1.00303.58           O
ATOM   5033  N   GLN A 791     -16.764   1.853 -90.549  1.00259.12           N
ATOM   5034  CA  GLN A 791     -17.231   1.336 -89.279  0.92259.12           C
ATOM   5035  CB  GLN A 791     -16.758  -0.119 -89.094  1.00259.12           C
ATOM   5036  CG  GLN A 791     -17.363  -0.833 -87.887  1.00259.12           C
ATOM   5037  CD  GLN A 791     -16.668  -2.180 -87.762  1.00259.12           C
ATOM   5038  OE1 GLN A 791     -16.393  -2.848 -88.758  1.00259.12           O
ATOM   5039  NE2 GLN A 791     -16.352  -2.579 -86.501  1.00259.12           N
ATOM   5040  C   GLN A 791     -16.778   2.131 -88.074  1.00259.12           C
ATOM   5041  O   GLN A 791     -17.033   1.719 -86.943  1.00259.12           O
ATOM   5042  N   GLY A 792     -16.125   3.297 -88.243  1.00128.26           N
ATOM   5043  CA  GLY A 792     -15.878   4.144 -87.094  0.79128.26           C
ATOM   5044  C   GLY A 792     -14.740   3.673 -86.245  1.00128.26           C
ATOM   5045  O   GLY A 792     -14.027   2.722 -86.566  1.00128.26           O
ATOM   5046  N   ILE A 793     -14.579   4.387 -85.105  1.00 98.27           N
ATOM   5047  CA  ILE A 793     -13.546   4.178 -84.130  1.00 98.27           C
ATOM   5048  CB  ILE A 793     -12.644   5.365 -84.035  1.00 98.27           C
ATOM   5049  CG1 ILE A 793     -12.033   5.619 -85.424  1.00 98.27           C
ATOM   5050  CG2 ILE A 793     -11.606   5.107 -82.930  1.00 98.27           C
ATOM   5051  CD1 ILE A 793     -11.370   6.989 -85.544  1.00 98.27           C
ATOM   5052  C   ILE A 793     -14.244   4.013 -82.820  1.00 98.27           C
ATOM   5053  O   ILE A 793     -15.302   4.602 -82.605  1.00 98.27           O
ATOM   5054  N   ALA A 794     -13.686   3.191 -81.911  1.00298.11           N
ATOM   5055  CA  ALA A 794     -14.339   3.016 -80.651  1.00298.11           C
ATOM   5056  CB  ALA A 794     -14.332   1.688 -79.870  1.00298.11           C
ATOM   5057  C   ALA A 794     -14.613   4.279 -79.918  1.00298.11           C
ATOM   5058  O   ALA A 794     -13.801   5.202 -79.932  1.00298.11           O
ATOM   5059  N   GLY A 795     -15.784   4.370 -79.266  1.00128.19           N
ATOM   5060  CA  GLY A 795     -16.085   5.599 -78.613  1.00128.19           C
ATOM   5061  C   GLY A 795     -17.082   5.354 -77.531  1.00128.19           C
ATOM   5062  O   GLY A 795     -18.192   4.898 -77.801  1.00128.19           O
ATOM   5063  N   GLN A 796     -16.712   5.673 -76.268  1.00209.29           N
[truncated: 5,989,548 more chars]
