# Supplementary material for: Devising Bone Molecular Models at the Nanoscale: From Usual Mineralized Collagen Fibrils to the First Bone Fibers Including Hydroxyapatite in the Extra-Fibrillar Volume
Source: Materials (Basel). 2022 Mar 19;15(6):2274. doi: 10.3390/ma15062274 (PMC8955169; doi:10.3390/ma15062274)
Supplement: Supplementary file 1 [file materials-15-02274-s001.zip › Supplementary_Materials/3-Bone_Fiber/2_Translate/README.txt]

Translating the center of the model to the origin of the Cartesian system using VMD

Written by Amadeus Alcântara
amadeus.alcantara@gmail.com

CITE: 

Devising Bone Molecular Models at the Nanoscale: From Usual
Mineralized Collagen Fibrils to the First Bone Fibers including
Hydroxyapatite in the Extra-Fibrillar Volume

Amadeus C. S. de Alcântara, Levi C. Felix, Douglas S. Galvão, Paulo Sollero, Munir S. Skaf

Materials MDPI 2022
--------------------------------------------------------------------

Inputs: CLG_Fiber_aligned

	- CLG_Fiber_aligned.pdb	
	
Outputs: Translated aligned CLG Fiber  

	- CLG_Fiber_translated_aligned.pdb
	
--------------------------------------------------------------------
Step by step:

0:	Be sure you have a fortran compiler.

1:	Compile translatebox.f90 from terminal:

		$ gfortran -o run translatebox.f90

2:	Run translatebox.f90 from terminal:

		$ ./run ../1_Align/CLG_Fiber_aligned.pdb CLG_Fiber_translated_aligned.pdb
