# Supplementary material for: Devising Bone Molecular Models at the Nanoscale: From Usual Mineralized Collagen Fibrils to the First Bone Fibers Including Hydroxyapatite in the Extra-Fibrillar Volume
Source: Materials (Basel). 2022 Mar 19;15(6):2274. doi: 10.3390/ma15062274 (PMC8955169; doi:10.3390/ma15062274)
Supplement: Supplementary file 1 [file materials-15-02274-s001.zip › Supplementary_Materials/3-Bone_Fiber/2_Translate/translatebox.f90]

! Author: Rodrigo Leandro Silveira
! Institute of Chemistry
! State University of Campinas
! rodrigolsilveira@gmail.com
! January 12th, 2010

program translate_to_origin

implicit none


real              :: x,y,z,xmax,ymax,zmax,xmin,ymin,zmin,xc,yc,zc
integer           :: ioerror
character(len=6)  :: type_atom
character(len=15) :: string
character(len=500):: pdbfile,output,dummy1,dummy2,line

write(*,'(/a)')'---------------------------------'
write(*,'(a)') '          TRANSLATE BOX          '
write(*,'(a/)')'---------------------------------'

if(iargc() == 0)then
  write(*,*)'Usage:'
  write(*,*)'translatebox <pdbfile> <output>'
  write(*,*)
  stop
endif

call getarg(1,pdbfile)
call getarg(2,output)


! Open the pdb file
open(10,file=trim(pdbfile),status='old',action='read',iostat=ioerror)
if(ioerror /= 0) then
  write(*,'(/a/)')'ERROR: invalid pdb file.'
  stop
endif

! Open the output file
open(20,file=trim(output),status='replace',action='write',iostat=ioerror)
if(ioerror /= 0) then
  write(*,'(/a/)')'ERROR: invalid output file.'
  stop
endif

write(*,'(/a,a)')'PDB file: ',trim(pdbfile)
write(*,'(a,a/)')'Output file: ',trim(output)
write(*,'(a)',advance='no')'Translating to origin...'

! Format to read pdb file
string='(A6,24X,3F8.3)'

! Detect coordinate section of pdb file
do 
  read(10,string,iostat=ioerror)type_atom
  if(ioerror /= 0)then
    write(*,'(/a/)')'ERROR: invalid pdb file.'
  endif
  if(type_atom == 'ATOM' .or. type_atom == 'HETATM') then
    backspace(10)
    exit
  endif
enddo

! Initial values of max and min coordinates
read(10,string)type_atom,x,y,z
backspace(10)

xmax = x
ymax = y
zmax = z
xmin = x
ymin = y
zmin = z

! Look for max and min coordinates
do
  read(10,'(A6)')type_atom
  if(type_atom == 'ATOM' .or. type_atom == 'HETATM') then
    backspace(10)
    read(10,string)type_atom,x,y,z
    if(x > xmax) xmax = x
    if(y > ymax) ymax = y
    if(z > zmax) zmax = z
    if(x < xmin) xmin = x
    if(y < ymin) ymin = y
    if(z < zmin) zmin = z
  endif

  if(type_atom == 'END')exit

enddo


! Calculate de CellOrigin
xc = ( xmax + xmin )/2.
yc = ( ymax + ymin )/2.
zc = ( zmax + zmin )/2.

rewind(10)

do
  read(10,'(a)',iostat=ioerror)line
  if(ioerror /= 0)exit
  if(line(1:4) == 'ATOM' .or. line(1:6) == 'HETATM')then
    read(line,'(a30,3f8.3,a)')dummy1,x,y,z,dummy2
    write(20,'(a30,3f8.3,a)')dummy1,x-xc,y-yc,z-zc,trim(dummy2)
  endif
enddo

write(20,'(a)')'END'

write(*,'(a/)')' Done'

end
