# Supplementary material for: Devising Bone Molecular Models at the Nanoscale: From Usual Mineralized Collagen Fibrils to the First Bone Fibers Including Hydroxyapatite in the Extra-Fibrillar Volume
Source: Materials (Basel). 2022 Mar 19;15(6):2274. doi: 10.3390/ma15062274 (PMC8955169; doi:10.3390/ma15062274)
Supplement: Supplementary file 1 [file materials-15-02274-s001.zip › Supplementary_Materials/3-Bone_Fiber/3_Chains_CLG_Fiber/separate_chains_CLG_Fiber.tcl]

# SEPARATE CHAINS/SEGMENTS 
# THESE PDB WILL BE USED BY PSFGEN

# read PDB
mol new ../2_Translate/CLG_Fiber_translated_aligned.pdb

# select chains !!!Note index value in VMD starts from 0, not 1!!!
set chainA1 [atomselect top "chain A and index < 20220"] 
set chainB1 [atomselect top "chain B and index < 20220"]
set chainC1 [atomselect top "chain C and index < 20220"]
set chainA2 [atomselect top "chain A and index >= 20220 and index < 40440"] 
set chainB2 [atomselect top "chain B and index >= 20220 and index < 40440"]
set chainC2 [atomselect top "chain C and index >= 20220 and index < 40440"]
set chainA3 [atomselect top "chain A and index >= 40440 and index < 60660"] 
set chainB3 [atomselect top "chain B and index >= 40440 and index < 60660"]
set chainC3 [atomselect top "chain C and index >= 40440 and index < 60660"]
set chainA4 [atomselect top "chain A and index >= 60660 and index < 80880"] 
set chainB4 [atomselect top "chain B and index >= 60660 and index < 80880"]
set chainC4 [atomselect top "chain C and index >= 60660 and index < 80880"]
# index >=60660 only would also work for the last 3

# write PDB file with separated chains
$chainA1 writepdb chainA1.pdb
$chainB1 writepdb chainB1.pdb
$chainC1 writepdb chainC1.pdb
$chainA2 writepdb chainA2.pdb
$chainB2 writepdb chainB2.pdb
$chainC2 writepdb chainC2.pdb
$chainA3 writepdb chainA3.pdb
$chainB3 writepdb chainB3.pdb
$chainC3 writepdb chainC3.pdb
$chainA4 writepdb chainA4.pdb
$chainB4 writepdb chainB4.pdb
$chainC4 writepdb chainC4.pdb
