# Supplementary material for: Devising Bone Molecular Models at the Nanoscale: From Usual Mineralized Collagen Fibrils to the First Bone Fibers Including Hydroxyapatite in the Extra-Fibrillar Volume
Source: Materials (Basel). 2022 Mar 19;15(6):2274. doi: 10.3390/ma15062274 (PMC8955169; doi:10.3390/ma15062274)
Supplement: Supplementary file 1 [file materials-15-02274-s001.zip › Supplementary_Materials/3-Bone_Fiber/4_H_atoms/psfgen.log]

PSFGEN 2.0 from NAMD 2.14 for Linux-x86_64-multicore
psfgen) reading topology file ../FF/top_all36_prot.rtf

psfgen) >>>>>>>>CHARMM36 All-Hydrogen Topology File for Proteins <<<<<<
psfgen) >>>>> Includes phi, psi cross term map (CMAP) correction <<<<<<<
psfgen) >>>>>>>>>>>>>>>>>>>>>>>>>> May 2011 <<<<<<<<<<<<<<<<<<<<<<<<<<<<
psfgen)  All comments to the CHARMM web site: www.charmm.org
psfgen)              parameter set discussion forum
psfgen) 
psfgen) Created by CHARMM version 36 1
psfgen) cross-term entries present in topology definitions
psfgen) reading topology file ../FF/toppar_all36_prot_modify_res.str

psfgen)  Toppar file for various modified residues and patches, including
psfgen)  patches to covalently link residues to ions to work the the 
psfgen)  additive C36 protein force field
psfgen) 
psfgen) reading topology from stream file
psfgen)  Toppar file protein modifications
psfgen) 
psfgen) Created by CHARMM version 36 1
psfgen) skipping parameters in stream file
psfgen) reading topology file ../FF/toppar_water_ions_namd.str

psfgen)  Toplogy and parameter information for water and ions.
psfgen) 
psfgen) reading topology from stream file
psfgen)  Topology for water and ions
psfgen) 
psfgen) Created by CHARMM version 31 1
psfgen) skipping parameters in stream file
psfgen)  Parameters for water and ions
psfgen) 
psfgen) skipping parameters in stream file
psfgen)  NBFix between carboxylate and sodium
psfgen) 
psfgen) aliasing residue HYP atom OD1 to OE
psfgen) aliasing residue ILE atom CD1 to CD
psfgen) aliasing residue HIS to HSE
psfgen) building segment CHA1
psfgen) reading residues from pdb file ../3_Chains_CLG_Fiber/chainA1.pdb
psfgen) extracted 1057 residues from pdb file
Info: generating structure...
psfgen) Info: skipping improper N-C-CA-HN at beginning of segment.
psfgen) Info: skipping cross-term C-N-CA-C-N-CA-C-N at beginning of segment.
psfgen) Info: skipping conformation C-N-CA-C at beginning of segment.
psfgen) Info: skipping conformation C-CA-N-HN at beginning of segment.
psfgen) Info: skipping bond C-N at end of segment.
psfgen) Info: skipping improper C-CA-N-O at end of segment.
psfgen) Info: skipping cross-term C-N-CA-C-N-CA-C-N at end of segment.
psfgen) Info: skipping conformation CA-C-N-CA at end of segment.
psfgen) Info: skipping conformation N-CA-C-O at end of segment.
psfgen) Info: skipping conformation N-CA-C-N at end of segment.
segment complete.
psfgen) reading coordinates from pdb file ../3_Chains_CLG_Fiber/chainA1.pdb for segment CHA1
psfgen) Warning: failed to set coordinate for atom O	 ALA:1057	  CHA1
psfgen) Warning: failed to set coordinate for atom OXT	 ALA:1057	  CHA1
psfgen) regenerating all angles
psfgen) regenerating all dihedrals
psfgen) Info: guessing coordinates for 6317 atoms (2 non-hydrogen)
psfgen) Warning: failed to guess coordinate due to bad angle CB CA HA
psfgen) Warning: failed to guess coordinate due to bad angle OE CG HG
psfgen) Warning: failed to guess coordinate due to bad angle N CD HD1
psfgen) Warning: failed to guess coordinate due to bad angle CB CA HA
psfgen) Warning: failed to guess coordinate due to bad angle N CD HD1
psfgen) Warning: failed to guess coordinate due to bad angle CB CA HA
psfgen) Warning: failed to guess coordinate due to bad angle CB CA HA
psfgen) Warning: failed to guess coordinate due to bad angle N CD HD1
psfgen) Warning: failed to guess coordinate due to bad angle N CD HD1
psfgen) Warning: failed to guess coordinate due to bad angle CB CA HA
psfgen) Warning: failed to guess coordinate due to bad angle OE CG HG
psfgen) Warning: failed to guess coordinate due to bad angle CB CA HA
psfgen) Warning: failed to guess coordinate due to bad angle N CD HD1
psfgen) Warning: failed to guess coordinate due to bad angle OE CG HG
psfgen) Warning: failed to guess coordinate due to bad angle N CD HD1
psfgen) Warning: failed to guess coordinate due to bad angle CB CA HA
psfgen) Warning: failed to guess coordinate due to bad angle N CD HD1
psfgen) Warning: failed to guess coordinate due to bad angle OE CG HG
psfgen) Warning: failed to guess coordinate due to bad angle N CD HD1
psfgen) Warning: failed to guess coordinate due to bad angle CB CA HA
psfgen) Warning: failed to guess coordinate due to bad angle CB CA HA
psfgen) Warning: failed to guess coordinate due to bad angle CB CA HA
psfgen) Warning: failed to guess coordinate due to bad angle CB CA HA
psfgen) Warning: failed to guess coordinate due to bad angle OE CG HG
psfgen) Warning: failed to guess coordinate due to bad angle N CD HD1
psfgen) Warning: failed to guess coordinate due to bad angle OE CG HG
psfgen) Warning: failed to guess coordinate due to bad angle CB CA HA
psfgen) Warning: failed to guess coordinate due to bad angle CB CA HA
psfgen) Warning: failed to guess coordinate due to bad angle OE CG HG
psfgen) Warning: failed to guess coordinate due to bad angle CB CA HA
psfgen) Warning: failed to guess coordinate due to bad angle OE CG HG
psfgen) Warning: failed to guess coordinate due to bad angle N CD HD1
psfgen) Warning: failed to guess coordinate due to bad angle N CD HD1
psfgen) Warning: failed to guess coordinate due to bad angle OE CG HG
psfgen) Warning: failed to guess coordinate due to bad angle N CD HD1
psfgen) Warning: failed to guess coordinate due to bad angle N CD HD1
psfgen) Warning: failed to guess coordinate due to bad angle OE CG HG
psfgen) Warning: failed to guess coordinate due to bad angle CB CA HA
psfgen) Warning: failed to guess coordinate due to bad angle OE CG HG
psfgen) Warning: failed to guess coordinate due to bad angle OE CG HG
psfgen) Warning: failed to guess coordinate due to bad angle N CD HD1
psfgen) Warning: failed to guess coordinate due to bad angle OE CG HG
psfgen) Warning: failed to guess coordinate due to bad angle N CD HD1
psfgen) Warning: failed to guess coordinate due to bad angle N CD HD1
psfgen) Warning: failed to guess coordinate due to bad angle OE CG HG
psfgen) Warning: failed to guess coordinate due to bad angle CB CA HA
psfgen) Warning: failed to guess coordinate due to bad angle OE CG HG
psfgen) Warning: failed to guess coordinate due to bad angle CB CA HA
psfgen) Warning: failed to guess coordinate due to bad angle CB CA HA
psfgen) Warning: failed to guess coordinate due to bad angle OE CG HG
psfgen) Warning: failed to guess coordinate due to bad angle N CD HD1
psfgen) Warning: failed to guess coordinate due to bad angle CB CA HA
psfgen) Warning: failed to guess coordinate due to bad angle OE CG HG
psfgen) Warning: failed to guess coordinate due to bad angle N CD HD1
psfgen) Warning: failed to guess coordinate due to bad angle N CD HD1
psfgen) Warning: failed to guess coordinate due to bad angle OE CG HG
psfgen) Warning: failed to guess coordinate due to bad angle CB CA HA
psfgen) Warning: failed to guess coordinate due to bad angle OE CG HG
psfgen) Warning: failed to guess coordinate due to bad angle N CD HD1
psfgen) Warning: failed to guess coordinate due to bad angle N CD HD1
psfgen) Warning: failed to guess coordinate due to bad angle OE CG HG
psfgen) Warning: failed to guess coordinate due to bad angle OE CG HG
psfgen) Warning: failed to guess coordinate due to bad angle N CD HD1
psfgen) Warning: failed to guess coordinate due to bad angle N CD HD1
psfgen) Warning: failed to guess coordinate due to bad angle OE CG HG
psfgen) Warning: failed to guess coordinate due to bad angle N CD HD1
psfgen) Warning: failed to guess coordinate due to bad angle N CD HD1
psfgen) Warning: failed to guess coordinate due to bad angle N CD HD1
psfgen) Warning: failed to guess coordinate due to bad angle CB CA HA
psfgen) Warning: failed to guess coordinate due to bad angle N CD HD1
psfgen) Warning: failed to guess coordinate due to bad angle CB CA HA
psfgen) Warning: failed to guess coordinate due to bad angle OE CG HG
psfgen) Warning: failed to guess coordinate due to bad angle N CD HD1
psfgen) Warning: failed to guess coordinate due to bad angle CB CA HA
psfgen) Warning: failed to guess coordinate due to bad angle N CD HD1
psfgen) Warning: failed to guess coordinate due to bad angle CB CA HA
psfgen) Warning: failed to guess coordinate due to bad angle CB CA HA
psfgen) Warning: failed to guess coordinate due to bad angle OE CG HG
psfgen) Warning: failed to guess coordinate due to bad angle N CD HD1
psfgen) Warning: failed to guess coordinate due to bad angle CB CA HA
psfgen) Warning: failed to guess coordinate due to bad angle OE CG HG
psfgen) Warning: failed to guess coordinate due to bad angle CB CA HA
psfgen) Warning: failed to guess coordinate due to bad angle OE CG HG
psfgen) Warning: failed to guess coordinate due to bad angle N CD HD1
psfgen) Warning: failed to guess coordinate due to bad angle OE CG HG
psfgen) Warning: failed to guess coordinate due to bad angle N CD HD1
psfgen) Warning: failed to guess coordinate due to bad angle CB CA HA
psfgen) Warning: failed to guess coordinate due to bad angle OE CG HG
psfgen) Warning: failed to guess coordinate due to bad angle N CD HD1
psfgen) Warning: failed to guess coordinate due to bad angle CB CA HA
psfgen) Warning: failed to guess coordinate due to bad angle CB CA HA
psfgen) Warning: failed to guess coordinate due to bad angle OE CG HG
psfgen) Warning: failed to guess coordinate due to bad angle N CD HD1
psfgen) Warning: failed to guess coordinate due to bad angle CB CA HA
psfgen) Warning: failed to guess coordinate due to bad angle OE CG HG
psfgen) Warning: failed to guess coordinate due to bad angle N CD HD1
psfgen) Warning: failed to guess coordinate due to bad angle N CD HD1
psfgen) Warning: failed to guess coordinate due to bad angle CB CA HA
psfgen) Warning: failed to guess coordinate due to bad angle OE CG HG
psfgen) Warning: failed to guess coordinate due to bad angle CB CA HA
psfgen) Warning: failed to guess coordinate due to bad angle N CD HD1
psfgen) Warning: failed to guess coordinate due to bad angle N CD HD1
psfgen) Warning: failed to guess coordinate due to bad angle N CD HD1
psfgen) Warning: failed to guess coordinate due to bad angle OE CG HG
psfgen) Warning: failed to guess coordinate due to bad angle CB CA HA
psfgen) Warning: failed to guess coordinate due to bad angle CB CA HA
psfgen) Warning: failed to guess coordinate due to bad angle CB CA HA
psfgen) Warning: failed to guess coordinate due to bad angle CB CA HA
psfgen) Warning: failed to guess coordinate due to bad angle CB CA HA
psfgen) Warning: failed to guess coordinate due to bad angle OE CG HG
psfgen) Warning: failed to guess coordinate due to bad angle CB CA HA
psfgen) Warning: failed to guess coordinate due to bad angle CB CA HA
psfgen) Warning: failed to guess coordinate due to bad angle OE CG HG
psfgen) Warning: poorly guessed coordinates for 436 atoms (2 non-hydrogen):
psfgen) Warning: poorly guessed coordinate for atom HT1	 GLN:1	  CHA1
psfgen) Warning: poorly guessed coordinate for atom HT2	 GLN:1	  CHA1
psfgen) Warning: poorly guessed coordinate for atom HT3	 GLN:1	  CHA1
psfgen) Warning: poorly guessed coordinate for atom HB1	 HYP:29	  CHA1
psfgen) Warning: poorly guessed coordinate for atom HB2	 HYP:29	  CHA1
psfgen) Warning: poorly guessed coordinate for atom HE	 HYP:29	  CHA1
psfgen) Warning: poorly guessed coordinate for atom HA	 HYP:32	  CHA1
psfgen) Warning: poorly guessed coordinate for atom HB1	 HYP:32	  CHA1
psfgen) Warning: poorly guessed coordinate for atom HB2	 HYP:32	  CHA1
psfgen) Warning: poorly guessed coordinate for atom HE	 HYP:32	  CHA1
psfgen) Warning: poorly guessed coordinate for atom HB1	 HYP:35	  CHA1
psfgen) Warning: poorly guessed coordinate for atom HB2	 HYP:35	  CHA1
psfgen) Warning: poorly guessed coordinate for atom HG	 HYP:35	  CHA1
psfgen) Warning: poorly guessed coordinate for atom HE	 HYP:35	  CHA1
psfgen) Warning: poorly guessed coordinate for atom HD1	 HYP:44	  CHA1
psfgen) Warning: poorly guessed coordinate for atom HA	 HYP:44	  CHA1
psfgen) Warning: poorly guessed coordinate for atom HB1	 HYP:44	  CHA1
psfgen) Warning: poorly guessed coordinate for atom HB2	 HYP:44	  CHA1
psfgen) Warning: poorly guessed coordinate for atom HE	 HYP:44	  CHA1
psfgen) Warning: poorly guessed coordinate for atom HD1	 HYP:47	  CHA1
psfgen) Warning: poorly guessed coordinate for atom HA	 HYP:47	  CHA1
psfgen) Warning: poorly guessed coordinate for atom HB1	 HYP:47	  CHA1
psfgen) Warning: poorly guessed coordinate for atom HB2	 HYP:47	  CHA1
psfgen) Warning: poorly guessed coordinate for atom HE	 HYP:47	  CHA1
psfgen) Warning: poorly guessed coordinate for atom HA	 HYP:50	  CHA1
psfgen) Warning: poorly guessed coordinate for atom HB1	 HYP:50	  CHA1
psfgen) Warning: poorly guessed coordinate for atom HB2	 HYP:50	  CHA1
psfgen) Warning: poorly guessed coordinate for atom HE	 HYP:50	  CHA1
psfgen) Warning: poorly guessed coordinate for atom HD1	 HYP:65	  CHA1
psfgen) Warning: poorly guessed coordinate for atom HB1	 HYP:65	  CHA1
psfgen) Warning: poorly guessed coordinate for atom HB2	 HYP:65	  CHA1
psfgen) Warning: poorly guessed coordinate for atom HE	 HYP:65	  CHA1
psfgen) Warning: poorly guessed coordinate for atom HD1	 HYP:80	  CHA1
psfgen) Warning: poorly guessed coordinate for atom HA	 HYP:80	  CHA1
psfgen) Warning: poorly guessed coordinate for atom HB1	 HYP:80	  CHA1
psfgen) Warning: poorly guessed coordinate for atom HB2	 HYP:80	  CHA1
psfgen) Warning: poorly guessed coordinate for atom HG	 HYP:80	  CHA1
psfgen) Warning: poorly guessed coordinate for atom HE	 HYP:80	  CHA1
psfgen) Warning: poorly guessed coordinate for atom HA	 HYP:86	  CHA1
psfgen) Warning: poorly guessed coordinate for atom HB1	 HYP:86	  CHA1
psfgen) Warning: poorly guessed coordinate for atom HB2	 HYP:86	  CHA1
psfgen) Warning: poorly guessed coordinate for atom HE	 HYP:86	  CHA1
psfgen) Warning: poorly guessed coordinate for atom HD1	 HYP:95	  CHA1
psfgen) Warning: poorly guessed coordinate for atom HB1	 HYP:95	  CHA1
psfgen) Warning: poorly guessed coordinate for atom HB2	 HYP:95	  CHA1
psfgen) Warning: poorly guessed coordinate for atom HG	 HYP:95	  CHA1
psfgen) Warning: poorly guessed coordinate for atom HE	 HYP:95	  CHA1
psfgen) Warning: poorly guessed coordinate for atom HD1	 HYP:101	  CHA1
psfgen) Warning: poorly guessed coordinate for atom HA	 HYP:101	  CHA1
psfgen) Warning: poorly guessed coordinate for atom HB1	 HYP:101	  CHA1
psfgen) Warning: poorly guessed coordinate for atom HB2	 HYP:101	  CHA1
psfgen) Warning: poorly guessed coordinate for atom HE	 HYP:101	  CHA1
psfgen) Warning: poorly guessed coordinate for atom HD1	 HYP:128	  CHA1
psfgen) Warning: poorly guessed coordinate for atom HB1	 HYP:128	  CHA1
psfgen) Warning: poorly guessed coordinate for atom HB2	 HYP:128	  CHA1
psfgen) Warning: poorly guessed coordinate for atom HG	 HYP:128	  CHA1
psfgen) Warning: poorly guessed coordinate for atom HE	 HYP:128	  CHA1
psfgen) Warning: poorly guessed coordinate for atom HB1	 HYP:131	  CHA1
psfgen) Warning: poorly guessed coordinate for atom HB2	 HYP:131	  CHA1
psfgen) Warning: poorly guessed coordinate for atom HE	 HYP:131	  CHA1
psfgen) Warning: poorly guessed coordinate for atom HD1	 HYP:137	  CHA1
psfgen) Warning: poorly guessed coordinate for atom HA	 HYP:137	  CHA1
psfgen) Warning: poorly guessed coordinate for atom HB1	 HYP:137	  CHA1
psfgen) Warning: poorly guessed coordinate for atom HB2	 HYP:137	  CHA1
psfgen) Warning: poorly guessed coordinate for atom HE	 HYP:137	  CHA1
psfgen) Warning: poorly guessed coordinate for atom HB1	 HYP:146	  CHA1
psfgen) Warning: poorly guessed coordinate for atom HB2	 HYP:146	  CHA1
psfgen) Warning: poorly guessed coordinate for atom HE	 HYP:146	  CHA1
psfgen) Warning: poorly guessed coordinate for atom HA	 HYP:152	  CHA1
psfgen) Warning: poorly guessed coordinate for atom HB1	 HYP:152	  CHA1
psfgen) Warning: poorly guessed coordinate for atom HB2	 HYP:152	  CHA1
psfgen) Warning: poorly guessed coordinate for atom HE	 HYP:152	  CHA1
psfgen) Warning: poorly guessed coordinate for atom HA	 HYP:173	  CHA1
psfgen) Warning: poorly guessed coordinate for atom HB1	 HYP:173	  CHA1
psfgen) Warning: poorly guessed coordinate for atom HB2	 HYP:173	  CHA1
psfgen) Warning: poorly guessed coordinate for atom HE	 HYP:173	  CHA1
psfgen) Warning: poorly guessed coordinate for atom HA	 HYP:182	  CHA1
psfgen) Warning: poorly guessed coordinate for atom HB1	 HYP:182	  CHA1
psfgen) Warning: poorly guessed coordinate for atom HB2	 HYP:182	  CHA1
psfgen) Warning: poorly guessed coordinate for atom HG	 HYP:182	  CHA1
psfgen) Warning: poorly guessed coordinate for atom HE	 HYP:182	  CHA1
psfgen) Warning: poorly guessed coordinate for atom HD1	 HYP:185	  CHA1
psfgen) Warning: poorly guessed coordinate for atom HB1	 HYP:185	  CHA1
psfgen) Warning: poorly guessed coordinate for atom HB2	 HYP:185	  CHA1
psfgen) Warning: poorly guessed coordinate for atom HG	 HYP:185	  CHA1
psfgen) Warning: poorly guessed coordinate for atom HE	 HYP:185	  CHA1
psfgen) Warning: poorly guessed coordinate for atom HA	 HYP:212	  CHA1
psfgen) Warning: poorly guessed coordinate for atom HB1	 HYP:212	  CHA1
psfgen) Warning: poorly guessed coordinate for atom HB2	 HYP:212	  CHA1
psfgen) Warning: poorly guessed coordinate for atom HE	 HYP:212	  CHA1
psfgen) Warning: poorly guessed coordinate for atom HB1	 HYP:215	  CHA1
psfgen) Warning: poorly guessed coordinate for atom HB2	 HYP:215	  CHA1
psfgen) Warning: poorly guessed coordinate for atom HE	 HYP:215	  CHA1
psfgen) Warning: poorly guessed coordinate for atom HA	 HYP:227	  CHA1
psfgen) Warning: poorly guessed coordinate for atom HB1	 HYP:227	  CHA1
psfgen) Warning: poorly guessed coordinate for atom HB2	 HYP:227	  CHA1
psfgen) Warning: poorly guessed coordinate for atom HG	 HYP:227	  CHA1
psfgen) Warning: poorly guessed coordinate for atom HE	 HYP:227	  CHA1
psfgen) Warning: poorly guessed coordinate for atom HB1	 HYP:233	  CHA1
psfgen) Warning: poorly guessed coordinate for atom HB2	 HYP:233	  CHA1
psfgen) Warning: poorly guessed coordinate for atom HE	 HYP:233	  CHA1
psfgen) Warning: poorly guessed coordinate for atom HA	 HYP:242	  CHA1
psfgen) Warning: poorly guessed coordinate for atom HB1	 HYP:242	  CHA1
psfgen) Warning: poorly guessed coordinate for atom HB2	 HYP:242	  CHA1
psfgen) Warning: poorly guessed coordinate for atom HG	 HYP:242	  CHA1
psfgen) Warning: poorly guessed coordinate for atom HE	 HYP:242	  CHA1
psfgen) Warning: poorly guessed coordinate for atom HD1	 HYP:248	  CHA1
psfgen) Warning: poorly guessed coordinate for atom HB1	 HYP:248	  CHA1
psfgen) Warning: poorly guessed coordinate for atom HB2	 HYP:248	  CHA1
psfgen) Warning: poorly guessed coordinate for atom HE	 HYP:248	  CHA1
psfgen) Warning: poorly guessed coordinate for atom HD1	 HYP:251	  CHA1
psfgen) Warning: poorly guessed coordinate for atom HB1	 HYP:251	  CHA1
psfgen) Warning: poorly guessed coordinate for atom HB2	 HYP:251	  CHA1
psfgen) Warning: poorly guessed coordinate for atom HG	 HYP:251	  CHA1
psfgen) Warning: poorly guessed coordinate for atom HE	 HYP:251	  CHA1
psfgen) Warning: poorly guessed coordinate for atom HB1	 HYP:266	  CHA1
psfgen) Warning: poorly guessed coordinate for atom HB2	 HYP:266	  CHA1
psfgen) Warning: poorly guessed coordinate for atom HE	 HYP:266	  CHA1
psfgen) Warning: poorly guessed coordinate for atom HD1	 HYP:275	  CHA1
psfgen) Warning: poorly guessed coordinate for atom HB1	 HYP:275	  CHA1
psfgen) Warning: poorly guessed coordinate for atom HB2	 HYP:275	  CHA1
psfgen) Warning: poorly guessed coordinate for atom HE	 HYP:275	  CHA1
psfgen) Warning: poorly guessed coordinate for atom HB1	 HYP:278	  CHA1
psfgen) Warning: poorly guessed coordinate for atom HB2	 HYP:278	  CHA1
psfgen) Warning: poorly guessed coordinate for atom HE	 HYP:278	  CHA1
psfgen) Warning: poorly guessed coordinate for atom HD1	 HYP:290	  CHA1
psfgen) Warning: poorly guessed coordinate for atom HB1	 HYP:290	  CHA1
psfgen) Warning: poorly guessed coordinate for atom HB2	 HYP:290	  CHA1
psfgen) Warning: poorly guessed coordinate for atom HG	 HYP:290	  CHA1
psfgen) Warning: poorly guessed coordinate for atom HE	 HYP:290	  CHA1
psfgen) Warning: poorly guessed coordinate for atom HA	 HYP:299	  CHA1
psfgen) Warning: poorly guessed coordinate for atom HB1	 HYP:299	  CHA1
psfgen) Warning: poorly guessed coordinate for atom HB2	 HYP:299	  CHA1
psfgen) Warning: poorly guessed coordinate for atom HE	 HYP:299	  CHA1
psfgen) Warning: poorly guessed coordinate for atom HB1	 HYP:314	  CHA1
psfgen) Warning: poorly guessed coordinate for atom HB2	 HYP:314	  CHA1
psfgen) Warning: poorly guessed coordinate for atom HG	 HYP:314	  CHA1
psfgen) Warning: poorly guessed coordinate for atom HE	 HYP:314	  CHA1
psfgen) Warning: poorly guessed coordinate for atom HB1	 HYP:320	  CHA1
psfgen) Warning: poorly guessed coordinate for atom HB2	 HYP:320	  CHA1
psfgen) Warning: poorly guessed coordinate for atom HG	 HYP:320	  CHA1
psfgen) Warning: poorly guessed coordinate for atom HE	 HYP:320	  CHA1
psfgen) Warning: poorly guessed coordinate for atom HD1	 HYP:329	  CHA1
psfgen) Warning: poorly guessed coordinate for atom HB1	 HYP:329	  CHA1
psfgen) Warning: poorly guessed coordinate for atom HB2	 HYP:329	  CHA1
psfgen) Warning: poorly guessed coordinate for atom HG	 HYP:329	  CHA1
psfgen) Warning: poorly guessed coordinate for atom HE	 HYP:329	  CHA1
psfgen) Warning: poorly guessed coordinate for atom HD1	 HYP:335	  CHA1
psfgen) Warning: poorly guessed coordinate for atom HB1	 HYP:335	  CHA1
psfgen) Warning: poorly guessed coordinate for atom HB2	 HYP:335	  CHA1
psfgen) Warning: poorly guessed coordinate for atom HE	 HYP:335	  CHA1
psfgen) Warning: poorly guessed coordinate for atom HB1	 HYP:353	  CHA1
psfgen) Warning: poorly guessed coordinate for atom HB2	 HYP:353	  CHA1
psfgen) Warning: poorly guessed coordinate for atom HE	 HYP:353	  CHA1
psfgen) Warning: poorly guessed coordinate for atom HD1	 HYP:362	  CHA1
psfgen) Warning: poorly guessed coordinate for atom HB1	 HYP:362	  CHA1
psfgen) Warning: poorly guessed coordinate for atom HB2	 HYP:362	  CHA1
psfgen) Warning: poorly guessed coordinate for atom HE	 HYP:362	  CHA1
psfgen) Warning: poorly guessed coordinate for atom HB1	 HYP:368	  CHA1
psfgen) Warning: poorly guessed coordinate for atom HB2	 HYP:368	  CHA1
psfgen) Warning: poorly guessed coordinate for atom HE	 HYP:368	  CHA1
psfgen) Warning: poorly guessed coordinate for atom HB1	 HYP:374	  CHA1
psfgen) Warning: poorly guessed coordinate for atom HB2	 HYP:374	  CHA1
psfgen) Warning: poorly guessed coordinate for atom HG	 HYP:374	  CHA1
psfgen) Warning: poorly guessed coordinate for atom HE	 HYP:374	  CHA1
psfgen) Warning: poorly guessed coordinate for atom HA	 HYP:383	  CHA1
psfgen) Warning: poorly guessed coordinate for atom HB1	 HYP:383	  CHA1
psfgen) Warning: poorly guessed coordinate for atom HB2	 HYP:383	  CHA1
psfgen) Warning: poorly guessed coordinate for atom HG	 HYP:383	  CHA1
psfgen) Warning: poorly guessed coordinate for atom HE	 HYP:383	  CHA1
psfgen) Warning: poorly guessed coordinate for atom HB1	 HYP:386	  CHA1
psfgen) Warning: poorly guessed coordinate for atom HB2	 HYP:386	  CHA1
psfgen) Warning: poorly guessed coordinate for atom HE	 HYP:386	  CHA1
psfgen) Warning: poorly guessed coordinate for atom HA	 HYP:395	  CHA1
psfgen) Warning: poorly guessed coordinate for atom HB1	 HYP:395	  CHA1
psfgen) Warning: poorly guessed coordinate for atom HB2	 HYP:395	  CHA1
psfgen) Warning: poorly guessed coordinate for atom HE	 HYP:395	  CHA1
psfgen) Warning: poorly guessed coordinate for atom HA	 HYP:404	  CHA1
psfgen) Warning: poorly guessed coordinate for atom HB1	 HYP:404	  CHA1
psfgen) Warning: poorly guessed coordinate for atom HB2	 HYP:404	  CHA1
psfgen) Warning: poorly guessed coordinate for atom HE	 HYP:404	  CHA1
psfgen) Warning: poorly guessed coordinate for atom HB1	 HYP:410	  CHA1
psfgen) Warning: poorly guessed coordinate for atom HB2	 HYP:410	  CHA1
psfgen) Warning: poorly guessed coordinate for atom HG	 HYP:410	  CHA1
psfgen) Warning: poorly guessed coordinate for atom HE	 HYP:410	  CHA1
psfgen) Warning: poorly guessed coordinate for atom HD1	 HYP:422	  CHA1
psfgen) Warning: poorly guessed coordinate for atom HA	 HYP:422	  CHA1
psfgen) Warning: poorly guessed coordinate for atom HB1	 HYP:422	  CHA1
psfgen) Warning: poorly guessed coordinate for atom HB2	 HYP:422	  CHA1
psfgen) Warning: poorly guessed coordinate for atom HG	 HYP:422	  CHA1
psfgen) Warning: poorly guessed coordinate for atom HE	 HYP:422	  CHA1
psfgen) Warning: poorly guessed coordinate for atom HB1	 HYP:431	  CHA1
psfgen) Warning: poorly guessed coordinate for atom HB2	 HYP:431	  CHA1
psfgen) Warning: poorly guessed coordinate for atom HE	 HYP:431	  CHA1
psfgen) Warning: poorly guessed coordinate for atom HD1	 HYP:440	  CHA1
psfgen) Warning: poorly guessed coordinate for atom HB1	 HYP:440	  CHA1
psfgen) Warning: poorly guessed coordinate for atom HB2	 HYP:440	  CHA1
psfgen) Warning: poorly guessed coordinate for atom HE	 HYP:440	  CHA1
psfgen) Warning: poorly guessed coordinate for atom HD1	 HYP:443	  CHA1
psfgen) Warning: poorly guessed coordinate for atom HB1	 HYP:443	  CHA1
psfgen) Warning: poorly guessed coordinate for atom HB2	 HYP:443	  CHA1
psfgen) Warning: poorly guessed coordinate for atom HG	 HYP:443	  CHA1
psfgen) Warning: poorly guessed coordinate for atom HE	 HYP:443	  CHA1
psfgen) Warning: poorly guessed coordinate for atom HA	 HYP:461	  CHA1
psfgen) Warning: poorly guessed coordinate for atom HB1	 HYP:461	  CHA1
psfgen) Warning: poorly guessed coordinate for atom HB2	 HYP:461	  CHA1
psfgen) Warning: poorly guessed coordinate for atom HE	 HYP:461	  CHA1
psfgen) Warning: poorly guessed coordinate for atom HB1	 HYP:479	  CHA1
psfgen) Warning: poorly guessed coordinate for atom HB2	 HYP:479	  CHA1
psfgen) Warning: poorly guessed coordinate for atom HG	 HYP:479	  CHA1
psfgen) Warning: poorly guessed coordinate for atom HE	 HYP:479	  CHA1
psfgen) Warning: poorly guessed coordinate for atom HD1	 HYP:485	  CHA1
psfgen) Warning: poorly guessed coordinate for atom HB1	 HYP:485	  CHA1
psfgen) Warning: poorly guessed coordinate for atom HB2	 HYP:485	  CHA1
psfgen) Warning: poorly guessed coordinate for atom HE	 HYP:485	  CHA1
psfgen) Warning: poorly guessed coordinate for atom HB1	 HYP:491	  CHA1
psfgen) Warning: poorly guessed coordinate for atom HB2	 HYP:491	  CHA1
psfgen) Warning: poorly guessed coordinate for atom HE	 HYP:491	  CHA1
psfgen) Warning: poorly guessed coordinate for atom HD1	 HYP:497	  CHA1
psfgen) Warning: poorly guessed coordinate for atom HB1	 HYP:497	  CHA1
psfgen) Warning: poorly guessed coordinate for atom HB2	 HYP:497	  CHA1
psfgen) Warning: poorly guessed coordinate for atom HG	 HYP:497	  CHA1
psfgen) Warning: poorly guessed coordinate for atom HE	 HYP:497	  CHA1
psfgen) Warning: poorly guessed coordinate for atom HB1	 HYP:503	  CHA1
psfgen) Warning: poorly guessed coordinate for atom HB2	 HYP:503	  CHA1
psfgen) Warning: poorly guessed coordinate for atom HG	 HYP:503	  CHA1
psfgen) Warning: poorly guessed coordinate for atom HE	 HYP:503	  CHA1
psfgen) Warning: poorly guessed coordinate for atom HD1	 HYP:509	  CHA1
psfgen) Warning: poorly guessed coordinate for atom HB1	 HYP:509	  CHA1
psfgen) Warning: poorly guessed coordinate for atom HB2	 HYP:509	  CHA1
psfgen) Warning: poorly guessed coordinate for atom HE	 HYP:509	  CHA1
psfgen) Warning: poorly guessed coordinate for atom HD1	 HYP:521	  CHA1
psfgen) Warning: poorly guessed coordinate for atom HB1	 HYP:521	  CHA1
psfgen) Warning: poorly guessed coordinate for atom HB2	 HYP:521	  CHA1
psfgen) Warning: poorly guessed coordinate for atom HE	 HYP:521	  CHA1
psfgen) Warning: poorly guessed coordinate for atom HB1	 HYP:530	  CHA1
psfgen) Warning: poorly guessed coordinate for atom HB2	 HYP:530	  CHA1
psfgen) Warning: poorly guessed coordinate for atom HE	 HYP:530	  CHA1
psfgen) Warning: poorly guessed coordinate for atom HB1	 HYP:542	  CHA1
psfgen) Warning: poorly guessed coordinate for atom HB2	 HYP:542	  CHA1
psfgen) Warning: poorly guessed coordinate for atom HG	 HYP:542	  CHA1
psfgen) Warning: poorly guessed coordinate for atom HE	 HYP:542	  CHA1
psfgen) Warning: poorly guessed coordinate for atom HD1	 HYP:554	  CHA1
psfgen) Warning: poorly guessed coordinate for atom HB1	 HYP:554	  CHA1
psfgen) Warning: poorly guessed coordinate for atom HB2	 HYP:554	  CHA1
psfgen) Warning: poorly guessed coordinate for atom HE	 HYP:554	  CHA1
psfgen) Warning: poorly guessed coordinate for atom HD1	 HYP:557	  CHA1
psfgen) Warning: poorly guessed coordinate for atom HB1	 HYP:557	  CHA1
psfgen) Warning: poorly guessed coordinate for atom HB2	 HYP:557	  CHA1
psfgen) Warning: poorly guessed coordinate for atom HE	 HYP:557	  CHA1
psfgen) Warning: poorly guessed coordinate for atom HD1	 HYP:563	  CHA1
psfgen) Warning: poorly guessed coordinate for atom HA	 HYP:563	  CHA1
psfgen) Warning: poorly guessed coordinate for atom HB1	 HYP:563	  CHA1
psfgen) Warning: poorly guessed coordinate for atom HB2	 HYP:563	  CHA1
psfgen) Warning: poorly guessed coordinate for atom HE	 HYP:563	  CHA1
psfgen) Warning: poorly guessed coordinate for atom HD1	 HYP:569	  CHA1
psfgen) Warning: poorly guessed coordinate for atom HA	 HYP:569	  CHA1
psfgen) Warning: poorly guessed coordinate for atom HB1	 HYP:569	  CHA1
psfgen) Warning: poorly guessed coordinate for atom HB2	 HYP:569	  CHA1
psfgen) Warning: poorly guessed coordinate for atom HG	 HYP:569	  CHA1
psfgen) Warning: poorly guessed coordinate for atom HE	 HYP:569	  CHA1
psfgen) Warning: poorly guessed coordinate for atom HB1	 HYP:578	  CHA1
psfgen) Warning: poorly guessed coordinate for atom HB2	 HYP:578	  CHA1
psfgen) Warning: poorly guessed coordinate for atom HE	 HYP:578	  CHA1
psfgen) Warning: poorly guessed coordinate for atom HD1	 HYP:596	  CHA1
psfgen) Warning: poorly guessed coordinate for atom HA	 HYP:596	  CHA1
psfgen) Warning: poorly guessed coordinate for atom HB1	 HYP:596	  CHA1
psfgen) Warning: poorly guessed coordinate for atom HB2	 HYP:596	  CHA1
psfgen) Warning: poorly guessed coordinate for atom HE	 HYP:596	  CHA1
psfgen) Warning: poorly guessed coordinate for atom HD1	 HYP:611	  CHA1
psfgen) Warning: poorly guessed coordinate for atom HB1	 HYP:611	  CHA1
psfgen) Warning: poorly guessed coordinate for atom HB2	 HYP:611	  CHA1
psfgen) Warning: poorly guessed coordinate for atom HE	 HYP:611	  CHA1
psfgen) Warning: poorly guessed coordinate for atom HA	 HYP:617	  CHA1
psfgen) Warning: poorly guessed coordinate for atom HB1	 HYP:617	  CHA1
psfgen) Warning: poorly guessed coordinate for atom HB2	 HYP:617	  CHA1
psfgen) Warning: poorly guessed coordinate for atom HE	 HYP:617	  CHA1
psfgen) Warning: poorly guessed coordinate for atom HB1	 HYP:638	  CHA1
psfgen) Warning: poorly guessed coordinate for atom HB2	 HYP:638	  CHA1
psfgen) Warning: poorly guessed coordinate for atom HE	 HYP:638	  CHA1
psfgen) Warning: poorly guessed coordinate for atom HA	 HYP:644	  CHA1
psfgen) Warning: poorly guessed coordinate for atom HB1	 HYP:644	  CHA1
psfgen) Warning: poorly guessed coordinate for atom HB2	 HYP:644	  CHA1
psfgen) Warning: poorly guessed coordinate for atom HG	 HYP:644	  CHA1
psfgen) Warning: poorly guessed coordinate for atom HE	 HYP:644	  CHA1
psfgen) Warning: poorly guessed coordinate for atom HD1	 HYP:647	  CHA1
psfgen) Warning: poorly guessed coordinate for atom HA	 HYP:647	  CHA1
psfgen) Warning: poorly guessed coordinate for atom HB1	 HYP:647	  CHA1
psfgen) Warning: poorly guessed coordinate for atom HB2	 HYP:647	  CHA1
psfgen) Warning: poorly guessed coordinate for atom HG	 HYP:647	  CHA1
psfgen) Warning: poorly guessed coordinate for atom HE	 HYP:647	  CHA1
psfgen) Warning: poorly guessed coordinate for atom HA	 HYP:656	  CHA1
psfgen) Warning: poorly guessed coordinate for atom HB1	 HYP:656	  CHA1
psfgen) Warning: poorly guessed coordinate for atom HB2	 HYP:656	  CHA1
psfgen) Warning: poorly guessed coordinate for atom HG	 HYP:656	  CHA1
psfgen) Warning: poorly guessed coordinate for atom HE	 HYP:656	  CHA1
psfgen) Warning: poorly guessed coordinate for atom HB1	 HYP:662	  CHA1
psfgen) Warning: poorly guessed coordinate for atom HB2	 HYP:662	  CHA1
psfgen) Warning: poorly guessed coordinate for atom HE	 HYP:662	  CHA1
psfgen) Warning: poorly guessed coordinate for atom HB1	 HYP:680	  CHA1
psfgen) Warning: poorly guessed coordinate for atom HB2	 HYP:680	  CHA1
psfgen) Warning: poorly guessed coordinate for atom HE	 HYP:680	  CHA1
psfgen) Warning: poorly guessed coordinate for atom HB1	 HYP:689	  CHA1
psfgen) Warning: poorly guessed coordinate for atom HB2	 HYP:689	  CHA1
psfgen) Warning: poorly guessed coordinate for atom HE	 HYP:689	  CHA1
psfgen) Warning: poorly guessed coordinate for atom HD1	 HYP:698	  CHA1
psfgen) Warning: poorly guessed coordinate for atom HB1	 HYP:698	  CHA1
psfgen) Warning: poorly guessed coordinate for atom HB2	 HYP:698	  CHA1
psfgen) Warning: poorly guessed coordinate for atom HG	 HYP:698	  CHA1
psfgen) Warning: poorly guessed coordinate for atom HE	 HYP:698	  CHA1
psfgen) Warning: poorly guessed coordinate for atom HD1	 HYP:710	  CHA1
psfgen) Warning: poorly guessed coordinate for atom HA	 HYP:710	  CHA1
psfgen) Warning: poorly guessed coordinate for atom HB1	 HYP:710	  CHA1
psfgen) Warning: poorly guessed coordinate for atom HB2	 HYP:710	  CHA1
psfgen) Warning: poorly guessed coordinate for atom HG	 HYP:710	  CHA1
psfgen) Warning: poorly guessed coordinate for atom HE	 HYP:710	  CHA1
psfgen) Warning: poorly guessed coordinate for atom HD1	 HYP:716	  CHA1
psfgen) Warning: poorly guessed coordinate for atom HB1	 HYP:716	  CHA1
psfgen) Warning: poorly guessed coordinate for atom HB2	 HYP:716	  CHA1
psfgen) Warning: poorly guessed coordinate for atom HE	 HYP:716	  CHA1
psfgen) Warning: poorly guessed coordinate for atom HB1	 HYP:725	  CHA1
psfgen) Warning: poorly guessed coordinate for atom HB2	 HYP:725	  CHA1
psfgen) Warning: poorly guessed coordinate for atom HE	 HYP:725	  CHA1
psfgen) Warning: poorly guessed coordinate for atom HA	 HYP:734	  CHA1
psfgen) Warning: poorly guessed coordinate for atom HB1	 HYP:734	  CHA1
psfgen) Warning: poorly guessed coordinate for atom HB2	 HYP:734	  CHA1
psfgen) Warning: poorly guessed coordinate for atom HE	 HYP:734	  CHA1
psfgen) Warning: poorly guessed coordinate for atom HA	 HYP:737	  CHA1
psfgen) Warning: poorly guessed coordinate for atom HB1	 HYP:737	  CHA1
psfgen) Warning: poorly guessed coordinate for atom HB2	 HYP:737	  CHA1
psfgen) Warning: poorly guessed coordinate for atom HE	 HYP:737	  CHA1
psfgen) Warning: poorly guessed coordinate for atom HB1	 HYP:758	  CHA1
psfgen) Warning: poorly guessed coordinate for atom HB2	 HYP:758	  CHA1
psfgen) Warning: poorly guessed coordinate for atom HG	 HYP:758	  CHA1
psfgen) Warning: poorly guessed coordinate for atom HE	 HYP:758	  CHA1
psfgen) Warning: poorly guessed coordinate for atom HB1	 HYP:767	  CHA1
psfgen) Warning: poorly guessed coordinate for atom HB2	 HYP:767	  CHA1
psfgen) Warning: poorly guessed coordinate for atom HE	 HYP:767	  CHA1
psfgen) Warning: poorly guessed coordinate for atom HD1	 HYP:776	  CHA1
psfgen) Warning: poorly guessed coordinate for atom HB1	 HYP:776	  CHA1
psfgen) Warning: poorly guessed coordinate for atom HB2	 HYP:776	  CHA1
psfgen) Warning: poorly guessed coordinate for atom HE	 HYP:776	  CHA1
psfgen) Warning: poorly guessed coordinate for atom HA	 HYP:785	  CHA1
psfgen) Warning: poorly guessed coordinate for atom HB1	 HYP:785	  CHA1
psfgen) Warning: poorly guessed coordinate for atom HB2	 HYP:785	  CHA1
psfgen) Warning: poorly guessed coordinate for atom HG	 HYP:785	  CHA1
psfgen) Warning: poorly guessed coordinate for atom HE	 HYP:785	  CHA1
psfgen) Warning: poorly guessed coordinate for atom HB1	 HYP:803	  CHA1
psfgen) Warning: poorly guessed coordinate for atom HB2	 HYP:803	  CHA1
psfgen) Warning: poorly guessed coordinate for atom HE	 HYP:803	  CHA1
psfgen) Warning: poorly guessed coordinate for atom HD1	 HYP:812	  CHA1
psfgen) Warning: poorly guessed coordinate for atom HB1	 HYP:812	  CHA1
psfgen) Warning: poorly guessed coordinate for atom HB2	 HYP:812	  CHA1
psfgen) Warning: poorly guessed coordinate for atom HE	 HYP:812	  CHA1
psfgen) Warning: poorly guessed coordinate for atom HB1	 HYP:815	  CHA1
psfgen) Warning: poorly guessed coordinate for atom HB2	 HYP:815	  CHA1
psfgen) Warning: poorly guessed coordinate for atom HE	 HYP:815	  CHA1
psfgen) Warning: poorly guessed coordinate for atom HD1	 HYP:821	  CHA1
psfgen) Warning: poorly guessed coordinate for atom HA	 HYP:821	  CHA1
psfgen) Warning: poorly guessed coordinate for atom HB1	 HYP:821	  CHA1
psfgen) Warning: poorly guessed coordinate for atom HB2	 HYP:821	  CHA1
psfgen) Warning: poorly guessed coordinate for atom HE	 HYP:821	  CHA1
psfgen) Warning: poorly guessed coordinate for atom HB1	 HYP:836	  CHA1
psfgen) Warning: poorly guessed coordinate for atom HB2	 HYP:836	  CHA1
psfgen) Warning: poorly guessed coordinate for atom HE	 HYP:836	  CHA1
psfgen) Warning: poorly guessed coordinate for atom HB1	 HYP:842	  CHA1
psfgen) Warning: poorly guessed coordinate for atom HB2	 HYP:842	  CHA1
psfgen) Warning: poorly guessed coordinate for atom HG	 HYP:842	  CHA1
psfgen) Warning: poorly guessed coordinate for atom HE	 HYP:842	  CHA1
psfgen) Warning: poorly guessed coordinate for atom HB1	 HYP:848	  CHA1
psfgen) Warning: poorly guessed coordinate for atom HB2	 HYP:848	  CHA1
psfgen) Warning: poorly guessed coordinate for atom HE	 HYP:848	  CHA1
psfgen) Warning: poorly guessed coordinate for atom HA	 HYP:857	  CHA1
psfgen) Warning: poorly guessed coordinate for atom HB1	 HYP:857	  CHA1
psfgen) Warning: poorly guessed coordinate for atom HB2	 HYP:857	  CHA1
psfgen) Warning: poorly guessed coordinate for atom HE	 HYP:857	  CHA1
psfgen) Warning: poorly guessed coordinate for atom HD1	 HYP:863	  CHA1
psfgen) Warning: poorly guessed coordinate for atom HB1	 HYP:863	  CHA1
psfgen) Warning: poorly guessed coordinate for atom HB2	 HYP:863	  CHA1
psfgen) Warning: poorly guessed coordinate for atom HE	 HYP:863	  CHA1
psfgen) Warning: poorly guessed coordinate for atom HD1	 HYP:884	  CHA1
psfgen) Warning: poorly guessed coordinate for atom HB1	 HYP:884	  CHA1
psfgen) Warning: poorly guessed coordinate for atom HB2	 HYP:884	  CHA1
psfgen) Warning: poorly guessed coordinate for atom HE	 HYP:884	  CHA1
psfgen) Warning: poorly guessed coordinate for atom HD1	 HYP:887	  CHA1
psfgen) Warning: poorly guessed coordinate for atom HB1	 HYP:887	  CHA1
psfgen) Warning: poorly guessed coordinate for atom HB2	 HYP:887	  CHA1
psfgen) Warning: poorly guessed coordinate for atom HG	 HYP:887	  CHA1
psfgen) Warning: poorly guessed coordinate for atom HE	 HYP:887	  CHA1
psfgen) Warning: poorly guessed coordinate for atom HB1	 HYP:890	  CHA1
psfgen) Warning: poorly guessed coordinate for atom HB2	 HYP:890	  CHA1
psfgen) Warning: poorly guessed coordinate for atom HE	 HYP:890	  CHA1
psfgen) Warning: poorly guessed coordinate for atom HA	 HYP:959	  CHA1
psfgen) Warning: poorly guessed coordinate for atom HB1	 HYP:959	  CHA1
psfgen) Warning: poorly guessed coordinate for atom HB2	 HYP:959	  CHA1
psfgen) Warning: poorly guessed coordinate for atom HE	 HYP:959	  CHA1
psfgen) Warning: poorly guessed coordinate for atom HA	 HYP:962	  CHA1
psfgen) Warning: poorly guessed coordinate for atom HB1	 HYP:962	  CHA1
psfgen) Warning: poorly guessed coordinate for atom HB2	 HYP:962	  CHA1
psfgen) Warning: poorly guessed coordinate for atom HE	 HYP:962	  CHA1
psfgen) Warning: poorly guessed coordinate for atom HA	 HYP:965	  CHA1
psfgen) Warning: poorly guessed coordinate for atom HB1	 HYP:965	  CHA1
psfgen) Warning: poorly guessed coordinate for atom HB2	 HYP:965	  CHA1
psfgen) Warning: poorly guessed coordinate for atom HE	 HYP:965	  CHA1
psfgen) Warning: poorly guessed coordinate for atom HB1	 HYP:983	  CHA1
psfgen) Warning: poorly guessed coordinate for atom HB2	 HYP:983	  CHA1
psfgen) Warning: poorly guessed coordinate for atom HE	 HYP:983	  CHA1
psfgen) Warning: poorly guessed coordinate for atom HA	 HYP:998	  CHA1
psfgen) Warning: poorly guessed coordinate for atom HB1	 HYP:998	  CHA1
psfgen) Warning: poorly guessed coordinate for atom HB2	 HYP:998	  CHA1
psfgen) Warning: poorly guessed coordinate for atom HE	 HYP:998	  CHA1
psfgen) Warning: poorly guessed coordinate for atom HA	 HYP:1004	  CHA1
psfgen) Warning: poorly guessed coordinate for atom HB1	 HYP:1004	  CHA1
psfgen) Warning: poorly guessed coordinate for atom HB2	 HYP:1004	  CHA1
psfgen) Warning: poorly guessed coordinate for atom HG	 HYP:1004	  CHA1
psfgen) Warning: poorly guessed coordinate for atom HE	 HYP:1004	  CHA1
psfgen) Warning: poorly guessed coordinate for atom HA	 HYP:1019	  CHA1
psfgen) Warning: poorly guessed coordinate for atom HB1	 HYP:1019	  CHA1
psfgen) Warning: poorly guessed coordinate for atom HB2	 HYP:1019	  CHA1
psfgen) Warning: poorly guessed coordinate for atom HE	 HYP:1019	  CHA1
psfgen) Warning: poorly guessed coordinate for atom HA	 HYP:1022	  CHA1
psfgen) Warning: poorly guessed coordinate for atom HB1	 HYP:1022	  CHA1
psfgen) Warning: poorly guessed coordinate for atom HB2	 HYP:1022	  CHA1
psfgen) Warning: poorly guessed coordinate for atom HG	 HYP:1022	  CHA1
psfgen) Warning: poorly guessed coordinate for atom HE	 HYP:1022	  CHA1
psfgen) Warning: poorly guessed coordinate for atom HB1	 HYP:1025	  CHA1
psfgen) Warning: poorly guessed coordinate for atom HB2	 HYP:1025	  CHA1
psfgen) Warning: poorly guessed coordinate for atom HE	 HYP:1025	  CHA1
psfgen) Warning: poorly guessed coordinate for atom HB1	 HYP:1028	  CHA1
psfgen) Warning: poorly guessed coordinate for atom HB2	 HYP:1028	  CHA1
psfgen) Warning: poorly guessed coordinate for atom HE	 HYP:1028	  CHA1
psfgen) Warning: poorly guessed coordinate for atom HB1	 HYP:1031	  CHA1
psfgen) Warning: poorly guessed coordinate for atom HB2	 HYP:1031	  CHA1
psfgen) Warning: poorly guessed coordinate for atom HE	 HYP:1031	  CHA1
psfgen) Warning: poorly guessed coordinate for atom OT1	 ALA:1057	  CHA1
psfgen) Warning: poorly guessed coordinate for atom OT2	 ALA:1057	  CHA1
psfgen) building segment CHA2
psfgen) reading residues from pdb file ../3_Chains_CLG_Fiber/chainA2.pdb
psfgen) extracted 1057 residues from pdb file
Info: generating structure...
psfgen) Info: skipping improper N-C-CA-HN at beginning of segment.
psfgen) Info: skipping cross-term C-N-CA-C-N-CA-C-N at beginning of segment.
psfgen) Info: skipping conformation C-N-CA-C at beginning of segment.
psfgen) Info: skipping conformation C-CA-N-HN at beginning of segment.
psfgen) Info: skipping bond C-N at end of segment.
psfgen) Info: skipping improper C-CA-N-O at end of segment.
psfgen) Info: skipping cross-term C-N-CA-C-N-CA-C-N at end of segment.
psfgen) Info: skipping conformation CA-C-N-CA at end of segment.
psfgen) Info: skipping conformation N-CA-C-O at end of segment.
psfgen) Info: skipping conformation N-CA-C-N at end of segment.
segment complete.
psfgen) reading coordinates from pdb file ../3_Chains_CLG_Fiber/chainA2.pdb for segment CHA2
psfgen) Warning: failed to set coordinate for atom O	 ALA:1057	  CHA2
psfgen) Warning: failed to set coordinate for atom OXT	 ALA:1057	  CHA2
psfgen) regenerating all angles
psfgen) regenerating all dihedrals
psfgen) Info: guessing coordinates for 12634 atoms (4 non-hydrogen)
psfgen) Warning: failed to guess coordinate due to bad angle CB CA HA
psfgen) Warning: failed to guess coordinate due to bad angle OE CG HG
psfgen) Warning: failed to guess coordinate due to bad angle N CD HD1
psfgen) Warning: failed to guess coordinate due to bad angle CB CA HA
psfgen) Warning: failed to guess coordinate due to bad angle N CD HD1
psfgen) Warning: failed to guess coordinate due to bad angle CB CA HA
psfgen) Warning: failed to guess coordinate due to bad angle CB CA HA
psfgen) Warning: failed to guess coordinate due to bad angle N CD HD1
psfgen) Warning: failed to guess coordinate due to bad angle N CD HD1
psfgen) Warning: failed to guess coordinate due to bad angle CB CA HA
psfgen) Warning: failed to guess coordinate due to bad angle OE CG HG
psfgen) Warning: failed to guess coordinate due to bad angle CB CA HA
psfgen) Warning: failed to guess coordinate due to bad angle N CD HD1
psfgen) Warning: failed to guess coordinate due to bad angle OE CG HG
psfgen) Warning: failed to guess coordinate due to bad angle N CD HD1
psfgen) Warning: failed to guess coordinate due to bad angle CB CA HA
psfgen) Warning: failed to guess coordinate due to bad angle N CD HD1
psfgen) Warning: failed to guess coordinate due to bad angle OE CG HG
psfgen) Warning: failed to guess coordinate due to bad angle N CD HD1
psfgen) Warning: failed to guess coordinate due to bad angle CB CA HA
psfgen) Warning: failed to guess coordinate due to bad angle CB CA HA
psfgen) Warning: failed to guess coordinate due to bad angle CB CA HA
psfgen) Warning: failed to guess coordinate due to bad angle CB CA HA
psfgen) Warning: failed to guess coordinate due to bad angle OE CG HG
psfgen) Warning: failed to guess coordinate due to bad angle N CD HD1
psfgen) Warning: failed to guess coordinate due to bad angle OE CG HG
psfgen) Warning: failed to guess coordinate due to bad angle CB CA HA
psfgen) Warning: failed to guess coordinate due to bad angle CB CA HA
psfgen) Warning: failed to guess coordinate due to bad angle OE CG HG
psfgen) Warning: failed to guess coordinate due to bad angle CB CA HA
psfgen) Warning: failed to guess coordinate due to bad angle OE CG HG
psfgen) Warning: failed to guess coordinate due to bad angle N CD HD1
psfgen) Warning: failed to guess coordinate due to bad angle N CD HD1
psfgen) Warning: failed to guess coordinate due to bad angle OE CG HG
psfgen) Warning: failed to guess coordinate due to bad angle N CD HD1
psfgen) Warning: failed to guess coordinate due to bad angle N CD HD1
psfgen) Warning: failed to guess coordinate due to bad angle OE CG HG
psfgen) Warning: failed to guess coordinate due to bad angle CB CA HA
psfgen) Warning: failed to guess coordinate due to bad angle OE CG HG
psfgen) Warning: failed to guess coordinate due to bad angle OE CG HG
psfgen) Warning: failed to guess coordinate due to bad angle N CD HD1
psfgen) Warning: failed to guess coordinate due to bad angle OE CG HG
psfgen) Warning: failed to guess coordinate due to bad angle N CD HD1
psfgen) Warning: failed to guess coordinate due to bad angle N CD HD1
psfgen) Warning: failed to guess coordinate due to bad angle OE CG HG
psfgen) Warning: failed to guess coordinate due to bad angle CB CA HA
psfgen) Warning: failed to guess coordinate due to bad angle OE CG HG
psfgen) Warning: failed to guess coordinate due to bad angle CB CA HA
psfgen) Warning: failed to guess coordinate due to bad angle CB CA HA
psfgen) Warning: failed to guess coordinate due to bad angle OE CG HG
psfgen) Warning: failed to guess coordinate due to bad angle N CD HD1
psfgen) Warning: failed to guess coordinate due to bad angle CB CA HA
psfgen) Warning: failed to guess coordinate due to bad angle OE CG HG
psfgen) Warning: failed to guess coordinate due to bad angle N CD HD1
psfgen) Warning: failed to guess coordinate due to bad angle N CD HD1
psfgen) Warning: failed to guess coordinate due to bad angle OE CG HG
psfgen) Warning: failed to guess coordinate due to bad angle CB CA HA
psfgen) Warning: failed to guess coordinate due to bad angle OE CG HG
psfgen) Warning: failed to guess coordinate due to bad angle N CD HD1
psfgen) Warning: failed to guess coordinate due to bad angle N CD HD1
psfgen) Warning: failed to guess coordinate due to bad angle OE CG HG
psfgen) Warning: failed to guess coordinate due to bad angle OE CG HG
psfgen) Warning: failed to guess coordinate due to bad angle N CD HD1
psfgen) Warning: failed to guess coordinate due to bad angle N CD HD1
psfgen) Warning: failed to guess coordinate due to bad angle OE CG HG
psfgen) Warning: failed to guess coordinate due to bad angle N CD HD1
psfgen) Warning: failed to guess coordinate due to bad angle N CD HD1
psfgen) Warning: failed to guess coordinate due to bad angle N CD HD1
psfgen) Warning: failed to guess coordinate due to bad angle CB CA HA
psfgen) Warning: failed to guess coordinate due to bad angle N CD HD1
psfgen) Warning: failed to guess coordinate due to bad angle CB CA HA
psfgen) Warning: failed to guess coordinate due to bad angle OE CG HG
psfgen) Warning: failed to guess coordinate due to bad angle N CD HD1
psfgen) Warning: failed to guess coordinate due to bad angle CB CA HA
psfgen) Warning: failed to guess coordinate due to bad angle N CD HD1
psfgen) Warning: failed to guess coordinate due to bad angle CB CA HA
psfgen) Warning: failed to guess coordinate due to bad angle CB CA HA
psfgen) Warning: failed to guess coordinate due to bad angle OE CG HG
psfgen) Warning: failed to guess coordinate due to bad angle N CD HD1
psfgen) Warning: failed to guess coordinate due to bad angle CB CA HA
psfgen) Warning: failed to guess coordinate due to bad angle OE CG HG
psfgen) Warning: failed to guess coordinate due to bad angle CB CA HA
psfgen) Warning: failed to guess coordinate due to bad angle OE CG HG
psfgen) Warning: failed to guess coordinate due to bad angle N CD HD1
psfgen) Warning: failed to guess coordinate due to bad angle OE CG HG
psfgen) Warning: failed to guess coordinate due to bad angle N CD HD1
psfgen) Warning: failed to guess coordinate due to bad angle CB CA HA
psfgen) Warning: failed to guess coordinate due to bad angle OE CG HG
psfgen) Warning: failed to guess coordinate due to bad angle N CD HD1
psfgen) Warning: failed to guess coordinate due to bad angle CB CA HA
psfgen) Warning: failed to guess coordinate due to bad angle CB CA HA
psfgen) Warning: failed to guess coordinate due to bad angle OE CG HG
psfgen) Warning: failed to guess coordinate due to bad angle N CD HD1
psfgen) Warning: failed to guess coordinate due to bad angle CB CA HA
psfgen) Warning: failed to guess coordinate due to bad angle OE CG HG
psfgen) Warning: failed to guess coordinate due to bad angle N CD HD1
psfgen) Warning: failed to guess coordinate due to bad angle N CD HD1
psfgen) Warning: failed to guess coordinate due to bad angle CB CA HA
psfgen) Warning: failed to guess coordinate due to bad angle OE CG HG
psfgen) Warning: failed to guess coordinate due to bad angle CB CA HA
psfgen) Warning: failed to guess coordinate due to bad angle N CD HD1
psfgen) Warning: failed to guess coordinate due to bad angle N CD HD1
psfgen) Warning: failed to guess coordinate due to bad angle N CD HD1
psfgen) Warning: failed to guess coordinate due to bad angle OE CG HG
psfgen) Warning: failed to guess coordinate due to bad angle CB CA HA
psfgen) Warning: failed to guess coordinate due to bad angle CB CA HA
psfgen) Warning: failed to guess coordinate due to bad angle CB CA HA
psfgen) Warning: failed to guess coordinate due to bad angle CB CA HA
psfgen) Warning: failed to guess coordinate due to bad angle CB CA HA
psfgen) Warning: failed to guess coordinate due to bad angle OE CG HG
psfgen) Warning: failed to guess coordinate due to bad angle CB CA HA
psfgen) Warning: failed to guess coordinate due to bad angle CB CA HA
psfgen) Warning: failed to guess coordinate due to bad angle OE CG HG
psfgen) Warning: failed to guess coordinate due to bad angle CB CA HA
psfgen) Warning: failed to guess coordinate due to bad angle OE CG HG
psfgen) Warning: failed to guess coordinate due to bad angle N CD HD1
psfgen) Warning: failed to guess coordinate due to bad angle CB CA HA
psfgen) Warning: failed to guess coordinate due to bad angle N CD HD1
psfgen) Warning: failed to guess coordinate due to bad angle CB CA HA
psfgen) Warning: failed to guess coordinate due to bad angle CB CA HA
psfgen) Warning: failed to guess coordinate due to bad angle N CD HD1
psfgen) Warning: failed to guess coordinate due to bad angle N CD HD1
psfgen) Warning: failed to guess coordinate due to bad angle CB CA HA
psfgen) Warning: failed to guess coordinate due to bad angle OE CG HG
psfgen) Warning: failed to guess coordinate due to bad angle CB CA HA
psfgen) Warning: failed to guess coordinate due to bad angle N CD HD1
psfgen) Warning: failed to guess coordinate due to bad angle OE CG HG
psfgen) Warning: failed to guess coordinate due to bad angle N CD HD1
psfgen) Warning: failed to guess coordinate due to bad angle CB CA HA
psfgen) Warning: failed to guess coordinate due to bad angle N CD HD1
psfgen) Warning: failed to guess coordinate due to bad angle OE CG HG
psfgen) Warning: failed to guess coordinate due to bad angle N CD HD1
psfgen) Warning: failed to guess coordinate due to bad angle CB CA HA
psfgen) Warning: failed to guess coordinate due to bad angle CB CA HA
psfgen) Warning: failed to guess coordinate due to bad angle CB CA HA
psfgen) Warning: failed to guess coordinate due to bad angle CB CA HA
psfgen) Warning: failed to guess coordinate due to bad angle OE CG HG
psfgen) Warning: failed to guess coordinate due to bad angle N CD HD1
psfgen) Warning: failed to guess coordinate due to bad angle OE CG HG
psfgen) Warning: failed to guess coordinate due to bad angle CB CA HA
psfgen) Warning: failed to guess coordinate due to bad angle CB CA HA
psfgen) Warning: failed to guess coordinate due to bad angle OE CG HG
psfgen) Warning: failed to guess coordinate due to bad angle CB CA HA
psfgen) Warning: failed to guess coordinate due to bad angle OE CG HG
psfgen) Warning: failed to guess coordinate due to bad angle N CD HD1
psfgen) Warning: failed to guess coordinate due to bad angle N CD HD1
psfgen) Warning: failed to guess coordinate due to bad angle OE CG HG
psfgen) Warning: failed to guess coordinate due to bad angle N CD HD1
psfgen) Warning: failed to guess coordinate due to bad angle N CD HD1
psfgen) Warning: failed to guess coordinate due to bad angle OE CG HG
psfgen) Warning: failed to guess coordinate due to bad angle CB CA HA
psfgen) Warning: failed to guess coordinate due to bad angle OE CG HG
psfgen) Warning: failed to guess coordinate due to bad angle OE CG HG
psfgen) Warning: failed to guess coordinate due to bad angle N CD HD1
psfgen) Warning: failed to guess coordinate due to bad angle OE CG HG
psfgen) Warning: failed to guess coordinate due to bad angle N CD HD1
psfgen) Warning: failed to guess coordinate due to bad angle N CD HD1
psfgen) Warning: failed to guess coordinate due to bad angle OE CG HG
psfgen) Warning: failed to guess coordinate due to bad angle CB CA HA
psfgen) Warning: failed to guess coordinate due to bad angle OE CG HG
psfgen) Warning: failed to guess coordinate due to bad angle CB CA HA
psfgen) Warning: failed to guess coordinate due to bad angle CB CA HA
psfgen) Warning: failed to guess coordinate due to bad angle OE CG HG
psfgen) Warning: failed to guess coordinate due to bad angle N CD HD1
psfgen) Warning: failed to guess coordinate due to bad angle CB CA HA
psfgen) Warning: failed to guess coordinate due to bad angle OE CG HG
psfgen) Warning: failed to guess coordinate due to bad angle N CD HD1
psfgen) Warning: failed to guess coordinate due to bad angle N CD HD1
psfgen) Warning: failed to guess coordinate due to bad angle OE CG HG
psfgen) Warning: failed to guess coordinate due to bad angle CB CA HA
psfgen) Warning: failed to guess coordinate due to bad angle OE CG HG
psfgen) Warning: failed to guess coordinate due to bad angle N CD HD1
psfgen) Warning: failed to guess coordinate due to bad angle OE CG HG
psfgen) Warning: failed to guess coordinate due to bad angle OE CG HG
psfgen) Warning: failed to guess coordinate due to bad angle N CD HD1
psfgen) Warning: failed to guess coordinate due to bad angle N CD HD1
psfgen) Warning: failed to guess coordinate due to bad angle OE CG HG
psfgen) Warning: failed to guess coordinate due to bad angle N CD HD1
psfgen) Warning: failed to guess coordinate due to bad angle N CD HD1
psfgen) Warning: failed to guess coordinate due to bad angle N CD HD1
psfgen) Warning: failed to guess coordinate due to bad angle CB CA HA
psfgen) Warning: failed to guess coordinate due to bad angle N CD HD1
psfgen) Warning: failed to guess coordinate due to bad angle CB CA HA
psfgen) Warning: failed to guess coordinate due to bad angle OE CG HG
psfgen) Warning: failed to guess coordinate due to bad angle N CD HD1
psfgen) Warning: failed to guess coordinate due to bad angle CB CA HA
psfgen) Warning: failed to guess coordinate due to bad angle N CD HD1
psfgen) Warning: failed to guess coordinate due to bad angle CB CA HA
psfgen) Warning: failed to guess coordinate due to bad angle CB CA HA
psfgen) Warning: failed to guess coordinate due to bad angle OE CG HG
psfgen) Warning: failed to guess coordinate due to bad angle N CD HD1
psfgen) Warning: failed to guess coordinate due to bad angle CB CA HA
psfgen) Warning: failed to guess coordinate due to bad angle OE CG HG
psfgen) Warning: failed to guess coordinate due to bad angle CB CA HA
psfgen) Warning: failed to guess coordinate due to bad angle OE CG HG
psfgen) Warning: failed to guess coordinate due to bad angle N CD HD1
psfgen) Warning: failed to guess coordinate due to bad angle OE CG HG
psfgen) Warning: failed to guess coordinate due to bad angle N CD HD1
psfgen) Warning: failed to guess coordinate due to bad angle CB CA HA
psfgen) Warning: failed to guess coordinate due to bad angle OE CG HG
psfgen) Warning: failed to guess coordinate due to bad angle N CD HD1
psfgen) Warning: failed to guess coordinate due to bad angle CB CA HA
psfgen) Warning: failed to guess coordinate due to bad angle CB CA HA
psfgen) Warning: failed to guess coordinate due to bad angle OE CG HG
psfgen) Warning: failed to guess coordinate due to bad angle N CD HD1
psfgen) Warning: failed to guess coordinate due to bad angle CB CA HA
psfgen) Warning: failed to guess coordinate due to bad angle OE CG HG
psfgen) Warning: failed to guess coordinate due to bad angle N CD HD1
psfgen) Warning: failed to guess coordinate due to bad angle N CD HD1
psfgen) Warning: failed to guess coordinate due to bad angle CB CA HA
psfgen) Warning: failed to guess coordinate due to bad angle OE CG HG
psfgen) Warning: failed to guess coordinate due to bad angle CB CA HA
psfgen) Warning: failed to guess coordinate due to bad angle N CD HD1
psfgen) Warning: failed to guess coordinate due to bad angle N CD HD1
psfgen) Warning: failed to guess coordinate due to bad angle N CD HD1
psfgen) Warning: failed to guess coordinate due to bad angle OE CG HG
psfgen) Warning: failed to guess coordinate due to bad angle CB CA HA
psfgen) Warning: failed to guess coordinate due to bad angle CB CA HA
psfgen) Warning: failed to guess coordinate due to bad angle CB CA HA
psfgen) Warning: failed to guess coordinate due to bad angle CB CA HA
psfgen) Warning: failed to guess coordinate due to bad angle CB CA HA
psfgen) Warning: failed to guess coordinate due to bad angle OE CG HG
psfgen) Warning: failed to guess coordinate due to bad angle CB CA HA
psfgen) Warning: failed to guess coordinate due to bad angle CB CA HA
psfgen) Warning: failed to guess coordinate due to bad angle OE CG HG
psfgen) Warning: poorly guessed coordinates for 871 atoms (4 non-hydrogen):
psfgen) Warning: poorly guessed coordinate for atom HT1	 GLN:1	  CHA1
psfgen) Warning: poorly guessed coordinate for atom HT2	 GLN:1	  CHA1
psfgen) Warning: poorly guessed coordinate for atom HT3	 GLN:1	  CHA1
psfgen) Warning: poorly guessed coordinate for atom HB1	 HYP:29	  CHA1
psfgen) Warning: poorly guessed coordinate for atom HB2	 HYP:29	  CHA1
psfgen) Warning: poorly guessed coordinate for atom HE	 HYP:29	  CHA1
psfgen) Warning: poorly guessed coordinate for atom HA	 HYP:32	  CHA1
psfgen) Warning: poorly guessed coordinate for atom HB1	 HYP:32	  CHA1
psfgen) Warning: poorly guessed coordinate for atom HB2	 HYP:32	  CHA1
psfgen) Warning: poorly guessed coordinate for atom HE	 HYP:32	  CHA1
psfgen) Warning: poorly guessed coordinate for atom HB1	 HYP:35	  CHA1
psfgen) Warning: poorly guessed coordinate for atom HB2	 HYP:35	  CHA1
psfgen) Warning: poorly guessed coordinate for atom HG	 HYP:35	  CHA1
psfgen) Warning: poorly guessed coordinate for atom HE	 HYP:35	  CHA1
psfgen) Warning: poorly guessed coordinate for atom HD1	 HYP:44	  CHA1
psfgen) Warning: poorly guessed coordinate for atom HA	 HYP:44	  CHA1
psfgen) Warning: poorly guessed coordinate for atom HB1	 HYP:44	  CHA1
psfgen) Warning: poorly guessed coordinate for atom HB2	 HYP:44	  CHA1
psfgen) Warning: poorly guessed coordinate for atom HE	 HYP:44	  CHA1
psfgen) Warning: poorly guessed coordinate for atom HD1	 HYP:47	  CHA1
psfgen) Warning: poorly guessed coordinate for atom HA	 HYP:47	  CHA1
psfgen) Warning: poorly guessed coordinate for atom HB1	 HYP:47	  CHA1
psfgen) Warning: poorly guessed coordinate for atom HB2	 HYP:47	  CHA1
psfgen) Warning: poorly guessed coordinate for atom HE	 HYP:47	  CHA1
psfgen) Warning: poorly guessed coordinate for atom HA	 HYP:50	  CHA1
psfgen) Warning: poorly guessed coordinate for atom HB1	 HYP:50	  CHA1
psfgen) Warning: poorly guessed coordinate for atom HB2	 HYP:50	  CHA1
psfgen) Warning: poorly guessed coordinate for atom HE	 HYP:50	  CHA1
psfgen) Warning: poorly guessed coordinate for atom HD1	 HYP:65	  CHA1
psfgen) Warning: poorly guessed coordinate for atom HB1	 HYP:65	  CHA1
psfgen) Warning: poorly guessed coordinate for atom HB2	 HYP:65	  CHA1
psfgen) Warning: poorly guessed coordinate for atom HE	 HYP:65	  CHA1
psfgen) Warning: poorly guessed coordinate for atom HD1	 HYP:80	  CHA1
psfgen) Warning: poorly guessed coordinate for atom HA	 HYP:80	  CHA1
psfgen) Warning: poorly guessed coordinate for atom HB1	 HYP:80	  CHA1
psfgen) Warning: poorly guessed coordinate for atom HB2	 HYP:80	  CHA1
psfgen) Warning: poorly guessed coordinate for atom HG	 HYP:80	  CHA1
psfgen) Warning: poorly guessed coordinate for atom HE	 HYP:80	  CHA1
psfgen) Warning: poorly guessed coordinate for atom HA	 HYP:86	  CHA1
psfgen) Warning: poorly guessed coordinate for atom HB1	 HYP:86	  CHA1
psfgen) Warning: poorly guessed coordinate for atom HB2	 HYP:86	  CHA1
psfgen) Warning: poorly guessed coordinate for atom HE	 HYP:86	  CHA1
psfgen) Warning: poorly guessed coordinate for atom HD1	 HYP:95	  CHA1
psfgen) Warning: poorly guessed coordinate for atom HB1	 HYP:95	  CHA1
psfgen) Warning: poorly guessed coordinate for atom HB2	 HYP:95	  CHA1
psfgen) Warning: poorly guessed coordinate for atom HG	 HYP:95	  CHA1
psfgen) Warning: poorly guessed coordinate for atom HE	 HYP:95	  CHA1
psfgen) Warning: poorly guessed coordinate for atom HD1	 HYP:101	  CHA1
psfgen) Warning: poorly guessed coordinate for atom HA	 HYP:101	  CHA1
psfgen) Warning: poorly guessed coordinate for atom HB1	 HYP:101	  CHA1
psfgen) Warning: poorly guessed coordinate for atom HB2	 HYP:101	  CHA1
psfgen) Warning: poorly guessed coordinate for atom HE	 HYP:101	  CHA1
psfgen) Warning: poorly guessed coordinate for atom HD1	 HYP:128	  CHA1
psfgen) Warning: poorly guessed coordinate for atom HB1	 HYP:128	  CHA1
psfgen) Warning: poorly guessed coordinate for atom HB2	 HYP:128	  CHA1
psfgen) Warning: poorly guessed coordinate for atom HG	 HYP:128	  CHA1
psfgen) Warning: poorly guessed coordinate for atom HE	 HYP:128	  CHA1
psfgen) Warning: poorly guessed coordinate for atom HB1	 HYP:131	  CHA1
psfgen) Warning: poorly guessed coordinate for atom HB2	 HYP:131	  CHA1
psfgen) Warning: poorly guessed coordinate for atom HE	 HYP:131	  CHA1
psfgen) Warning: poorly guessed coordinate for atom HD1	 HYP:137	  CHA1
psfgen) Warning: poorly guessed coordinate for atom HA	 HYP:137	  CHA1
psfgen) Warning: poorly guessed coordinate for atom HB1	 HYP:137	  CHA1
psfgen) Warning: poorly guessed coordinate for atom HB2	 HYP:137	  CHA1
psfgen) Warning: poorly guessed coordinate for atom HE	 HYP:137	  CHA1
psfgen) Warning: poorly guessed coordinate for atom HB1	 HYP:146	  CHA1
psfgen) Warning: poorly guessed coordinate for atom HB2	 HYP:146	  CHA1
psfgen) Warning: poorly guessed coordinate for atom HE	 HYP:146	  CHA1
psfgen) Warning: poorly guessed coordinate for atom HA	 HYP:152	  CHA1
psfgen) Warning: poorly guessed coordinate for atom HB1	 HYP:152	  CHA1
psfgen) Warning: poorly guessed coordinate for atom HB2	 HYP:152	  CHA1
psfgen) Warning: poorly guessed coordinate for atom HE	 HYP:152	  CHA1
psfgen) Warning: poorly guessed coordinate for atom HA	 HYP:173	  CHA1
psfgen) Warning: poorly guessed coordinate for atom HB1	 HYP:173	  CHA1
psfgen) Warning: poorly guessed coordinate for atom HB2	 HYP:173	  CHA1
psfgen) Warning: poorly guessed coordinate for atom HE	 HYP:173	  CHA1
psfgen) Warning: poorly guessed coordinate for atom HA	 HYP:182	  CHA1
psfgen) Warning: poorly guessed coordinate for atom HB1	 HYP:182	  CHA1
psfgen) Warning: poorly guessed coordinate for atom HB2	 HYP:182	  CHA1
psfgen) Warning: poorly guessed coordinate for atom HG	 HYP:182	  CHA1
psfgen) Warning: poorly guessed coordinate for atom HE	 HYP:182	  CHA1
psfgen) Warning: poorly guessed coordinate for atom HD1	 HYP:185	  CHA1
psfgen) Warning: poorly guessed coordinate for atom HB1	 HYP:185	  CHA1
psfgen) Warning: poorly guessed coordinate for atom HB2	 HYP:185	  CHA1
psfgen) Warning: poorly guessed coordinate for atom HG	 HYP:185	  CHA1
psfgen) Warning: poorly guessed coordinate for atom HE	 HYP:185	  CHA1
psfgen) Warning: poorly guessed coordinate for atom HA	 HYP:212	  CHA1
psfgen) Warning: poorly guessed coordinate for atom HB1	 HYP:212	  CHA1
psfgen) Warning: poorly guessed coordinate for atom HB2	 HYP:212	  CHA1
psfgen) Warning: poorly guessed coordinate for atom HE	 HYP:212	  CHA1
psfgen) Warning: poorly guessed coordinate for atom HB1	 HYP:215	  CHA1
psfgen) Warning: poorly guessed coordinate for atom HB2	 HYP:215	  CHA1
psfgen) Warning: poorly guessed coordinate for atom HE	 HYP:215	  CHA1
psfgen) Warning: poorly guessed coordinate for atom HA	 HYP:227	  CHA1
psfgen) Warning: poorly guessed coordinate for atom HB1	 HYP:227	  CHA1
psfgen) Warning: poorly guessed coordinate for atom HB2	 HYP:227	  CHA1
psfgen) Warning: poorly guessed coordinate for atom HG	 HYP:227	  CHA1
psfgen) Warning: poorly guessed coordinate for atom HE	 HYP:227	  CHA1
psfgen) Warning: poorly guessed coordinate for atom HB1	 HYP:233	  CHA1
psfgen) Warning: poorly guessed coordinate for atom HB2	 HYP:233	  CHA1
psfgen) Warning: poorly guessed coordinate for atom HE	 HYP:233	  CHA1
psfgen) Warning: poorly guessed coordinate for atom HA	 HYP:242	  CHA1
psfgen) Warning: poorly guessed coordinate for atom HB1	 HYP:242	  CHA1
psfgen) Warning: poorly guessed coordinate for atom HB2	 HYP:242	  CHA1
psfgen) Warning: poorly guessed coordinate for atom HG	 HYP:242	  CHA1
psfgen) Warning: poorly guessed coordinate for atom HE	 HYP:242	  CHA1
psfgen) Warning: poorly guessed coordinate for atom HD1	 HYP:248	  CHA1
psfgen) Warning: poorly guessed coordinate for atom HB1	 HYP:248	  CHA1
psfgen) Warning: poorly guessed coordinate for atom HB2	 HYP:248	  CHA1
psfgen) Warning: poorly guessed coordinate for atom HE	 HYP:248	  CHA1
psfgen) Warning: poorly guessed coordinate for atom HD1	 HYP:251	  CHA1
psfgen) Warning: poorly guessed coordinate for atom HB1	 HYP:251	  CHA1
psfgen) Warning: poorly guessed coordinate for atom HB2	 HYP:251	  CHA1
psfgen) Warning: poorly guessed coordinate for atom HG	 HYP:251	  CHA1
psfgen) Warning: poorly guessed coordinate for atom HE	 HYP:251	  CHA1
psfgen) Warning: poorly guessed coordinate for atom HB1	 HYP:266	  CHA1
psfgen) Warning: poorly guessed coordinate for atom HB2	 HYP:266	  CHA1
psfgen) Warning: poorly guessed coordinate for atom HE	 HYP:266	  CHA1
psfgen) Warning: poorly guessed coordinate for atom HD1	 HYP:275	  CHA1
psfgen) Warning: poorly guessed coordinate for atom HB1	 HYP:275	  CHA1
psfgen) Warning: poorly guessed coordinate for atom HB2	 HYP:275	  CHA1
psfgen) Warning: poorly guessed coordinate for atom HE	 HYP:275	  CHA1
psfgen) Warning: poorly guessed coordinate for atom HB1	 HYP:278	  CHA1
psfgen) Warning: poorly guessed coordinate for atom HB2	 HYP:278	  CHA1
psfgen) Warning: poorly guessed coordinate for atom HE	 HYP:278	  CHA1
psfgen) Warning: poorly guessed coordinate for atom HD1	 HYP:290	  CHA1
psfgen) Warning: poorly guessed coordinate for atom HB1	 HYP:290	  CHA1
psfgen) Warning: poorly guessed coordinate for atom HB2	 HYP:290	  CHA1
psfgen) Warning: poorly guessed coordinate for atom HG	 HYP:290	  CHA1
psfgen) Warning: poorly guessed coordinate for atom HE	 HYP:290	  CHA1
psfgen) Warning: poorly guessed coordinate for atom HA	 HYP:299	  CHA1
psfgen) Warning: poorly guessed coordinate for atom HB1	 HYP:299	  CHA1
psfgen) Warning: poorly guessed coordinate for atom HB2	 HYP:299	  CHA1
psfgen) Warning: poorly guessed coordinate for atom HE	 HYP:299	  CHA1
psfgen) Warning: poorly guessed coordinate for atom HB1	 HYP:314	  CHA1
psfgen) Warning: poorly guessed coordinate for atom HB2	 HYP:314	  CHA1
psfgen) Warning: poorly guessed coordinate for atom HG	 HYP:314	  CHA1
psfgen) Warning: poorly guessed coordinate for atom HE	 HYP:314	  CHA1
psfgen) Warning: poorly guessed coordinate for atom HB1	 HYP:320	  CHA1
psfgen) Warning: poorly guessed coordinate for atom HB2	 HYP:320	  CHA1
psfgen) Warning: poorly guessed coordinate for atom HG	 HYP:320	  CHA1
psfgen) Warning: poorly guessed coordinate for atom HE	 HYP:320	  CHA1
psfgen) Warning: poorly guessed coordinate for atom HD1	 HYP:329	  CHA1
psfgen) Warning: poorly guessed coordinate for atom HB1	 HYP:329	  CHA1
psfgen) Warning: poorly guessed coordinate for atom HB2	 HYP:329	  CHA1
psfgen) Warning: poorly guessed coordinate for atom HG	 HYP:329	  CHA1
psfgen) Warning: poorly guessed coordinate for atom HE	 HYP:329	  CHA1
psfgen) Warning: poorly guessed coordinate for atom HD1	 HYP:335	  CHA1
psfgen) Warning: poorly guessed coordinate for atom HB1	 HYP:335	  CHA1
psfgen) Warning: poorly guessed coordinate for atom HB2	 HYP:335	  CHA1
psfgen) Warning: poorly guessed coordinate for atom HE	 HYP:335	  CHA1
psfgen) Warning: poorly guessed coordinate for atom HB1	 HYP:353	  CHA1
psfgen) Warning: poorly guessed coordinate for atom HB2	 HYP:353	  CHA1
psfgen) Warning: poorly guessed coordinate for atom HE	 HYP:353	  CHA1
psfgen) Warning: poorly guessed coordinate for atom HD1	 HYP:362	  CHA1
psfgen) Warning: poorly guessed coordinate for atom HB1	 HYP:362	  CHA1
psfgen) Warning: poorly guessed coordinate for atom HB2	 HYP:362	  CHA1
psfgen) Warning: poorly guessed coordinate for atom HE	 HYP:362	  CHA1
psfgen) Warning: poorly guessed coordinate for atom HB1	 HYP:368	  CHA1
psfgen) Warning: poorly guessed coordinate for atom HB2	 HYP:368	  CHA1
psfgen) Warning: poorly guessed coordinate for atom HE	 HYP:368	  CHA1
psfgen) Warning: poorly guessed coordinate for atom HB1	 HYP:374	  CHA1
psfgen) Warning: poorly guessed coordinate for atom HB2	 HYP:374	  CHA1
psfgen) Warning: poorly guessed coordinate for atom HG	 HYP:374	  CHA1
psfgen) Warning: poorly guessed coordinate for atom HE	 HYP:374	  CHA1
psfgen) Warning: poorly guessed coordinate for atom HA	 HYP:383	  CHA1
psfgen) Warning: poorly guessed coordinate for atom HB1	 HYP:383	  CHA1
psfgen) Warning: poorly guessed coordinate for atom HB2	 HYP:383	  CHA1
psfgen) Warning: poorly guessed coordinate for atom HG	 HYP:383	  CHA1
psfgen) Warning: poorly guessed coordinate for atom HE	 HYP:383	  CHA1
psfgen) Warning: poorly guessed coordinate for atom HB1	 HYP:386	  CHA1
psfgen) Warning: poorly guessed coordinate for atom HB2	 HYP:386	  CHA1
psfgen) Warning: poorly guessed coordinate for atom HE	 HYP:386	  CHA1
psfgen) Warning: poorly guessed coordinate for atom HA	 HYP:395	  CHA1
psfgen) Warning: poorly guessed coordinate for atom HB1	 HYP:395	  CHA1
psfgen) Warning: poorly guessed coordinate for atom HB2	 HYP:395	  CHA1
psfgen) Warning: poorly guessed coordinate for atom HE	 HYP:395	  CHA1
psfgen) Warning: poorly guessed coordinate for atom HA	 HYP:404	  CHA1
psfgen) Warning: poorly guessed coordinate for atom HB1	 HYP:404	  CHA1
psfgen) Warning: poorly guessed coordinate for atom HB2	 HYP:404	  CHA1
psfgen) Warning: poorly guessed coordinate for atom HE	 HYP:404	  CHA1
psfgen) Warning: poorly guessed coordinate for atom HB1	 HYP:410	  CHA1
psfgen) Warning: poorly guessed coordinate for atom HB2	 HYP:410	  CHA1
psfgen) Warning: poorly guessed coordinate for atom HG	 HYP:410	  CHA1
psfgen) Warning: poorly guessed coordinate for atom HE	 HYP:410	  CHA1
psfgen) Warning: poorly guessed coordinate for atom HD1	 HYP:422	  CHA1
psfgen) Warning: poorly guessed coordinate for atom HA	 HYP:422	  CHA1
psfgen) Warning: poorly guessed coordinate for atom HB1	 HYP:422	  CHA1
psfgen) Warning: poorly guessed coordinate for atom HB2	 HYP:422	  CHA1
psfgen) Warning: poorly guessed coordinate for atom HG	 HYP:422	  CHA1
psfgen) Warning: poorly guessed coordinate for atom HE	 HYP:422	  CHA1
psfgen) Warning: poorly guessed coordinate for atom HB1	 HYP:431	  CHA1
psfgen) Warning: poorly guessed coordinate for atom HB2	 HYP:431	  CHA1
psfgen) Warning: poorly guessed coordinate for atom HE	 HYP:431	  CHA1
psfgen) Warning: poorly guessed coordinate for atom HD1	 HYP:440	  CHA1
psfgen) Warning: poorly guessed coordinate for atom HB1	 HYP:440	  CHA1
psfgen) Warning: poorly guessed coordinate for atom HB2	 HYP:440	  CHA1
psfgen) Warning: poorly guessed coordinate for atom HE	 HYP:440	  CHA1
psfgen) Warning: poorly guessed coordinate for atom HD1	 HYP:443	  CHA1
psfgen) Warning: poorly guessed coordinate for atom HB1	 HYP:443	  CHA1
psfgen) Warning: poorly guessed coordinate for atom HB2	 HYP:443	  CHA1
psfgen) Warning: poorly guessed coordinate for atom HG	 HYP:443	  CHA1
psfgen) Warning: poorly guessed coordinate for atom HE	 HYP:443	  CHA1
psfgen) Warning: poorly guessed coordinate for atom HA	 HYP:461	  CHA1
psfgen) Warning: poorly guessed coordinate for atom HB1	 HYP:461	  CHA1
psfgen) Warning: poorly guessed coordinate for atom HB2	 HYP:461	  CHA1
psfgen) Warning: poorly guessed coordinate for atom HE	 HYP:461	  CHA1
psfgen) Warning: poorly guessed coordinate for atom HB1	 HYP:479	  CHA1
psfgen) Warning: poorly guessed coordinate for atom HB2	 HYP:479	  CHA1
psfgen) Warning: poorly guessed coordinate for atom HG	 HYP:479	  CHA1
psfgen) Warning: poorly guessed coordinate for atom HE	 HYP:479	  CHA1
psfgen) Warning: poorly guessed coordinate for atom HD1	 HYP:485	  CHA1
psfgen) Warning: poorly guessed coordinate for atom HB1	 HYP:485	  CHA1
psfgen) Warning: poorly guessed coordinate for atom HB2	 HYP:485	  CHA1
psfgen) Warning: poorly guessed coordinate for atom HE	 HYP:485	  CHA1
psfgen) Warning: poorly guessed coordinate for atom HB1	 HYP:491	  CHA1
psfgen) Warning: poorly guessed coordinate for atom HB2	 HYP:491	  CHA1
psfgen) Warning: poorly guessed coordinate for atom HE	 HYP:491	  CHA1
psfgen) Warning: poorly guessed coordinate for atom HD1	 HYP:497	  CHA1
psfgen) Warning: poorly guessed coordinate for atom HB1	 HYP:497	  CHA1
psfgen) Warning: poorly guessed coordinate for atom HB2	 HYP:497	  CHA1
psfgen) Warning: poorly guessed coordinate for atom HG	 HYP:497	  CHA1
psfgen) Warning: poorly guessed coordinate for atom HE	 HYP:497	  CHA1
psfgen) Warning: poorly guessed coordinate for atom HB1	 HYP:503	  CHA1
psfgen) Warning: poorly guessed coordinate for atom HB2	 HYP:503	  CHA1
psfgen) Warning: poorly guessed coordinate for atom HG	 HYP:503	  CHA1
psfgen) Warning: poorly guessed coordinate for atom HE	 HYP:503	  CHA1
psfgen) Warning: poorly guessed coordinate for atom HD1	 HYP:509	  CHA1
psfgen) Warning: poorly guessed coordinate for atom HB1	 HYP:509	  CHA1
psfgen) Warning: poorly guessed coordinate for atom HB2	 HYP:509	  CHA1
psfgen) Warning: poorly guessed coordinate for atom HE	 HYP:509	  CHA1
psfgen) Warning: poorly guessed coordinate for atom HD1	 HYP:521	  CHA1
psfgen) Warning: poorly guessed coordinate for atom HB1	 HYP:521	  CHA1
psfgen) Warning: poorly guessed coordinate for atom HB2	 HYP:521	  CHA1
psfgen) Warning: poorly guessed coordinate for atom HE	 HYP:521	  CHA1
psfgen) Warning: poorly guessed coordinate for atom HB1	 HYP:530	  CHA1
psfgen) Warning: poorly guessed coordinate for atom HB2	 HYP:530	  CHA1
psfgen) Warning: poorly guessed coordinate for atom HE	 HYP:530	  CHA1
psfgen) Warning: poorly guessed coordinate for atom HB1	 HYP:542	  CHA1
psfgen) Warning: poorly guessed coordinate for atom HB2	 HYP:542	  CHA1
psfgen) Warning: poorly guessed coordinate for atom HG	 HYP:542	  CHA1
psfgen) Warning: poorly guessed coordinate for atom HE	 HYP:542	  CHA1
psfgen) Warning: poorly guessed coordinate for atom HD1	 HYP:554	  CHA1
psfgen) Warning: poorly guessed coordinate for atom HB1	 HYP:554	  CHA1
psfgen) Warning: poorly guessed coordinate for atom HB2	 HYP:554	  CHA1
psfgen) Warning: poorly guessed coordinate for atom HE	 HYP:554	  CHA1
psfgen) Warning: poorly guessed coordinate for atom HD1	 HYP:557	  CHA1
psfgen) Warning: poorly guessed coordinate for atom HB1	 HYP:557	  CHA1
psfgen) Warning: poorly guessed coordinate for atom HB2	 HYP:557	  CHA1
psfgen) Warning: poorly guessed coordinate for atom HE	 HYP:557	  CHA1
psfgen) Warning: poorly guessed coordinate for atom HD1	 HYP:563	  CHA1
psfgen) Warning: poorly guessed coordinate for atom HA	 HYP:563	  CHA1
psfgen) Warning: poorly guessed coordinate for atom HB1	 HYP:563	  CHA1
psfgen) Warning: poorly guessed coordinate for atom HB2	 HYP:563	  CHA1
psfgen) Warning: poorly guessed coordinate for atom HE	 HYP:563	  CHA1
psfgen) Warning: poorly guessed coordinate for atom HD1	 HYP:569	  CHA1
psfgen) Warning: poorly guessed coordinate for atom HA	 HYP:569	  CHA1
psfgen) Warning: poorly guessed coordinate for atom HB1	 HYP:569	  CHA1
psfgen) Warning: poorly guessed coordinate for atom HB2	 HYP:569	  CHA1
psfgen) Warning: poorly guessed coordinate for atom HG	 HYP:569	  CHA1
psfgen) Warning: poorly guessed coordinate for atom HE	 HYP:569	  CHA1
psfgen) Warning: poorly guessed coordinate for atom HB1	 HYP:578	  CHA1
psfgen) Warning: poorly guessed coordinate for atom HB2	 HYP:578	  CHA1
psfgen) Warning: poorly guessed coordinate for atom HE	 HYP:578	  CHA1
psfgen) Warning: poorly guessed coordinate for atom HD1	 HYP:596	  CHA1
psfgen) Warning: poorly guessed coordinate for atom HA	 HYP:596	  CHA1
psfgen) Warning: poorly guessed coordinate for atom HB1	 HYP:596	  CHA1
psfgen) Warning: poorly guessed coordinate for atom HB2	 HYP:596	  CHA1
psfgen) Warning: poorly guessed coordinate for atom HE	 HYP:596	  CHA1
psfgen) Warning: poorly guessed coordinate for atom HD1	 HYP:611	  CHA1
psfgen) Warning: poorly guessed coordinate for atom HB1	 HYP:611	  CHA1
psfgen) Warning: poorly guessed coordinate for atom HB2	 HYP:611	  CHA1
psfgen) Warning: poorly guessed coordinate for atom HE	 HYP:611	  CHA1
psfgen) Warning: poorly guessed coordinate for atom HA	 HYP:617	  CHA1
psfgen) Warning: poorly guessed coordinate for atom HB1	 HYP:617	  CHA1
psfgen) Warning: poorly guessed coordinate for atom HB2	 HYP:617	  CHA1
psfgen) Warning: poorly guessed coordinate for atom HE	 HYP:617	  CHA1
psfgen) Warning: poorly guessed coordinate for atom HB1	 HYP:638	  CHA1
psfgen) Warning: poorly guessed coordinate for atom HB2	 HYP:638	  CHA1
psfgen) Warning: poorly guessed coordinate for atom HE	 HYP:638	  CHA1
psfgen) Warning: poorly guessed coordinate for atom HA	 HYP:644	  CHA1
psfgen) Warning: poorly guessed coordinate for atom HB1	 HYP:644	  CHA1
psfgen) Warning: poorly guessed coordinate for atom HB2	 HYP:644	  CHA1
psfgen) Warning: poorly guessed coordinate for atom HG	 HYP:644	  CHA1
psfgen) Warning: poorly guessed coordinate for atom HE	 HYP:644	  CHA1
psfgen) Warning: poorly guessed coordinate for atom HD1	 HYP:647	  CHA1
psfgen) Warning: poorly guessed coordinate for atom HA	 HYP:647	  CHA1
psfgen) Warning: poorly guessed coordinate for atom HB1	 HYP:647	  CHA1
psfgen) Warning: poorly guessed coordinate for atom HB2	 HYP:647	  CHA1
psfgen) Warning: poorly guessed coordinate for atom HG	 HYP:647	  CHA1
psfgen) Warning: poorly guessed coordinate for atom HE	 HYP:647	  CHA1
psfgen) Warning: poorly guessed coordinate for atom HA	 HYP:656	  CHA1
psfgen) Warning: poorly guessed coordinate for atom HB1	 HYP:656	  CHA1
psfgen) Warning: poorly guessed coordinate for atom HB2	 HYP:656	  CHA1
psfgen) Warning: poorly guessed coordinate for atom HG	 HYP:656	  CHA1
psfgen) Warning: poorly guessed coordinate for atom HE	 HYP:656	  CHA1
psfgen) Warning: poorly guessed coordinate for atom HB1	 HYP:662	  CHA1
psfgen) Warning: poorly guessed coordinate for atom HB2	 HYP:662	  CHA1
psfgen) Warning: poorly guessed coordinate for atom HE	 HYP:662	  CHA1
psfgen) Warning: poorly guessed coordinate for atom HB1	 HYP:680	  CHA1
psfgen) Warning: poorly guessed coordinate for atom HB2	 HYP:680	  CHA1
psfgen) Warning: poorly guessed coordinate for atom HE	 HYP:680	  CHA1
psfgen) Warning: poorly guessed coordinate for atom HB1	 HYP:689	  CHA1
psfgen) Warning: poorly guessed coordinate for atom HB2	 HYP:689	  CHA1
psfgen) Warning: poorly guessed coordinate for atom HE	 HYP:689	  CHA1
psfgen) Warning: poorly guessed coordinate for atom HD1	 HYP:698	  CHA1
psfgen) Warning: poorly guessed coordinate for atom HB1	 HYP:698	  CHA1
psfgen) Warning: poorly guessed coordinate for atom HB2	 HYP:698	  CHA1
psfgen) Warning: poorly guessed coordinate for atom HG	 HYP:698	  CHA1
psfgen) Warning: poorly guessed coordinate for atom HE	 HYP:698	  CHA1
psfgen) Warning: poorly guessed coordinate for atom HD1	 HYP:710	  CHA1
psfgen) Warning: poorly guessed coordinate for atom HA	 HYP:710	  CHA1
psfgen) Warning: poorly guessed coordinate for atom HB1	 HYP:710	  CHA1
psfgen) Warning: poorly guessed coordinate for atom HB2	 HYP:710	  CHA1
psfgen) Warning: poorly guessed coordinate for atom HG	 HYP:710	  CHA1
psfgen) Warning: poorly guessed coordinate for atom HE	 HYP:710	  CHA1
psfgen) Warning: poorly guessed coordinate for atom HD1	 HYP:716	  CHA1
psfgen) Warning: poorly guessed coordinate for atom HB1	 HYP:716	  CHA1
psfgen) Warning: poorly guessed coordinate for atom HB2	 HYP:716	  CHA1
psfgen) Warning: poorly guessed coordinate for atom HE	 HYP:716	  CHA1
psfgen) Warning: poorly guessed coordinate for atom HB1	 HYP:725	  CHA1
psfgen) Warning: poorly guessed coordinate for atom HB2	 HYP:725	  CHA1
psfgen) Warning: poorly guessed coordinate for atom HE	 HYP:725	  CHA1
psfgen) Warning: poorly guessed coordinate for atom HA	 HYP:734	  CHA1
psfgen) Warning: poorly guessed coordinate for atom HB1	 HYP:734	  CHA1
psfgen) Warning: poorly guessed coordinate for atom HB2	 HYP:734	  CHA1
psfgen) Warning: poorly guessed coordinate for atom HE	 HYP:734	  CHA1
psfgen) Warning: poorly guessed coordinate for atom HA	 HYP:737	  CHA1
psfgen) Warning: poorly guessed coordinate for atom HB1	 HYP:737	  CHA1
psfgen) Warning: poorly guessed coordinate for atom HB2	 HYP:737	  CHA1
psfgen) Warning: poorly guessed coordinate for atom HE	 HYP:737	  CHA1
psfgen) Warning: poorly guessed coordinate for atom HB1	 HYP:758	  CHA1
psfgen) Warning: poorly guessed coordinate for atom HB2	 HYP:758	  CHA1
psfgen) Warning: poorly guessed coordinate for atom HG	 HYP:758	  CHA1
psfgen) Warning: poorly guessed coordinate for atom HE	 HYP:758	  CHA1
psfgen) Warning: poorly guessed coordinate for atom HB1	 HYP:767	  CHA1
psfgen) Warning: poorly guessed coordinate for atom HB2	 HYP:767	  CHA1
psfgen) Warning: poorly guessed coordinate for atom HE	 HYP:767	  CHA1
psfgen) Warning: poorly guessed coordinate for atom HD1	 HYP:776	  CHA1
psfgen) Warning: poorly guessed coordinate for atom HB1	 HYP:776	  CHA1
psfgen) Warning: poorly guessed coordinate for atom HB2	 HYP:776	  CHA1
psfgen) Warning: poorly guessed coordinate for atom HE	 HYP:776	  CHA1
psfgen) Warning: poorly guessed coordinate for atom HA	 HYP:785	  CHA1
psfgen) Warning: poorly guessed coordinate for atom HB1	 HYP:785	  CHA1
psfgen) Warning: poorly guessed coordinate for atom HB2	 HYP:785	  CHA1
psfgen) Warning: poorly guessed coordinate for atom HG	 HYP:785	  CHA1
psfgen) Warning: poorly guessed coordinate for atom HE	 HYP:785	  CHA1
psfgen) Warning: poorly guessed coordinate for atom HB1	 HYP:803	  CHA1
psfgen) Warning: poorly guessed coordinate for atom HB2	 HYP:803	  CHA1
psfgen) Warning: poorly guessed coordinate for atom HE	 HYP:803	  CHA1
psfgen) Warning: poorly guessed coordinate for atom HD1	 HYP:812	  CHA1
psfgen) Warning: poorly guessed coordinate for atom HB1	 HYP:812	  CHA1
psfgen) Warning: poorly guessed coordinate for atom HB2	 HYP:812	  CHA1
psfgen) Warning: poorly guessed coordinate for atom HE	 HYP:812	  CHA1
psfgen) Warning: poorly guessed coordinate for atom HB1	 HYP:815	  CHA1
psfgen) Warning: poorly guessed coordinate for atom HB2	 HYP:815	  CHA1
psfgen) Warning: poorly guessed coordinate for atom HE	 HYP:815	  CHA1
psfgen) Warning: poorly guessed coordinate for atom HD1	 HYP:821	  CHA1
psfgen) Warning: poorly guessed coordinate for atom HA	 HYP:821	  CHA1
psfgen) Warning: poorly guessed coordinate for atom HB1	 HYP:821	  CHA1
psfgen) Warning: poorly guessed coordinate for atom HB2	 HYP:821	  CHA1
psfgen) Warning: poorly guessed coordinate for atom HE	 HYP:821	  CHA1
psfgen) Warning: poorly guessed coordinate for atom HB1	 HYP:836	  CHA1
psfgen) Warning: poorly guessed coordinate for atom HB2	 HYP:836	  CHA1
psfgen) Warning: poorly guessed coordinate for atom HE	 HYP:836	  CHA1
psfgen) Warning: poorly guessed coordinate for atom HB1	 HYP:842	  CHA1
psfgen) Warning: poorly guessed coordinate for atom HB2	 HYP:842	  CHA1
psfgen) Warning: poorly guessed coordinate for atom HG	 HYP:842	  CHA1
psfgen) Warning: poorly guessed coordinate for atom HE	 HYP:842	  CHA1
psfgen) Warning: poorly guessed coordinate for atom HB1	 HYP:848	  CHA1
psfgen) Warning: poorly guessed coordinate for atom HB2	 HYP:848	  CHA1
psfgen) Warning: poorly guessed coordinate for atom HE	 HYP:848	  CHA1
psfgen) Warning: poorly guessed coordinate for atom HA	 HYP:857	  CHA1
psfgen) Warning: poorly guessed coordinate for atom HB1	 HYP:857	  CHA1
psfgen) Warning: poorly guessed coordinate for atom HB2	 HYP:857	  CHA1
psfgen) Warning: poorly guessed coordinate for atom HE	 HYP:857	  CHA1
psfgen) Warning: poorly guessed coordinate for atom HD1	 HYP:863	  CHA1
psfgen) Warning: poorly guessed coordinate for atom HB1	 HYP:863	  CHA1
psfgen) Warning: poorly guessed coordinate for atom HB2	 HYP:863	  CHA1
psfgen) Warning: poorly guessed coordinate for atom HE	 HYP:863	  CHA1
psfgen) Warning: poorly guessed coordinate for atom HD1	 HYP:884	  CHA1
psfgen) Warning: poorly guessed coordinate for atom HB1	 HYP:884	  CHA1
psfgen) Warning: poorly guessed coordinate for atom HB2	 HYP:884	  CHA1
psfgen) Warning: poorly guessed coordinate for atom HE	 HYP:884	  CHA1
psfgen) Warning: poorly guessed coordinate for atom HD1	 HYP:887	  CHA1
psfgen) Warning: poorly guessed coordinate for atom HB1	 HYP:887	  CHA1
psfgen) Warning: poorly guessed coordinate for atom HB2	 HYP:887	  CHA1
psfgen) Warning: poorly guessed coordinate for atom HG	 HYP:887	  CHA1
psfgen) Warning: poorly guessed coordinate for atom HE	 HYP:887	  CHA1
psfgen) Warning: poorly guessed coordinate for atom HB1	 HYP:890	  CHA1
psfgen) Warning: poorly guessed coordinate for atom HB2	 HYP:890	  CHA1
psfgen) Warning: poorly guessed coordinate for atom HE	 HYP:890	  CHA1
psfgen) Warning: poorly guessed coordinate for atom HA	 HYP:959	  CHA1
psfgen) Warning: poorly guessed coordinate for atom HB1	 HYP:959	  CHA1
psfgen) Warning: poorly guessed coordinate for atom HB2	 HYP:959	  CHA1
psfgen) Warning: poorly guessed coordinate for atom HE	 HYP:959	  CHA1
psfgen) Warning: poorly guessed coordinate for atom HA	 HYP:962	  CHA1
psfgen) Warning: poorly guessed coordinate for atom HB1	 HYP:962	  CHA1
psfgen) Warning: poorly guessed coordinate for atom HB2	 HYP:962	  CHA1
psfgen) Warning: poorly guessed coordinate for atom HE	 HYP:962	  CHA1
psfgen) Warning: poorly guessed coordinate for atom HA	 HYP:965	  CHA1
psfgen) Warning: poorly guessed coordinate for atom HB1	 HYP:965	  CHA1
psfgen) Warning: poorly guessed coordinate for atom HB2	 HYP:965	  CHA1
psfgen) Warning: poorly guessed coordinate for atom HE	 HYP:965	  CHA1
psfgen) Warning: poorly guessed coordinate for atom HB1	 HYP:983	  CHA1
psfgen) Warning: poorly guessed coordinate for atom HB2	 HYP:983	  CHA1
psfgen) Warning: poorly guessed coordinate for atom HE	 HYP:983	  CHA1
psfgen) Warning: poorly guessed coordinate for atom HA	 HYP:998	  CHA1
psfgen) Warning: poorly guessed coordinate for atom HB1	 HYP:998	  CHA1
psfgen) Warning: poorly guessed coordinate for atom HB2	 HYP:998	  CHA1
psfgen) Warning: poorly guessed coordinate for atom HE	 HYP:998	  CHA1
psfgen) Warning: poorly guessed coordinate for atom HA	 HYP:1004	  CHA1
psfgen) Warning: poorly guessed coordinate for atom HB1	 HYP:1004	  CHA1
psfgen) Warning: poorly guessed coordinate for atom HB2	 HYP:1004	  CHA1
psfgen) Warning: poorly guessed coordinate for atom HG	 HYP:1004	  CHA1
psfgen) Warning: poorly guessed coordinate for atom HE	 HYP:1004	  CHA1
psfgen) Warning: poorly guessed coordinate for atom HA	 HYP:1019	  CHA1
psfgen) Warning: poorly guessed coordinate for atom HB1	 HYP:1019	  CHA1
psfgen) Warning: poorly guessed coordinate for atom HB2	 HYP:1019	  CHA1
psfgen) Warning: poorly guessed coordinate for atom HE	 HYP:1019	  CHA1
psfgen) Warning: poorly guessed coordinate for atom HA	 HYP:1022	  CHA1
psfgen) Warning: poorly guessed coordinate for atom HB1	 HYP:1022	  CHA1
psfgen) Warning: poorly guessed coordinate for atom HB2	 HYP:1022	  CHA1
psfgen) Warning: poorly guessed coordinate for atom HG	 HYP:1022	  CHA1
psfgen) Warning: poorly guessed coordinate for atom HE	 HYP:1022	  CHA1
psfgen) Warning: poorly guessed coordinate for atom HB1	 HYP:1025	  CHA1
psfgen) Warning: poorly guessed coordinate for atom HB2	 HYP:1025	  CHA1
psfgen) Warning: poorly guessed coordinate for atom HE	 HYP:1025	  CHA1
psfgen) Warning: poorly guessed coordinate for atom HB1	 HYP:1028	  CHA1
psfgen) Warning: poorly guessed coordinate for atom HB2	 HYP:1028	  CHA1
psfgen) Warning: poorly guessed coordinate for atom HE	 HYP:1028	  CHA1
psfgen) Warning: poorly guessed coordinate for atom HB1	 HYP:1031	  CHA1
psfgen) Warning: poorly guessed coordinate for atom HB2	 HYP:1031	  CHA1
psfgen) Warning: poorly guessed coordinate for atom HE	 HYP:1031	  CHA1
psfgen) Warning: poorly guessed coordinate for atom OT1	 ALA:1057	  CHA1
psfgen) Warning: poorly guessed coordinate for atom OT2	 ALA:1057	  CHA1
psfgen) Warning: poorly guessed coordinate for atom HT1	 GLN:1	  CHA2
psfgen) Warning: poorly guessed coordinate for atom HT2	 GLN:1	  CHA2
psfgen) Warning: poorly guessed coordinate for atom HT3	 GLN:1	  CHA2
psfgen) Warning: poorly guessed coordinate for atom HB1	 HYP:29	  CHA2
psfgen) Warning: poorly guessed coordinate for atom HB2	 HYP:29	  CHA2
psfgen) Warning: poorly guessed coordinate for atom HE	 HYP:29	  CHA2
psfgen) Warning: poorly guessed coordinate for atom HA	 HYP:32	  CHA2
psfgen) Warning: poorly guessed coordinate for atom HB1	 HYP:32	  CHA2
psfgen) Warning: poorly guessed coordinate for atom HB2	 HYP:32	  CHA2
psfgen) Warning: poorly guessed coordinate for atom HE	 HYP:32	  CHA2
psfgen) Warning: poorly guessed coordinate for atom HB1	 HYP:35	  CHA2
psfgen) Warning: poorly guessed coordinate for atom HB2	 HYP:35	  CHA2
psfgen) Warning: poorly guessed coordinate for atom HG	 HYP:35	  CHA2
psfgen) Warning: poorly guessed coordinate for atom HE	 HYP:35	  CHA2
psfgen) Warning: poorly guessed coordinate for atom HD1	 HYP:44	  CHA2
psfgen) Warning: poorly guessed coordinate for atom HA	 HYP:44	  CHA2
psfgen) Warning: poorly guessed coordinate for atom HB1	 HYP:44	  CHA2
psfgen) Warning: poorly guessed coordinate for atom HB2	 HYP:44	  CHA2
psfgen) Warning: poorly guessed coordinate for atom HE	 HYP:44	  CHA2
psfgen) Warning: poorly guessed coordinate for atom HD1	 HYP:47	  CHA2
psfgen) Warning: poorly guessed coordinate for atom HA	 HYP:47	  CHA2
psfgen) Warning: poorly guessed coordinate for atom HB1	 HYP:47	  CHA2
psfgen) Warning: poorly guessed coordinate for atom HB2	 HYP:47	  CHA2
psfgen) Warning: poorly guessed coordinate for atom HE	 HYP:47	  CHA2
psfgen) Warning: poorly guessed coordinate for atom HA	 HYP:50	  CHA2
psfgen) Warning: poorly guessed coordinate for atom HB1	 HYP:50	  CHA2
psfgen) Warning: poorly guessed coordinate for atom HB2	 HYP:50	  CHA2
psfgen) Warning: poorly guessed coordinate for atom HE	 HYP:50	  CHA2
psfgen) Warning: poorly guessed coordinate for atom HD1	 HYP:65	  CHA2
psfgen) Warning: poorly guessed coordinate for atom HB1	 HYP:65	  CHA2
psfgen) Warning: poorly guessed coordinate for atom HB2	 HYP:65	  CHA2
psfgen) Warning: poorly guessed coordinate for atom HE	 HYP:65	  CHA2
psfgen) Warning: poorly guessed coordinate for atom HD1	 HYP:80	  CHA2
psfgen) Warning: poorly guessed coordinate for atom HA	 HYP:80	  CHA2
psfgen) Warning: poorly guessed coordinate for atom HB1	 HYP:80	  CHA2
psfgen) Warning: poorly guessed coordinate for atom HB2	 HYP:80	  CHA2
psfgen) Warning: poorly guessed coordinate for atom HG	 HYP:80	  CHA2
psfgen) Warning: poorly guessed coordinate for atom HE	 HYP:80	  CHA2
psfgen) Warning: poorly guessed coordinate for atom HA	 HYP:86	  CHA2
psfgen) Warning: poorly guessed coordinate for atom HB1	 HYP:86	  CHA2
psfgen) Warning: poorly guessed coordinate for atom HB2	 HYP:86	  CHA2
psfgen) Warning: poorly guessed coordinate for atom HE	 HYP:86	  CHA2
psfgen) Warning: poorly guessed coordinate for atom HD1	 HYP:95	  CHA2
psfgen) Warning: poorly guessed coordinate for atom HB1	 HYP:95	  CHA2
psfgen) Warning: poorly guessed coordinate for atom HB2	 HYP:95	  CHA2
psfgen) Warning: poorly guessed coordinate for atom HG	 HYP:95	  CHA2
psfgen) Warning: poorly guessed coordinate for atom HE	 HYP:95	  CHA2
psfgen) Warning: poorly guessed coordinate for atom HD1	 HYP:101	  CHA2
psfgen) Warning: poorly guessed coordinate for atom HA	 HYP:101	  CHA2
psfgen) Warning: poorly guessed coordinate for atom HB1	 HYP:101	  CHA2
psfgen) Warning: poorly guessed coordinate for atom HB2	 HYP:101	  CHA2
psfgen) Warning: poorly guessed coordinate for atom HE	 HYP:101	  CHA2
psfgen) Warning: poorly guessed coordinate for atom HD1	 HYP:128	  CHA2
psfgen) Warning: poorly guessed coordinate for atom HB1	 HYP:128	  CHA2
psfgen) Warning: poorly guessed coordinate for atom HB2	 HYP:128	  CHA2
psfgen) Warning: poorly guessed coordinate for atom HG	 HYP:128	  CHA2
psfgen) Warning: poorly guessed coordinate for atom HE	 HYP:128	  CHA2
psfgen) Warning: poorly guessed coordinate for atom HB1	 HYP:131	  CHA2
psfgen) Warning: poorly guessed coordinate for atom HB2	 HYP:131	  CHA2
psfgen) Warning: poorly guessed coordinate for atom HE	 HYP:131	  CHA2
psfgen) Warning: poorly guessed coordinate for atom HD1	 HYP:137	  CHA2
psfgen) Warning: poorly guessed coordinate for atom HA	 HYP:137	  CHA2
psfgen) Warning: poorly guessed coordinate for atom HB1	 HYP:137	  CHA2
psfgen) Warning: poorly guessed coordinate for atom HB2	 HYP:137	  CHA2
psfgen) Warning: poorly guessed coordinate for atom HE	 HYP:137	  CHA2
psfgen) Warning: poorly guessed coordinate for atom HB1	 HYP:146	  CHA2
psfgen) Warning: poorly guessed coordinate for atom HB2	 HYP:146	  CHA2
psfgen) Warning: poorly guessed coordinate for atom HE	 HYP:146	  CHA2
psfgen) Warning: poorly guessed coordinate for atom HA	 HYP:152	  CHA2
psfgen) Warning: poorly guessed coordinate for atom HB1	 HYP:152	  CHA2
psfgen) Warning: poorly guessed coordinate for atom HB2	 HYP:152	  CHA2
psfgen) Warning: poorly guessed coordinate for atom HE	 HYP:152	  CHA2
psfgen) Warning: poorly guessed coordinate for atom HA	 HYP:173	  CHA2
psfgen) Warning: poorly guessed coordinate for atom HB1	 HYP:173	  CHA2
psfgen) Warning: poorly guessed coordinate for atom HB2	 HYP:173	  CHA2
psfgen) Warning: poorly guessed coordinate for atom HE	 HYP:173	  CHA2
psfgen) Warning: poorly guessed coordinate for atom HA	 HYP:182	  CHA2
psfgen) Warning: poorly guessed coordinate for atom HB1	 HYP:182	  CHA2
psfgen) Warning: poorly guessed coordinate for atom HB2	 HYP:182	  CHA2
psfgen) Warning: poorly guessed coordinate for atom HG	 HYP:182	  CHA2
psfgen) Warning: poorly guessed coordinate for atom HE	 HYP:182	  CHA2
psfgen) Warning: poorly guessed coordinate for atom HD1	 HYP:185	  CHA2
psfgen) Warning: poorly guessed coordinate for atom HB1	 HYP:185	  CHA2
psfgen) Warning: poorly guessed coordinate for atom HB2	 HYP:185	  CHA2
psfgen) Warning: poorly guessed coordinate for atom HG	 HYP:185	  CHA2
psfgen) Warning: poorly guessed coordinate for atom HE	 HYP:185	  CHA2
psfgen) Warning: poorly guessed coordinate for atom HA	 HYP:212	  CHA2
psfgen) Warning: poorly guessed coordinate for atom HB1	 HYP:212	  CHA2
psfgen) Warning: poorly guessed coordinate for atom HB2	 HYP:212	  CHA2
psfgen) Warning: poorly guessed coordinate for atom HE	 HYP:212	  CHA2
psfgen) Warning: poorly guessed coordinate for atom HB1	 HYP:215	  CHA2
psfgen) Warning: poorly guessed coordinate for atom HB2	 HYP:215	  CHA2
psfgen) Warning: poorly guessed coordinate for atom HE	 HYP:215	  CHA2
psfgen) Warning: poorly guessed coordinate for atom HA	 HYP:227	  CHA2
psfgen) Warning: poorly guessed coordinate for atom HB1	 HYP:227	  CHA2
psfgen) Warning: poorly guessed coordinate for atom HB2	 HYP:227	  CHA2
psfgen) Warning: poorly guessed coordinate for atom HG	 HYP:227	  CHA2
psfgen) Warning: poorly guessed coordinate for atom HE	 HYP:227	  CHA2
psfgen) Warning: poorly guessed coordinate for atom HB1	 HYP:233	  CHA2
psfgen) Warning: poorly guessed coordinate for atom HB2	 HYP:233	  CHA2
psfgen) Warning: poorly guessed coordinate for atom HE	 HYP:233	  CHA2
psfgen) Warning: poorly guessed coordinate for atom HA	 HYP:242	  CHA2
psfgen) Warning: poorly guessed coordinate for atom HB1	 HYP:242	  CHA2
psfgen) Warning: poorly guessed coordinate for atom HB2	 HYP:242	  CHA2
psfgen) Warning: poorly guessed coordinate for atom HG	 HYP:242	  CHA2
psfgen) Warning: poorly guessed coordinate for atom HE	 HYP:242	  CHA2
psfgen) Warning: poorly guessed coordinate for atom HD1	 HYP:248	  CHA2
psfgen) Warning: poorly guessed coordinate for atom HB1	 HYP:248	  CHA2
psfgen) Warning: poorly guessed coordinate for atom HB2	 HYP:248	  CHA2
psfgen) Warning: poorly guessed coordinate for atom HE	 HYP:248	  CHA2
psfgen) Warning: poorly guessed coordinate for atom HD1	 HYP:251	  CHA2
psfgen) Warning: poorly guessed coordinate for atom HB1	 HYP:251	  CHA2
psfgen) Warning: poorly guessed coordinate for atom HB2	 HYP:251	  CHA2
psfgen) Warning: poorly guessed coordinate for atom HG	 HYP:251	  CHA2
psfgen) Warning: poorly guessed coordinate for atom HE	 HYP:251	  CHA2
psfgen) Warning: poorly guessed coordinate for atom HB1	 HYP:266	  CHA2
psfgen) Warning: poorly guessed coordinate for atom HB2	 HYP:266	  CHA2
psfgen) Warning: poorly guessed coordinate for atom HE	 HYP:266	  CHA2
psfgen) Warning: poorly guessed coordinate for atom HD1	 HYP:275	  CHA2
psfgen) Warning: poorly guessed coordinate for atom HB1	 HYP:275	  CHA2
psfgen) Warning: poorly guessed coordinate for atom HB2	 HYP:275	  CHA2
psfgen) Warning: poorly guessed coordinate for atom HE	 HYP:275	  CHA2
psfgen) Warning: poorly guessed coordinate for atom HB1	 HYP:278	  CHA2
psfgen) Warning: poorly guessed coordinate for atom HB2	 HYP:278	  CHA2
psfgen) Warning: poorly guessed coordinate for atom HE	 HYP:278	  CHA2
psfgen) Warning: poorly guessed coordinate for atom HD1	 HYP:290	  CHA2
psfgen) Warning: poorly guessed coordinate for atom HB1	 HYP:290	  CHA2
psfgen) Warning: poorly guessed coordinate for atom HB2	 HYP:290	  CHA2
psfgen) Warning: poorly guessed coordinate for atom HG	 HYP:290	  CHA2
psfgen) Warning: poorly guessed coordinate for atom HE	 HYP:290	  CHA2
psfgen) Warning: poorly guessed coordinate for atom HA	 HYP:299	  CHA2
psfgen) Warning: poorly guessed coordinate for atom HB1	 HYP:299	  CHA2
psfgen) Warning: poorly guessed coordinate for atom HB2	 HYP:299	  CHA2
psfgen) Warning: poorly guessed coordinate for atom HE	 HYP:299	  CHA2
psfgen) Warning: poorly guessed coordinate for atom HB1	 HYP:314	  CHA2
psfgen) Warning: poorly guessed coordinate for atom HB2	 HYP:314	  CHA2
psfgen) Warning: poorly guessed coordinate for atom HG	 HYP:314	  CHA2
psfgen) Warning: poorly guessed coordinate for atom HE	 HYP:314	  CHA2
psfgen) Warning: poorly guessed coordinate for atom HB1	 HYP:320	  CHA2
psfgen) Warning: poorly guessed coordinate for atom HB2	 HYP:320	  CHA2
psfgen) Warning: poorly guessed coordinate for atom HG	 HYP:320	  CHA2
psfgen) Warning: poorly guessed coordinate for atom HE	 HYP:320	  CHA2
psfgen) Warning: poorly guessed coordinate for atom HD1	 HYP:329	  CHA2
psfgen) Warning: poorly guessed coordinate for atom HB1	 HYP:329	  CHA2
psfgen) Warning: poorly guessed coordinate for atom HB2	 HYP:329	  CHA2
psfgen) Warning: poorly guessed coordinate for atom HG	 HYP:329	  CHA2
psfgen) Warning: poorly guessed coordinate for atom HE	 HYP:329	  CHA2
psfgen) Warning: poorly guessed coordinate for atom HD1	 HYP:335	  CHA2
psfgen) Warning: poorly guessed coordinate for atom HB1	 HYP:335	  CHA2
psfgen) Warning: poorly guessed coordinate for atom HB2	 HYP:335	  CHA2
psfgen) Warning: poorly guessed coordinate for atom HE	 HYP:335	  CHA2
psfgen) Warning: poorly guessed coordinate for atom HB1	 HYP:353	  CHA2
psfgen) Warning: poorly guessed coordinate for atom HB2	 HYP:353	  CHA2
psfgen) Warning: poorly guessed coordinate for atom HE	 HYP:353	  CHA2
psfgen) Warning: poorly guessed coordinate for atom HD1	 HYP:362	  CHA2
psfgen) Warning: poorly guessed coordinate for atom HB1	 HYP:362	  CHA2
psfgen) Warning: poorly guessed coordinate for atom HB2	 HYP:362	  CHA2
psfgen) Warning: poorly guessed coordinate for atom HE	 HYP:362	  CHA2
psfgen) Warning: poorly guessed coordinate for atom HB1	 HYP:368	  CHA2
psfgen) Warning: poorly guessed coordinate for atom HB2	 HYP:368	  CHA2
psfgen) Warning: poorly guessed coordinate for atom HE	 HYP:368	  CHA2
psfgen) Warning: poorly guessed coordinate for atom HB1	 HYP:374	  CHA2
psfgen) Warning: poorly guessed coordinate for atom HB2	 HYP:374	  CHA2
psfgen) Warning: poorly guessed coordinate for atom HG	 HYP:374	  CHA2
psfgen) Warning: poorly guessed coordinate for atom HE	 HYP:374	  CHA2
psfgen) Warning: poorly guessed coordinate for atom HA	 HYP:383	  CHA2
psfgen) Warning: poorly guessed coordinate for atom HB1	 HYP:383	  CHA2
psfgen) Warning: poorly guessed coordinate for atom HB2	 HYP:383	  CHA2
psfgen) Warning: poorly guessed coordinate for atom HG	 HYP:383	  CHA2
psfgen) Warning: poorly guessed coordinate for atom HE	 HYP:383	  CHA2
psfgen) Warning: poorly guessed coordinate for atom HB1	 HYP:386	  CHA2
psfgen) Warning: poorly guessed coordinate for atom HB2	 HYP:386	  CHA2
psfgen) Warning: poorly guessed coordinate for atom HE	 HYP:386	  CHA2
psfgen) Warning: poorly guessed coordinate for atom HA	 HYP:395	  CHA2
psfgen) Warning: poorly guessed coordinate for atom HB1	 HYP:395	  CHA2
psfgen) Warning: poorly guessed coordinate for atom HB2	 HYP:395	  CHA2
psfgen) Warning: poorly guessed coordinate for atom HE	 HYP:395	  CHA2
psfgen) Warning: poorly guessed coordinate for atom HA	 HYP:404	  CHA2
psfgen) Warning: poorly guessed coordinate for atom HB1	 HYP:404	  CHA2
psfgen) Warning: poorly guessed coordinate for atom HB2	 HYP:404	  CHA2
psfgen) Warning: poorly guessed coordinate for atom HE	 HYP:404	  CHA2
psfgen) Warning: poorly guessed coordinate for atom HB1	 HYP:410	  CHA2
psfgen) Warning: poorly guessed coordinate for atom HB2	 HYP:410	  CHA2
psfgen) Warning: poorly guessed coordinate for atom HG	 HYP:410	  CHA2
psfgen) Warning: poorly guessed coordinate for atom HE	 HYP:410	  CHA2
psfgen) Warning: poorly guessed coordinate for atom HD1	 HYP:422	  CHA2
psfgen) Warning: poorly guessed coordinate for atom HA	 HYP:422	  CHA2
psfgen) Warning: poorly guessed coordinate for atom HB1	 HYP:422	  CHA2
psfgen) Warning: poorly guessed coordinate for atom HB2	 HYP:422	  CHA2
psfgen) Warning: poorly guessed coordinate for atom HG	 HYP:422	  CHA2
psfgen) Warning: poorly guessed coordinate for atom HE	 HYP:422	  CHA2
psfgen) Warning: poorly guessed coordinate for atom HB1	 HYP:431	  CHA2
psfgen) Warning: poorly guessed coordinate for atom HB2	 HYP:431	  CHA2
psfgen) Warning: poorly guessed coordinate for atom HE	 HYP:431	  CHA2
psfgen) Warning: poorly guessed coordinate for atom HD1	 HYP:440	  CHA2
psfgen) Warning: poorly guessed coordinate for atom HB1	 HYP:440	  CHA2
psfgen) Warning: poorly guessed coordinate for atom HB2	 HYP:440	  CHA2
psfgen) Warning: poorly guessed coordinate for atom HE	 HYP:440	  CHA2
psfgen) Warning: poorly guessed coordinate for atom HD1	 HYP:443	  CHA2
psfgen) Warning: poorly guessed coordinate for atom HB1	 HYP:443	  CHA2
psfgen) Warning: poorly guessed coordinate for atom HB2	 HYP:443	  CHA2
psfgen) Warning: poorly guessed coordinate for atom HG	 HYP:443	  CHA2
psfgen) Warning: poorly guessed coordinate for atom HE	 HYP:443	  CHA2
psfgen) Warning: poorly guessed coordinate for atom HA	 HYP:461	  CHA2
psfgen) Warning: poorly guessed coordinate for atom HB1	 HYP:461	  CHA2
psfgen) Warning: poorly guessed coordinate for atom HB2	 HYP:461	  CHA2
psfgen) Warning: poorly guessed coordinate for atom HE	 HYP:461	  CHA2
psfgen) Warning: poorly guessed coordinate for atom HB1	 HYP:479	  CHA2
psfgen) Warning: poorly guessed coordinate for atom HB2	 HYP:479	  CHA2
psfgen) Warning: poorly guessed coordinate for atom HG	 HYP:479	  CHA2
psfgen) Warning: poorly guessed coordinate for atom HE	 HYP:479	  CHA2
psfgen) Warning: poorly guessed coordinate for atom HD1	 HYP:485	  CHA2
psfgen) Warning: poorly guessed coordinate for atom HB1	 HYP:485	  CHA2
psfgen) Warning: poorly guessed coordinate for atom HB2	 HYP:485	  CHA2
psfgen) Warning: poorly guessed coordinate for atom HE	 HYP:485	  CHA2
psfgen) Warning: poorly guessed coordinate for atom HB1	 HYP:491	  CHA2
psfgen) Warning: poorly guessed coordinate for atom HB2	 HYP:491	  CHA2
psfgen) Warning: poorly guessed coordinate for atom HE	 HYP:491	  CHA2
psfgen) Warning: poorly guessed coordinate for atom HB1	 HYP:497	  CHA2
psfgen) Warning: poorly guessed coordinate for atom HB2	 HYP:497	  CHA2
psfgen) Warning: poorly guessed coordinate for atom HG	 HYP:497	  CHA2
psfgen) Warning: poorly guessed coordinate for atom HE	 HYP:497	  CHA2
psfgen) Warning: poorly guessed coordinate for atom HB1	 HYP:503	  CHA2
psfgen) Warning: poorly guessed coordinate for atom HB2	 HYP:503	  CHA2
psfgen) Warning: poorly guessed coordinate for atom HG	 HYP:503	  CHA2
psfgen) Warning: poorly guessed coordinate for atom HE	 HYP:503	  CHA2
psfgen) Warning: poorly guessed coordinate for atom HD1	 HYP:509	  CHA2
psfgen) Warning: poorly guessed coordinate for atom HB1	 HYP:509	  CHA2
psfgen) Warning: poorly guessed coordinate for atom HB2	 HYP:509	  CHA2
psfgen) Warning: poorly guessed coordinate for atom HE	 HYP:509	  CHA2
psfgen) Warning: poorly guessed coordinate for atom HD1	 HYP:521	  CHA2
psfgen) Warning: poorly guessed coordinate for atom HB1	 HYP:521	  CHA2
psfgen) Warning: poorly guessed coordinate for atom HB2	 HYP:521	  CHA2
psfgen) Warning: poorly guessed coordinate for atom HE	 HYP:521	  CHA2
psfgen) Warning: poorly guessed coordinate for atom HB1	 HYP:530	  CHA2
psfgen) Warning: poorly guessed coordinate for atom HB2	 HYP:530	  CHA2
psfgen) Warning: poorly guessed coordinate for atom HE	 HYP:530	  CHA2
psfgen) Warning: poorly guessed coordinate for atom HB1	 HYP:542	  CHA2
psfgen) Warning: poorly guessed coordinate for atom HB2	 HYP:542	  CHA2
psfgen) Warning: poorly guessed coordinate for atom HG	 HYP:542	  CHA2
psfgen) Warning: poorly guessed coordinate for atom HE	 HYP:542	  CHA2
psfgen) Warning: poorly guessed coordinate for atom HD1	 HYP:554	  CHA2
psfgen) Warning: poorly guessed coordinate for atom HB1	 HYP:554	  CHA2
psfgen) Warning: poorly guessed coordinate for atom HB2	 HYP:554	  CHA2
psfgen) Warning: poorly guessed coordinate for atom HE	 HYP:554	  CHA2
psfgen) Warning: poorly guessed coordinate for atom HD1	 HYP:557	  CHA2
psfgen) Warning: poorly guessed coordinate for atom HB1	 HYP:557	  CHA2
psfgen) Warning: poorly guessed coordinate for atom HB2	 HYP:557	  CHA2
psfgen) Warning: poorly guessed coordinate for atom HE	 HYP:557	  CHA2
psfgen) Warning: poorly guessed coordinate for atom HD1	 HYP:563	  CHA2
psfgen) Warning: poorly guessed coordinate for atom HA	 HYP:563	  CHA2
psfgen) Warning: poorly guessed coordinate for atom HB1	 HYP:563	  CHA2
psfgen) Warning: poorly guessed coordinate for atom HB2	 HYP:563	  CHA2
psfgen) Warning: poorly guessed coordinate for atom HE	 HYP:563	  CHA2
psfgen) Warning: poorly guessed coordinate for atom HD1	 HYP:569	  CHA2
psfgen) Warning: poorly guessed coordinate for atom HA	 HYP:569	  CHA2
psfgen) Warning: poorly guessed coordinate for atom HB1	 HYP:569	  CHA2
psfgen) Warning: poorly guessed coordinate for atom HB2	 HYP:569	  CHA2
psfgen) Warning: poorly guessed coordinate for atom HG	 HYP:569	  CHA2
psfgen) Warning: poorly guessed coordinate for atom HE	 HYP:569	  CHA2
psfgen) Warning: poorly guessed coordinate for atom HB1	 HYP:578	  CHA2
psfgen) Warning: poorly guessed coordinate for atom HB2	 HYP:578	  CHA2
psfgen) Warning: poorly guessed coordinate for atom HE	 HYP:578	  CHA2
psfgen) Warning: poorly guessed coordinate for atom HD1	 HYP:596	  CHA2
psfgen) Warning: poorly guessed coordinate for atom HA	 HYP:596	  CHA2
psfgen) Warning: poorly guessed coordinate for atom HB1	 HYP:596	  CHA2
psfgen) Warning: poorly guessed coordinate for atom HB2	 HYP:596	  CHA2
psfgen) Warning: poorly guessed coordinate for atom HE	 HYP:596	  CHA2
psfgen) Warning: poorly guessed coordinate for atom HD1	 HYP:611	  CHA2
psfgen) Warning: poorly guessed coordinate for atom HB1	 HYP:611	  CHA2
psfgen) Warning: poorly guessed coordinate for atom HB2	 HYP:611	  CHA2
psfgen) Warning: poorly guessed coordinate for atom HE	 HYP:611	  CHA2
psfgen) Warning: poorly guessed coordinate for atom HA	 HYP:617	  CHA2
psfgen) Warning: poorly guessed coordinate for atom HB1	 HYP:617	  CHA2
psfgen) Warning: poorly guessed coordinate for atom HB2	 HYP:617	  CHA2
psfgen) Warning: poorly guessed coordinate for atom HE	 HYP:617	  CHA2
psfgen) Warning: poorly guessed coordinate for atom HB1	 HYP:638	  CHA2
psfgen) Warning: poorly guessed coordinate for atom HB2	 HYP:638	  CHA2
psfgen) Warning: poorly guessed coordinate for atom HE	 HYP:638	  CHA2
psfgen) Warning: poorly guessed coordinate for atom HA	 HYP:644	  CHA2
psfgen) Warning: poorly guessed coordinate for atom HB1	 HYP:644	  CHA2
psfgen) Warning: poorly guessed coordinate for atom HB2	 HYP:644	  CHA2
psfgen) Warning: poorly guessed coordinate for atom HG	 HYP:644	  CHA2
psfgen) Warning: poorly guessed coordinate for atom HE	 HYP:644	  CHA2
psfgen) Warning: poorly guessed coordinate for atom HD1	 HYP:647	  CHA2
psfgen) Warning: poorly guessed coordinate for atom HA	 HYP:647	  CHA2
psfgen) Warning: poorly guessed coordinate for atom HB1	 HYP:647	  CHA2
psfgen) Warning: poorly guessed coordinate for atom HB2	 HYP:647	  CHA2
psfgen) Warning: poorly guessed coordinate for atom HG	 HYP:647	  CHA2
psfgen) Warning: poorly guessed coordinate for atom HE	 HYP:647	  CHA2
psfgen) Warning: poorly guessed coordinate for atom HA	 HYP:656	  CHA2
psfgen) Warning: poorly guessed coordinate for atom HB1	 HYP:656	  CHA2
psfgen) Warning: poorly guessed coordinate for atom HB2	 HYP:656	  CHA2
psfgen) Warning: poorly guessed coordinate for atom HG	 HYP:656	  CHA2
psfgen) Warning: poorly guessed coordinate for atom HE	 HYP:656	  CHA2
psfgen) Warning: poorly guessed coordinate for atom HB1	 HYP:662	  CHA2
psfgen) Warning: poorly guessed coordinate for atom HB2	 HYP:662	  CHA2
psfgen) Warning: poorly guessed coordinate for atom HE	 HYP:662	  CHA2
psfgen) Warning: poorly guessed coordinate for atom HB1	 HYP:680	  CHA2
psfgen) Warning: poorly guessed coordinate for atom HB2	 HYP:680	  CHA2
psfgen) Warning: poorly guessed coordinate for atom HE	 HYP:680	  CHA2
psfgen) Warning: poorly guessed coordinate for atom HB1	 HYP:689	  CHA2
psfgen) Warning: poorly guessed coordinate for atom HB2	 HYP:689	  CHA2
psfgen) Warning: poorly guessed coordinate for atom HE	 HYP:689	  CHA2
psfgen) Warning: poorly guessed coordinate for atom HD1	 HYP:698	  CHA2
psfgen) Warning: poorly guessed coordinate for atom HB1	 HYP:698	  CHA2
psfgen) Warning: poorly guessed coordinate for atom HB2	 HYP:698	  CHA2
psfgen) Warning: poorly guessed coordinate for atom HG	 HYP:698	  CHA2
psfgen) Warning: poorly guessed coordinate for atom HE	 HYP:698	  CHA2
psfgen) Warning: poorly guessed coordinate for atom HD1	 HYP:710	  CHA2
psfgen) Warning: poorly guessed coordinate for atom HA	 HYP:710	  CHA2
psfgen) Warning: poorly guessed coordinate for atom HB1	 HYP:710	  CHA2
psfgen) Warning: poorly guessed coordinate for atom HB2	 HYP:710	  CHA2
psfgen) Warning: poorly guessed coordinate for atom HG	 HYP:710	  CHA2
psfgen) Warning: poorly guessed coordinate for atom HE	 HYP:710	  CHA2
psfgen) Warning: poorly guessed coordinate for atom HD1	 HYP:716	  CHA2
psfgen) Warning: poorly guessed coordinate for atom HB1	 HYP:716	  CHA2
psfgen) Warning: poorly guessed coordinate for atom HB2	 HYP:716	  CHA2
psfgen) Warning: poorly guessed coordinate for atom HE	 HYP:716	  CHA2
psfgen) Warning: poorly guessed coordinate for atom HB1	 HYP:725	  CHA2
psfgen) Warning: poorly guessed coordinate for atom HB2	 HYP:725	  CHA2
psfgen) Warning: poorly guessed coordinate for atom HE	 HYP:725	  CHA2
psfgen) Warning: poorly guessed coordinate for atom HA	 HYP:734	  CHA2
psfgen) Warning: poorly guessed coordinate for atom HB1	 HYP:734	  CHA2
psfgen) Warning: poorly guessed coordinate for atom HB2	 HYP:734	  CHA2
psfgen) Warning: poorly guessed coordinate for atom HE	 HYP:734	  CHA2
psfgen) Warning: poorly guessed coordinate for atom HA	 HYP:737	  CHA2
psfgen) Warning: poorly guessed coordinate for atom HB1	 HYP:737	  CHA2
psfgen) Warning: poorly guessed coordinate for atom HB2	 HYP:737	  CHA2
psfgen) Warning: poorly guessed coordinate for atom HE	 HYP:737	  CHA2
psfgen) Warning: poorly guessed coordinate for atom HB1	 HYP:758	  CHA2
psfgen) Warning: poorly guessed coordinate for atom HB2	 HYP:758	  CHA2
psfgen) Warning: poorly guessed coordinate for atom HG	 HYP:758	  CHA2
psfgen) Warning: poorly guessed coordinate for atom HE	 HYP:758	  CHA2
psfgen) Warning: poorly guessed coordinate for atom HB1	 HYP:767	  CHA2
psfgen) Warning: poorly guessed coordinate for atom HB2	 HYP:767	  CHA2
psfgen) Warning: poorly guessed coordinate for atom HE	 HYP:767	  CHA2
psfgen) Warning: poorly guessed coordinate for atom HD1	 HYP:776	  CHA2
psfgen) Warning: poorly guessed coordinate for atom HB1	 HYP:776	  CHA2
psfgen) Warning: poorly guessed coordinate for atom HB2	 HYP:776	  CHA2
psfgen) Warning: poorly guessed coordinate for atom HE	 HYP:776	  CHA2
psfgen) Warning: poorly guessed coordinate for atom HA	 HYP:785	  CHA2
psfgen) Warning: poorly guessed coordinate for atom HB1	 HYP:785	  CHA2
psfgen) Warning: poorly guessed coordinate for atom HB2	 HYP:785	  CHA2
psfgen) Warning: poorly guessed coordinate for atom HG	 HYP:785	  CHA2
psfgen) Warning: poorly guessed coordinate for atom HE	 HYP:785	  CHA2
psfgen) Warning: poorly guessed coordinate for atom HB1	 HYP:803	  CHA2
psfgen) Warning: poorly guessed coordinate for atom HB2	 HYP:803	  CHA2
psfgen) Warning: poorly guessed coordinate for atom HE	 HYP:803	  CHA2
psfgen) Warning: poorly guessed coordinate for atom HD1	 HYP:812	  CHA2
psfgen) Warning: poorly guessed coordinate for atom HB1	 HYP:812	  CHA2
psfgen) Warning: poorly guessed coordinate for atom HB2	 HYP:812	  CHA2
psfgen) Warning: poorly guessed coordinate for atom HE	 HYP:812	  CHA2
psfgen) Warning: poorly guessed coordinate for atom HB1	 HYP:815	  CHA2
psfgen) Warning: poorly guessed coordinate for atom HB2	 HYP:815	  CHA2
psfgen) Warning: poorly guessed coordinate for atom HE	 HYP:815	  CHA2
psfgen) Warning: poorly guessed coordinate for atom HD1	 HYP:821	  CHA2
psfgen) Warning: poorly guessed coordinate for atom HA	 HYP:821	  CHA2
psfgen) Warning: poorly guessed coordinate for atom HB1	 HYP:821	  CHA2
psfgen) Warning: poorly guessed coordinate for atom HB2	 HYP:821	  CHA2
psfgen) Warning: poorly guessed coordinate for atom HE	 HYP:821	  CHA2
psfgen) Warning: poorly guessed coordinate for atom HB1	 HYP:836	  CHA2
psfgen) Warning: poorly guessed coordinate for atom HB2	 HYP:836	  CHA2
psfgen) Warning: poorly guessed coordinate for atom HE	 HYP:836	  CHA2
psfgen) Warning: poorly guessed coordinate for atom HB1	 HYP:842	  CHA2
psfgen) Warning: poorly guessed coordinate for atom HB2	 HYP:842	  CHA2
psfgen) Warning: poorly guessed coordinate for atom HG	 HYP:842	  CHA2
psfgen) Warning: poorly guessed coordinate for atom HE	 HYP:842	  CHA2
psfgen) Warning: poorly guessed coordinate for atom HB1	 HYP:848	  CHA2
psfgen) Warning: poorly guessed coordinate for atom HB2	 HYP:848	  CHA2
psfgen) Warning: poorly guessed coordinate for atom HE	 HYP:848	  CHA2
psfgen) Warning: poorly guessed coordinate for atom HA	 HYP:857	  CHA2
psfgen) Warning: poorly guessed coordinate for atom HB1	 HYP:857	  CHA2
psfgen) Warning: poorly guessed coordinate for atom HB2	 HYP:857	  CHA2
psfgen) Warning: poorly guessed coordinate for atom HE	 HYP:857	  CHA2
psfgen) Warning: poorly guessed coordinate for atom HD1	 HYP:863	  CHA2
psfgen) Warning: poorly guessed coordinate for atom HB1	 HYP:863	  CHA2
psfgen) Warning: poorly guessed coordinate for atom HB2	 HYP:863	  CHA2
psfgen) Warning: poorly guessed coordinate for atom HE	 HYP:863	  CHA2
psfgen) Warning: poorly guessed coordinate for atom HD1	 HYP:884	  CHA2
psfgen) Warning: poorly guessed coordinate for atom HB1	 HYP:884	  CHA2
psfgen) Warning: poorly guessed coordinate for atom HB2	 HYP:884	  CHA2
psfgen) Warning: poorly guessed coordinate for atom HE	 HYP:884	  CHA2
psfgen) Warning: poorly guessed coordinate for atom HD1	 HYP:887	  CHA2
psfgen) Warning: poorly guessed coordinate for atom HB1	 HYP:887	  CHA2
psfgen) Warning: poorly guessed coordinate for atom HB2	 HYP:887	  CHA2
psfgen) Warning: poorly guessed coordinate for atom HG	 HYP:887	  CHA2
psfgen) Warning: poorly guessed coordinate for atom HE	 HYP:887	  CHA2
psfgen) Warning: poorly guessed coordinate for atom HB1	 HYP:890	  CHA2
psfgen) Warning: poorly guessed coordinate for atom HB2	 HYP:890	  CHA2
psfgen) Warning: poorly guessed coordinate for atom HE	 HYP:890	  CHA2
psfgen) Warning: poorly guessed coordinate for atom HA	 HYP:959	  CHA2
psfgen) Warning: poorly guessed coordinate for atom HB1	 HYP:959	  CHA2
psfgen) Warning: poorly guessed coordinate for atom HB2	 HYP:959	  CHA2
psfgen) Warning: poorly guessed coordinate for atom HE	 HYP:959	  CHA2
psfgen) Warning: poorly guessed coordinate for atom HA	 HYP:962	  CHA2
psfgen) Warning: poorly guessed coordinate for atom HB1	 HYP:962	  CHA2
psfgen) Warning: poorly guessed coordinate for atom HB2	 HYP:962	  CHA2
psfgen) Warning: poorly guessed coordinate for atom HE	 HYP:962	  CHA2
psfgen) Warning: poorly guessed coordinate for atom HA	 HYP:965	  CHA2
psfgen) Warning: poorly guessed coordinate for atom HB1	 HYP:965	  CHA2
psfgen) Warning: poorly guessed coordinate for atom HB2	 HYP:965	  CHA2
psfgen) Warning: poorly guessed coordinate for atom HE	 HYP:965	  CHA2
psfgen) Warning: poorly guessed coordinate for atom HB1	 HYP:983	  CHA2
psfgen) Warning: poorly guessed coordinate for atom HB2	 HYP:983	  CHA2
psfgen) Warning: poorly guessed coordinate for atom HE	 HYP:983	  CHA2
psfgen) Warning: poorly guessed coordinate for atom HA	 HYP:998	  CHA2
psfgen) Warning: poorly guessed coordinate for atom HB1	 HYP:998	  CHA2
psfgen) Warning: poorly guessed coordinate for atom HB2	 HYP:998	  CHA2
psfgen) Warning: poorly guessed coordinate for atom HE	 HYP:998	  CHA2
psfgen) Warning: poorly guessed coordinate for atom HA	 HYP:1004	  CHA2
psfgen) Warning: poorly guessed coordinate for atom HB1	 HYP:1004	  CHA2
psfgen) Warning: poorly guessed coordinate for atom HB2	 HYP:1004	  CHA2
psfgen) Warning: poorly guessed coordinate for atom HG	 HYP:1004	  CHA2
psfgen) Warning: poorly guessed coordinate for atom HE	 HYP:1004	  CHA2
psfgen) Warning: poorly guessed coordinate for atom HA	 HYP:1019	  CHA2
psfgen) Warning: poorly guessed coordinate for atom HB1	 HYP:1019	  CHA2
psfgen) Warning: poorly guessed coordinate for atom HB2	 HYP:1019	  CHA2
psfgen) Warning: poorly guessed coordinate for atom HE	 HYP:1019	  CHA2
psfgen) Warning: poorly guessed coordinate for atom HA	 HYP:1022	  CHA2
psfgen) Warning: poorly guessed coordinate for atom HB1	 HYP:1022	  CHA2
psfgen) Warning: poorly guessed coordinate for atom HB2	 HYP:1022	  CHA2
psfgen) Warning: poorly guessed coordinate for atom HG	 HYP:1022	  CHA2
psfgen) Warning: poorly guessed coordinate for atom HE	 HYP:1022	  CHA2
psfgen) Warning: poorly guessed coordinate for atom HB1	 HYP:1025	  CHA2
psfgen) Warning: poorly guessed coordinate for atom HB2	 HYP:1025	  CHA2
psfgen) Warning: poorly guessed coordinate for atom HE	 HYP:1025	  CHA2
psfgen) Warning: poorly guessed coordinate for atom HB1	 HYP:1028	  CHA2
psfgen) Warning: poorly guessed coordinate for atom HB2	 HYP:1028	  CHA2
psfgen) Warning: poorly guessed coordinate for atom HE	 HYP:1028	  CHA2
psfgen) Warning: poorly guessed coordinate for atom HB1	 HYP:1031	  CHA2
psfgen) Warning: poorly guessed coordinate for atom HB2	 HYP:1031	  CHA2
psfgen) Warning: poorly guessed coordinate for atom HE	 HYP:1031	  CHA2
psfgen) Warning: poorly guessed coordinate for atom OT1	 ALA:1057	  CHA2
psfgen) Warning: poorly guessed coordinate for atom OT2	 ALA:1057	  CHA2
psfgen) building segment CHA3
psfgen) reading residues from pdb file ../3_Chains_CLG_Fiber/chainA3.pdb
psfgen) extracted 1057 residues from pdb file
Info: generating structure...
psfgen) Info: skipping improper N-C-CA-HN at beginning of segment.
psfgen) Info: skipping cross-term C-N-CA-C-N-CA-C-N at beginning of segment.
psfgen) Info: skipping conformation C-N-CA-C at beginning of segment.
psfgen) Info: skipping conformation C-CA-N-HN at beginning of segment.
psfgen) Info: skipping bond C-N at end of segment.
psfgen) Info: skipping improper C-CA-N-O at end of segment.
psfgen) Info: skipping cross-term C-N-CA-C-N-CA-C-N at end of segment.
psfgen) Info: skipping conformation CA-C-N-CA at end of segment.
psfgen) Info: skipping conformation N-CA-C-O at end of segment.
psfgen) Info: skipping conformation N-CA-C-N at end of segment.
segment complete.
psfgen) reading coordinates from pdb file ../3_Chains_CLG_Fiber/chainA3.pdb for segment CHA3
psfgen) Warning: failed to set coordinate for atom O	 ALA:1057	  CHA3
psfgen) Warning: failed to set coordinate for atom OXT	 ALA:1057	  CHA3
psfgen) regenerating all angles
psfgen) regenerating all dihedrals
psfgen) Info: guessing coordinates for 18951 atoms (6 non-hydrogen)
psfgen) Warning: failed to guess coordinate due to bad angle CB CA HA
psfgen) Warning: failed to guess coordinate due to bad angle OE CG HG
psfgen) Warning: failed to guess coordinate due to bad angle N CD HD1
psfgen) Warning: failed to guess coordinate due to bad angle CB CA HA
psfgen) Warning: failed to guess coordinate due to bad angle N CD HD1
psfgen) Warning: failed to guess coordinate due to bad angle CB CA HA
psfgen) Warning: failed to guess coordinate due to bad angle CB CA HA
psfgen) Warning: failed to guess coordinate due to bad angle N CD HD1
psfgen) Warning: failed to guess coordinate due to bad angle N CD HD1
psfgen) Warning: failed to guess coordinate due to bad angle CB CA HA
psfgen) Warning: failed to guess coordinate due to bad angle OE CG HG
psfgen) Warning: failed to guess coordinate due to bad angle CB CA HA
psfgen) Warning: failed to guess coordinate due to bad angle N CD HD1
psfgen) Warning: failed to guess coordinate due to bad angle OE CG HG
psfgen) Warning: failed to guess coordinate due to bad angle N CD HD1
psfgen) Warning: failed to guess coordinate due to bad angle CB CA HA
psfgen) Warning: failed to guess coordinate due to bad angle N CD HD1
psfgen) Warning: failed to guess coordinate due to bad angle OE CG HG
psfgen) Warning: failed to guess coordinate due to bad angle N CD HD1
psfgen) Warning: failed to guess coordinate due to bad angle CB CA HA
psfgen) Warning: failed to guess coordinate due to bad angle CB CA HA
psfgen) Warning: failed to guess coordinate due to bad angle CB CA HA
psfgen) Warning: failed to guess coordinate due to bad angle CB CA HA
psfgen) Warning: failed to guess coordinate due to bad angle OE CG HG
psfgen) Warning: failed to guess coordinate due to bad angle N CD HD1
psfgen) Warning: failed to guess coordinate due to bad angle OE CG HG
psfgen) Warning: failed to guess coordinate due to bad angle CB CA HA
psfgen) Warning: failed to guess coordinate due to bad angle CB CA HA
psfgen) Warning: failed to guess coordinate due to bad angle OE CG HG
psfgen) Warning: failed to guess coordinate due to bad angle CB CA HA
psfgen) Warning: failed to guess coordinate due to bad angle OE CG HG
psfgen) Warning: failed to guess coordinate due to bad angle N CD HD1
psfgen) Warning: failed to guess coordinate due to bad angle N CD HD1
psfgen) Warning: failed to guess coordinate due to bad angle OE CG HG
psfgen) Warning: failed to guess coordinate due to bad angle N CD HD1
psfgen) Warning: failed to guess coordinate due to bad angle N CD HD1
psfgen) Warning: failed to guess coordinate due to bad angle OE CG HG
psfgen) Warning: failed to guess coordinate due to bad angle CB CA HA
psfgen) Warning: failed to guess coordinate due to bad angle OE CG HG
psfgen) Warning: failed to guess coordinate due to bad angle OE CG HG
psfgen) Warning: failed to guess coordinate due to bad angle N CD HD1
psfgen) Warning: failed to guess coordinate due to bad angle OE CG HG
psfgen) Warning: failed to guess coordinate due to bad angle N CD HD1
psfgen) Warning: failed to guess coordinate due to bad angle N CD HD1
psfgen) Warning: failed to guess coordinate due to bad angle OE CG HG
psfgen) Warning: failed to guess coordinate due to bad angle CB CA HA
psfgen) Warning: failed to guess coordinate due to bad angle OE CG HG
psfgen) Warning: failed to guess coordinate due to bad angle CB CA HA
psfgen) Warning: failed to guess coordinate due to bad angle CB CA HA
psfgen) Warning: failed to guess coordinate due to bad angle OE CG HG
psfgen) Warning: failed to guess coordinate due to bad angle N CD HD1
psfgen) Warning: failed to guess coordinate due to bad angle CB CA HA
psfgen) Warning: failed to guess coordinate due to bad angle OE CG HG
psfgen) Warning: failed to guess coordinate due to bad angle N CD HD1
psfgen) Warning: failed to guess coordinate due to bad angle N CD HD1
psfgen) Warning: failed to guess coordinate due to bad angle OE CG HG
psfgen) Warning: failed to guess coordinate due to bad angle CB CA HA
psfgen) Warning: failed to guess coordinate due to bad angle OE CG HG
psfgen) Warning: failed to guess coordinate due to bad angle N CD HD1
psfgen) Warning: failed to guess coordinate due to bad angle N CD HD1
psfgen) Warning: failed to guess coordinate due to bad angle OE CG HG
psfgen) Warning: failed to guess coordinate due to bad angle OE CG HG
psfgen) Warning: failed to guess coordinate due to bad angle N CD HD1
psfgen) Warning: failed to guess coordinate due to bad angle N CD HD1
psfgen) Warning: failed to guess coordinate due to bad angle OE CG HG
psfgen) Warning: failed to guess coordinate due to bad angle N CD HD1
psfgen) Warning: failed to guess coordinate due to bad angle N CD HD1
psfgen) Warning: failed to guess coordinate due to bad angle N CD HD1
psfgen) Warning: failed to guess coordinate due to bad angle CB CA HA
psfgen) Warning: failed to guess coordinate due to bad angle N CD HD1
psfgen) Warning: failed to guess coordinate due to bad angle CB CA HA
psfgen) Warning: failed to guess coordinate due to bad angle OE CG HG
psfgen) Warning: failed to guess coordinate due to bad angle N CD HD1
psfgen) Warning: failed to guess coordinate due to bad angle CB CA HA
psfgen) Warning: failed to guess coordinate due to bad angle N CD HD1
psfgen) Warning: failed to guess coordinate due to bad angle CB CA HA
psfgen) Warning: failed to guess coordinate due to bad angle CB CA HA
psfgen) Warning: failed to guess coordinate due to bad angle OE CG HG
psfgen) Warning: failed to guess coordinate due to bad angle N CD HD1
psfgen) Warning: failed to guess coordinate due to bad angle CB CA HA
psfgen) Warning: failed to guess coordinate due to bad angle OE CG HG
psfgen) Warning: failed to guess coordinate due to bad angle CB CA HA
psfgen) Warning: failed to guess coordinate due to bad angle OE CG HG
psfgen) Warning: failed to guess coordinate due to bad angle N CD HD1
psfgen) Warning: failed to guess coordinate due to bad angle OE CG HG
psfgen) Warning: failed to guess coordinate due to bad angle N CD HD1
psfgen) Warning: failed to guess coordinate due to bad angle CB CA HA
psfgen) Warning: failed to guess coordinate due to bad angle OE CG HG
psfgen) Warning: failed to guess coordinate due to bad angle N CD HD1
psfgen) Warning: failed to guess coordinate due to bad angle CB CA HA
psfgen) Warning: failed to guess coordinate due to bad angle CB CA HA
psfgen) Warning: failed to guess coordinate due to bad angle OE CG HG
psfgen) Warning: failed to guess coordinate due to bad angle N CD HD1
psfgen) Warning: failed to guess coordinate due to bad angle CB CA HA
psfgen) Warning: failed to guess coordinate due to bad angle OE CG HG
psfgen) Warning: failed to guess coordinate due to bad angle N CD HD1
psfgen) Warning: failed to guess coordinate due to bad angle N CD HD1
psfgen) Warning: failed to guess coordinate due to bad angle CB CA HA
psfgen) Warning: failed to guess coordinate due to bad angle OE CG HG
psfgen) Warning: failed to guess coordinate due to bad angle CB CA HA
psfgen) Warning: failed to guess coordinate due to bad angle N CD HD1
psfgen) Warning: failed to guess coordinate due to bad angle N CD HD1
psfgen) Warning: failed to guess coordinate due to bad angle N CD HD1
psfgen) Warning: failed to guess coordinate due to bad angle OE CG HG
psfgen) Warning: failed to guess coordinate due to bad angle CB CA HA
psfgen) Warning: failed to guess coordinate due to bad angle CB CA HA
psfgen) Warning: failed to guess coordinate due to bad angle CB CA HA
psfgen) Warning: failed to guess coordinate due to bad angle CB CA HA
psfgen) Warning: failed to guess coordinate due to bad angle CB CA HA
psfgen) Warning: failed to guess coordinate due to bad angle OE CG HG
psfgen) Warning: failed to guess coordinate due to bad angle CB CA HA
psfgen) Warning: failed to guess coordinate due to bad angle CB CA HA
psfgen) Warning: failed to guess coordinate due to bad angle OE CG HG
psfgen) Warning: failed to guess coordinate due to bad angle CB CA HA
psfgen) Warning: failed to guess coordinate due to bad angle OE CG HG
psfgen) Warning: failed to guess coordinate due to bad angle N CD HD1
psfgen) Warning: failed to guess coordinate due to bad angle CB CA HA
psfgen) Warning: failed to guess coordinate due to bad angle N CD HD1
psfgen) Warning: failed to guess coordinate due to bad angle CB CA HA
psfgen) Warning: failed to guess coordinate due to bad angle CB CA HA
psfgen) Warning: failed to guess coordinate due to bad angle N CD HD1
psfgen) Warning: failed to guess coordinate due to bad angle N CD HD1
psfgen) Warning: failed to guess coordinate due to bad angle CB CA HA
psfgen) Warning: failed to guess coordinate due to bad angle OE CG HG
psfgen) Warning: failed to guess coordinate due to bad angle CB CA HA
psfgen) Warning: failed to guess coordinate due to bad angle N CD HD1
psfgen) Warning: failed to guess coordinate due to bad angle OE CG HG
psfgen) Warning: failed to guess coordinate due to bad angle N CD HD1
psfgen) Warning: failed to guess coordinate due to bad angle CB CA HA
psfgen) Warning: failed to guess coordinate due to bad angle N CD HD1
psfgen) Warning: failed to guess coordinate due to bad angle OE CG HG
psfgen) Warning: failed to guess coordinate due to bad angle N CD HD1
psfgen) Warning: failed to guess coordinate due to bad angle CB CA HA
psfgen) Warning: failed to guess coordinate due to bad angle CB CA HA
psfgen) Warning: failed to guess coordinate due to bad angle CB CA HA
psfgen) Warning: failed to guess coordinate due to bad angle CB CA HA
psfgen) Warning: failed to guess coordinate due to bad angle OE CG HG
psfgen) Warning: failed to guess coordinate due to bad angle N CD HD1
psfgen) Warning: failed to guess coordinate due to bad angle OE CG HG
psfgen) Warning: failed to guess coordinate due to bad angle CB CA HA
psfgen) Warning: failed to guess coordinate due to bad angle CB CA HA
psfgen) Warning: failed to guess coordinate due to bad angle OE CG HG
psfgen) Warning: failed to guess coordinate due to bad angle CB CA HA
psfgen) Warning: failed to guess coordinate due to bad angle OE CG HG
psfgen) Warning: failed to guess coordinate due to bad angle N CD HD1
psfgen) Warning: failed to guess coordinate due to bad angle N CD HD1
psfgen) Warning: failed to guess coordinate due to bad angle OE CG HG
psfgen) Warning: failed to guess coordinate due to bad angle N CD HD1
psfgen) Warning: failed to guess coordinate due to bad angle N CD HD1
psfgen) Warning: failed to guess coordinate due to bad angle OE CG HG
psfgen) Warning: failed to guess coordinate due to bad angle CB CA HA
psfgen) Warning: failed to guess coordinate due to bad angle OE CG HG
psfgen) Warning: failed to guess coordinate due to bad angle OE CG HG
psfgen) Warning: failed to guess coordinate due to bad angle N CD HD1
psfgen) Warning: failed to guess coordinate due to bad angle OE CG HG
psfgen) Warning: failed to guess coordinate due to bad angle N CD HD1
psfgen) Warning: failed to guess coordinate due to bad angle N CD HD1
psfgen) Warning: failed to guess coordinate due to bad angle OE CG HG
psfgen) Warning: failed to guess coordinate due to bad angle CB CA HA
psfgen) Warning: failed to guess coordinate due to bad angle OE CG HG
psfgen) Warning: failed to guess coordinate due to bad angle CB CA HA
psfgen) Warning: failed to guess coordinate due to bad angle CB CA HA
psfgen) Warning: failed to guess coordinate due to bad angle OE CG HG
psfgen) Warning: failed to guess coordinate due to bad angle N CD HD1
psfgen) Warning: failed to guess coordinate due to bad angle CB CA HA
psfgen) Warning: failed to guess coordinate due to bad angle OE CG HG
psfgen) Warning: failed to guess coordinate due to bad angle N CD HD1
psfgen) Warning: failed to guess coordinate due to bad angle N CD HD1
psfgen) Warning: failed to guess coordinate due to bad angle OE CG HG
psfgen) Warning: failed to guess coordinate due to bad angle CB CA HA
psfgen) Warning: failed to guess coordinate due to bad angle OE CG HG
psfgen) Warning: failed to guess coordinate due to bad angle N CD HD1
psfgen) Warning: failed to guess coordinate due to bad angle OE CG HG
psfgen) Warning: failed to guess coordinate due to bad angle OE CG HG
psfgen) Warning: failed to guess coordinate due to bad angle N CD HD1
psfgen) Warning: failed to guess coordinate due to bad angle N CD HD1
psfgen) Warning: failed to guess coordinate due to bad angle OE CG HG
psfgen) Warning: failed to guess coordinate due to bad angle N CD HD1
psfgen) Warning: failed to guess coordinate due to bad angle N CD HD1
psfgen) Warning: failed to guess coordinate due to bad angle N CD HD1
psfgen) Warning: failed to guess coordinate due to bad angle CB CA HA
psfgen) Warning: failed to guess coordinate due to bad angle N CD HD1
psfgen) Warning: failed to guess coordinate due to bad angle CB CA HA
psfgen) Warning: failed to guess coordinate due to bad angle OE CG HG
psfgen) Warning: failed to guess coordinate due to bad angle N CD HD1
psfgen) Warning: failed to guess coordinate due to bad angle CB CA HA
psfgen) Warning: failed to guess coordinate due to bad angle N CD HD1
psfgen) Warning: failed to guess coordinate due to bad angle CB CA HA
psfgen) Warning: failed to guess coordinate due to bad angle CB CA HA
psfgen) Warning: failed to guess coordinate due to bad angle OE CG HG
psfgen) Warning: failed to guess coordinate due to bad angle N CD HD1
psfgen) Warning: failed to guess coordinate due to bad angle CB CA HA
psfgen) Warning: failed to guess coordinate due to bad angle OE CG HG
psfgen) Warning: failed to guess coordinate due to bad angle CB CA HA
psfgen) Warning: failed to guess coordinate due to bad angle OE CG HG
psfgen) Warning: failed to guess coordinate due to bad angle N CD HD1
psfgen) Warning: failed to guess coordinate due to bad angle OE CG HG
psfgen) Warning: failed to guess coordinate due to bad angle N CD HD1
psfgen) Warning: failed to guess coordinate due to bad angle CB CA HA
psfgen) Warning: failed to guess coordinate due to bad angle OE CG HG
psfgen) Warning: failed to guess coordinate due to bad angle N CD HD1
psfgen) Warning: failed to guess coordinate due to bad angle CB CA HA
psfgen) Warning: failed to guess coordinate due to bad angle CB CA HA
psfgen) Warning: failed to guess coordinate due to bad angle OE CG HG
psfgen) Warning: failed to guess coordinate due to bad angle N CD HD1
psfgen) Warning: failed to guess coordinate due to bad angle CB CA HA
psfgen) Warning: failed to guess coordinate due to bad angle OE CG HG
psfgen) Warning: failed to guess coordinate due to bad angle N CD HD1
psfgen) Warning: failed to guess coordinate due to bad angle N CD HD1
psfgen) Warning: failed to guess coordinate due to bad angle CB CA HA
psfgen) Warning: failed to guess coordinate due to bad angle OE CG HG
psfgen) Warning: failed to guess coordinate due to bad angle CB CA HA
psfgen) Warning: failed to guess coordinate due to bad angle N CD HD1
psfgen) Warning: failed to guess coordinate due to bad angle N CD HD1
psfgen) Warning: failed to guess coordinate due to bad angle N CD HD1
psfgen) Warning: failed to guess coordinate due to bad angle OE CG HG
psfgen) Warning: failed to guess coordinate due to bad angle CB CA HA
psfgen) Warning: failed to guess coordinate due to bad angle CB CA HA
psfgen) Warning: failed to guess coordinate due to bad angle CB CA HA
psfgen) Warning: failed to guess coordinate due to bad angle CB CA HA
psfgen) Warning: failed to guess coordinate due to bad angle CB CA HA
psfgen) Warning: failed to guess coordinate due to bad angle OE CG HG
psfgen) Warning: failed to guess coordinate due to bad angle CB CA HA
psfgen) Warning: failed to guess coordinate due to bad angle CB CA HA
psfgen) Warning: failed to guess coordinate due to bad angle OE CG HG
psfgen) Warning: failed to guess coordinate due to bad angle CB CA HA
psfgen) Warning: failed to guess coordinate due to bad angle OE CG HG
psfgen) Warning: failed to guess coordinate due to bad angle N CD HD1
psfgen) Warning: failed to guess coordinate due to bad angle CB CA HA
psfgen) Warning: failed to guess coordinate due to bad angle N CD HD1
psfgen) Warning: failed to guess coordinate due to bad angle CB CA HA
psfgen) Warning: failed to guess coordinate due to bad angle CB CA HA
psfgen) Warning: failed to guess coordinate due to bad angle N CD HD1
psfgen) Warning: failed to guess coordinate due to bad angle N CD HD1
psfgen) Warning: failed to guess coordinate due to bad angle CB CA HA
psfgen) Warning: failed to guess coordinate due to bad angle OE CG HG
psfgen) Warning: failed to guess coordinate due to bad angle CB CA HA
psfgen) Warning: failed to guess coordinate due to bad angle N CD HD1
psfgen) Warning: failed to guess coordinate due to bad angle OE CG HG
psfgen) Warning: failed to guess coordinate due to bad angle N CD HD1
psfgen) Warning: failed to guess coordinate due to bad angle CB CA HA
psfgen) Warning: failed to guess coordinate due to bad angle N CD HD1
psfgen) Warning: failed to guess coordinate due to bad angle OE CG HG
psfgen) Warning: failed to guess coordinate due to bad angle N CD HD1
psfgen) Warning: failed to guess coordinate due to bad angle CB CA HA
psfgen) Warning: failed to guess coordinate due to bad angle CB CA HA
psfgen) Warning: failed to guess coordinate due to bad angle CB CA HA
psfgen) Warning: failed to guess coordinate due to bad angle CB CA HA
psfgen) Warning: failed to guess coordinate due to bad angle OE CG HG
psfgen) Warning: failed to guess coordinate due to bad angle N CD HD1
psfgen) Warning: failed to guess coordinate due to bad angle OE CG HG
psfgen) Warning: failed to guess coordinate due to bad angle CB CA HA
psfgen) Warning: failed to guess coordinate due to bad angle CB CA HA
psfgen) Warning: failed to guess coordinate due to bad angle OE CG HG
psfgen) Warning: failed to guess coordinate due to bad angle CB CA HA
psfgen) Warning: failed to guess coordinate due to bad angle OE CG HG
psfgen) Warning: failed to guess coordinate due to bad angle N CD HD1
psfgen) Warning: failed to guess coordinate due to bad angle OE CG HG
psfgen) Warning: failed to guess coordinate due to bad angle N CD HD1
psfgen) Warning: failed to guess coordinate due to bad angle N CD HD1
psfgen) Warning: failed to guess coordinate due to bad angle OE CG HG
psfgen) Warning: failed to guess coordinate due to bad angle CB CA HA
psfgen) Warning: failed to guess coordinate due to bad angle OE CG HG
psfgen) Warning: failed to guess coordinate due to bad angle OE CG HG
psfgen) Warning: failed to guess coordinate due to bad angle N CD HD1
psfgen) Warning: failed to guess coordinate due to bad angle OE CG HG
psfgen) Warning: failed to guess coordinate due to bad angle N CD HD1
psfgen) Warning: failed to guess coordinate due to bad angle N CD HD1
psfgen) Warning: failed to guess coordinate due to bad angle OE CG HG
psfgen) Warning: failed to guess coordinate due to bad angle CB CA HA
psfgen) Warning: failed to guess coordinate due to bad angle OE CG HG
psfgen) Warning: failed to guess coordinate due to bad angle CB CA HA
psfgen) Warning: failed to guess coordinate due to bad angle CB CA HA
psfgen) Warning: failed to guess coordinate due to bad angle OE CG HG
psfgen) Warning: failed to guess coordinate due to bad angle N CD HD1
psfgen) Warning: failed to guess coordinate due to bad angle CB CA HA
psfgen) Warning: failed to guess coordinate due to bad angle OE CG HG
psfgen) Warning: failed to guess coordinate due to bad angle N CD HD1
psfgen) Warning: failed to guess coordinate due to bad angle N CD HD1
psfgen) Warning: failed to guess coordinate due to bad angle OE CG HG
psfgen) Warning: failed to guess coordinate due to bad angle CB CA HA
psfgen) Warning: failed to guess coordinate due to bad angle OE CG HG
psfgen) Warning: failed to guess coordinate due to bad angle N CD HD1
psfgen) Warning: failed to guess coordinate due to bad angle OE CG HG
psfgen) Warning: failed to guess coordinate due to bad angle OE CG HG
psfgen) Warning: failed to guess coordinate due to bad angle N CD HD1
psfgen) Warning: failed to guess coordinate due to bad angle N CD HD1
psfgen) Warning: failed to guess coordinate due to bad angle OE CG HG
psfgen) Warning: failed to guess coordinate due to bad angle N CD HD1
psfgen) Warning: failed to guess coordinate due to bad angle N CD HD1
psfgen) Warning: failed to guess coordinate due to bad angle N CD HD1
psfgen) Warning: failed to guess coordinate due to bad angle CB CA HA
psfgen) Warning: failed to guess coordinate due to bad angle N CD HD1
psfgen) Warning: failed to guess coordinate due to bad angle CB CA HA
psfgen) Warning: failed to guess coordinate due to bad angle OE CG HG
psfgen) Warning: failed to guess coordinate due to bad angle N CD HD1
psfgen) Warning: failed to guess coordinate due to bad angle CB CA HA
psfgen) Warning: failed to guess coordinate due to bad angle N CD HD1
psfgen) Warning: failed to guess coordinate due to bad angle CB CA HA
psfgen) Warning: failed to guess coordinate due to bad angle CB CA HA
psfgen) Warning: failed to guess coordinate due to bad angle OE CG HG
psfgen) Warning: failed to guess coordinate due to bad angle CB CA HA
psfgen) Warning: failed to guess coordinate due to bad angle OE CG HG
psfgen) Warning: failed to guess coordinate due to bad angle CB CA HA
psfgen) Warning: failed to guess coordinate due to bad angle OE CG HG
psfgen) Warning: failed to guess coordinate due to bad angle N CD HD1
psfgen) Warning: failed to guess coordinate due to bad angle OE CG HG
psfgen) Warning: failed to guess coordinate due to bad angle N CD HD1
psfgen) Warning: failed to guess coordinate due to bad angle CB CA HA
psfgen) Warning: failed to guess coordinate due to bad angle OE CG HG
psfgen) Warning: failed to guess coordinate due to bad angle N CD HD1
psfgen) Warning: failed to guess coordinate due to bad angle CB CA HA
psfgen) Warning: failed to guess coordinate due to bad angle CB CA HA
psfgen) Warning: failed to guess coordinate due to bad angle OE CG HG
psfgen) Warning: failed to guess coordinate due to bad angle N CD HD1
psfgen) Warning: failed to guess coordinate due to bad angle CB CA HA
psfgen) Warning: failed to guess coordinate due to bad angle OE CG HG
psfgen) Warning: failed to guess coordinate due to bad angle N CD HD1
psfgen) Warning: failed to guess coordinate due to bad angle N CD HD1
psfgen) Warning: failed to guess coordinate due to bad angle CB CA HA
psfgen) Warning: failed to guess coordinate due to bad angle OE CG HG
psfgen) Warning: failed to guess coordinate due to bad angle CB CA HA
psfgen) Warning: failed to guess coordinate due to bad angle N CD HD1
psfgen) Warning: failed to guess coordinate due to bad angle N CD HD1
psfgen) Warning: failed to guess coordinate due to bad angle N CD HD1
psfgen) Warning: failed to guess coordinate due to bad angle OE CG HG
psfgen) Warning: failed to guess coordinate due to bad angle CB CA HA
psfgen) Warning: failed to guess coordinate due to bad angle CB CA HA
psfgen) Warning: failed to guess coordinate due to bad angle CB CA HA
psfgen) Warning: failed to guess coordinate due to bad angle CB CA HA
psfgen) Warning: failed to guess coordinate due to bad angle CB CA HA
psfgen) Warning: failed to guess coordinate due to bad angle OE CG HG
psfgen) Warning: failed to guess coordinate due to bad angle CB CA HA
psfgen) Warning: failed to guess coordinate due to bad angle CB CA HA
psfgen) Warning: failed to guess coordinate due to bad angle OE CG HG
psfgen) Warning: poorly guessed coordinates for 1304 atoms (6 non-hydrogen):
psfgen) Warning: poorly guessed coordinate for atom HT1	 GLN:1	  CHA1
psfgen) Warning: poorly guessed coordinate for atom HT2	 GLN:1	  CHA1
psfgen) Warning: poorly guessed coordinate for atom HT3	 GLN:1	  CHA1
psfgen) Warning: poorly guessed coordinate for atom HB1	 HYP:29	  CHA1
psfgen) Warning: poorly guessed coordinate for atom HB2	 HYP:29	  CHA1
psfgen) Warning: poorly guessed coordinate for atom HE	 HYP:29	  CHA1
psfgen) Warning: poorly guessed coordinate for atom HA	 HYP:32	  CHA1
psfgen) Warning: poorly guessed coordinate for atom HB1	 HYP:32	  CHA1
psfgen) Warning: poorly guessed coordinate for atom HB2	 HYP:32	  CHA1
psfgen) Warning: poorly guessed coordinate for atom HE	 HYP:32	  CHA1
psfgen) Warning: poorly guessed coordinate for atom HB1	 HYP:35	  CHA1
psfgen) Warning: poorly guessed coordinate for atom HB2	 HYP:35	  CHA1
psfgen) Warning: poorly guessed coordinate for atom HG	 HYP:35	  CHA1
psfgen) Warning: poorly guessed coordinate for atom HE	 HYP:35	  CHA1
psfgen) Warning: poorly guessed coordinate for atom HD1	 HYP:44	  CHA1
psfgen) Warning: poorly guessed coordinate for atom HA	 HYP:44	  CHA1
psfgen) Warning: poorly guessed coordinate for atom HB1	 HYP:44	  CHA1
psfgen) Warning: poorly guessed coordinate for atom HB2	 HYP:44	  CHA1
psfgen) Warning: poorly guessed coordinate for atom HE	 HYP:44	  CHA1
psfgen) Warning: poorly guessed coordinate for atom HD1	 HYP:47	  CHA1
psfgen) Warning: poorly guessed coordinate for atom HA	 HYP:47	  CHA1
psfgen) Warning: poorly guessed coordinate for atom HB1	 HYP:47	  CHA1
psfgen) Warning: poorly guessed coordinate for atom HB2	 HYP:47	  CHA1
psfgen) Warning: poorly guessed coordinate for atom HE	 HYP:47	  CHA1
psfgen) Warning: poorly guessed coordinate for atom HA	 HYP:50	  CHA1
psfgen) Warning: poorly guessed coordinate for atom HB1	 HYP:50	  CHA1
psfgen) Warning: poorly guessed coordinate for atom HB2	 HYP:50	  CHA1
psfgen) Warning: poorly guessed coordinate for atom HE	 HYP:50	  CHA1
psfgen) Warning: poorly guessed coordinate for atom HD1	 HYP:65	  CHA1
psfgen) Warning: poorly guessed coordinate for atom HB1	 HYP:65	  CHA1
psfgen) Warning: poorly guessed coordinate for atom HB2	 HYP:65	  CHA1
psfgen) Warning: poorly guessed coordinate for atom HE	 HYP:65	  CHA1
psfgen) Warning: poorly guessed coordinate for atom HD1	 HYP:80	  CHA1
psfgen) Warning: poorly guessed coordinate for atom HA	 HYP:80	  CHA1
psfgen) Warning: poorly guessed coordinate for atom HB1	 HYP:80	  CHA1
psfgen) Warning: poorly guessed coordinate for atom HB2	 HYP:80	  CHA1
psfgen) Warning: poorly guessed coordinate for atom HG	 HYP:80	  CHA1
psfgen) Warning: poorly guessed coordinate for atom HE	 HYP:80	  CHA1
psfgen) Warning: poorly guessed coordinate for atom HA	 HYP:86	  CHA1
psfgen) Warning: poorly guessed coordinate for atom HB1	 HYP:86	  CHA1
psfgen) Warning: poorly guessed coordinate for atom HB2	 HYP:86	  CHA1
psfgen) Warning: poorly guessed coordinate for atom HE	 HYP:86	  CHA1
psfgen) Warning: poorly guessed coordinate for atom HD1	 HYP:95	  CHA1
psfgen) Warning: poorly guessed coordinate for atom HB1	 HYP:95	  CHA1
psfgen) Warning: poorly guessed coordinate for atom HB2	 HYP:95	  CHA1
psfgen) Warning: poorly guessed coordinate for atom HG	 HYP:95	  CHA1
psfgen) Warning: poorly guessed coordinate for atom HE	 HYP:95	  CHA1
psfgen) Warning: poorly guessed coordinate for atom HD1	 HYP:101	  CHA1
psfgen) Warning: poorly guessed coordinate for atom HA	 HYP:101	  CHA1
psfgen) Warning: poorly guessed coordinate for atom HB1	 HYP:101	  CHA1
psfgen) Warning: poorly guessed coordinate for atom HB2	 HYP:101	  CHA1
psfgen) Warning: poorly guessed coordinate for atom HE	 HYP:101	  CHA1
psfgen) Warning: poorly guessed coordinate for atom HD1	 HYP:128	  CHA1
psfgen) Warning: poorly guessed coordinate for atom HB1	 HYP:128	  CHA1
psfgen) Warning: poorly guessed coordinate for atom HB2	 HYP:128	  CHA1
psfgen) Warning: poorly guessed coordinate for atom HG	 HYP:128	  CHA1
psfgen) Warning: poorly guessed coordinate for atom HE	 HYP:128	  CHA1
psfgen) Warning: poorly guessed coordinate for atom HB1	 HYP:131	  CHA1
psfgen) Warning: poorly guessed coordinate for atom HB2	 HYP:131	  CHA1
psfgen) Warning: poorly guessed coordinate for atom HE	 HYP:131	  CHA1
psfgen) Warning: poorly guessed coordinate for atom HD1	 HYP:137	  CHA1
psfgen) Warning: poorly guessed coordinate for atom HA	 HYP:137	  CHA1
psfgen) Warning: poorly guessed coordinate for atom HB1	 HYP:137	  CHA1
psfgen) Warning: poorly guessed coordinate for atom HB2	 HYP:137	  CHA1
psfgen) Warning: poorly guessed coordinate for atom HE	 HYP:137	  CHA1
psfgen) Warning: poorly guessed coordinate for atom HB1	 HYP:146	  CHA1
psfgen) Warning: poorly guessed coordinate for atom HB2	 HYP:146	  CHA1
psfgen) Warning: poorly guessed coordinate for atom HE	 HYP:146	  CHA1
psfgen) Warning: poorly guessed coordinate for atom HA	 HYP:152	  CHA1
psfgen) Warning: poorly guessed coordinate for atom HB1	 HYP:152	  CHA1
psfgen) Warning: poorly guessed coordinate for atom HB2	 HYP:152	  CHA1
psfgen) Warning: poorly guessed coordinate for atom HE	 HYP:152	  CHA1
psfgen) Warning: poorly guessed coordinate for atom HA	 HYP:173	  CHA1
psfgen) Warning: poorly guessed coordinate for atom HB1	 HYP:173	  CHA1
psfgen) Warning: poorly guessed coordinate for atom HB2	 HYP:173	  CHA1
psfgen) Warning: poorly guessed coordinate for atom HE	 HYP:173	  CHA1
psfgen) Warning: poorly guessed coordinate for atom HA	 HYP:182	  CHA1
psfgen) Warning: poorly guessed coordinate for atom HB1	 HYP:182	  CHA1
psfgen) Warning: poorly guessed coordinate for atom HB2	 HYP:182	  CHA1
psfgen) Warning: poorly guessed coordinate for atom HG	 HYP:182	  CHA1
psfgen) Warning: poorly guessed coordinate for atom HE	 HYP:182	  CHA1
psfgen) Warning: poorly guessed coordinate for atom HD1	 HYP:185	  CHA1
psfgen) Warning: poorly guessed coordinate for atom HB1	 HYP:185	  CHA1
psfgen) Warning: poorly guessed coordinate for atom HB2	 HYP:185	  CHA1
psfgen) Warning: poorly guessed coordinate for atom HG	 HYP:185	  CHA1
psfgen) Warning: poorly guessed coordinate for atom HE	 HYP:185	  CHA1
psfgen) Warning: poorly guessed coordinate for atom HA	 HYP:212	  CHA1
psfgen) Warning: poorly guessed coordinate for atom HB1	 HYP:212	  CHA1
psfgen) Warning: poorly guessed coordinate for atom HB2	 HYP:212	  CHA1
psfgen) Warning: poorly guessed coordinate for atom HE	 HYP:212	  CHA1
psfgen) Warning: poorly guessed coordinate for atom HB1	 HYP:215	  CHA1
psfgen) Warning: poorly guessed coordinate for atom HB2	 HYP:215	  CHA1
psfgen) Warning: poorly guessed coordinate for atom HE	 HYP:215	  CHA1
psfgen) Warning: poorly guessed coordinate for atom HA	 HYP:227	  CHA1
psfgen) Warning: poorly guessed coordinate for atom HB1	 HYP:227	  CHA1
psfgen) Warning: poorly guessed coordinate for atom HB2	 HYP:227	  CHA1
psfgen) Warning: poorly guessed coordinate for atom HG	 HYP:227	  CHA1
psfgen) Warning: poorly guessed coordinate for atom HE	 HYP:227	  CHA1
psfgen) Warning: poorly guessed coordinate for atom HB1	 HYP:233	  CHA1
psfgen) Warning: poorly guessed coordinate for atom HB2	 HYP:233	  CHA1
psfgen) Warning: poorly guessed coordinate for atom HE	 HYP:233	  CHA1
psfgen) Warning: poorly guessed coordinate for atom HA	 HYP:242	  CHA1
psfgen) Warning: poorly guessed coordinate for atom HB1	 HYP:242	  CHA1
psfgen) Warning: poorly guessed coordinate for atom HB2	 HYP:242	  CHA1
psfgen) Warning: poorly guessed coordinate for atom HG	 HYP:242	  CHA1
psfgen) Warning: poorly guessed coordinate for atom HE	 HYP:242	  CHA1
psfgen) Warning: poorly guessed coordinate for atom HD1	 HYP:248	  CHA1
psfgen) Warning: poorly guessed coordinate for atom HB1	 HYP:248	  CHA1
psfgen) Warning: poorly guessed coordinate for atom HB2	 HYP:248	  CHA1
psfgen) Warning: poorly guessed coordinate for atom HE	 HYP:248	  CHA1
psfgen) Warning: poorly guessed coordinate for atom HD1	 HYP:251	  CHA1
psfgen) Warning: poorly guessed coordinate for atom HB1	 HYP:251	  CHA1
psfgen) Warning: poorly guessed coordinate for atom HB2	 HYP:251	  CHA1
psfgen) Warning: poorly guessed coordinate for atom HG	 HYP:251	  CHA1
psfgen) Warning: poorly guessed coordinate for atom HE	 HYP:251	  CHA1
psfgen) Warning: poorly guessed coordinate for atom HB1	 HYP:266	  CHA1
psfgen) Warning: poorly guessed coordinate for atom HB2	 HYP:266	  CHA1
psfgen) Warning: poorly guessed coordinate for atom HE	 HYP:266	  CHA1
psfgen) Warning: poorly guessed coordinate for atom HD1	 HYP:275	  CHA1
psfgen) Warning: poorly guessed coordinate for atom HB1	 HYP:275	  CHA1
psfgen) Warning: poorly guessed coordinate for atom HB2	 HYP:275	  CHA1
psfgen) Warning: poorly guessed coordinate for atom HE	 HYP:275	  CHA1
psfgen) Warning: poorly guessed coordinate for atom HB1	 HYP:278	  CHA1
psfgen) Warning: poorly guessed coordinate for atom HB2	 HYP:278	  CHA1
psfgen) Warning: poorly guessed coordinate for atom HE	 HYP:278	  CHA1
psfgen) Warning: poorly guessed coordinate for atom HD1	 HYP:290	  CHA1
psfgen) Warning: poorly guessed coordinate for atom HB1	 HYP:290	  CHA1
psfgen) Warning: poorly guessed coordinate for atom HB2	 HYP:290	  CHA1
psfgen) Warning: poorly guessed coordinate for atom HG	 HYP:290	  CHA1
psfgen) Warning: poorly guessed coordinate for atom HE	 HYP:290	  CHA1
psfgen) Warning: poorly guessed coordinate for atom HA	 HYP:299	  CHA1
psfgen) Warning: poorly guessed coordinate for atom HB1	 HYP:299	  CHA1
psfgen) Warning: poorly guessed coordinate for atom HB2	 HYP:299	  CHA1
psfgen) Warning: poorly guessed coordinate for atom HE	 HYP:299	  CHA1
psfgen) Warning: poorly guessed coordinate for atom HB1	 HYP:314	  CHA1
psfgen) Warning: poorly guessed coordinate for atom HB2	 HYP:314	  CHA1
psfgen) Warning: poorly guessed coordinate for atom HG	 HYP:314	  CHA1
psfgen) Warning: poorly guessed coordinate for atom HE	 HYP:314	  CHA1
psfgen) Warning: poorly guessed coordinate for atom HB1	 HYP:320	  CHA1
psfgen) Warning: poorly guessed coordinate for atom HB2	 HYP:320	  CHA1
psfgen) Warning: poorly guessed coordinate for atom HG	 HYP:320	  CHA1
psfgen) Warning: poorly guessed coordinate for atom HE	 HYP:320	  CHA1
psfgen) Warning: poorly guessed coordinate for atom HD1	 HYP:329	  CHA1
psfgen) Warning: poorly guessed coordinate for atom HB1	 HYP:329	  CHA1
psfgen) Warning: poorly guessed coordinate for atom HB2	 HYP:329	  CHA1
psfgen) Warning: poorly guessed coordinate for atom HG	 HYP:329	  CHA1
psfgen) Warning: poorly guessed coordinate for atom HE	 HYP:329	  CHA1
psfgen) Warning: poorly guessed coordinate for atom HD1	 HYP:335	  CHA1
psfgen) Warning: poorly guessed coordinate for atom HB1	 HYP:335	  CHA1
psfgen) Warning: poorly guessed coordinate for atom HB2	 HYP:335	  CHA1
psfgen) Warning: poorly guessed coordinate for atom HE	 HYP:335	  CHA1
psfgen) Warning: poorly guessed coordinate for atom HB1	 HYP:353	  CHA1
psfgen) Warning: poorly guessed coordinate for atom HB2	 HYP:353	  CHA1
psfgen) Warning: poorly guessed coordinate for atom HE	 HYP:353	  CHA1
psfgen) Warning: poorly guessed coordinate for atom HD1	 HYP:362	  CHA1
psfgen) Warning: poorly guessed coordinate for atom HB1	 HYP:362	  CHA1
psfgen) Warning: poorly guessed coordinate for atom HB2	 HYP:362	  CHA1
psfgen) Warning: poorly guessed coordinate for atom HE	 HYP:362	  CHA1
psfgen) Warning: poorly guessed coordinate for atom HB1	 HYP:368	  CHA1
psfgen) Warning: poorly guessed coordinate for atom HB2	 HYP:368	  CHA1
psfgen) Warning: poorly guessed coordinate for atom HE	 HYP:368	  CHA1
psfgen) Warning: poorly guessed coordinate for atom HB1	 HYP:374	  CHA1
psfgen) Warning: poorly guessed coordinate for atom HB2	 HYP:374	  CHA1
psfgen) Warning: poorly guessed coordinate for atom HG	 HYP:374	  CHA1
psfgen) Warning: poorly guessed coordinate for atom HE	 HYP:374	  CHA1
psfgen) Warning: poorly guessed coordinate for atom HA	 HYP:383	  CHA1
psfgen) Warning: poorly guessed coordinate for atom HB1	 HYP:383	  CHA1
psfgen) Warning: poorly guessed coordinate for atom HB2	 HYP:383	  CHA1
psfgen) Warning: poorly guessed coordinate for atom HG	 HYP:383	  CHA1
psfgen) Warning: poorly guessed coordinate for atom HE	 HYP:383	  CHA1
psfgen) Warning: poorly guessed coordinate for atom HB1	 HYP:386	  CHA1
psfgen) Warning: poorly guessed coordinate for atom HB2	 HYP:386	  CHA1
psfgen) Warning: poorly guessed coordinate for atom HE	 HYP:386	  CHA1
psfgen) Warning: poorly guessed coordinate for atom HA	 HYP:395	  CHA1
psfgen) Warning: poorly guessed coordinate for atom HB1	 HYP:395	  CHA1
psfgen) Warning: poorly guessed coordinate for atom HB2	 HYP:395	  CHA1
psfgen) Warning: poorly guessed coordinate for atom HE	 HYP:395	  CHA1
psfgen) Warning: poorly guessed coordinate for atom HA	 HYP:404	  CHA1
psfgen) Warning: poorly guessed coordinate for atom HB1	 HYP:404	  CHA1
psfgen) Warning: poorly guessed coordinate for atom HB2	 HYP:404	  CHA1
psfgen) Warning: poorly guessed coordinate for atom HE	 HYP:404	  CHA1
psfgen) Warning: poorly guessed coordinate for atom HB1	 HYP:410	  CHA1
psfgen) Warning: poorly guessed coordinate for atom HB2	 HYP:410	  CHA1
psfgen) Warning: poorly guessed coordinate for atom HG	 HYP:410	  CHA1
psfgen) Warning: poorly guessed coordinate for atom HE	 HYP:410	  CHA1
psfgen) Warning: poorly guessed coordinate for atom HD1	 HYP:422	  CHA1
psfgen) Warning: poorly guessed coordinate for atom HA	 HYP:422	  CHA1
psfgen) Warning: poorly guessed coordinate for atom HB1	 HYP:422	  CHA1
psfgen) Warning: poorly guessed coordinate for atom HB2	 HYP:422	  CHA1
psfgen) Warning: poorly guessed coordinate for atom HG	 HYP:422	  CHA1
psfgen) Warning: poorly guessed coordinate for atom HE	 HYP:422	  CHA1
psfgen) Warning: poorly guessed coordinate for atom HB1	 HYP:431	  CHA1
psfgen) Warning: poorly guessed coordinate for atom HB2	 HYP:431	  CHA1
psfgen) Warning: poorly guessed coordinate for atom HE	 HYP:431	  CHA1
psfgen) Warning: poorly guessed coordinate for atom HD1	 HYP:440	  CHA1
psfgen) Warning: poorly guessed coordinate for atom HB1	 HYP:440	  CHA1
psfgen) Warning: poorly guessed coordinate for atom HB2	 HYP:440	  CHA1
psfgen) Warning: poorly guessed coordinate for atom HE	 HYP:440	  CHA1
psfgen) Warning: poorly guessed coordinate for atom HD1	 HYP:443	  CHA1
psfgen) Warning: poorly guessed coordinate for atom HB1	 HYP:443	  CHA1
psfgen) Warning: poorly guessed coordinate for atom HB2	 HYP:443	  CHA1
psfgen) Warning: poorly guessed coordinate for atom HG	 HYP:443	  CHA1
psfgen) Warning: poorly guessed coordinate for atom HE	 HYP:443	  CHA1
psfgen) Warning: poorly guessed coordinate for atom HA	 HYP:461	  CHA1
psfgen) Warning: poorly guessed coordinate for atom HB1	 HYP:461	  CHA1
psfgen) Warning: poorly guessed coordinate for atom HB2	 HYP:461	  CHA1
psfgen) Warning: poorly guessed coordinate for atom HE	 HYP:461	  CHA1
psfgen) Warning: poorly guessed coordinate for atom HB1	 HYP:479	  CHA1
psfgen) Warning: poorly guessed coordinate for atom HB2	 HYP:479	  CHA1
psfgen) Warning: poorly guessed coordinate for atom HG	 HYP:479	  CHA1
psfgen) Warning: poorly guessed coordinate for atom HE	 HYP:479	  CHA1
psfgen) Warning: poorly guessed coordinate for atom HD1	 HYP:485	  CHA1
psfgen) Warning: poorly guessed coordinate for atom HB1	 HYP:485	  CHA1
psfgen) Warning: poorly guessed coordinate for atom HB2	 HYP:485	  CHA1
psfgen) Warning: poorly guessed coordinate for atom HE	 HYP:485	  CHA1
psfgen) Warning: poorly guessed coordinate for atom HB1	 HYP:491	  CHA1
psfgen) Warning: poorly guessed coordinate for atom HB2	 HYP:491	  CHA1
psfgen) Warning: poorly guessed coordinate for atom HE	 HYP:491	  CHA1
psfgen) Warning: poorly guessed coordinate for atom HD1	 HYP:497	  CHA1
psfgen) Warning: poorly guessed coordinate for atom HB1	 HYP:497	  CHA1
psfgen) Warning: poorly guessed coordinate for atom HB2	 HYP:497	  CHA1
psfgen) Warning: poorly guessed coordinate for atom HG	 HYP:497	  CHA1
psfgen) Warning: poorly guessed coordinate for atom HE	 HYP:497	  CHA1
psfgen) Warning: poorly guessed coordinate for atom HB1	 HYP:503	  CHA1
psfgen) Warning: poorly guessed coordinate for atom HB2	 HYP:503	  CHA1
psfgen) Warning: poorly guessed coordinate for atom HG	 HYP:503	  CHA1
psfgen) Warning: poorly guessed coordinate for atom HE	 HYP:503	  CHA1
psfgen) Warning: poorly guessed coordinate for atom HD1	 HYP:509	  CHA1
psfgen) Warning: poorly guessed coordinate for atom HB1	 HYP:509	  CHA1
psfgen) Warning: poorly guessed coordinate for atom HB2	 HYP:509	  CHA1
psfgen) Warning: poorly guessed coordinate for atom HE	 HYP:509	  CHA1
psfgen) Warning: poorly guessed coordinate for atom HD1	 HYP:521	  CHA1
psfgen) Warning: poorly guessed coordinate for atom HB1	 HYP:521	  CHA1
psfgen) Warning: poorly guessed coordinate for atom HB2	 HYP:521	  CHA1
psfgen) Warning: poorly guessed coordinate for atom HE	 HYP:521	  CHA1
psfgen) Warning: poorly guessed coordinate for atom HB1	 HYP:530	  CHA1
psfgen) Warning: poorly guessed coordinate for atom HB2	 HYP:530	  CHA1
psfgen) Warning: poorly guessed coordinate for atom HE	 HYP:530	  CHA1
psfgen) Warning: poorly guessed coordinate for atom HB1	 HYP:542	  CHA1
psfgen) Warning: poorly guessed coordinate for atom HB2	 HYP:542	  CHA1
psfgen) Warning: poorly guessed coordinate for atom HG	 HYP:542	  CHA1
psfgen) Warning: poorly guessed coordinate for atom HE	 HYP:542	  CHA1
psfgen) Warning: poorly guessed coordinate for atom HD1	 HYP:554	  CHA1
psfgen) Warning: poorly guessed coordinate for atom HB1	 HYP:554	  CHA1
psfgen) Warning: poorly guessed coordinate for atom HB2	 HYP:554	  CHA1
psfgen) Warning: poorly guessed coordinate for atom HE	 HYP:554	  CHA1
psfgen) Warning: poorly guessed coordinate for atom HD1	 HYP:557	  CHA1
psfgen) Warning: poorly guessed coordinate for atom HB1	 HYP:557	  CHA1
psfgen) Warning: poorly guessed coordinate for atom HB2	 HYP:557	  CHA1
psfgen) Warning: poorly guessed coordinate for atom HE	 HYP:557	  CHA1
psfgen) Warning: poorly guessed coordinate for atom HD1	 HYP:563	  CHA1
psfgen) Warning: poorly guessed coordinate for atom HA	 HYP:563	  CHA1
psfgen) Warning: poorly guessed coordinate for atom HB1	 HYP:563	  CHA1
psfgen) Warning: poorly guessed coordinate for atom HB2	 HYP:563	  CHA1
psfgen) Warning: poorly guessed coordinate for atom HE	 HYP:563	  CHA1
psfgen) Warning: poorly guessed coordinate for atom HD1	 HYP:569	  CHA1
psfgen) Warning: poorly guessed coordinate for atom HA	 HYP:569	  CHA1
psfgen) Warning: poorly guessed coordinate for atom HB1	 HYP:569	  CHA1
psfgen) Warning: poorly guessed coordinate for atom HB2	 HYP:569	  CHA1
psfgen) Warning: poorly guessed coordinate for atom HG	 HYP:569	  CHA1
psfgen) Warning: poorly guessed coordinate for atom HE	 HYP:569	  CHA1
psfgen) Warning: poorly guessed coordinate for atom HB1	 HYP:578	  CHA1
psfgen) Warning: poorly guessed coordinate for atom HB2	 HYP:578	  CHA1
psfgen) Warning: poorly guessed coordinate for atom HE	 HYP:578	  CHA1
psfgen) Warning: poorly guessed coordinate for atom HD1	 HYP:596	  CHA1
psfgen) Warning: poorly guessed coordinate for atom HA	 HYP:596	  CHA1
psfgen) Warning: poorly guessed coordinate for atom HB1	 HYP:596	  CHA1
psfgen) Warning: poorly guessed coordinate for atom HB2	 HYP:596	  CHA1
psfgen) Warning: poorly guessed coordinate for atom HE	 HYP:596	  CHA1
psfgen) Warning: poorly guessed coordinate for atom HD1	 HYP:611	  CHA1
psfgen) Warning: poorly guessed coordinate for atom HB1	 HYP:611	  CHA1
psfgen) Warning: poorly guessed coordinate for atom HB2	 HYP:611	  CHA1
psfgen) Warning: poorly guessed coordinate for atom HE	 HYP:611	  CHA1
psfgen) Warning: poorly guessed coordinate for atom HA	 HYP:617	  CHA1
psfgen) Warning: poorly guessed coordinate for atom HB1	 HYP:617	  CHA1
psfgen) Warning: poorly guessed coordinate for atom HB2	 HYP:617	  CHA1
psfgen) Warning: poorly guessed coordinate for atom HE	 HYP:617	  CHA1
psfgen) Warning: poorly guessed coordinate for atom HB1	 HYP:638	  CHA1
psfgen) Warning: poorly guessed coordinate for atom HB2	 HYP:638	  CHA1
psfgen) Warning: poorly guessed coordinate for atom HE	 HYP:638	  CHA1
psfgen) Warning: poorly guessed coordinate for atom HA	 HYP:644	  CHA1
psfgen) Warning: poorly guessed coordinate for atom HB1	 HYP:644	  CHA1
psfgen) Warning: poorly guessed coordinate for atom HB2	 HYP:644	  CHA1
psfgen) Warning: poorly guessed coordinate for atom HG	 HYP:644	  CHA1
psfgen) Warning: poorly guessed coordinate for atom HE	 HYP:644	  CHA1
psfgen) Warning: poorly guessed coordinate for atom HD1	 HYP:647	  CHA1
psfgen) Warning: poorly guessed coordinate for atom HA	 HYP:647	  CHA1
psfgen) Warning: poorly guessed coordinate for atom HB1	 HYP:647	  CHA1
psfgen) Warning: poorly guessed coordinate for atom HB2	 HYP:647	  CHA1
psfgen) Warning: poorly guessed coordinate for atom HG	 HYP:647	  CHA1
psfgen) Warning: poorly guessed coordinate for atom HE	 HYP:647	  CHA1
psfgen) Warning: poorly guessed coordinate for atom HA	 HYP:656	  CHA1
psfgen) Warning: poorly guessed coordinate for atom HB1	 HYP:656	  CHA1
psfgen) Warning: poorly guessed coordinate for atom HB2	 HYP:656	  CHA1
psfgen) Warning: poorly guessed coordinate for atom HG	 HYP:656	  CHA1
psfgen) Warning: poorly guessed coordinate for atom HE	 HYP:656	  CHA1
psfgen) Warning: poorly guessed coordinate for atom HB1	 HYP:662	  CHA1
psfgen) Warning: poorly guessed coordinate for atom HB2	 HYP:662	  CHA1
psfgen) Warning: poorly guessed coordinate for atom HE	 HYP:662	  CHA1
psfgen) Warning: poorly guessed coordinate for atom HB1	 HYP:680	  CHA1
psfgen) Warning: poorly guessed coordinate for atom HB2	 HYP:680	  CHA1
psfgen) Warning: poorly guessed coordinate for atom HE	 HYP:680	  CHA1
psfgen) Warning: poorly guessed coordinate for atom HB1	 HYP:689	  CHA1
psfgen) Warning: poorly guessed coordinate for atom HB2	 HYP:689	  CHA1
psfgen) Warning: poorly guessed coordinate for atom HE	 HYP:689	  CHA1
psfgen) Warning: poorly guessed coordinate for atom HD1	 HYP:698	  CHA1
psfgen) Warning: poorly guessed coordinate for atom HB1	 HYP:698	  CHA1
psfgen) Warning: poorly guessed coordinate for atom HB2	 HYP:698	  CHA1
psfgen) Warning: poorly guessed coordinate for atom HG	 HYP:698	  CHA1
psfgen) Warning: poorly guessed coordinate for atom HE	 HYP:698	  CHA1
psfgen) Warning: poorly guessed coordinate for atom HD1	 HYP:710	  CHA1
psfgen) Warning: poorly guessed coordinate for atom HA	 HYP:710	  CHA1
psfgen) Warning: poorly guessed coordinate for atom HB1	 HYP:710	  CHA1
psfgen) Warning: poorly guessed coordinate for atom HB2	 HYP:710	  CHA1
psfgen) Warning: poorly guessed coordinate for atom HG	 HYP:710	  CHA1
psfgen) Warning: poorly guessed coordinate for atom HE	 HYP:710	  CHA1
psfgen) Warning: poorly guessed coordinate for atom HD1	 HYP:716	  CHA1
psfgen) Warning: poorly guessed coordinate for atom HB1	 HYP:716	  CHA1
psfgen) Warning: poorly guessed coordinate for atom HB2	 HYP:716	  CHA1
psfgen) Warning: poorly guessed coordinate for atom HE	 HYP:716	  CHA1
psfgen) Warning: poorly guessed coordinate for atom HB1	 HYP:725	  CHA1
psfgen) Warning: poorly guessed coordinate for atom HB2	 HYP:725	  CHA1
psfgen) Warning: poorly guessed coordinate for atom HE	 HYP:725	  CHA1
psfgen) Warning: poorly guessed coordinate for atom HA	 HYP:734	  CHA1
psfgen) Warning: poorly guessed coordinate for atom HB1	 HYP:734	  CHA1
psfgen) Warning: poorly guessed coordinate for atom HB2	 HYP:734	  CHA1
psfgen) Warning: poorly guessed coordinate for atom HE	 HYP:734	  CHA1
psfgen) Warning: poorly guessed coordinate for atom HA	 HYP:737	  CHA1
psfgen) Warning: poorly guessed coordinate for atom HB1	 HYP:737	  CHA1
psfgen) Warning: poorly guessed coordinate for atom HB2	 HYP:737	  CHA1
psfgen) Warning: poorly guessed coordinate for atom HE	 HYP:737	  CHA1
psfgen) Warning: poorly guessed coordinate for atom HB1	 HYP:758	  CHA1
psfgen) Warning: poorly guessed coordinate for atom HB2	 HYP:758	  CHA1
psfgen) Warning: poorly guessed coordinate for atom HG	 HYP:758	  CHA1
psfgen) Warning: poorly guessed coordinate for atom HE	 HYP:758	  CHA1
psfgen) Warning: poorly guessed coordinate for atom HB1	 HYP:767	  CHA1
psfgen) Warning: poorly guessed coordinate for atom HB2	 HYP:767	  CHA1
psfgen) Warning: poorly guessed coordinate for atom HE	 HYP:767	  CHA1
psfgen) Warning: poorly guessed coordinate for atom HD1	 HYP:776	  CHA1
psfgen) Warning: poorly guessed coordinate for atom HB1	 HYP:776	  CHA1
psfgen) Warning: poorly guessed coordinate for atom HB2	 HYP:776	  CHA1
psfgen) Warning: poorly guessed coordinate for atom HE	 HYP:776	  CHA1
psfgen) Warning: poorly guessed coordinate for atom HA	 HYP:785	  CHA1
psfgen) Warning: poorly guessed coordinate for atom HB1	 HYP:785	  CHA1
psfgen) Warning: poorly guessed coordinate for atom HB2	 HYP:785	  CHA1
psfgen) Warning: poorly guessed coordinate for atom HG	 HYP:785	  CHA1
psfgen) Warning: poorly guessed coordinate for atom HE	 HYP:785	  CHA1
psfgen) Warning: poorly guessed coordinate for atom HB1	 HYP:803	  CHA1
psfgen) Warning: poorly guessed coordinate for atom HB2	 HYP:803	  CHA1
psfgen) Warning: poorly guessed coordinate for atom HE	 HYP:803	  CHA1
psfgen) Warning: poorly guessed coordinate for atom HD1	 HYP:812	  CHA1
psfgen) Warning: poorly guessed coordinate for atom HB1	 HYP:812	  CHA1
psfgen) Warning: poorly guessed coordinate for atom HB2	 HYP:812	  CHA1
psfgen) Warning: poorly guessed coordinate for atom HE	 HYP:812	  CHA1
psfgen) Warning: poorly guessed coordinate for atom HB1	 HYP:815	  CHA1
psfgen) Warning: poorly guessed coordinate for atom HB2	 HYP:815	  CHA1
psfgen) Warning: poorly guessed coordinate for atom HE	 HYP:815	  CHA1
psfgen) Warning: poorly guessed coordinate for atom HD1	 HYP:821	  CHA1
psfgen) Warning: poorly guessed coordinate for atom HA	 HYP:821	  CHA1
psfgen) Warning: poorly guessed coordinate for atom HB1	 HYP:821	  CHA1
psfgen) Warning: poorly guessed coordinate for atom HB2	 HYP:821	  CHA1
psfgen) Warning: poorly guessed coordinate for atom HE	 HYP:821	  CHA1
psfgen) Warning: poorly guessed coordinate for atom HB1	 HYP:836	  CHA1
psfgen) Warning: poorly guessed coordinate for atom HB2	 HYP:836	  CHA1
psfgen) Warning: poorly guessed coordinate for atom HE	 HYP:836	  CHA1
psfgen) Warning: poorly guessed coordinate for atom HB1	 HYP:842	  CHA1
psfgen) Warning: poorly guessed coordinate for atom HB2	 HYP:842	  CHA1
psfgen) Warning: poorly guessed coordinate for atom HG	 HYP:842	  CHA1
psfgen) Warning: poorly guessed coordinate for atom HE	 HYP:842	  CHA1
psfgen) Warning: poorly guessed coordinate for atom HB1	 HYP:848	  CHA1
psfgen) Warning: poorly guessed coordinate for atom HB2	 HYP:848	  CHA1
psfgen) Warning: poorly guessed coordinate for atom HE	 HYP:848	  CHA1
psfgen) Warning: poorly guessed coordinate for atom HA	 HYP:857	  CHA1
psfgen) Warning: poorly guessed coordinate for atom HB1	 HYP:857	  CHA1
psfgen) Warning: poorly guessed coordinate for atom HB2	 HYP:857	  CHA1
psfgen) Warning: poorly guessed coordinate for atom HE	 HYP:857	  CHA1
psfgen) Warning: poorly guessed coordinate for atom HD1	 HYP:863	  CHA1
psfgen) Warning: poorly guessed coordinate for atom HB1	 HYP:863	  CHA1
psfgen) Warning: poorly guessed coordinate for atom HB2	 HYP:863	  CHA1
psfgen) Warning: poorly guessed coordinate for atom HE	 HYP:863	  CHA1
psfgen) Warning: poorly guessed coordinate for atom HD1	 HYP:884	  CHA1
psfgen) Warning: poorly guessed coordinate for atom HB1	 HYP:884	  CHA1
psfgen) Warning: poorly guessed coordinate for atom HB2	 HYP:884	  CHA1
psfgen) Warning: poorly guessed coordinate for atom HE	 HYP:884	  CHA1
psfgen) Warning: poorly guessed coordinate for atom HD1	 HYP:887	  CHA1
psfgen) Warning: poorly guessed coordinate for atom HB1	 HYP:887	  CHA1
psfgen) Warning: poorly guessed coordinate for atom HB2	 HYP:887	  CHA1
psfgen) Warning: poorly guessed coordinate for atom HG	 HYP:887	  CHA1
psfgen) Warning: poorly guessed coordinate for atom HE	 HYP:887	  CHA1
psfgen) Warning: poorly guessed coordinate for atom HB1	 HYP:890	  CHA1
psfgen) Warning: poorly guessed coordinate for atom HB2	 HYP:890	  CHA1
psfgen) Warning: poorly guessed coordinate for atom HE	 HYP:890	  CHA1
psfgen) Warning: poorly guessed coordinate for atom HA	 HYP:959	  CHA1
psfgen) Warning: poorly guessed coordinate for atom HB1	 HYP:959	  CHA1
psfgen) Warning: poorly guessed coordinate for atom HB2	 HYP:959	  CHA1
psfgen) Warning: poorly guessed coordinate for atom HE	 HYP:959	  CHA1
psfgen) Warning: poorly guessed coordinate for atom HA	 HYP:962	  CHA1
psfgen) Warning: poorly guessed coordinate for atom HB1	 HYP:962	  CHA1
psfgen) Warning: poorly guessed coordinate for atom HB2	 HYP:962	  CHA1
psfgen) Warning: poorly guessed coordinate for atom HE	 HYP:962	  CHA1
psfgen) Warning: poorly guessed coordinate for atom HA	 HYP:965	  CHA1
psfgen) Warning: poorly guessed coordinate for atom HB1	 HYP:965	  CHA1
psfgen) Warning: poorly guessed coordinate for atom HB2	 HYP:965	  CHA1
psfgen) Warning: poorly guessed coordinate for atom HE	 HYP:965	  CHA1
psfgen) Warning: poorly guessed coordinate for atom HB1	 HYP:983	  CHA1
psfgen) Warning: poorly guessed coordinate for atom HB2	 HYP:983	  CHA1
psfgen) Warning: poorly guessed coordinate for atom HE	 HYP:983	  CHA1
psfgen) Warning: poorly guessed coordinate for atom HA	 HYP:998	  CHA1
psfgen) Warning: poorly guessed coordinate for atom HB1	 HYP:998	  CHA1
psfgen) Warning: poorly guessed coordinate for atom HB2	 HYP:998	  CHA1
psfgen) Warning: poorly guessed coordinate for atom HE	 HYP:998	  CHA1
psfgen) Warning: poorly guessed coordinate for atom HA	 HYP:1004	  CHA1
psfgen) Warning: poorly guessed coordinate for atom HB1	 HYP:1004	  CHA1
psfgen) Warning: poorly guessed coordinate for atom HB2	 HYP:1004	  CHA1
psfgen) Warning: poorly guessed coordinate for atom HG	 HYP:1004	  CHA1
psfgen) Warning: poorly guessed coordinate for atom HE	 HYP:1004	  CHA1
psfgen) Warning: poorly guessed coordinate for atom HA	 HYP:1019	  CHA1
psfgen) Warning: poorly guessed coordinate for atom HB1	 HYP:1019	  CHA1
psfgen) Warning: poorly guessed coordinate for atom HB2	 HYP:1019	  CHA1
psfgen) Warning: poorly guessed coordinate for atom HE	 HYP:1019	  CHA1
psfgen) Warning: poorly guessed coordinate for atom HA	 HYP:1022	  CHA1
psfgen) Warning: poorly guessed coordinate for atom HB1	 HYP:1022	  CHA1
psfgen) Warning: poorly guessed coordinate for atom HB2	 HYP:1022	  CHA1
psfgen) Warning: poorly guessed coordinate for atom HG	 HYP:1022	  CHA1
psfgen) Warning: poorly guessed coordinate for atom HE	 HYP:1022	  CHA1
psfgen) Warning: poorly guessed coordinate for atom HB1	 HYP:1025	  CHA1
psfgen) Warning: poorly guessed coordinate for atom HB2	 HYP:1025	  CHA1
psfgen) Warning: poorly guessed coordinate for atom HE	 HYP:1025	  CHA1
psfgen) Warning: poorly guessed coordinate for atom HB1	 HYP:1028	  CHA1
psfgen) Warning: poorly guessed coordinate for atom HB2	 HYP:1028	  CHA1
psfgen) Warning: poorly guessed coordinate for atom HE	 HYP:1028	  CHA1
psfgen) Warning: poorly guessed coordinate for atom HB1	 HYP:1031	  CHA1
psfgen) Warning: poorly guessed coordinate for atom HB2	 HYP:1031	  CHA1
psfgen) Warning: poorly guessed coordinate for atom HE	 HYP:1031	  CHA1
psfgen) Warning: poorly guessed coordinate for atom OT1	 ALA:1057	  CHA1
psfgen) Warning: poorly guessed coordinate for atom OT2	 ALA:1057	  CHA1
psfgen) Warning: poorly guessed coordinate for atom HT1	 GLN:1	  CHA2
psfgen) Warning: poorly guessed coordinate for atom HT2	 GLN:1	  CHA2
psfgen) Warning: poorly guessed coordinate for atom HT3	 GLN:1	  CHA2
psfgen) Warning: poorly guessed coordinate for atom HB1	 HYP:29	  CHA2
psfgen) Warning: poorly guessed coordinate for atom HB2	 HYP:29	  CHA2
psfgen) Warning: poorly guessed coordinate for atom HE	 HYP:29	  CHA2
psfgen) Warning: poorly guessed coordinate for atom HA	 HYP:32	  CHA2
psfgen) Warning: poorly guessed coordinate for atom HB1	 HYP:32	  CHA2
psfgen) Warning: poorly guessed coordinate for atom HB2	 HYP:32	  CHA2
psfgen) Warning: poorly guessed coordinate for atom HE	 HYP:32	  CHA2
psfgen) Warning: poorly guessed coordinate for atom HB1	 HYP:35	  CHA2
psfgen) Warning: poorly guessed coordinate for atom HB2	 HYP:35	  CHA2
psfgen) Warning: poorly guessed coordinate for atom HG	 HYP:35	  CHA2
psfgen) Warning: poorly guessed coordinate for atom HE	 HYP:35	  CHA2
psfgen) Warning: poorly guessed coordinate for atom HD1	 HYP:44	  CHA2
psfgen) Warning: poorly guessed coordinate for atom HA	 HYP:44	  CHA2
psfgen) Warning: poorly guessed coordinate for atom HB1	 HYP:44	  CHA2
psfgen) Warning: poorly guessed coordinate for atom HB2	 HYP:44	  CHA2
psfgen) Warning: poorly guessed coordinate for atom HE	 HYP:44	  CHA2
psfgen) Warning: poorly guessed coordinate for atom HD1	 HYP:47	  CHA2
psfgen) Warning: poorly guessed coordinate for atom HA	 HYP:47	  CHA2
psfgen) Warning: poorly guessed coordinate for atom HB1	 HYP:47	  CHA2
psfgen) Warning: poorly guessed coordinate for atom HB2	 HYP:47	  CHA2
psfgen) Warning: poorly guessed coordinate for atom HE	 HYP:47	  CHA2
psfgen) Warning: poorly guessed coordinate for atom HA	 HYP:50	  CHA2
psfgen) Warning: poorly guessed coordinate for atom HB1	 HYP:50	  CHA2
psfgen) Warning: poorly guessed coordinate for atom HB2	 HYP:50	  CHA2
psfgen) Warning: poorly guessed coordinate for atom HE	 HYP:50	  CHA2
psfgen) Warning: poorly guessed coordinate for atom HD1	 HYP:65	  CHA2
psfgen) Warning: poorly guessed coordinate for atom HB1	 HYP:65	  CHA2
psfgen) Warning: poorly guessed coordinate for atom HB2	 HYP:65	  CHA2
psfgen) Warning: poorly guessed coordinate for atom HE	 HYP:65	  CHA2
psfgen) Warning: poorly guessed coordinate for atom HD1	 HYP:80	  CHA2
psfgen) Warning: poorly guessed coordinate for atom HA	 HYP:80	  CHA2
psfgen) Warning: poorly guessed coordinate for atom HB1	 HYP:80	  CHA2
psfgen) Warning: poorly guessed coordinate for atom HB2	 HYP:80	  CHA2
psfgen) Warning: poorly guessed coordinate for atom HG	 HYP:80	  CHA2
psfgen) Warning: poorly guessed coordinate for atom HE	 HYP:80	  CHA2
psfgen) Warning: poorly guessed coordinate for atom HA	 HYP:86	  CHA2
psfgen) Warning: poorly guessed coordinate for atom HB1	 HYP:86	  CHA2
psfgen) Warning: poorly guessed coordinate for atom HB2	 HYP:86	  CHA2
psfgen) Warning: poorly guessed coordinate for atom HE	 HYP:86	  CHA2
psfgen) Warning: poorly guessed coordinate for atom HD1	 HYP:95	  CHA2
psfgen) Warning: poorly guessed coordinate for atom HB1	 HYP:95	  CHA2
psfgen) Warning: poorly guessed coordinate for atom HB2	 HYP:95	  CHA2
psfgen) Warning: poorly guessed coordinate for atom HG	 HYP:95	  CHA2
psfgen) Warning: poorly guessed coordinate for atom HE	 HYP:95	  CHA2
psfgen) Warning: poorly guessed coordinate for atom HD1	 HYP:101	  CHA2
psfgen) Warning: poorly guessed coordinate for atom HA	 HYP:101	  CHA2
psfgen) Warning: poorly guessed coordinate for atom HB1	 HYP:101	  CHA2
psfgen) Warning: poorly guessed coordinate for atom HB2	 HYP:101	  CHA2
psfgen) Warning: poorly guessed coordinate for atom HE	 HYP:101	  CHA2
psfgen) Warning: poorly guessed coordinate for atom HD1	 HYP:128	  CHA2
psfgen) Warning: poorly guessed coordinate for atom HB1	 HYP:128	  CHA2
psfgen) Warning: poorly guessed coordinate for atom HB2	 HYP:128	  CHA2
psfgen) Warning: poorly guessed coordinate for atom HG	 HYP:128	  CHA2
psfgen) Warning: poorly guessed coordinate for atom HE	 HYP:128	  CHA2
psfgen) Warning: poorly guessed coordinate for atom HB1	 HYP:131	  CHA2
psfgen) Warning: poorly guessed coordinate for atom HB2	 HYP:131	  CHA2
psfgen) Warning: poorly guessed coordinate for atom HE	 HYP:131	  CHA2
psfgen) Warning: poorly guessed coordinate for atom HD1	 HYP:137	  CHA2
psfgen) Warning: poorly guessed coordinate for atom HA	 HYP:137	  CHA2
psfgen) Warning: poorly guessed coordinate for atom HB1	 HYP:137	  CHA2
psfgen) Warning: poorly guessed coordinate for atom HB2	 HYP:137	  CHA2
psfgen) Warning: poorly guessed coordinate for atom HE	 HYP:137	  CHA2
psfgen) Warning: poorly guessed coordinate for atom HB1	 HYP:146	  CHA2
psfgen) Warning: poorly guessed coordinate for atom HB2	 HYP:146	  CHA2
psfgen) Warning: poorly guessed coordinate for atom HE	 HYP:146	  CHA2
psfgen) Warning: poorly guessed coordinate for atom HA	 HYP:152	  CHA2
psfgen) Warning: poorly guessed coordinate for atom HB1	 HYP:152	  CHA2
psfgen) Warning: poorly guessed coordinate for atom HB2	 HYP:152	  CHA2
psfgen) Warning: poorly guessed coordinate for atom HE	 HYP:152	  CHA2
psfgen) Warning: poorly guessed coordinate for atom HA	 HYP:173	  CHA2
psfgen) Warning: poorly guessed coordinate for atom HB1	 HYP:173	  CHA2
psfgen) Warning: poorly guessed coordinate for atom HB2	 HYP:173	  CHA2
psfgen) Warning: poorly guessed coordinate for atom HE	 HYP:173	  CHA2
psfgen) Warning: poorly guessed coordinate for atom HA	 HYP:182	  CHA2
psfgen) Warning: poorly guessed coordinate for atom HB1	 HYP:182	  CHA2
psfgen) Warning: poorly guessed coordinate for atom HB2	 HYP:182	  CHA2
psfgen) Warning: poorly guessed coordinate for atom HG	 HYP:182	  CHA2
psfgen) Warning: poorly guessed coordinate for atom HE	 HYP:182	  CHA2
psfgen) Warning: poorly guessed coordinate for atom HD1	 HYP:185	  CHA2
psfgen) Warning: poorly guessed coordinate for atom HB1	 HYP:185	  CHA2
psfgen) Warning: poorly guessed coordinate for atom HB2	 HYP:185	  CHA2
psfgen) Warning: poorly guessed coordinate for atom HG	 HYP:185	  CHA2
psfgen) Warning: poorly guessed coordinate for atom HE	 HYP:185	  CHA2
psfgen) Warning: poorly guessed coordinate for atom HA	 HYP:212	  CHA2
psfgen) Warning: poorly guessed coordinate for atom HB1	 HYP:212	  CHA2
psfgen) Warning: poorly guessed coordinate for atom HB2	 HYP:212	  CHA2
psfgen) Warning: poorly guessed coordinate for atom HE	 HYP:212	  CHA2
psfgen) Warning: poorly guessed coordinate for atom HB1	 HYP:215	  CHA2
psfgen) Warning: poorly guessed coordinate for atom HB2	 HYP:215	  CHA2
psfgen) Warning: poorly guessed coordinate for atom HE	 HYP:215	  CHA2
psfgen) Warning: poorly guessed coordinate for atom HA	 HYP:227	  CHA2
psfgen) Warning: poorly guessed coordinate for atom HB1	 HYP:227	  CHA2
psfgen) Warning: poorly guessed coordinate for atom HB2	 HYP:227	  CHA2
psfgen) Warning: poorly guessed coordinate for atom HG	 HYP:227	  CHA2
psfgen) Warning: poorly guessed coordinate for atom HE	 HYP:227	  CHA2
psfgen) Warning: poorly guessed coordinate for atom HB1	 HYP:233	  CHA2
psfgen) Warning: poorly guessed coordinate for atom HB2	 HYP:233	  CHA2
psfgen) Warning: poorly guessed coordinate for atom HE	 HYP:233	  CHA2
psfgen) Warning: poorly guessed coordinate for atom HA	 HYP:242	  CHA2
psfgen) Warning: poorly guessed coordinate for atom HB1	 HYP:242	  CHA2
psfgen) Warning: poorly guessed coordinate for atom HB2	 HYP:242	  CHA2
psfgen) Warning: poorly guessed coordinate for atom HG	 HYP:242	  CHA2
psfgen) Warning: poorly guessed coordinate for atom HE	 HYP:242	  CHA2
psfgen) Warning: poorly guessed coordinate for atom HD1	 HYP:248	  CHA2
psfgen) Warning: poorly guessed coordinate for atom HB1	 HYP:248	  CHA2
psfgen) Warning: poorly guessed coordinate for atom HB2	 HYP:248	  CHA2
psfgen) Warning: poorly guessed coordinate for atom HE	 HYP:248	  CHA2
psfgen) Warning: poorly guessed coordinate for atom HD1	 HYP:251	  CHA2
psfgen) Warning: poorly guessed coordinate for atom HB1	 HYP:251	  CHA2
psfgen) Warning: poorly guessed coordinate for atom HB2	 HYP:251	  CHA2
psfgen) Warning: poorly guessed coordinate for atom HG	 HYP:251	  CHA2
psfgen) Warning: poorly guessed coordinate for atom HE	 HYP:251	  CHA2
psfgen) Warning: poorly guessed coordinate for atom HB1	 HYP:266	  CHA2
psfgen) Warning: poorly guessed coordinate for atom HB2	 HYP:266	  CHA2
psfgen) Warning: poorly guessed coordinate for atom HE	 HYP:266	  CHA2
psfgen) Warning: poorly guessed coordinate for atom HD1	 HYP:275	  CHA2
psfgen) Warning: poorly guessed coordinate for atom HB1	 HYP:275	  CHA2
psfgen) Warning: poorly guessed coordinate for atom HB2	 HYP:275	  CHA2
psfgen) Warning: poorly guessed coordinate for atom HE	 HYP:275	  CHA2
psfgen) Warning: poorly guessed coordinate for atom HB1	 HYP:278	  CHA2
psfgen) Warning: poorly guessed coordinate for atom HB2	 HYP:278	  CHA2
psfgen) Warning: poorly guessed coordinate for atom HE	 HYP:278	  CHA2
psfgen) Warning: poorly guessed coordinate for atom HD1	 HYP:290	  CHA2
psfgen) Warning: poorly guessed coordinate for atom HB1	 HYP:290	  CHA2
psfgen) Warning: poorly guessed coordinate for atom HB2	 HYP:290	  CHA2
psfgen) Warning: poorly guessed coordinate for atom HG	 HYP:290	  CHA2
psfgen) Warning: poorly guessed coordinate for atom HE	 HYP:290	  CHA2
psfgen) Warning: poorly guessed coordinate for atom HA	 HYP:299	  CHA2
psfgen) Warning: poorly guessed coordinate for atom HB1	 HYP:299	  CHA2
psfgen) Warning: poorly guessed coordinate for atom HB2	 HYP:299	  CHA2
psfgen) Warning: poorly guessed coordinate for atom HE	 HYP:299	  CHA2
psfgen) Warning: poorly guessed coordinate for atom HB1	 HYP:314	  CHA2
psfgen) Warning: poorly guessed coordinate for atom HB2	 HYP:314	  CHA2
psfgen) Warning: poorly guessed coordinate for atom HG	 HYP:314	  CHA2
psfgen) Warning: poorly guessed coordinate for atom HE	 HYP:314	  CHA2
psfgen) Warning: poorly guessed coordinate for atom HB1	 HYP:320	  CHA2
psfgen) Warning: poorly guessed coordinate for atom HB2	 HYP:320	  CHA2
psfgen) Warning: poorly guessed coordinate for atom HG	 HYP:320	  CHA2
psfgen) Warning: poorly guessed coordinate for atom HE	 HYP:320	  CHA2
psfgen) Warning: poorly guessed coordinate for atom HD1	 HYP:329	  CHA2
psfgen) Warning: poorly guessed coordinate for atom HB1	 HYP:329	  CHA2
psfgen) Warning: poorly guessed coordinate for atom HB2	 HYP:329	  CHA2
psfgen) Warning: poorly guessed coordinate for atom HG	 HYP:329	  CHA2
psfgen) Warning: poorly guessed coordinate for atom HE	 HYP:329	  CHA2
psfgen) Warning: poorly guessed coordinate for atom HD1	 HYP:335	  CHA2
psfgen) Warning: poorly guessed coordinate for atom HB1	 HYP:335	  CHA2
psfgen) Warning: poorly guessed coordinate for atom HB2	 HYP:335	  CHA2
psfgen) Warning: poorly guessed coordinate for atom HE	 HYP:335	  CHA2
psfgen) Warning: poorly guessed coordinate for atom HB1	 HYP:353	  CHA2
psfgen) Warning: poorly guessed coordinate for atom HB2	 HYP:353	  CHA2
psfgen) Warning: poorly guessed coordinate for atom HE	 HYP:353	  CHA2
psfgen) Warning: poorly guessed coordinate for atom HD1	 HYP:362	  CHA2
psfgen) Warning: poorly guessed coordinate for atom HB1	 HYP:362	  CHA2
psfgen) Warning: poorly guessed coordinate for atom HB2	 HYP:362	  CHA2
psfgen) Warning: poorly guessed coordinate for atom HE	 HYP:362	  CHA2
psfgen) Warning: poorly guessed coordinate for atom HB1	 HYP:368	  CHA2
psfgen) Warning: poorly guessed coordinate for atom HB2	 HYP:368	  CHA2
psfgen) Warning: poorly guessed coordinate for atom HE	 HYP:368	  CHA2
psfgen) Warning: poorly guessed coordinate for atom HB1	 HYP:374	  CHA2
psfgen) Warning: poorly guessed coordinate for atom HB2	 HYP:374	  CHA2
psfgen) Warning: poorly guessed coordinate for atom HG	 HYP:374	  CHA2
psfgen) Warning: poorly guessed coordinate for atom HE	 HYP:374	  CHA2
psfgen) Warning: poorly guessed coordinate for atom HA	 HYP:383	  CHA2
psfgen) Warning: poorly guessed coordinate for atom HB1	 HYP:383	  CHA2
psfgen) Warning: poorly guessed coordinate for atom HB2	 HYP:383	  CHA2
psfgen) Warning: poorly guessed coordinate for atom HG	 HYP:383	  CHA2
psfgen) Warning: poorly guessed coordinate for atom HE	 HYP:383	  CHA2
psfgen) Warning: poorly guessed coordinate for atom HB1	 HYP:386	  CHA2
psfgen) Warning: poorly guessed coordinate for atom HB2	 HYP:386	  CHA2
psfgen) Warning: poorly guessed coordinate for atom HE	 HYP:386	  CHA2
psfgen) Warning: poorly guessed coordinate for atom HA	 HYP:395	  CHA2
psfgen) Warning: poorly guessed coordinate for atom HB1	 HYP:395	  CHA2
psfgen) Warning: poorly guessed coordinate for atom HB2	 HYP:395	  CHA2
psfgen) Warning: poorly guessed coordinate for atom HE	 HYP:395	  CHA2
psfgen) Warning: poorly guessed coordinate for atom HA	 HYP:404	  CHA2
psfgen) Warning: poorly guessed coordinate for atom HB1	 HYP:404	  CHA2
psfgen) Warning: poorly guessed coordinate for atom HB2	 HYP:404	  CHA2
psfgen) Warning: poorly guessed coordinate for atom HE	 HYP:404	  CHA2
psfgen) Warning: poorly guessed coordinate for atom HB1	 HYP:410	  CHA2
psfgen) Warning: poorly guessed coordinate for atom HB2	 HYP:410	  CHA2
psfgen) Warning: poorly guessed coordinate for atom HG	 HYP:410	  CHA2
psfgen) Warning: poorly guessed coordinate for atom HE	 HYP:410	  CHA2
psfgen) Warning: poorly guessed coordinate for atom HD1	 HYP:422	  CHA2
psfgen) Warning: poorly guessed coordinate for atom HA	 HYP:422	  CHA2
psfgen) Warning: poorly guessed coordinate for atom HB1	 HYP:422	  CHA2
psfgen) Warning: poorly guessed coordinate for atom HB2	 HYP:422	  CHA2
psfgen) Warning: poorly guessed coordinate for atom HG	 HYP:422	  CHA2
psfgen) Warning: poorly guessed coordinate for atom HE	 HYP:422	  CHA2
psfgen) Warning: poorly guessed coordinate for atom HB1	 HYP:431	  CHA2
psfgen) Warning: poorly guessed coordinate for atom HB2	 HYP:431	  CHA2
psfgen) Warning: poorly guessed coordinate for atom HE	 HYP:431	  CHA2
psfgen) Warning: poorly guessed coordinate for atom HD1	 HYP:440	  CHA2
psfgen) Warning: poorly guessed coordinate for atom HB1	 HYP:440	  CHA2
psfgen) Warning: poorly guessed coordinate for atom HB2	 HYP:440	  CHA2
psfgen) Warning: poorly guessed coordinate for atom HE	 HYP:440	  CHA2
psfgen) Warning: poorly guessed coordinate for atom HD1	 HYP:443	  CHA2
psfgen) Warning: poorly guessed coordinate for atom HB1	 HYP:443	  CHA2
psfgen) Warning: poorly guessed coordinate for atom HB2	 HYP:443	  CHA2
psfgen) Warning: poorly guessed coordinate for atom HG	 HYP:443	  CHA2
psfgen) Warning: poorly guessed coordinate for atom HE	 HYP:443	  CHA2
psfgen) Warning: poorly guessed coordinate for atom HA	 HYP:461	  CHA2
psfgen) Warning: poorly guessed coordinate for atom HB1	 HYP:461	  CHA2
psfgen) Warning: poorly guessed coordinate for atom HB2	 HYP:461	  CHA2
psfgen) Warning: poorly guessed coordinate for atom HE	 HYP:461	  CHA2
psfgen) Warning: poorly guessed coordinate for atom HB1	 HYP:479	  CHA2
psfgen) Warning: poorly guessed coordinate for atom HB2	 HYP:479	  CHA2
psfgen) Warning: poorly guessed coordinate for atom HG	 HYP:479	  CHA2
psfgen) Warning: poorly guessed coordinate for atom HE	 HYP:479	  CHA2
psfgen) Warning: poorly guessed coordinate for atom HD1	 HYP:485	  CHA2
psfgen) Warning: poorly guessed coordinate for atom HB1	 HYP:485	  CHA2
psfgen) Warning: poorly guessed coordinate for atom HB2	 HYP:485	  CHA2
psfgen) Warning: poorly guessed coordinate for atom HE	 HYP:485	  CHA2
psfgen) Warning: poorly guessed coordinate for atom HB1	 HYP:491	  CHA2
psfgen) Warning: poorly guessed coordinate for atom HB2	 HYP:491	  CHA2
psfgen) Warning: poorly guessed coordinate for atom HE	 HYP:491	  CHA2
psfgen) Warning: poorly guessed coordinate for atom HB1	 HYP:497	  CHA2
psfgen) Warning: poorly guessed coordinate for atom HB2	 HYP:497	  CHA2
psfgen) Warning: poorly guessed coordinate for atom HG	 HYP:497	  CHA2
psfgen) Warning: poorly guessed coordinate for atom HE	 HYP:497	  CHA2
psfgen) Warning: poorly guessed coordinate for atom HB1	 HYP:503	  CHA2
psfgen) Warning: poorly guessed coordinate for atom HB2	 HYP:503	  CHA2
psfgen) Warning: poorly guessed coordinate for atom HG	 HYP:503	  CHA2
psfgen) Warning: poorly guessed coordinate for atom HE	 HYP:503	  CHA2
psfgen) Warning: poorly guessed coordinate for atom HD1	 HYP:509	  CHA2
psfgen) Warning: poorly guessed coordinate for atom HB1	 HYP:509	  CHA2
psfgen) Warning: poorly guessed coordinate for atom HB2	 HYP:509	  CHA2
psfgen) Warning: poorly guessed coordinate for atom HE	 HYP:509	  CHA2
psfgen) Warning: poorly guessed coordinate for atom HD1	 HYP:521	  CHA2
psfgen) Warning: poorly guessed coordinate for atom HB1	 HYP:521	  CHA2
psfgen) Warning: poorly guessed coordinate for atom HB2	 HYP:521	  CHA2
psfgen) Warning: poorly guessed coordinate for atom HE	 HYP:521	  CHA2
psfgen) Warning: poorly guessed coordinate for atom HB1	 HYP:530	  CHA2
psfgen) Warning: poorly guessed coordinate for atom HB2	 HYP:530	  CHA2
psfgen) Warning: poorly guessed coordinate for atom HE	 HYP:530	  CHA2
psfgen) Warning: poorly guessed coordinate for atom HB1	 HYP:542	  CHA2
psfgen) Warning: poorly guessed coordinate for atom HB2	 HYP:542	  CHA2
psfgen) Warning: poorly guessed coordinate for atom HG	 HYP:542	  CHA2
psfgen) Warning: poorly guessed coordinate for atom HE	 HYP:542	  CHA2
psfgen) Warning: poorly guessed coordinate for atom HD1	 HYP:554	  CHA2
psfgen) Warning: poorly guessed coordinate for atom HB1	 HYP:554	  CHA2
psfgen) Warning: poorly guessed coordinate for atom HB2	 HYP:554	  CHA2
psfgen) Warning: poorly guessed coordinate for atom HE	 HYP:554	  CHA2
psfgen) Warning: poorly guessed coordinate for atom HD1	 HYP:557	  CHA2
psfgen) Warning: poorly guessed coordinate for atom HB1	 HYP:557	  CHA2
psfgen) Warning: poorly guessed coordinate for atom HB2	 HYP:557	  CHA2
psfgen) Warning: poorly guessed coordinate for atom HE	 HYP:557	  CHA2
psfgen) Warning: poorly guessed coordinate for atom HD1	 HYP:563	  CHA2
psfgen) Warning: poorly guessed coordinate for atom HA	 HYP:563	  CHA2
psfgen) Warning: poorly guessed coordinate for atom HB1	 HYP:563	  CHA2
psfgen) Warning: poorly guessed coordinate for atom HB2	 HYP:563	  CHA2
psfgen) Warning: poorly guessed coordinate for atom HE	 HYP:563	  CHA2
psfgen) Warning: poorly guessed coordinate for atom HD1	 HYP:569	  CHA2
psfgen) Warning: poorly guessed coordinate for atom HA	 HYP:569	  CHA2
psfgen) Warning: poorly guessed coordinate for atom HB1	 HYP:569	  CHA2
psfgen) Warning: poorly guessed coordinate for atom HB2	 HYP:569	  CHA2
psfgen) Warning: poorly guessed coordinate for atom HG	 HYP:569	  CHA2
psfgen) Warning: poorly guessed coordinate for atom HE	 HYP:569	  CHA2
psfgen) Warning: poorly guessed coordinate for atom HB1	 HYP:578	  CHA2
psfgen) Warning: poorly guessed coordinate for atom HB2	 HYP:578	  CHA2
psfgen) Warning: poorly guessed coordinate for atom HE	 HYP:578	  CHA2
psfgen) Warning: poorly guessed coordinate for atom HD1	 HYP:596	  CHA2
psfgen) Warning: poorly guessed coordinate for atom HA	 HYP:596	  CHA2
psfgen) Warning: poorly guessed coordinate for atom HB1	 HYP:596	  CHA2
psfgen) Warning: poorly guessed coordinate for atom HB2	 HYP:596	  CHA2
psfgen) Warning: poorly guessed coordinate for atom HE	 HYP:596	  CHA2
psfgen) Warning: poorly guessed coordinate for atom HD1	 HYP:611	  CHA2
psfgen) Warning: poorly guessed coordinate for atom HB1	 HYP:611	  CHA2
psfgen) Warning: poorly guessed coordinate for atom HB2	 HYP:611	  CHA2
psfgen) Warning: poorly guessed coordinate for atom HE	 HYP:611	  CHA2
psfgen) Warning: poorly guessed coordinate for atom HA	 HYP:617	  CHA2
psfgen) Warning: poorly guessed coordinate for atom HB1	 HYP:617	  CHA2
psfgen) Warning: poorly guessed coordinate for atom HB2	 HYP:617	  CHA2
psfgen) Warning: poorly guessed coordinate for atom HE	 HYP:617	  CHA2
psfgen) Warning: poorly guessed coordinate for atom HB1	 HYP:638	  CHA2
psfgen) Warning: poorly guessed coordinate for atom HB2	 HYP:638	  CHA2
psfgen) Warning: poorly guessed coordinate for atom HE	 HYP:638	  CHA2
psfgen) Warning: poorly guessed coordinate for atom HA	 HYP:644	  CHA2
psfgen) Warning: poorly guessed coordinate for atom HB1	 HYP:644	  CHA2
psfgen) Warning: poorly guessed coordinate for atom HB2	 HYP:644	  CHA2
psfgen) Warning: poorly guessed coordinate for atom HG	 HYP:644	  CHA2
psfgen) Warning: poorly guessed coordinate for atom HE	 HYP:644	  CHA2
psfgen) Warning: poorly guessed coordinate for atom HD1	 HYP:647	  CHA2
psfgen) Warning: poorly guessed coordinate for atom HA	 HYP:647	  CHA2
psfgen) Warning: poorly guessed coordinate for atom HB1	 HYP:647	  CHA2
psfgen) Warning: poorly guessed coordinate for atom HB2	 HYP:647	  CHA2
psfgen) Warning: poorly guessed coordinate for atom HG	 HYP:647	  CHA2
psfgen) Warning: poorly guessed coordinate for atom HE	 HYP:647	  CHA2
psfgen) Warning: poorly guessed coordinate for atom HA	 HYP:656	  CHA2
psfgen) Warning: poorly guessed coordinate for atom HB1	 HYP:656	  CHA2
psfgen) Warning: poorly guessed coordinate for atom HB2	 HYP:656	  CHA2
psfgen) Warning: poorly guessed coordinate for atom HG	 HYP:656	  CHA2
psfgen) Warning: poorly guessed coordinate for atom HE	 HYP:656	  CHA2
psfgen) Warning: poorly guessed coordinate for atom HB1	 HYP:662	  CHA2
psfgen) Warning: poorly guessed coordinate for atom HB2	 HYP:662	  CHA2
psfgen) Warning: poorly guessed coordinate for atom HE	 HYP:662	  CHA2
psfgen) Warning: poorly guessed coordinate for atom HB1	 HYP:680	  CHA2
psfgen) Warning: poorly guessed coordinate for atom HB2	 HYP:680	  CHA2
psfgen) Warning: poorly guessed coordinate for atom HE	 HYP:680	  CHA2
psfgen) Warning: poorly guessed coordinate for atom HB1	 HYP:689	  CHA2
psfgen) Warning: poorly guessed coordinate for atom HB2	 HYP:689	  CHA2
psfgen) Warning: poorly guessed coordinate for atom HE	 HYP:689	  CHA2
psfgen) Warning: poorly guessed coordinate for atom HD1	 HYP:698	  CHA2
psfgen) Warning: poorly guessed coordinate for atom HB1	 HYP:698	  CHA2
psfgen) Warning: poorly guessed coordinate for atom HB2	 HYP:698	  CHA2
psfgen) Warning: poorly guessed coordinate for atom HG	 HYP:698	  CHA2
psfgen) Warning: poorly guessed coordinate for atom HE	 HYP:698	  CHA2
psfgen) Warning: poorly guessed coordinate for atom HD1	 HYP:710	  CHA2
psfgen) Warning: poorly guessed coordinate for atom HA	 HYP:710	  CHA2
psfgen) Warning: poorly guessed coordinate for atom HB1	 HYP:710	  CHA2
psfgen) Warning: poorly guessed coordinate for atom HB2	 HYP:710	  CHA2
psfgen) Warning: poorly guessed coordinate for atom HG	 HYP:710	  CHA2
psfgen) Warning: poorly guessed coordinate for atom HE	 HYP:710	  CHA2
psfgen) Warning: poorly guessed coordinate for atom HD1	 HYP:716	  CHA2
psfgen) Warning: poorly guessed coordinate for atom HB1	 HYP:716	  CHA2
psfgen) Warning: poorly guessed coordinate for atom HB2	 HYP:716	  CHA2
psfgen) Warning: poorly guessed coordinate for atom HE	 HYP:716	  CHA2
psfgen) Warning: poorly guessed coordinate for atom HB1	 HYP:725	  CHA2
psfgen) Warning: poorly guessed coordinate for atom HB2	 HYP:725	  CHA2
psfgen) Warning: poorly guessed coordinate for atom HE	 HYP:725	  CHA2
psfgen) Warning: poorly guessed coordinate for atom HA	 HYP:734	  CHA2
psfgen) Warning: poorly guessed coordinate for atom HB1	 HYP:734	  CHA2
psfgen) Warning: poorly guessed coordinate for atom HB2	 HYP:734	  CHA2
psfgen) Warning: poorly guessed coordinate for atom HE	 HYP:734	  CHA2
psfgen) Warning: poorly guessed coordinate for atom HA	 HYP:737	  CHA2
psfgen) Warning: poorly guessed coordinate for atom HB1	 HYP:737	  CHA2
psfgen) Warning: poorly guessed coordinate for atom HB2	 HYP:737	  CHA2
psfgen) Warning: poorly guessed coordinate for atom HE	 HYP:737	  CHA2
psfgen) Warning: poorly guessed coordinate for atom HB1	 HYP:758	  CHA2
psfgen) Warning: poorly guessed coordinate for atom HB2	 HYP:758	  CHA2
psfgen) Warning: poorly guessed coordinate for atom HG	 HYP:758	  CHA2
psfgen) Warning: poorly guessed coordinate for atom HE	 HYP:758	  CHA2
psfgen) Warning: poorly guessed coordinate for atom HB1	 HYP:767	  CHA2
psfgen) Warning: poorly guessed coordinate for atom HB2	 HYP:767	  CHA2
psfgen) Warning: poorly guessed coordinate for atom HE	 HYP:767	  CHA2
psfgen) Warning: poorly guessed coordinate for atom HD1	 HYP:776	  CHA2
psfgen) Warning: poorly guessed coordinate for atom HB1	 HYP:776	  CHA2
psfgen) Warning: poorly guessed coordinate for atom HB2	 HYP:776	  CHA2
psfgen) Warning: poorly guessed coordinate for atom HE	 HYP:776	  CHA2
psfgen) Warning: poorly guessed coordinate for atom HA	 HYP:785	  CHA2
psfgen) Warning: poorly guessed coordinate for atom HB1	 HYP:785	  CHA2
psfgen) Warning: poorly guessed coordinate for atom HB2	 HYP:785	  CHA2
psfgen) Warning: poorly guessed coordinate for atom HG	 HYP:785	  CHA2
psfgen) Warning: poorly guessed coordinate for atom HE	 HYP:785	  CHA2
psfgen) Warning: poorly guessed coordinate for atom HB1	 HYP:803	  CHA2
psfgen) Warning: poorly guessed coordinate for atom HB2	 HYP:803	  CHA2
psfgen) Warning: poorly guessed coordinate for atom HE	 HYP:803	  CHA2
psfgen) Warning: poorly guessed coordinate for atom HD1	 HYP:812	  CHA2
psfgen) Warning: poorly guessed coordinate for atom HB1	 HYP:812	  CHA2
psfgen) Warning: poorly guessed coordinate for atom HB2	 HYP:812	  CHA2
psfgen) Warning: poorly guessed coordinate for atom HE	 HYP:812	  CHA2
psfgen) Warning: poorly guessed coordinate for atom HB1	 HYP:815	  CHA2
psfgen) Warning: poorly guessed coordinate for atom HB2	 HYP:815	  CHA2
psfgen) Warning: poorly guessed coordinate for atom HE	 HYP:815	  CHA2
psfgen) Warning: poorly guessed coordinate for atom HD1	 HYP:821	  CHA2
psfgen) Warning: poorly guessed coordinate for atom HA	 HYP:821	  CHA2
psfgen) Warning: poorly guessed coordinate for atom HB1	 HYP:821	  CHA2
psfgen) Warning: poorly guessed coordinate for atom HB2	 HYP:821	  CHA2
psfgen) Warning: poorly guessed coordinate for atom HE	 HYP:821	  CHA2
psfgen) Warning: poorly guessed coordinate for atom HB1	 HYP:836	  CHA2
psfgen) Warning: poorly guessed coordinate for atom HB2	 HYP:836	  CHA2
psfgen) Warning: poorly guessed coordinate for atom HE	 HYP:836	  CHA2
psfgen) Warning: poorly guessed coordinate for atom HB1	 HYP:842	  CHA2
psfgen) Warning: poorly guessed coordinate for atom HB2	 HYP:842	  CHA2
psfgen) Warning: poorly guessed coordinate for atom HG	 HYP:842	  CHA2
psfgen) Warning: poorly guessed coordinate for atom HE	 HYP:842	  CHA2
psfgen) Warning: poorly guessed coordinate for atom HB1	 HYP:848	  CHA2
psfgen) Warning: poorly guessed coordinate for atom HB2	 HYP:848	  CHA2
psfgen) Warning: poorly guessed coordinate for atom HE	 HYP:848	  CHA2
psfgen) Warning: poorly guessed coordinate for atom HA	 HYP:857	  CHA2
psfgen) Warning: poorly guessed coordinate for atom HB1	 HYP:857	  CHA2
psfgen) Warning: poorly guessed coordinate for atom HB2	 HYP:857	  CHA2
psfgen) Warning: poorly guessed coordinate for atom HE	 HYP:857	  CHA2
psfgen) Warning: poorly guessed coordinate for atom HD1	 HYP:863	  CHA2
psfgen) Warning: poorly guessed coordinate for atom HB1	 HYP:863	  CHA2
psfgen) Warning: poorly guessed coordinate for atom HB2	 HYP:863	  CHA2
psfgen) Warning: poorly guessed coordinate for atom HE	 HYP:863	  CHA2
psfgen) Warning: poorly guessed coordinate for atom HD1	 HYP:884	  CHA2
psfgen) Warning: poorly guessed coordinate for atom HB1	 HYP:884	  CHA2
psfgen) Warning: poorly guessed coordinate for atom HB2	 HYP:884	  CHA2
psfgen) Warning: poorly guessed coordinate for atom HE	 HYP:884	  CHA2
psfgen) Warning: poorly guessed coordinate for atom HD1	 HYP:887	  CHA2
psfgen) Warning: poorly guessed coordinate for atom HB1	 HYP:887	  CHA2
psfgen) Warning: poorly guessed coordinate for atom HB2	 HYP:887	  CHA2
psfgen) Warning: poorly guessed coordinate for atom HG	 HYP:887	  CHA2
psfgen) Warning: poorly guessed coordinate for atom HE	 HYP:887	  CHA2
psfgen) Warning: poorly guessed coordinate for atom HB1	 HYP:890	  CHA2
psfgen) Warning: poorly guessed coordinate for atom HB2	 HYP:890	  CHA2
psfgen) Warning: poorly guessed coordinate for atom HE	 HYP:890	  CHA2
psfgen) Warning: poorly guessed coordinate for atom HA	 HYP:959	  CHA2
psfgen) Warning: poorly guessed coordinate for atom HB1	 HYP:959	  CHA2
psfgen) Warning: poorly guessed coordinate for atom HB2	 HYP:959	  CHA2
psfgen) Warning: poorly guessed coordinate for atom HE	 HYP:959	  CHA2
psfgen) Warning: poorly guessed coordinate for atom HA	 HYP:962	  CHA2
psfgen) Warning: poorly guessed coordinate for atom HB1	 HYP:962	  CHA2
psfgen) Warning: poorly guessed coordinate for atom HB2	 HYP:962	  CHA2
psfgen) Warning: poorly guessed coordinate for atom HE	 HYP:962	  CHA2
psfgen) Warning: poorly guessed coordinate for atom HA	 HYP:965	  CHA2
psfgen) Warning: poorly guessed coordinate for atom HB1	 HYP:965	  CHA2
psfgen) Warning: poorly guessed coordinate for atom HB2	 HYP:965	  CHA2
psfgen) Warning: poorly guessed coordinate for atom HE	 HYP:965	  CHA2
psfgen) Warning: poorly guessed coordinate for atom HB1	 HYP:983	  CHA2
psfgen) Warning: poorly guessed coordinate for atom HB2	 HYP:983	  CHA2
psfgen) Warning: poorly guessed coordinate for atom HE	 HYP:983	  CHA2
psfgen) Warning: poorly guessed coordinate for atom HA	 HYP:998	  CHA2
psfgen) Warning: poorly guessed coordinate for atom HB1	 HYP:998	  CHA2
psfgen) Warning: poorly guessed coordinate for atom HB2	 HYP:998	  CHA2
psfgen) Warning: poorly guessed coordinate for atom HE	 HYP:998	  CHA2
psfgen) Warning: poorly guessed coordinate for atom HA	 HYP:1004	  CHA2
psfgen) Warning: poorly guessed coordinate for atom HB1	 HYP:1004	  CHA2
psfgen) Warning: poorly guessed coordinate for atom HB2	 HYP:1004	  CHA2
psfgen) Warning: poorly guessed coordinate for atom HG	 HYP:1004	  CHA2
psfgen) Warning: poorly guessed coordinate for atom HE	 HYP:1004	  CHA2
psfgen) Warning: poorly guessed coordinate for atom HA	 HYP:1019	  CHA2
psfgen) Warning: poorly guessed coordinate for atom HB1	 HYP:1019	  CHA2
psfgen) Warning: poorly guessed coordinate for atom HB2	 HYP:1019	  CHA2
psfgen) Warning: poorly guessed coordinate for atom HE	 HYP:1019	  CHA2
psfgen) Warning: poorly guessed coordinate for atom HA	 HYP:1022	  CHA2
psfgen) Warning: poorly guessed coordinate for atom HB1	 HYP:1022	  CHA2
psfgen) Warning: poorly guessed coordinate for atom HB2	 HYP:1022	  CHA2
psfgen) Warning: poorly guessed coordinate for atom HG	 HYP:1022	  CHA2
psfgen) Warning: poorly guessed coordinate for atom HE	 HYP:1022	  CHA2
psfgen) Warning: poorly guessed coordinate for atom HB1	 HYP:1025	  CHA2
psfgen) Warning: poorly guessed coordinate for atom HB2	 HYP:1025	  CHA2
psfgen) Warning: poorly guessed coordinate for atom HE	 HYP:1025	  CHA2
psfgen) Warning: poorly guessed coordinate for atom HB1	 HYP:1028	  CHA2
psfgen) Warning: poorly guessed coordinate for atom HB2	 HYP:1028	  CHA2
psfgen) Warning: poorly guessed coordinate for atom HE	 HYP:1028	  CHA2
psfgen) Warning: poorly guessed coordinate for atom HB1	 HYP:1031	  CHA2
psfgen) Warning: poorly guessed coordinate for atom HB2	 HYP:1031	  CHA2
psfgen) Warning: poorly guessed coordinate for atom HE	 HYP:1031	  CHA2
psfgen) Warning: poorly guessed coordinate for atom OT1	 ALA:1057	  CHA2
psfgen) Warning: poorly guessed coordinate for atom OT2	 ALA:1057	  CHA2
psfgen) Warning: poorly guessed coordinate for atom HT1	 GLN:1	  CHA3
psfgen) Warning: poorly guessed coordinate for atom HT2	 GLN:1	  CHA3
psfgen) Warning: poorly guessed coordinate for atom HT3	 GLN:1	  CHA3
psfgen) Warning: poorly guessed coordinate for atom HB1	 HYP:29	  CHA3
psfgen) Warning: poorly guessed coordinate for atom HB2	 HYP:29	  CHA3
psfgen) Warning: poorly guessed coordinate for atom HE	 HYP:29	  CHA3
psfgen) Warning: poorly guessed coordinate for atom HA	 HYP:32	  CHA3
psfgen) Warning: poorly guessed coordinate for atom HB1	 HYP:32	  CHA3
psfgen) Warning: poorly guessed coordinate for atom HB2	 HYP:32	  CHA3
psfgen) Warning: poorly guessed coordinate for atom HE	 HYP:32	  CHA3
psfgen) Warning: poorly guessed coordinate for atom HB1	 HYP:35	  CHA3
psfgen) Warning: poorly guessed coordinate for atom HB2	 HYP:35	  CHA3
psfgen) Warning: poorly guessed coordinate for atom HG	 HYP:35	  CHA3
psfgen) Warning: poorly guessed coordinate for atom HE	 HYP:35	  CHA3
psfgen) Warning: poorly guessed coordinate for atom HD1	 HYP:44	  CHA3
psfgen) Warning: poorly guessed coordinate for atom HA	 HYP:44	  CHA3
psfgen) Warning: poorly guessed coordinate for atom HB1	 HYP:44	  CHA3
psfgen) Warning: poorly guessed coordinate for atom HB2	 HYP:44	  CHA3
psfgen) Warning: poorly guessed coordinate for atom HE	 HYP:44	  CHA3
psfgen) Warning: poorly guessed coordinate for atom HD1	 HYP:47	  CHA3
psfgen) Warning: poorly guessed coordinate for atom HA	 HYP:47	  CHA3
psfgen) Warning: poorly guessed coordinate for atom HB1	 HYP:47	  CHA3
psfgen) Warning: poorly guessed coordinate for atom HB2	 HYP:47	  CHA3
psfgen) Warning: poorly guessed coordinate for atom HE	 HYP:47	  CHA3
psfgen) Warning: poorly guessed coordinate for atom HA	 HYP:50	  CHA3
psfgen) Warning: poorly guessed coordinate for atom HB1	 HYP:50	  CHA3
psfgen) Warning: poorly guessed coordinate for atom HB2	 HYP:50	  CHA3
psfgen) Warning: poorly guessed coordinate for atom HE	 HYP:50	  CHA3
psfgen) Warning: poorly guessed coordinate for atom HD1	 HYP:65	  CHA3
psfgen) Warning: poorly guessed coordinate for atom HB1	 HYP:65	  CHA3
psfgen) Warning: poorly guessed coordinate for atom HB2	 HYP:65	  CHA3
psfgen) Warning: poorly guessed coordinate for atom HE	 HYP:65	  CHA3
psfgen) Warning: poorly guessed coordinate for atom HD1	 HYP:80	  CHA3
psfgen) Warning: poorly guessed coordinate for atom HA	 HYP:80	  CHA3
psfgen) Warning: poorly guessed coordinate for atom HB1	 HYP:80	  CHA3
psfgen) Warning: poorly guessed coordinate for atom HB2	 HYP:80	  CHA3
psfgen) Warning: poorly guessed coordinate for atom HG	 HYP:80	  CHA3
psfgen) Warning: poorly guessed coordinate for atom HE	 HYP:80	  CHA3
psfgen) Warning: poorly guessed coordinate for atom HA	 HYP:86	  CHA3
psfgen) Warning: poorly guessed coordinate for atom HB1	 HYP:86	  CHA3
psfgen) Warning: poorly guessed coordinate for atom HB2	 HYP:86	  CHA3
psfgen) Warning: poorly guessed coordinate for atom HE	 HYP:86	  CHA3
psfgen) Warning: poorly guessed coordinate for atom HD1	 HYP:95	  CHA3
psfgen) Warning: poorly guessed coordinate for atom HB1	 HYP:95	  CHA3
psfgen) Warning: poorly guessed coordinate for atom HB2	 HYP:95	  CHA3
psfgen) Warning: poorly guessed coordinate for atom HG	 HYP:95	  CHA3
psfgen) Warning: poorly guessed coordinate for atom HE	 HYP:95	  CHA3
psfgen) Warning: poorly guessed coordinate for atom HD1	 HYP:101	  CHA3
psfgen) Warning: poorly guessed coordinate for atom HA	 HYP:101	  CHA3
psfgen) Warning: poorly guessed coordinate for atom HB1	 HYP:101	  CHA3
psfgen) Warning: poorly guessed coordinate for atom HB2	 HYP:101	  CHA3
psfgen) Warning: poorly guessed coordinate for atom HE	 HYP:101	  CHA3
psfgen) Warning: poorly guessed coordinate for atom HD1	 HYP:128	  CHA3
psfgen) Warning: poorly guessed coordinate for atom HB1	 HYP:128	  CHA3
psfgen) Warning: poorly guessed coordinate for atom HB2	 HYP:128	  CHA3
psfgen) Warning: poorly guessed coordinate for atom HG	 HYP:128	  CHA3
psfgen) Warning: poorly guessed coordinate for atom HE	 HYP:128	  CHA3
psfgen) Warning: poorly guessed coordinate for atom HB1	 HYP:131	  CHA3
psfgen) Warning: poorly guessed coordinate for atom HB2	 HYP:131	  CHA3
psfgen) Warning: poorly guessed coordinate for atom HE	 HYP:131	  CHA3
psfgen) Warning: poorly guessed coordinate for atom HD1	 HYP:137	  CHA3
psfgen) Warning: poorly guessed coordinate for atom HA	 HYP:137	  CHA3
psfgen) Warning: poorly guessed coordinate for atom HB1	 HYP:137	  CHA3
psfgen) Warning: poorly guessed coordinate for atom HB2	 HYP:137	  CHA3
psfgen) Warning: poorly guessed coordinate for atom HE	 HYP:137	  CHA3
psfgen) Warning: poorly guessed coordinate for atom HB1	 HYP:146	  CHA3
psfgen) Warning: poorly guessed coordinate for atom HB2	 HYP:146	  CHA3
psfgen) Warning: poorly guessed coordinate for atom HE	 HYP:146	  CHA3
psfgen) Warning: poorly guessed coordinate for atom HA	 HYP:152	  CHA3
psfgen) Warning: poorly guessed coordinate for atom HB1	 HYP:152	  CHA3
psfgen) Warning: poorly guessed coordinate for atom HB2	 HYP:152	  CHA3
psfgen) Warning: poorly guessed coordinate for atom HE	 HYP:152	  CHA3
psfgen) Warning: poorly guessed coordinate for atom HA	 HYP:173	  CHA3
psfgen) Warning: poorly guessed coordinate for atom HB1	 HYP:173	  CHA3
psfgen) Warning: poorly guessed coordinate for atom HB2	 HYP:173	  CHA3
psfgen) Warning: poorly guessed coordinate for atom HE	 HYP:173	  CHA3
psfgen) Warning: poorly guessed coordinate for atom HA	 HYP:182	  CHA3
psfgen) Warning: poorly guessed coordinate for atom HB1	 HYP:182	  CHA3
psfgen) Warning: poorly guessed coordinate for atom HB2	 HYP:182	  CHA3
psfgen) Warning: poorly guessed coordinate for atom HG	 HYP:182	  CHA3
psfgen) Warning: poorly guessed coordinate for atom HE	 HYP:182	  CHA3
psfgen) Warning: poorly guessed coordinate for atom HD1	 HYP:185	  CHA3
psfgen) Warning: poorly guessed coordinate for atom HB1	 HYP:185	  CHA3
psfgen) Warning: poorly guessed coordinate for atom HB2	 HYP:185	  CHA3
psfgen) Warning: poorly guessed coordinate for atom HG	 HYP:185	  CHA3
psfgen) Warning: poorly guessed coordinate for atom HE	 HYP:185	  CHA3
psfgen) Warning: poorly guessed coordinate for atom HA	 HYP:212	  CHA3
psfgen) Warning: poorly guessed coordinate for atom HB1	 HYP:212	  CHA3
psfgen) Warning: poorly guessed coordinate for atom HB2	 HYP:212	  CHA3
psfgen) Warning: poorly guessed coordinate for atom HE	 HYP:212	  CHA3
psfgen) Warning: poorly guessed coordinate for atom HB1	 HYP:215	  CHA3
psfgen) Warning: poorly guessed coordinate for atom HB2	 HYP:215	  CHA3
psfgen) Warning: poorly guessed coordinate for atom HE	 HYP:215	  CHA3
psfgen) Warning: poorly guessed coordinate for atom HA	 HYP:227	  CHA3
psfgen) Warning: poorly guessed coordinate for atom HB1	 HYP:227	  CHA3
psfgen) Warning: poorly guessed coordinate for atom HB2	 HYP:227	  CHA3
psfgen) Warning: poorly guessed coordinate for atom HG	 HYP:227	  CHA3
psfgen) Warning: poorly guessed coordinate for atom HE	 HYP:227	  CHA3
psfgen) Warning: poorly guessed coordinate for atom HB1	 HYP:233	  CHA3
psfgen) Warning: poorly guessed coordinate for atom HB2	 HYP:233	  CHA3
psfgen) Warning: poorly guessed coordinate for atom HE	 HYP:233	  CHA3
psfgen) Warning: poorly guessed coordinate for atom HA	 HYP:242	  CHA3
psfgen) Warning: poorly guessed coordinate for atom HB1	 HYP:242	  CHA3
psfgen) Warning: poorly guessed coordinate for atom HB2	 HYP:242	  CHA3
psfgen) Warning: poorly guessed coordinate for atom HG	 HYP:242	  CHA3
psfgen) Warning: poorly guessed coordinate for atom HE	 HYP:242	  CHA3
psfgen) Warning: poorly guessed coordinate for atom HD1	 HYP:248	  CHA3
psfgen) Warning: poorly guessed coordinate for atom HB1	 HYP:248	  CHA3
psfgen) Warning: poorly guessed coordinate for atom HB2	 HYP:248	  CHA3
psfgen) Warning: poorly guessed coordinate for atom HE	 HYP:248	  CHA3
psfgen) Warning: poorly guessed coordinate for atom HB1	 HYP:251	  CHA3
psfgen) Warning: poorly guessed coordinate for atom HB2	 HYP:251	  CHA3
psfgen) Warning: poorly guessed coordinate for atom HG	 HYP:251	  CHA3
psfgen) Warning: poorly guessed coordinate for atom HE	 HYP:251	  CHA3
psfgen) Warning: poorly guessed coordinate for atom HB1	 HYP:266	  CHA3
psfgen) Warning: poorly guessed coordinate for atom HB2	 HYP:266	  CHA3
psfgen) Warning: poorly guessed coordinate for atom HE	 HYP:266	  CHA3
psfgen) Warning: poorly guessed coordinate for atom HD1	 HYP:275	  CHA3
psfgen) Warning: poorly guessed coordinate for atom HB1	 HYP:275	  CHA3
psfgen) Warning: poorly guessed coordinate for atom HB2	 HYP:275	  CHA3
psfgen) Warning: poorly guessed coordinate for atom HE	 HYP:275	  CHA3
psfgen) Warning: poorly guessed coordinate for atom HB1	 HYP:278	  CHA3
psfgen) Warning: poorly guessed coordinate for atom HB2	 HYP:278	  CHA3
psfgen) Warning: poorly guessed coordinate for atom HE	 HYP:278	  CHA3
psfgen) Warning: poorly guessed coordinate for atom HD1	 HYP:290	  CHA3
psfgen) Warning: poorly guessed coordinate for atom HB1	 HYP:290	  CHA3
psfgen) Warning: poorly guessed coordinate for atom HB2	 HYP:290	  CHA3
psfgen) Warning: poorly guessed coordinate for atom HG	 HYP:290	  CHA3
psfgen) Warning: poorly guessed coordinate for atom HE	 HYP:290	  CHA3
psfgen) Warning: poorly guessed coordinate for atom HA	 HYP:299	  CHA3
psfgen) Warning: poorly guessed coordinate for atom HB1	 HYP:299	  CHA3
psfgen) Warning: poorly guessed coordinate for atom HB2	 HYP:299	  CHA3
psfgen) Warning: poorly guessed coordinate for atom HE	 HYP:299	  CHA3
psfgen) Warning: poorly guessed coordinate for atom HB1	 HYP:314	  CHA3
psfgen) Warning: poorly guessed coordinate for atom HB2	 HYP:314	  CHA3
psfgen) Warning: poorly guessed coordinate for atom HG	 HYP:314	  CHA3
psfgen) Warning: poorly guessed coordinate for atom HE	 HYP:314	  CHA3
psfgen) Warning: poorly guessed coordinate for atom HB1	 HYP:320	  CHA3
psfgen) Warning: poorly guessed coordinate for atom HB2	 HYP:320	  CHA3
psfgen) Warning: poorly guessed coordinate for atom HG	 HYP:320	  CHA3
psfgen) Warning: poorly guessed coordinate for atom HE	 HYP:320	  CHA3
psfgen) Warning: poorly guessed coordinate for atom HD1	 HYP:329	  CHA3
psfgen) Warning: poorly guessed coordinate for atom HB1	 HYP:329	  CHA3
psfgen) Warning: poorly guessed coordinate for atom HB2	 HYP:329	  CHA3
psfgen) Warning: poorly guessed coordinate for atom HG	 HYP:329	  CHA3
psfgen) Warning: poorly guessed coordinate for atom HE	 HYP:329	  CHA3
psfgen) Warning: poorly guessed coordinate for atom HD1	 HYP:335	  CHA3
psfgen) Warning: poorly guessed coordinate for atom HB1	 HYP:335	  CHA3
psfgen) Warning: poorly guessed coordinate for atom HB2	 HYP:335	  CHA3
psfgen) Warning: poorly guessed coordinate for atom HE	 HYP:335	  CHA3
psfgen) Warning: poorly guessed coordinate for atom HB1	 HYP:353	  CHA3
psfgen) Warning: poorly guessed coordinate for atom HB2	 HYP:353	  CHA3
psfgen) Warning: poorly guessed coordinate for atom HE	 HYP:353	  CHA3
psfgen) Warning: poorly guessed coordinate for atom HD1	 HYP:362	  CHA3
psfgen) Warning: poorly guessed coordinate for atom HB1	 HYP:362	  CHA3
psfgen) Warning: poorly guessed coordinate for atom HB2	 HYP:362	  CHA3
psfgen) Warning: poorly guessed coordinate for atom HE	 HYP:362	  CHA3
psfgen) Warning: poorly guessed coordinate for atom HB1	 HYP:368	  CHA3
psfgen) Warning: poorly guessed coordinate for atom HB2	 HYP:368	  CHA3
psfgen) Warning: poorly guessed coordinate for atom HE	 HYP:368	  CHA3
psfgen) Warning: poorly guessed coordinate for atom HB1	 HYP:374	  CHA3
psfgen) Warning: poorly guessed coordinate for atom HB2	 HYP:374	  CHA3
psfgen) Warning: poorly guessed coordinate for atom HG	 HYP:374	  CHA3
psfgen) Warning: poorly guessed coordinate for atom HE	 HYP:374	  CHA3
psfgen) Warning: poorly guessed coordinate for atom HA	 HYP:383	  CHA3
psfgen) Warning: poorly guessed coordinate for atom HB1	 HYP:383	  CHA3
psfgen) Warning: poorly guessed coordinate for atom HB2	 HYP:383	  CHA3
psfgen) Warning: poorly guessed coordinate for atom HG	 HYP:383	  CHA3
psfgen) Warning: poorly guessed coordinate for atom HE	 HYP:383	  CHA3
psfgen) Warning: poorly guessed coordinate for atom HB1	 HYP:386	  CHA3
psfgen) Warning: poorly guessed coordinate for atom HB2	 HYP:386	  CHA3
psfgen) Warning: poorly guessed coordinate for atom HE	 HYP:386	  CHA3
psfgen) Warning: poorly guessed coordinate for atom HA	 HYP:395	  CHA3
psfgen) Warning: poorly guessed coordinate for atom HB1	 HYP:395	  CHA3
psfgen) Warning: poorly guessed coordinate for atom HB2	 HYP:395	  CHA3
psfgen) Warning: poorly guessed coordinate for atom HE	 HYP:395	  CHA3
psfgen) Warning: poorly guessed coordinate for atom HA	 HYP:404	  CHA3
psfgen) Warning: poorly guessed coordinate for atom HB1	 HYP:404	  CHA3
psfgen) Warning: poorly guessed coordinate for atom HB2	 HYP:404	  CHA3
psfgen) Warning: poorly guessed coordinate for atom HE	 HYP:404	  CHA3
psfgen) Warning: poorly guessed coordinate for atom HB1	 HYP:410	  CHA3
psfgen) Warning: poorly guessed coordinate for atom HB2	 HYP:410	  CHA3
psfgen) Warning: poorly guessed coordinate for atom HG	 HYP:410	  CHA3
psfgen) Warning: poorly guessed coordinate for atom HE	 HYP:410	  CHA3
psfgen) Warning: poorly guessed coordinate for atom HD1	 HYP:422	  CHA3
psfgen) Warning: poorly guessed coordinate for atom HA	 HYP:422	  CHA3
psfgen) Warning: poorly guessed coordinate for atom HB1	 HYP:422	  CHA3
psfgen) Warning: poorly guessed coordinate for atom HB2	 HYP:422	  CHA3
psfgen) Warning: poorly guessed coordinate for atom HG	 HYP:422	  CHA3
psfgen) Warning: poorly guessed coordinate for atom HE	 HYP:422	  CHA3
psfgen) Warning: poorly guessed coordinate for atom HB1	 HYP:431	  CHA3
psfgen) Warning: poorly guessed coordinate for atom HB2	 HYP:431	  CHA3
psfgen) Warning: poorly guessed coordinate for atom HE	 HYP:431	  CHA3
psfgen) Warning: poorly guessed coordinate for atom HD1	 HYP:440	  CHA3
psfgen) Warning: poorly guessed coordinate for atom HB1	 HYP:440	  CHA3
psfgen) Warning: poorly guessed coordinate for atom HB2	 HYP:440	  CHA3
psfgen) Warning: poorly guessed coordinate for atom HE	 HYP:440	  CHA3
psfgen) Warning: poorly guessed coordinate for atom HD1	 HYP:443	  CHA3
psfgen) Warning: poorly guessed coordinate for atom HB1	 HYP:443	  CHA3
psfgen) Warning: poorly guessed coordinate for atom HB2	 HYP:443	  CHA3
psfgen) Warning: poorly guessed coordinate for atom HG	 HYP:443	  CHA3
psfgen) Warning: poorly guessed coordinate for atom HE	 HYP:443	  CHA3
psfgen) Warning: poorly guessed coordinate for atom HA	 HYP:461	  CHA3
psfgen) Warning: poorly guessed coordinate for atom HB1	 HYP:461	  CHA3
psfgen) Warning: poorly guessed coordinate for atom HB2	 HYP:461	  CHA3
psfgen) Warning: poorly guessed coordinate for atom HE	 HYP:461	  CHA3
psfgen) Warning: poorly guessed coordinate for atom HB1	 HYP:479	  CHA3
psfgen) Warning: poorly guessed coordinate for atom HB2	 HYP:479	  CHA3
psfgen) Warning: poorly guessed coordinate for atom HG	 HYP:479	  CHA3
psfgen) Warning: poorly guessed coordinate for atom HE	 HYP:479	  CHA3
psfgen) Warning: poorly guessed coordinate for atom HD1	 HYP:485	  CHA3
psfgen) Warning: poorly guessed coordinate for atom HB1	 HYP:485	  CHA3
psfgen) Warning: poorly guessed coordinate for atom HB2	 HYP:485	  CHA3
psfgen) Warning: poorly guessed coordinate for atom HE	 HYP:485	  CHA3
psfgen) Warning: poorly guessed coordinate for atom HB1	 HYP:491	  CHA3
psfgen) Warning: poorly guessed coordinate for atom HB2	 HYP:491	  CHA3
psfgen) Warning: poorly guessed coordinate for atom HE	 HYP:491	  CHA3
psfgen) Warning: poorly guessed coordinate for atom HB1	 HYP:497	  CHA3
psfgen) Warning: poorly guessed coordinate for atom HB2	 HYP:497	  CHA3
psfgen) Warning: poorly guessed coordinate for atom HG	 HYP:497	  CHA3
psfgen) Warning: poorly guessed coordinate for atom HE	 HYP:497	  CHA3
psfgen) Warning: poorly guessed coordinate for atom HB1	 HYP:503	  CHA3
psfgen) Warning: poorly guessed coordinate for atom HB2	 HYP:503	  CHA3
psfgen) Warning: poorly guessed coordinate for atom HG	 HYP:503	  CHA3
psfgen) Warning: poorly guessed coordinate for atom HE	 HYP:503	  CHA3
psfgen) Warning: poorly guessed coordinate for atom HD1	 HYP:509	  CHA3
psfgen) Warning: poorly guessed coordinate for atom HB1	 HYP:509	  CHA3
psfgen) Warning: poorly guessed coordinate for atom HB2	 HYP:509	  CHA3
psfgen) Warning: poorly guessed coordinate for atom HE	 HYP:509	  CHA3
psfgen) Warning: poorly guessed coordinate for atom HD1	 HYP:521	  CHA3
psfgen) Warning: poorly guessed coordinate for atom HB1	 HYP:521	  CHA3
psfgen) Warning: poorly guessed coordinate for atom HB2	 HYP:521	  CHA3
psfgen) Warning: poorly guessed coordinate for atom HE	 HYP:521	  CHA3
psfgen) Warning: poorly guessed coordinate for atom HB1	 HYP:530	  CHA3
psfgen) Warning: poorly guessed coordinate for atom HB2	 HYP:530	  CHA3
psfgen) Warning: poorly guessed coordinate for atom HE	 HYP:530	  CHA3
psfgen) Warning: poorly guessed coordinate for atom HB1	 HYP:542	  CHA3
psfgen) Warning: poorly guessed coordinate for atom HB2	 HYP:542	  CHA3
psfgen) Warning: poorly guessed coordinate for atom HG	 HYP:542	  CHA3
psfgen) Warning: poorly guessed coordinate for atom HE	 HYP:542	  CHA3
psfgen) Warning: poorly guessed coordinate for atom HD1	 HYP:554	  CHA3
psfgen) Warning: poorly guessed coordinate for atom HB1	 HYP:554	  CHA3
psfgen) Warning: poorly guessed coordinate for atom HB2	 HYP:554	  CHA3
psfgen) Warning: poorly guessed coordinate for atom HE	 HYP:554	  CHA3
psfgen) Warning: poorly guessed coordinate for atom HD1	 HYP:557	  CHA3
psfgen) Warning: poorly guessed coordinate for atom HB1	 HYP:557	  CHA3
psfgen) Warning: poorly guessed coordinate for atom HB2	 HYP:557	  CHA3
psfgen) Warning: poorly guessed coordinate for atom HE	 HYP:557	  CHA3
psfgen) Warning: poorly guessed coordinate for atom HD1	 HYP:563	  CHA3
psfgen) Warning: poorly guessed coordinate for atom HA	 HYP:563	  CHA3
psfgen) Warning: poorly guessed coordinate for atom HB1	 HYP:563	  CHA3
psfgen) Warning: poorly guessed coordinate for atom HB2	 HYP:563	  CHA3
psfgen) Warning: poorly guessed coordinate for atom HE	 HYP:563	  CHA3
psfgen) Warning: poorly guessed coordinate for atom HD1	 HYP:569	  CHA3
psfgen) Warning: poorly guessed coordinate for atom HA	 HYP:569	  CHA3
psfgen) Warning: poorly guessed coordinate for atom HB1	 HYP:569	  CHA3
psfgen) Warning: poorly guessed coordinate for atom HB2	 HYP:569	  CHA3
psfgen) Warning: poorly guessed coordinate for atom HG	 HYP:569	  CHA3
psfgen) Warning: poorly guessed coordinate for atom HE	 HYP:569	  CHA3
psfgen) Warning: poorly guessed coordinate for atom HB1	 HYP:578	  CHA3
psfgen) Warning: poorly guessed coordinate for atom HB2	 HYP:578	  CHA3
psfgen) Warning: poorly guessed coordinate for atom HE	 HYP:578	  CHA3
psfgen) Warning: poorly guessed coordinate for atom HD1	 HYP:596	  CHA3
psfgen) Warning: poorly guessed coordinate for atom HA	 HYP:596	  CHA3
psfgen) Warning: poorly guessed coordinate for atom HB1	 HYP:596	  CHA3
psfgen) Warning: poorly guessed coordinate for atom HB2	 HYP:596	  CHA3
psfgen) Warning: poorly guessed coordinate for atom HE	 HYP:596	  CHA3
psfgen) Warning: poorly guessed coordinate for atom HD1	 HYP:611	  CHA3
psfgen) Warning: poorly guessed coordinate for atom HB1	 HYP:611	  CHA3
psfgen) Warning: poorly guessed coordinate for atom HB2	 HYP:611	  CHA3
psfgen) Warning: poorly guessed coordinate for atom HE	 HYP:611	  CHA3
psfgen) Warning: poorly guessed coordinate for atom HA	 HYP:617	  CHA3
psfgen) Warning: poorly guessed coordinate for atom HB1	 HYP:617	  CHA3
psfgen) Warning: poorly guessed coordinate for atom HB2	 HYP:617	  CHA3
psfgen) Warning: poorly guessed coordinate for atom HE	 HYP:617	  CHA3
psfgen) Warning: poorly guessed coordinate for atom HB1	 HYP:638	  CHA3
psfgen) Warning: poorly guessed coordinate for atom HB2	 HYP:638	  CHA3
psfgen) Warning: poorly guessed coordinate for atom HE	 HYP:638	  CHA3
psfgen) Warning: poorly guessed coordinate for atom HA	 HYP:644	  CHA3
psfgen) Warning: poorly guessed coordinate for atom HB1	 HYP:644	  CHA3
psfgen) Warning: poorly guessed coordinate for atom HB2	 HYP:644	  CHA3
psfgen) Warning: poorly guessed coordinate for atom HG	 HYP:644	  CHA3
psfgen) Warning: poorly guessed coordinate for atom HE	 HYP:644	  CHA3
psfgen) Warning: poorly guessed coordinate for atom HA	 HYP:647	  CHA3
psfgen) Warning: poorly guessed coordinate for atom HB1	 HYP:647	  CHA3
psfgen) Warning: poorly guessed coordinate for atom HB2	 HYP:647	  CHA3
psfgen) Warning: poorly guessed coordinate for atom HG	 HYP:647	  CHA3
psfgen) Warning: poorly guessed coordinate for atom HE	 HYP:647	  CHA3
psfgen) Warning: poorly guessed coordinate for atom HA	 HYP:656	  CHA3
psfgen) Warning: poorly guessed coordinate for atom HB1	 HYP:656	  CHA3
psfgen) Warning: poorly guessed coordinate for atom HB2	 HYP:656	  CHA3
psfgen) Warning: poorly guessed coordinate for atom HG	 HYP:656	  CHA3
psfgen) Warning: poorly guessed coordinate for atom HE	 HYP:656	  CHA3
psfgen) Warning: poorly guessed coordinate for atom HB1	 HYP:662	  CHA3
psfgen) Warning: poorly guessed coordinate for atom HB2	 HYP:662	  CHA3
psfgen) Warning: poorly guessed coordinate for atom HE	 HYP:662	  CHA3
psfgen) Warning: poorly guessed coordinate for atom HB1	 HYP:680	  CHA3
psfgen) Warning: poorly guessed coordinate for atom HB2	 HYP:680	  CHA3
psfgen) Warning: poorly guessed coordinate for atom HE	 HYP:680	  CHA3
psfgen) Warning: poorly guessed coordinate for atom HB1	 HYP:689	  CHA3
psfgen) Warning: poorly guessed coordinate for atom HB2	 HYP:689	  CHA3
psfgen) Warning: poorly guessed coordinate for atom HE	 HYP:689	  CHA3
psfgen) Warning: poorly guessed coordinate for atom HD1	 HYP:698	  CHA3
psfgen) Warning: poorly guessed coordinate for atom HB1	 HYP:698	  CHA3
psfgen) Warning: poorly guessed coordinate for atom HB2	 HYP:698	  CHA3
psfgen) Warning: poorly guessed coordinate for atom HG	 HYP:698	  CHA3
psfgen) Warning: poorly guessed coordinate for atom HE	 HYP:698	  CHA3
psfgen) Warning: poorly guessed coordinate for atom HD1	 HYP:710	  CHA3
psfgen) Warning: poorly guessed coordinate for atom HA	 HYP:710	  CHA3
psfgen) Warning: poorly guessed coordinate for atom HB1	 HYP:710	  CHA3
psfgen) Warning: poorly guessed coordinate for atom HB2	 HYP:710	  CHA3
psfgen) Warning: poorly guessed coordinate for atom HG	 HYP:710	  CHA3
psfgen) Warning: poorly guessed coordinate for atom HE	 HYP:710	  CHA3
psfgen) Warning: poorly guessed coordinate for atom HD1	 HYP:716	  CHA3
psfgen) Warning: poorly guessed coordinate for atom HB1	 HYP:716	  CHA3
psfgen) Warning: poorly guessed coordinate for atom HB2	 HYP:716	  CHA3
psfgen) Warning: poorly guessed coordinate for atom HE	 HYP:716	  CHA3
psfgen) Warning: poorly guessed coordinate for atom HB1	 HYP:725	  CHA3
psfgen) Warning: poorly guessed coordinate for atom HB2	 HYP:725	  CHA3
psfgen) Warning: poorly guessed coordinate for atom HE	 HYP:725	  CHA3
psfgen) Warning: poorly guessed coordinate for atom HA	 HYP:734	  CHA3
psfgen) Warning: poorly guessed coordinate for atom HB1	 HYP:734	  CHA3
psfgen) Warning: poorly guessed coordinate for atom HB2	 HYP:734	  CHA3
psfgen) Warning: poorly guessed coordinate for atom HE	 HYP:734	  CHA3
psfgen) Warning: poorly guessed coordinate for atom HA	 HYP:737	  CHA3
psfgen) Warning: poorly guessed coordinate for atom HB1	 HYP:737	  CHA3
psfgen) Warning: poorly guessed coordinate for atom HB2	 HYP:737	  CHA3
psfgen) Warning: poorly guessed coordinate for atom HE	 HYP:737	  CHA3
psfgen) Warning: poorly guessed coordinate for atom HB1	 HYP:758	  CHA3
psfgen) Warning: poorly guessed coordinate for atom HB2	 HYP:758	  CHA3
psfgen) Warning: poorly guessed coordinate for atom HG	 HYP:758	  CHA3
psfgen) Warning: poorly guessed coordinate for atom HE	 HYP:758	  CHA3
psfgen) Warning: poorly guessed coordinate for atom HB1	 HYP:767	  CHA3
psfgen) Warning: poorly guessed coordinate for atom HB2	 HYP:767	  CHA3
psfgen) Warning: poorly guessed coordinate for atom HE	 HYP:767	  CHA3
psfgen) Warning: poorly guessed coordinate for atom HD1	 HYP:776	  CHA3
psfgen) Warning: poorly guessed coordinate for atom HB1	 HYP:776	  CHA3
psfgen) Warning: poorly guessed coordinate for atom HB2	 HYP:776	  CHA3
psfgen) Warning: poorly guessed coordinate for atom HE	 HYP:776	  CHA3
psfgen) Warning: poorly guessed coordinate for atom HA	 HYP:785	  CHA3
psfgen) Warning: poorly guessed coordinate for atom HB1	 HYP:785	  CHA3
psfgen) Warning: poorly guessed coordinate for atom HB2	 HYP:785	  CHA3
psfgen) Warning: poorly guessed coordinate for atom HG	 HYP:785	  CHA3
psfgen) Warning: poorly guessed coordinate for atom HE	 HYP:785	  CHA3
psfgen) Warning: poorly guessed coordinate for atom HB1	 HYP:803	  CHA3
psfgen) Warning: poorly guessed coordinate for atom HB2	 HYP:803	  CHA3
psfgen) Warning: poorly guessed coordinate for atom HE	 HYP:803	  CHA3
psfgen) Warning: poorly guessed coordinate for atom HD1	 HYP:812	  CHA3
psfgen) Warning: poorly guessed coordinate for atom HB1	 HYP:812	  CHA3
psfgen) Warning: poorly guessed coordinate for atom HB2	 HYP:812	  CHA3
psfgen) Warning: poorly guessed coordinate for atom HE	 HYP:812	  CHA3
psfgen) Warning: poorly guessed coordinate for atom HB1	 HYP:815	  CHA3
psfgen) Warning: poorly guessed coordinate for atom HB2	 HYP:815	  CHA3
psfgen) Warning: poorly guessed coordinate for atom HE	 HYP:815	  CHA3
psfgen) Warning: poorly guessed coordinate for atom HD1	 HYP:821	  CHA3
psfgen) Warning: poorly guessed coordinate for atom HA	 HYP:821	  CHA3
psfgen) Warning: poorly guessed coordinate for atom HB1	 HYP:821	  CHA3
psfgen) Warning: poorly guessed coordinate for atom HB2	 HYP:821	  CHA3
psfgen) Warning: poorly guessed coordinate for atom HE	 HYP:821	  CHA3
psfgen) Warning: poorly guessed coordinate for atom HB1	 HYP:836	  CHA3
psfgen) Warning: poorly guessed coordinate for atom HB2	 HYP:836	  CHA3
psfgen) Warning: poorly guessed coordinate for atom HE	 HYP:836	  CHA3
psfgen) Warning: poorly guessed coordinate for atom HB1	 HYP:842	  CHA3
psfgen) Warning: poorly guessed coordinate for atom HB2	 HYP:842	  CHA3
psfgen) Warning: poorly guessed coordinate for atom HG	 HYP:842	  CHA3
psfgen) Warning: poorly guessed coordinate for atom HE	 HYP:842	  CHA3
psfgen) Warning: poorly guessed coordinate for atom HB1	 HYP:848	  CHA3
psfgen) Warning: poorly guessed coordinate for atom HB2	 HYP:848	  CHA3
psfgen) Warning: poorly guessed coordinate for atom HE	 HYP:848	  CHA3
psfgen) Warning: poorly guessed coordinate for atom HA	 HYP:857	  CHA3
psfgen) Warning: poorly guessed coordinate for atom HB1	 HYP:857	  CHA3
psfgen) Warning: poorly guessed coordinate for atom HB2	 HYP:857	  CHA3
psfgen) Warning: poorly guessed coordinate for atom HE	 HYP:857	  CHA3
psfgen) Warning: poorly guessed coordinate for atom HD1	 HYP:863	  CHA3
psfgen) Warning: poorly guessed coordinate for atom HB1	 HYP:863	  CHA3
psfgen) Warning: poorly guessed coordinate for atom HB2	 HYP:863	  CHA3
psfgen) Warning: poorly guessed coordinate for atom HE	 HYP:863	  CHA3
psfgen) Warning: poorly guessed coordinate for atom HD1	 HYP:884	  CHA3
psfgen) Warning: poorly guessed coordinate for atom HB1	 HYP:884	  CHA3
psfgen) Warning: poorly guessed coordinate for atom HB2	 HYP:884	  CHA3
psfgen) Warning: poorly guessed coordinate for atom HE	 HYP:884	  CHA3
psfgen) Warning: poorly guessed coordinate for atom HD1	 HYP:887	  CHA3
psfgen) Warning: poorly guessed coordinate for atom HB1	 HYP:887	  CHA3
psfgen) Warning: poorly guessed coordinate for atom HB2	 HYP:887	  CHA3
psfgen) Warning: poorly guessed coordinate for atom HG	 HYP:887	  CHA3
psfgen) Warning: poorly guessed coordinate for atom HE	 HYP:887	  CHA3
psfgen) Warning: poorly guessed coordinate for atom HB1	 HYP:890	  CHA3
psfgen) Warning: poorly guessed coordinate for atom HB2	 HYP:890	  CHA3
psfgen) Warning: poorly guessed coordinate for atom HE	 HYP:890	  CHA3
psfgen) Warning: poorly guessed coordinate for atom HA	 HYP:959	  CHA3
psfgen) Warning: poorly guessed coordinate for atom HB1	 HYP:959	  CHA3
psfgen) Warning: poorly guessed coordinate for atom HB2	 HYP:959	  CHA3
psfgen) Warning: poorly guessed coordinate for atom HE	 HYP:959	  CHA3
psfgen) Warning: poorly guessed coordinate for atom HA	 HYP:962	  CHA3
psfgen) Warning: poorly guessed coordinate for atom HB1	 HYP:962	  CHA3
psfgen) Warning: poorly guessed coordinate for atom HB2	 HYP:962	  CHA3
psfgen) Warning: poorly guessed coordinate for atom HE	 HYP:962	  CHA3
psfgen) Warning: poorly guessed coordinate for atom HA	 HYP:965	  CHA3
psfgen) Warning: poorly guessed coordinate for atom HB1	 HYP:965	  CHA3
psfgen) Warning: poorly guessed coordinate for atom HB2	 HYP:965	  CHA3
psfgen) Warning: poorly guessed coordinate for atom HE	 HYP:965	  CHA3
psfgen) Warning: poorly guessed coordinate for atom HB1	 HYP:983	  CHA3
psfgen) Warning: poorly guessed coordinate for atom HB2	 HYP:983	  CHA3
psfgen) Warning: poorly guessed coordinate for atom HE	 HYP:983	  CHA3
psfgen) Warning: poorly guessed coordinate for atom HA	 HYP:998	  CHA3
psfgen) Warning: poorly guessed coordinate for atom HB1	 HYP:998	  CHA3
psfgen) Warning: poorly guessed coordinate for atom HB2	 HYP:998	  CHA3
psfgen) Warning: poorly guessed coordinate for atom HE	 HYP:998	  CHA3
psfgen) Warning: poorly guessed coordinate for atom HA	 HYP:1004	  CHA3
psfgen) Warning: poorly guessed coordinate for atom HB1	 HYP:1004	  CHA3
psfgen) Warning: poorly guessed coordinate for atom HB2	 HYP:1004	  CHA3
psfgen) Warning: poorly guessed coordinate for atom HG	 HYP:1004	  CHA3
psfgen) Warning: poorly guessed coordinate for atom HE	 HYP:1004	  CHA3
psfgen) Warning: poorly guessed coordinate for atom HA	 HYP:1019	  CHA3
psfgen) Warning: poorly guessed coordinate for atom HB1	 HYP:1019	  CHA3
psfgen) Warning: poorly guessed coordinate for atom HB2	 HYP:1019	  CHA3
psfgen) Warning: poorly guessed coordinate for atom HE	 HYP:1019	  CHA3
psfgen) Warning: poorly guessed coordinate for atom HA	 HYP:1022	  CHA3
psfgen) Warning: poorly guessed coordinate for atom HB1	 HYP:1022	  CHA3
psfgen) Warning: poorly guessed coordinate for atom HB2	 HYP:1022	  CHA3
psfgen) Warning: poorly guessed coordinate for atom HG	 HYP:1022	  CHA3
psfgen) Warning: poorly guessed coordinate for atom HE	 HYP:1022	  CHA3
psfgen) Warning: poorly guessed coordinate for atom HB1	 HYP:1025	  CHA3
psfgen) Warning: poorly guessed coordinate for atom HB2	 HYP:1025	  CHA3
psfgen) Warning: poorly guessed coordinate for atom HE	 HYP:1025	  CHA3
psfgen) Warning: poorly guessed coordinate for atom HB1	 HYP:1028	  CHA3
psfgen) Warning: poorly guessed coordinate for atom HB2	 HYP:1028	  CHA3
psfgen) Warning: poorly guessed coordinate for atom HE	 HYP:1028	  CHA3
psfgen) Warning: poorly guessed coordinate for atom HB1	 HYP:1031	  CHA3
psfgen) Warning: poorly guessed coordinate for atom HB2	 HYP:1031	  CHA3
psfgen) Warning: poorly guessed coordinate for atom HE	 HYP:1031	  CHA3
psfgen) Warning: poorly guessed coordinate for atom OT1	 ALA:1057	  CHA3
psfgen) Warning: poorly guessed coordinate for atom OT2	 ALA:1057	  CHA3
psfgen) building segment CHA4
psfgen) reading residues from pdb file ../3_Chains_CLG_Fiber/chainA4.pdb
psfgen) extracted 1057 residues from pdb file
Info: generating structure...
psfgen) Info: skipping improper N-C-CA-HN at beginning of segment.
psfgen) Info: skipping cross-term C-N-CA-C-N-CA-C-N at beginning of segment.
psfgen) Info: skipping conformation C-N-CA-C at beginning of segment.
psfgen) Info: skipping conformation C-CA-N-HN at beginning of segment.
psfgen) Info: skipping bond C-N at end of segment.
psfgen) Info: skipping improper C-CA-N-O at end of segment.
psfgen) Info: skipping cross-term C-N-CA-C-N-CA-C-N at end of segment.
psfgen) Info: skipping conformation CA-C-N-CA at end of segment.
psfgen) Info: skipping conformation N-CA-C-O at end of segment.
psfgen) Info: skipping conformation N-CA-C-N at end of segment.
segment complete.
psfgen) reading coordinates from pdb file ../3_Chains_CLG_Fiber/chainA4.pdb for segment CHA4
psfgen) Warning: failed to set coordinate for atom O	 ALA:1057	  CHA4
psfgen) Warning: failed to set coordinate for atom OXT	 ALA:1057	  CHA4
psfgen) regenerating all angles
psfgen) regenerating all dihedrals
psfgen) Info: guessing coordinates for 25268 atoms (8 non-hydrogen)
psfgen) Warning: failed to guess coordinate due to bad angle CB CA HA
psfgen) Warning: failed to guess coordinate due to bad angle OE CG HG
psfgen) Warning: failed to guess coordinate due to bad angle N CD HD1
psfgen) Warning: failed to guess coordinate due to bad angle CB CA HA
psfgen) Warning: failed to guess coordinate due to bad angle N CD HD1
psfgen) Warning: failed to guess coordinate due to bad angle CB CA HA
psfgen) Warning: failed to guess coordinate due to bad angle CB CA HA
psfgen) Warning: failed to guess coordinate due to bad angle N CD HD1
psfgen) Warning: failed to guess coordinate due to bad angle N CD HD1
psfgen) Warning: failed to guess coordinate due to bad angle CB CA HA
psfgen) Warning: failed to guess coordinate due to bad angle OE CG HG
psfgen) Warning: failed to guess coordinate due to bad angle CB CA HA
psfgen) Warning: failed to guess coordinate due to bad angle N CD HD1
psfgen) Warning: failed to guess coordinate due to bad angle OE CG HG
psfgen) Warning: failed to guess coordinate due to bad angle N CD HD1
psfgen) Warning: failed to guess coordinate due to bad angle CB CA HA
psfgen) Warning: failed to guess coordinate due to bad angle N CD HD1
psfgen) Warning: failed to guess coordinate due to bad angle OE CG HG
psfgen) Warning: failed to guess coordinate due to bad angle N CD HD1
psfgen) Warning: failed to guess coordinate due to bad angle CB CA HA
psfgen) Warning: failed to guess coordinate due to bad angle CB CA HA
psfgen) Warning: failed to guess coordinate due to bad angle CB CA HA
psfgen) Warning: failed to guess coordinate due to bad angle CB CA HA
psfgen) Warning: failed to guess coordinate due to bad angle OE CG HG
psfgen) Warning: failed to guess coordinate due to bad angle N CD HD1
psfgen) Warning: failed to guess coordinate due to bad angle OE CG HG
psfgen) Warning: failed to guess coordinate due to bad angle CB CA HA
psfgen) Warning: failed to guess coordinate due to bad angle CB CA HA
psfgen) Warning: failed to guess coordinate due to bad angle OE CG HG
psfgen) Warning: failed to guess coordinate due to bad angle CB CA HA
psfgen) Warning: failed to guess coordinate due to bad angle OE CG HG
psfgen) Warning: failed to guess coordinate due to bad angle N CD HD1
psfgen) Warning: failed to guess coordinate due to bad angle N CD HD1
psfgen) Warning: failed to guess coordinate due to bad angle OE CG HG
psfgen) Warning: failed to guess coordinate due to bad angle N CD HD1
psfgen) Warning: failed to guess coordinate due to bad angle N CD HD1
psfgen) Warning: failed to guess coordinate due to bad angle OE CG HG
psfgen) Warning: failed to guess coordinate due to bad angle CB CA HA
psfgen) Warning: failed to guess coordinate due to bad angle OE CG HG
psfgen) Warning: failed to guess coordinate due to bad angle OE CG HG
psfgen) Warning: failed to guess coordinate due to bad angle N CD HD1
psfgen) Warning: failed to guess coordinate due to bad angle OE CG HG
psfgen) Warning: failed to guess coordinate due to bad angle N CD HD1
psfgen) Warning: failed to guess coordinate due to bad angle N CD HD1
psfgen) Warning: failed to guess coordinate due to bad angle OE CG HG
psfgen) Warning: failed to guess coordinate due to bad angle CB CA HA
psfgen) Warning: failed to guess coordinate due to bad angle OE CG HG
psfgen) Warning: failed to guess coordinate due to bad angle CB CA HA
psfgen) Warning: failed to guess coordinate due to bad angle CB CA HA
psfgen) Warning: failed to guess coordinate due to bad angle OE CG HG
psfgen) Warning: failed to guess coordinate due to bad angle N CD HD1
psfgen) Warning: failed to guess coordinate due to bad angle CB CA HA
psfgen) Warning: failed to guess coordinate due to bad angle OE CG HG
psfgen) Warning: failed to guess coordinate due to bad angle N CD HD1
psfgen) Warning: failed to guess coordinate due to bad angle N CD HD1
psfgen) Warning: failed to guess coordinate due to bad angle OE CG HG
psfgen) Warning: failed to guess coordinate due to bad angle CB CA HA
psfgen) Warning: failed to guess coordinate due to bad angle OE CG HG
psfgen) Warning: failed to guess coordinate due to bad angle N CD HD1
psfgen) Warning: failed to guess coordinate due to bad angle N CD HD1
psfgen) Warning: failed to guess coordinate due to bad angle OE CG HG
psfgen) Warning: failed to guess coordinate due to bad angle OE CG HG
psfgen) Warning: failed to guess coordinate due to bad angle N CD HD1
psfgen) Warning: failed to guess coordinate due to bad angle N CD HD1
psfgen) Warning: failed to guess coordinate due to bad angle OE CG HG
psfgen) Warning: failed to guess coordinate due to bad angle N CD HD1
psfgen) Warning: failed to guess coordinate due to bad angle N CD HD1
psfgen) Warning: failed to guess coordinate due to bad angle N CD HD1
psfgen) Warning: failed to guess coordinate due to bad angle CB CA HA
psfgen) Warning: failed to guess coordinate due to bad angle N CD HD1
psfgen) Warning: failed to guess coordinate due to bad angle CB CA HA
psfgen) Warning: failed to guess coordinate due to bad angle OE CG HG
psfgen) Warning: failed to guess coordinate due to bad angle N CD HD1
psfgen) Warning: failed to guess coordinate due to bad angle CB CA HA
psfgen) Warning: failed to guess coordinate due to bad angle N CD HD1
psfgen) Warning: failed to guess coordinate due to bad angle CB CA HA
psfgen) Warning: failed to guess coordinate due to bad angle CB CA HA
psfgen) Warning: failed to guess coordinate due to bad angle OE CG HG
psfgen) Warning: failed to guess coordinate due to bad angle N CD HD1
psfgen) Warning: failed to guess coordinate due to bad angle CB CA HA
psfgen) Warning: failed to guess coordinate due to bad angle OE CG HG
psfgen) Warning: failed to guess coordinate due to bad angle CB CA HA
psfgen) Warning: failed to guess coordinate due to bad angle OE CG HG
psfgen) Warning: failed to guess coordinate due to bad angle N CD HD1
psfgen) Warning: failed to guess coordinate due to bad angle OE CG HG
psfgen) Warning: failed to guess coordinate due to bad angle N CD HD1
psfgen) Warning: failed to guess coordinate due to bad angle CB CA HA
psfgen) Warning: failed to guess coordinate due to bad angle OE CG HG
psfgen) Warning: failed to guess coordinate due to bad angle N CD HD1
psfgen) Warning: failed to guess coordinate due to bad angle CB CA HA
psfgen) Warning: failed to guess coordinate due to bad angle CB CA HA
psfgen) Warning: failed to guess coordinate due to bad angle OE CG HG
psfgen) Warning: failed to guess coordinate due to bad angle N CD HD1
psfgen) Warning: failed to guess coordinate due to bad angle CB CA HA
psfgen) Warning: failed to guess coordinate due to bad angle OE CG HG
psfgen) Warning: failed to guess coordinate due to bad angle N CD HD1
psfgen) Warning: failed to guess coordinate due to bad angle N CD HD1
psfgen) Warning: failed to guess coordinate due to bad angle CB CA HA
psfgen) Warning: failed to guess coordinate due to bad angle OE CG HG
psfgen) Warning: failed to guess coordinate due to bad angle CB CA HA
psfgen) Warning: failed to guess coordinate due to bad angle N CD HD1
psfgen) Warning: failed to guess coordinate due to bad angle N CD HD1
psfgen) Warning: failed to guess coordinate due to bad angle N CD HD1
psfgen) Warning: failed to guess coordinate due to bad angle OE CG HG
psfgen) Warning: failed to guess coordinate due to bad angle CB CA HA
psfgen) Warning: failed to guess coordinate due to bad angle CB CA HA
psfgen) Warning: failed to guess coordinate due to bad angle CB CA HA
psfgen) Warning: failed to guess coordinate due to bad angle CB CA HA
psfgen) Warning: failed to guess coordinate due to bad angle CB CA HA
psfgen) Warning: failed to guess coordinate due to bad angle OE CG HG
psfgen) Warning: failed to guess coordinate due to bad angle CB CA HA
psfgen) Warning: failed to guess coordinate due to bad angle CB CA HA
psfgen) Warning: failed to guess coordinate due to bad angle OE CG HG
psfgen) Warning: failed to guess coordinate due to bad angle CB CA HA
psfgen) Warning: failed to guess coordinate due to bad angle OE CG HG
psfgen) Warning: failed to guess coordinate due to bad angle N CD HD1
psfgen) Warning: failed to guess coordinate due to bad angle CB CA HA
psfgen) Warning: failed to guess coordinate due to bad angle N CD HD1
psfgen) Warning: failed to guess coordinate due to bad angle CB CA HA
psfgen) Warning: failed to guess coordinate due to bad angle CB CA HA
psfgen) Warning: failed to guess coordinate due to bad angle N CD HD1
psfgen) Warning: failed to guess coordinate due to bad angle N CD HD1
psfgen) Warning: failed to guess coordinate due to bad angle CB CA HA
psfgen) Warning: failed to guess coordinate due to bad angle OE CG HG
psfgen) Warning: failed to guess coordinate due to bad angle CB CA HA
psfgen) Warning: failed to guess coordinate due to bad angle N CD HD1
psfgen) Warning: failed to guess coordinate due to bad angle OE CG HG
psfgen) Warning: failed to guess coordinate due to bad angle N CD HD1
psfgen) Warning: failed to guess coordinate due to bad angle CB CA HA
psfgen) Warning: failed to guess coordinate due to bad angle N CD HD1
psfgen) Warning: failed to guess coordinate due to bad angle OE CG HG
psfgen) Warning: failed to guess coordinate due to bad angle N CD HD1
psfgen) Warning: failed to guess coordinate due to bad angle CB CA HA
psfgen) Warning: failed to guess coordinate due to bad angle CB CA HA
psfgen) Warning: failed to guess coordinate due to bad angle CB CA HA
psfgen) Warning: failed to guess coordinate due to bad angle CB CA HA
psfgen) Warning: failed to guess coordinate due to bad angle OE CG HG
psfgen) Warning: failed to guess coordinate due to bad angle N CD HD1
psfgen) Warning: failed to guess coordinate due to bad angle OE CG HG
psfgen) Warning: failed to guess coordinate due to bad angle CB CA HA
psfgen) Warning: failed to guess coordinate due to bad angle CB CA HA
psfgen) Warning: failed to guess coordinate due to bad angle OE CG HG
psfgen) Warning: failed to guess coordinate due to bad angle CB CA HA
psfgen) Warning: failed to guess coordinate due to bad angle OE CG HG
psfgen) Warning: failed to guess coordinate due to bad angle N CD HD1
psfgen) Warning: failed to guess coordinate due to bad angle N CD HD1
psfgen) Warning: failed to guess coordinate due to bad angle OE CG HG
psfgen) Warning: failed to guess coordinate due to bad angle N CD HD1
psfgen) Warning: failed to guess coordinate due to bad angle N CD HD1
psfgen) Warning: failed to guess coordinate due to bad angle OE CG HG
psfgen) Warning: failed to guess coordinate due to bad angle CB CA HA
psfgen) Warning: failed to guess coordinate due to bad angle OE CG HG
psfgen) Warning: failed to guess coordinate due to bad angle OE CG HG
psfgen) Warning: failed to guess coordinate due to bad angle N CD HD1
psfgen) Warning: failed to guess coordinate due to bad angle OE CG HG
psfgen) Warning: failed to guess coordinate due to bad angle N CD HD1
psfgen) Warning: failed to guess coordinate due to bad angle N CD HD1
psfgen) Warning: failed to guess coordinate due to bad angle OE CG HG
psfgen) Warning: failed to guess coordinate due to bad angle CB CA HA
psfgen) Warning: failed to guess coordinate due to bad angle OE CG HG
psfgen) Warning: failed to guess coordinate due to bad angle CB CA HA
psfgen) Warning: failed to guess coordinate due to bad angle CB CA HA
psfgen) Warning: failed to guess coordinate due to bad angle OE CG HG
psfgen) Warning: failed to guess coordinate due to bad angle N CD HD1
psfgen) Warning: failed to guess coordinate due to bad angle CB CA HA
psfgen) Warning: failed to guess coordinate due to bad angle OE CG HG
psfgen) Warning: failed to guess coordinate due to bad angle N CD HD1
psfgen) Warning: failed to guess coordinate due to bad angle N CD HD1
psfgen) Warning: failed to guess coordinate due to bad angle OE CG HG
psfgen) Warning: failed to guess coordinate due to bad angle CB CA HA
psfgen) Warning: failed to guess coordinate due to bad angle OE CG HG
psfgen) Warning: failed to guess coordinate due to bad angle N CD HD1
psfgen) Warning: failed to guess coordinate due to bad angle OE CG HG
psfgen) Warning: failed to guess coordinate due to bad angle OE CG HG
psfgen) Warning: failed to guess coordinate due to bad angle N CD HD1
psfgen) Warning: failed to guess coordinate due to bad angle N CD HD1
psfgen) Warning: failed to guess coordinate due to bad angle OE CG HG
psfgen) Warning: failed to guess coordinate due to bad angle N CD HD1
psfgen) Warning: failed to guess coordinate due to bad angle N CD HD1
psfgen) Warning: failed to guess coordinate due to bad angle N CD HD1
psfgen) Warning: failed to guess coordinate due to bad angle CB CA HA
psfgen) Warning: failed to guess coordinate due to bad angle N CD HD1
psfgen) Warning: failed to guess coordinate due to bad angle CB CA HA
psfgen) Warning: failed to guess coordinate due to bad angle OE CG HG
psfgen) Warning: failed to guess coordinate due to bad angle N CD HD1
psfgen) Warning: failed to guess coordinate due to bad angle CB CA HA
psfgen) Warning: failed to guess coordinate due to bad angle N CD HD1
psfgen) Warning: failed to guess coordinate due to bad angle CB CA HA
psfgen) Warning: failed to guess coordinate due to bad angle CB CA HA
psfgen) Warning: failed to guess coordinate due to bad angle OE CG HG
psfgen) Warning: failed to guess coordinate due to bad angle N CD HD1
psfgen) Warning: failed to guess coordinate due to bad angle CB CA HA
psfgen) Warning: failed to guess coordinate due to bad angle OE CG HG
psfgen) Warning: failed to guess coordinate due to bad angle CB CA HA
psfgen) Warning: failed to guess coordinate due to bad angle OE CG HG
psfgen) Warning: failed to guess coordinate due to bad angle N CD HD1
psfgen) Warning: failed to guess coordinate due to bad angle OE CG HG
psfgen) Warning: failed to guess coordinate due to bad angle N CD HD1
psfgen) Warning: failed to guess coordinate due to bad angle CB CA HA
psfgen) Warning: failed to guess coordinate due to bad angle OE CG HG
psfgen) Warning: failed to guess coordinate due to bad angle N CD HD1
psfgen) Warning: failed to guess coordinate due to bad angle CB CA HA
psfgen) Warning: failed to guess coordinate due to bad angle CB CA HA
psfgen) Warning: failed to guess coordinate due to bad angle OE CG HG
psfgen) Warning: failed to guess coordinate due to bad angle N CD HD1
psfgen) Warning: failed to guess coordinate due to bad angle CB CA HA
psfgen) Warning: failed to guess coordinate due to bad angle OE CG HG
psfgen) Warning: failed to guess coordinate due to bad angle N CD HD1
psfgen) Warning: failed to guess coordinate due to bad angle N CD HD1
psfgen) Warning: failed to guess coordinate due to bad angle CB CA HA
psfgen) Warning: failed to guess coordinate due to bad angle OE CG HG
psfgen) Warning: failed to guess coordinate due to bad angle CB CA HA
psfgen) Warning: failed to guess coordinate due to bad angle N CD HD1
psfgen) Warning: failed to guess coordinate due to bad angle N CD HD1
psfgen) Warning: failed to guess coordinate due to bad angle N CD HD1
psfgen) Warning: failed to guess coordinate due to bad angle OE CG HG
psfgen) Warning: failed to guess coordinate due to bad angle CB CA HA
psfgen) Warning: failed to guess coordinate due to bad angle CB CA HA
psfgen) Warning: failed to guess coordinate due to bad angle CB CA HA
psfgen) Warning: failed to guess coordinate due to bad angle CB CA HA
psfgen) Warning: failed to guess coordinate due to bad angle CB CA HA
psfgen) Warning: failed to guess coordinate due to bad angle OE CG HG
psfgen) Warning: failed to guess coordinate due to bad angle CB CA HA
psfgen) Warning: failed to guess coordinate due to bad angle CB CA HA
psfgen) Warning: failed to guess coordinate due to bad angle OE CG HG
psfgen) Warning: failed to guess coordinate due to bad angle CB CA HA
psfgen) Warning: failed to guess coordinate due to bad angle OE CG HG
psfgen) Warning: failed to guess coordinate due to bad angle N CD HD1
psfgen) Warning: failed to guess coordinate due to bad angle CB CA HA
psfgen) Warning: failed to guess coordinate due to bad angle N CD HD1
psfgen) Warning: failed to guess coordinate due to bad angle CB CA HA
psfgen) Warning: failed to guess coordinate due to bad angle CB CA HA
psfgen) Warning: failed to guess coordinate due to bad angle N CD HD1
psfgen) Warning: failed to guess coordinate due to bad angle N CD HD1
psfgen) Warning: failed to guess coordinate due to bad angle CB CA HA
psfgen) Warning: failed to guess coordinate due to bad angle OE CG HG
psfgen) Warning: failed to guess coordinate due to bad angle CB CA HA
psfgen) Warning: failed to guess coordinate due to bad angle N CD HD1
psfgen) Warning: failed to guess coordinate due to bad angle OE CG HG
psfgen) Warning: failed to guess coordinate due to bad angle N CD HD1
psfgen) Warning: failed to guess coordinate due to bad angle CB CA HA
psfgen) Warning: failed to guess coordinate due to bad angle N CD HD1
psfgen) Warning: failed to guess coordinate due to bad angle OE CG HG
psfgen) Warning: failed to guess coordinate due to bad angle N CD HD1
psfgen) Warning: failed to guess coordinate due to bad angle CB CA HA
psfgen) Warning: failed to guess coordinate due to bad angle CB CA HA
psfgen) Warning: failed to guess coordinate due to bad angle CB CA HA
psfgen) Warning: failed to guess coordinate due to bad angle CB CA HA
psfgen) Warning: failed to guess coordinate due to bad angle OE CG HG
psfgen) Warning: failed to guess coordinate due to bad angle N CD HD1
psfgen) Warning: failed to guess coordinate due to bad angle OE CG HG
psfgen) Warning: failed to guess coordinate due to bad angle CB CA HA
psfgen) Warning: failed to guess coordinate due to bad angle CB CA HA
psfgen) Warning: failed to guess coordinate due to bad angle OE CG HG
psfgen) Warning: failed to guess coordinate due to bad angle CB CA HA
psfgen) Warning: failed to guess coordinate due to bad angle OE CG HG
psfgen) Warning: failed to guess coordinate due to bad angle N CD HD1
psfgen) Warning: failed to guess coordinate due to bad angle OE CG HG
psfgen) Warning: failed to guess coordinate due to bad angle N CD HD1
psfgen) Warning: failed to guess coordinate due to bad angle N CD HD1
psfgen) Warning: failed to guess coordinate due to bad angle OE CG HG
psfgen) Warning: failed to guess coordinate due to bad angle CB CA HA
psfgen) Warning: failed to guess coordinate due to bad angle OE CG HG
psfgen) Warning: failed to guess coordinate due to bad angle OE CG HG
psfgen) Warning: failed to guess coordinate due to bad angle N CD HD1
psfgen) Warning: failed to guess coordinate due to bad angle OE CG HG
psfgen) Warning: failed to guess coordinate due to bad angle N CD HD1
psfgen) Warning: failed to guess coordinate due to bad angle N CD HD1
psfgen) Warning: failed to guess coordinate due to bad angle OE CG HG
psfgen) Warning: failed to guess coordinate due to bad angle CB CA HA
psfgen) Warning: failed to guess coordinate due to bad angle OE CG HG
psfgen) Warning: failed to guess coordinate due to bad angle CB CA HA
psfgen) Warning: failed to guess coordinate due to bad angle CB CA HA
psfgen) Warning: failed to guess coordinate due to bad angle OE CG HG
psfgen) Warning: failed to guess coordinate due to bad angle N CD HD1
psfgen) Warning: failed to guess coordinate due to bad angle CB CA HA
psfgen) Warning: failed to guess coordinate due to bad angle OE CG HG
psfgen) Warning: failed to guess coordinate due to bad angle N CD HD1
psfgen) Warning: failed to guess coordinate due to bad angle N CD HD1
psfgen) Warning: failed to guess coordinate due to bad angle OE CG HG
psfgen) Warning: failed to guess coordinate due to bad angle CB CA HA
psfgen) Warning: failed to guess coordinate due to bad angle OE CG HG
psfgen) Warning: failed to guess coordinate due to bad angle N CD HD1
psfgen) Warning: failed to guess coordinate due to bad angle OE CG HG
psfgen) Warning: failed to guess coordinate due to bad angle OE CG HG
psfgen) Warning: failed to guess coordinate due to bad angle N CD HD1
psfgen) Warning: failed to guess coordinate due to bad angle N CD HD1
psfgen) Warning: failed to guess coordinate due to bad angle OE CG HG
psfgen) Warning: failed to guess coordinate due to bad angle N CD HD1
psfgen) Warning: failed to guess coordinate due to bad angle N CD HD1
psfgen) Warning: failed to guess coordinate due to bad angle N CD HD1
psfgen) Warning: failed to guess coordinate due to bad angle CB CA HA
psfgen) Warning: failed to guess coordinate due to bad angle N CD HD1
psfgen) Warning: failed to guess coordinate due to bad angle CB CA HA
psfgen) Warning: failed to guess coordinate due to bad angle OE CG HG
psfgen) Warning: failed to guess coordinate due to bad angle N CD HD1
psfgen) Warning: failed to guess coordinate due to bad angle CB CA HA
psfgen) Warning: failed to guess coordinate due to bad angle N CD HD1
psfgen) Warning: failed to guess coordinate due to bad angle CB CA HA
psfgen) Warning: failed to guess coordinate due to bad angle CB CA HA
psfgen) Warning: failed to guess coordinate due to bad angle OE CG HG
psfgen) Warning: failed to guess coordinate due to bad angle CB CA HA
psfgen) Warning: failed to guess coordinate due to bad angle OE CG HG
psfgen) Warning: failed to guess coordinate due to bad angle CB CA HA
psfgen) Warning: failed to guess coordinate due to bad angle OE CG HG
psfgen) Warning: failed to guess coordinate due to bad angle N CD HD1
psfgen) Warning: failed to guess coordinate due to bad angle OE CG HG
psfgen) Warning: failed to guess coordinate due to bad angle N CD HD1
psfgen) Warning: failed to guess coordinate due to bad angle CB CA HA
psfgen) Warning: failed to guess coordinate due to bad angle OE CG HG
psfgen) Warning: failed to guess coordinate due to bad angle N CD HD1
psfgen) Warning: failed to guess coordinate due to bad angle CB CA HA
psfgen) Warning: failed to guess coordinate due to bad angle CB CA HA
psfgen) Warning: failed to guess coordinate due to bad angle OE CG HG
psfgen) Warning: failed to guess coordinate due to bad angle N CD HD1
psfgen) Warning: failed to guess coordinate due to bad angle CB CA HA
psfgen) Warning: failed to guess coordinate due to bad angle OE CG HG
psfgen) Warning: failed to guess coordinate due to bad angle N CD HD1
psfgen) Warning: failed to guess coordinate due to bad angle N CD HD1
psfgen) Warning: failed to guess coordinate due to bad angle CB CA HA
psfgen) Warning: failed to guess coordinate due to bad angle OE CG HG
psfgen) Warning: failed to guess coordinate due to bad angle CB CA HA
psfgen) Warning: failed to guess coordinate due to bad angle N CD HD1
psfgen) Warning: failed to guess coordinate due to bad angle N CD HD1
psfgen) Warning: failed to guess coordinate due to bad angle N CD HD1
psfgen) Warning: failed to guess coordinate due to bad angle OE CG HG
psfgen) Warning: failed to guess coordinate due to bad angle CB CA HA
psfgen) Warning: failed to guess coordinate due to bad angle CB CA HA
psfgen) Warning: failed to guess coordinate due to bad angle CB CA HA
psfgen) Warning: failed to guess coordinate due to bad angle CB CA HA
psfgen) Warning: failed to guess coordinate due to bad angle CB CA HA
psfgen) Warning: failed to guess coordinate due to bad angle OE CG HG
psfgen) Warning: failed to guess coordinate due to bad angle CB CA HA
psfgen) Warning: failed to guess coordinate due to bad angle CB CA HA
psfgen) Warning: failed to guess coordinate due to bad angle OE CG HG
psfgen) Warning: failed to guess coordinate due to bad angle CB CA HA
psfgen) Warning: failed to guess coordinate due to bad angle OE CG HG
psfgen) Warning: failed to guess coordinate due to bad angle N CD HD1
psfgen) Warning: failed to guess coordinate due to bad angle CB CA HA
psfgen) Warning: failed to guess coordinate due to bad angle N CD HD1
psfgen) Warning: failed to guess coordinate due to bad angle CB CA HA
psfgen) Warning: failed to guess coordinate due to bad angle CB CA HA
psfgen) Warning: failed to guess coordinate due to bad angle N CD HD1
psfgen) Warning: failed to guess coordinate due to bad angle N CD HD1
psfgen) Warning: failed to guess coordinate due to bad angle CB CA HA
psfgen) Warning: failed to guess coordinate due to bad angle OE CG HG
psfgen) Warning: failed to guess coordinate due to bad angle CB CA HA
psfgen) Warning: failed to guess coordinate due to bad angle N CD HD1
psfgen) Warning: failed to guess coordinate due to bad angle OE CG HG
psfgen) Warning: failed to guess coordinate due to bad angle N CD HD1
psfgen) Warning: failed to guess coordinate due to bad angle CB CA HA
psfgen) Warning: failed to guess coordinate due to bad angle N CD HD1
psfgen) Warning: failed to guess coordinate due to bad angle OE CG HG
psfgen) Warning: failed to guess coordinate due to bad angle N CD HD1
psfgen) Warning: failed to guess coordinate due to bad angle CB CA HA
psfgen) Warning: failed to guess coordinate due to bad angle CB CA HA
psfgen) Warning: failed to guess coordinate due to bad angle CB CA HA
psfgen) Warning: failed to guess coordinate due to bad angle CB CA HA
psfgen) Warning: failed to guess coordinate due to bad angle OE CG HG
psfgen) Warning: failed to guess coordinate due to bad angle N CD HD1
psfgen) Warning: failed to guess coordinate due to bad angle OE CG HG
psfgen) Warning: failed to guess coordinate due to bad angle CB CA HA
psfgen) Warning: failed to guess coordinate due to bad angle CB CA HA
psfgen) Warning: failed to guess coordinate due to bad angle OE CG HG
psfgen) Warning: failed to guess coordinate due to bad angle CB CA HA
psfgen) Warning: failed to guess coordinate due to bad angle OE CG HG
psfgen) Warning: failed to guess coordinate due to bad angle N CD HD1
psfgen) Warning: failed to guess coordinate due to bad angle N CD HD1
psfgen) Warning: failed to guess coordinate due to bad angle OE CG HG
psfgen) Warning: failed to guess coordinate due to bad angle N CD HD1
psfgen) Warning: failed to guess coordinate due to bad angle N CD HD1
psfgen) Warning: failed to guess coordinate due to bad angle OE CG HG
psfgen) Warning: failed to guess coordinate due to bad angle CB CA HA
psfgen) Warning: failed to guess coordinate due to bad angle OE CG HG
psfgen) Warning: failed to guess coordinate due to bad angle OE CG HG
psfgen) Warning: failed to guess coordinate due to bad angle N CD HD1
psfgen) Warning: failed to guess coordinate due to bad angle OE CG HG
psfgen) Warning: failed to guess coordinate due to bad angle N CD HD1
psfgen) Warning: failed to guess coordinate due to bad angle N CD HD1
psfgen) Warning: failed to guess coordinate due to bad angle OE CG HG
psfgen) Warning: failed to guess coordinate due to bad angle CB CA HA
psfgen) Warning: failed to guess coordinate due to bad angle OE CG HG
psfgen) Warning: failed to guess coordinate due to bad angle CB CA HA
psfgen) Warning: failed to guess coordinate due to bad angle CB CA HA
psfgen) Warning: failed to guess coordinate due to bad angle OE CG HG
psfgen) Warning: failed to guess coordinate due to bad angle N CD HD1
psfgen) Warning: failed to guess coordinate due to bad angle CB CA HA
psfgen) Warning: failed to guess coordinate due to bad angle OE CG HG
psfgen) Warning: failed to guess coordinate due to bad angle N CD HD1
psfgen) Warning: failed to guess coordinate due to bad angle N CD HD1
psfgen) Warning: failed to guess coordinate due to bad angle OE CG HG
psfgen) Warning: failed to guess coordinate due to bad angle CB CA HA
psfgen) Warning: failed to guess coordinate due to bad angle OE CG HG
psfgen) Warning: failed to guess coordinate due to bad angle N CD HD1
psfgen) Warning: failed to guess coordinate due to bad angle OE CG HG
psfgen) Warning: failed to guess coordinate due to bad angle OE CG HG
psfgen) Warning: failed to guess coordinate due to bad angle N CD HD1
psfgen) Warning: failed to guess coordinate due to bad angle N CD HD1
psfgen) Warning: failed to guess coordinate due to bad angle OE CG HG
psfgen) Warning: failed to guess coordinate due to bad angle N CD HD1
psfgen) Warning: failed to guess coordinate due to bad angle N CD HD1
psfgen) Warning: failed to guess coordinate due to bad angle N CD HD1
psfgen) Warning: failed to guess coordinate due to bad angle CB CA HA
psfgen) Warning: failed to guess coordinate due to bad angle N CD HD1
psfgen) Warning: failed to guess coordinate due to bad angle CB CA HA
psfgen) Warning: failed to guess coordinate due to bad angle OE CG HG
psfgen) Warning: failed to guess coordinate due to bad angle N CD HD1
psfgen) Warning: failed to guess coordinate due to bad angle CB CA HA
psfgen) Warning: failed to guess coordinate due to bad angle N CD HD1
psfgen) Warning: failed to guess coordinate due to bad angle CB CA HA
psfgen) Warning: failed to guess coordinate due to bad angle CB CA HA
psfgen) Warning: failed to guess coordinate due to bad angle OE CG HG
psfgen) Warning: failed to guess coordinate due to bad angle N CD HD1
psfgen) Warning: failed to guess coordinate due to bad angle CB CA HA
psfgen) Warning: failed to guess coordinate due to bad angle OE CG HG
psfgen) Warning: failed to guess coordinate due to bad angle CB CA HA
psfgen) Warning: failed to guess coordinate due to bad angle OE CG HG
psfgen) Warning: failed to guess coordinate due to bad angle N CD HD1
psfgen) Warning: failed to guess coordinate due to bad angle OE CG HG
psfgen) Warning: failed to guess coordinate due to bad angle N CD HD1
psfgen) Warning: failed to guess coordinate due to bad angle CB CA HA
psfgen) Warning: failed to guess coordinate due to bad angle OE CG HG
psfgen) Warning: failed to guess coordinate due to bad angle N CD HD1
psfgen) Warning: failed to guess coordinate due to bad angle CB CA HA
psfgen) Warning: failed to guess coordinate due to bad angle CB CA HA
psfgen) Warning: failed to guess coordinate due to bad angle OE CG HG
psfgen) Warning: failed to guess coordinate due to bad angle N CD HD1
psfgen) Warning: failed to guess coordinate due to bad angle CB CA HA
psfgen) Warning: failed to guess coordinate due to bad angle OE CG HG
psfgen) Warning: failed to guess coordinate due to bad angle N CD HD1
psfgen) Warning: failed to guess coordinate due to bad angle N CD HD1
psfgen) Warning: failed to guess coordinate due to bad angle CB CA HA
psfgen) Warning: failed to guess coordinate due to bad angle OE CG HG
psfgen) Warning: failed to guess coordinate due to bad angle CB CA HA
psfgen) Warning: failed to guess coordinate due to bad angle N CD HD1
psfgen) Warning: failed to guess coordinate due to bad angle N CD HD1
psfgen) Warning: failed to guess coordinate due to bad angle N CD HD1
psfgen) Warning: failed to guess coordinate due to bad angle OE CG HG
psfgen) Warning: failed to guess coordinate due to bad angle CB CA HA
psfgen) Warning: failed to guess coordinate due to bad angle CB CA HA
psfgen) Warning: failed to guess coordinate due to bad angle CB CA HA
psfgen) Warning: failed to guess coordinate due to bad angle CB CA HA
psfgen) Warning: failed to guess coordinate due to bad angle CB CA HA
psfgen) Warning: failed to guess coordinate due to bad angle OE CG HG
psfgen) Warning: failed to guess coordinate due to bad angle CB CA HA
psfgen) Warning: failed to guess coordinate due to bad angle CB CA HA
psfgen) Warning: failed to guess coordinate due to bad angle OE CG HG
psfgen) Warning: poorly guessed coordinates for 1739 atoms (8 non-hydrogen):
psfgen) Warning: poorly guessed coordinate for atom HT1	 GLN:1	  CHA1
psfgen) Warning: poorly guessed coordinate for atom HT2	 GLN:1	  CHA1
psfgen) Warning: poorly guessed coordinate for atom HT3	 GLN:1	  CHA1
psfgen) Warning: poorly guessed coordinate for atom HB1	 HYP:29	  CHA1
psfgen) Warning: poorly guessed coordinate for atom HB2	 HYP:29	  CHA1
psfgen) Warning: poorly guessed coordinate for atom HE	 HYP:29	  CHA1
psfgen) Warning: poorly guessed coordinate for atom HA	 HYP:32	  CHA1
psfgen) Warning: poorly guessed coordinate for atom HB1	 HYP:32	  CHA1
psfgen) Warning: poorly guessed coordinate for atom HB2	 HYP:32	  CHA1
psfgen) Warning: poorly guessed coordinate for atom HE	 HYP:32	  CHA1
psfgen) Warning: poorly guessed coordinate for atom HB1	 HYP:35	  CHA1
psfgen) Warning: poorly guessed coordinate for atom HB2	 HYP:35	  CHA1
psfgen) Warning: poorly guessed coordinate for atom HG	 HYP:35	  CHA1
psfgen) Warning: poorly guessed coordinate for atom HE	 HYP:35	  CHA1
psfgen) Warning: poorly guessed coordinate for atom HD1	 HYP:44	  CHA1
psfgen) Warning: poorly guessed coordinate for atom HA	 HYP:44	  CHA1
psfgen) Warning: poorly guessed coordinate for atom HB1	 HYP:44	  CHA1
psfgen) Warning: poorly guessed coordinate for atom HB2	 HYP:44	  CHA1
psfgen) Warning: poorly guessed coordinate for atom HE	 HYP:44	  CHA1
psfgen) Warning: poorly guessed coordinate for atom HD1	 HYP:47	  CHA1
psfgen) Warning: poorly guessed coordinate for atom HA	 HYP:47	  CHA1
psfgen) Warning: poorly guessed coordinate for atom HB1	 HYP:47	  CHA1
psfgen) Warning: poorly guessed coordinate for atom HB2	 HYP:47	  CHA1
psfgen) Warning: poorly guessed coordinate for atom HE	 HYP:47	  CHA1
psfgen) Warning: poorly guessed coordinate for atom HA	 HYP:50	  CHA1
psfgen) Warning: poorly guessed coordinate for atom HB1	 HYP:50	  CHA1
psfgen) Warning: poorly guessed coordinate for atom HB2	 HYP:50	  CHA1
psfgen) Warning: poorly guessed coordinate for atom HE	 HYP:50	  CHA1
psfgen) Warning: poorly guessed coordinate for atom HD1	 HYP:65	  CHA1
psfgen) Warning: poorly guessed coordinate for atom HB1	 HYP:65	  CHA1
psfgen) Warning: poorly guessed coordinate for atom HB2	 HYP:65	  CHA1
psfgen) Warning: poorly guessed coordinate for atom HE	 HYP:65	  CHA1
psfgen) Warning: poorly guessed coordinate for atom HD1	 HYP:80	  CHA1
psfgen) Warning: poorly guessed coordinate for atom HA	 HYP:80	  CHA1
psfgen) Warning: poorly guessed coordinate for atom HB1	 HYP:80	  CHA1
psfgen) Warning: poorly guessed coordinate for atom HB2	 HYP:80	  CHA1
psfgen) Warning: poorly guessed coordinate for atom HG	 HYP:80	  CHA1
psfgen) Warning: poorly guessed coordinate for atom HE	 HYP:80	  CHA1
psfgen) Warning: poorly guessed coordinate for atom HA	 HYP:86	  CHA1
psfgen) Warning: poorly guessed coordinate for atom HB1	 HYP:86	  CHA1
psfgen) Warning: poorly guessed coordinate for atom HB2	 HYP:86	  CHA1
psfgen) Warning: poorly guessed coordinate for atom HE	 HYP:86	  CHA1
psfgen) Warning: poorly guessed coordinate for atom HD1	 HYP:95	  CHA1
psfgen) Warning: poorly guessed coordinate for atom HB1	 HYP:95	  CHA1
psfgen) Warning: poorly guessed coordinate for atom HB2	 HYP:95	  CHA1
psfgen) Warning: poorly guessed coordinate for atom HG	 HYP:95	  CHA1
psfgen) Warning: poorly guessed coordinate for atom HE	 HYP:95	  CHA1
psfgen) Warning: poorly guessed coordinate for atom HD1	 HYP:101	  CHA1
psfgen) Warning: poorly guessed coordinate for atom HA	 HYP:101	  CHA1
psfgen) Warning: poorly guessed coordinate for atom HB1	 HYP:101	  CHA1
psfgen) Warning: poorly guessed coordinate for atom HB2	 HYP:101	  CHA1
psfgen) Warning: poorly guessed coordinate for atom HE	 HYP:101	  CHA1
psfgen) Warning: poorly guessed coordinate for atom HD1	 HYP:128	  CHA1
psfgen) Warning: poorly guessed coordinate for atom HB1	 HYP:128	  CHA1
psfgen) Warning: poorly guessed coordinate for atom HB2	 HYP:128	  CHA1
psfgen) Warning: poorly guessed coordinate for atom HG	 HYP:128	  CHA1
psfgen) Warning: poorly guessed coordinate for atom HE	 HYP:128	  CHA1
psfgen) Warning: poorly guessed coordinate for atom HB1	 HYP:131	  CHA1
psfgen) Warning: poorly guessed coordinate for atom HB2	 HYP:131	  CHA1
psfgen) Warning: poorly guessed coordinate for atom HE	 HYP:131	  CHA1
psfgen) Warning: poorly guessed coordinate for atom HD1	 HYP:137	  CHA1
psfgen) Warning: poorly guessed coordinate for atom HA	 HYP:137	  CHA1
psfgen) Warning: poorly guessed coordinate for atom HB1	 HYP:137	  CHA1
psfgen) Warning: poorly guessed coordinate for atom HB2	 HYP:137	  CHA1
psfgen) Warning: poorly guessed coordinate for atom HE	 HYP:137	  CHA1
psfgen) Warning: poorly guessed coordinate for atom HB1	 HYP:146	  CHA1
psfgen) Warning: poorly guessed coordinate for atom HB2	 HYP:146	  CHA1
psfgen) Warning: poorly guessed coordinate for atom HE	 HYP:146	  CHA1
psfgen) Warning: poorly guessed coordinate for atom HA	 HYP:152	  CHA1
psfgen) Warning: poorly guessed coordinate for atom HB1	 HYP:152	  CHA1
psfgen) Warning: poorly guessed coordinate for atom HB2	 HYP:152	  CHA1
psfgen) Warning: poorly guessed coordinate for atom HE	 HYP:152	  CHA1
psfgen) Warning: poorly guessed coordinate for atom HA	 HYP:173	  CHA1
psfgen) Warning: poorly guessed coordinate for atom HB1	 HYP:173	  CHA1
psfgen) Warning: poorly guessed coordinate for atom HB2	 HYP:173	  CHA1
psfgen) Warning: poorly guessed coordinate for atom HE	 HYP:173	  CHA1
psfgen) Warning: poorly guessed coordinate for atom HA	 HYP:182	  CHA1
psfgen) Warning: poorly guessed coordinate for atom HB1	 HYP:182	  CHA1
psfgen) Warning: poorly guessed coordinate for atom HB2	 HYP:182	  CHA1
psfgen) Warning: poorly guessed coordinate for atom HG	 HYP:182	  CHA1
psfgen) Warning: poorly guessed coordinate for atom HE	 HYP:182	  CHA1
psfgen) Warning: poorly guessed coordinate for atom HD1	 HYP:185	  CHA1
psfgen) Warning: poorly guessed coordinate for atom HB1	 HYP:185	  CHA1
psfgen) Warning: poorly guessed coordinate for atom HB2	 HYP:185	  CHA1
psfgen) Warning: poorly guessed coordinate for atom HG	 HYP:185	  CHA1
psfgen) Warning: poorly guessed coordinate for atom HE	 HYP:185	  CHA1
psfgen) Warning: poorly guessed coordinate for atom HA	 HYP:212	  CHA1
psfgen) Warning: poorly guessed coordinate for atom HB1	 HYP:212	  CHA1
psfgen) Warning: poorly guessed coordinate for atom HB2	 HYP:212	  CHA1
psfgen) Warning: poorly guessed coordinate for atom HE	 HYP:212	  CHA1
psfgen) Warning: poorly guessed coordinate for atom HB1	 HYP:215	  CHA1
psfgen) Warning: poorly guessed coordinate for atom HB2	 HYP:215	  CHA1
psfgen) Warning: poorly guessed coordinate for atom HE	 HYP:215	  CHA1
psfgen) Warning: poorly guessed coordinate for atom HA	 HYP:227	  CHA1
psfgen) Warning: poorly guessed coordinate for atom HB1	 HYP:227	  CHA1
psfgen) Warning: poorly guessed coordinate for atom HB2	 HYP:227	  CHA1
psfgen) Warning: poorly guessed coordinate for atom HG	 HYP:227	  CHA1
psfgen) Warning: poorly guessed coordinate for atom HE	 HYP:227	  CHA1
psfgen) Warning: poorly guessed coordinate for atom HB1	 HYP:233	  CHA1
psfgen) Warning: poorly guessed coordinate for atom HB2	 HYP:233	  CHA1
psfgen) Warning: poorly guessed coordinate for atom HE	 HYP:233	  CHA1
psfgen) Warning: poorly guessed coordinate for atom HA	 HYP:242	  CHA1
psfgen) Warning: poorly guessed coordinate for atom HB1	 HYP:242	  CHA1
psfgen) Warning: poorly guessed coordinate for atom HB2	 HYP:242	  CHA1
psfgen) Warning: poorly guessed coordinate for atom HG	 HYP:242	  CHA1
psfgen) Warning: poorly guessed coordinate for atom HE	 HYP:242	  CHA1
psfgen) Warning: poorly guessed coordinate for atom HD1	 HYP:248	  CHA1
psfgen) Warning: poorly guessed coordinate for atom HB1	 HYP:248	  CHA1
psfgen) Warning: poorly guessed coordinate for atom HB2	 HYP:248	  CHA1
psfgen) Warning: poorly guessed coordinate for atom HE	 HYP:248	  CHA1
psfgen) Warning: poorly guessed coordinate for atom HD1	 HYP:251	  CHA1
psfgen) Warning: poorly guessed coordinate for atom HB1	 HYP:251	  CHA1
psfgen) Warning: poorly guessed coordinate for atom HB2	 HYP:251	  CHA1
psfgen) Warning: poorly guessed coordinate for atom HG	 HYP:251	  CHA1
psfgen) Warning: poorly guessed coordinate for atom HE	 HYP:251	  CHA1
psfgen) Warning: poorly guessed coordinate for atom HB1	 HYP:266	  CHA1
psfgen) Warning: poorly guessed coordinate for atom HB2	 HYP:266	  CHA1
psfgen) Warning: poorly guessed coordinate for atom HE	 HYP:266	  CHA1
psfgen) Warning: poorly guessed coordinate for atom HD1	 HYP:275	  CHA1
psfgen) Warning: poorly guessed coordinate for atom HB1	 HYP:275	  CHA1
psfgen) Warning: poorly guessed coordinate for atom HB2	 HYP:275	  CHA1
psfgen) Warning: poorly guessed coordinate for atom HE	 HYP:275	  CHA1
psfgen) Warning: poorly guessed coordinate for atom HB1	 HYP:278	  CHA1
psfgen) Warning: poorly guessed coordinate for atom HB2	 HYP:278	  CHA1
psfgen) Warning: poorly guessed coordinate for atom HE	 HYP:278	  CHA1
psfgen) Warning: poorly guessed coordinate for atom HD1	 HYP:290	  CHA1
psfgen) Warning: poorly guessed coordinate for atom HB1	 HYP:290	  CHA1
psfgen) Warning: poorly guessed coordinate for atom HB2	 HYP:290	  CHA1
psfgen) Warning: poorly guessed coordinate for atom HG	 HYP:290	  CHA1
psfgen) Warning: poorly guessed coordinate for atom HE	 HYP:290	  CHA1
psfgen) Warning: poorly guessed coordinate for atom HA	 HYP:299	  CHA1
psfgen) Warning: poorly guessed coordinate for atom HB1	 HYP:299	  CHA1
psfgen) Warning: poorly guessed coordinate for atom HB2	 HYP:299	  CHA1
psfgen) Warning: poorly guessed coordinate for atom HE	 HYP:299	  CHA1
psfgen) Warning: poorly guessed coordinate for atom HB1	 HYP:314	  CHA1
psfgen) Warning: poorly guessed coordinate for atom HB2	 HYP:314	  CHA1
psfgen) Warning: poorly guessed coordinate for atom HG	 HYP:314	  CHA1
psfgen) Warning: poorly guessed coordinate for atom HE	 HYP:314	  CHA1
psfgen) Warning: poorly guessed coordinate for atom HB1	 HYP:320	  CHA1
psfgen) Warning: poorly guessed coordinate for atom HB2	 HYP:320	  CHA1
psfgen) Warning: poorly guessed coordinate for atom HG	 HYP:320	  CHA1
psfgen) Warning: poorly guessed coordinate for atom HE	 HYP:320	  CHA1
psfgen) Warning: poorly guessed coordinate for atom HD1	 HYP:329	  CHA1
psfgen) Warning: poorly guessed coordinate for atom HB1	 HYP:329	  CHA1
psfgen) Warning: poorly guessed coordinate for atom HB2	 HYP:329	  CHA1
psfgen) Warning: poorly guessed coordinate for atom HG	 HYP:329	  CHA1
psfgen) Warning: poorly guessed coordinate for atom HE	 HYP:329	  CHA1
psfgen) Warning: poorly guessed coordinate for atom HD1	 HYP:335	  CHA1
psfgen) Warning: poorly guessed coordinate for atom HB1	 HYP:335	  CHA1
psfgen) Warning: poorly guessed coordinate for atom HB2	 HYP:335	  CHA1
psfgen) Warning: poorly guessed coordinate for atom HE	 HYP:335	  CHA1
psfgen) Warning: poorly guessed coordinate for atom HB1	 HYP:353	  CHA1
psfgen) Warning: poorly guessed coordinate for atom HB2	 HYP:353	  CHA1
psfgen) Warning: poorly guessed coordinate for atom HE	 HYP:353	  CHA1
psfgen) Warning: poorly guessed coordinate for atom HD1	 HYP:362	  CHA1
psfgen) Warning: poorly guessed coordinate for atom HB1	 HYP:362	  CHA1
psfgen) Warning: poorly guessed coordinate for atom HB2	 HYP:362	  CHA1
psfgen) Warning: poorly guessed coordinate for atom HE	 HYP:362	  CHA1
psfgen) Warning: poorly guessed coordinate for atom HB1	 HYP:368	  CHA1
psfgen) Warning: poorly guessed coordinate for atom HB2	 HYP:368	  CHA1
psfgen) Warning: poorly guessed coordinate for atom HE	 HYP:368	  CHA1
psfgen) Warning: poorly guessed coordinate for atom HB1	 HYP:374	  CHA1
psfgen) Warning: poorly guessed coordinate for atom HB2	 HYP:374	  CHA1
psfgen) Warning: poorly guessed coordinate for atom HG	 HYP:374	  CHA1
psfgen) Warning: poorly guessed coordinate for atom HE	 HYP:374	  CHA1
psfgen) Warning: poorly guessed coordinate for atom HA	 HYP:383	  CHA1
psfgen) Warning: poorly guessed coordinate for atom HB1	 HYP:383	  CHA1
psfgen) Warning: poorly guessed coordinate for atom HB2	 HYP:383	  CHA1
psfgen) Warning: poorly guessed coordinate for atom HG	 HYP:383	  CHA1
psfgen) Warning: poorly guessed coordinate for atom HE	 HYP:383	  CHA1
psfgen) Warning: poorly guessed coordinate for atom HB1	 HYP:386	  CHA1
psfgen) Warning: poorly guessed coordinate for atom HB2	 HYP:386	  CHA1
psfgen) Warning: poorly guessed coordinate for atom HE	 HYP:386	  CHA1
psfgen) Warning: poorly guessed coordinate for atom HA	 HYP:395	  CHA1
psfgen) Warning: poorly guessed coordinate for atom HB1	 HYP:395	  CHA1
psfgen) Warning: poorly guessed coordinate for atom HB2	 HYP:395	  CHA1
psfgen) Warning: poorly guessed coordinate for atom HE	 HYP:395	  CHA1
psfgen) Warning: poorly guessed coordinate for atom HA	 HYP:404	  CHA1
psfgen) Warning: poorly guessed coordinate for atom HB1	 HYP:404	  CHA1
psfgen) Warning: poorly guessed coordinate for atom HB2	 HYP:404	  CHA1
psfgen) Warning: poorly guessed coordinate for atom HE	 HYP:404	  CHA1
psfgen) Warning: poorly guessed coordinate for atom HB1	 HYP:410	  CHA1
psfgen) Warning: poorly guessed coordinate for atom HB2	 HYP:410	  CHA1
psfgen) Warning: poorly guessed coordinate for atom HG	 HYP:410	  CHA1
psfgen) Warning: poorly guessed coordinate for atom HE	 HYP:410	  CHA1
psfgen) Warning: poorly guessed coordinate for atom HD1	 HYP:422	  CHA1
psfgen) Warning: poorly guessed coordinate for atom HA	 HYP:422	  CHA1
psfgen) Warning: poorly guessed coordinate for atom HB1	 HYP:422	  CHA1
psfgen) Warning: poorly guessed coordinate for atom HB2	 HYP:422	  CHA1
psfgen) Warning: poorly guessed coordinate for atom HG	 HYP:422	  CHA1
psfgen) Warning: poorly guessed coordinate for atom HE	 HYP:422	  CHA1
psfgen) Warning: poorly guessed coordinate for atom HB1	 HYP:431	  CHA1
psfgen) Warning: poorly guessed coordinate for atom HB2	 HYP:431	  CHA1
psfgen) Warning: poorly guessed coordinate for atom HE	 HYP:431	  CHA1
psfgen) Warning: poorly guessed coordinate for atom HD1	 HYP:440	  CHA1
psfgen) Warning: poorly guessed coordinate for atom HB1	 HYP:440	  CHA1
psfgen) Warning: poorly guessed coordinate for atom HB2	 HYP:440	  CHA1
psfgen) Warning: poorly guessed coordinate for atom HE	 HYP:440	  CHA1
psfgen) Warning: poorly guessed coordinate for atom HD1	 HYP:443	  CHA1
psfgen) Warning: poorly guessed coordinate for atom HB1	 HYP:443	  CHA1
psfgen) Warning: poorly guessed coordinate for atom HB2	 HYP:443	  CHA1
psfgen) Warning: poorly guessed coordinate for atom HG	 HYP:443	  CHA1
psfgen) Warning: poorly guessed coordinate for atom HE	 HYP:443	  CHA1
psfgen) Warning: poorly guessed coordinate for atom HA	 HYP:461	  CHA1
psfgen) Warning: poorly guessed coordinate for atom HB1	 HYP:461	  CHA1
psfgen) Warning: poorly guessed coordinate for atom HB2	 HYP:461	  CHA1
psfgen) Warning: poorly guessed coordinate for atom HE	 HYP:461	  CHA1
psfgen) Warning: poorly guessed coordinate for atom HB1	 HYP:479	  CHA1
psfgen) Warning: poorly guessed coordinate for atom HB2	 HYP:479	  CHA1
psfgen) Warning: poorly guessed coordinate for atom HG	 HYP:479	  CHA1
psfgen) Warning: poorly guessed coordinate for atom HE	 HYP:479	  CHA1
psfgen) Warning: poorly guessed coordinate for atom HD1	 HYP:485	  CHA1
psfgen) Warning: poorly guessed coordinate for atom HB1	 HYP:485	  CHA1
psfgen) Warning: poorly guessed coordinate for atom HB2	 HYP:485	  CHA1
psfgen) Warning: poorly guessed coordinate for atom HE	 HYP:485	  CHA1
psfgen) Warning: poorly guessed coordinate for atom HB1	 HYP:491	  CHA1
psfgen) Warning: poorly guessed coordinate for atom HB2	 HYP:491	  CHA1
psfgen) Warning: poorly guessed coordinate for atom HE	 HYP:491	  CHA1
psfgen) Warning: poorly guessed coordinate for atom HD1	 HYP:497	  CHA1
psfgen) Warning: poorly guessed coordinate for atom HB1	 HYP:497	  CHA1
psfgen) Warning: poorly guessed coordinate for atom HB2	 HYP:497	  CHA1
psfgen) Warning: poorly guessed coordinate for atom HG	 HYP:497	  CHA1
psfgen) Warning: poorly guessed coordinate for atom HE	 HYP:497	  CHA1
psfgen) Warning: poorly guessed coordinate for atom HB1	 HYP:503	  CHA1
psfgen) Warning: poorly guessed coordinate for atom HB2	 HYP:503	  CHA1
psfgen) Warning: poorly guessed coordinate for atom HG	 HYP:503	  CHA1
psfgen) Warning: poorly guessed coordinate for atom HE	 HYP:503	  CHA1
psfgen) Warning: poorly guessed coordinate for atom HD1	 HYP:509	  CHA1
psfgen) Warning: poorly guessed coordinate for atom HB1	 HYP:509	  CHA1
psfgen) Warning: poorly guessed coordinate for atom HB2	 HYP:509	  CHA1
psfgen) Warning: poorly guessed coordinate for atom HE	 HYP:509	  CHA1
psfgen) Warning: poorly guessed coordinate for atom HD1	 HYP:521	  CHA1
psfgen) Warning: poorly guessed coordinate for atom HB1	 HYP:521	  CHA1
psfgen) Warning: poorly guessed coordinate for atom HB2	 HYP:521	  CHA1
psfgen) Warning: poorly guessed coordinate for atom HE	 HYP:521	  CHA1
psfgen) Warning: poorly guessed coordinate for atom HB1	 HYP:530	  CHA1
psfgen) Warning: poorly guessed coordinate for atom HB2	 HYP:530	  CHA1
psfgen) Warning: poorly guessed coordinate for atom HE	 HYP:530	  CHA1
psfgen) Warning: poorly guessed coordinate for atom HB1	 HYP:542	  CHA1
psfgen) Warning: poorly guessed coordinate for atom HB2	 HYP:542	  CHA1
psfgen) Warning: poorly guessed coordinate for atom HG	 HYP:542	  CHA1
psfgen) Warning: poorly guessed coordinate for atom HE	 HYP:542	  CHA1
psfgen) Warning: poorly guessed coordinate for atom HD1	 HYP:554	  CHA1
psfgen) Warning: poorly guessed coordinate for atom HB1	 HYP:554	  CHA1
psfgen) Warning: poorly guessed coordinate for atom HB2	 HYP:554	  CHA1
psfgen) Warning: poorly guessed coordinate for atom HE	 HYP:554	  CHA1
psfgen) Warning: poorly guessed coordinate for atom HD1	 HYP:557	  CHA1
psfgen) Warning: poorly guessed coordinate for atom HB1	 HYP:557	  CHA1
psfgen) Warning: poorly guessed coordinate for atom HB2	 HYP:557	  CHA1
psfgen) Warning: poorly guessed coordinate for atom HE	 HYP:557	  CHA1
psfgen) Warning: poorly guessed coordinate for atom HD1	 HYP:563	  CHA1
psfgen) Warning: poorly guessed coordinate for atom HA	 HYP:563	  CHA1
psfgen) Warning: poorly guessed coordinate for atom HB1	 HYP:563	  CHA1
psfgen) Warning: poorly guessed coordinate for atom HB2	 HYP:563	  CHA1
psfgen) Warning: poorly guessed coordinate for atom HE	 HYP:563	  CHA1
psfgen) Warning: poorly guessed coordinate for atom HD1	 HYP:569	  CHA1
psfgen) Warning: poorly guessed coordinate for atom HA	 HYP:569	  CHA1
psfgen) Warning: poorly guessed coordinate for atom HB1	 HYP:569	  CHA1
psfgen) Warning: poorly guessed coordinate for atom HB2	 HYP:569	  CHA1
psfgen) Warning: poorly guessed coordinate for atom HG	 HYP:569	  CHA1
psfgen) Warning: poorly guessed coordinate for atom HE	 HYP:569	  CHA1
psfgen) Warning: poorly guessed coordinate for atom HB1	 HYP:578	  CHA1
psfgen) Warning: poorly guessed coordinate for atom HB2	 HYP:578	  CHA1
psfgen) Warning: poorly guessed coordinate for atom HE	 HYP:578	  CHA1
psfgen) Warning: poorly guessed coordinate for atom HD1	 HYP:596	  CHA1
psfgen) Warning: poorly guessed coordinate for atom HA	 HYP:596	  CHA1
psfgen) Warning: poorly guessed coordinate for atom HB1	 HYP:596	  CHA1
psfgen) Warning: poorly guessed coordinate for atom HB2	 HYP:596	  CHA1
psfgen) Warning: poorly guessed coordinate for atom HE	 HYP:596	  CHA1
psfgen) Warning: poorly guessed coordinate for atom HD1	 HYP:611	  CHA1
psfgen) Warning: poorly guessed coordinate for atom HB1	 HYP:611	  CHA1
psfgen) Warning: poorly guessed coordinate for atom HB2	 HYP:611	  CHA1
psfgen) Warning: poorly guessed coordinate for atom HE	 HYP:611	  CHA1
psfgen) Warning: poorly guessed coordinate for atom HA	 HYP:617	  CHA1
psfgen) Warning: poorly guessed coordinate for atom HB1	 HYP:617	  CHA1
psfgen) Warning: poorly guessed coordinate for atom HB2	 HYP:617	  CHA1
psfgen) Warning: poorly guessed coordinate for atom HE	 HYP:617	  CHA1
psfgen) Warning: poorly guessed coordinate for atom HB1	 HYP:638	  CHA1
psfgen) Warning: poorly guessed coordinate for atom HB2	 HYP:638	  CHA1
psfgen) Warning: poorly guessed coordinate for atom HE	 HYP:638	  CHA1
psfgen) Warning: poorly guessed coordinate for atom HA	 HYP:644	  CHA1
psfgen) Warning: poorly guessed coordinate for atom HB1	 HYP:644	  CHA1
psfgen) Warning: poorly guessed coordinate for atom HB2	 HYP:644	  CHA1
psfgen) Warning: poorly guessed coordinate for atom HG	 HYP:644	  CHA1
psfgen) Warning: poorly guessed coordinate for atom HE	 HYP:644	  CHA1
psfgen) Warning: poorly guessed coordinate for atom HD1	 HYP:647	  CHA1
psfgen) Warning: poorly guessed coordinate for atom HA	 HYP:647	  CHA1
psfgen) Warning: poorly guessed coordinate for atom HB1	 HYP:647	  CHA1
psfgen) Warning: poorly guessed coordinate for atom HB2	 HYP:647	  CHA1
psfgen) Warning: poorly guessed coordinate for atom HG	 HYP:647	  CHA1
psfgen) Warning: poorly guessed coordinate for atom HE	 HYP:647	  CHA1
psfgen) Warning: poorly guessed coordinate for atom HA	 HYP:656	  CHA1
psfgen) Warning: poorly guessed coordinate for atom HB1	 HYP:656	  CHA1
psfgen) Warning: poorly guessed coordinate for atom HB2	 HYP:656	  CHA1
psfgen) Warning: poorly guessed coordinate for atom HG	 HYP:656	  CHA1
psfgen) Warning: poorly guessed coordinate for atom HE	 HYP:656	  CHA1
psfgen) Warning: poorly guessed coordinate for atom HB1	 HYP:662	  CHA1
psfgen) Warning: poorly guessed coordinate for atom HB2	 HYP:662	  CHA1
psfgen) Warning: poorly guessed coordinate for atom HE	 HYP:662	  CHA1
psfgen) Warning: poorly guessed coordinate for atom HB1	 HYP:680	  CHA1
psfgen) Warning: poorly guessed coordinate for atom HB2	 HYP:680	  CHA1
psfgen) Warning: poorly guessed coordinate for atom HE	 HYP:680	  CHA1
psfgen) Warning: poorly guessed coordinate for atom HB1	 HYP:689	  CHA1
psfgen) Warning: poorly guessed coordinate for atom HB2	 HYP:689	  CHA1
psfgen) Warning: poorly guessed coordinate for atom HE	 HYP:689	  CHA1
psfgen) Warning: poorly guessed coordinate for atom HD1	 HYP:698	  CHA1
psfgen) Warning: poorly guessed coordinate for atom HB1	 HYP:698	  CHA1
psfgen) Warning: poorly guessed coordinate for atom HB2	 HYP:698	  CHA1
psfgen) Warning: poorly guessed coordinate for atom HG	 HYP:698	  CHA1
psfgen) Warning: poorly guessed coordinate for atom HE	 HYP:698	  CHA1
psfgen) Warning: poorly guessed coordinate for atom HD1	 HYP:710	  CHA1
psfgen) Warning: poorly guessed coordinate for atom HA	 HYP:710	  CHA1
psfgen) Warning: poorly guessed coordinate for atom HB1	 HYP:710	  CHA1
psfgen) Warning: poorly guessed coordinate for atom HB2	 HYP:710	  CHA1
psfgen) Warning: poorly guessed coordinate for atom HG	 HYP:710	  CHA1
psfgen) Warning: poorly guessed coordinate for atom HE	 HYP:710	  CHA1
psfgen) Warning: poorly guessed coordinate for atom HD1	 HYP:716	  CHA1
psfgen) Warning: poorly guessed coordinate for atom HB1	 HYP:716	  CHA1
psfgen) Warning: poorly guessed coordinate for atom HB2	 HYP:716	  CHA1
psfgen) Warning: poorly guessed coordinate for atom HE	 HYP:716	  CHA1
psfgen) Warning: poorly guessed coordinate for atom HB1	 HYP:725	  CHA1
psfgen) Warning: poorly guessed coordinate for atom HB2	 HYP:725	  CHA1
psfgen) Warning: poorly guessed coordinate for atom HE	 HYP:725	  CHA1
psfgen) Warning: poorly guessed coordinate for atom HA	 HYP:734	  CHA1
psfgen) Warning: poorly guessed coordinate for atom HB1	 HYP:734	  CHA1
psfgen) Warning: poorly guessed coordinate for atom HB2	 HYP:734	  CHA1
psfgen) Warning: poorly guessed coordinate for atom HE	 HYP:734	  CHA1
psfgen) Warning: poorly guessed coordinate for atom HA	 HYP:737	  CHA1
psfgen) Warning: poorly guessed coordinate for atom HB1	 HYP:737	  CHA1
psfgen) Warning: poorly guessed coordinate for atom HB2	 HYP:737	  CHA1
psfgen) Warning: poorly guessed coordinate for atom HE	 HYP:737	  CHA1
psfgen) Warning: poorly guessed coordinate for atom HB1	 HYP:758	  CHA1
psfgen) Warning: poorly guessed coordinate for atom HB2	 HYP:758	  CHA1
psfgen) Warning: poorly guessed coordinate for atom HG	 HYP:758	  CHA1
psfgen) Warning: poorly guessed coordinate for atom HE	 HYP:758	  CHA1
psfgen) Warning: poorly guessed coordinate for atom HB1	 HYP:767	  CHA1
psfgen) Warning: poorly guessed coordinate for atom HB2	 HYP:767	  CHA1
psfgen) Warning: poorly guessed coordinate for atom HE	 HYP:767	  CHA1
psfgen) Warning: poorly guessed coordinate for atom HD1	 HYP:776	  CHA1
psfgen) Warning: poorly guessed coordinate for atom HB1	 HYP:776	  CHA1
psfgen) Warning: poorly guessed coordinate for atom HB2	 HYP:776	  CHA1
psfgen) Warning: poorly guessed coordinate for atom HE	 HYP:776	  CHA1
psfgen) Warning: poorly guessed coordinate for atom HA	 HYP:785	  CHA1
psfgen) Warning: poorly guessed coordinate for atom HB1	 HYP:785	  CHA1
psfgen) Warning: poorly guessed coordinate for atom HB2	 HYP:785	  CHA1
psfgen) Warning: poorly guessed coordinate for atom HG	 HYP:785	  CHA1
psfgen) Warning: poorly guessed coordinate for atom HE	 HYP:785	  CHA1
psfgen) Warning: poorly guessed coordinate for atom HB1	 HYP:803	  CHA1
psfgen) Warning: poorly guessed coordinate for atom HB2	 HYP:803	  CHA1
psfgen) Warning: poorly guessed coordinate for atom HE	 HYP:803	  CHA1
psfgen) Warning: poorly guessed coordinate for atom HD1	 HYP:812	  CHA1
psfgen) Warning: poorly guessed coordinate for atom HB1	 HYP:812	  CHA1
psfgen) Warning: poorly guessed coordinate for atom HB2	 HYP:812	  CHA1
psfgen) Warning: poorly guessed coordinate for atom HE	 HYP:812	  CHA1
psfgen) Warning: poorly guessed coordinate for atom HB1	 HYP:815	  CHA1
psfgen) Warning: poorly guessed coordinate for atom HB2	 HYP:815	  CHA1
psfgen) Warning: poorly guessed coordinate for atom HE	 HYP:815	  CHA1
psfgen) Warning: poorly guessed coordinate for atom HD1	 HYP:821	  CHA1
psfgen) Warning: poorly guessed coordinate for atom HA	 HYP:821	  CHA1
psfgen) Warning: poorly guessed coordinate for atom HB1	 HYP:821	  CHA1
psfgen) Warning: poorly guessed coordinate for atom HB2	 HYP:821	  CHA1
psfgen) Warning: poorly guessed coordinate for atom HE	 HYP:821	  CHA1
psfgen) Warning: poorly guessed coordinate for atom HB1	 HYP:836	  CHA1
psfgen) Warning: poorly guessed coordinate for atom HB2	 HYP:836	  CHA1
psfgen) Warning: poorly guessed coordinate for atom HE	 HYP:836	  CHA1
psfgen) Warning: poorly guessed coordinate for atom HB1	 HYP:842	  CHA1
psfgen) Warning: poorly guessed coordinate for atom HB2	 HYP:842	  CHA1
psfgen) Warning: poorly guessed coordinate for atom HG	 HYP:842	  CHA1
psfgen) Warning: poorly guessed coordinate for atom HE	 HYP:842	  CHA1
psfgen) Warning: poorly guessed coordinate for atom HB1	 HYP:848	  CHA1
psfgen) Warning: poorly guessed coordinate for atom HB2	 HYP:848	  CHA1
psfgen) Warning: poorly guessed coordinate for atom HE	 HYP:848	  CHA1
psfgen) Warning: poorly guessed coordinate for atom HA	 HYP:857	  CHA1
psfgen) Warning: poorly guessed coordinate for atom HB1	 HYP:857	  CHA1
psfgen) Warning: poorly guessed coordinate for atom HB2	 HYP:857	  CHA1
psfgen) Warning: poorly guessed coordinate for atom HE	 HYP:857	  CHA1
psfgen) Warning: poorly guessed coordinate for atom HD1	 HYP:863	  CHA1
psfgen) Warning: poorly guessed coordinate for atom HB1	 HYP:863	  CHA1
psfgen) Warning: poorly guessed coordinate for atom HB2	 HYP:863	  CHA1
psfgen) Warning: poorly guessed coordinate for atom HE	 HYP:863	  CHA1
psfgen) Warning: poorly guessed coordinate for atom HD1	 HYP:884	  CHA1
psfgen) Warning: poorly guessed coordinate for atom HB1	 HYP:884	  CHA1
psfgen) Warning: poorly guessed coordinate for atom HB2	 HYP:884	  CHA1
psfgen) Warning: poorly guessed coordinate for atom HE	 HYP:884	  CHA1
psfgen) Warning: poorly guessed coordinate for atom HD1	 HYP:887	  CHA1
psfgen) Warning: poorly guessed coordinate for atom HB1	 HYP:887	  CHA1
psfgen) Warning: poorly guessed coordinate for atom HB2	 HYP:887	  CHA1
psfgen) Warning: poorly guessed coordinate for atom HG	 HYP:887	  CHA1
psfgen) Warning: poorly guessed coordinate for atom HE	 HYP:887	  CHA1
psfgen) Warning: poorly guessed coordinate for atom HB1	 HYP:890	  CHA1
psfgen) Warning: poorly guessed coordinate for atom HB2	 HYP:890	  CHA1
psfgen) Warning: poorly guessed coordinate for atom HE	 HYP:890	  CHA1
psfgen) Warning: poorly guessed coordinate for atom HA	 HYP:959	  CHA1
psfgen) Warning: poorly guessed coordinate for atom HB1	 HYP:959	  CHA1
psfgen) Warning: poorly guessed coordinate for atom HB2	 HYP:959	  CHA1
psfgen) Warning: poorly guessed coordinate for atom HE	 HYP:959	  CHA1
psfgen) Warning: poorly guessed coordinate for atom HA	 HYP:962	  CHA1
psfgen) Warning: poorly guessed coordinate for atom HB1	 HYP:962	  CHA1
psfgen) Warning: poorly guessed coordinate for atom HB2	 HYP:962	  CHA1
psfgen) Warning: poorly guessed coordinate for atom HE	 HYP:962	  CHA1
psfgen) Warning: poorly guessed coordinate for atom HA	 HYP:965	  CHA1
psfgen) Warning: poorly guessed coordinate for atom HB1	 HYP:965	  CHA1
psfgen) Warning: poorly guessed coordinate for atom HB2	 HYP:965	  CHA1
psfgen) Warning: poorly guessed coordinate for atom HE	 HYP:965	  CHA1
psfgen) Warning: poorly guessed coordinate for atom HB1	 HYP:983	  CHA1
psfgen) Warning: poorly guessed coordinate for atom HB2	 HYP:983	  CHA1
psfgen) Warning: poorly guessed coordinate for atom HE	 HYP:983	  CHA1
psfgen) Warning: poorly guessed coordinate for atom HA	 HYP:998	  CHA1
psfgen) Warning: poorly guessed coordinate for atom HB1	 HYP:998	  CHA1
psfgen) Warning: poorly guessed coordinate for atom HB2	 HYP:998	  CHA1
psfgen) Warning: poorly guessed coordinate for atom HE	 HYP:998	  CHA1
psfgen) Warning: poorly guessed coordinate for atom HA	 HYP:1004	  CHA1
psfgen) Warning: poorly guessed coordinate for atom HB1	 HYP:1004	  CHA1
psfgen) Warning: poorly guessed coordinate for atom HB2	 HYP:1004	  CHA1
psfgen) Warning: poorly guessed coordinate for atom HG	 HYP:1004	  CHA1
psfgen) Warning: poorly guessed coordinate for atom HE	 HYP:1004	  CHA1
psfgen) Warning: poorly guessed coordinate for atom HA	 HYP:1019	  CHA1
psfgen) Warning: poorly guessed coordinate for atom HB1	 HYP:1019	  CHA1
psfgen) Warning: poorly guessed coordinate for atom HB2	 HYP:1019	  CHA1
psfgen) Warning: poorly guessed coordinate for atom HE	 HYP:1019	  CHA1
psfgen) Warning: poorly guessed coordinate for atom HA	 HYP:1022	  CHA1
psfgen) Warning: poorly guessed coordinate for atom HB1	 HYP:1022	  CHA1
psfgen) Warning: poorly guessed coordinate for atom HB2	 HYP:1022	  CHA1
psfgen) Warning: poorly guessed coordinate for atom HG	 HYP:1022	  CHA1
psfgen) Warning: poorly guessed coordinate for atom HE	 HYP:1022	  CHA1
psfgen) Warning: poorly guessed coordinate for atom HB1	 HYP:1025	  CHA1
psfgen) Warning: poorly guessed coordinate for atom HB2	 HYP:1025	  CHA1
psfgen) Warning: poorly guessed coordinate for atom HE	 HYP:1025	  CHA1
psfgen) Warning: poorly guessed coordinate for atom HB1	 HYP:1028	  CHA1
psfgen) Warning: poorly guessed coordinate for atom HB2	 HYP:1028	  CHA1
psfgen) Warning: poorly guessed coordinate for atom HE	 HYP:1028	  CHA1
psfgen) Warning: poorly guessed coordinate for atom HB1	 HYP:1031	  CHA1
psfgen) Warning: poorly guessed coordinate for atom HB2	 HYP:1031	  CHA1
psfgen) Warning: poorly guessed coordinate for atom HE	 HYP:1031	  CHA1
psfgen) Warning: poorly guessed coordinate for atom OT1	 ALA:1057	  CHA1
psfgen) Warning: poorly guessed coordinate for atom OT2	 ALA:1057	  CHA1
psfgen) Warning: poorly guessed coordinate for atom HT1	 GLN:1	  CHA2
psfgen) Warning: poorly guessed coordinate for atom HT2	 GLN:1	  CHA2
psfgen) Warning: poorly guessed coordinate for atom HT3	 GLN:1	  CHA2
psfgen) Warning: poorly guessed coordinate for atom HB1	 HYP:29	  CHA2
psfgen) Warning: poorly guessed coordinate for atom HB2	 HYP:29	  CHA2
psfgen) Warning: poorly guessed coordinate for atom HE	 HYP:29	  CHA2
psfgen) Warning: poorly guessed coordinate for atom HA	 HYP:32	  CHA2
psfgen) Warning: poorly guessed coordinate for atom HB1	 HYP:32	  CHA2
psfgen) Warning: poorly guessed coordinate for atom HB2	 HYP:32	  CHA2
psfgen) Warning: poorly guessed coordinate for atom HE	 HYP:32	  CHA2
psfgen) Warning: poorly guessed coordinate for atom HB1	 HYP:35	  CHA2
psfgen) Warning: poorly guessed coordinate for atom HB2	 HYP:35	  CHA2
psfgen) Warning: poorly guessed coordinate for atom HG	 HYP:35	  CHA2
psfgen) Warning: poorly guessed coordinate for atom HE	 HYP:35	  CHA2
psfgen) Warning: poorly guessed coordinate for atom HD1	 HYP:44	  CHA2
psfgen) Warning: poorly guessed coordinate for atom HA	 HYP:44	  CHA2
psfgen) Warning: poorly guessed coordinate for atom HB1	 HYP:44	  CHA2
psfgen) Warning: poorly guessed coordinate for atom HB2	 HYP:44	  CHA2
psfgen) Warning: poorly guessed coordinate for atom HE	 HYP:44	  CHA2
psfgen) Warning: poorly guessed coordinate for atom HD1	 HYP:47	  CHA2
psfgen) Warning: poorly guessed coordinate for atom HA	 HYP:47	  CHA2
psfgen) Warning: poorly guessed coordinate for atom HB1	 HYP:47	  CHA2
psfgen) Warning: poorly guessed coordinate for atom HB2	 HYP:47	  CHA2
psfgen) Warning: poorly guessed coordinate for atom HE	 HYP:47	  CHA2
psfgen) Warning: poorly guessed coordinate for atom HA	 HYP:50	  CHA2
psfgen) Warning: poorly guessed coordinate for atom HB1	 HYP:50	  CHA2
psfgen) Warning: poorly guessed coordinate for atom HB2	 HYP:50	  CHA2
psfgen) Warning: poorly guessed coordinate for atom HE	 HYP:50	  CHA2
psfgen) Warning: poorly guessed coordinate for atom HD1	 HYP:65	  CHA2
psfgen) Warning: poorly guessed coordinate for atom HB1	 HYP:65	  CHA2
psfgen) Warning: poorly guessed coordinate for atom HB2	 HYP:65	  CHA2
psfgen) Warning: poorly guessed coordinate for atom HE	 HYP:65	  CHA2
psfgen) Warning: poorly guessed coordinate for atom HD1	 HYP:80	  CHA2
psfgen) Warning: poorly guessed coordinate for atom HA	 HYP:80	  CHA2
psfgen) Warning: poorly guessed coordinate for atom HB1	 HYP:80	  CHA2
psfgen) Warning: poorly guessed coordinate for atom HB2	 HYP:80	  CHA2
psfgen) Warning: poorly guessed coordinate for atom HG	 HYP:80	  CHA2
psfgen) Warning: poorly guessed coordinate for atom HE	 HYP:80	  CHA2
psfgen) Warning: poorly guessed coordinate for atom HA	 HYP:86	  CHA2
psfgen) Warning: poorly guessed coordinate for atom HB1	 HYP:86	  CHA2
psfgen) Warning: poorly guessed coordinate for atom HB2	 HYP:86	  CHA2
psfgen) Warning: poorly guessed coordinate for atom HE	 HYP:86	  CHA2
psfgen) Warning: poorly guessed coordinate for atom HD1	 HYP:95	  CHA2
psfgen) Warning: poorly guessed coordinate for atom HB1	 HYP:95	  CHA2
psfgen) Warning: poorly guessed coordinate for atom HB2	 HYP:95	  CHA2
psfgen) Warning: poorly guessed coordinate for atom HG	 HYP:95	  CHA2
psfgen) Warning: poorly guessed coordinate for atom HE	 HYP:95	  CHA2
psfgen) Warning: poorly guessed coordinate for atom HD1	 HYP:101	  CHA2
psfgen) Warning: poorly guessed coordinate for atom HA	 HYP:101	  CHA2
psfgen) Warning: poorly guessed coordinate for atom HB1	 HYP:101	  CHA2
psfgen) Warning: poorly guessed coordinate for atom HB2	 HYP:101	  CHA2
psfgen) Warning: poorly guessed coordinate for atom HE	 HYP:101	  CHA2
psfgen) Warning: poorly guessed coordinate for atom HD1	 HYP:128	  CHA2
psfgen) Warning: poorly guessed coordinate for atom HB1	 HYP:128	  CHA2
psfgen) Warning: poorly guessed coordinate for atom HB2	 HYP:128	  CHA2
psfgen) Warning: poorly guessed coordinate for atom HG	 HYP:128	  CHA2
psfgen) Warning: poorly guessed coordinate for atom HE	 HYP:128	  CHA2
psfgen) Warning: poorly guessed coordinate for atom HB1	 HYP:131	  CHA2
psfgen) Warning: poorly guessed coordinate for atom HB2	 HYP:131	  CHA2
psfgen) Warning: poorly guessed coordinate for atom HE	 HYP:131	  CHA2
psfgen) Warning: poorly guessed coordinate for atom HD1	 HYP:137	  CHA2
psfgen) Warning: poorly guessed coordinate for atom HA	 HYP:137	  CHA2
psfgen) Warning: poorly guessed coordinate for atom HB1	 HYP:137	  CHA2
psfgen) Warning: poorly guessed coordinate for atom HB2	 HYP:137	  CHA2
psfgen) Warning: poorly guessed coordinate for atom HE	 HYP:137	  CHA2
psfgen) Warning: poorly guessed coordinate for atom HB1	 HYP:146	  CHA2
psfgen) Warning: poorly guessed coordinate for atom HB2	 HYP:146	  CHA2
psfgen) Warning: poorly guessed coordinate for atom HE	 HYP:146	  CHA2
psfgen) Warning: poorly guessed coordinate for atom HA	 HYP:152	  CHA2
psfgen) Warning: poorly guessed coordinate for atom HB1	 HYP:152	  CHA2
psfgen) Warning: poorly guessed coordinate for atom HB2	 HYP:152	  CHA2
psfgen) Warning: poorly guessed coordinate for atom HE	 HYP:152	  CHA2
psfgen) Warning: poorly guessed coordinate for atom HA	 HYP:173	  CHA2
psfgen) Warning: poorly guessed coordinate for atom HB1	 HYP:173	  CHA2
psfgen) Warning: poorly guessed coordinate for atom HB2	 HYP:173	  CHA2
psfgen) Warning: poorly guessed coordinate for atom HE	 HYP:173	  CHA2
psfgen) Warning: poorly guessed coordinate for atom HA	 HYP:182	  CHA2
psfgen) Warning: poorly guessed coordinate for atom HB1	 HYP:182	  CHA2
psfgen) Warning: poorly guessed coordinate for atom HB2	 HYP:182	  CHA2
psfgen) Warning: poorly guessed coordinate for atom HG	 HYP:182	  CHA2
psfgen) Warning: poorly guessed coordinate for atom HE	 HYP:182	  CHA2
psfgen) Warning: poorly guessed coordinate for atom HD1	 HYP:185	  CHA2
psfgen) Warning: poorly guessed coordinate for atom HB1	 HYP:185	  CHA2
psfgen) Warning: poorly guessed coordinate for atom HB2	 HYP:185	  CHA2
psfgen) Warning: poorly guessed coordinate for atom HG	 HYP:185	  CHA2
psfgen) Warning: poorly guessed coordinate for atom HE	 HYP:185	  CHA2
psfgen) Warning: poorly guessed coordinate for atom HA	 HYP:212	  CHA2
psfgen) Warning: poorly guessed coordinate for atom HB1	 HYP:212	  CHA2
psfgen) Warning: poorly guessed coordinate for atom HB2	 HYP:212	  CHA2
psfgen) Warning: poorly guessed coordinate for atom HE	 HYP:212	  CHA2
psfgen) Warning: poorly guessed coordinate for atom HB1	 HYP:215	  CHA2
psfgen) Warning: poorly guessed coordinate for atom HB2	 HYP:215	  CHA2
psfgen) Warning: poorly guessed coordinate for atom HE	 HYP:215	  CHA2
psfgen) Warning: poorly guessed coordinate for atom HA	 HYP:227	  CHA2
psfgen) Warning: poorly guessed coordinate for atom HB1	 HYP:227	  CHA2
psfgen) Warning: poorly guessed coordinate for atom HB2	 HYP:227	  CHA2
psfgen) Warning: poorly guessed coordinate for atom HG	 HYP:227	  CHA2
psfgen) Warning: poorly guessed coordinate for atom HE	 HYP:227	  CHA2
psfgen) Warning: poorly guessed coordinate for atom HB1	 HYP:233	  CHA2
psfgen) Warning: poorly guessed coordinate for atom HB2	 HYP:233	  CHA2
psfgen) Warning: poorly guessed coordinate for atom HE	 HYP:233	  CHA2
psfgen) Warning: poorly guessed coordinate for atom HA	 HYP:242	  CHA2
psfgen) Warning: poorly guessed coordinate for atom HB1	 HYP:242	  CHA2
psfgen) Warning: poorly guessed coordinate for atom HB2	 HYP:242	  CHA2
psfgen) Warning: poorly guessed coordinate for atom HG	 HYP:242	  CHA2
psfgen) Warning: poorly guessed coordinate for atom HE	 HYP:242	  CHA2
psfgen) Warning: poorly guessed coordinate for atom HD1	 HYP:248	  CHA2
psfgen) Warning: poorly guessed coordinate for atom HB1	 HYP:248	  CHA2
psfgen) Warning: poorly guessed coordinate for atom HB2	 HYP:248	  CHA2
psfgen) Warning: poorly guessed coordinate for atom HE	 HYP:248	  CHA2
psfgen) Warning: poorly guessed coordinate for atom HD1	 HYP:251	  CHA2
psfgen) Warning: poorly guessed coordinate for atom HB1	 HYP:251	  CHA2
psfgen) Warning: poorly guessed coordinate for atom HB2	 HYP:251	  CHA2
psfgen) Warning: poorly guessed coordinate for atom HG	 HYP:251	  CHA2
psfgen) Warning: poorly guessed coordinate for atom HE	 HYP:251	  CHA2
psfgen) Warning: poorly guessed coordinate for atom HB1	 HYP:266	  CHA2
psfgen) Warning: poorly guessed coordinate for atom HB2	 HYP:266	  CHA2
psfgen) Warning: poorly guessed coordinate for atom HE	 HYP:266	  CHA2
psfgen) Warning: poorly guessed coordinate for atom HD1	 HYP:275	  CHA2
psfgen) Warning: poorly guessed coordinate for atom HB1	 HYP:275	  CHA2
psfgen) Warning: poorly guessed coordinate for atom HB2	 HYP:275	  CHA2
psfgen) Warning: poorly guessed coordinate for atom HE	 HYP:275	  CHA2
psfgen) Warning: poorly guessed coordinate for atom HB1	 HYP:278	  CHA2
psfgen) Warning: poorly guessed coordinate for atom HB2	 HYP:278	  CHA2
psfgen) Warning: poorly guessed coordinate for atom HE	 HYP:278	  CHA2
psfgen) Warning: poorly guessed coordinate for atom HD1	 HYP:290	  CHA2
psfgen) Warning: poorly guessed coordinate for atom HB1	 HYP:290	  CHA2
psfgen) Warning: poorly guessed coordinate for atom HB2	 HYP:290	  CHA2
psfgen) Warning: poorly guessed coordinate for atom HG	 HYP:290	  CHA2
psfgen) Warning: poorly guessed coordinate for atom HE	 HYP:290	  CHA2
psfgen) Warning: poorly guessed coordinate for atom HA	 HYP:299	  CHA2
psfgen) Warning: poorly guessed coordinate for atom HB1	 HYP:299	  CHA2
psfgen) Warning: poorly guessed coordinate for atom HB2	 HYP:299	  CHA2
psfgen) Warning: poorly guessed coordinate for atom HE	 HYP:299	  CHA2
psfgen) Warning: poorly guessed coordinate for atom HB1	 HYP:314	  CHA2
psfgen) Warning: poorly guessed coordinate for atom HB2	 HYP:314	  CHA2
psfgen) Warning: poorly guessed coordinate for atom HG	 HYP:314	  CHA2
psfgen) Warning: poorly guessed coordinate for atom HE	 HYP:314	  CHA2
psfgen) Warning: poorly guessed coordinate for atom HB1	 HYP:320	  CHA2
psfgen) Warning: poorly guessed coordinate for atom HB2	 HYP:320	  CHA2
psfgen) Warning: poorly guessed coordinate for atom HG	 HYP:320	  CHA2
psfgen) Warning: poorly guessed coordinate for atom HE	 HYP:320	  CHA2
psfgen) Warning: poorly guessed coordinate for atom HD1	 HYP:329	  CHA2
psfgen) Warning: poorly guessed coordinate for atom HB1	 HYP:329	  CHA2
psfgen) Warning: poorly guessed coordinate for atom HB2	 HYP:329	  CHA2
psfgen) Warning: poorly guessed coordinate for atom HG	 HYP:329	  CHA2
psfgen) Warning: poorly guessed coordinate for atom HE	 HYP:329	  CHA2
psfgen) Warning: poorly guessed coordinate for atom HD1	 HYP:335	  CHA2
psfgen) Warning: poorly guessed coordinate for atom HB1	 HYP:335	  CHA2
psfgen) Warning: poorly guessed coordinate for atom HB2	 HYP:335	  CHA2
psfgen) Warning: poorly guessed coordinate for atom HE	 HYP:335	  CHA2
psfgen) Warning: poorly guessed coordinate for atom HB1	 HYP:353	  CHA2
psfgen) Warning: poorly guessed coordinate for atom HB2	 HYP:353	  CHA2
psfgen) Warning: poorly guessed coordinate for atom HE	 HYP:353	  CHA2
psfgen) Warning: poorly guessed coordinate for atom HD1	 HYP:362	  CHA2
psfgen) Warning: poorly guessed coordinate for atom HB1	 HYP:362	  CHA2
psfgen) Warning: poorly guessed coordinate for atom HB2	 HYP:362	  CHA2
psfgen) Warning: poorly guessed coordinate for atom HE	 HYP:362	  CHA2
psfgen) Warning: poorly guessed coordinate for atom HB1	 HYP:368	  CHA2
psfgen) Warning: poorly guessed coordinate for atom HB2	 HYP:368	  CHA2
psfgen) Warning: poorly guessed coordinate for atom HE	 HYP:368	  CHA2
psfgen) Warning: poorly guessed coordinate for atom HB1	 HYP:374	  CHA2
psfgen) Warning: poorly guessed coordinate for atom HB2	 HYP:374	  CHA2
psfgen) Warning: poorly guessed coordinate for atom HG	 HYP:374	  CHA2
psfgen) Warning: poorly guessed coordinate for atom HE	 HYP:374	  CHA2
psfgen) Warning: poorly guessed coordinate for atom HA	 HYP:383	  CHA2
psfgen) Warning: poorly guessed coordinate for atom HB1	 HYP:383	  CHA2
psfgen) Warning: poorly guessed coordinate for atom HB2	 HYP:383	  CHA2
psfgen) Warning: poorly guessed coordinate for atom HG	 HYP:383	  CHA2
psfgen) Warning: poorly guessed coordinate for atom HE	 HYP:383	  CHA2
psfgen) Warning: poorly guessed coordinate for atom HB1	 HYP:386	  CHA2
psfgen) Warning: poorly guessed coordinate for atom HB2	 HYP:386	  CHA2
psfgen) Warning: poorly guessed coordinate for atom HE	 HYP:386	  CHA2
psfgen) Warning: poorly guessed coordinate for atom HA	 HYP:395	  CHA2
psfgen) Warning: poorly guessed coordinate for atom HB1	 HYP:395	  CHA2
psfgen) Warning: poorly guessed coordinate for atom HB2	 HYP:395	  CHA2
psfgen) Warning: poorly guessed coordinate for atom HE	 HYP:395	  CHA2
psfgen) Warning: poorly guessed coordinate for atom HA	 HYP:404	  CHA2
psfgen) Warning: poorly guessed coordinate for atom HB1	 HYP:404	  CHA2
psfgen) Warning: poorly guessed coordinate for atom HB2	 HYP:404	  CHA2
psfgen) Warning: poorly guessed coordinate for atom HE	 HYP:404	  CHA2
psfgen) Warning: poorly guessed coordinate for atom HB1	 HYP:410	  CHA2
psfgen) Warning: poorly guessed coordinate for atom HB2	 HYP:410	  CHA2
psfgen) Warning: poorly guessed coordinate for atom HG	 HYP:410	  CHA2
psfgen) Warning: poorly guessed coordinate for atom HE	 HYP:410	  CHA2
psfgen) Warning: poorly guessed coordinate for atom HD1	 HYP:422	  CHA2
psfgen) Warning: poorly guessed coordinate for atom HA	 HYP:422	  CHA2
psfgen) Warning: poorly guessed coordinate for atom HB1	 HYP:422	  CHA2
psfgen) Warning: poorly guessed coordinate for atom HB2	 HYP:422	  CHA2
psfgen) Warning: poorly guessed coordinate for atom HG	 HYP:422	  CHA2
psfgen) Warning: poorly guessed coordinate for atom HE	 HYP:422	  CHA2
psfgen) Warning: poorly guessed coordinate for atom HB1	 HYP:431	  CHA2
psfgen) Warning: poorly guessed coordinate for atom HB2	 HYP:431	  CHA2
psfgen) Warning: poorly guessed coordinate for atom HE	 HYP:431	  CHA2
psfgen) Warning: poorly guessed coordinate for atom HD1	 HYP:440	  CHA2
psfgen) Warning: poorly guessed coordinate for atom HB1	 HYP:440	  CHA2
psfgen) Warning: poorly guessed coordinate for atom HB2	 HYP:440	  CHA2
psfgen) Warning: poorly guessed coordinate for atom HE	 HYP:440	  CHA2
psfgen) Warning: poorly guessed coordinate for atom HD1	 HYP:443	  CHA2
psfgen) Warning: poorly guessed coordinate for atom HB1	 HYP:443	  CHA2
psfgen) Warning: poorly guessed coordinate for atom HB2	 HYP:443	  CHA2
psfgen) Warning: poorly guessed coordinate for atom HG	 HYP:443	  CHA2
psfgen) Warning: poorly guessed coordinate for atom HE	 HYP:443	  CHA2
psfgen) Warning: poorly guessed coordinate for atom HA	 HYP:461	  CHA2
psfgen) Warning: poorly guessed coordinate for atom HB1	 HYP:461	  CHA2
psfgen) Warning: poorly guessed coordinate for atom HB2	 HYP:461	  CHA2
psfgen) Warning: poorly guessed coordinate for atom HE	 HYP:461	  CHA2
psfgen) Warning: poorly guessed coordinate for atom HB1	 HYP:479	  CHA2
psfgen) Warning: poorly guessed coordinate for atom HB2	 HYP:479	  CHA2
psfgen) Warning: poorly guessed coordinate for atom HG	 HYP:479	  CHA2
psfgen) Warning: poorly guessed coordinate for atom HE	 HYP:479	  CHA2
psfgen) Warning: poorly guessed coordinate for atom HD1	 HYP:485	  CHA2
psfgen) Warning: poorly guessed coordinate for atom HB1	 HYP:485	  CHA2
psfgen) Warning: poorly guessed coordinate for atom HB2	 HYP:485	  CHA2
psfgen) Warning: poorly guessed coordinate for atom HE	 HYP:485	  CHA2
psfgen) Warning: poorly guessed coordinate for atom HB1	 HYP:491	  CHA2
psfgen) Warning: poorly guessed coordinate for atom HB2	 HYP:491	  CHA2
psfgen) Warning: poorly guessed coordinate for atom HE	 HYP:491	  CHA2
psfgen) Warning: poorly guessed coordinate for atom HB1	 HYP:497	  CHA2
psfgen) Warning: poorly guessed coordinate for atom HB2	 HYP:497	  CHA2
psfgen) Warning: poorly guessed coordinate for atom HG	 HYP:497	  CHA2
psfgen) Warning: poorly guessed coordinate for atom HE	 HYP:497	  CHA2
psfgen) Warning: poorly guessed coordinate for atom HB1	 HYP:503	  CHA2
psfgen) Warning: poorly guessed coordinate for atom HB2	 HYP:503	  CHA2
psfgen) Warning: poorly guessed coordinate for atom HG	 HYP:503	  CHA2
psfgen) Warning: poorly guessed coordinate for atom HE	 HYP:503	  CHA2
psfgen) Warning: poorly guessed coordinate for atom HD1	 HYP:509	  CHA2
psfgen) Warning: poorly guessed coordinate for atom HB1	 HYP:509	  CHA2
psfgen) Warning: poorly guessed coordinate for atom HB2	 HYP:509	  CHA2
psfgen) Warning: poorly guessed coordinate for atom HE	 HYP:509	  CHA2
psfgen) Warning: poorly guessed coordinate for atom HD1	 HYP:521	  CHA2
psfgen) Warning: poorly guessed coordinate for atom HB1	 HYP:521	  CHA2
psfgen) Warning: poorly guessed coordinate for atom HB2	 HYP:521	  CHA2
psfgen) Warning: poorly guessed coordinate for atom HE	 HYP:521	  CHA2
psfgen) Warning: poorly guessed coordinate for atom HB1	 HYP:530	  CHA2
psfgen) Warning: poorly guessed coordinate for atom HB2	 HYP:530	  CHA2
psfgen) Warning: poorly guessed coordinate for atom HE	 HYP:530	  CHA2
psfgen) Warning: poorly guessed coordinate for atom HB1	 HYP:542	  CHA2
psfgen) Warning: poorly guessed coordinate for atom HB2	 HYP:542	  CHA2
psfgen) Warning: poorly guessed coordinate for atom HG	 HYP:542	  CHA2
psfgen) Warning: poorly guessed coordinate for atom HE	 HYP:542	  CHA2
psfgen) Warning: poorly guessed coordinate for atom HD1	 HYP:554	  CHA2
psfgen) Warning: poorly guessed coordinate for atom HB1	 HYP:554	  CHA2
psfgen) Warning: poorly guessed coordinate for atom HB2	 HYP:554	  CHA2
psfgen) Warning: poorly guessed coordinate for atom HE	 HYP:554	  CHA2
psfgen) Warning: poorly guessed coordinate for atom HD1	 HYP:557	  CHA2
psfgen) Warning: poorly guessed coordinate for atom HB1	 HYP:557	  CHA2
psfgen) Warning: poorly guessed coordinate for atom HB2	 HYP:557	  CHA2
psfgen) Warning: poorly guessed coordinate for atom HE	 HYP:557	  CHA2
psfgen) Warning: poorly guessed coordinate for atom HD1	 HYP:563	  CHA2
psfgen) Warning: poorly guessed coordinate for atom HA	 HYP:563	  CHA2
psfgen) Warning: poorly guessed coordinate for atom HB1	 HYP:563	  CHA2
psfgen) Warning: poorly guessed coordinate for atom HB2	 HYP:563	  CHA2
psfgen) Warning: poorly guessed coordinate for atom HE	 HYP:563	  CHA2
psfgen) Warning: poorly guessed coordinate for atom HD1	 HYP:569	  CHA2
psfgen) Warning: poorly guessed coordinate for atom HA	 HYP:569	  CHA2
psfgen) Warning: poorly guessed coordinate for atom HB1	 HYP:569	  CHA2
psfgen) Warning: poorly guessed coordinate for atom HB2	 HYP:569	  CHA2
psfgen) Warning: poorly guessed coordinate for atom HG	 HYP:569	  CHA2
psfgen) Warning: poorly guessed coordinate for atom HE	 HYP:569	  CHA2
psfgen) Warning: poorly guessed coordinate for atom HB1	 HYP:578	  CHA2
psfgen) Warning: poorly guessed coordinate for atom HB2	 HYP:578	  CHA2
psfgen) Warning: poorly guessed coordinate for atom HE	 HYP:578	  CHA2
psfgen) Warning: poorly guessed coordinate for atom HD1	 HYP:596	  CHA2
psfgen) Warning: poorly guessed coordinate for atom HA	 HYP:596	  CHA2
psfgen) Warning: poorly guessed coordinate for atom HB1	 HYP:596	  CHA2
psfgen) Warning: poorly guessed coordinate for atom HB2	 HYP:596	  CHA2
psfgen) Warning: poorly guessed coordinate for atom HE	 HYP:596	  CHA2
psfgen) Warning: poorly guessed coordinate for atom HD1	 HYP:611	  CHA2
psfgen) Warning: poorly guessed coordinate for atom HB1	 HYP:611	  CHA2
psfgen) Warning: poorly guessed coordinate for atom HB2	 HYP:611	  CHA2
psfgen) Warning: poorly guessed coordinate for atom HE	 HYP:611	  CHA2
psfgen) Warning: poorly guessed coordinate for atom HA	 HYP:617	  CHA2
psfgen) Warning: poorly guessed coordinate for atom HB1	 HYP:617	  CHA2
psfgen) Warning: poorly guessed coordinate for atom HB2	 HYP:617	  CHA2
psfgen) Warning: poorly guessed coordinate for atom HE	 HYP:617	  CHA2
psfgen) Warning: poorly guessed coordinate for atom HB1	 HYP:638	  CHA2
psfgen) Warning: poorly guessed coordinate for atom HB2	 HYP:638	  CHA2
psfgen) Warning: poorly guessed coordinate for atom HE	 HYP:638	  CHA2
psfgen) Warning: poorly guessed coordinate for atom HA	 HYP:644	  CHA2
psfgen) Warning: poorly guessed coordinate for atom HB1	 HYP:644	  CHA2
psfgen) Warning: poorly guessed coordinate for atom HB2	 HYP:644	  CHA2
psfgen) Warning: poorly guessed coordinate for atom HG	 HYP:644	  CHA2
psfgen) Warning: poorly guessed coordinate for atom HE	 HYP:644	  CHA2
psfgen) Warning: poorly guessed coordinate for atom HD1	 HYP:647	  CHA2
psfgen) Warning: poorly guessed coordinate for atom HA	 HYP:647	  CHA2
psfgen) Warning: poorly guessed coordinate for atom HB1	 HYP:647	  CHA2
psfgen) Warning: poorly guessed coordinate for atom HB2	 HYP:647	  CHA2
psfgen) Warning: poorly guessed coordinate for atom HG	 HYP:647	  CHA2
psfgen) Warning: poorly guessed coordinate for atom HE	 HYP:647	  CHA2
psfgen) Warning: poorly guessed coordinate for atom HA	 HYP:656	  CHA2
psfgen) Warning: poorly guessed coordinate for atom HB1	 HYP:656	  CHA2
psfgen) Warning: poorly guessed coordinate for atom HB2	 HYP:656	  CHA2
psfgen) Warning: poorly guessed coordinate for atom HG	 HYP:656	  CHA2
psfgen) Warning: poorly guessed coordinate for atom HE	 HYP:656	  CHA2
psfgen) Warning: poorly guessed coordinate for atom HB1	 HYP:662	  CHA2
psfgen) Warning: poorly guessed coordinate for atom HB2	 HYP:662	  CHA2
psfgen) Warning: poorly guessed coordinate for atom HE	 HYP:662	  CHA2
psfgen) Warning: poorly guessed coordinate for atom HB1	 HYP:680	  CHA2
psfgen) Warning: poorly guessed coordinate for atom HB2	 HYP:680	  CHA2
psfgen) Warning: poorly guessed coordinate for atom HE	 HYP:680	  CHA2
psfgen) Warning: poorly guessed coordinate for atom HB1	 HYP:689	  CHA2
psfgen) Warning: poorly guessed coordinate for atom HB2	 HYP:689	  CHA2
psfgen) Warning: poorly guessed coordinate for atom HE	 HYP:689	  CHA2
psfgen) Warning: poorly guessed coordinate for atom HD1	 HYP:698	  CHA2
psfgen) Warning: poorly guessed coordinate for atom HB1	 HYP:698	  CHA2
psfgen) Warning: poorly guessed coordinate for atom HB2	 HYP:698	  CHA2
psfgen) Warning: poorly guessed coordinate for atom HG	 HYP:698	  CHA2
psfgen) Warning: poorly guessed coordinate for atom HE	 HYP:698	  CHA2
psfgen) Warning: poorly guessed coordinate for atom HD1	 HYP:710	  CHA2
psfgen) Warning: poorly guessed coordinate for atom HA	 HYP:710	  CHA2
psfgen) Warning: poorly guessed coordinate for atom HB1	 HYP:710	  CHA2
psfgen) Warning: poorly guessed coordinate for atom HB2	 HYP:710	  CHA2
psfgen) Warning: poorly guessed coordinate for atom HG	 HYP:710	  CHA2
psfgen) Warning: poorly guessed coordinate for atom HE	 HYP:710	  CHA2
psfgen) Warning: poorly guessed coordinate for atom HD1	 HYP:716	  CHA2
psfgen) Warning: poorly guessed coordinate for atom HB1	 HYP:716	  CHA2
psfgen) Warning: poorly guessed coordinate for atom HB2	 HYP:716	  CHA2
psfgen) Warning: poorly guessed coordinate for atom HE	 HYP:716	  CHA2
psfgen) Warning: poorly guessed coordinate for atom HB1	 HYP:725	  CHA2
psfgen) Warning: poorly guessed coordinate for atom HB2	 HYP:725	  CHA2
psfgen) Warning: poorly guessed coordinate for atom HE	 HYP:725	  CHA2
psfgen) Warning: poorly guessed coordinate for atom HA	 HYP:734	  CHA2
psfgen) Warning: poorly guessed coordinate for atom HB1	 HYP:734	  CHA2
psfgen) Warning: poorly guessed coordinate for atom HB2	 HYP:734	  CHA2
psfgen) Warning: poorly guessed coordinate for atom HE	 HYP:734	  CHA2
psfgen) Warning: poorly guessed coordinate for atom HA	 HYP:737	  CHA2
psfgen) Warning: poorly guessed coordinate for atom HB1	 HYP:737	  CHA2
psfgen) Warning: poorly guessed coordinate for atom HB2	 HYP:737	  CHA2
psfgen) Warning: poorly guessed coordinate for atom HE	 HYP:737	  CHA2
psfgen) Warning: poorly guessed coordinate for atom HB1	 HYP:758	  CHA2
psfgen) Warning: poorly guessed coordinate for atom HB2	 HYP:758	  CHA2
psfgen) Warning: poorly guessed coordinate for atom HG	 HYP:758	  CHA2
psfgen) Warning: poorly guessed coordinate for atom HE	 HYP:758	  CHA2
psfgen) Warning: poorly guessed coordinate for atom HB1	 HYP:767	  CHA2
psfgen) Warning: poorly guessed coordinate for atom HB2	 HYP:767	  CHA2
psfgen) Warning: poorly guessed coordinate for atom HE	 HYP:767	  CHA2
psfgen) Warning: poorly guessed coordinate for atom HD1	 HYP:776	  CHA2
psfgen) Warning: poorly guessed coordinate for atom HB1	 HYP:776	  CHA2
psfgen) Warning: poorly guessed coordinate for atom HB2	 HYP:776	  CHA2
psfgen) Warning: poorly guessed coordinate for atom HE	 HYP:776	  CHA2
psfgen) Warning: poorly guessed coordinate for atom HA	 HYP:785	  CHA2
psfgen) Warning: poorly guessed coordinate for atom HB1	 HYP:785	  CHA2
psfgen) Warning: poorly guessed coordinate for atom HB2	 HYP:785	  CHA2
psfgen) Warning: poorly guessed coordinate for atom HG	 HYP:785	  CHA2
psfgen) Warning: poorly guessed coordinate for atom HE	 HYP:785	  CHA2
psfgen) Warning: poorly guessed coordinate for atom HB1	 HYP:803	  CHA2
psfgen) Warning: poorly guessed coordinate for atom HB2	 HYP:803	  CHA2
psfgen) Warning: poorly guessed coordinate for atom HE	 HYP:803	  CHA2
psfgen) Warning: poorly guessed coordinate for atom HD1	 HYP:812	  CHA2
psfgen) Warning: poorly guessed coordinate for atom HB1	 HYP:812	  CHA2
psfgen) Warning: poorly guessed coordinate for atom HB2	 HYP:812	  CHA2
psfgen) Warning: poorly guessed coordinate for atom HE	 HYP:812	  CHA2
psfgen) Warning: poorly guessed coordinate for atom HB1	 HYP:815	  CHA2
psfgen) Warning: poorly guessed coordinate for atom HB2	 HYP:815	  CHA2
psfgen) Warning: poorly guessed coordinate for atom HE	 HYP:815	  CHA2
psfgen) Warning: poorly guessed coordinate for atom HD1	 HYP:821	  CHA2
psfgen) Warning: poorly guessed coordinate for atom HA	 HYP:821	  CHA2
psfgen) Warning: poorly guessed coordinate for atom HB1	 HYP:821	  CHA2
psfgen) Warning: poorly guessed coordinate for atom HB2	 HYP:821	  CHA2
psfgen) Warning: poorly guessed coordinate for atom HE	 HYP:821	  CHA2
psfgen) Warning: poorly guessed coordinate for atom HB1	 HYP:836	  CHA2
psfgen) Warning: poorly guessed coordinate for atom HB2	 HYP:836	  CHA2
psfgen) Warning: poorly guessed coordinate for atom HE	 HYP:836	  CHA2
psfgen) Warning: poorly guessed coordinate for atom HB1	 HYP:842	  CHA2
psfgen) Warning: poorly guessed coordinate for atom HB2	 HYP:842	  CHA2
psfgen) Warning: poorly guessed coordinate for atom HG	 HYP:842	  CHA2
psfgen) Warning: poorly guessed coordinate for atom HE	 HYP:842	  CHA2
psfgen) Warning: poorly guessed coordinate for atom HB1	 HYP:848	  CHA2
psfgen) Warning: poorly guessed coordinate for atom HB2	 HYP:848	  CHA2
psfgen) Warning: poorly guessed coordinate for atom HE	 HYP:848	  CHA2
psfgen) Warning: poorly guessed coordinate for atom HA	 HYP:857	  CHA2
psfgen) Warning: poorly guessed coordinate for atom HB1	 HYP:857	  CHA2
psfgen) Warning: poorly guessed coordinate for atom HB2	 HYP:857	  CHA2
psfgen) Warning: poorly guessed coordinate for atom HE	 HYP:857	  CHA2
psfgen) Warning: poorly guessed coordinate for atom HD1	 HYP:863	  CHA2
psfgen) Warning: poorly guessed coordinate for atom HB1	 HYP:863	  CHA2
psfgen) Warning: poorly guessed coordinate for atom HB2	 HYP:863	  CHA2
psfgen) Warning: poorly guessed coordinate for atom HE	 HYP:863	  CHA2
psfgen) Warning: poorly guessed coordinate for atom HD1	 HYP:884	  CHA2
psfgen) Warning: poorly guessed coordinate for atom HB1	 HYP:884	  CHA2
psfgen) Warning: poorly guessed coordinate for atom HB2	 HYP:884	  CHA2
psfgen) Warning: poorly guessed coordinate for atom HE	 HYP:884	  CHA2
psfgen) Warning: poorly guessed coordinate for atom HD1	 HYP:887	  CHA2
psfgen) Warning: poorly guessed coordinate for atom HB1	 HYP:887	  CHA2
psfgen) Warning: poorly guessed coordinate for atom HB2	 HYP:887	  CHA2
psfgen) Warning: poorly guessed coordinate for atom HG	 HYP:887	  CHA2
psfgen) Warning: poorly guessed coordinate for atom HE	 HYP:887	  CHA2
psfgen) Warning: poorly guessed coordinate for atom HB1	 HYP:890	  CHA2
psfgen) Warning: poorly guessed coordinate for atom HB2	 HYP:890	  CHA2
psfgen) Warning: poorly guessed coordinate for atom HE	 HYP:890	  CHA2
psfgen) Warning: poorly guessed coordinate for atom HA	 HYP:959	  CHA2
psfgen) Warning: poorly guessed coordinate for atom HB1	 HYP:959	  CHA2
psfgen) Warning: poorly guessed coordinate for atom HB2	 HYP:959	  CHA2
psfgen) Warning: poorly guessed coordinate for atom HE	 HYP:959	  CHA2
psfgen) Warning: poorly guessed coordinate for atom HA	 HYP:962	  CHA2
psfgen) Warning: poorly guessed coordinate for atom HB1	 HYP:962	  CHA2
psfgen) Warning: poorly guessed coordinate for atom HB2	 HYP:962	  CHA2
psfgen) Warning: poorly guessed coordinate for atom HE	 HYP:962	  CHA2
psfgen) Warning: poorly guessed coordinate for atom HA	 HYP:965	  CHA2
psfgen) Warning: poorly guessed coordinate for atom HB1	 HYP:965	  CHA2
psfgen) Warning: poorly guessed coordinate for atom HB2	 HYP:965	  CHA2
psfgen) Warning: poorly guessed coordinate for atom HE	 HYP:965	  CHA2
psfgen) Warning: poorly guessed coordinate for atom HB1	 HYP:983	  CHA2
psfgen) Warning: poorly guessed coordinate for atom HB2	 HYP:983	  CHA2
psfgen) Warning: poorly guessed coordinate for atom HE	 HYP:983	  CHA2
psfgen) Warning: poorly guessed coordinate for atom HA	 HYP:998	  CHA2
psfgen) Warning: poorly guessed coordinate for atom HB1	 HYP:998	  CHA2
psfgen) Warning: poorly guessed coordinate for atom HB2	 HYP:998	  CHA2
psfgen) Warning: poorly guessed coordinate for atom HE	 HYP:998	  CHA2
psfgen) Warning: poorly guessed coordinate for atom HA	 HYP:1004	  CHA2
psfgen) Warning: poorly guessed coordinate for atom HB1	 HYP:1004	  CHA2
psfgen) Warning: poorly guessed coordinate for atom HB2	 HYP:1004	  CHA2
psfgen) Warning: poorly guessed coordinate for atom HG	 HYP:1004	  CHA2
psfgen) Warning: poorly guessed coordinate for atom HE	 HYP:1004	  CHA2
psfgen) Warning: poorly guessed coordinate for atom HA	 HYP:1019	  CHA2
psfgen) Warning: poorly guessed coordinate for atom HB1	 HYP:1019	  CHA2
psfgen) Warning: poorly guessed coordinate for atom HB2	 HYP:1019	  CHA2
psfgen) Warning: poorly guessed coordinate for atom HE	 HYP:1019	  CHA2
psfgen) Warning: poorly guessed coordinate for atom HA	 HYP:1022	  CHA2
psfgen) Warning: poorly guessed coordinate for atom HB1	 HYP:1022	  CHA2
psfgen) Warning: poorly guessed coordinate for atom HB2	 HYP:1022	  CHA2
psfgen) Warning: poorly guessed coordinate for atom HG	 HYP:1022	  CHA2
psfgen) Warning: poorly guessed coordinate for atom HE	 HYP:1022	  CHA2
psfgen) Warning: poorly guessed coordinate for atom HB1	 HYP:1025	  CHA2
psfgen) Warning: poorly guessed coordinate for atom HB2	 HYP:1025	  CHA2
psfgen) Warning: poorly guessed coordinate for atom HE	 HYP:1025	  CHA2
psfgen) Warning: poorly guessed coordinate for atom HB1	 HYP:1028	  CHA2
psfgen) Warning: poorly guessed coordinate for atom HB2	 HYP:1028	  CHA2
psfgen) Warning: poorly guessed coordinate for atom HE	 HYP:1028	  CHA2
psfgen) Warning: poorly guessed coordinate for atom HB1	 HYP:1031	  CHA2
psfgen) Warning: poorly guessed coordinate for atom HB2	 HYP:1031	  CHA2
psfgen) Warning: poorly guessed coordinate for atom HE	 HYP:1031	  CHA2
psfgen) Warning: poorly guessed coordinate for atom OT1	 ALA:1057	  CHA2
psfgen) Warning: poorly guessed coordinate for atom OT2	 ALA:1057	  CHA2
psfgen) Warning: poorly guessed coordinate for atom HT1	 GLN:1	  CHA3
psfgen) Warning: poorly guessed coordinate for atom HT2	 GLN:1	  CHA3
psfgen) Warning: poorly guessed coordinate for atom HT3	 GLN:1	  CHA3
psfgen) Warning: poorly guessed coordinate for atom HB1	 HYP:29	  CHA3
psfgen) Warning: poorly guessed coordinate for atom HB2	 HYP:29	  CHA3
psfgen) Warning: poorly guessed coordinate for atom HE	 HYP:29	  CHA3
psfgen) Warning: poorly guessed coordinate for atom HA	 HYP:32	  CHA3
psfgen) Warning: poorly guessed coordinate for atom HB1	 HYP:32	  CHA3
psfgen) Warning: poorly guessed coordinate for atom HB2	 HYP:32	  CHA3
psfgen) Warning: poorly guessed coordinate for atom HE	 HYP:32	  CHA3
psfgen) Warning: poorly guessed coordinate for atom HB1	 HYP:35	  CHA3
psfgen) Warning: poorly guessed coordinate for atom HB2	 HYP:35	  CHA3
psfgen) Warning: poorly guessed coordinate for atom HG	 HYP:35	  CHA3
psfgen) Warning: poorly guessed coordinate for atom HE	 HYP:35	  CHA3
psfgen) Warning: poorly guessed coordinate for atom HD1	 HYP:44	  CHA3
psfgen) Warning: poorly guessed coordinate for atom HA	 HYP:44	  CHA3
psfgen) Warning: poorly guessed coordinate for atom HB1	 HYP:44	  CHA3
psfgen) Warning: poorly guessed coordinate for atom HB2	 HYP:44	  CHA3
psfgen) Warning: poorly guessed coordinate for atom HE	 HYP:44	  CHA3
psfgen) Warning: poorly guessed coordinate for atom HD1	 HYP:47	  CHA3
psfgen) Warning: poorly guessed coordinate for atom HA	 HYP:47	  CHA3
psfgen) Warning: poorly guessed coordinate for atom HB1	 HYP:47	  CHA3
psfgen) Warning: poorly guessed coordinate for atom HB2	 HYP:47	  CHA3
psfgen) Warning: poorly guessed coordinate for atom HE	 HYP:47	  CHA3
psfgen) Warning: poorly guessed coordinate for atom HA	 HYP:50	  CHA3
psfgen) Warning: poorly guessed coordinate for atom HB1	 HYP:50	  CHA3
psfgen) Warning: poorly guessed coordinate for atom HB2	 HYP:50	  CHA3
psfgen) Warning: poorly guessed coordinate for atom HE	 HYP:50	  CHA3
psfgen) Warning: poorly guessed coordinate for atom HD1	 HYP:65	  CHA3
psfgen) Warning: poorly guessed coordinate for atom HB1	 HYP:65	  CHA3
psfgen) Warning: poorly guessed coordinate for atom HB2	 HYP:65	  CHA3
psfgen) Warning: poorly guessed coordinate for atom HE	 HYP:65	  CHA3
psfgen) Warning: poorly guessed coordinate for atom HD1	 HYP:80	  CHA3
psfgen) Warning: poorly guessed coordinate for atom HA	 HYP:80	  CHA3
psfgen) Warning: poorly guessed coordinate for atom HB1	 HYP:80	  CHA3
psfgen) Warning: poorly guessed coordinate for atom HB2	 HYP:80	  CHA3
psfgen) Warning: poorly guessed coordinate for atom HG	 HYP:80	  CHA3
psfgen) Warning: poorly guessed coordinate for atom HE	 HYP:80	  CHA3
psfgen) Warning: poorly guessed coordinate for atom HA	 HYP:86	  CHA3
psfgen) Warning: poorly guessed coordinate for atom HB1	 HYP:86	  CHA3
psfgen) Warning: poorly guessed coordinate for atom HB2	 HYP:86	  CHA3
psfgen) Warning: poorly guessed coordinate for atom HE	 HYP:86	  CHA3
psfgen) Warning: poorly guessed coordinate for atom HD1	 HYP:95	  CHA3
psfgen) Warning: poorly guessed coordinate for atom HB1	 HYP:95	  CHA3
psfgen) Warning: poorly guessed coordinate for atom HB2	 HYP:95	  CHA3
psfgen) Warning: poorly guessed coordinate for atom HG	 HYP:95	  CHA3
psfgen) Warning: poorly guessed coordinate for atom HE	 HYP:95	  CHA3
psfgen) Warning: poorly guessed coordinate for atom HD1	 HYP:101	  CHA3
psfgen) Warning: poorly guessed coordinate for atom HA	 HYP:101	  CHA3
psfgen) Warning: poorly guessed coordinate for atom HB1	 HYP:101	  CHA3
psfgen) Warning: poorly guessed coordinate for atom HB2	 HYP:101	  CHA3
psfgen) Warning: poorly guessed coordinate for atom HE	 HYP:101	  CHA3
psfgen) Warning: poorly guessed coordinate for atom HD1	 HYP:128	  CHA3
psfgen) Warning: poorly guessed coordinate for atom HB1	 HYP:128	  CHA3
psfgen) Warning: poorly guessed coordinate for atom HB2	 HYP:128	  CHA3
psfgen) Warning: poorly guessed coordinate for atom HG	 HYP:128	  CHA3
psfgen) Warning: poorly guessed coordinate for atom HE	 HYP:128	  CHA3
psfgen) Warning: poorly guessed coordinate for atom HB1	 HYP:131	  CHA3
psfgen) Warning: poorly guessed coordinate for atom HB2	 HYP:131	  CHA3
psfgen) Warning: poorly guessed coordinate for atom HE	 HYP:131	  CHA3
psfgen) Warning: poorly guessed coordinate for atom HD1	 HYP:137	  CHA3
psfgen) Warning: poorly guessed coordinate for atom HA	 HYP:137	  CHA3
psfgen) Warning: poorly guessed coordinate for atom HB1	 HYP:137	  CHA3
psfgen) Warning: poorly guessed coordinate for atom HB2	 HYP:137	  CHA3
psfgen) Warning: poorly guessed coordinate for atom HE	 HYP:137	  CHA3
psfgen) Warning: poorly guessed coordinate for atom HB1	 HYP:146	  CHA3
psfgen) Warning: poorly guessed coordinate for atom HB2	 HYP:146	  CHA3
psfgen) Warning: poorly guessed coordinate for atom HE	 HYP:146	  CHA3
psfgen) Warning: poorly guessed coordinate for atom HA	 HYP:152	  CHA3
psfgen) Warning: poorly guessed coordinate for atom HB1	 HYP:152	  CHA3
psfgen) Warning: poorly guessed coordinate for atom HB2	 HYP:152	  CHA3
psfgen) Warning: poorly guessed coordinate for atom HE	 HYP:152	  CHA3
psfgen) Warning: poorly guessed coordinate for atom HA	 HYP:173	  CHA3
psfgen) Warning: poorly guessed coordinate for atom HB1	 HYP:173	  CHA3
psfgen) Warning: poorly guessed coordinate for atom HB2	 HYP:173	  CHA3
psfgen) Warning: poorly guessed coordinate for atom HE	 HYP:173	  CHA3
psfgen) Warning: poorly guessed coordinate for atom HA	 HYP:182	  CHA3
psfgen) Warning: poorly guessed coordinate for atom HB1	 HYP:182	  CHA3
psfgen) Warning: poorly guessed coordinate for atom HB2	 HYP:182	  CHA3
psfgen) Warning: poorly guessed coordinate for atom HG	 HYP:182	  CHA3
psfgen) Warning: poorly guessed coordinate for atom HE	 HYP:182	  CHA3
psfgen) Warning: poorly guessed coordinate for atom HD1	 HYP:185	  CHA3
psfgen) Warning: poorly guessed coordinate for atom HB1	 HYP:185	  CHA3
psfgen) Warning: poorly guessed coordinate for atom HB2	 HYP:185	  CHA3
psfgen) Warning: poorly guessed coordinate for atom HG	 HYP:185	  CHA3
psfgen) Warning: poorly guessed coordinate for atom HE	 HYP:185	  CHA3
psfgen) Warning: poorly guessed coordinate for atom HA	 HYP:212	  CHA3
psfgen) Warning: poorly guessed coordinate for atom HB1	 HYP:212	  CHA3
psfgen) Warning: poorly guessed coordinate for atom HB2	 HYP:212	  CHA3
psfgen) Warning: poorly guessed coordinate for atom HE	 HYP:212	  CHA3
psfgen) Warning: poorly guessed coordinate for atom HB1	 HYP:215	  CHA3
psfgen) Warning: poorly guessed coordinate for atom HB2	 HYP:215	  CHA3
psfgen) Warning: poorly guessed coordinate for atom HE	 HYP:215	  CHA3
psfgen) Warning: poorly guessed coordinate for atom HA	 HYP:227	  CHA3
psfgen) Warning: poorly guessed coordinate for atom HB1	 HYP:227	  CHA3
psfgen) Warning: poorly guessed coordinate for atom HB2	 HYP:227	  CHA3
psfgen) Warning: poorly guessed coordinate for atom HG	 HYP:227	  CHA3
psfgen) Warning: poorly guessed coordinate for atom HE	 HYP:227	  CHA3
psfgen) Warning: poorly guessed coordinate for atom HB1	 HYP:233	  CHA3
psfgen) Warning: poorly guessed coordinate for atom HB2	 HYP:233	  CHA3
psfgen) Warning: poorly guessed coordinate for atom HE	 HYP:233	  CHA3
psfgen) Warning: poorly guessed coordinate for atom HA	 HYP:242	  CHA3
psfgen) Warning: poorly guessed coordinate for atom HB1	 HYP:242	  CHA3
psfgen) Warning: poorly guessed coordinate for atom HB2	 HYP:242	  CHA3
psfgen) Warning: poorly guessed coordinate for atom HG	 HYP:242	  CHA3
psfgen) Warning: poorly guessed coordinate for atom HE	 HYP:242	  CHA3
psfgen) Warning: poorly guessed coordinate for atom HD1	 HYP:248	  CHA3
psfgen) Warning: poorly guessed coordinate for atom HB1	 HYP:248	  CHA3
psfgen) Warning: poorly guessed coordinate for atom HB2	 HYP:248	  CHA3
psfgen) Warning: poorly guessed coordinate for atom HE	 HYP:248	  CHA3
psfgen) Warning: poorly guessed coordinate for atom HB1	 HYP:251	  CHA3
psfgen) Warning: poorly guessed coordinate for atom HB2	 HYP:251	  CHA3
psfgen) Warning: poorly guessed coordinate for atom HG	 HYP:251	  CHA3
psfgen) Warning: poorly guessed coordinate for atom HE	 HYP:251	  CHA3
psfgen) Warning: poorly guessed coordinate for atom HB1	 HYP:266	  CHA3
psfgen) Warning: poorly guessed coordinate for atom HB2	 HYP:266	  CHA3
psfgen) Warning: poorly guessed coordinate for atom HE	 HYP:266	  CHA3
psfgen) Warning: poorly guessed coordinate for atom HD1	 HYP:275	  CHA3
psfgen) Warning: poorly guessed coordinate for atom HB1	 HYP:275	  CHA3
psfgen) Warning: poorly guessed coordinate for atom HB2	 HYP:275	  CHA3
psfgen) Warning: poorly guessed coordinate for atom HE	 HYP:275	  CHA3
psfgen) Warning: poorly guessed coordinate for atom HB1	 HYP:278	  CHA3
psfgen) Warning: poorly guessed coordinate for atom HB2	 HYP:278	  CHA3
psfgen) Warning: poorly guessed coordinate for atom HE	 HYP:278	  CHA3
psfgen) Warning: poorly guessed coordinate for atom HD1	 HYP:290	  CHA3
psfgen) Warning: poorly guessed coordinate for atom HB1	 HYP:290	  CHA3
psfgen) Warning: poorly guessed coordinate for atom HB2	 HYP:290	  CHA3
psfgen) Warning: poorly guessed coordinate for atom HG	 HYP:290	  CHA3
psfgen) Warning: poorly guessed coordinate for atom HE	 HYP:290	  CHA3
psfgen) Warning: poorly guessed coordinate for atom HA	 HYP:299	  CHA3
psfgen) Warning: poorly guessed coordinate for atom HB1	 HYP:299	  CHA3
psfgen) Warning: poorly guessed coordinate for atom HB2	 HYP:299	  CHA3
psfgen) Warning: poorly guessed coordinate for atom HE	 HYP:299	  CHA3
psfgen) Warning: poorly guessed coordinate for atom HB1	 HYP:314	  CHA3
psfgen) Warning: poorly guessed coordinate for atom HB2	 HYP:314	  CHA3
psfgen) Warning: poorly guessed coordinate for atom HG	 HYP:314	  CHA3
psfgen) Warning: poorly guessed coordinate for atom HE	 HYP:314	  CHA3
psfgen) Warning: poorly guessed coordinate for atom HB1	 HYP:320	  CHA3
psfgen) Warning: poorly guessed coordinate for atom HB2	 HYP:320	  CHA3
psfgen) Warning: poorly guessed coordinate for atom HG	 HYP:320	  CHA3
psfgen) Warning: poorly guessed coordinate for atom HE	 HYP:320	  CHA3
psfgen) Warning: poorly guessed coordinate for atom HD1	 HYP:329	  CHA3
psfgen) Warning: poorly guessed coordinate for atom HB1	 HYP:329	  CHA3
psfgen) Warning: poorly guessed coordinate for atom HB2	 HYP:329	  CHA3
psfgen) Warning: poorly guessed coordinate for atom HG	 HYP:329	  CHA3
psfgen) Warning: poorly guessed coordinate for atom HE	 HYP:329	  CHA3
psfgen) Warning: poorly guessed coordinate for atom HD1	 HYP:335	  CHA3
psfgen) Warning: poorly guessed coordinate for atom HB1	 HYP:335	  CHA3
psfgen) Warning: poorly guessed coordinate for atom HB2	 HYP:335	  CHA3
psfgen) Warning: poorly guessed coordinate for atom HE	 HYP:335	  CHA3
psfgen) Warning: poorly guessed coordinate for atom HB1	 HYP:353	  CHA3
psfgen) Warning: poorly guessed coordinate for atom HB2	 HYP:353	  CHA3
psfgen) Warning: poorly guessed coordinate for atom HE	 HYP:353	  CHA3
psfgen) Warning: poorly guessed coordinate for atom HD1	 HYP:362	  CHA3
psfgen) Warning: poorly guessed coordinate for atom HB1	 HYP:362	  CHA3
psfgen) Warning: poorly guessed coordinate for atom HB2	 HYP:362	  CHA3
psfgen) Warning: poorly guessed coordinate for atom HE	 HYP:362	  CHA3
psfgen) Warning: poorly guessed coordinate for atom HB1	 HYP:368	  CHA3
psfgen) Warning: poorly guessed coordinate for atom HB2	 HYP:368	  CHA3
psfgen) Warning: poorly guessed coordinate for atom HE	 HYP:368	  CHA3
psfgen) Warning: poorly guessed coordinate for atom HB1	 HYP:374	  CHA3
psfgen) Warning: poorly guessed coordinate for atom HB2	 HYP:374	  CHA3
psfgen) Warning: poorly guessed coordinate for atom HG	 HYP:374	  CHA3
psfgen) Warning: poorly guessed coordinate for atom HE	 HYP:374	  CHA3
psfgen) Warning: poorly guessed coordinate for atom HA	 HYP:383	  CHA3
psfgen) Warning: poorly guessed coordinate for atom HB1	 HYP:383	  CHA3
psfgen) Warning: poorly guessed coordinate for atom HB2	 HYP:383	  CHA3
psfgen) Warning: poorly guessed coordinate for atom HG	 HYP:383	  CHA3
psfgen) Warning: poorly guessed coordinate for atom HE	 HYP:383	  CHA3
psfgen) Warning: poorly guessed coordinate for atom HB1	 HYP:386	  CHA3
psfgen) Warning: poorly guessed coordinate for atom HB2	 HYP:386	  CHA3
psfgen) Warning: poorly guessed coordinate for atom HE	 HYP:386	  CHA3
psfgen) Warning: poorly guessed coordinate for atom HA	 HYP:395	  CHA3
psfgen) Warning: poorly guessed coordinate for atom HB1	 HYP:395	  CHA3
psfgen) Warning: poorly guessed coordinate for atom HB2	 HYP:395	  CHA3
psfgen) Warning: poorly guessed coordinate for atom HE	 HYP:395	  CHA3
psfgen) Warning: poorly guessed coordinate for atom HA	 HYP:404	  CHA3
psfgen) Warning: poorly guessed coordinate for atom HB1	 HYP:404	  CHA3
psfgen) Warning: poorly guessed coordinate for atom HB2	 HYP:404	  CHA3
psfgen) Warning: poorly guessed coordinate for atom HE	 HYP:404	  CHA3
psfgen) Warning: poorly guessed coordinate for atom HB1	 HYP:410	  CHA3
psfgen) Warning: poorly guessed coordinate for atom HB2	 HYP:410	  CHA3
psfgen) Warning: poorly guessed coordinate for atom HG	 HYP:410	  CHA3
psfgen) Warning: poorly guessed coordinate for atom HE	 HYP:410	  CHA3
psfgen) Warning: poorly guessed coordinate for atom HD1	 HYP:422	  CHA3
psfgen) Warning: poorly guessed coordinate for atom HA	 HYP:422	  CHA3
psfgen) Warning: poorly guessed coordinate for atom HB1	 HYP:422	  CHA3
psfgen) Warning: poorly guessed coordinate for atom HB2	 HYP:422	  CHA3
psfgen) Warning: poorly guessed coordinate for atom HG	 HYP:422	  CHA3
psfgen) Warning: poorly guessed coordinate for atom HE	 HYP:422	  CHA3
psfgen) Warning: poorly guessed coordinate for atom HB1	 HYP:431	  CHA3
psfgen) Warning: poorly guessed coordinate for atom HB2	 HYP:431	  CHA3
psfgen) Warning: poorly guessed coordinate for atom HE	 HYP:431	  CHA3
psfgen) Warning: poorly guessed coordinate for atom HD1	 HYP:440	  CHA3
psfgen) Warning: poorly guessed coordinate for atom HB1	 HYP:440	  CHA3
psfgen) Warning: poorly guessed coordinate for atom HB2	 HYP:440	  CHA3
psfgen) Warning: poorly guessed coordinate for atom HE	 HYP:440	  CHA3
psfgen) Warning: poorly guessed coordinate for atom HD1	 HYP:443	  CHA3
psfgen) Warning: poorly guessed coordinate for atom HB1	 HYP:443	  CHA3
psfgen) Warning: poorly guessed coordinate for atom HB2	 HYP:443	  CHA3
psfgen) Warning: poorly guessed coordinate for atom HG	 HYP:443	  CHA3
psfgen) Warning: poorly guessed coordinate for atom HE	 HYP:443	  CHA3
psfgen) Warning: poorly guessed coordinate for atom HA	 HYP:461	  CHA3
psfgen) Warning: poorly guessed coordinate for atom HB1	 HYP:461	  CHA3
psfgen) Warning: poorly guessed coordinate for atom HB2	 HYP:461	  CHA3
psfgen) Warning: poorly guessed coordinate for atom HE	 HYP:461	  CHA3
psfgen) Warning: poorly guessed coordinate for atom HB1	 HYP:479	  CHA3
psfgen) Warning: poorly guessed coordinate for atom HB2	 HYP:479	  CHA3
psfgen) Warning: poorly guessed coordinate for atom HG	 HYP:479	  CHA3
psfgen) Warning: poorly guessed coordinate for atom HE	 HYP:479	  CHA3
psfgen) Warning: poorly guessed coordinate for atom HD1	 HYP:485	  CHA3
psfgen) Warning: poorly guessed coordinate for atom HB1	 HYP:485	  CHA3
psfgen) Warning: poorly guessed coordinate for atom HB2	 HYP:485	  CHA3
psfgen) Warning: poorly guessed coordinate for atom HE	 HYP:485	  CHA3
psfgen) Warning: poorly guessed coordinate for atom HB1	 HYP:491	  CHA3
psfgen) Warning: poorly guessed coordinate for atom HB2	 HYP:491	  CHA3
psfgen) Warning: poorly guessed coordinate for atom HE	 HYP:491	  CHA3
psfgen) Warning: poorly guessed coordinate for atom HB1	 HYP:497	  CHA3
psfgen) Warning: poorly guessed coordinate for atom HB2	 HYP:497	  CHA3
psfgen) Warning: poorly guessed coordinate for atom HG	 HYP:497	  CHA3
psfgen) Warning: poorly guessed coordinate for atom HE	 HYP:497	  CHA3
psfgen) Warning: poorly guessed coordinate for atom HB1	 HYP:503	  CHA3
psfgen) Warning: poorly guessed coordinate for atom HB2	 HYP:503	  CHA3
psfgen) Warning: poorly guessed coordinate for atom HG	 HYP:503	  CHA3
psfgen) Warning: poorly guessed coordinate for atom HE	 HYP:503	  CHA3
psfgen) Warning: poorly guessed coordinate for atom HD1	 HYP:509	  CHA3
psfgen) Warning: poorly guessed coordinate for atom HB1	 HYP:509	  CHA3
psfgen) Warning: poorly guessed coordinate for atom HB2	 HYP:509	  CHA3
psfgen) Warning: poorly guessed coordinate for atom HE	 HYP:509	  CHA3
psfgen) Warning: poorly guessed coordinate for atom HD1	 HYP:521	  CHA3
psfgen) Warning: poorly guessed coordinate for atom HB1	 HYP:521	  CHA3
psfgen) Warning: poorly guessed coordinate for atom HB2	 HYP:521	  CHA3
psfgen) Warning: poorly guessed coordinate for atom HE	 HYP:521	  CHA3
psfgen) Warning: poorly guessed coordinate for atom HB1	 HYP:530	  CHA3
psfgen) Warning: poorly guessed coordinate for atom HB2	 HYP:530	  CHA3
psfgen) Warning: poorly guessed coordinate for atom HE	 HYP:530	  CHA3
psfgen) Warning: poorly guessed coordinate for atom HB1	 HYP:542	  CHA3
psfgen) Warning: poorly guessed coordinate for atom HB2	 HYP:542	  CHA3
psfgen) Warning: poorly guessed coordinate for atom HG	 HYP:542	  CHA3
psfgen) Warning: poorly guessed coordinate for atom HE	 HYP:542	  CHA3
psfgen) Warning: poorly guessed coordinate for atom HD1	 HYP:554	  CHA3
psfgen) Warning: poorly guessed coordinate for atom HB1	 HYP:554	  CHA3
psfgen) Warning: poorly guessed coordinate for atom HB2	 HYP:554	  CHA3
psfgen) Warning: poorly guessed coordinate for atom HE	 HYP:554	  CHA3
psfgen) Warning: poorly guessed coordinate for atom HD1	 HYP:557	  CHA3
psfgen) Warning: poorly guessed coordinate for atom HB1	 HYP:557	  CHA3
psfgen) Warning: poorly guessed coordinate for atom HB2	 HYP:557	  CHA3
psfgen) Warning: poorly guessed coordinate for atom HE	 HYP:557	  CHA3
psfgen) Warning: poorly guessed coordinate for atom HD1	 HYP:563	  CHA3
psfgen) Warning: poorly guessed coordinate for atom HA	 HYP:563	  CHA3
psfgen) Warning: poorly guessed coordinate for atom HB1	 HYP:563	  CHA3
psfgen) Warning: poorly guessed coordinate for atom HB2	 HYP:563	  CHA3
psfgen) Warning: poorly guessed coordinate for atom HE	 HYP:563	  CHA3
psfgen) Warning: poorly guessed coordinate for atom HD1	 HYP:569	  CHA3
psfgen) Warning: poorly guessed coordinate for atom HA	 HYP:569	  CHA3
psfgen) Warning: poorly guessed coordinate for atom HB1	 HYP:569	  CHA3
psfgen) Warning: poorly guessed coordinate for atom HB2	 HYP:569	  CHA3
psfgen) Warning: poorly guessed coordinate for atom HG	 HYP:569	  CHA3
psfgen) Warning: poorly guessed coordinate for atom HE	 HYP:569	  CHA3
psfgen) Warning: poorly guessed coordinate for atom HB1	 HYP:578	  CHA3
psfgen) Warning: poorly guessed coordinate for atom HB2	 HYP:578	  CHA3
psfgen) Warning: poorly guessed coordinate for atom HE	 HYP:578	  CHA3
psfgen) Warning: poorly guessed coordinate for atom HD1	 HYP:596	  CHA3
psfgen) Warning: poorly guessed coordinate for atom HA	 HYP:596	  CHA3
psfgen) Warning: poorly guessed coordinate for atom HB1	 HYP:596	  CHA3
psfgen) Warning: poorly guessed coordinate for atom HB2	 HYP:596	  CHA3
psfgen) Warning: poorly guessed coordinate for atom HE	 HYP:596	  CHA3
psfgen) Warning: poorly guessed coordinate for atom HD1	 HYP:611	  CHA3
psfgen) Warning: poorly guessed coordinate for atom HB1	 HYP:611	  CHA3
psfgen) Warning: poorly guessed coordinate for atom HB2	 HYP:611	  CHA3
psfgen) Warning: poorly guessed coordinate for atom HE	 HYP:611	  CHA3
psfgen) Warning: poorly guessed coordinate for atom HA	 HYP:617	  CHA3
psfgen) Warning: poorly guessed coordinate for atom HB1	 HYP:617	  CHA3
psfgen) Warning: poorly guessed coordinate for atom HB2	 HYP:617	  CHA3
psfgen) Warning: poorly guessed coordinate for atom HE	 HYP:617	  CHA3
psfgen) Warning: poorly guessed coordinate for atom HB1	 HYP:638	  CHA3
psfgen) Warning: poorly guessed coordinate for atom HB2	 HYP:638	  CHA3
psfgen) Warning: poorly guessed coordinate for atom HE	 HYP:638	  CHA3
psfgen) Warning: poorly guessed coordinate for atom HA	 HYP:644	  CHA3
psfgen) Warning: poorly guessed coordinate for atom HB1	 HYP:644	  CHA3
psfgen) Warning: poorly guessed coordinate for atom HB2	 HYP:644	  CHA3
psfgen) Warning: poorly guessed coordinate for atom HG	 HYP:644	  CHA3
psfgen) Warning: poorly guessed coordinate for atom HE	 HYP:644	  CHA3
psfgen) Warning: poorly guessed coordinate for atom HA	 HYP:647	  CHA3
psfgen) Warning: poorly guessed coordinate for atom HB1	 HYP:647	  CHA3
psfgen) Warning: poorly guessed coordinate for atom HB2	 HYP:647	  CHA3
psfgen) Warning: poorly guessed coordinate for atom HG	 HYP:647	  CHA3
psfgen) Warning: poorly guessed coordinate for atom HE	 HYP:647	  CHA3
psfgen) Warning: poorly guessed coordinate for atom HA	 HYP:656	  CHA3
psfgen) Warning: poorly guessed coordinate for atom HB1	 HYP:656	  CHA3
psfgen) Warning: poorly guessed coordinate for atom HB2	 HYP:656	  CHA3
psfgen) Warning: poorly guessed coordinate for atom HG	 HYP:656	  CHA3
psfgen) Warning: poorly guessed coordinate for atom HE	 HYP:656	  CHA3
psfgen) Warning: poorly guessed coordinate for atom HB1	 HYP:662	  CHA3
psfgen) Warning: poorly guessed coordinate for atom HB2	 HYP:662	  CHA3
psfgen) Warning: poorly guessed coordinate for atom HE	 HYP:662	  CHA3
psfgen) Warning: poorly guessed coordinate for atom HB1	 HYP:680	  CHA3
psfgen) Warning: poorly guessed coordinate for atom HB2	 HYP:680	  CHA3
psfgen) Warning: poorly guessed coordinate for atom HE	 HYP:680	  CHA3
psfgen) Warning: poorly guessed coordinate for atom HB1	 HYP:689	  CHA3
psfgen) Warning: poorly guessed coordinate for atom HB2	 HYP:689	  CHA3
psfgen) Warning: poorly guessed coordinate for atom HE	 HYP:689	  CHA3
psfgen) Warning: poorly guessed coordinate for atom HD1	 HYP:698	  CHA3
psfgen) Warning: poorly guessed coordinate for atom HB1	 HYP:698	  CHA3
psfgen) Warning: poorly guessed coordinate for atom HB2	 HYP:698	  CHA3
psfgen) Warning: poorly guessed coordinate for atom HG	 HYP:698	  CHA3
psfgen) Warning: poorly guessed coordinate for atom HE	 HYP:698	  CHA3
psfgen) Warning: poorly guessed coordinate for atom HD1	 HYP:710	  CHA3
psfgen) Warning: poorly guessed coordinate for atom HA	 HYP:710	  CHA3
psfgen) Warning: poorly guessed coordinate for atom HB1	 HYP:710	  CHA3
psfgen) Warning: poorly guessed coordinate for atom HB2	 HYP:710	  CHA3
psfgen) Warning: poorly guessed coordinate for atom HG	 HYP:710	  CHA3
psfgen) Warning: poorly guessed coordinate for atom HE	 HYP:710	  CHA3
psfgen) Warning: poorly guessed coordinate for atom HD1	 HYP:716	  CHA3
psfgen) Warning: poorly guessed coordinate for atom HB1	 HYP:716	  CHA3
psfgen) Warning: poorly guessed coordinate for atom HB2	 HYP:716	  CHA3
psfgen) Warning: poorly guessed coordinate for atom HE	 HYP:716	  CHA3
psfgen) Warning: poorly guessed coordinate for atom HB1	 HYP:725	  CHA3
psfgen) Warning: poorly guessed coordinate for atom HB2	 HYP:725	  CHA3
psfgen) Warning: poorly guessed coordinate for atom HE	 HYP:725	  CHA3
psfgen) Warning: poorly guessed coordinate for atom HA	 HYP:734	  CHA3
psfgen) Warning: poorly guessed coordinate for atom HB1	 HYP:734	  CHA3
psfgen) Warning: poorly guessed coordinate for atom HB2	 HYP:734	  CHA3
psfgen) Warning: poorly guessed coordinate for atom HE	 HYP:734	  CHA3
psfgen) Warning: poorly guessed coordinate for atom HA	 HYP:737	  CHA3
psfgen) Warning: poorly guessed coordinate for atom HB1	 HYP:737	  CHA3
psfgen) Warning: poorly guessed coordinate for atom HB2	 HYP:737	  CHA3
psfgen) Warning: poorly guessed coordinate for atom HE	 HYP:737	  CHA3
psfgen) Warning: poorly guessed coordinate for atom HB1	 HYP:758	  CHA3
psfgen) Warning: poorly guessed coordinate for atom HB2	 HYP:758	  CHA3
psfgen) Warning: poorly guessed coordinate for atom HG	 HYP:758	  CHA3
psfgen) Warning: poorly guessed coordinate for atom HE	 HYP:758	  CHA3
psfgen) Warning: poorly guessed coordinate for atom HB1	 HYP:767	  CHA3
psfgen) Warning: poorly guessed coordinate for atom HB2	 HYP:767	  CHA3
psfgen) Warning: poorly guessed coordinate for atom HE	 HYP:767	  CHA3
psfgen) Warning: poorly guessed coordinate for atom HD1	 HYP:776	  CHA3
psfgen) Warning: poorly guessed coordinate for atom HB1	 HYP:776	  CHA3
psfgen) Warning: poorly guessed coordinate for atom HB2	 HYP:776	  CHA3
psfgen) Warning: poorly guessed coordinate for atom HE	 HYP:776	  CHA3
psfgen) Warning: poorly guessed coordinate for atom HA	 HYP:785	  CHA3
psfgen) Warning: poorly guessed coordinate for atom HB1	 HYP:785	  CHA3
psfgen) Warning: poorly guessed coordinate for atom HB2	 HYP:785	  CHA3
psfgen) Warning: poorly guessed coordinate for atom HG	 HYP:785	  CHA3
psfgen) Warning: poorly guessed coordinate for atom HE	 HYP:785	  CHA3
psfgen) Warning: poorly guessed coordinate for atom HB1	 HYP:803	  CHA3
psfgen) Warning: poorly guessed coordinate for atom HB2	 HYP:803	  CHA3
psfgen) Warning: poorly guessed coordinate for atom HE	 HYP:803	  CHA3
psfgen) Warning: poorly guessed coordinate for atom HD1	 HYP:812	  CHA3
psfgen) Warning: poorly guessed coordinate for atom HB1	 HYP:812	  CHA3
psfgen) Warning: poorly guessed coordinate for atom HB2	 HYP:812	  CHA3
psfgen) Warning: poorly guessed coordinate for atom HE	 HYP:812	  CHA3
psfgen) Warning: poorly guessed coordinate for atom HB1	 HYP:815	  CHA3
psfgen) Warning: poorly guessed coordinate for atom HB2	 HYP:815	  CHA3
psfgen) Warning: poorly guessed coordinate for atom HE	 HYP:815	  CHA3
psfgen) Warning: poorly guessed coordinate for atom HD1	 HYP:821	  CHA3
psfgen) Warning: poorly guessed coordinate for atom HA	 HYP:821	  CHA3
psfgen) Warning: poorly guessed coordinate for atom HB1	 HYP:821	  CHA3
psfgen) Warning: poorly guessed coordinate for atom HB2	 HYP:821	  CHA3
psfgen) Warning: poorly guessed coordinate for atom HE	 HYP:821	  CHA3
psfgen) Warning: poorly guessed coordinate for atom HB1	 HYP:836	  CHA3
psfgen) Warning: poorly guessed coordinate for atom HB2	 HYP:836	  CHA3
psfgen) Warning: poorly guessed coordinate for atom HE	 HYP:836	  CHA3
psfgen) Warning: poorly guessed coordinate for atom HB1	 HYP:842	  CHA3
psfgen) Warning: poorly guessed coordinate for atom HB2	 HYP:842	  CHA3
psfgen) Warning: poorly guessed coordinate for atom HG	 HYP:842	  CHA3
psfgen) Warning: poorly guessed coordinate for atom HE	 HYP:842	  CHA3
psfgen) Warning: poorly guessed coordinate for atom HB1	 HYP:848	  CHA3
psfgen) Warning: poorly guessed coordinate for atom HB2	 HYP:848	  CHA3
psfgen) Warning: poorly guessed coordinate for atom HE	 HYP:848	  CHA3
psfgen) Warning: poorly guessed coordinate for atom HA	 HYP:857	  CHA3
psfgen) Warning: poorly guessed coordinate for atom HB1	 HYP:857	  CHA3
psfgen) Warning: poorly guessed coordinate for atom HB2	 HYP:857	  CHA3
psfgen) Warning: poorly guessed coordinate for atom HE	 HYP:857	  CHA3
psfgen) Warning: poorly guessed coordinate for atom HD1	 HYP:863	  CHA3
psfgen) Warning: poorly guessed coordinate for atom HB1	 HYP:863	  CHA3
psfgen) Warning: poorly guessed coordinate for atom HB2	 HYP:863	  CHA3
psfgen) Warning: poorly guessed coordinate for atom HE	 HYP:863	  CHA3
psfgen) Warning: poorly guessed coordinate for atom HD1	 HYP:884	  CHA3
psfgen) Warning: poorly guessed coordinate for atom HB1	 HYP:884	  CHA3
psfgen) Warning: poorly guessed coordinate for atom HB2	 HYP:884	  CHA3
psfgen) Warning: poorly guessed coordinate for atom HE	 HYP:884	  CHA3
psfgen) Warning: poorly guessed coordinate for atom HD1	 HYP:887	  CHA3
psfgen) Warning: poorly guessed coordinate for atom HB1	 HYP:887	  CHA3
psfgen) Warning: poorly guessed coordinate for atom HB2	 HYP:887	  CHA3
psfgen) Warning: poorly guessed coordinate for atom HG	 HYP:887	  CHA3
psfgen) Warning: poorly guessed coordinate for atom HE	 HYP:887	  CHA3
psfgen) Warning: poorly guessed coordinate for atom HB1	 HYP:890	  CHA3
psfgen) Warning: poorly guessed coordinate for atom HB2	 HYP:890	  CHA3
psfgen) Warning: poorly guessed coordinate for atom HE	 HYP:890	  CHA3
psfgen) Warning: poorly guessed coordinate for atom HA	 HYP:959	  CHA3
psfgen) Warning: poorly guessed coordinate for atom HB1	 HYP:959	  CHA3
psfgen) Warning: poorly guessed coordinate for atom HB2	 HYP:959	  CHA3
psfgen) Warning: poorly guessed coordinate for atom HE	 HYP:959	  CHA3
psfgen) Warning: poorly guessed coordinate for atom HA	 HYP:962	  CHA3
psfgen) Warning: poorly guessed coordinate for atom HB1	 HYP:962	  CHA3
psfgen) Warning: poorly guessed coordinate for atom HB2	 HYP:962	  CHA3
psfgen) Warning: poorly guessed coordinate for atom HE	 HYP:962	  CHA3
psfgen) Warning: poorly guessed coordinate for atom HA	 HYP:965	  CHA3
psfgen) Warning: poorly guessed coordinate for atom HB1	 HYP:965	  CHA3
psfgen) Warning: poorly guessed coordinate for atom HB2	 HYP:965	  CHA3
psfgen) Warning: poorly guessed coordinate for atom HE	 HYP:965	  CHA3
psfgen) Warning: poorly guessed coordinate for atom HB1	 HYP:983	  CHA3
psfgen) Warning: poorly guessed coordinate for atom HB2	 HYP:983	  CHA3
psfgen) Warning: poorly guessed coordinate for atom HE	 HYP:983	  CHA3
psfgen) Warning: poorly guessed coordinate for atom HA	 HYP:998	  CHA3
psfgen) Warning: poorly guessed coordinate for atom HB1	 HYP:998	  CHA3
psfgen) Warning: poorly guessed coordinate for atom HB2	 HYP:998	  CHA3
psfgen) Warning: poorly guessed coordinate for atom HE	 HYP:998	  CHA3
psfgen) Warning: poorly guessed coordinate for atom HA	 HYP:1004	  CHA3
psfgen) Warning: poorly guessed coordinate for atom HB1	 HYP:1004	  CHA3
psfgen) Warning: poorly guessed coordinate for atom HB2	 HYP:1004	  CHA3
psfgen) Warning: poorly guessed coordinate for atom HG	 HYP:1004	  CHA3
psfgen) Warning: poorly guessed coordinate for atom HE	 HYP:1004	  CHA3
psfgen) Warning: poorly guessed coordinate for atom HA	 HYP:1019	  CHA3
psfgen) Warning: poorly guessed coordinate for atom HB1	 HYP:1019	  CHA3
psfgen) Warning: poorly guessed coordinate for atom HB2	 HYP:1019	  CHA3
psfgen) Warning: poorly guessed coordinate for atom HE	 HYP:1019	  CHA3
psfgen) Warning: poorly guessed coordinate for atom HA	 HYP:1022	  CHA3
psfgen) Warning: poorly guessed coordinate for atom HB1	 HYP:1022	  CHA3
psfgen) Warning: poorly guessed coordinate for atom HB2	 HYP:1022	  CHA3
psfgen) Warning: poorly guessed coordinate for atom HG	 HYP:1022	  CHA3
psfgen) Warning: poorly guessed coordinate for atom HE	 HYP:1022	  CHA3
psfgen) Warning: poorly guessed coordinate for atom HB1	 HYP:1025	  CHA3
psfgen) Warning: poorly guessed coordinate for atom HB2	 HYP:1025	  CHA3
psfgen) Warning: poorly guessed coordinate for atom HE	 HYP:1025	  CHA3
psfgen) Warning: poorly guessed coordinate for atom HB1	 HYP:1028	  CHA3
psfgen) Warning: poorly guessed coordinate for atom HB2	 HYP:1028	  CHA3
psfgen) Warning: poorly guessed coordinate for atom HE	 HYP:1028	  CHA3
psfgen) Warning: poorly guessed coordinate for atom HB1	 HYP:1031	  CHA3
psfgen) Warning: poorly guessed coordinate for atom HB2	 HYP:1031	  CHA3
psfgen) Warning: poorly guessed coordinate for atom HE	 HYP:1031	  CHA3
psfgen) Warning: poorly guessed coordinate for atom OT1	 ALA:1057	  CHA3
psfgen) Warning: poorly guessed coordinate for atom OT2	 ALA:1057	  CHA3
psfgen) Warning: poorly guessed coordinate for atom HT1	 GLN:1	  CHA4
psfgen) Warning: poorly guessed coordinate for atom HT2	 GLN:1	  CHA4
psfgen) Warning: poorly guessed coordinate for atom HT3	 GLN:1	  CHA4
psfgen) Warning: poorly guessed coordinate for atom HB1	 HYP:29	  CHA4
psfgen) Warning: poorly guessed coordinate for atom HB2	 HYP:29	  CHA4
psfgen) Warning: poorly guessed coordinate for atom HE	 HYP:29	  CHA4
psfgen) Warning: poorly guessed coordinate for atom HA	 HYP:32	  CHA4
psfgen) Warning: poorly guessed coordinate for atom HB1	 HYP:32	  CHA4
psfgen) Warning: poorly guessed coordinate for atom HB2	 HYP:32	  CHA4
psfgen) Warning: poorly guessed coordinate for atom HE	 HYP:32	  CHA4
psfgen) Warning: poorly guessed coordinate for atom HB1	 HYP:35	  CHA4
psfgen) Warning: poorly guessed coordinate for atom HB2	 HYP:35	  CHA4
psfgen) Warning: poorly guessed coordinate for atom HG	 HYP:35	  CHA4
psfgen) Warning: poorly guessed coordinate for atom HE	 HYP:35	  CHA4
psfgen) Warning: poorly guessed coordinate for atom HD1	 HYP:44	  CHA4
psfgen) Warning: poorly guessed coordinate for atom HA	 HYP:44	  CHA4
psfgen) Warning: poorly guessed coordinate for atom HB1	 HYP:44	  CHA4
psfgen) Warning: poorly guessed coordinate for atom HB2	 HYP:44	  CHA4
psfgen) Warning: poorly guessed coordinate for atom HE	 HYP:44	  CHA4
psfgen) Warning: poorly guessed coordinate for atom HD1	 HYP:47	  CHA4
psfgen) Warning: poorly guessed coordinate for atom HA	 HYP:47	  CHA4
psfgen) Warning: poorly guessed coordinate for atom HB1	 HYP:47	  CHA4
psfgen) Warning: poorly guessed coordinate for atom HB2	 HYP:47	  CHA4
psfgen) Warning: poorly guessed coordinate for atom HE	 HYP:47	  CHA4
psfgen) Warning: poorly guessed coordinate for atom HA	 HYP:50	  CHA4
psfgen) Warning: poorly guessed coordinate for atom HB1	 HYP:50	  CHA4
psfgen) Warning: poorly guessed coordinate for atom HB2	 HYP:50	  CHA4
psfgen) Warning: poorly guessed coordinate for atom HE	 HYP:50	  CHA4
psfgen) Warning: poorly guessed coordinate for atom HD1	 HYP:65	  CHA4
psfgen) Warning: poorly guessed coordinate for atom HB1	 HYP:65	  CHA4
psfgen) Warning: poorly guessed coordinate for atom HB2	 HYP:65	  CHA4
psfgen) Warning: poorly guessed coordinate for atom HE	 HYP:65	  CHA4
psfgen) Warning: poorly guessed coordinate for atom HD1	 HYP:80	  CHA4
psfgen) Warning: poorly guessed coordinate for atom HA	 HYP:80	  CHA4
psfgen) Warning: poorly guessed coordinate for atom HB1	 HYP:80	  CHA4
psfgen) Warning: poorly guessed coordinate for atom HB2	 HYP:80	  CHA4
psfgen) Warning: poorly guessed coordinate for atom HG	 HYP:80	  CHA4
psfgen) Warning: poorly guessed coordinate for atom HE	 HYP:80	  CHA4
psfgen) Warning: poorly guessed coordinate for atom HA	 HYP:86	  CHA4
psfgen) Warning: poorly guessed coordinate for atom HB1	 HYP:86	  CHA4
psfgen) Warning: poorly guessed coordinate for atom HB2	 HYP:86	  CHA4
psfgen) Warning: poorly guessed coordinate for atom HE	 HYP:86	  CHA4
psfgen) Warning: poorly guessed coordinate for atom HD1	 HYP:95	  CHA4
psfgen) Warning: poorly guessed coordinate for atom HB1	 HYP:95	  CHA4
psfgen) Warning: poorly guessed coordinate for atom HB2	 HYP:95	  CHA4
psfgen) Warning: poorly guessed coordinate for atom HG	 HYP:95	  CHA4
psfgen) Warning: poorly guessed coordinate for atom HE	 HYP:95	  CHA4
psfgen) Warning: poorly guessed coordinate for atom HD1	 HYP:101	  CHA4
psfgen) Warning: poorly guessed coordinate for atom HA	 HYP:101	  CHA4
psfgen) Warning: poorly guessed coordinate for atom HB1	 HYP:101	  CHA4
psfgen) Warning: poorly guessed coordinate for atom HB2	 HYP:101	  CHA4
psfgen) Warning: poorly guessed coordinate for atom HE	 HYP:101	  CHA4
psfgen) Warning: poorly guessed coordinate for atom HD1	 HYP:128	  CHA4
psfgen) Warning: poorly guessed coordinate for atom HB1	 HYP:128	  CHA4
psfgen) Warning: poorly guessed coordinate for atom HB2	 HYP:128	  CHA4
psfgen) Warning: poorly guessed coordinate for atom HG	 HYP:128	  CHA4
psfgen) Warning: poorly guessed coordinate for atom HE	 HYP:128	  CHA4
psfgen) Warning: poorly guessed coordinate for atom HB1	 HYP:131	  CHA4
psfgen) Warning: poorly guessed coordinate for atom HB2	 HYP:131	  CHA4
psfgen) Warning: poorly guessed coordinate for atom HE	 HYP:131	  CHA4
psfgen) Warning: poorly guessed coordinate for atom HD1	 HYP:137	  CHA4
psfgen) Warning: poorly guessed coordinate for atom HA	 HYP:137	  CHA4
psfgen) Warning: poorly guessed coordinate for atom HB1	 HYP:137	  CHA4
psfgen) Warning: poorly guessed coordinate for atom HB2	 HYP:137	  CHA4
psfgen) Warning: poorly guessed coordinate for atom HE	 HYP:137	  CHA4
psfgen) Warning: poorly guessed coordinate for atom HB1	 HYP:146	  CHA4
psfgen) Warning: poorly guessed coordinate for atom HB2	 HYP:146	  CHA4
psfgen) Warning: poorly guessed coordinate for atom HE	 HYP:146	  CHA4
psfgen) Warning: poorly guessed coordinate for atom HA	 HYP:152	  CHA4
psfgen) Warning: poorly guessed coordinate for atom HB1	 HYP:152	  CHA4
psfgen) Warning: poorly guessed coordinate for atom HB2	 HYP:152	  CHA4
psfgen) Warning: poorly guessed coordinate for atom HE	 HYP:152	  CHA4
psfgen) Warning: poorly guessed coordinate for atom HA	 HYP:173	  CHA4
psfgen) Warning: poorly guessed coordinate for atom HB1	 HYP:173	  CHA4
psfgen) Warning: poorly guessed coordinate for atom HB2	 HYP:173	  CHA4
psfgen) Warning: poorly guessed coordinate for atom HE	 HYP:173	  CHA4
psfgen) Warning: poorly guessed coordinate for atom HA	 HYP:182	  CHA4
psfgen) Warning: poorly guessed coordinate for atom HB1	 HYP:182	  CHA4
psfgen) Warning: poorly guessed coordinate for atom HB2	 HYP:182	  CHA4
psfgen) Warning: poorly guessed coordinate for atom HG	 HYP:182	  CHA4
psfgen) Warning: poorly guessed coordinate for atom HE	 HYP:182	  CHA4
psfgen) Warning: poorly guessed coordinate for atom HD1	 HYP:185	  CHA4
psfgen) Warning: poorly guessed coordinate for atom HB1	 HYP:185	  CHA4
psfgen) Warning: poorly guessed coordinate for atom HB2	 HYP:185	  CHA4
psfgen) Warning: poorly guessed coordinate for atom HG	 HYP:185	  CHA4
psfgen) Warning: poorly guessed coordinate for atom HE	 HYP:185	  CHA4
psfgen) Warning: poorly guessed coordinate for atom HA	 HYP:212	  CHA4
psfgen) Warning: poorly guessed coordinate for atom HB1	 HYP:212	  CHA4
psfgen) Warning: poorly guessed coordinate for atom HB2	 HYP:212	  CHA4
psfgen) Warning: poorly guessed coordinate for atom HE	 HYP:212	  CHA4
psfgen) Warning: poorly guessed coordinate for atom HB1	 HYP:215	  CHA4
psfgen) Warning: poorly guessed coordinate for atom HB2	 HYP:215	  CHA4
psfgen) Warning: poorly guessed coordinate for atom HE	 HYP:215	  CHA4
psfgen) Warning: poorly guessed coordinate for atom HA	 HYP:227	  CHA4
psfgen) Warning: poorly guessed coordinate for atom HB1	 HYP:227	  CHA4
psfgen) Warning: poorly guessed coordinate for atom HB2	 HYP:227	  CHA4
psfgen) Warning: poorly guessed coordinate for atom HG	 HYP:227	  CHA4
psfgen) Warning: poorly guessed coordinate for atom HE	 HYP:227	  CHA4
psfgen) Warning: poorly guessed coordinate for atom HB1	 HYP:233	  CHA4
psfgen) Warning: poorly guessed coordinate for atom HB2	 HYP:233	  CHA4
psfgen) Warning: poorly guessed coordinate for atom HE	 HYP:233	  CHA4
psfgen) Warning: poorly guessed coordinate for atom HA	 HYP:242	  CHA4
psfgen) Warning: poorly guessed coordinate for atom HB1	 HYP:242	  CHA4
psfgen) Warning: poorly guessed coordinate for atom HB2	 HYP:242	  CHA4
psfgen) Warning: poorly guessed coordinate for atom HG	 HYP:242	  CHA4
psfgen) Warning: poorly guessed coordinate for atom HE	 HYP:242	  CHA4
psfgen) Warning: poorly guessed coordinate for atom HD1	 HYP:248	  CHA4
psfgen) Warning: poorly guessed coordinate for atom HB1	 HYP:248	  CHA4
psfgen) Warning: poorly guessed coordinate for atom HB2	 HYP:248	  CHA4
psfgen) Warning: poorly guessed coordinate for atom HE	 HYP:248	  CHA4
psfgen) Warning: poorly guessed coordinate for atom HD1	 HYP:251	  CHA4
psfgen) Warning: poorly guessed coordinate for atom HB1	 HYP:251	  CHA4
psfgen) Warning: poorly guessed coordinate for atom HB2	 HYP:251	  CHA4
psfgen) Warning: poorly guessed coordinate for atom HG	 HYP:251	  CHA4
psfgen) Warning: poorly guessed coordinate for atom HE	 HYP:251	  CHA4
psfgen) Warning: poorly guessed coordinate for atom HB1	 HYP:266	  CHA4
psfgen) Warning: poorly guessed coordinate for atom HB2	 HYP:266	  CHA4
psfgen) Warning: poorly guessed coordinate for atom HE	 HYP:266	  CHA4
psfgen) Warning: poorly guessed coordinate for atom HD1	 HYP:275	  CHA4
psfgen) Warning: poorly guessed coordinate for atom HB1	 HYP:275	  CHA4
psfgen) Warning: poorly guessed coordinate for atom HB2	 HYP:275	  CHA4
psfgen) Warning: poorly guessed coordinate for atom HE	 HYP:275	  CHA4
psfgen) Warning: poorly guessed coordinate for atom HB1	 HYP:278	  CHA4
psfgen) Warning: poorly guessed coordinate for atom HB2	 HYP:278	  CHA4
psfgen) Warning: poorly guessed coordinate for atom HE	 HYP:278	  CHA4
psfgen) Warning: poorly guessed coordinate for atom HD1	 HYP:290	  CHA4
psfgen) Warning: poorly guessed coordinate for atom HB1	 HYP:290	  CHA4
psfgen) Warning: poorly guessed coordinate for atom HB2	 HYP:290	  CHA4
psfgen) Warning: poorly guessed coordinate for atom HG	 HYP:290	  CHA4
psfgen) Warning: poorly guessed coordinate for atom HE	 HYP:290	  CHA4
psfgen) Warning: poorly guessed coordinate for atom HA	 HYP:299	  CHA4
psfgen) Warning: poorly guessed coordinate for atom HB1	 HYP:299	  CHA4
psfgen) Warning: poorly guessed coordinate for atom HB2	 HYP:299	  CHA4
psfgen) Warning: poorly guessed coordinate for atom HE	 HYP:299	  CHA4
psfgen) Warning: poorly guessed coordinate for atom HB1	 HYP:314	  CHA4
psfgen) Warning: poorly guessed coordinate for atom HB2	 HYP:314	  CHA4
psfgen) Warning: poorly guessed coordinate for atom HG	 HYP:314	  CHA4
psfgen) Warning: poorly guessed coordinate for atom HE	 HYP:314	  CHA4
psfgen) Warning: poorly guessed coordinate for atom HB1	 HYP:320	  CHA4
psfgen) Warning: poorly guessed coordinate for atom HB2	 HYP:320	  CHA4
psfgen) Warning: poorly guessed coordinate for atom HG	 HYP:320	  CHA4
psfgen) Warning: poorly guessed coordinate for atom HE	 HYP:320	  CHA4
psfgen) Warning: poorly guessed coordinate for atom HD1	 HYP:329	  CHA4
psfgen) Warning: poorly guessed coordinate for atom HB1	 HYP:329	  CHA4
psfgen) Warning: poorly guessed coordinate for atom HB2	 HYP:329	  CHA4
psfgen) Warning: poorly guessed coordinate for atom HG	 HYP:329	  CHA4
psfgen) Warning: poorly guessed coordinate for atom HE	 HYP:329	  CHA4
psfgen) Warning: poorly guessed coordinate for atom HD1	 HYP:335	  CHA4
psfgen) Warning: poorly guessed coordinate for atom HB1	 HYP:335	  CHA4
psfgen) Warning: poorly guessed coordinate for atom HB2	 HYP:335	  CHA4
psfgen) Warning: poorly guessed coordinate for atom HE	 HYP:335	  CHA4
psfgen) Warning: poorly guessed coordinate for atom HB1	 HYP:353	  CHA4
psfgen) Warning: poorly guessed coordinate for atom HB2	 HYP:353	  CHA4
psfgen) Warning: poorly guessed coordinate for atom HE	 HYP:353	  CHA4
psfgen) Warning: poorly guessed coordinate for atom HD1	 HYP:362	  CHA4
psfgen) Warning: poorly guessed coordinate for atom HB1	 HYP:362	  CHA4
psfgen) Warning: poorly guessed coordinate for atom HB2	 HYP:362	  CHA4
psfgen) Warning: poorly guessed coordinate for atom HE	 HYP:362	  CHA4
psfgen) Warning: poorly guessed coordinate for atom HB1	 HYP:368	  CHA4
psfgen) Warning: poorly guessed coordinate for atom HB2	 HYP:368	  CHA4
psfgen) Warning: poorly guessed coordinate for atom HE	 HYP:368	  CHA4
psfgen) Warning: poorly guessed coordinate for atom HB1	 HYP:374	  CHA4
psfgen) Warning: poorly guessed coordinate for atom HB2	 HYP:374	  CHA4
psfgen) Warning: poorly guessed coordinate for atom HG	 HYP:374	  CHA4
psfgen) Warning: poorly guessed coordinate for atom HE	 HYP:374	  CHA4
psfgen) Warning: poorly guessed coordinate for atom HA	 HYP:383	  CHA4
psfgen) Warning: poorly guessed coordinate for atom HB1	 HYP:383	  CHA4
psfgen) Warning: poorly guessed coordinate for atom HB2	 HYP:383	  CHA4
psfgen) Warning: poorly guessed coordinate for atom HG	 HYP:383	  CHA4
psfgen) Warning: poorly guessed coordinate for atom HE	 HYP:383	  CHA4
psfgen) Warning: poorly guessed coordinate for atom HB1	 HYP:386	  CHA4
psfgen) Warning: poorly guessed coordinate for atom HB2	 HYP:386	  CHA4
psfgen) Warning: poorly guessed coordinate for atom HE	 HYP:386	  CHA4
psfgen) Warning: poorly guessed coordinate for atom HA	 HYP:395	  CHA4
psfgen) Warning: poorly guessed coordinate for atom HB1	 HYP:395	  CHA4
psfgen) Warning: poorly guessed coordinate for atom HB2	 HYP:395	  CHA4
psfgen) Warning: poorly guessed coordinate for atom HE	 HYP:395	  CHA4
psfgen) Warning: poorly guessed coordinate for atom HA	 HYP:404	  CHA4
psfgen) Warning: poorly guessed coordinate for atom HB1	 HYP:404	  CHA4
psfgen) Warning: poorly guessed coordinate for atom HB2	 HYP:404	  CHA4
psfgen) Warning: poorly guessed coordinate for atom HE	 HYP:404	  CHA4
psfgen) Warning: poorly guessed coordinate for atom HB1	 HYP:410	  CHA4
psfgen) Warning: poorly guessed coordinate for atom HB2	 HYP:410	  CHA4
psfgen) Warning: poorly guessed coordinate for atom HG	 HYP:410	  CHA4
psfgen) Warning: poorly guessed coordinate for atom HE	 HYP:410	  CHA4
psfgen) Warning: poorly guessed coordinate for atom HD1	 HYP:422	  CHA4
psfgen) Warning: poorly guessed coordinate for atom HA	 HYP:422	  CHA4
psfgen) Warning: poorly guessed coordinate for atom HB1	 HYP:422	  CHA4
psfgen) Warning: poorly guessed coordinate for atom HB2	 HYP:422	  CHA4
psfgen) Warning: poorly guessed coordinate for atom HG	 HYP:422	  CHA4
psfgen) Warning: poorly guessed coordinate for atom HE	 HYP:422	  CHA4
psfgen) Warning: poorly guessed coordinate for atom HB1	 HYP:431	  CHA4
psfgen) Warning: poorly guessed coordinate for atom HB2	 HYP:431	  CHA4
psfgen) Warning: poorly guessed coordinate for atom HE	 HYP:431	  CHA4
psfgen) Warning: poorly guessed coordinate for atom HD1	 HYP:440	  CHA4
psfgen) Warning: poorly guessed coordinate for atom HB1	 HYP:440	  CHA4
psfgen) Warning: poorly guessed coordinate for atom HB2	 HYP:440	  CHA4
psfgen) Warning: poorly guessed coordinate for atom HE	 HYP:440	  CHA4
psfgen) Warning: poorly guessed coordinate for atom HD1	 HYP:443	  CHA4
psfgen) Warning: poorly guessed coordinate for atom HB1	 HYP:443	  CHA4
psfgen) Warning: poorly guessed coordinate for atom HB2	 HYP:443	  CHA4
psfgen) Warning: poorly guessed coordinate for atom HG	 HYP:443	  CHA4
psfgen) Warning: poorly guessed coordinate for atom HE	 HYP:443	  CHA4
psfgen) Warning: poorly guessed coordinate for atom HA	 HYP:461	  CHA4
psfgen) Warning: poorly guessed coordinate for atom HB1	 HYP:461	  CHA4
psfgen) Warning: poorly guessed coordinate for atom HB2	 HYP:461	  CHA4
psfgen) Warning: poorly guessed coordinate for atom HE	 HYP:461	  CHA4
psfgen) Warning: poorly guessed coordinate for atom HB1	 HYP:479	  CHA4
psfgen) Warning: poorly guessed coordinate for atom HB2	 HYP:479	  CHA4
psfgen) Warning: poorly guessed coordinate for atom HG	 HYP:479	  CHA4
psfgen) Warning: poorly guessed coordinate for atom HE	 HYP:479	  CHA4
psfgen) Warning: poorly guessed coordinate for atom HD1	 HYP:485	  CHA4
psfgen) Warning: poorly guessed coordinate for atom HB1	 HYP:485	  CHA4
psfgen) Warning: poorly guessed coordinate for atom HB2	 HYP:485	  CHA4
psfgen) Warning: poorly guessed coordinate for atom HE	 HYP:485	  CHA4
psfgen) Warning: poorly guessed coordinate for atom HB1	 HYP:491	  CHA4
psfgen) Warning: poorly guessed coordinate for atom HB2	 HYP:491	  CHA4
psfgen) Warning: poorly guessed coordinate for atom HE	 HYP:491	  CHA4
psfgen) Warning: poorly guessed coordinate for atom HB1	 HYP:497	  CHA4
psfgen) Warning: poorly guessed coordinate for atom HB2	 HYP:497	  CHA4
psfgen) Warning: poorly guessed coordinate for atom HG	 HYP:497	  CHA4
psfgen) Warning: poorly guessed coordinate for atom HE	 HYP:497	  CHA4
psfgen) Warning: poorly guessed coordinate for atom HB1	 HYP:503	  CHA4
psfgen) Warning: poorly guessed coordinate for atom HB2	 HYP:503	  CHA4
psfgen) Warning: poorly guessed coordinate for atom HG	 HYP:503	  CHA4
psfgen) Warning: poorly guessed coordinate for atom HE	 HYP:503	  CHA4
psfgen) Warning: poorly guessed coordinate for atom HD1	 HYP:509	  CHA4
psfgen) Warning: poorly guessed coordinate for atom HB1	 HYP:509	  CHA4
psfgen) Warning: poorly guessed coordinate for atom HB2	 HYP:509	  CHA4
psfgen) Warning: poorly guessed coordinate for atom HE	 HYP:509	  CHA4
psfgen) Warning: poorly guessed coordinate for atom HD1	 HYP:521	  CHA4
psfgen) Warning: poorly guessed coordinate for atom HB1	 HYP:521	  CHA4
psfgen) Warning: poorly guessed coordinate for atom HB2	 HYP:521	  CHA4
psfgen) Warning: poorly guessed coordinate for atom HE	 HYP:521	  CHA4
psfgen) Warning: poorly guessed coordinate for atom HB1	 HYP:530	  CHA4
psfgen) Warning: poorly guessed coordinate for atom HB2	 HYP:530	  CHA4
psfgen) Warning: poorly guessed coordinate for atom HE	 HYP:530	  CHA4
psfgen) Warning: poorly guessed coordinate for atom HB1	 HYP:542	  CHA4
psfgen) Warning: poorly guessed coordinate for atom HB2	 HYP:542	  CHA4
psfgen) Warning: poorly guessed coordinate for atom HG	 HYP:542	  CHA4
psfgen) Warning: poorly guessed coordinate for atom HE	 HYP:542	  CHA4
psfgen) Warning: poorly guessed coordinate for atom HD1	 HYP:554	  CHA4
psfgen) Warning: poorly guessed coordinate for atom HB1	 HYP:554	  CHA4
psfgen) Warning: poorly guessed coordinate for atom HB2	 HYP:554	  CHA4
psfgen) Warning: poorly guessed coordinate for atom HE	 HYP:554	  CHA4
psfgen) Warning: poorly guessed coordinate for atom HD1	 HYP:557	  CHA4
psfgen) Warning: poorly guessed coordinate for atom HB1	 HYP:557	  CHA4
psfgen) Warning: poorly guessed coordinate for atom HB2	 HYP:557	  CHA4
psfgen) Warning: poorly guessed coordinate for atom HE	 HYP:557	  CHA4
psfgen) Warning: poorly guessed coordinate for atom HD1	 HYP:563	  CHA4
psfgen) Warning: poorly guessed coordinate for atom HA	 HYP:563	  CHA4
psfgen) Warning: poorly guessed coordinate for atom HB1	 HYP:563	  CHA4
psfgen) Warning: poorly guessed coordinate for atom HB2	 HYP:563	  CHA4
psfgen) Warning: poorly guessed coordinate for atom HE	 HYP:563	  CHA4
psfgen) Warning: poorly guessed coordinate for atom HD1	 HYP:569	  CHA4
psfgen) Warning: poorly guessed coordinate for atom HA	 HYP:569	  CHA4
psfgen) Warning: poorly guessed coordinate for atom HB1	 HYP:569	  CHA4
psfgen) Warning: poorly guessed coordinate for atom HB2	 HYP:569	  CHA4
psfgen) Warning: poorly guessed coordinate for atom HG	 HYP:569	  CHA4
psfgen) Warning: poorly guessed coordinate for atom HE	 HYP:569	  CHA4
psfgen) Warning: poorly guessed coordinate for atom HB1	 HYP:578	  CHA4
psfgen) Warning: poorly guessed coordinate for atom HB2	 HYP:578	  CHA4
psfgen) Warning: poorly guessed coordinate for atom HE	 HYP:578	  CHA4
psfgen) Warning: poorly guessed coordinate for atom HD1	 HYP:596	  CHA4
psfgen) Warning: poorly guessed coordinate for atom HA	 HYP:596	  CHA4
psfgen) Warning: poorly guessed coordinate for atom HB1	 HYP:596	  CHA4
psfgen) Warning: poorly guessed coordinate for atom HB2	 HYP:596	  CHA4
psfgen) Warning: poorly guessed coordinate for atom HE	 HYP:596	  CHA4
psfgen) Warning: poorly guessed coordinate for atom HD1	 HYP:611	  CHA4
psfgen) Warning: poorly guessed coordinate for atom HB1	 HYP:611	  CHA4
psfgen) Warning: poorly guessed coordinate for atom HB2	 HYP:611	  CHA4
psfgen) Warning: poorly guessed coordinate for atom HE	 HYP:611	  CHA4
psfgen) Warning: poorly guessed coordinate for atom HA	 HYP:617	  CHA4
psfgen) Warning: poorly guessed coordinate for atom HB1	 HYP:617	  CHA4
psfgen) Warning: poorly guessed coordinate for atom HB2	 HYP:617	  CHA4
psfgen) Warning: poorly guessed coordinate for atom HE	 HYP:617	  CHA4
psfgen) Warning: poorly guessed coordinate for atom HB1	 HYP:638	  CHA4
psfgen) Warning: poorly guessed coordinate for atom HB2	 HYP:638	  CHA4
psfgen) Warning: poorly guessed coordinate for atom HE	 HYP:638	  CHA4
psfgen) Warning: poorly guessed coordinate for atom HA	 HYP:644	  CHA4
psfgen) Warning: poorly guessed coordinate for atom HB1	 HYP:644	  CHA4
psfgen) Warning: poorly guessed coordinate for atom HB2	 HYP:644	  CHA4
psfgen) Warning: poorly guessed coordinate for atom HG	 HYP:644	  CHA4
psfgen) Warning: poorly guessed coordinate for atom HE	 HYP:644	  CHA4
psfgen) Warning: poorly guessed coordinate for atom HD1	 HYP:647	  CHA4
psfgen) Warning: poorly guessed coordinate for atom HA	 HYP:647	  CHA4
psfgen) Warning: poorly guessed coordinate for atom HB1	 HYP:647	  CHA4
psfgen) Warning: poorly guessed coordinate for atom HB2	 HYP:647	  CHA4
psfgen) Warning: poorly guessed coordinate for atom HG	 HYP:647	  CHA4
psfgen) Warning: poorly guessed coordinate for atom HE	 HYP:647	  CHA4
psfgen) Warning: poorly guessed coordinate for atom HA	 HYP:656	  CHA4
psfgen) Warning: poorly guessed coordinate for atom HB1	 HYP:656	  CHA4
psfgen) Warning: poorly guessed coordinate for atom HB2	 HYP:656	  CHA4
psfgen) Warning: poorly guessed coordinate for atom HG	 HYP:656	  CHA4
psfgen) Warning: poorly guessed coordinate for atom HE	 HYP:656	  CHA4
psfgen) Warning: poorly guessed coordinate for atom HB1	 HYP:662	  CHA4
psfgen) Warning: poorly guessed coordinate for atom HB2	 HYP:662	  CHA4
psfgen) Warning: poorly guessed coordinate for atom HE	 HYP:662	  CHA4
psfgen) Warning: poorly guessed coordinate for atom HB1	 HYP:680	  CHA4
psfgen) Warning: poorly guessed coordinate for atom HB2	 HYP:680	  CHA4
psfgen) Warning: poorly guessed coordinate for atom HE	 HYP:680	  CHA4
psfgen) Warning: poorly guessed coordinate for atom HB1	 HYP:689	  CHA4
psfgen) Warning: poorly guessed coordinate for atom HB2	 HYP:689	  CHA4
psfgen) Warning: poorly guessed coordinate for atom HE	 HYP:689	  CHA4
psfgen) Warning: poorly guessed coordinate for atom HD1	 HYP:698	  CHA4
psfgen) Warning: poorly guessed coordinate for atom HB1	 HYP:698	  CHA4
psfgen) Warning: poorly guessed coordinate for atom HB2	 HYP:698	  CHA4
psfgen) Warning: poorly guessed coordinate for atom HG	 HYP:698	  CHA4
psfgen) Warning: poorly guessed coordinate for atom HE	 HYP:698	  CHA4
psfgen) Warning: poorly guessed coordinate for atom HD1	 HYP:710	  CHA4
psfgen) Warning: poorly guessed coordinate for atom HA	 HYP:710	  CHA4
psfgen) Warning: poorly guessed coordinate for atom HB1	 HYP:710	  CHA4
psfgen) Warning: poorly guessed coordinate for atom HB2	 HYP:710	  CHA4
psfgen) Warning: poorly guessed coordinate for atom HG	 HYP:710	  CHA4
psfgen) Warning: poorly guessed coordinate for atom HE	 HYP:710	  CHA4
psfgen) Warning: poorly guessed coordinate for atom HD1	 HYP:716	  CHA4
psfgen) Warning: poorly guessed coordinate for atom HB1	 HYP:716	  CHA4
psfgen) Warning: poorly guessed coordinate for atom HB2	 HYP:716	  CHA4
psfgen) Warning: poorly guessed coordinate for atom HE	 HYP:716	  CHA4
psfgen) Warning: poorly guessed coordinate for atom HB1	 HYP:725	  CHA4
psfgen) Warning: poorly guessed coordinate for atom HB2	 HYP:725	  CHA4
psfgen) Warning: poorly guessed coordinate for atom HE	 HYP:725	  CHA4
psfgen) Warning: poorly guessed coordinate for atom HA	 HYP:734	  CHA4
psfgen) Warning: poorly guessed coordinate for atom HB1	 HYP:734	  CHA4
psfgen) Warning: poorly guessed coordinate for atom HB2	 HYP:734	  CHA4
psfgen) Warning: poorly guessed coordinate for atom HE	 HYP:734	  CHA4
psfgen) Warning: poorly guessed coordinate for atom HA	 HYP:737	  CHA4
psfgen) Warning: poorly guessed coordinate for atom HB1	 HYP:737	  CHA4
psfgen) Warning: poorly guessed coordinate for atom HB2	 HYP:737	  CHA4
psfgen) Warning: poorly guessed coordinate for atom HE	 HYP:737	  CHA4
psfgen) Warning: poorly guessed coordinate for atom HB1	 HYP:758	  CHA4
psfgen) Warning: poorly guessed coordinate for atom HB2	 HYP:758	  CHA4
psfgen) Warning: poorly guessed coordinate for atom HG	 HYP:758	  CHA4
psfgen) Warning: poorly guessed coordinate for atom HE	 HYP:758	  CHA4
psfgen) Warning: poorly guessed coordinate for atom HB1	 HYP:767	  CHA4
psfgen) Warning: poorly guessed coordinate for atom HB2	 HYP:767	  CHA4
psfgen) Warning: poorly guessed coordinate for atom HE	 HYP:767	  CHA4
psfgen) Warning: poorly guessed coordinate for atom HD1	 HYP:776	  CHA4
psfgen) Warning: poorly guessed coordinate for atom HB1	 HYP:776	  CHA4
psfgen) Warning: poorly guessed coordinate for atom HB2	 HYP:776	  CHA4
psfgen) Warning: poorly guessed coordinate for atom HE	 HYP:776	  CHA4
psfgen) Warning: poorly guessed coordinate for atom HA	 HYP:785	  CHA4
psfgen) Warning: poorly guessed coordinate for atom HB1	 HYP:785	  CHA4
psfgen) Warning: poorly guessed coordinate for atom HB2	 HYP:785	  CHA4
psfgen) Warning: poorly guessed coordinate for atom HG	 HYP:785	  CHA4
psfgen) Warning: poorly guessed coordinate for atom HE	 HYP:785	  CHA4
psfgen) Warning: poorly guessed coordinate for atom HB1	 HYP:803	  CHA4
psfgen) Warning: poorly guessed coordinate for atom HB2	 HYP:803	  CHA4
psfgen) Warning: poorly guessed coordinate for atom HE	 HYP:803	  CHA4
psfgen) Warning: poorly guessed coordinate for atom HD1	 HYP:812	  CHA4
psfgen) Warning: poorly guessed coordinate for atom HB1	 HYP:812	  CHA4
psfgen) Warning: poorly guessed coordinate for atom HB2	 HYP:812	  CHA4
psfgen) Warning: poorly guessed coordinate for atom HE	 HYP:812	  CHA4
psfgen) Warning: poorly guessed coordinate for atom HB1	 HYP:815	  CHA4
psfgen) Warning: poorly guessed coordinate for atom HB2	 HYP:815	  CHA4
psfgen) Warning: poorly guessed coordinate for atom HE	 HYP:815	  CHA4
psfgen) Warning: poorly guessed coordinate for atom HD1	 HYP:821	  CHA4
psfgen) Warning: poorly guessed coordinate for atom HA	 HYP:821	  CHA4
psfgen) Warning: poorly guessed coordinate for atom HB1	 HYP:821	  CHA4
psfgen) Warning: poorly guessed coordinate for atom HB2	 HYP:821	  CHA4
psfgen) Warning: poorly guessed coordinate for atom HE	 HYP:821	  CHA4
psfgen) Warning: poorly guessed coordinate for atom HB1	 HYP:836	  CHA4
psfgen) Warning: poorly guessed coordinate for atom HB2	 HYP:836	  CHA4
psfgen) Warning: poorly guessed coordinate for atom HE	 HYP:836	  CHA4
psfgen) Warning: poorly guessed coordinate for atom HB1	 HYP:842	  CHA4
psfgen) Warning: poorly guessed coordinate for atom HB2	 HYP:842	  CHA4
psfgen) Warning: poorly guessed coordinate for atom HG	 HYP:842	  CHA4
psfgen) Warning: poorly guessed coordinate for atom HE	 HYP:842	  CHA4
psfgen) Warning: poorly guessed coordinate for atom HB1	 HYP:848	  CHA4
psfgen) Warning: poorly guessed coordinate for atom HB2	 HYP:848	  CHA4
psfgen) Warning: poorly guessed coordinate for atom HE	 HYP:848	  CHA4
psfgen) Warning: poorly guessed coordinate for atom HA	 HYP:857	  CHA4
psfgen) Warning: poorly guessed coordinate for atom HB1	 HYP:857	  CHA4
psfgen) Warning: poorly guessed coordinate for atom HB2	 HYP:857	  CHA4
psfgen) Warning: poorly guessed coordinate for atom HE	 HYP:857	  CHA4
psfgen) Warning: poorly guessed coordinate for atom HD1	 HYP:863	  CHA4
psfgen) Warning: poorly guessed coordinate for atom HB1	 HYP:863	  CHA4
psfgen) Warning: poorly guessed coordinate for atom HB2	 HYP:863	  CHA4
psfgen) Warning: poorly guessed coordinate for atom HE	 HYP:863	  CHA4
psfgen) Warning: poorly guessed coordinate for atom HD1	 HYP:884	  CHA4
psfgen) Warning: poorly guessed coordinate for atom HB1	 HYP:884	  CHA4
psfgen) Warning: poorly guessed coordinate for atom HB2	 HYP:884	  CHA4
psfgen) Warning: poorly guessed coordinate for atom HE	 HYP:884	  CHA4
psfgen) Warning: poorly guessed coordinate for atom HD1	 HYP:887	  CHA4
psfgen) Warning: poorly guessed coordinate for atom HB1	 HYP:887	  CHA4
psfgen) Warning: poorly guessed coordinate for atom HB2	 HYP:887	  CHA4
psfgen) Warning: poorly guessed coordinate for atom HG	 HYP:887	  CHA4
psfgen) Warning: poorly guessed coordinate for atom HE	 HYP:887	  CHA4
psfgen) Warning: poorly guessed coordinate for atom HB1	 HYP:890	  CHA4
psfgen) Warning: poorly guessed coordinate for atom HB2	 HYP:890	  CHA4
psfgen) Warning: poorly guessed coordinate for atom HE	 HYP:890	  CHA4
psfgen) Warning: poorly guessed coordinate for atom HA	 HYP:959	  CHA4
psfgen) Warning: poorly guessed coordinate for atom HB1	 HYP:959	  CHA4
psfgen) Warning: poorly guessed coordinate for atom HB2	 HYP:959	  CHA4
psfgen) Warning: poorly guessed coordinate for atom HE	 HYP:959	  CHA4
psfgen) Warning: poorly guessed coordinate for atom HA	 HYP:962	  CHA4
psfgen) Warning: poorly guessed coordinate for atom HB1	 HYP:962	  CHA4
psfgen) Warning: poorly guessed coordinate for atom HB2	 HYP:962	  CHA4
psfgen) Warning: poorly guessed coordinate for atom HE	 HYP:962	  CHA4
psfgen) Warning: poorly guessed coordinate for atom HA	 HYP:965	  CHA4
psfgen) Warning: poorly guessed coordinate for atom HB1	 HYP:965	  CHA4
psfgen) Warning: poorly guessed coordinate for atom HB2	 HYP:965	  CHA4
psfgen) Warning: poorly guessed coordinate for atom HE	 HYP:965	  CHA4
psfgen) Warning: poorly guessed coordinate for atom HB1	 HYP:983	  CHA4
psfgen) Warning: poorly guessed coordinate for atom HB2	 HYP:983	  CHA4
psfgen) Warning: poorly guessed coordinate for atom HE	 HYP:983	  CHA4
psfgen) Warning: poorly guessed coordinate for atom HA	 HYP:998	  CHA4
psfgen) Warning: poorly guessed coordinate for atom HB1	 HYP:998	  CHA4
psfgen) Warning: poorly guessed coordinate for atom HB2	 HYP:998	  CHA4
psfgen) Warning: poorly guessed coordinate for atom HE	 HYP:998	  CHA4
psfgen) Warning: poorly guessed coordinate for atom HA	 HYP:1004	  CHA4
psfgen) Warning: poorly guessed coordinate for atom HB1	 HYP:1004	  CHA4
psfgen) Warning: poorly guessed coordinate for atom HB2	 HYP:1004	  CHA4
psfgen) Warning: poorly guessed coordinate for atom HG	 HYP:1004	  CHA4
psfgen) Warning: poorly guessed coordinate for atom HE	 HYP:1004	  CHA4
psfgen) Warning: poorly guessed coordinate for atom HA	 HYP:1019	  CHA4
psfgen) Warning: poorly guessed coordinate for atom HB1	 HYP:1019	  CHA4
psfgen) Warning: poorly guessed coordinate for atom HB2	 HYP:1019	  CHA4
psfgen) Warning: poorly guessed coordinate for atom HE	 HYP:1019	  CHA4
psfgen) Warning: poorly guessed coordinate for atom HA	 HYP:1022	  CHA4
psfgen) Warning: poorly guessed coordinate for atom HB1	 HYP:1022	  CHA4
psfgen) Warning: poorly guessed coordinate for atom HB2	 HYP:1022	  CHA4
psfgen) Warning: poorly guessed coordinate for atom HG	 HYP:1022	  CHA4
psfgen) Warning: poorly guessed coordinate for atom HE	 HYP:1022	  CHA4
psfgen) Warning: poorly guessed coordinate for atom HB1	 HYP:1025	  CHA4
psfgen) Warning: poorly guessed coordinate for atom HB2	 HYP:1025	  CHA4
psfgen) Warning: poorly guessed coordinate for atom HE	 HYP:1025	  CHA4
psfgen) Warning: poorly guessed coordinate for atom HB1	 HYP:1028	  CHA4
psfgen) Warning: poorly guessed coordinate for atom HB2	 HYP:1028	  CHA4
psfgen) Warning: poorly guessed coordinate for atom HE	 HYP:1028	  CHA4
psfgen) Warning: poorly guessed coordinate for atom HB1	 HYP:1031	  CHA4
psfgen) Warning: poorly guessed coordinate for atom HB2	 HYP:1031	  CHA4
psfgen) Warning: poorly guessed coordinate for atom HE	 HYP:1031	  CHA4
psfgen) Warning: poorly guessed coordinate for atom OT1	 ALA:1057	  CHA4
psfgen) Warning: poorly guessed coordinate for atom OT2	 ALA:1057	  CHA4
psfgen) aliasing residue HYP atom OD1 to OE
psfgen) building segment CHB1
psfgen) reading residues from pdb file ../3_Chains_CLG_Fiber/chainB1.pdb
psfgen) extracted 1040 residues from pdb file
Info: generating structure...
psfgen) Info: skipping improper N-C-CA-HN at beginning of segment.
psfgen) Info: skipping cross-term C-N-CA-C-N-CA-C-N at beginning of segment.
psfgen) Info: skipping conformation C-N-CA-C at beginning of segment.
psfgen) Info: skipping conformation C-CA-N-HN at beginning of segment.
psfgen) Info: skipping bond C-N at end of segment.
psfgen) Info: skipping improper C-CA-N-O at end of segment.
psfgen) Info: skipping cross-term C-N-CA-C-N-CA-C-N at end of segment.
psfgen) Info: skipping conformation CA-C-N-CA at end of segment.
psfgen) Info: skipping conformation N-CA-C-O at end of segment.
psfgen) Info: skipping conformation N-CA-C-N at end of segment.
segment complete.
psfgen) reading coordinates from pdb file ../3_Chains_CLG_Fiber/chainB1.pdb for segment CHB1
psfgen) Warning: failed to set coordinate for atom O	 ALA:2097	  CHB1
psfgen) Warning: failed to set coordinate for atom OXT	 ALA:2097	  CHB1
psfgen) regenerating all angles
psfgen) regenerating all dihedrals
psfgen) Info: guessing coordinates for 31601 atoms (10 non-hydrogen)
psfgen) Warning: failed to guess coordinate due to bad angle CB CA HA
psfgen) Warning: failed to guess coordinate due to bad angle OE CG HG
psfgen) Warning: failed to guess coordinate due to bad angle N CD HD1
psfgen) Warning: failed to guess coordinate due to bad angle CB CA HA
psfgen) Warning: failed to guess coordinate due to bad angle N CD HD1
psfgen) Warning: failed to guess coordinate due to bad angle CB CA HA
psfgen) Warning: failed to guess coordinate due to bad angle CB CA HA
psfgen) Warning: failed to guess coordinate due to bad angle N CD HD1
psfgen) Warning: failed to guess coordinate due to bad angle N CD HD1
psfgen) Warning: failed to guess coordinate due to bad angle CB CA HA
psfgen) Warning: failed to guess coordinate due to bad angle OE CG HG
psfgen) Warning: failed to guess coordinate due to bad angle CB CA HA
psfgen) Warning: failed to guess coordinate due to bad angle N CD HD1
psfgen) Warning: failed to guess coordinate due to bad angle OE CG HG
psfgen) Warning: failed to guess coordinate due to bad angle N CD HD1
psfgen) Warning: failed to guess coordinate due to bad angle CB CA HA
psfgen) Warning: failed to guess coordinate due to bad angle N CD HD1
psfgen) Warning: failed to guess coordinate due to bad angle OE CG HG
psfgen) Warning: failed to guess coordinate due to bad angle N CD HD1
psfgen) Warning: failed to guess coordinate due to bad angle CB CA HA
psfgen) Warning: failed to guess coordinate due to bad angle CB CA HA
psfgen) Warning: failed to guess coordinate due to bad angle CB CA HA
psfgen) Warning: failed to guess coordinate due to bad angle CB CA HA
psfgen) Warning: failed to guess coordinate due to bad angle OE CG HG
psfgen) Warning: failed to guess coordinate due to bad angle N CD HD1
psfgen) Warning: failed to guess coordinate due to bad angle OE CG HG
psfgen) Warning: failed to guess coordinate due to bad angle CB CA HA
psfgen) Warning: failed to guess coordinate due to bad angle CB CA HA
psfgen) Warning: failed to guess coordinate due to bad angle OE CG HG
psfgen) Warning: failed to guess coordinate due to bad angle CB CA HA
psfgen) Warning: failed to guess coordinate due to bad angle OE CG HG
psfgen) Warning: failed to guess coordinate due to bad angle N CD HD1
psfgen) Warning: failed to guess coordinate due to bad angle N CD HD1
psfgen) Warning: failed to guess coordinate due to bad angle OE CG HG
[truncated: 1,695,190 more chars]
