# Supplementary material for: Devising Bone Molecular Models at the Nanoscale: From Usual Mineralized Collagen Fibrils to the First Bone Fibers Including Hydroxyapatite in the Extra-Fibrillar Volume
Source: Materials (Basel). 2022 Mar 19;15(6):2274. doi: 10.3390/ma15062274 (PMC8955169; doi:10.3390/ma15062274)
Supplement: Supplementary file 1 [file materials-15-02274-s001.zip › Supplementary_Materials/3-Bone_Fiber/4_H_atoms/psfgen.sh]

#!/bin/bash

/home/amadeus/Downloads/NAMD_2.14_Linux-x86_64-multicore/psfgen << ENDMOL

# Read in molecular topology definitions from file.
topology ../FF/top_all36_prot.rtf
topology ../FF/toppar_all36_prot_modify_res.str
topology ../FF/toppar_water_ions_namd.str

# Protein Segment Chain A

# Provide translations from atom_names/residues found in PDB files to proper atom names read in from topology definition files.
# Proper names from topology files will be used in generated PSF and PDB files. This command also exists under the deprecated name alias.
pdbalias atom HYP OD1 OE

# failed to set coordinate for atom CD1	 ILE
pdbalias atom ILE CD1 CD

# HIS residue unknown (HSD/HSE)
# https://www.ks.uiuc.edu/Research/namd/mailing_list/namd-l.2003-2004/0226.html
# https://www.ks.uiuc.edu/Research/namd/mailing_list/namd-l.2003-2004/0242.html
pdbalias residue HIS HSE

# Build a segment of the molecule. A segment is typically a single chain of protein or DNA, with default patches applied to the termini. Segments may also contain pure solvent or lipid.
segment CHA1 { 
#	first none
#	last none
# auto none
pdb ../3_Chains_CLG_Fiber/chainA1.pdb 
}

# Read coordinates from PDB file, matching segment, residue and atom names.
coordpdb  ../3_Chains_CLG_Fiber/chainA1.pdb CHA1

# Remove all angles and/or dihedrals and completely regenerate them using the segment automatic generation algorithms.
# This is only needed if patches were applied that do not correct angles and bonds. Segment and file defaults are ignored, and angles/dihedrals for the entire molecule are regenerated from scratch.
regenerate angles dihedrals

# Guesses coordinates of atoms for which they were not explicitly set.(H)
guesscoord

# Build a segment of the molecule. A segment is typically a single chain of protein or DNA, with default patches applied to the termini. Segments may also contain pure solvent or lipid.
segment CHA2 { 
#	first none
#	last none
# auto none
pdb ../3_Chains_CLG_Fiber/chainA2.pdb 
}

# Read coordinates from PDB file, matching segment, residue and atom names.
coordpdb  ../3_Chains_CLG_Fiber/chainA2.pdb CHA2

regenerate angles dihedrals
guesscoord

# Build a segment of the molecule. A segment is typically a single chain of protein or DNA, with default patches applied to the termini. Segments may also contain pure solvent or lipid.
segment CHA3 { 
#	first none
#	last none
# auto none
pdb ../3_Chains_CLG_Fiber/chainA3.pdb 
}

# Read coordinates from PDB file, matching segment, residue and atom names.
coordpdb  ../3_Chains_CLG_Fiber/chainA3.pdb CHA3

regenerate angles dihedrals
guesscoord

# Build a segment of the molecule. A segment is typically a single chain of protein or DNA, with default patches applied to the termini. Segments may also contain pure solvent or lipid.
segment CHA4 { 
#	first none
#	last none
# auto none
pdb ../3_Chains_CLG_Fiber/chainA4.pdb 
}

# Read coordinates from PDB file, matching segment, residue and atom names.
coordpdb  ../3_Chains_CLG_Fiber/chainA4.pdb CHA4

regenerate angles dihedrals
guesscoord

# Protein Segment Chain B
pdbalias atom HYP OD1 OE
segment CHB1 { 
#	first none
#	last none
# auto none
pdb ../3_Chains_CLG_Fiber/chainB1.pdb 
}

coordpdb  ../3_Chains_CLG_Fiber/chainB1.pdb CHB1

regenerate angles dihedrals
guesscoord

# Protein Segment Chain B
pdbalias atom HYP OD1 OE
segment CHB2 { 
#	first none
#	last none
# auto none
pdb ../3_Chains_CLG_Fiber/chainB2.pdb 
}

coordpdb  ../3_Chains_CLG_Fiber/chainB2.pdb CHB2

regenerate angles dihedrals
guesscoord

# Protein Segment Chain B
pdbalias atom HYP OD1 OE
segment CHB3 { 
#	first none
#	last none
# auto none
pdb ../3_Chains_CLG_Fiber/chainB3.pdb 
}

coordpdb  ../3_Chains_CLG_Fiber/chainB3.pdb CHB3

regenerate angles dihedrals
guesscoord

# Protein Segment Chain B
pdbalias atom HYP OD1 OE
segment CHB4 { 
#	first none
#	last none
# auto none
pdb ../3_Chains_CLG_Fiber/chainB4.pdb 
}

coordpdb  ../3_Chains_CLG_Fiber/chainB4.pdb CHB4

regenerate angles dihedrals
guesscoord

# Protein Segment Chain C
pdbalias atom HYP OD1 OE
segment CHC1 { 
#	first none
#	last none
# auto none
pdb ../3_Chains_CLG_Fiber/chainC1.pdb 
}

coordpdb  ../3_Chains_CLG_Fiber/chainC1.pdb CHC1

regenerate angles dihedrals
guesscoord

# Protein Segment Chain C
pdbalias atom HYP OD1 OE
segment CHC2 { 
#	first none
#	last none
# auto none
pdb ../3_Chains_CLG_Fiber/chainC2.pdb 
}

coordpdb  ../3_Chains_CLG_Fiber/chainC2.pdb CHC2

regenerate angles dihedrals
guesscoord

# Protein Segment Chain C
pdbalias atom HYP OD1 OE
segment CHC3 { 
#	first none
#	last none
# auto none
pdb ../3_Chains_CLG_Fiber/chainC3.pdb 
}

coordpdb  ../3_Chains_CLG_Fiber/chainC3.pdb CHC3

regenerate angles dihedrals
guesscoord

# Protein Segment Chain C
pdbalias atom HYP OD1 OE
segment CHC4 { 
#	first none
#	last none
# auto none
pdb ../3_Chains_CLG_Fiber/chainC4.pdb 
}

coordpdb  ../3_Chains_CLG_Fiber/chainC4.pdb CHC4

# Remove all angles and/or dihedrals and completely regenerate them using the segment automatic generation algorithms.
# This is only needed if patches were applied that do not correct angles and bonds. Segment and file defaults are ignored, and angles/dihedrals for the entire molecule are regenerated from scratch.
regenerate angles dihedrals

# Guesses coordinates of atoms for which they were not explicitly set.(H)
guesscoord

# Writes PDB file containing coordinates. Write out structure information as PSF file.
writepdb CLG_Fiber_H.pdb
writepsf CLG_Fiber_H.psf

ENDMOL
