# Supplementary material for: Devising Bone Molecular Models at the Nanoscale: From Usual Mineralized Collagen Fibrils to the First Bone Fibers Including Hydroxyapatite in the Extra-Fibrillar Volume
Source: Materials (Basel). 2022 Mar 19;15(6):2274. doi: 10.3390/ma15062274 (PMC8955169; doi:10.3390/ma15062274)
Supplement: Supplementary file 1 [file materials-15-02274-s001.zip › Supplementary_Materials/3-Bone_Fiber/5_Build_Fiber/EFV_IFV_visualizations.tcl]

mol new ../4_H_atoms/CLG_Fiber_H_NObadcontact.pdb

# draw IFV box
pbc set { 60 86 678}
set box0 [pbc box_draw -width 3 -color red -shiftcenter {-30 -43 -339.5 }]

# draw simulation box
pbc set {88 142 679}
set box1 [pbc box_draw -width 3 -color blue -shiftcenter {-44 -71 -339.5}]

# # render

# rotate y by -90

# # render

# rotate x by 90

# # render
