# Supplementary material for: Devising Bone Molecular Models at the Nanoscale: From Usual Mineralized Collagen Fibrils to the First Bone Fibers Including Hydroxyapatite in the Extra-Fibrillar Volume
Source: Materials (Basel). 2022 Mar 19;15(6):2274. doi: 10.3390/ma15062274 (PMC8955169; doi:10.3390/ma15062274)
Supplement: Supplementary file 1 [file materials-15-02274-s001.zip › Supplementary_Materials/3-Bone_Fiber/5_Build_Fiber/fractions_constituents_MF.m]

% Script to compute number of HA and H2O molecules that
% will be added to CLG Fiber system
% based on desired mass fraction of HA, CLG and H2O 
% Author: Amadeus Alcantara
% amadeus.alcantara@gmail.com

clear; clc

% -------------------------------------------------------------------------
% Avogadro's constant
NA = 6.02214086 * 10^23; % [1/mol]

% Molar mass of CLG Fiber
mm_CLG = 	1222226.778399985; % [g/mol] (computed by PACKMOL script solvate.tcl)

% Molar mass of a single H2O molecule
mm_H2O_unit = 18.01528; % [g/mol] 

% Molar mass of HA crystal
mm_HA_unit = 1004.6244; % [g/mol] =~ da %(computed by PACKMOL script solvate.tcl)

% Desired mass fraction of CLG, HA and H2O
% f_mass_CLG = 0.75; f_mass_HA = 0.00; f_mass_H2O = 0.25; % average
% f_mass_CLG = 1.00; f_mass_HA = 0.00; f_mass_H2O = 0.00; % average
f_mass_CLG = 0.90; f_mass_HA = 0.00; f_mass_H2O = 0.10; % average
% f_mass_CLG = 0.75; f_mass_HA = 0.15; f_mass_H2O = 0.10; % average
% f_mass_CLG = 0.35; f_mass_HA = 0.55; f_mass_H2O = 0.10; % average
% f_mass_CLG = 0.25; f_mass_HA = 0.65; f_mass_H2O = 0.10; % average
% f_mass_CLG = 0.20; f_mass_HA = 0.70; f_mass_H2O = 0.10; % healthy
% f_mass_CLG = 0.30; f_mass_HA = 0.60; f_mass_H2O = 0.10; % osteoporotic

% f_mass_CLG = 0.24; f_mass_HA = 0.66; f_mass_H2O = 0.10;
% similar to f_vol_CLG = 0.35; f_vol_HA = 0.45; f_vol_H2O = 0.20; 

% Mass density of CLG, HA and H2O [g/ml] = [g/cm^3] = [g/(1e+24 A^3)]
% https://doi.org/10.1080/15502287.2016.1145762
rho_CLG = 1.43; rho_HA = 3; rho_H2O = 1; 

% Density of system
rho_sys = (f_mass_CLG/rho_CLG + f_mass_HA/rho_HA + f_mass_H2O/rho_H2O)^-1;

% Volume fraction 
% f_mass_CLG = (rho_CLG* vol_CLG)/(rho_sys * vol_sys); 
f_vol_CLG = rho_sys/rho_CLG * f_mass_CLG; 
f_vol_HA = rho_sys/rho_HA * f_mass_HA; 
f_vol_H2O = rho_sys/rho_H2O * f_mass_H2O;  
% [f_mass_CLG,f_mass_HA,f_mass_H2O]

% Volume conservation
%  mm_sys/rho_sys = mm_CLG/rho_CLG + mm_HA/rho_HA + mm_H2O/rho_H2O
 
% Molar mass of system 
% mm_sys = mm_CLG * rho_sys / (rho_CLG * f_vol_CLG); or simply
% f_mass_CLG = mm_CLG / mm_sys (mass fraction definition) 
mm_sys = mm_CLG / f_mass_CLG; 

% Molar mass of all H2O molecules in the system
mm_H2O = mm_sys*f_mass_H2O; % [g/mol] = n_H2O*mm_H2O_unit

% Molar mass of all hydroxyapatites in the system
mm_HA = mm_sys*f_mass_HA; % [g/mol]  = n_HA*mm_HA_unit

% Number of H2O molecules within Unit Cell 
n_H2O = ceil(mm_H2O/mm_H2O_unit); 

% Number of H2O molecules within Unit Cell 
n_HA = ceil(mm_HA/mm_HA_unit); 

% HA in Extra Fibrillar Volume (EFV) 80%
n_HA_EFV = round(n_HA*0.8); 

% HA in Intra Fibrillar Volume (IFV) 20%
n_HA_IFV = round(n_HA*0.2); 


% volume of H2O
% H2O_vol = f_vol_H2O * V; % [A^3]
H2O_vol = mm_H2O / rho_H2O / NA * 10^24; % [A^3] 
% [A^3] = [g/mol] * [(1e+24 A^3)/g] * [mol]

% PACKMOL uses the approximation that the volume occupied by each type of 
% molecule in the system is proportional to its molar mass, thus:

% total structure charge computed by script solvate.tcl 
charge_CLG = 132;
charge_HA = 0;
charge = charge_CLG + charge_HA; 

% Set the number of ions of each type
% Number of Sodium ions to be put: n_sodium
% Number of Chloride ions to be put: n_chloride
if charge <= 0
    n_sodium =  0.16 * 0.000602 * H2O_vol;
    if n_sodium > -1*charge 
       n_chloride = n_sodium + charge;
    else
       n_sodium = -1.*charge;
       n_chloride = 0;
    end
else
    n_chloride = 0.16 * 0.000602 * H2O_vol;
    if n_chloride > charge 
        n_sodium = n_chloride - charge;
    else
        n_chloride = charge;
        n_sodium = 0;
    end    
end
