# Supplementary material for: Devising Bone Molecular Models at the Nanoscale: From Usual Mineralized Collagen Fibrils to the First Bone Fibers Including Hydroxyapatite in the Extra-Fibrillar Volume
Source: Materials (Basel). 2022 Mar 19;15(6):2274. doi: 10.3390/ma15062274 (PMC8955169; doi:10.3390/ma15062274)
Supplement: Supplementary file 1 [file materials-15-02274-s001.zip › Supplementary_Materials/3-Bone_Fiber/5_Build_Fiber/packmol-Bone_Fiber70.inp]

# Packmol script to add HA to CLG_Fiber_Model.pdb

# minimum distance between pairs of atoms of different molecules
tolerance 2.0
# input and output files are in the pdb format
filetype pdb
# name for output file
output Fiber70.pdb

#  Change the maximum number of optimization loops (if this option is used inside the structure section, it affects the number of optimization loops only of that specific structure):
#nloop0 200
nloop 50

# different seed for the random number generator
# seed 254013

structure ../4_H_atoms/CLG_Fiber_H_NObadcontact.pdb
  number 1 
# center
  fixed 0. 0. 0. 0. 0. 0.
#  centerofmass
  # inside box -44.19 -71.153 -339.102 43.67 70.722 339.203 # original
  inside box -44 -71 -339.5 44 71 339.5
end structure
			

######################### HA + H2O ######################### 

# f_mass_CLG = 0.20; f_mass_HA = 0.70; f_mass_H2O = 0.10; % healthy

# 20% HA
structure ../HA/HA_1res.pdb
  number      852
  inside box -30 -43 -339 30 43 339
    radius 0.5 # = tolerance 1.0
end structure

# 80% HA
structure ../HA/HA_1res.pdb 
	number      3407
   inside box -44 -71 -339.5 44 71 339.5
   outside box -30 -43 -339 30 43 339
end structure

structure WATER.pdb
  number  33922
   inside box -44 -71 -339.5 44 71 339.5
end structure

#################### all ####################

structure CHLORIDE.pdb
  number 132
  inside box -44 -71 -339.5 44 71 339.5
end structure
  
# ONLY NEEDED if number is not 0  
# structure SODIUM.pdb
  # number      0
  #  inside box -44 -71 -339.5 44 71 339.5
# end structure
