# Supplementary material for: Devising Bone Molecular Models at the Nanoscale: From Usual Mineralized Collagen Fibrils to the First Bone Fibers Including Hydroxyapatite in the Extra-Fibrillar Volume
Source: Materials (Basel). 2022 Mar 19;15(6):2274. doi: 10.3390/ma15062274 (PMC8955169; doi:10.3390/ma15062274)
Supplement: Supplementary file 1 [file materials-15-02274-s001.zip › Supplementary_Materials/3-Bone_Fiber/5_Build_Fiber/packmol_input.inp]

tolerance 2.0
filetype pdb
output solvated.pdb

structure ../4_H_atoms/CLG_Fiber_H_NObadcontact.pdb
  number 1
  center
  fixed 0. 0. 0. 0. 0. 0.
end structure

structure WATER.pdb
  number  214863
  inside box -43.9275 -70.93799999999999 -339.1525 43.9275 70.93799999999999 339.1525
end structure


structure SODIUM.pdb
  number 487
  inside box -43.9275 -70.93799999999999 -339.1525 43.9275 70.93799999999999 339.1525
end structure
  

structure CHLORIDE.pdb
  number      619
  inside box -43.9275 -70.93799999999999 -339.1525 43.9275 70.93799999999999 339.1525
end structure
  
