# Supplementary material for: Devising Bone Molecular Models at the Nanoscale: From Usual Mineralized Collagen Fibrils to the First Bone Fibers Including Hydroxyapatite in the Extra-Fibrillar Volume
Source: Materials (Basel). 2022 Mar 19;15(6):2274. doi: 10.3390/ma15062274 (PMC8955169; doi:10.3390/ma15062274)
Supplement: Supplementary file 1 [file materials-15-02274-s001.zip › Supplementary_Materials/3-Bone_Fiber/5_Build_Fiber/README.txt]

Adding H2O and HA using PACKMOL - Devise Bone Fiber (CLG + HA + H2O) using PACKMOL

Written by Amadeus Alcântara
amadeus.alcantara@gmail.com

CITE: 

Devising Bone Molecular Models at the Nanoscale: From Usual
Mineralized Collagen Fibrils to the First Bone Fibers including
Hydroxyapatite in the Extra-Fibrillar Volume

Amadeus C. S. de Alcântara, Levi C. Felix, Douglas S. Galvão, Paulo Sollero, Munir S. Skaf

Materials MDPI 2022
--------------------------------------------------------------------

Inputs: Aligned translated CLG Fiber with H atoms

	- CLG_Fiber_H.pdb (or CLG_Fiber_H_NObadcontact.pdb if bad contacts appeared)	
	- HA_1res.pdb
	
Outputs: Bone Fibers devised by PACKMOL with different constituents (CLG, HA, H2O) %

	- Fiber**.pdb 
	
--------------------------------------------------------------------
Step by step:

0:	Download PACKMOL from: http://leandro.iqm.unicamp.br/m3g/packmol/home.shtml

	Be sure you have a fortran compiler.

1:	Compute molar mass and charges of CLG Fiber (with H atoms) and HA:

		Run solvate.tcl (from PACKMOL utilities http://leandro.iqm.unicamp.br/m3g/packmol/utilities.shtml)

			$ ./solvate.tcl ../4_H_atoms/CLG_Fiber_H_NObadcontact.pdb -shell 0 > solv_CLG_Fiber.log

			$ ./solvate.tcl ../HA/HA_1res.pdb -shell 0 > solv_HA.log
			
			See solv_*.log files (to use > solv*.log one must know when to press y and input the right atom mass. I recommen running directly on terminal first)

2:	Run Matlab script to determine the number of HA and H2O molecules to be added to CLG_Fiber_H.pdb, so that desired mass fraction applies:

		>> fractions_constituents_MF.m
		
			Computed values
			
			% f_mass_CLG = 0.25; f_mass_HA = 0.65; f_mass_H2O = 0.10; % average
			n_H2O = 27138.00
			n_HA_EFV = 2531
			n_HA_IFV = 633
			n_chloride = 132.00
			n_sodium = 0
			
			% f_mass_CLG = 0.20; f_mass_HA = 0.70; f_mass_H2O = 0.10; % healthy
			n_H2O = 33922.00
			n_HA_EFV = 3407
			n_HA_IFV = 852
			n_chloride = 132.00
			n_sodium = 0
			
			% f_mass_CLG = 0.30; f_mass_HA = 0.60; f_mass_H2O = 0.10; % osteoporotic
			n_H2O = 22615.00
			n_HA_EFV = 1947
			n_HA_IFV = 487
			n_chloride = 132.00
			n_sodium = 0

			% f_mass_CLG = 0.35; f_mass_HA = 0.55; f_mass_H2O = 0.10; 
			n_H2O = 19384.00
			n_HA_EFV = 1530
			n_HA_IFV = 382
			n_chloride = 132.00
			n_sodium = 0

		PS: This script can be easily adapted to Python or any other programming language.

3:	Compile simulationbox.f90 from terminal:

		$ gfortran -o simulationbox simulationbox.f90
		
4:	Determine size / volume of initial simulation box.
	
		Run simulationbox.f90 from terminal:

			$ ./simulationbox ../4_H_atoms/CLG_Fiber_H_NObadcontact.pdb
			
		See simulationbox_*.log files
	
		It can be also done in VMD. Open VMD -> Extensions -> TkConsole, and run:
		
			% set struc [atomselect top all]
			% measure minmax $struc
				
			One can also start with the CLG Fiber structure without H atoms, if desired.
			
			$ ./simulationbox ../2_Translate/CLG_Fiber_translated_aligned.pdb
		
5:	Use PACKMOL to add HA and H2O molecules to CLG_Fiber_H.pdb

		Run:
		
			$ packmol < packmol-Bone_Fiber**.inp
		
OBS:

A visual feedback of the volumes where 20 and 80% HA are inserted is provided by VMD:

	Open VMD -> Extensions -> TkConsole, and run:
		
		mol new ../4_H_atoms/CLG_Fiber_H_NObadcontact.pdb

        # draw IFV box
		pbc set { 60 86 678}
		set box0 [pbc box_draw -width 3 -color black -shiftcenter {-30 -43 -339}]

		# draw simulation box
		pbc set {88 142 679}
		set box1 [pbc box_draw -width 3 -color blue -shiftcenter {-44 -71 -339.5}]

		render

		rotate y by -90

		render

		rotate x by 90

		render
