# Supplementary material for: Devising Bone Molecular Models at the Nanoscale: From Usual Mineralized Collagen Fibrils to the First Bone Fibers Including Hydroxyapatite in the Extra-Fibrillar Volume
Source: Materials (Basel). 2022 Mar 19;15(6):2274. doi: 10.3390/ma15062274 (PMC8955169; doi:10.3390/ma15062274)
Supplement: Supplementary file 1 [file materials-15-02274-s001.zip › Supplementary_Materials/3-Bone_Fiber/5_Build_Fiber/simulationbox.f90]

! Author: Rodrigo Leandro Silveira
! Institute of Chemistry
! State University of Campinas
! rodrigolsilveira@gmail.com
! January 12th, 2010

program SimulationBox

implicit none

real               :: x,y,z,xmax,ymax,zmax,xmin,ymin,zmin,&
                      xvec,yvec,zvec,xc,yc,zc,zero,cubicbox
integer            :: ioerror
character(len=6)   :: type_atom
character(len=15)  :: string,line
character(len=500) :: pdbfile,arg

write(*,'(/a)')'---------------------------------------------'
write(*,'(a)') '               SIMULATION BOX                '
write(*,'(a/)')'---------------------------------------------'

if(iargc() == 0)then
  write(*,*)'Usage:'
  write(*,*)'simulationbox <pdbfile>'
  write(*,*)
  stop
endif

call getarg(1,pdbfile)


! Open the pdb file
open(10,file=trim(pdbfile),status='old',action='read',iostat=ioerror)
if(ioerror /= 0) then
  write(*,'(/a/)')'ERROR: invalid pdb file.'
  stop
endif

! Formatation to read pdb file
string='(A6,24X,3F8.3)'

! Detect coordinate section of pdb file
do 
  read(10,string,iostat=ioerror)type_atom
  if(ioerror /= 0)then
    write(*,'(/a/)')'ERROR: invalid pdb file.'
  endif
  if(type_atom == 'ATOM' .or. type_atom == 'HETATM') then
    backspace(10)
    exit
  endif
enddo

! Initial values of max and min coordinates
read(10,string)type_atom,x,y,z
backspace(10)

xmax = x
ymax = y
zmax = z
xmin = x
ymin = y
zmin = z

! Look for max and min coordinates
do
  read(10,'(A6)')type_atom
  if(type_atom == 'ATOM' .or. type_atom == 'HETATM') then
    backspace(10)
    read(10,string)type_atom,x,y,z
    if(x > xmax) xmax = x
    if(y > ymax) ymax = y
    if(z > zmax) zmax = z
    if(x < xmin) xmin = x
    if(y < ymin) ymin = y
    if(z < zmin) zmin = z
  endif

  if(type_atom == 'END')exit

enddo

! Calculate the CellBasisVector
xvec = xmax - xmin
yvec = ymax - ymin
zvec = zmax - zmin

! Calculate de CellOrigin
xc = ( xmax + xmin )/2.
yc = ( ymax + ymin )/2.
zc = ( zmax + zmin )/2.

zero = 0.

! Length of cubic box is the max value of the CellBasisVector's
cubicbox = max(xvec,yvec,zvec)


! Write results
write(*,'(/A)')'============================================='
write(*,'(A,A)')'PDB file: ',trim(pdbfile)
write(*,'(A)')'============================================='
write(*,'(A/)')'MaxMin coordinates'
write(*,'(A,3(F6.2,A))')'(xmax,ymax,zmax) =  (',xmax,',',ymax,',',zmax,')'
write(*,'(A,3(F6.2,A))')'(xmin,ymin,zmin) =  (',xmin,',',ymin,',',zmin,')'
write(*,'(A)')'============================================='
write(*,'(A/)')'Rectangular box dimensions'
write(*,'(A,4X,3F7.2)')'CellBasisVector1',xvec,zero,zero
write(*,'(A,4X,3F7.2)')'CellBasisVector2',zero,yvec,zero
write(*,'(A,4X,3F7.2)')'CellBasisVector3',zero,zero,zvec
write(*,'(A,10X,3F7.2)')'CellOrigin',xc,yc,zc
write(*,'(A)')'============================================='
write(*,'(A/)')'Cubic box dimensions'
write(*,'(A,4X,3F7.2)')'CellBasisVector1',cubicbox,zero,zero
write(*,'(A,4X,3F7.2)')'CellBasisVector2',zero,cubicbox,zero
write(*,'(A,4X,3F7.2)')'CellBasisVector3',zero,zero,cubicbox
write(*,'(A,10X,3F7.2)')'CellOrigin',xc,yc,zc
write(*,'(A//)')'============================================='

end
