# Supplementary material for: Devising Bone Molecular Models at the Nanoscale: From Usual Mineralized Collagen Fibrils to the First Bone Fibers Including Hydroxyapatite in the Extra-Fibrillar Volume
Source: Materials (Basel). 2022 Mar 19;15(6):2274. doi: 10.3390/ma15062274 (PMC8955169; doi:10.3390/ma15062274)
Supplement: Supplementary file 1 [file materials-15-02274-s001.zip › Supplementary_Materials/3-Bone_Fiber/5_Build_Fiber/simulationbox_CLG_Fiber_H.log]

---------------------------------------------
               SIMULATION BOX                
---------------------------------------------


=============================================
PDB file: ../4_H_atoms/CLG_Fiber_H.pdb
=============================================
MaxMin coordinates

(xmax,ymax,zmax) =  ( 57.63, 84.50,339.39)
(xmin,ymin,zmin) =  (-58.05,-85.26,******)
=============================================
Rectangular box dimensions

CellBasisVector1     115.68   0.00   0.00
CellBasisVector2       0.00 169.76   0.00
CellBasisVector3       0.00   0.00 678.67
CellOrigin            -0.21  -0.38   0.05
=============================================
Cubic box dimensions

CellBasisVector1     678.67   0.00   0.00
CellBasisVector2       0.00 678.67   0.00
CellBasisVector3       0.00   0.00 678.67
CellOrigin            -0.21  -0.38   0.05
=============================================
