# Supplementary material for: Devising Bone Molecular Models at the Nanoscale: From Usual Mineralized Collagen Fibrils to the First Bone Fibers Including Hydroxyapatite in the Extra-Fibrillar Volume
Source: Materials (Basel). 2022 Mar 19;15(6):2274. doi: 10.3390/ma15062274 (PMC8955169; doi:10.3390/ma15062274)
Supplement: Supplementary file 1 [file materials-15-02274-s001.zip › Supplementary_Materials/3-Bone_Fiber/5_Build_Fiber/solv_CLG_Fiber.log]

 ###########################################################################
 solvate.tcl script: Solvates a (protein) structure with water and ions,
                     using Packmol. 
 ###########################################################################
 Input pdb file to be solvated: ../4_H_atoms/CLG_Fiber_H_NObadcontact.pdb 
 User set structure charge: none  - will compute from structure. 
 User set shell size: 0  
 User set density: none  - using default: 1.0 g/ml 
 -------------------------------------------------------
  Minimum and maximum coordinates of structure atoms 
  X_min = -44.188     X_max = 43.667 
  Y_min = -71.154     Y_max = 70.722 
  Z_min = -339.102     Z_max = 339.203 
 -------------------------------------------------------
  Box side length in each direction: 
  x: 87.855 
  y: 141.87599999999998 
  z: 678.305 
 -------------------------------------------------------
 -------------------------------------------------------
  HIS = 0 (associated charge = 0) 
  ARG = 644 (associated charge = +644) 
  LYS = 428 (associated charge = +428) 
  GLU = 572 (associated charge = -572) 
  ASP = 368 (associated charge = -368) 
 -------------------------------------------------------
  Total structure charge = 132
 -------------------------------------------------------
 Unsure about mass of element OE: 15.99940. Is this correct? (y/n) -------------------------------------------------------
  Molar mass of structure: 1222226.778399985
 -------------------------------------------------------
  Number of water molecules to be put:  214863 
  Total volume: 8454743.51 A^3
  Volume occupied by water: 6424468.54 A^3 
  Number of Sodium ions to be put: 487
  Number of Chloride ions to be put: 619
  Wrote packmol input. 
 -------------------------------------------------------
  Use these lengths for periodic boundary conditions: 
  x: 88.855
  y: 142.87599999999998
  z: 679.305
 -------------------------------------------------------
 -------------------------------------------------------
  Now, run packmol with: packmol < packmol_input.inp       
 -------------------------------------------------------
  The solvated file will be: solvated.pdb 
 -------------------------------------------------------
