# Supplementary material for: Devising Bone Molecular Models at the Nanoscale: From Usual Mineralized Collagen Fibrils to the First Bone Fibers Including Hydroxyapatite in the Extra-Fibrillar Volume
Source: Materials (Basel). 2022 Mar 19;15(6):2274. doi: 10.3390/ma15062274 (PMC8955169; doi:10.3390/ma15062274)
Supplement: Supplementary file 1 [file materials-15-02274-s001.zip › Supplementary_Materials/3-Bone_Fiber/5_Build_Fiber/solv_HA.log]

 ###########################################################################
 solvate.tcl script: Solvates a (protein) structure with water and ions,
                     using Packmol. 
 ###########################################################################
 Input pdb file to be solvated: ../3_HA_files/HA_1res.pdb 
 User set structure charge: none  - will compute from structure. 
 User set shell size: 0  
 User set density: none  - using default: 1.0 g/ml 
 -------------------------------------------------------
  Minimum and maximum coordinates of structure atoms 
  X_min = -3.895     X_max = 8.603 
  Y_min = -1.273     Y_max = 9.428 
  Z_min = 0.010     Z_max = 6.865 
 -------------------------------------------------------
  Box side length in each direction: 
  x: 12.498 
  y: 10.701 
  z: 6.855 
 -------------------------------------------------------
 -------------------------------------------------------
  HIS = 0 (associated charge = 0) 
  ARG = 0 (associated charge = +0) 
  LYS = 0 (associated charge = +0) 
  GLU = 0 (associated charge = -0) 
  ASP = 0 (associated charge = -0) 
 -------------------------------------------------------
  Total structure charge = 0
 -------------------------------------------------------
 Unsure about mass of element O7: 15.99940. Is this correct? (y/n)y
 Unsure about mass of element O8: 15.99940. Is this correct? (y/n)y
 Unsure about mass of element O9: 15.99940. Is this correct? (y/n)y
 Unsure about mass of element O10: 15.99940. Is this correct? (y/n)y
 Unsure about mass of element CA1: 15.03500. Is this correct? (y/n)n
Type the mass of this atom:40.078
 Unsure about mass of element CA2: 15.03500. Is this correct? (y/n)n
Type the mass of this atom:40.078
 Unsure about mass of element CA3: 15.03500. Is this correct? (y/n)n
Type the mass of this atom:40.078
 Unsure about mass of element CA4: 15.03500. Is this correct? (y/n)n
Type the mass of this atom:40.078
 Unsure about mass of element CA5: 15.03500. Is this correct? (y/n)n
Type the mass of this atom:40.078
 Unsure about mass of element CA6: 15.03500. Is this correct? (y/n)n
Type the mass of this atom:40.078
 Unsure about mass of element O15: 15.99940. Is this correct? (y/n)y
 Unsure about mass of element O16: 15.99940. Is this correct? (y/n)y
 Unsure about mass of element CA7: 15.03500. Is this correct? (y/n)n
Type the mass of this atom:40.078
 Unsure about mass of element CA8: 15.03500. Is this correct? (y/n)n
Type the mass of this atom:40.078
 Unsure about mass of element P4: 30.974000. Is this correct? (y/n)y
 Unsure about mass of element O19: 15.99940. Is this correct? (y/n)y
 Unsure about mass of element O20: 15.99940. Is this correct? (y/n)y
 Unsure about mass of element CA9: 15.03500. Is this correct? (y/n)n
Type the mass of this atom:40.078
 Unsure about mass of element P5: 30.974000. Is this correct? (y/n)y
 Unsure about mass of element CA10: 15.03500. Is this correct? (y/n)n
Type the mass of this atom:40.078
 Unsure about mass of element P6: 30.974000. Is this correct? (y/n)y
 Unsure about mass of element O24: 15.99940. Is this correct? (y/n)y
 Unsure about mass of element O25: 15.99940. Is this correct? (y/n)y
 Unsure about mass of element O26: 15.99940. Is this correct? (y/n)y
 -------------------------------------------------------
  Molar mass of structure: 1004.6244000000006
 -------------------------------------------------------
  Number of water molecules to be put:     -25 
  Total volume:   916.80 A^3
  Volume occupied by water:  -743.85 A^3 
  Number of Sodium ions to be put: -0.0
  Number of Chloride ions to be put: 0
  Wrote packmol input. 
 -------------------------------------------------------
  Use these lengths for periodic boundary conditions: 
  x: 13.498
  y: 11.701
  z: 7.855
 -------------------------------------------------------
 -------------------------------------------------------
  Now, run packmol with: packmol < packmol_input.inp       
 -------------------------------------------------------
  The solvated file will be: solvated.pdb 
 -------------------------------------------------------
