# Supplementary material for: Devising Bone Molecular Models at the Nanoscale: From Usual Mineralized Collagen Fibrils to the First Bone Fibers Including Hydroxyapatite in the Extra-Fibrillar Volume
Source: Materials (Basel). 2022 Mar 19;15(6):2274. doi: 10.3390/ma15062274 (PMC8955169; doi:10.3390/ma15062274)
Supplement: Supplementary file 1 [file materials-15-02274-s001.zip › Supplementary_Materials/3-Bone_Fiber/5_Build_Fiber/WATER.pdb]

HETATM    1  H1  TIP3    1       9.626   6.787  12.673                       H
HETATM    2  H2  TIP3    1       9.626   8.420  12.673                       H
HETATM    3  OH2 TIP3    1      10.203   7.604  12.673                       O
