# Supplementary material for: Devising Bone Molecular Models at the Nanoscale: From Usual Mineralized Collagen Fibrils to the First Bone Fibers Including Hydroxyapatite in the Extra-Fibrillar Volume
Source: Materials (Basel). 2022 Mar 19;15(6):2274. doi: 10.3390/ma15062274 (PMC8955169; doi:10.3390/ma15062274)
Supplement: Supplementary file 1 [file materials-15-02274-s001.zip › Supplementary_Materials/3-Bone_Fiber/6_Chains_Fiber/README.txt]

Separating chains of Bone Fiber in different PDB files using VMD

Written by Amadeus Alcântara
amadeus.alcantara@gmail.com

CITE: 

Devising Bone Molecular Models at the Nanoscale: From Usual
Mineralized Collagen Fibrils to the First Bone Fibers including
Hydroxyapatite in the Extra-Fibrillar Volume

Amadeus C. S. de Alcântara, Levi C. Felix, Douglas S. Galvão, Paulo Sollero, Munir S. Skaf

Materials MDPI 2022
--------------------------------------------------------------------

Inputs: Bone Fibers devised by PACKMOL with different constituents (CLG, HA, H2O) %

	- Fiber**.pdb 
	
Outputs: Separated chains and segments

	- chainA1.pdb
	- chainB1.pdb
	- chainC1.pdb
	- chainA2.pdb
	- chainB2.pdb
	- chainC2.pdb
	- chainA3.pdb
	- chainB3.pdb
	- chainC3.pdb
	- chainA4.pdb
	- chainB4.pdb
	- chainC4.pdb
	- cla.pdb
	- hapt1.pdb
	- hapt2.pdb
	- water1.pdb
	- water2.pdb
	- water3.pdb
	
--------------------------------------------------------------------
Step by step:

1:	Creade PDB file for each separated chain / segment

	Open VMD -> Extensions -> TkConsole and run:

		% source separate_chains_Fiber.tcl
