# Supplementary material for: Devising Bone Molecular Models at the Nanoscale: From Usual Mineralized Collagen Fibrils to the First Bone Fibers Including Hydroxyapatite in the Extra-Fibrillar Volume
Source: Materials (Basel). 2022 Mar 19;15(6):2274. doi: 10.3390/ma15062274 (PMC8955169; doi:10.3390/ma15062274)
Supplement: Supplementary file 1 [file materials-15-02274-s001.zip › Supplementary_Materials/3-Bone_Fiber/6_Chains_Fiber/separate_chains_Fiber.tcl]

# SEPARATE CHAINS/SEGMENTS 
# THESE PDB files WILL BE USED BY PSFGEN
# open VMD -> TkConsole -> type in:
# source separate_chains_Fiber.tcl

# read PDB (Modeller's output)
# mol new ../5_Build_Fiber/Fiber60.pdb
# mol new ../5_Build_Fiber/Fiber65.pdb
# mol new ../5_Build_Fiber/Fiber70.pdb
# mol new ../5_Build_Fiber/Fiber55.pdb

# select chains 
set chainA1 [atomselect top "segname CHA1"] 
set chainB1 [atomselect top "segname CHB1"]
set chainC1 [atomselect top "segname CHC1"]
set chainA2 [atomselect top "segname CHA2"] 
set chainB2 [atomselect top "segname CHB2"]
set chainC2 [atomselect top "segname CHC2"]
set chainA3 [atomselect top "segname CHA3"] 
set chainB3 [atomselect top "segname CHB3"]
set chainC3 [atomselect top "segname CHC3"]
set chainA4 [atomselect top "segname CHA4"] 
set chainB4 [atomselect top "segname CHB4"]
set chainC4 [atomselect top "segname CHC4"]
set hapt1 [atomselect top "segname HAP and chain A"] 
set hapt2 [atomselect top "segname HAP and chain B"] 
set water1 [atomselect top "water and chain C"] 
set water2 [atomselect top "water and chain D"] 
set water3 [atomselect top "water and chain E"] 
set water4 [atomselect top "water and chain F"] 
set sod [atomselect top "resname SOD"] 
set cla [atomselect top "resname CLA"] 

# write PDB file with separated chains
$chainA1 writepdb chainA1.pdb
$chainB1 writepdb chainB1.pdb
$chainC1 writepdb chainC1.pdb
$chainA2 writepdb chainA2.pdb
$chainB2 writepdb chainB2.pdb
$chainC2 writepdb chainC2.pdb
$chainA3 writepdb chainA3.pdb
$chainB3 writepdb chainB3.pdb
$chainC3 writepdb chainC3.pdb
$chainA4 writepdb chainA4.pdb
$chainB4 writepdb chainB4.pdb
$chainC4 writepdb chainC4.pdb
$hapt1 writepdb hapt1.pdb
$hapt2 writepdb hapt2.pdb
$water1 writepdb water1.pdb
$water2 writepdb water2.pdb
$water3 writepdb water3.pdb
$water4 writepdb water4.pdb
$sod writepdb sod.pdb
$cla writepdb cla.pdb
