# Supplementary material for: Devising Bone Molecular Models at the Nanoscale: From Usual Mineralized Collagen Fibrils to the First Bone Fibers Including Hydroxyapatite in the Extra-Fibrillar Volume
Source: Materials (Basel). 2022 Mar 19;15(6):2274. doi: 10.3390/ma15062274 (PMC8955169; doi:10.3390/ma15062274)
Supplement: Supplementary file 1 [file materials-15-02274-s001.zip › Supplementary_Materials/3-Bone_Fiber/7_Fiber_PDB_PSF/Fiber60.psf]

PSF CMAP

      50 !NTITLE
 REMARKS original generated structure x-plor psf file
 REMARKS 24 patches were applied to the molecule.
 REMARKS topology ../FF/top_all36_prot.rtf 
 REMARKS topology ../FF/toppar_all36_prot_modify_res.str 
 REMARKS topology ../FF/toppar_water_ions_namd.str 
 REMARKS topology ../FF/top_HA.rtf 
 REMARKS segment CHA1 { first NTER; last CTER; auto angles dihedrals }
 REMARKS segment CHA2 { first NTER; last CTER; auto angles dihedrals }
 REMARKS segment CHA3 { first NTER; last CTER; auto angles dihedrals }
 REMARKS segment CHA4 { first NTER; last CTER; auto angles dihedrals }
 REMARKS segment CHB1 { first NTER; last CTER; auto angles dihedrals }
 REMARKS segment CHB2 { first NTER; last CTER; auto angles dihedrals }
 REMARKS segment CHB3 { first NTER; last CTER; auto angles dihedrals }
 REMARKS segment CHB4 { first NTER; last CTER; auto angles dihedrals }
 REMARKS segment CHC1 { first NTER; last CTER; auto angles dihedrals }
 REMARKS segment CHC2 { first NTER; last CTER; auto angles dihedrals }
 REMARKS segment CHC3 { first NTER; last CTER; auto angles dihedrals }
 REMARKS segment CHC4 { first NTER; last CTER; auto angles dihedrals }
 REMARKS segment HAP1 { first NONE; last NONE; auto angles dihedrals }
 REMARKS segment HAP2 { first NONE; last NONE; auto angles dihedrals }
 REMARKS segment H2O1 { first NONE; last NONE; auto none  }
 REMARKS segment H2O2 { first NONE; last NONE; auto none  }
 REMARKS segment H2O3 { first NONE; last NONE; auto none  }
 REMARKS segment H2O4 { first NONE; last NONE; auto none  }
 REMARKS segment SOD { first NONE; last NONE; auto none  }
 REMARKS segment CLA { first NONE; last NONE; auto none  }
 REMARKS defaultpatch CTER CHA1:1057  
 REMARKS defaultpatch NTER CHA1:1  
 REMARKS defaultpatch CTER CHA2:1057  
 REMARKS defaultpatch NTER CHA2:1  
 REMARKS defaultpatch CTER CHA3:1057  
 REMARKS defaultpatch NTER CHA3:1  
 REMARKS defaultpatch CTER CHA4:1057  
 REMARKS defaultpatch NTER CHA4:1  
 REMARKS defaultpatch CTER CHB1:2097  
 REMARKS defaultpatch NTER CHB1:1058  
 REMARKS defaultpatch CTER CHB2:2097  
 REMARKS defaultpatch NTER CHB2:1058  
 REMARKS defaultpatch CTER CHB3:2097  
 REMARKS defaultpatch NTER CHB3:1058  
 REMARKS defaultpatch CTER CHB4:2097  
 REMARKS defaultpatch NTER CHB4:1058  
 REMARKS defaultpatch CTER CHC1:3154  
 REMARKS defaultpatch NTER CHC1:2098  
 REMARKS defaultpatch CTER CHC2:3154  
 REMARKS defaultpatch NTER CHC2:2098  
 REMARKS defaultpatch CTER CHC3:3154  
 REMARKS defaultpatch NTER CHC3:2098  
 REMARKS defaultpatch CTER CHC4:3154  
 REMARKS defaultpatch NTER CHC4:2098  

  331797 !NATOM
       1 CHA1 1    GLN  N    NH3   -0.300000       14.0070           0
       2 CHA1 1    GLN  HT1  HC     0.330000        1.0080           0
       3 CHA1 1    GLN  HT2  HC     0.330000        1.0080           0
       4 CHA1 1    GLN  HT3  HC     0.330000        1.0080           0
       5 CHA1 1    GLN  CA   CT1    0.210000       12.0110           0
       6 CHA1 1    GLN  HA   HB1    0.100000        1.0080           0
       7 CHA1 1    GLN  CB   CT2   -0.180000       12.0110           0
       8 CHA1 1    GLN  HB1  HA2    0.090000        1.0080           0
       9 CHA1 1    GLN  HB2  HA2    0.090000        1.0080           0
      10 CHA1 1    GLN  CG   CT2   -0.180000       12.0110           0
      11 CHA1 1    GLN  HG1  HA2    0.090000        1.0080           0
      12 CHA1 1    GLN  HG2  HA2    0.090000        1.0080           0
      13 CHA1 1    GLN  CD   CC     0.550000       12.0110           0
      14 CHA1 1    GLN  OE1  O     -0.550000       15.9990           0
      15 CHA1 1    GLN  NE2  NH2   -0.620000       14.0070           0
      16 CHA1 1    GLN  HE21 H      0.320000        1.0080           0
      17 CHA1 1    GLN  HE22 H      0.300000        1.0080           0
      18 CHA1 1    GLN  C    C      0.510000       12.0110           0
      19 CHA1 1    GLN  O    O     -0.510000       15.9990           0
      20 CHA1 2    LEU  N    NH1   -0.470000       14.0070           0
      21 CHA1 2    LEU  HN   H      0.310000        1.0080           0
      22 CHA1 2    LEU  CA   CT1    0.070000       12.0110           0
      23 CHA1 2    LEU  HA   HB1    0.090000        1.0080           0
      24 CHA1 2    LEU  CB   CT2   -0.180000       12.0110           0
      25 CHA1 2    LEU  HB1  HA2    0.090000        1.0080           0
      26 CHA1 2    LEU  HB2  HA2    0.090000        1.0080           0
      27 CHA1 2    LEU  CG   CT1   -0.090000       12.0110           0
      28 CHA1 2    LEU  HG   HA1    0.090000        1.0080           0
      29 CHA1 2    LEU  CD1  CT3   -0.270000       12.0110           0
      30 CHA1 2    LEU  HD11 HA3    0.090000        1.0080           0
      31 CHA1 2    LEU  HD12 HA3    0.090000        1.0080           0
      32 CHA1 2    LEU  HD13 HA3    0.090000        1.0080           0
      33 CHA1 2    LEU  CD2  CT3   -0.270000       12.0110           0
      34 CHA1 2    LEU  HD21 HA3    0.090000        1.0080           0
      35 CHA1 2    LEU  HD22 HA3    0.090000        1.0080           0
      36 CHA1 2    LEU  HD23 HA3    0.090000        1.0080           0
      37 CHA1 2    LEU  C    C      0.510000       12.0110           0
      38 CHA1 2    LEU  O    O     -0.510000       15.9990           0
      39 CHA1 3    SER  N    NH1   -0.470000       14.0070           0
      40 CHA1 3    SER  HN   H      0.310000        1.0080           0
      41 CHA1 3    SER  CA   CT1    0.070000       12.0110           0
      42 CHA1 3    SER  HA   HB1    0.090000        1.0080           0
      43 CHA1 3    SER  CB   CT2    0.050000       12.0110           0
      44 CHA1 3    SER  HB1  HA2    0.090000        1.0080           0
      45 CHA1 3    SER  HB2  HA2    0.090000        1.0080           0
      46 CHA1 3    SER  OG   OH1   -0.660000       15.9990           0
      47 CHA1 3    SER  HG1  H      0.430000        1.0080           0
      48 CHA1 3    SER  C    C      0.510000       12.0110           0
      49 CHA1 3    SER  O    O     -0.510000       15.9990           0
      50 CHA1 4    TYR  N    NH1   -0.470000       14.0070           0
      51 CHA1 4    TYR  HN   H      0.310000        1.0080           0
      52 CHA1 4    TYR  CA   CT1    0.070000       12.0110           0
      53 CHA1 4    TYR  HA   HB1    0.090000        1.0080           0
      54 CHA1 4    TYR  CB   CT2   -0.180000       12.0110           0
      55 CHA1 4    TYR  HB1  HA2    0.090000        1.0080           0
      56 CHA1 4    TYR  HB2  HA2    0.090000        1.0080           0
      57 CHA1 4    TYR  CG   CA     0.000000       12.0110           0
      58 CHA1 4    TYR  CD1  CA    -0.115000       12.0110           0
      59 CHA1 4    TYR  HD1  HP     0.115000        1.0080           0
      60 CHA1 4    TYR  CE1  CA    -0.115000       12.0110           0
      61 CHA1 4    TYR  HE1  HP     0.115000        1.0080           0
      62 CHA1 4    TYR  CZ   CA     0.110000       12.0110           0
      63 CHA1 4    TYR  OH   OH1   -0.540000       15.9990           0
      64 CHA1 4    TYR  HH   H      0.430000        1.0080           0
      65 CHA1 4    TYR  CD2  CA    -0.115000       12.0110           0
      66 CHA1 4    TYR  HD2  HP     0.115000        1.0080           0
      67 CHA1 4    TYR  CE2  CA    -0.115000       12.0110           0
      68 CHA1 4    TYR  HE2  HP     0.115000        1.0080           0
      69 CHA1 4    TYR  C    C      0.510000       12.0110           0
      70 CHA1 4    TYR  O    O     -0.510000       15.9990           0
      71 CHA1 5    GLY  N    NH1   -0.470000       14.0070           0
      72 CHA1 5    GLY  HN   H      0.310000        1.0080           0
      73 CHA1 5    GLY  CA   CT2   -0.020000       12.0110           0
      74 CHA1 5    GLY  HA1  HB2    0.090000        1.0080           0
      75 CHA1 5    GLY  HA2  HB2    0.090000        1.0080           0
      76 CHA1 5    GLY  C    C      0.510000       12.0110           0
      77 CHA1 5    GLY  O    O     -0.510000       15.9990           0
      78 CHA1 6    TYR  N    NH1   -0.470000       14.0070           0
      79 CHA1 6    TYR  HN   H      0.310000        1.0080           0
      80 CHA1 6    TYR  CA   CT1    0.070000       12.0110           0
      81 CHA1 6    TYR  HA   HB1    0.090000        1.0080           0
      82 CHA1 6    TYR  CB   CT2   -0.180000       12.0110           0
      83 CHA1 6    TYR  HB1  HA2    0.090000        1.0080           0
      84 CHA1 6    TYR  HB2  HA2    0.090000        1.0080           0
      85 CHA1 6    TYR  CG   CA     0.000000       12.0110           0
      86 CHA1 6    TYR  CD1  CA    -0.115000       12.0110           0
      87 CHA1 6    TYR  HD1  HP     0.115000        1.0080           0
      88 CHA1 6    TYR  CE1  CA    -0.115000       12.0110           0
      89 CHA1 6    TYR  HE1  HP     0.115000        1.0080           0
      90 CHA1 6    TYR  CZ   CA     0.110000       12.0110           0
      91 CHA1 6    TYR  OH   OH1   -0.540000       15.9990           0
      92 CHA1 6    TYR  HH   H      0.430000        1.0080           0
      93 CHA1 6    TYR  CD2  CA    -0.115000       12.0110           0
      94 CHA1 6    TYR  HD2  HP     0.115000        1.0080           0
      95 CHA1 6    TYR  CE2  CA    -0.115000       12.0110           0
      96 CHA1 6    TYR  HE2  HP     0.115000        1.0080           0
      97 CHA1 6    TYR  C    C      0.510000       12.0110           0
      98 CHA1 6    TYR  O    O     -0.510000       15.9990           0
      99 CHA1 7    ASP  N    NH1   -0.470000       14.0070           0
     100 CHA1 7    ASP  HN   H      0.310000        1.0080           0
     101 CHA1 7    ASP  CA   CT1    0.070000       12.0110           0
     102 CHA1 7    ASP  HA   HB1    0.090000        1.0080           0
     103 CHA1 7    ASP  CB   CT2A  -0.280000       12.0110           0
     104 CHA1 7    ASP  HB1  HA2    0.090000        1.0080           0
     105 CHA1 7    ASP  HB2  HA2    0.090000        1.0080           0
     106 CHA1 7    ASP  CG   CC     0.620000       12.0110           0
     107 CHA1 7    ASP  OD1  OC    -0.760000       15.9990           0
     108 CHA1 7    ASP  OD2  OC    -0.760000       15.9990           0
     109 CHA1 7    ASP  C    C      0.510000       12.0110           0
     110 CHA1 7    ASP  O    O     -0.510000       15.9990           0
     111 CHA1 8    GLU  N    NH1   -0.470000       14.0070           0
     112 CHA1 8    GLU  HN   H      0.310000        1.0080           0
     113 CHA1 8    GLU  CA   CT1    0.070000       12.0110           0
     114 CHA1 8    GLU  HA   HB1    0.090000        1.0080           0
     115 CHA1 8    GLU  CB   CT2A  -0.180000       12.0110           0
     116 CHA1 8    GLU  HB1  HA2    0.090000        1.0080           0
     117 CHA1 8    GLU  HB2  HA2    0.090000        1.0080           0
     118 CHA1 8    GLU  CG   CT2   -0.280000       12.0110           0
     119 CHA1 8    GLU  HG1  HA2    0.090000        1.0080           0
     120 CHA1 8    GLU  HG2  HA2    0.090000        1.0080           0
     121 CHA1 8    GLU  CD   CC     0.620000       12.0110           0
     122 CHA1 8    GLU  OE1  OC    -0.760000       15.9990           0
     123 CHA1 8    GLU  OE2  OC    -0.760000       15.9990           0
     124 CHA1 8    GLU  C    C      0.510000       12.0110           0
     125 CHA1 8    GLU  O    O     -0.510000       15.9990           0
     126 CHA1 9    LYS  N    NH1   -0.470000       14.0070           0
     127 CHA1 9    LYS  HN   H      0.310000        1.0080           0
     128 CHA1 9    LYS  CA   CT1    0.070000       12.0110           0
     129 CHA1 9    LYS  HA   HB1    0.090000        1.0080           0
     130 CHA1 9    LYS  CB   CT2   -0.180000       12.0110           0
     131 CHA1 9    LYS  HB1  HA2    0.090000        1.0080           0
     132 CHA1 9    LYS  HB2  HA2    0.090000        1.0080           0
     133 CHA1 9    LYS  CG   CT2   -0.180000       12.0110           0
     134 CHA1 9    LYS  HG1  HA2    0.090000        1.0080           0
     135 CHA1 9    LYS  HG2  HA2    0.090000        1.0080           0
     136 CHA1 9    LYS  CD   CT2   -0.180000       12.0110           0
     137 CHA1 9    LYS  HD1  HA2    0.090000        1.0080           0
     138 CHA1 9    LYS  HD2  HA2    0.090000        1.0080           0
     139 CHA1 9    LYS  CE   CT2    0.210000       12.0110           0
     140 CHA1 9    LYS  HE1  HA2    0.050000        1.0080           0
     141 CHA1 9    LYS  HE2  HA2    0.050000        1.0080           0
     142 CHA1 9    LYS  NZ   NH3   -0.300000       14.0070           0
     143 CHA1 9    LYS  HZ1  HC     0.330000        1.0080           0
     144 CHA1 9    LYS  HZ2  HC     0.330000        1.0080           0
     145 CHA1 9    LYS  HZ3  HC     0.330000        1.0080           0
     146 CHA1 9    LYS  C    C      0.510000       12.0110           0
     147 CHA1 9    LYS  O    O     -0.510000       15.9990           0
     148 CHA1 10   SER  N    NH1   -0.470000       14.0070           0
     149 CHA1 10   SER  HN   H      0.310000        1.0080           0
     150 CHA1 10   SER  CA   CT1    0.070000       12.0110           0
     151 CHA1 10   SER  HA   HB1    0.090000        1.0080           0
     152 CHA1 10   SER  CB   CT2    0.050000       12.0110           0
     153 CHA1 10   SER  HB1  HA2    0.090000        1.0080           0
     154 CHA1 10   SER  HB2  HA2    0.090000        1.0080           0
     155 CHA1 10   SER  OG   OH1   -0.660000       15.9990           0
     156 CHA1 10   SER  HG1  H      0.430000        1.0080           0
     157 CHA1 10   SER  C    C      0.510000       12.0110           0
     158 CHA1 10   SER  O    O     -0.510000       15.9990           0
     159 CHA1 11   THR  N    NH1   -0.470000       14.0070           0
     160 CHA1 11   THR  HN   H      0.310000        1.0080           0
     161 CHA1 11   THR  CA   CT1    0.070000       12.0110           0
     162 CHA1 11   THR  HA   HB1    0.090000        1.0080           0
     163 CHA1 11   THR  CB   CT1    0.140000       12.0110           0
     164 CHA1 11   THR  HB   HA1    0.090000        1.0080           0
     165 CHA1 11   THR  OG1  OH1   -0.660000       15.9990           0
     166 CHA1 11   THR  HG1  H      0.430000        1.0080           0
     167 CHA1 11   THR  CG2  CT3   -0.270000       12.0110           0
     168 CHA1 11   THR  HG21 HA3    0.090000        1.0080           0
     169 CHA1 11   THR  HG22 HA3    0.090000        1.0080           0
     170 CHA1 11   THR  HG23 HA3    0.090000        1.0080           0
     171 CHA1 11   THR  C    C      0.510000       12.0110           0
     172 CHA1 11   THR  O    O     -0.510000       15.9990           0
     173 CHA1 12   GLY  N    NH1   -0.470000       14.0070           0
     174 CHA1 12   GLY  HN   H      0.310000        1.0080           0
     175 CHA1 12   GLY  CA   CT2   -0.020000       12.0110           0
     176 CHA1 12   GLY  HA1  HB2    0.090000        1.0080           0
     177 CHA1 12   GLY  HA2  HB2    0.090000        1.0080           0
     178 CHA1 12   GLY  C    C      0.510000       12.0110           0
     179 CHA1 12   GLY  O    O     -0.510000       15.9990           0
     180 CHA1 13   GLY  N    NH1   -0.470000       14.0070           0
     181 CHA1 13   GLY  HN   H      0.310000        1.0080           0
     182 CHA1 13   GLY  CA   CT2   -0.020000       12.0110           0
     183 CHA1 13   GLY  HA1  HB2    0.090000        1.0080           0
     184 CHA1 13   GLY  HA2  HB2    0.090000        1.0080           0
     185 CHA1 13   GLY  C    C      0.510000       12.0110           0
     186 CHA1 13   GLY  O    O     -0.510000       15.9990           0
     187 CHA1 14   ILE  N    NH1   -0.470000       14.0070           0
     188 CHA1 14   ILE  HN   H      0.310000        1.0080           0
     189 CHA1 14   ILE  CA   CT1    0.070000       12.0110           0
     190 CHA1 14   ILE  HA   HB1    0.090000        1.0080           0
     191 CHA1 14   ILE  CB   CT1   -0.090000       12.0110           0
     192 CHA1 14   ILE  HB   HA1    0.090000        1.0080           0
     193 CHA1 14   ILE  CG2  CT3   -0.270000       12.0110           0
     194 CHA1 14   ILE  HG21 HA3    0.090000        1.0080           0
     195 CHA1 14   ILE  HG22 HA3    0.090000        1.0080           0
     196 CHA1 14   ILE  HG23 HA3    0.090000        1.0080           0
     197 CHA1 14   ILE  CG1  CT2   -0.180000       12.0110           0
     198 CHA1 14   ILE  HG11 HA2    0.090000        1.0080           0
     199 CHA1 14   ILE  HG12 HA2    0.090000        1.0080           0
     200 CHA1 14   ILE  CD   CT3   -0.270000       12.0110           0
     201 CHA1 14   ILE  HD1  HA3    0.090000        1.0080           0
     202 CHA1 14   ILE  HD2  HA3    0.090000        1.0080           0
     203 CHA1 14   ILE  HD3  HA3    0.090000        1.0080           0
     204 CHA1 14   ILE  C    C      0.510000       12.0110           0
     205 CHA1 14   ILE  O    O     -0.510000       15.9990           0
     206 CHA1 15   SER  N    NH1   -0.470000       14.0070           0
     207 CHA1 15   SER  HN   H      0.310000        1.0080           0
     208 CHA1 15   SER  CA   CT1    0.070000       12.0110           0
     209 CHA1 15   SER  HA   HB1    0.090000        1.0080           0
     210 CHA1 15   SER  CB   CT2    0.050000       12.0110           0
     211 CHA1 15   SER  HB1  HA2    0.090000        1.0080           0
     212 CHA1 15   SER  HB2  HA2    0.090000        1.0080           0
     213 CHA1 15   SER  OG   OH1   -0.660000       15.9990           0
     214 CHA1 15   SER  HG1  H      0.430000        1.0080           0
     215 CHA1 15   SER  C    C      0.510000       12.0110           0
     216 CHA1 15   SER  O    O     -0.510000       15.9990           0
     217 CHA1 16   VAL  N    NH1   -0.470000       14.0070           0
     218 CHA1 16   VAL  HN   H      0.310000        1.0080           0
     219 CHA1 16   VAL  CA   CT1    0.070000       12.0110           0
     220 CHA1 16   VAL  HA   HB1    0.090000        1.0080           0
     221 CHA1 16   VAL  CB   CT1   -0.090000       12.0110           0
     222 CHA1 16   VAL  HB   HA1    0.090000        1.0080           0
     223 CHA1 16   VAL  CG1  CT3   -0.270000       12.0110           0
     224 CHA1 16   VAL  HG11 HA3    0.090000        1.0080           0
     225 CHA1 16   VAL  HG12 HA3    0.090000        1.0080           0
     226 CHA1 16   VAL  HG13 HA3    0.090000        1.0080           0
     227 CHA1 16   VAL  CG2  CT3   -0.270000       12.0110           0
     228 CHA1 16   VAL  HG21 HA3    0.090000        1.0080           0
     229 CHA1 16   VAL  HG22 HA3    0.090000        1.0080           0
     230 CHA1 16   VAL  HG23 HA3    0.090000        1.0080           0
     231 CHA1 16   VAL  C    C      0.510000       12.0110           0
     232 CHA1 16   VAL  O    O     -0.510000       15.9990           0
     233 CHA1 17   PRO  N    N     -0.290000       14.0070           0
     234 CHA1 17   PRO  CD   CP3    0.000000       12.0110           0
     235 CHA1 17   PRO  HD1  HA2    0.090000        1.0080           0
     236 CHA1 17   PRO  HD2  HA2    0.090000        1.0080           0
     237 CHA1 17   PRO  CA   CP1    0.020000       12.0110           0
     238 CHA1 17   PRO  HA   HB1    0.090000        1.0080           0
     239 CHA1 17   PRO  CB   CP2   -0.180000       12.0110           0
     240 CHA1 17   PRO  HB1  HA2    0.090000        1.0080           0
     241 CHA1 17   PRO  HB2  HA2    0.090000        1.0080           0
     242 CHA1 17   PRO  CG   CP2   -0.180000       12.0110           0
     243 CHA1 17   PRO  HG1  HA2    0.090000        1.0080           0
     244 CHA1 17   PRO  HG2  HA2    0.090000        1.0080           0
     245 CHA1 17   PRO  C    C      0.510000       12.0110           0
     246 CHA1 17   PRO  O    O     -0.510000       15.9990           0
     247 CHA1 18   GLY  N    NH1   -0.470000       14.0070           0
     248 CHA1 18   GLY  HN   H      0.310000        1.0080           0
     249 CHA1 18   GLY  CA   CT2   -0.020000       12.0110           0
     250 CHA1 18   GLY  HA1  HB2    0.090000        1.0080           0
     251 CHA1 18   GLY  HA2  HB2    0.090000        1.0080           0
     252 CHA1 18   GLY  C    C      0.510000       12.0110           0
     253 CHA1 18   GLY  O    O     -0.510000       15.9990           0
     254 CHA1 19   PRO  N    N     -0.290000       14.0070           0
     255 CHA1 19   PRO  CD   CP3    0.000000       12.0110           0
     256 CHA1 19   PRO  HD1  HA2    0.090000        1.0080           0
     257 CHA1 19   PRO  HD2  HA2    0.090000        1.0080           0
     258 CHA1 19   PRO  CA   CP1    0.020000       12.0110           0
     259 CHA1 19   PRO  HA   HB1    0.090000        1.0080           0
     260 CHA1 19   PRO  CB   CP2   -0.180000       12.0110           0
     261 CHA1 19   PRO  HB1  HA2    0.090000        1.0080           0
     262 CHA1 19   PRO  HB2  HA2    0.090000        1.0080           0
     263 CHA1 19   PRO  CG   CP2   -0.180000       12.0110           0
     264 CHA1 19   PRO  HG1  HA2    0.090000        1.0080           0
     265 CHA1 19   PRO  HG2  HA2    0.090000        1.0080           0
     266 CHA1 19   PRO  C    C      0.510000       12.0110           0
     267 CHA1 19   PRO  O    O     -0.510000       15.9990           0
     268 CHA1 20   MET  N    NH1   -0.470000       14.0070           0
     269 CHA1 20   MET  HN   H      0.310000        1.0080           0
     270 CHA1 20   MET  CA   CT1    0.070000       12.0110           0
     271 CHA1 20   MET  HA   HB1    0.090000        1.0080           0
     272 CHA1 20   MET  CB   CT2   -0.180000       12.0110           0
     273 CHA1 20   MET  HB1  HA2    0.090000        1.0080           0
     274 CHA1 20   MET  HB2  HA2    0.090000        1.0080           0
     275 CHA1 20   MET  CG   CT2   -0.140000       12.0110           0
     276 CHA1 20   MET  HG1  HA2    0.090000        1.0080           0
     277 CHA1 20   MET  HG2  HA2    0.090000        1.0080           0
     278 CHA1 20   MET  SD   S     -0.090000       32.0600           0
     279 CHA1 20   MET  CE   CT3   -0.220000       12.0110           0
     280 CHA1 20   MET  HE1  HA3    0.090000        1.0080           0
     281 CHA1 20   MET  HE2  HA3    0.090000        1.0080           0
     282 CHA1 20   MET  HE3  HA3    0.090000        1.0080           0
     283 CHA1 20   MET  C    C      0.510000       12.0110           0
     284 CHA1 20   MET  O    O     -0.510000       15.9990           0
     285 CHA1 21   GLY  N    NH1   -0.470000       14.0070           0
     286 CHA1 21   GLY  HN   H      0.310000        1.0080           0
     287 CHA1 21   GLY  CA   CT2   -0.020000       12.0110           0
     288 CHA1 21   GLY  HA1  HB2    0.090000        1.0080           0
     289 CHA1 21   GLY  HA2  HB2    0.090000        1.0080           0
     290 CHA1 21   GLY  C    C      0.510000       12.0110           0
     291 CHA1 21   GLY  O    O     -0.510000       15.9990           0
     292 CHA1 22   PRO  N    N     -0.290000       14.0070           0
     293 CHA1 22   PRO  CD   CP3    0.000000       12.0110           0
     294 CHA1 22   PRO  HD1  HA2    0.090000        1.0080           0
     295 CHA1 22   PRO  HD2  HA2    0.090000        1.0080           0
     296 CHA1 22   PRO  CA   CP1    0.020000       12.0110           0
     297 CHA1 22   PRO  HA   HB1    0.090000        1.0080           0
     298 CHA1 22   PRO  CB   CP2   -0.180000       12.0110           0
     299 CHA1 22   PRO  HB1  HA2    0.090000        1.0080           0
     300 CHA1 22   PRO  HB2  HA2    0.090000        1.0080           0
     301 CHA1 22   PRO  CG   CP2   -0.180000       12.0110           0
     302 CHA1 22   PRO  HG1  HA2    0.090000        1.0080           0
     303 CHA1 22   PRO  HG2  HA2    0.090000        1.0080           0
     304 CHA1 22   PRO  C    C      0.510000       12.0110           0
     305 CHA1 22   PRO  O    O     -0.510000       15.9990           0
     306 CHA1 23   SER  N    NH1   -0.470000       14.0070           0
     307 CHA1 23   SER  HN   H      0.310000        1.0080           0
     308 CHA1 23   SER  CA   CT1    0.070000       12.0110           0
     309 CHA1 23   SER  HA   HB1    0.090000        1.0080           0
     310 CHA1 23   SER  CB   CT2    0.050000       12.0110           0
     311 CHA1 23   SER  HB1  HA2    0.090000        1.0080           0
     312 CHA1 23   SER  HB2  HA2    0.090000        1.0080           0
     313 CHA1 23   SER  OG   OH1   -0.660000       15.9990           0
     314 CHA1 23   SER  HG1  H      0.430000        1.0080           0
     315 CHA1 23   SER  C    C      0.510000       12.0110           0
     316 CHA1 23   SER  O    O     -0.510000       15.9990           0
     317 CHA1 24   GLY  N    NH1   -0.470000       14.0070           0
     318 CHA1 24   GLY  HN   H      0.310000        1.0080           0
     319 CHA1 24   GLY  CA   CT2   -0.020000       12.0110           0
     320 CHA1 24   GLY  HA1  HB2    0.090000        1.0080           0
     321 CHA1 24   GLY  HA2  HB2    0.090000        1.0080           0
     322 CHA1 24   GLY  C    C      0.510000       12.0110           0
     323 CHA1 24   GLY  O    O     -0.510000       15.9990           0
     324 CHA1 25   PRO  N    N     -0.290000       14.0070           0
     325 CHA1 25   PRO  CD   CP3    0.000000       12.0110           0
     326 CHA1 25   PRO  HD1  HA2    0.090000        1.0080           0
     327 CHA1 25   PRO  HD2  HA2    0.090000        1.0080           0
     328 CHA1 25   PRO  CA   CP1    0.020000       12.0110           0
     329 CHA1 25   PRO  HA   HB1    0.090000        1.0080           0
     330 CHA1 25   PRO  CB   CP2   -0.180000       12.0110           0
     331 CHA1 25   PRO  HB1  HA2    0.090000        1.0080           0
     332 CHA1 25   PRO  HB2  HA2    0.090000        1.0080           0
     333 CHA1 25   PRO  CG   CP2   -0.180000       12.0110           0
     334 CHA1 25   PRO  HG1  HA2    0.090000        1.0080           0
     335 CHA1 25   PRO  HG2  HA2    0.090000        1.0080           0
     336 CHA1 25   PRO  C    C      0.510000       12.0110           0
     337 CHA1 25   PRO  O    O     -0.510000       15.9990           0
     338 CHA1 26   ARG  N    NH1   -0.470000       14.0070           0
     339 CHA1 26   ARG  HN   H      0.310000        1.0080           0
     340 CHA1 26   ARG  CA   CT1    0.070000       12.0110           0
     341 CHA1 26   ARG  HA   HB1    0.090000        1.0080           0
     342 CHA1 26   ARG  CB   CT2   -0.180000       12.0110           0
     343 CHA1 26   ARG  HB1  HA2    0.090000        1.0080           0
     344 CHA1 26   ARG  HB2  HA2    0.090000        1.0080           0
     345 CHA1 26   ARG  CG   CT2   -0.180000       12.0110           0
     346 CHA1 26   ARG  HG1  HA2    0.090000        1.0080           0
     347 CHA1 26   ARG  HG2  HA2    0.090000        1.0080           0
     348 CHA1 26   ARG  CD   CT2    0.200000       12.0110           0
     349 CHA1 26   ARG  HD1  HA2    0.090000        1.0080           0
     350 CHA1 26   ARG  HD2  HA2    0.090000        1.0080           0
     351 CHA1 26   ARG  NE   NC2   -0.700000       14.0070           0
     352 CHA1 26   ARG  HE   HC     0.440000        1.0080           0
     353 CHA1 26   ARG  CZ   C      0.640000       12.0110           0
     354 CHA1 26   ARG  NH1  NC2   -0.800000       14.0070           0
     355 CHA1 26   ARG  HH11 HC     0.460000        1.0080           0
     356 CHA1 26   ARG  HH12 HC     0.460000        1.0080           0
     357 CHA1 26   ARG  NH2  NC2   -0.800000       14.0070           0
     358 CHA1 26   ARG  HH21 HC     0.460000        1.0080           0
     359 CHA1 26   ARG  HH22 HC     0.460000        1.0080           0
     360 CHA1 26   ARG  C    C      0.510000       12.0110           0
     361 CHA1 26   ARG  O    O     -0.510000       15.9990           0
     362 CHA1 27   GLY  N    NH1   -0.470000       14.0070           0
     363 CHA1 27   GLY  HN   H      0.310000        1.0080           0
     364 CHA1 27   GLY  CA   CT2   -0.020000       12.0110           0
     365 CHA1 27   GLY  HA1  HB2    0.090000        1.0080           0
     366 CHA1 27   GLY  HA2  HB2    0.090000        1.0080           0
     367 CHA1 27   GLY  C    C      0.510000       12.0110           0
     368 CHA1 27   GLY  O    O     -0.510000       15.9990           0
     369 CHA1 28   LEU  N    NH1   -0.470000       14.0070           0
     370 CHA1 28   LEU  HN   H      0.310000        1.0080           0
     371 CHA1 28   LEU  CA   CT1    0.070000       12.0110           0
     372 CHA1 28   LEU  HA   HB1    0.090000        1.0080           0
     373 CHA1 28   LEU  CB   CT2   -0.180000       12.0110           0
     374 CHA1 28   LEU  HB1  HA2    0.090000        1.0080           0
     375 CHA1 28   LEU  HB2  HA2    0.090000        1.0080           0
     376 CHA1 28   LEU  CG   CT1   -0.090000       12.0110           0
     377 CHA1 28   LEU  HG   HA1    0.090000        1.0080           0
     378 CHA1 28   LEU  CD1  CT3   -0.270000       12.0110           0
     379 CHA1 28   LEU  HD11 HA3    0.090000        1.0080           0
     380 CHA1 28   LEU  HD12 HA3    0.090000        1.0080           0
     381 CHA1 28   LEU  HD13 HA3    0.090000        1.0080           0
     382 CHA1 28   LEU  CD2  CT3   -0.270000       12.0110           0
     383 CHA1 28   LEU  HD21 HA3    0.090000        1.0080           0
     384 CHA1 28   LEU  HD22 HA3    0.090000        1.0080           0
     385 CHA1 28   LEU  HD23 HA3    0.090000        1.0080           0
     386 CHA1 28   LEU  C    C      0.510000       12.0110           0
     387 CHA1 28   LEU  O    O     -0.510000       15.9990           0
     388 CHA1 29   HYP  N    N     -0.290000       14.0070           0
     389 CHA1 29   HYP  CD   CP3    0.000000       12.0110           0
     390 CHA1 29   HYP  HD1  HA2    0.090000        1.0080           0
     391 CHA1 29   HYP  HD2  HA2    0.090000        1.0080           0
     392 CHA1 29   HYP  CA   CP1    0.020000       12.0110           0
     393 CHA1 29   HYP  HA   HB1    0.090000        1.0080           0
     394 CHA1 29   HYP  CB   CP2   -0.180000       12.0110           0
     395 CHA1 29   HYP  HB1  HA2    0.090000        1.0080           0
     396 CHA1 29   HYP  HB2  HA2    0.090000        1.0080           0
     397 CHA1 29   HYP  CG   CP2    0.140000       12.0110           0
     398 CHA1 29   HYP  HG   HA1    0.090000        1.0080           0
     399 CHA1 29   HYP  OE   OH1   -0.660000       15.9990           0
     400 CHA1 29   HYP  HE   H      0.430000        1.0080           0
     401 CHA1 29   HYP  C    C      0.510000       12.0110           0
     402 CHA1 29   HYP  O    O     -0.510000       15.9990           0
     403 CHA1 30   GLY  N    NH1   -0.470000       14.0070           0
     404 CHA1 30   GLY  HN   H      0.310000        1.0080           0
     405 CHA1 30   GLY  CA   CT2   -0.020000       12.0110           0
     406 CHA1 30   GLY  HA1  HB2    0.090000        1.0080           0
     407 CHA1 30   GLY  HA2  HB2    0.090000        1.0080           0
     408 CHA1 30   GLY  C    C      0.510000       12.0110           0
     409 CHA1 30   GLY  O    O     -0.510000       15.9990           0
     410 CHA1 31   PRO  N    N     -0.290000       14.0070           0
     411 CHA1 31   PRO  CD   CP3    0.000000       12.0110           0
     412 CHA1 31   PRO  HD1  HA2    0.090000        1.0080           0
     413 CHA1 31   PRO  HD2  HA2    0.090000        1.0080           0
     414 CHA1 31   PRO  CA   CP1    0.020000       12.0110           0
     415 CHA1 31   PRO  HA   HB1    0.090000        1.0080           0
     416 CHA1 31   PRO  CB   CP2   -0.180000       12.0110           0
     417 CHA1 31   PRO  HB1  HA2    0.090000        1.0080           0
     418 CHA1 31   PRO  HB2  HA2    0.090000        1.0080           0
     419 CHA1 31   PRO  CG   CP2   -0.180000       12.0110           0
     420 CHA1 31   PRO  HG1  HA2    0.090000        1.0080           0
     421 CHA1 31   PRO  HG2  HA2    0.090000        1.0080           0
     422 CHA1 31   PRO  C    C      0.510000       12.0110           0
     423 CHA1 31   PRO  O    O     -0.510000       15.9990           0
     424 CHA1 32   HYP  N    N     -0.290000       14.0070           0
     425 CHA1 32   HYP  CD   CP3    0.000000       12.0110           0
     426 CHA1 32   HYP  HD1  HA2    0.090000        1.0080           0
     427 CHA1 32   HYP  HD2  HA2    0.090000        1.0080           0
     428 CHA1 32   HYP  CA   CP1    0.020000       12.0110           0
     429 CHA1 32   HYP  HA   HB1    0.090000        1.0080           0
     430 CHA1 32   HYP  CB   CP2   -0.180000       12.0110           0
     431 CHA1 32   HYP  HB1  HA2    0.090000        1.0080           0
     432 CHA1 32   HYP  HB2  HA2    0.090000        1.0080           0
     433 CHA1 32   HYP  CG   CP2    0.140000       12.0110           0
     434 CHA1 32   HYP  HG   HA1    0.090000        1.0080           0
     435 CHA1 32   HYP  OE   OH1   -0.660000       15.9990           0
     436 CHA1 32   HYP  HE   H      0.430000        1.0080           0
     437 CHA1 32   HYP  C    C      0.510000       12.0110           0
     438 CHA1 32   HYP  O    O     -0.510000       15.9990           0
     439 CHA1 33   GLY  N    NH1   -0.470000       14.0070           0
     440 CHA1 33   GLY  HN   H      0.310000        1.0080           0
     441 CHA1 33   GLY  CA   CT2   -0.020000       12.0110           0
     442 CHA1 33   GLY  HA1  HB2    0.090000        1.0080           0
     443 CHA1 33   GLY  HA2  HB2    0.090000        1.0080           0
     444 CHA1 33   GLY  C    C      0.510000       12.0110           0
     445 CHA1 33   GLY  O    O     -0.510000       15.9990           0
     446 CHA1 34   ALA  N    NH1   -0.470000       14.0070           0
     447 CHA1 34   ALA  HN   H      0.310000        1.0080           0
     448 CHA1 34   ALA  CA   CT1    0.070000       12.0110           0
     449 CHA1 34   ALA  HA   HB1    0.090000        1.0080           0
     450 CHA1 34   ALA  CB   CT3   -0.270000       12.0110           0
     451 CHA1 34   ALA  HB1  HA3    0.090000        1.0080           0
     452 CHA1 34   ALA  HB2  HA3    0.090000        1.0080           0
     453 CHA1 34   ALA  HB3  HA3    0.090000        1.0080           0
     454 CHA1 34   ALA  C    C      0.510000       12.0110           0
     455 CHA1 34   ALA  O    O     -0.510000       15.9990           0
     456 CHA1 35   HYP  N    N     -0.290000       14.0070           0
     457 CHA1 35   HYP  CD   CP3    0.000000       12.0110           0
     458 CHA1 35   HYP  HD1  HA2    0.090000        1.0080           0
     459 CHA1 35   HYP  HD2  HA2    0.090000        1.0080           0
     460 CHA1 35   HYP  CA   CP1    0.020000       12.0110           0
     461 CHA1 35   HYP  HA   HB1    0.090000        1.0080           0
     462 CHA1 35   HYP  CB   CP2   -0.180000       12.0110           0
     463 CHA1 35   HYP  HB1  HA2    0.090000        1.0080           0
     464 CHA1 35   HYP  HB2  HA2    0.090000        1.0080           0
     465 CHA1 35   HYP  CG   CP2    0.140000       12.0110           0
     466 CHA1 35   HYP  HG   HA1    0.090000        1.0080           0
     467 CHA1 35   HYP  OE   OH1   -0.660000       15.9990           0
     468 CHA1 35   HYP  HE   H      0.430000        1.0080           0
     469 CHA1 35   HYP  C    C      0.510000       12.0110           0
     470 CHA1 35   HYP  O    O     -0.510000       15.9990           0
     471 CHA1 36   GLY  N    NH1   -0.470000       14.0070           0
     472 CHA1 36   GLY  HN   H      0.310000        1.0080           0
     473 CHA1 36   GLY  CA   CT2   -0.020000       12.0110           0
     474 CHA1 36   GLY  HA1  HB2    0.090000        1.0080           0
     475 CHA1 36   GLY  HA2  HB2    0.090000        1.0080           0
     476 CHA1 36   GLY  C    C      0.510000       12.0110           0
     477 CHA1 36   GLY  O    O     -0.510000       15.9990           0
     478 CHA1 37   PRO  N    N     -0.290000       14.0070           0
     479 CHA1 37   PRO  CD   CP3    0.000000       12.0110           0
     480 CHA1 37   PRO  HD1  HA2    0.090000        1.0080           0
     481 CHA1 37   PRO  HD2  HA2    0.090000        1.0080           0
     482 CHA1 37   PRO  CA   CP1    0.020000       12.0110           0
     483 CHA1 37   PRO  HA   HB1    0.090000        1.0080           0
     484 CHA1 37   PRO  CB   CP2   -0.180000       12.0110           0
     485 CHA1 37   PRO  HB1  HA2    0.090000        1.0080           0
     486 CHA1 37   PRO  HB2  HA2    0.090000        1.0080           0
     487 CHA1 37   PRO  CG   CP2   -0.180000       12.0110           0
     488 CHA1 37   PRO  HG1  HA2    0.090000        1.0080           0
     489 CHA1 37   PRO  HG2  HA2    0.090000        1.0080           0
     490 CHA1 37   PRO  C    C      0.510000       12.0110           0
     491 CHA1 37   PRO  O    O     -0.510000       15.9990           0
     492 CHA1 38   GLN  N    NH1   -0.470000       14.0070           0
     493 CHA1 38   GLN  HN   H      0.310000        1.0080           0
     494 CHA1 38   GLN  CA   CT1    0.070000       12.0110           0
     495 CHA1 38   GLN  HA   HB1    0.090000        1.0080           0
     496 CHA1 38   GLN  CB   CT2   -0.180000       12.0110           0
     497 CHA1 38   GLN  HB1  HA2    0.090000        1.0080           0
     498 CHA1 38   GLN  HB2  HA2    0.090000        1.0080           0
     499 CHA1 38   GLN  CG   CT2   -0.180000       12.0110           0
     500 CHA1 38   GLN  HG1  HA2    0.090000        1.0080           0
     501 CHA1 38   GLN  HG2  HA2    0.090000        1.0080           0
     502 CHA1 38   GLN  CD   CC     0.550000       12.0110           0
     503 CHA1 38   GLN  OE1  O     -0.550000       15.9990           0
     504 CHA1 38   GLN  NE2  NH2   -0.620000       14.0070           0
     505 CHA1 38   GLN  HE21 H      0.320000        1.0080           0
     506 CHA1 38   GLN  HE22 H      0.300000        1.0080           0
     507 CHA1 38   GLN  C    C      0.510000       12.0110           0
     508 CHA1 38   GLN  O    O     -0.510000       15.9990           0
     509 CHA1 39   GLY  N    NH1   -0.470000       14.0070           0
     510 CHA1 39   GLY  HN   H      0.310000        1.0080           0
     511 CHA1 39   GLY  CA   CT2   -0.020000       12.0110           0
     512 CHA1 39   GLY  HA1  HB2    0.090000        1.0080           0
     513 CHA1 39   GLY  HA2  HB2    0.090000        1.0080           0
     514 CHA1 39   GLY  C    C      0.510000       12.0110           0
     515 CHA1 39   GLY  O    O     -0.510000       15.9990           0
     516 CHA1 40   PHE  N    NH1   -0.470000       14.0070           0
     517 CHA1 40   PHE  HN   H      0.310000        1.0080           0
     518 CHA1 40   PHE  CA   CT1    0.070000       12.0110           0
     519 CHA1 40   PHE  HA   HB1    0.090000        1.0080           0
     520 CHA1 40   PHE  CB   CT2   -0.180000       12.0110           0
     521 CHA1 40   PHE  HB1  HA2    0.090000        1.0080           0
     522 CHA1 40   PHE  HB2  HA2    0.090000        1.0080           0
     523 CHA1 40   PHE  CG   CA     0.000000       12.0110           0
     524 CHA1 40   PHE  CD1  CA    -0.115000       12.0110           0
     525 CHA1 40   PHE  HD1  HP     0.115000        1.0080           0
     526 CHA1 40   PHE  CE1  CA    -0.115000       12.0110           0
     527 CHA1 40   PHE  HE1  HP     0.115000        1.0080           0
     528 CHA1 40   PHE  CZ   CA    -0.115000       12.0110           0
     529 CHA1 40   PHE  HZ   HP     0.115000        1.0080           0
     530 CHA1 40   PHE  CD2  CA    -0.115000       12.0110           0
     531 CHA1 40   PHE  HD2  HP     0.115000        1.0080           0
     532 CHA1 40   PHE  CE2  CA    -0.115000       12.0110           0
     533 CHA1 40   PHE  HE2  HP     0.115000        1.0080           0
     534 CHA1 40   PHE  C    C      0.510000       12.0110           0
     535 CHA1 40   PHE  O    O     -0.510000       15.9990           0
     536 CHA1 41   GLN  N    NH1   -0.470000       14.0070           0
     537 CHA1 41   GLN  HN   H      0.310000        1.0080           0
     538 CHA1 41   GLN  CA   CT1    0.070000       12.0110           0
     539 CHA1 41   GLN  HA   HB1    0.090000        1.0080           0
     540 CHA1 41   GLN  CB   CT2   -0.180000       12.0110           0
     541 CHA1 41   GLN  HB1  HA2    0.090000        1.0080           0
     542 CHA1 41   GLN  HB2  HA2    0.090000        1.0080           0
     543 CHA1 41   GLN  CG   CT2   -0.180000       12.0110           0
     544 CHA1 41   GLN  HG1  HA2    0.090000        1.0080           0
     545 CHA1 41   GLN  HG2  HA2    0.090000        1.0080           0
     546 CHA1 41   GLN  CD   CC     0.550000       12.0110           0
     547 CHA1 41   GLN  OE1  O     -0.550000       15.9990           0
     548 CHA1 41   GLN  NE2  NH2   -0.620000       14.0070           0
     549 CHA1 41   GLN  HE21 H      0.320000        1.0080           0
     550 CHA1 41   GLN  HE22 H      0.300000        1.0080           0
     551 CHA1 41   GLN  C    C      0.510000       12.0110           0
     552 CHA1 41   GLN  O    O     -0.510000       15.9990           0
     553 CHA1 42   GLY  N    NH1   -0.470000       14.0070           0
     554 CHA1 42   GLY  HN   H      0.310000        1.0080           0
     555 CHA1 42   GLY  CA   CT2   -0.020000       12.0110           0
     556 CHA1 42   GLY  HA1  HB2    0.090000        1.0080           0
     557 CHA1 42   GLY  HA2  HB2    0.090000        1.0080           0
     558 CHA1 42   GLY  C    C      0.510000       12.0110           0
     559 CHA1 42   GLY  O    O     -0.510000       15.9990           0
     560 CHA1 43   PRO  N    N     -0.290000       14.0070           0
     561 CHA1 43   PRO  CD   CP3    0.000000       12.0110           0
     562 CHA1 43   PRO  HD1  HA2    0.090000        1.0080           0
     563 CHA1 43   PRO  HD2  HA2    0.090000        1.0080           0
     564 CHA1 43   PRO  CA   CP1    0.020000       12.0110           0
     565 CHA1 43   PRO  HA   HB1    0.090000        1.0080           0
     566 CHA1 43   PRO  CB   CP2   -0.180000       12.0110           0
     567 CHA1 43   PRO  HB1  HA2    0.090000        1.0080           0
     568 CHA1 43   PRO  HB2  HA2    0.090000        1.0080           0
     569 CHA1 43   PRO  CG   CP2   -0.180000       12.0110           0
     570 CHA1 43   PRO  HG1  HA2    0.090000        1.0080           0
     571 CHA1 43   PRO  HG2  HA2    0.090000        1.0080           0
     572 CHA1 43   PRO  C    C      0.510000       12.0110           0
     573 CHA1 43   PRO  O    O     -0.510000       15.9990           0
     574 CHA1 44   HYP  N    N     -0.290000       14.0070           0
     575 CHA1 44   HYP  CD   CP3    0.000000       12.0110           0
     576 CHA1 44   HYP  HD1  HA2    0.090000        1.0080           0
     577 CHA1 44   HYP  HD2  HA2    0.090000        1.0080           0
     578 CHA1 44   HYP  CA   CP1    0.020000       12.0110           0
     579 CHA1 44   HYP  HA   HB1    0.090000        1.0080           0
     580 CHA1 44   HYP  CB   CP2   -0.180000       12.0110           0
     581 CHA1 44   HYP  HB1  HA2    0.090000        1.0080           0
     582 CHA1 44   HYP  HB2  HA2    0.090000        1.0080           0
     583 CHA1 44   HYP  CG   CP2    0.140000       12.0110           0
     584 CHA1 44   HYP  HG   HA1    0.090000        1.0080           0
     585 CHA1 44   HYP  OE   OH1   -0.660000       15.9990           0
     586 CHA1 44   HYP  HE   H      0.430000        1.0080           0
     587 CHA1 44   HYP  C    C      0.510000       12.0110           0
     588 CHA1 44   HYP  O    O     -0.510000       15.9990           0
     589 CHA1 45   GLY  N    NH1   -0.470000       14.0070           0
     590 CHA1 45   GLY  HN   H      0.310000        1.0080           0
     591 CHA1 45   GLY  CA   CT2   -0.020000       12.0110           0
     592 CHA1 45   GLY  HA1  HB2    0.090000        1.0080           0
     593 CHA1 45   GLY  HA2  HB2    0.090000        1.0080           0
     594 CHA1 45   GLY  C    C      0.510000       12.0110           0
     595 CHA1 45   GLY  O    O     -0.510000       15.9990           0
     596 CHA1 46   GLU  N    NH1   -0.470000       14.0070           0
     597 CHA1 46   GLU  HN   H      0.310000        1.0080           0
     598 CHA1 46   GLU  CA   CT1    0.070000       12.0110           0
     599 CHA1 46   GLU  HA   HB1    0.090000        1.0080           0
     600 CHA1 46   GLU  CB   CT2A  -0.180000       12.0110           0
     601 CHA1 46   GLU  HB1  HA2    0.090000        1.0080           0
     602 CHA1 46   GLU  HB2  HA2    0.090000        1.0080           0
     603 CHA1 46   GLU  CG   CT2   -0.280000       12.0110           0
     604 CHA1 46   GLU  HG1  HA2    0.090000        1.0080           0
     605 CHA1 46   GLU  HG2  HA2    0.090000        1.0080           0
     606 CHA1 46   GLU  CD   CC     0.620000       12.0110           0
     607 CHA1 46   GLU  OE1  OC    -0.760000       15.9990           0
     608 CHA1 46   GLU  OE2  OC    -0.760000       15.9990           0
     609 CHA1 46   GLU  C    C      0.510000       12.0110           0
     610 CHA1 46   GLU  O    O     -0.510000       15.9990           0
     611 CHA1 47   HYP  N    N     -0.290000       14.0070           0
     612 CHA1 47   HYP  CD   CP3    0.000000       12.0110           0
     613 CHA1 47   HYP  HD1  HA2    0.090000        1.0080           0
     614 CHA1 47   HYP  HD2  HA2    0.090000        1.0080           0
     615 CHA1 47   HYP  CA   CP1    0.020000       12.0110           0
     616 CHA1 47   HYP  HA   HB1    0.090000        1.0080           0
     617 CHA1 47   HYP  CB   CP2   -0.180000       12.0110           0
     618 CHA1 47   HYP  HB1  HA2    0.090000        1.0080           0
     619 CHA1 47   HYP  HB2  HA2    0.090000        1.0080           0
     620 CHA1 47   HYP  CG   CP2    0.140000       12.0110           0
     621 CHA1 47   HYP  HG   HA1    0.090000        1.0080           0
     622 CHA1 47   HYP  OE   OH1   -0.660000       15.9990           0
     623 CHA1 47   HYP  HE   H      0.430000        1.0080           0
     624 CHA1 47   HYP  C    C      0.510000       12.0110           0
     625 CHA1 47   HYP  O    O     -0.510000       15.9990           0
     626 CHA1 48   GLY  N    NH1   -0.470000       14.0070           0
     627 CHA1 48   GLY  HN   H      0.310000        1.0080           0
     628 CHA1 48   GLY  CA   CT2   -0.020000       12.0110           0
     629 CHA1 48   GLY  HA1  HB2    0.090000        1.0080           0
     630 CHA1 48   GLY  HA2  HB2    0.090000        1.0080           0
     631 CHA1 48   GLY  C    C      0.510000       12.0110           0
     632 CHA1 48   GLY  O    O     -0.510000       15.9990           0
     633 CHA1 49   GLU  N    NH1   -0.470000       14.0070           0
     634 CHA1 49   GLU  HN   H      0.310000        1.0080           0
     635 CHA1 49   GLU  CA   CT1    0.070000       12.0110           0
     636 CHA1 49   GLU  HA   HB1    0.090000        1.0080           0
     637 CHA1 49   GLU  CB   CT2A  -0.180000       12.0110           0
     638 CHA1 49   GLU  HB1  HA2    0.090000        1.0080           0
     639 CHA1 49   GLU  HB2  HA2    0.090000        1.0080           0
     640 CHA1 49   GLU  CG   CT2   -0.280000       12.0110           0
     641 CHA1 49   GLU  HG1  HA2    0.090000        1.0080           0
     642 CHA1 49   GLU  HG2  HA2    0.090000        1.0080           0
     643 CHA1 49   GLU  CD   CC     0.620000       12.0110           0
     644 CHA1 49   GLU  OE1  OC    -0.760000       15.9990           0
     645 CHA1 49   GLU  OE2  OC    -0.760000       15.9990           0
     646 CHA1 49   GLU  C    C      0.510000       12.0110           0
     647 CHA1 49   GLU  O    O     -0.510000       15.9990           0
     648 CHA1 50   HYP  N    N     -0.290000       14.0070           0
     649 CHA1 50   HYP  CD   CP3    0.000000       12.0110           0
     650 CHA1 50   HYP  HD1  HA2    0.090000        1.0080           0
     651 CHA1 50   HYP  HD2  HA2    0.090000        1.0080           0
     652 CHA1 50   HYP  CA   CP1    0.020000       12.0110           0
     653 CHA1 50   HYP  HA   HB1    0.090000        1.0080           0
     654 CHA1 50   HYP  CB   CP2   -0.180000       12.0110           0
     655 CHA1 50   HYP  HB1  HA2    0.090000        1.0080           0
     656 CHA1 50   HYP  HB2  HA2    0.090000        1.0080           0
     657 CHA1 50   HYP  CG   CP2    0.140000       12.0110           0
     658 CHA1 50   HYP  HG   HA1    0.090000        1.0080           0
     659 CHA1 50   HYP  OE   OH1   -0.660000       15.9990           0
     660 CHA1 50   HYP  HE   H      0.430000        1.0080           0
     661 CHA1 50   HYP  C    C      0.510000       12.0110           0
     662 CHA1 50   HYP  O    O     -0.510000       15.9990           0
     663 CHA1 51   GLY  N    NH1   -0.470000       14.0070           0
     664 CHA1 51   GLY  HN   H      0.310000        1.0080           0
     665 CHA1 51   GLY  CA   CT2   -0.020000       12.0110           0
     666 CHA1 51   GLY  HA1  HB2    0.090000        1.0080           0
     667 CHA1 51   GLY  HA2  HB2    0.090000        1.0080           0
     668 CHA1 51   GLY  C    C      0.510000       12.0110           0
     669 CHA1 51   GLY  O    O     -0.510000       15.9990           0
     670 CHA1 52   ALA  N    NH1   -0.470000       14.0070           0
     671 CHA1 52   ALA  HN   H      0.310000        1.0080           0
     672 CHA1 52   ALA  CA   CT1    0.070000       12.0110           0
     673 CHA1 52   ALA  HA   HB1    0.090000        1.0080           0
     674 CHA1 52   ALA  CB   CT3   -0.270000       12.0110           0
     675 CHA1 52   ALA  HB1  HA3    0.090000        1.0080           0
     676 CHA1 52   ALA  HB2  HA3    0.090000        1.0080           0
     677 CHA1 52   ALA  HB3  HA3    0.090000        1.0080           0
     678 CHA1 52   ALA  C    C      0.510000       12.0110           0
     679 CHA1 52   ALA  O    O     -0.510000       15.9990           0
     680 CHA1 53   SER  N    NH1   -0.470000       14.0070           0
     681 CHA1 53   SER  HN   H      0.310000        1.0080           0
     682 CHA1 53   SER  CA   CT1    0.070000       12.0110           0
     683 CHA1 53   SER  HA   HB1    0.090000        1.0080           0
     684 CHA1 53   SER  CB   CT2    0.050000       12.0110           0
     685 CHA1 53   SER  HB1  HA2    0.090000        1.0080           0
     686 CHA1 53   SER  HB2  HA2    0.090000        1.0080           0
     687 CHA1 53   SER  OG   OH1   -0.660000       15.9990           0
     688 CHA1 53   SER  HG1  H      0.430000        1.0080           0
     689 CHA1 53   SER  C    C      0.510000       12.0110           0
     690 CHA1 53   SER  O    O     -0.510000       15.9990           0
     691 CHA1 54   GLY  N    NH1   -0.470000       14.0070           0
     692 CHA1 54   GLY  HN   H      0.310000        1.0080           0
     693 CHA1 54   GLY  CA   CT2   -0.020000       12.0110           0
     694 CHA1 54   GLY  HA1  HB2    0.090000        1.0080           0
     695 CHA1 54   GLY  HA2  HB2    0.090000        1.0080           0
     696 CHA1 54   GLY  C    C      0.510000       12.0110           0
     697 CHA1 54   GLY  O    O     -0.510000       15.9990           0
     698 CHA1 55   PRO  N    N     -0.290000       14.0070           0
     699 CHA1 55   PRO  CD   CP3    0.000000       12.0110           0
     700 CHA1 55   PRO  HD1  HA2    0.090000        1.0080           0
     701 CHA1 55   PRO  HD2  HA2    0.090000        1.0080           0
     702 CHA1 55   PRO  CA   CP1    0.020000       12.0110           0
     703 CHA1 55   PRO  HA   HB1    0.090000        1.0080           0
     704 CHA1 55   PRO  CB   CP2   -0.180000       12.0110           0
     705 CHA1 55   PRO  HB1  HA2    0.090000        1.0080           0
     706 CHA1 55   PRO  HB2  HA2    0.090000        1.0080           0
     707 CHA1 55   PRO  CG   CP2   -0.180000       12.0110           0
     708 CHA1 55   PRO  HG1  HA2    0.090000        1.0080           0
     709 CHA1 55   PRO  HG2  HA2    0.090000        1.0080           0
     710 CHA1 55   PRO  C    C      0.510000       12.0110           0
     711 CHA1 55   PRO  O    O     -0.510000       15.9990           0
     712 CHA1 56   MET  N    NH1   -0.470000       14.0070           0
     713 CHA1 56   MET  HN   H      0.310000        1.0080           0
     714 CHA1 56   MET  CA   CT1    0.070000       12.0110           0
     715 CHA1 56   MET  HA   HB1    0.090000        1.0080           0
     716 CHA1 56   MET  CB   CT2   -0.180000       12.0110           0
     717 CHA1 56   MET  HB1  HA2    0.090000        1.0080           0
     718 CHA1 56   MET  HB2  HA2    0.090000        1.0080           0
     719 CHA1 56   MET  CG   CT2   -0.140000       12.0110           0
     720 CHA1 56   MET  HG1  HA2    0.090000        1.0080           0
     721 CHA1 56   MET  HG2  HA2    0.090000        1.0080           0
     722 CHA1 56   MET  SD   S     -0.090000       32.0600           0
     723 CHA1 56   MET  CE   CT3   -0.220000       12.0110           0
     724 CHA1 56   MET  HE1  HA3    0.090000        1.0080           0
     725 CHA1 56   MET  HE2  HA3    0.090000        1.0080           0
     726 CHA1 56   MET  HE3  HA3    0.090000        1.0080           0
     727 CHA1 56   MET  C    C      0.510000       12.0110           0
     728 CHA1 56   MET  O    O     -0.510000       15.9990           0
     729 CHA1 57   GLY  N    NH1   -0.470000       14.0070           0
     730 CHA1 57   GLY  HN   H      0.310000        1.0080           0
     731 CHA1 57   GLY  CA   CT2   -0.020000       12.0110           0
     732 CHA1 57   GLY  HA1  HB2    0.090000        1.0080           0
     733 CHA1 57   GLY  HA2  HB2    0.090000        1.0080           0
     734 CHA1 57   GLY  C    C      0.510000       12.0110           0
     735 CHA1 57   GLY  O    O     -0.510000       15.9990           0
     736 CHA1 58   PRO  N    N     -0.290000       14.0070           0
     737 CHA1 58   PRO  CD   CP3    0.000000       12.0110           0
     738 CHA1 58   PRO  HD1  HA2    0.090000        1.0080           0
     739 CHA1 58   PRO  HD2  HA2    0.090000        1.0080           0
     740 CHA1 58   PRO  CA   CP1    0.020000       12.0110           0
     741 CHA1 58   PRO  HA   HB1    0.090000        1.0080           0
     742 CHA1 58   PRO  CB   CP2   -0.180000       12.0110           0
     743 CHA1 58   PRO  HB1  HA2    0.090000        1.0080           0
     744 CHA1 58   PRO  HB2  HA2    0.090000        1.0080           0
     745 CHA1 58   PRO  CG   CP2   -0.180000       12.0110           0
     746 CHA1 58   PRO  HG1  HA2    0.090000        1.0080           0
     747 CHA1 58   PRO  HG2  HA2    0.090000        1.0080           0
     748 CHA1 58   PRO  C    C      0.510000       12.0110           0
     749 CHA1 58   PRO  O    O     -0.510000       15.9990           0
     750 CHA1 59   ARG  N    NH1   -0.470000       14.0070           0
     751 CHA1 59   ARG  HN   H      0.310000        1.0080           0
     752 CHA1 59   ARG  CA   CT1    0.070000       12.0110           0
     753 CHA1 59   ARG  HA   HB1    0.090000        1.0080           0
     754 CHA1 59   ARG  CB   CT2   -0.180000       12.0110           0
     755 CHA1 59   ARG  HB1  HA2    0.090000        1.0080           0
     756 CHA1 59   ARG  HB2  HA2    0.090000        1.0080           0
     757 CHA1 59   ARG  CG   CT2   -0.180000       12.0110           0
     758 CHA1 59   ARG  HG1  HA2    0.090000        1.0080           0
     759 CHA1 59   ARG  HG2  HA2    0.090000        1.0080           0
     760 CHA1 59   ARG  CD   CT2    0.200000       12.0110           0
     761 CHA1 59   ARG  HD1  HA2    0.090000        1.0080           0
     762 CHA1 59   ARG  HD2  HA2    0.090000        1.0080           0
     763 CHA1 59   ARG  NE   NC2   -0.700000       14.0070           0
     764 CHA1 59   ARG  HE   HC     0.440000        1.0080           0
     765 CHA1 59   ARG  CZ   C      0.640000       12.0110           0
     766 CHA1 59   ARG  NH1  NC2   -0.800000       14.0070           0
     767 CHA1 59   ARG  HH11 HC     0.460000        1.0080           0
     768 CHA1 59   ARG  HH12 HC     0.460000        1.0080           0
     769 CHA1 59   ARG  NH2  NC2   -0.800000       14.0070           0
     770 CHA1 59   ARG  HH21 HC     0.460000        1.0080           0
     771 CHA1 59   ARG  HH22 HC     0.460000        1.0080           0
     772 CHA1 59   ARG  C    C      0.510000       12.0110           0
     773 CHA1 59   ARG  O    O     -0.510000       15.9990           0
     774 CHA1 60   GLY  N    NH1   -0.470000       14.0070           0
     775 CHA1 60   GLY  HN   H      0.310000        1.0080           0
     776 CHA1 60   GLY  CA   CT2   -0.020000       12.0110           0
     777 CHA1 60   GLY  HA1  HB2    0.090000        1.0080           0
     778 CHA1 60   GLY  HA2  HB2    0.090000        1.0080           0
     779 CHA1 60   GLY  C    C      0.510000       12.0110           0
     780 CHA1 60   GLY  O    O     -0.510000       15.9990           0
     781 CHA1 61   PRO  N    N     -0.290000       14.0070           0
     782 CHA1 61   PRO  CD   CP3    0.000000       12.0110           0
     783 CHA1 61   PRO  HD1  HA2    0.090000        1.0080           0
     784 CHA1 61   PRO  HD2  HA2    0.090000        1.0080           0
     785 CHA1 61   PRO  CA   CP1    0.020000       12.0110           0
     786 CHA1 61   PRO  HA   HB1    0.090000        1.0080           0
     787 CHA1 61   PRO  CB   CP2   -0.180000       12.0110           0
     788 CHA1 61   PRO  HB1  HA2    0.090000        1.0080           0
     789 CHA1 61   PRO  HB2  HA2    0.090000        1.0080           0
     790 CHA1 61   PRO  CG   CP2   -0.180000       12.0110           0
     791 CHA1 61   PRO  HG1  HA2    0.090000        1.0080           0
     792 CHA1 61   PRO  HG2  HA2    0.090000        1.0080           0
     793 CHA1 61   PRO  C    C      0.510000       12.0110           0
     794 CHA1 61   PRO  O    O     -0.510000       15.9990           0
     795 CHA1 62   PRO  N    N     -0.290000       14.0070           0
     796 CHA1 62   PRO  CD   CP3    0.000000       12.0110           0
     797 CHA1 62   PRO  HD1  HA2    0.090000        1.0080           0
     798 CHA1 62   PRO  HD2  HA2    0.090000        1.0080           0
     799 CHA1 62   PRO  CA   CP1    0.020000       12.0110           0
     800 CHA1 62   PRO  HA   HB1    0.090000        1.0080           0
     801 CHA1 62   PRO  CB   CP2   -0.180000       12.0110           0
     802 CHA1 62   PRO  HB1  HA2    0.090000        1.0080           0
     803 CHA1 62   PRO  HB2  HA2    0.090000        1.0080           0
     804 CHA1 62   PRO  CG   CP2   -0.180000       12.0110           0
     805 CHA1 62   PRO  HG1  HA2    0.090000        1.0080           0
     806 CHA1 62   PRO  HG2  HA2    0.090000        1.0080           0
     807 CHA1 62   PRO  C    C      0.510000       12.0110           0
     808 CHA1 62   PRO  O    O     -0.510000       15.9990           0
     809 CHA1 63   GLY  N    NH1   -0.470000       14.0070           0
     810 CHA1 63   GLY  HN   H      0.310000        1.0080           0
     811 CHA1 63   GLY  CA   CT2   -0.020000       12.0110           0
     812 CHA1 63   GLY  HA1  HB2    0.090000        1.0080           0
     813 CHA1 63   GLY  HA2  HB2    0.090000        1.0080           0
     814 CHA1 63   GLY  C    C      0.510000       12.0110           0
     815 CHA1 63   GLY  O    O     -0.510000       15.9990           0
     816 CHA1 64   PRO  N    N     -0.290000       14.0070           0
     817 CHA1 64   PRO  CD   CP3    0.000000       12.0110           0
     818 CHA1 64   PRO  HD1  HA2    0.090000        1.0080           0
     819 CHA1 64   PRO  HD2  HA2    0.090000        1.0080           0
     820 CHA1 64   PRO  CA   CP1    0.020000       12.0110           0
     821 CHA1 64   PRO  HA   HB1    0.090000        1.0080           0
     822 CHA1 64   PRO  CB   CP2   -0.180000       12.0110           0
     823 CHA1 64   PRO  HB1  HA2    0.090000        1.0080           0
     824 CHA1 64   PRO  HB2  HA2    0.090000        1.0080           0
     825 CHA1 64   PRO  CG   CP2   -0.180000       12.0110           0
     826 CHA1 64   PRO  HG1  HA2    0.090000        1.0080           0
     827 CHA1 64   PRO  HG2  HA2    0.090000        1.0080           0
     828 CHA1 64   PRO  C    C      0.510000       12.0110           0
     829 CHA1 64   PRO  O    O     -0.510000       15.9990           0
     830 CHA1 65   HYP  N    N     -0.290000       14.0070           0
     831 CHA1 65   HYP  CD   CP3    0.000000       12.0110           0
     832 CHA1 65   HYP  HD1  HA2    0.090000        1.0080           0
     833 CHA1 65   HYP  HD2  HA2    0.090000        1.0080           0
     834 CHA1 65   HYP  CA   CP1    0.020000       12.0110           0
     835 CHA1 65   HYP  HA   HB1    0.090000        1.0080           0
     836 CHA1 65   HYP  CB   CP2   -0.180000       12.0110           0
     837 CHA1 65   HYP  HB1  HA2    0.090000        1.0080           0
     838 CHA1 65   HYP  HB2  HA2    0.090000        1.0080           0
     839 CHA1 65   HYP  CG   CP2    0.140000       12.0110           0
     840 CHA1 65   HYP  HG   HA1    0.090000        1.0080           0
     841 CHA1 65   HYP  OE   OH1   -0.660000       15.9990           0
     842 CHA1 65   HYP  HE   H      0.430000        1.0080           0
     843 CHA1 65   HYP  C    C      0.510000       12.0110           0
     844 CHA1 65   HYP  O    O     -0.510000       15.9990           0
     845 CHA1 66   GLY  N    NH1   -0.470000       14.0070           0
     846 CHA1 66   GLY  HN   H      0.310000        1.0080           0
     847 CHA1 66   GLY  CA   CT2   -0.020000       12.0110           0
     848 CHA1 66   GLY  HA1  HB2    0.090000        1.0080           0
     849 CHA1 66   GLY  HA2  HB2    0.090000        1.0080           0
     850 CHA1 66   GLY  C    C      0.510000       12.0110           0
     851 CHA1 66   GLY  O    O     -0.510000       15.9990           0
     852 CHA1 67   LYS  N    NH1   -0.470000       14.0070           0
     853 CHA1 67   LYS  HN   H      0.310000        1.0080           0
     854 CHA1 67   LYS  CA   CT1    0.070000       12.0110           0
     855 CHA1 67   LYS  HA   HB1    0.090000        1.0080           0
     856 CHA1 67   LYS  CB   CT2   -0.180000       12.0110           0
     857 CHA1 67   LYS  HB1  HA2    0.090000        1.0080           0
     858 CHA1 67   LYS  HB2  HA2    0.090000        1.0080           0
     859 CHA1 67   LYS  CG   CT2   -0.180000       12.0110           0
     860 CHA1 67   LYS  HG1  HA2    0.090000        1.0080           0
     861 CHA1 67   LYS  HG2  HA2    0.090000        1.0080           0
     862 CHA1 67   LYS  CD   CT2   -0.180000       12.0110           0
     863 CHA1 67   LYS  HD1  HA2    0.090000        1.0080           0
     864 CHA1 67   LYS  HD2  HA2    0.090000        1.0080           0
     865 CHA1 67   LYS  CE   CT2    0.210000       12.0110           0
     866 CHA1 67   LYS  HE1  HA2    0.050000        1.0080           0
     867 CHA1 67   LYS  HE2  HA2    0.050000        1.0080           0
     868 CHA1 67   LYS  NZ   NH3   -0.300000       14.0070           0
     869 CHA1 67   LYS  HZ1  HC     0.330000        1.0080           0
     870 CHA1 67   LYS  HZ2  HC     0.330000        1.0080           0
     871 CHA1 67   LYS  HZ3  HC     0.330000        1.0080           0
     872 CHA1 67   LYS  C    C      0.510000       12.0110           0
     873 CHA1 67   LYS  O    O     -0.510000       15.9990           0
     874 CHA1 68   ASN  N    NH1   -0.470000       14.0070           0
     875 CHA1 68   ASN  HN   H      0.310000        1.0080           0
     876 CHA1 68   ASN  CA   CT1    0.070000       12.0110           0
     877 CHA1 68   ASN  HA   HB1    0.090000        1.0080           0
     878 CHA1 68   ASN  CB   CT2   -0.180000       12.0110           0
     879 CHA1 68   ASN  HB1  HA2    0.090000        1.0080           0
     880 CHA1 68   ASN  HB2  HA2    0.090000        1.0080           0
     881 CHA1 68   ASN  CG   CC     0.550000       12.0110           0
     882 CHA1 68   ASN  OD1  O     -0.550000       15.9990           0
     883 CHA1 68   ASN  ND2  NH2   -0.620000       14.0070           0
     884 CHA1 68   ASN  HD21 H      0.320000        1.0080           0
     885 CHA1 68   ASN  HD22 H      0.300000        1.0080           0
     886 CHA1 68   ASN  C    C      0.510000       12.0110           0
     887 CHA1 68   ASN  O    O     -0.510000       15.9990           0
     888 CHA1 69   GLY  N    NH1   -0.470000       14.0070           0
     889 CHA1 69   GLY  HN   H      0.310000        1.0080           0
     890 CHA1 69   GLY  CA   CT2   -0.020000       12.0110           0
     891 CHA1 69   GLY  HA1  HB2    0.090000        1.0080           0
     892 CHA1 69   GLY  HA2  HB2    0.090000        1.0080           0
     893 CHA1 69   GLY  C    C      0.510000       12.0110           0
     894 CHA1 69   GLY  O    O     -0.510000       15.9990           0
     895 CHA1 70   ASP  N    NH1   -0.470000       14.0070           0
     896 CHA1 70   ASP  HN   H      0.310000        1.0080           0
     897 CHA1 70   ASP  CA   CT1    0.070000       12.0110           0
     898 CHA1 70   ASP  HA   HB1    0.090000        1.0080           0
     899 CHA1 70   ASP  CB   CT2A  -0.280000       12.0110           0
     900 CHA1 70   ASP  HB1  HA2    0.090000        1.0080           0
     901 CHA1 70   ASP  HB2  HA2    0.090000        1.0080           0
     902 CHA1 70   ASP  CG   CC     0.620000       12.0110           0
     903 CHA1 70   ASP  OD1  OC    -0.760000       15.9990           0
     904 CHA1 70   ASP  OD2  OC    -0.760000       15.9990           0
     905 CHA1 70   ASP  C    C      0.510000       12.0110           0
     906 CHA1 70   ASP  O    O     -0.510000       15.9990           0
     907 CHA1 71   ASP  N    NH1   -0.470000       14.0070           0
     908 CHA1 71   ASP  HN   H      0.310000        1.0080           0
     909 CHA1 71   ASP  CA   CT1    0.070000       12.0110           0
     910 CHA1 71   ASP  HA   HB1    0.090000        1.0080           0
     911 CHA1 71   ASP  CB   CT2A  -0.280000       12.0110           0
     912 CHA1 71   ASP  HB1  HA2    0.090000        1.0080           0
     913 CHA1 71   ASP  HB2  HA2    0.090000        1.0080           0
     914 CHA1 71   ASP  CG   CC     0.620000       12.0110           0
     915 CHA1 71   ASP  OD1  OC    -0.760000       15.9990           0
     916 CHA1 71   ASP  OD2  OC    -0.760000       15.9990           0
     917 CHA1 71   ASP  C    C      0.510000       12.0110           0
     918 CHA1 71   ASP  O    O     -0.510000       15.9990           0
     919 CHA1 72   GLY  N    NH1   -0.470000       14.0070           0
     920 CHA1 72   GLY  HN   H      0.310000        1.0080           0
     921 CHA1 72   GLY  CA   CT2   -0.020000       12.0110           0
     922 CHA1 72   GLY  HA1  HB2    0.090000        1.0080           0
     923 CHA1 72   GLY  HA2  HB2    0.090000        1.0080           0
     924 CHA1 72   GLY  C    C      0.510000       12.0110           0
     925 CHA1 72   GLY  O    O     -0.510000       15.9990           0
     926 CHA1 73   GLU  N    NH1   -0.470000       14.0070           0
     927 CHA1 73   GLU  HN   H      0.310000        1.0080           0
     928 CHA1 73   GLU  CA   CT1    0.070000       12.0110           0
     929 CHA1 73   GLU  HA   HB1    0.090000        1.0080           0
     930 CHA1 73   GLU  CB   CT2A  -0.180000       12.0110           0
     931 CHA1 73   GLU  HB1  HA2    0.090000        1.0080           0
     932 CHA1 73   GLU  HB2  HA2    0.090000        1.0080           0
     933 CHA1 73   GLU  CG   CT2   -0.280000       12.0110           0
     934 CHA1 73   GLU  HG1  HA2    0.090000        1.0080           0
     935 CHA1 73   GLU  HG2  HA2    0.090000        1.0080           0
     936 CHA1 73   GLU  CD   CC     0.620000       12.0110           0
     937 CHA1 73   GLU  OE1  OC    -0.760000       15.9990           0
     938 CHA1 73   GLU  OE2  OC    -0.760000       15.9990           0
     939 CHA1 73   GLU  C    C      0.510000       12.0110           0
     940 CHA1 73   GLU  O    O     -0.510000       15.9990           0
     941 CHA1 74   ALA  N    NH1   -0.470000       14.0070           0
     942 CHA1 74   ALA  HN   H      0.310000        1.0080           0
     943 CHA1 74   ALA  CA   CT1    0.070000       12.0110           0
     944 CHA1 74   ALA  HA   HB1    0.090000        1.0080           0
     945 CHA1 74   ALA  CB   CT3   -0.270000       12.0110           0
     946 CHA1 74   ALA  HB1  HA3    0.090000        1.0080           0
     947 CHA1 74   ALA  HB2  HA3    0.090000        1.0080           0
     948 CHA1 74   ALA  HB3  HA3    0.090000        1.0080           0
     949 CHA1 74   ALA  C    C      0.510000       12.0110           0
     950 CHA1 74   ALA  O    O     -0.510000       15.9990           0
     951 CHA1 75   GLY  N    NH1   -0.470000       14.0070           0
     952 CHA1 75   GLY  HN   H      0.310000        1.0080           0
     953 CHA1 75   GLY  CA   CT2   -0.020000       12.0110           0
     954 CHA1 75   GLY  HA1  HB2    0.090000        1.0080           0
     955 CHA1 75   GLY  HA2  HB2    0.090000        1.0080           0
     956 CHA1 75   GLY  C    C      0.510000       12.0110           0
     957 CHA1 75   GLY  O    O     -0.510000       15.9990           0
     958 CHA1 76   LYS  N    NH1   -0.470000       14.0070           0
     959 CHA1 76   LYS  HN   H      0.310000        1.0080           0
     960 CHA1 76   LYS  CA   CT1    0.070000       12.0110           0
     961 CHA1 76   LYS  HA   HB1    0.090000        1.0080           0
     962 CHA1 76   LYS  CB   CT2   -0.180000       12.0110           0
     963 CHA1 76   LYS  HB1  HA2    0.090000        1.0080           0
     964 CHA1 76   LYS  HB2  HA2    0.090000        1.0080           0
     965 CHA1 76   LYS  CG   CT2   -0.180000       12.0110           0
     966 CHA1 76   LYS  HG1  HA2    0.090000        1.0080           0
     967 CHA1 76   LYS  HG2  HA2    0.090000        1.0080           0
     968 CHA1 76   LYS  CD   CT2   -0.180000       12.0110           0
     969 CHA1 76   LYS  HD1  HA2    0.090000        1.0080           0
     970 CHA1 76   LYS  HD2  HA2    0.090000        1.0080           0
     971 CHA1 76   LYS  CE   CT2    0.210000       12.0110           0
     972 CHA1 76   LYS  HE1  HA2    0.050000        1.0080           0
     973 CHA1 76   LYS  HE2  HA2    0.050000        1.0080           0
     974 CHA1 76   LYS  NZ   NH3   -0.300000       14.0070           0
     975 CHA1 76   LYS  HZ1  HC     0.330000        1.0080           0
     976 CHA1 76   LYS  HZ2  HC     0.330000        1.0080           0
     977 CHA1 76   LYS  HZ3  HC     0.330000        1.0080           0
     978 CHA1 76   LYS  C    C      0.510000       12.0110           0
     979 CHA1 76   LYS  O    O     -0.510000       15.9990           0
     980 CHA1 77   PRO  N    N     -0.290000       14.0070           0
     981 CHA1 77   PRO  CD   CP3    0.000000       12.0110           0
     982 CHA1 77   PRO  HD1  HA2    0.090000        1.0080           0
     983 CHA1 77   PRO  HD2  HA2    0.090000        1.0080           0
     984 CHA1 77   PRO  CA   CP1    0.020000       12.0110           0
     985 CHA1 77   PRO  HA   HB1    0.090000        1.0080           0
     986 CHA1 77   PRO  CB   CP2   -0.180000       12.0110           0
     987 CHA1 77   PRO  HB1  HA2    0.090000        1.0080           0
     988 CHA1 77   PRO  HB2  HA2    0.090000        1.0080           0
     989 CHA1 77   PRO  CG   CP2   -0.180000       12.0110           0
     990 CHA1 77   PRO  HG1  HA2    0.090000        1.0080           0
     991 CHA1 77   PRO  HG2  HA2    0.090000        1.0080           0
     992 CHA1 77   PRO  C    C      0.510000       12.0110           0
     993 CHA1 77   PRO  O    O     -0.510000       15.9990           0
     994 CHA1 78   GLY  N    NH1   -0.470000       14.0070           0
     995 CHA1 78   GLY  HN   H      0.310000        1.0080           0
     996 CHA1 78   GLY  CA   CT2   -0.020000       12.0110           0
     997 CHA1 78   GLY  HA1  HB2    0.090000        1.0080           0
     998 CHA1 78   GLY  HA2  HB2    0.090000        1.0080           0
     999 CHA1 78   GLY  C    C      0.510000       12.0110           0
    1000 CHA1 78   GLY  O    O     -0.510000       15.9990           0
    1001 CHA1 79   ARG  N    NH1   -0.470000       14.0070           0
    1002 CHA1 79   ARG  HN   H      0.310000        1.0080           0
    1003 CHA1 79   ARG  CA   CT1    0.070000       12.0110           0
    1004 CHA1 79   ARG  HA   HB1    0.090000        1.0080           0
    1005 CHA1 79   ARG  CB   CT2   -0.180000       12.0110           0
    1006 CHA1 79   ARG  HB1  HA2    0.090000        1.0080           0
    1007 CHA1 79   ARG  HB2  HA2    0.090000        1.0080           0
    1008 CHA1 79   ARG  CG   CT2   -0.180000       12.0110           0
    1009 CHA1 79   ARG  HG1  HA2    0.090000        1.0080           0
    1010 CHA1 79   ARG  HG2  HA2    0.090000        1.0080           0
    1011 CHA1 79   ARG  CD   CT2    0.200000       12.0110           0
    1012 CHA1 79   ARG  HD1  HA2    0.090000        1.0080           0
    1013 CHA1 79   ARG  HD2  HA2    0.090000        1.0080           0
    1014 CHA1 79   ARG  NE   NC2   -0.700000       14.0070           0
    1015 CHA1 79   ARG  HE   HC     0.440000        1.0080           0
    1016 CHA1 79   ARG  CZ   C      0.640000       12.0110           0
    1017 CHA1 79   ARG  NH1  NC2   -0.800000       14.0070           0
    1018 CHA1 79   ARG  HH11 HC     0.460000        1.0080           0
    1019 CHA1 79   ARG  HH12 HC     0.460000        1.0080           0
    1020 CHA1 79   ARG  NH2  NC2   -0.800000       14.0070           0
    1021 CHA1 79   ARG  HH21 HC     0.460000        1.0080           0
    1022 CHA1 79   ARG  HH22 HC     0.460000        1.0080           0
    1023 CHA1 79   ARG  C    C      0.510000       12.0110           0
    1024 CHA1 79   ARG  O    O     -0.510000       15.9990           0
    1025 CHA1 80   HYP  N    N     -0.290000       14.0070           0
    1026 CHA1 80   HYP  CD   CP3    0.000000       12.0110           0
    1027 CHA1 80   HYP  HD1  HA2    0.090000        1.0080           0
    1028 CHA1 80   HYP  HD2  HA2    0.090000        1.0080           0
    1029 CHA1 80   HYP  CA   CP1    0.020000       12.0110           0
    1030 CHA1 80   HYP  HA   HB1    0.090000        1.0080           0
    1031 CHA1 80   HYP  CB   CP2   -0.180000       12.0110           0
    1032 CHA1 80   HYP  HB1  HA2    0.090000        1.0080           0
    1033 CHA1 80   HYP  HB2  HA2    0.090000        1.0080           0
    1034 CHA1 80   HYP  CG   CP2    0.140000       12.0110           0
    1035 CHA1 80   HYP  HG   HA1    0.090000        1.0080           0
    1036 CHA1 80   HYP  OE   OH1   -0.660000       15.9990           0
    1037 CHA1 80   HYP  HE   H      0.430000        1.0080           0
    1038 CHA1 80   HYP  C    C      0.510000       12.0110           0
    1039 CHA1 80   HYP  O    O     -0.510000       15.9990           0
    1040 CHA1 81   GLY  N    NH1   -0.470000       14.0070           0
    1041 CHA1 81   GLY  HN   H      0.310000        1.0080           0
    1042 CHA1 81   GLY  CA   CT2   -0.020000       12.0110           0
    1043 CHA1 81   GLY  HA1  HB2    0.090000        1.0080           0
    1044 CHA1 81   GLY  HA2  HB2    0.090000        1.0080           0
    1045 CHA1 81   GLY  C    C      0.510000       12.0110           0
    1046 CHA1 81   GLY  O    O     -0.510000       15.9990           0
    1047 CHA1 82   GLU  N    NH1   -0.470000       14.0070           0
    1048 CHA1 82   GLU  HN   H      0.310000        1.0080           0
    1049 CHA1 82   GLU  CA   CT1    0.070000       12.0110           0
    1050 CHA1 82   GLU  HA   HB1    0.090000        1.0080           0
    1051 CHA1 82   GLU  CB   CT2A  -0.180000       12.0110           0
    1052 CHA1 82   GLU  HB1  HA2    0.090000        1.0080           0
    1053 CHA1 82   GLU  HB2  HA2    0.090000        1.0080           0
    1054 CHA1 82   GLU  CG   CT2   -0.280000       12.0110           0
    1055 CHA1 82   GLU  HG1  HA2    0.090000        1.0080           0
    1056 CHA1 82   GLU  HG2  HA2    0.090000        1.0080           0
    1057 CHA1 82   GLU  CD   CC     0.620000       12.0110           0
    1058 CHA1 82   GLU  OE1  OC    -0.760000       15.9990           0
    1059 CHA1 82   GLU  OE2  OC    -0.760000       15.9990           0
    1060 CHA1 82   GLU  C    C      0.510000       12.0110           0
    1061 CHA1 82   GLU  O    O     -0.510000       15.9990           0
    1062 CHA1 83   ARG  N    NH1   -0.470000       14.0070           0
    1063 CHA1 83   ARG  HN   H      0.310000        1.0080           0
    1064 CHA1 83   ARG  CA   CT1    0.070000       12.0110           0
    1065 CHA1 83   ARG  HA   HB1    0.090000        1.0080           0
    1066 CHA1 83   ARG  CB   CT2   -0.180000       12.0110           0
    1067 CHA1 83   ARG  HB1  HA2    0.090000        1.0080           0
    1068 CHA1 83   ARG  HB2  HA2    0.090000        1.0080           0
    1069 CHA1 83   ARG  CG   CT2   -0.180000       12.0110           0
    1070 CHA1 83   ARG  HG1  HA2    0.090000        1.0080           0
    1071 CHA1 83   ARG  HG2  HA2    0.090000        1.0080           0
    1072 CHA1 83   ARG  CD   CT2    0.200000       12.0110           0
    1073 CHA1 83   ARG  HD1  HA2    0.090000        1.0080           0
    1074 CHA1 83   ARG  HD2  HA2    0.090000        1.0080           0
    1075 CHA1 83   ARG  NE   NC2   -0.700000       14.0070           0
    1076 CHA1 83   ARG  HE   HC     0.440000        1.0080           0
    1077 CHA1 83   ARG  CZ   C      0.640000       12.0110           0
    1078 CHA1 83   ARG  NH1  NC2   -0.800000       14.0070           0
    1079 CHA1 83   ARG  HH11 HC     0.460000        1.0080           0
    1080 CHA1 83   ARG  HH12 HC     0.460000        1.0080           0
    1081 CHA1 83   ARG  NH2  NC2   -0.800000       14.0070           0
    1082 CHA1 83   ARG  HH21 HC     0.460000        1.0080           0
    1083 CHA1 83   ARG  HH22 HC     0.460000        1.0080           0
    1084 CHA1 83   ARG  C    C      0.510000       12.0110           0
    1085 CHA1 83   ARG  O    O     -0.510000       15.9990           0
    1086 CHA1 84   GLY  N    NH1   -0.470000       14.0070           0
    1087 CHA1 84   GLY  HN   H      0.310000        1.0080           0
    1088 CHA1 84   GLY  CA   CT2   -0.020000       12.0110           0
    1089 CHA1 84   GLY  HA1  HB2    0.090000        1.0080           0
    1090 CHA1 84   GLY  HA2  HB2    0.090000        1.0080           0
    1091 CHA1 84   GLY  C    C      0.510000       12.0110           0
    1092 CHA1 84   GLY  O    O     -0.510000       15.9990           0
    1093 CHA1 85   PRO  N    N     -0.290000       14.0070           0
    1094 CHA1 85   PRO  CD   CP3    0.000000       12.0110           0
    1095 CHA1 85   PRO  HD1  HA2    0.090000        1.0080           0
    1096 CHA1 85   PRO  HD2  HA2    0.090000        1.0080           0
    1097 CHA1 85   PRO  CA   CP1    0.020000       12.0110           0
    1098 CHA1 85   PRO  HA   HB1    0.090000        1.0080           0
    1099 CHA1 85   PRO  CB   CP2   -0.180000       12.0110           0
    1100 CHA1 85   PRO  HB1  HA2    0.090000        1.0080           0
    1101 CHA1 85   PRO  HB2  HA2    0.090000        1.0080           0
    1102 CHA1 85   PRO  CG   CP2   -0.180000       12.0110           0
    1103 CHA1 85   PRO  HG1  HA2    0.090000        1.0080           0
    1104 CHA1 85   PRO  HG2  HA2    0.090000        1.0080           0
    1105 CHA1 85   PRO  C    C      0.510000       12.0110           0
    1106 CHA1 85   PRO  O    O     -0.510000       15.9990           0
    1107 CHA1 86   HYP  N    N     -0.290000       14.0070           0
    1108 CHA1 86   HYP  CD   CP3    0.000000       12.0110           0
    1109 CHA1 86   HYP  HD1  HA2    0.090000        1.0080           0
    1110 CHA1 86   HYP  HD2  HA2    0.090000        1.0080           0
    1111 CHA1 86   HYP  CA   CP1    0.020000       12.0110           0
    1112 CHA1 86   HYP  HA   HB1    0.090000        1.0080           0
    1113 CHA1 86   HYP  CB   CP2   -0.180000       12.0110           0
    1114 CHA1 86   HYP  HB1  HA2    0.090000        1.0080           0
    1115 CHA1 86   HYP  HB2  HA2    0.090000        1.0080           0
    1116 CHA1 86   HYP  CG   CP2    0.140000       12.0110           0
    1117 CHA1 86   HYP  HG   HA1    0.090000        1.0080           0
    1118 CHA1 86   HYP  OE   OH1   -0.660000       15.9990           0
    1119 CHA1 86   HYP  HE   H      0.430000        1.0080           0
    1120 CHA1 86   HYP  C    C      0.510000       12.0110           0
    1121 CHA1 86   HYP  O    O     -0.510000       15.9990           0
    1122 CHA1 87   GLY  N    NH1   -0.470000       14.0070           0
    1123 CHA1 87   GLY  HN   H      0.310000        1.0080           0
    1124 CHA1 87   GLY  CA   CT2   -0.020000       12.0110           0
    1125 CHA1 87   GLY  HA1  HB2    0.090000        1.0080           0
    1126 CHA1 87   GLY  HA2  HB2    0.090000        1.0080           0
    1127 CHA1 87   GLY  C    C      0.510000       12.0110           0
    1128 CHA1 87   GLY  O    O     -0.510000       15.9990           0
    1129 CHA1 88   PRO  N    N     -0.290000       14.0070           0
    1130 CHA1 88   PRO  CD   CP3    0.000000       12.0110           0
    1131 CHA1 88   PRO  HD1  HA2    0.090000        1.0080           0
    1132 CHA1 88   PRO  HD2  HA2    0.090000        1.0080           0
    1133 CHA1 88   PRO  CA   CP1    0.020000       12.0110           0
    1134 CHA1 88   PRO  HA   HB1    0.090000        1.0080           0
    1135 CHA1 88   PRO  CB   CP2   -0.180000       12.0110           0
    1136 CHA1 88   PRO  HB1  HA2    0.090000        1.0080           0
    1137 CHA1 88   PRO  HB2  HA2    0.090000        1.0080           0
    1138 CHA1 88   PRO  CG   CP2   -0.180000       12.0110           0
    1139 CHA1 88   PRO  HG1  HA2    0.090000        1.0080           0
    1140 CHA1 88   PRO  HG2  HA2    0.090000        1.0080           0
    1141 CHA1 88   PRO  C    C      0.510000       12.0110           0
    1142 CHA1 88   PRO  O    O     -0.510000       15.9990           0
    1143 CHA1 89   GLN  N    NH1   -0.470000       14.0070           0
    1144 CHA1 89   GLN  HN   H      0.310000        1.0080           0
    1145 CHA1 89   GLN  CA   CT1    0.070000       12.0110           0
    1146 CHA1 89   GLN  HA   HB1    0.090000        1.0080           0
    1147 CHA1 89   GLN  CB   CT2   -0.180000       12.0110           0
    1148 CHA1 89   GLN  HB1  HA2    0.090000        1.0080           0
    1149 CHA1 89   GLN  HB2  HA2    0.090000        1.0080           0
    1150 CHA1 89   GLN  CG   CT2   -0.180000       12.0110           0
    1151 CHA1 89   GLN  HG1  HA2    0.090000        1.0080           0
    1152 CHA1 89   GLN  HG2  HA2    0.090000        1.0080           0
    1153 CHA1 89   GLN  CD   CC     0.550000       12.0110           0
    1154 CHA1 89   GLN  OE1  O     -0.550000       15.9990           0
    1155 CHA1 89   GLN  NE2  NH2   -0.620000       14.0070           0
    1156 CHA1 89   GLN  HE21 H      0.320000        1.0080           0
    1157 CHA1 89   GLN  HE22 H      0.300000        1.0080           0
    1158 CHA1 89   GLN  C    C      0.510000       12.0110           0
    1159 CHA1 89   GLN  O    O     -0.510000       15.9990           0
    1160 CHA1 90   GLY  N    NH1   -0.470000       14.0070           0
    1161 CHA1 90   GLY  HN   H      0.310000        1.0080           0
    1162 CHA1 90   GLY  CA   CT2   -0.020000       12.0110           0
    1163 CHA1 90   GLY  HA1  HB2    0.090000        1.0080           0
    1164 CHA1 90   GLY  HA2  HB2    0.090000        1.0080           0
    1165 CHA1 90   GLY  C    C      0.510000       12.0110           0
    1166 CHA1 90   GLY  O    O     -0.510000       15.9990           0
    1167 CHA1 91   ALA  N    NH1   -0.470000       14.0070           0
    1168 CHA1 91   ALA  HN   H      0.310000        1.0080           0
    1169 CHA1 91   ALA  CA   CT1    0.070000       12.0110           0
    1170 CHA1 91   ALA  HA   HB1    0.090000        1.0080           0
    1171 CHA1 91   ALA  CB   CT3   -0.270000       12.0110           0
    1172 CHA1 91   ALA  HB1  HA3    0.090000        1.0080           0
    1173 CHA1 91   ALA  HB2  HA3    0.090000        1.0080           0
    1174 CHA1 91   ALA  HB3  HA3    0.090000        1.0080           0
    1175 CHA1 91   ALA  C    C      0.510000       12.0110           0
    1176 CHA1 91   ALA  O    O     -0.510000       15.9990           0
    1177 CHA1 92   ARG  N    NH1   -0.470000       14.0070           0
    1178 CHA1 92   ARG  HN   H      0.310000        1.0080           0
    1179 CHA1 92   ARG  CA   CT1    0.070000       12.0110           0
    1180 CHA1 92   ARG  HA   HB1    0.090000        1.0080           0
    1181 CHA1 92   ARG  CB   CT2   -0.180000       12.0110           0
    1182 CHA1 92   ARG  HB1  HA2    0.090000        1.0080           0
    1183 CHA1 92   ARG  HB2  HA2    0.090000        1.0080           0
    1184 CHA1 92   ARG  CG   CT2   -0.180000       12.0110           0
    1185 CHA1 92   ARG  HG1  HA2    0.090000        1.0080           0
    1186 CHA1 92   ARG  HG2  HA2    0.090000        1.0080           0
    1187 CHA1 92   ARG  CD   CT2    0.200000       12.0110           0
    1188 CHA1 92   ARG  HD1  HA2    0.090000        1.0080           0
    1189 CHA1 92   ARG  HD2  HA2    0.090000        1.0080           0
    1190 CHA1 92   ARG  NE   NC2   -0.700000       14.0070           0
    1191 CHA1 92   ARG  HE   HC     0.440000        1.0080           0
    1192 CHA1 92   ARG  CZ   C      0.640000       12.0110           0
    1193 CHA1 92   ARG  NH1  NC2   -0.800000       14.0070           0
    1194 CHA1 92   ARG  HH11 HC     0.460000        1.0080           0
    1195 CHA1 92   ARG  HH12 HC     0.460000        1.0080           0
    1196 CHA1 92   ARG  NH2  NC2   -0.800000       14.0070           0
    1197 CHA1 92   ARG  HH21 HC     0.460000        1.0080           0
    1198 CHA1 92   ARG  HH22 HC     0.460000        1.0080           0
    1199 CHA1 92   ARG  C    C      0.510000       12.0110           0
    1200 CHA1 92   ARG  O    O     -0.510000       15.9990           0
    1201 CHA1 93   GLY  N    NH1   -0.470000       14.0070           0
    1202 CHA1 93   GLY  HN   H      0.310000        1.0080           0
    1203 CHA1 93   GLY  CA   CT2   -0.020000       12.0110           0
    1204 CHA1 93   GLY  HA1  HB2    0.090000        1.0080           0
    1205 CHA1 93   GLY  HA2  HB2    0.090000        1.0080           0
    1206 CHA1 93   GLY  C    C      0.510000       12.0110           0
    1207 CHA1 93   GLY  O    O     -0.510000       15.9990           0
    1208 CHA1 94   LEU  N    NH1   -0.470000       14.0070           0
    1209 CHA1 94   LEU  HN   H      0.310000        1.0080           0
    1210 CHA1 94   LEU  CA   CT1    0.070000       12.0110           0
    1211 CHA1 94   LEU  HA   HB1    0.090000        1.0080           0
    1212 CHA1 94   LEU  CB   CT2   -0.180000       12.0110           0
    1213 CHA1 94   LEU  HB1  HA2    0.090000        1.0080           0
    1214 CHA1 94   LEU  HB2  HA2    0.090000        1.0080           0
    1215 CHA1 94   LEU  CG   CT1   -0.090000       12.0110           0
    1216 CHA1 94   LEU  HG   HA1    0.090000        1.0080           0
    1217 CHA1 94   LEU  CD1  CT3   -0.270000       12.0110           0
    1218 CHA1 94   LEU  HD11 HA3    0.090000        1.0080           0
    1219 CHA1 94   LEU  HD12 HA3    0.090000        1.0080           0
    1220 CHA1 94   LEU  HD13 HA3    0.090000        1.0080           0
    1221 CHA1 94   LEU  CD2  CT3   -0.270000       12.0110           0
    1222 CHA1 94   LEU  HD21 HA3    0.090000        1.0080           0
    1223 CHA1 94   LEU  HD22 HA3    0.090000        1.0080           0
    1224 CHA1 94   LEU  HD23 HA3    0.090000        1.0080           0
    1225 CHA1 94   LEU  C    C      0.510000       12.0110           0
    1226 CHA1 94   LEU  O    O     -0.510000       15.9990           0
    1227 CHA1 95   HYP  N    N     -0.290000       14.0070           0
    1228 CHA1 95   HYP  CD   CP3    0.000000       12.0110           0
    1229 CHA1 95   HYP  HD1  HA2    0.090000        1.0080           0
    1230 CHA1 95   HYP  HD2  HA2    0.090000        1.0080           0
    1231 CHA1 95   HYP  CA   CP1    0.020000       12.0110           0
    1232 CHA1 95   HYP  HA   HB1    0.090000        1.0080           0
    1233 CHA1 95   HYP  CB   CP2   -0.180000       12.0110           0
    1234 CHA1 95   HYP  HB1  HA2    0.090000        1.0080           0
    1235 CHA1 95   HYP  HB2  HA2    0.090000        1.0080           0
    1236 CHA1 95   HYP  CG   CP2    0.140000       12.0110           0
    1237 CHA1 95   HYP  HG   HA1    0.090000        1.0080           0
    1238 CHA1 95   HYP  OE   OH1   -0.660000       15.9990           0
    1239 CHA1 95   HYP  HE   H      0.430000        1.0080           0
    1240 CHA1 95   HYP  C    C      0.510000       12.0110           0
    1241 CHA1 95   HYP  O    O     -0.510000       15.9990           0
    1242 CHA1 96   GLY  N    NH1   -0.470000       14.0070           0
    1243 CHA1 96   GLY  HN   H      0.310000        1.0080           0
    1244 CHA1 96   GLY  CA   CT2   -0.020000       12.0110           0
    1245 CHA1 96   GLY  HA1  HB2    0.090000        1.0080           0
    1246 CHA1 96   GLY  HA2  HB2    0.090000        1.0080           0
    1247 CHA1 96   GLY  C    C      0.510000       12.0110           0
    1248 CHA1 96   GLY  O    O     -0.510000       15.9990           0
    1249 CHA1 97   THR  N    NH1   -0.470000       14.0070           0
    1250 CHA1 97   THR  HN   H      0.310000        1.0080           0
    1251 CHA1 97   THR  CA   CT1    0.070000       12.0110           0
    1252 CHA1 97   THR  HA   HB1    0.090000        1.0080           0
    1253 CHA1 97   THR  CB   CT1    0.140000       12.0110           0
    1254 CHA1 97   THR  HB   HA1    0.090000        1.0080           0
    1255 CHA1 97   THR  OG1  OH1   -0.660000       15.9990           0
    1256 CHA1 97   THR  HG1  H      0.430000        1.0080           0
    1257 CHA1 97   THR  CG2  CT3   -0.270000       12.0110           0
    1258 CHA1 97   THR  HG21 HA3    0.090000        1.0080           0
    1259 CHA1 97   THR  HG22 HA3    0.090000        1.0080           0
    1260 CHA1 97   THR  HG23 HA3    0.090000        1.0080           0
    1261 CHA1 97   THR  C    C      0.510000       12.0110           0
    1262 CHA1 97   THR  O    O     -0.510000       15.9990           0
    1263 CHA1 98   ALA  N    NH1   -0.470000       14.0070           0
    1264 CHA1 98   ALA  HN   H      0.310000        1.0080           0
    1265 CHA1 98   ALA  CA   CT1    0.070000       12.0110           0
    1266 CHA1 98   ALA  HA   HB1    0.090000        1.0080           0
    1267 CHA1 98   ALA  CB   CT3   -0.270000       12.0110           0
    1268 CHA1 98   ALA  HB1  HA3    0.090000        1.0080           0
    1269 CHA1 98   ALA  HB2  HA3    0.090000        1.0080           0
    1270 CHA1 98   ALA  HB3  HA3    0.090000        1.0080           0
    1271 CHA1 98   ALA  C    C      0.510000       12.0110           0
    1272 CHA1 98   ALA  O    O     -0.510000       15.9990           0
    1273 CHA1 99   GLY  N    NH1   -0.470000       14.0070           0
    1274 CHA1 99   GLY  HN   H      0.310000        1.0080           0
    1275 CHA1 99   GLY  CA   CT2   -0.020000       12.0110           0
    1276 CHA1 99   GLY  HA1  HB2    0.090000        1.0080           0
    1277 CHA1 99   GLY  HA2  HB2    0.090000        1.0080           0
    1278 CHA1 99   GLY  C    C      0.510000       12.0110           0
    1279 CHA1 99   GLY  O    O     -0.510000       15.9990           0
    1280 CHA1 100  LEU  N    NH1   -0.470000       14.0070           0
    1281 CHA1 100  LEU  HN   H      0.310000        1.0080           0
    1282 CHA1 100  LEU  CA   CT1    0.070000       12.0110           0
    1283 CHA1 100  LEU  HA   HB1    0.090000        1.0080           0
    1284 CHA1 100  LEU  CB   CT2   -0.180000       12.0110           0
    1285 CHA1 100  LEU  HB1  HA2    0.090000        1.0080           0
    1286 CHA1 100  LEU  HB2  HA2    0.090000        1.0080           0
    1287 CHA1 100  LEU  CG   CT1   -0.090000       12.0110           0
    1288 CHA1 100  LEU  HG   HA1    0.090000        1.0080           0
    1289 CHA1 100  LEU  CD1  CT3   -0.270000       12.0110           0
    1290 CHA1 100  LEU  HD11 HA3    0.090000        1.0080           0
    1291 CHA1 100  LEU  HD12 HA3    0.090000        1.0080           0
    1292 CHA1 100  LEU  HD13 HA3    0.090000        1.0080           0
    1293 CHA1 100  LEU  CD2  CT3   -0.270000       12.0110           0
    1294 CHA1 100  LEU  HD21 HA3    0.090000        1.0080           0
    1295 CHA1 100  LEU  HD22 HA3    0.090000        1.0080           0
    1296 CHA1 100  LEU  HD23 HA3    0.090000        1.0080           0
    1297 CHA1 100  LEU  C    C      0.510000       12.0110           0
    1298 CHA1 100  LEU  O    O     -0.510000       15.9990           0
    1299 CHA1 101  HYP  N    N     -0.290000       14.0070           0
    1300 CHA1 101  HYP  CD   CP3    0.000000       12.0110           0
    1301 CHA1 101  HYP  HD1  HA2    0.090000        1.0080           0
    1302 CHA1 101  HYP  HD2  HA2    0.090000        1.0080           0
    1303 CHA1 101  HYP  CA   CP1    0.020000       12.0110           0
    1304 CHA1 101  HYP  HA   HB1    0.090000        1.0080           0
    1305 CHA1 101  HYP  CB   CP2   -0.180000       12.0110           0
    1306 CHA1 101  HYP  HB1  HA2    0.090000        1.0080           0
    1307 CHA1 101  HYP  HB2  HA2    0.090000        1.0080           0
    1308 CHA1 101  HYP  CG   CP2    0.140000       12.0110           0
    1309 CHA1 101  HYP  HG   HA1    0.090000        1.0080           0
    1310 CHA1 101  HYP  OE   OH1   -0.660000       15.9990           0
    1311 CHA1 101  HYP  HE   H      0.430000        1.0080           0
    1312 CHA1 101  HYP  C    C      0.510000       12.0110           0
    1313 CHA1 101  HYP  O    O     -0.510000       15.9990           0
    1314 CHA1 102  GLY  N    NH1   -0.470000       14.0070           0
    1315 CHA1 102  GLY  HN   H      0.310000        1.0080           0
    1316 CHA1 102  GLY  CA   CT2   -0.020000       12.0110           0
    1317 CHA1 102  GLY  HA1  HB2    0.090000        1.0080           0
    1318 CHA1 102  GLY  HA2  HB2    0.090000        1.0080           0
    1319 CHA1 102  GLY  C    C      0.510000       12.0110           0
    1320 CHA1 102  GLY  O    O     -0.510000       15.9990           0
    1321 CHA1 103  MET  N    NH1   -0.470000       14.0070           0
    1322 CHA1 103  MET  HN   H      0.310000        1.0080           0
    1323 CHA1 103  MET  CA   CT1    0.070000       12.0110           0
    1324 CHA1 103  MET  HA   HB1    0.090000        1.0080           0
    1325 CHA1 103  MET  CB   CT2   -0.180000       12.0110           0
    1326 CHA1 103  MET  HB1  HA2    0.090000        1.0080           0
    1327 CHA1 103  MET  HB2  HA2    0.090000        1.0080           0
    1328 CHA1 103  MET  CG   CT2   -0.140000       12.0110           0
    1329 CHA1 103  MET  HG1  HA2    0.090000        1.0080           0
    1330 CHA1 103  MET  HG2  HA2    0.090000        1.0080           0
    1331 CHA1 103  MET  SD   S     -0.090000       32.0600           0
    1332 CHA1 103  MET  CE   CT3   -0.220000       12.0110           0
    1333 CHA1 103  MET  HE1  HA3    0.090000        1.0080           0
    1334 CHA1 103  MET  HE2  HA3    0.090000        1.0080           0
    1335 CHA1 103  MET  HE3  HA3    0.090000        1.0080           0
    1336 CHA1 103  MET  C    C      0.510000       12.0110           0
    1337 CHA1 103  MET  O    O     -0.510000       15.9990           0
    1338 CHA1 104  LYS  N    NH1   -0.470000       14.0070           0
    1339 CHA1 104  LYS  HN   H      0.310000        1.0080           0
    1340 CHA1 104  LYS  CA   CT1    0.070000       12.0110           0
    1341 CHA1 104  LYS  HA   HB1    0.090000        1.0080           0
    1342 CHA1 104  LYS  CB   CT2   -0.180000       12.0110           0
    1343 CHA1 104  LYS  HB1  HA2    0.090000        1.0080           0
    1344 CHA1 104  LYS  HB2  HA2    0.090000        1.0080           0
    1345 CHA1 104  LYS  CG   CT2   -0.180000       12.0110           0
    1346 CHA1 104  LYS  HG1  HA2    0.090000        1.0080           0
    1347 CHA1 104  LYS  HG2  HA2    0.090000        1.0080           0
    1348 CHA1 104  LYS  CD   CT2   -0.180000       12.0110           0
    1349 CHA1 104  LYS  HD1  HA2    0.090000        1.0080           0
    1350 CHA1 104  LYS  HD2  HA2    0.090000        1.0080           0
    1351 CHA1 104  LYS  CE   CT2    0.210000       12.0110           0
    1352 CHA1 104  LYS  HE1  HA2    0.050000        1.0080           0
    1353 CHA1 104  LYS  HE2  HA2    0.050000        1.0080           0
    1354 CHA1 104  LYS  NZ   NH3   -0.300000       14.0070           0
    1355 CHA1 104  LYS  HZ1  HC     0.330000        1.0080           0
    1356 CHA1 104  LYS  HZ2  HC     0.330000        1.0080           0
    1357 CHA1 104  LYS  HZ3  HC     0.330000        1.0080           0
    1358 CHA1 104  LYS  C    C      0.510000       12.0110           0
    1359 CHA1 104  LYS  O    O     -0.510000       15.9990           0
    1360 CHA1 105  GLY  N    NH1   -0.470000       14.0070           0
    1361 CHA1 105  GLY  HN   H      0.310000        1.0080           0
    1362 CHA1 105  GLY  CA   CT2   -0.020000       12.0110           0
    1363 CHA1 105  GLY  HA1  HB2    0.090000        1.0080           0
    1364 CHA1 105  GLY  HA2  HB2    0.090000        1.0080           0
    1365 CHA1 105  GLY  C    C      0.510000       12.0110           0
    1366 CHA1 105  GLY  O    O     -0.510000       15.9990           0
    1367 CHA1 106  HSE  N    NH1   -0.470000       14.0070           0
    1368 CHA1 106  HSE  HN   H      0.310000        1.0080           0
    1369 CHA1 106  HSE  CA   CT1    0.070000       12.0110           0
    1370 CHA1 106  HSE  HA   HB1    0.090000        1.0080           0
    1371 CHA1 106  HSE  CB   CT2   -0.080000       12.0110           0
    1372 CHA1 106  HSE  HB1  HA2    0.090000        1.0080           0
    1373 CHA1 106  HSE  HB2  HA2    0.090000        1.0080           0
    1374 CHA1 106  HSE  ND1  NR2   -0.700000       14.0070           0
    1375 CHA1 106  HSE  CG   CPH1   0.220000       12.0110           0
    1376 CHA1 106  HSE  CE1  CPH2   0.250000       12.0110           0
    1377 CHA1 106  HSE  HE1  HR1    0.130000        1.0080           0
    1378 CHA1 106  HSE  NE2  NR1   -0.360000       14.0070           0
    1379 CHA1 106  HSE  HE2  H      0.320000        1.0080           0
    1380 CHA1 106  HSE  CD2  CPH1  -0.050000       12.0110           0
    1381 CHA1 106  HSE  HD2  HR3    0.090000        1.0080           0
    1382 CHA1 106  HSE  C    C      0.510000       12.0110           0
    1383 CHA1 106  HSE  O    O     -0.510000       15.9990           0
    1384 CHA1 107  ARG  N    NH1   -0.470000       14.0070           0
    1385 CHA1 107  ARG  HN   H      0.310000        1.0080           0
    1386 CHA1 107  ARG  CA   CT1    0.070000       12.0110           0
    1387 CHA1 107  ARG  HA   HB1    0.090000        1.0080           0
    1388 CHA1 107  ARG  CB   CT2   -0.180000       12.0110           0
    1389 CHA1 107  ARG  HB1  HA2    0.090000        1.0080           0
    1390 CHA1 107  ARG  HB2  HA2    0.090000        1.0080           0
    1391 CHA1 107  ARG  CG   CT2   -0.180000       12.0110           0
    1392 CHA1 107  ARG  HG1  HA2    0.090000        1.0080           0
    1393 CHA1 107  ARG  HG2  HA2    0.090000        1.0080           0
    1394 CHA1 107  ARG  CD   CT2    0.200000       12.0110           0
    1395 CHA1 107  ARG  HD1  HA2    0.090000        1.0080           0
    1396 CHA1 107  ARG  HD2  HA2    0.090000        1.0080           0
    1397 CHA1 107  ARG  NE   NC2   -0.700000       14.0070           0
    1398 CHA1 107  ARG  HE   HC     0.440000        1.0080           0
    1399 CHA1 107  ARG  CZ   C      0.640000       12.0110           0
    1400 CHA1 107  ARG  NH1  NC2   -0.800000       14.0070           0
    1401 CHA1 107  ARG  HH11 HC     0.460000        1.0080           0
    1402 CHA1 107  ARG  HH12 HC     0.460000        1.0080           0
    1403 CHA1 107  ARG  NH2  NC2   -0.800000       14.0070           0
    1404 CHA1 107  ARG  HH21 HC     0.460000        1.0080           0
    1405 CHA1 107  ARG  HH22 HC     0.460000        1.0080           0
    1406 CHA1 107  ARG  C    C      0.510000       12.0110           0
    1407 CHA1 107  ARG  O    O     -0.510000       15.9990           0
    1408 CHA1 108  GLY  N    NH1   -0.470000       14.0070           0
    1409 CHA1 108  GLY  HN   H      0.310000        1.0080           0
    1410 CHA1 108  GLY  CA   CT2   -0.020000       12.0110           0
    1411 CHA1 108  GLY  HA1  HB2    0.090000        1.0080           0
    1412 CHA1 108  GLY  HA2  HB2    0.090000        1.0080           0
    1413 CHA1 108  GLY  C    C      0.510000       12.0110           0
    1414 CHA1 108  GLY  O    O     -0.510000       15.9990           0
    1415 CHA1 109  PHE  N    NH1   -0.470000       14.0070           0
    1416 CHA1 109  PHE  HN   H      0.310000        1.0080           0
    1417 CHA1 109  PHE  CA   CT1    0.070000       12.0110           0
    1418 CHA1 109  PHE  HA   HB1    0.090000        1.0080           0
    1419 CHA1 109  PHE  CB   CT2   -0.180000       12.0110           0
    1420 CHA1 109  PHE  HB1  HA2    0.090000        1.0080           0
    1421 CHA1 109  PHE  HB2  HA2    0.090000        1.0080           0
    1422 CHA1 109  PHE  CG   CA     0.000000       12.0110           0
    1423 CHA1 109  PHE  CD1  CA    -0.115000       12.0110           0
    1424 CHA1 109  PHE  HD1  HP     0.115000        1.0080           0
    1425 CHA1 109  PHE  CE1  CA    -0.115000       12.0110           0
    1426 CHA1 109  PHE  HE1  HP     0.115000        1.0080           0
    1427 CHA1 109  PHE  CZ   CA    -0.115000       12.0110           0
    1428 CHA1 109  PHE  HZ   HP     0.115000        1.0080           0
    1429 CHA1 109  PHE  CD2  CA    -0.115000       12.0110           0
    1430 CHA1 109  PHE  HD2  HP     0.115000        1.0080           0
    1431 CHA1 109  PHE  CE2  CA    -0.115000       12.0110           0
    1432 CHA1 109  PHE  HE2  HP     0.115000        1.0080           0
    1433 CHA1 109  PHE  C    C      0.510000       12.0110           0
    1434 CHA1 109  PHE  O    O     -0.510000       15.9990           0
    1435 CHA1 110  SER  N    NH1   -0.470000       14.0070           0
    1436 CHA1 110  SER  HN   H      0.310000        1.0080           0
    1437 CHA1 110  SER  CA   CT1    0.070000       12.0110           0
    1438 CHA1 110  SER  HA   HB1    0.090000        1.0080           0
    1439 CHA1 110  SER  CB   CT2    0.050000       12.0110           0
    1440 CHA1 110  SER  HB1  HA2    0.090000        1.0080           0
    1441 CHA1 110  SER  HB2  HA2    0.090000        1.0080           0
    1442 CHA1 110  SER  OG   OH1   -0.660000       15.9990           0
    1443 CHA1 110  SER  HG1  H      0.430000        1.0080           0
    1444 CHA1 110  SER  C    C      0.510000       12.0110           0
    1445 CHA1 110  SER  O    O     -0.510000       15.9990           0
    1446 CHA1 111  GLY  N    NH1   -0.470000       14.0070           0
    1447 CHA1 111  GLY  HN   H      0.310000        1.0080           0
    1448 CHA1 111  GLY  CA   CT2   -0.020000       12.0110           0
    1449 CHA1 111  GLY  HA1  HB2    0.090000        1.0080           0
    1450 CHA1 111  GLY  HA2  HB2    0.090000        1.0080           0
    1451 CHA1 111  GLY  C    C      0.510000       12.0110           0
    1452 CHA1 111  GLY  O    O     -0.510000       15.9990           0
    1453 CHA1 112  LEU  N    NH1   -0.470000       14.0070           0
    1454 CHA1 112  LEU  HN   H      0.310000        1.0080           0
    1455 CHA1 112  LEU  CA   CT1    0.070000       12.0110           0
    1456 CHA1 112  LEU  HA   HB1    0.090000        1.0080           0
    1457 CHA1 112  LEU  CB   CT2   -0.180000       12.0110           0
    1458 CHA1 112  LEU  HB1  HA2    0.090000        1.0080           0
    1459 CHA1 112  LEU  HB2  HA2    0.090000        1.0080           0
    1460 CHA1 112  LEU  CG   CT1   -0.090000       12.0110           0
    1461 CHA1 112  LEU  HG   HA1    0.090000        1.0080           0
    1462 CHA1 112  LEU  CD1  CT3   -0.270000       12.0110           0
    1463 CHA1 112  LEU  HD11 HA3    0.090000        1.0080           0
    1464 CHA1 112  LEU  HD12 HA3    0.090000        1.0080           0
    1465 CHA1 112  LEU  HD13 HA3    0.090000        1.0080           0
    1466 CHA1 112  LEU  CD2  CT3   -0.270000       12.0110           0
    1467 CHA1 112  LEU  HD21 HA3    0.090000        1.0080           0
    1468 CHA1 112  LEU  HD22 HA3    0.090000        1.0080           0
    1469 CHA1 112  LEU  HD23 HA3    0.090000        1.0080           0
    1470 CHA1 112  LEU  C    C      0.510000       12.0110           0
    1471 CHA1 112  LEU  O    O     -0.510000       15.9990           0
    1472 CHA1 113  ASP  N    NH1   -0.470000       14.0070           0
    1473 CHA1 113  ASP  HN   H      0.310000        1.0080           0
    1474 CHA1 113  ASP  CA   CT1    0.070000       12.0110           0
    1475 CHA1 113  ASP  HA   HB1    0.090000        1.0080           0
    1476 CHA1 113  ASP  CB   CT2A  -0.280000       12.0110           0
    1477 CHA1 113  ASP  HB1  HA2    0.090000        1.0080           0
    1478 CHA1 113  ASP  HB2  HA2    0.090000        1.0080           0
    1479 CHA1 113  ASP  CG   CC     0.620000       12.0110           0
    1480 CHA1 113  ASP  OD1  OC    -0.760000       15.9990           0
    1481 CHA1 113  ASP  OD2  OC    -0.760000       15.9990           0
    1482 CHA1 113  ASP  C    C      0.510000       12.0110           0
    1483 CHA1 113  ASP  O    O     -0.510000       15.9990           0
    1484 CHA1 114  GLY  N    NH1   -0.470000       14.0070           0
    1485 CHA1 114  GLY  HN   H      0.310000        1.0080           0
    1486 CHA1 114  GLY  CA   CT2   -0.020000       12.0110           0
    1487 CHA1 114  GLY  HA1  HB2    0.090000        1.0080           0
    1488 CHA1 114  GLY  HA2  HB2    0.090000        1.0080           0
    1489 CHA1 114  GLY  C    C      0.510000       12.0110           0
    1490 CHA1 114  GLY  O    O     -0.510000       15.9990           0
    1491 CHA1 115  ALA  N    NH1   -0.470000       14.0070           0
    1492 CHA1 115  ALA  HN   H      0.310000        1.0080           0
    1493 CHA1 115  ALA  CA   CT1    0.070000       12.0110           0
    1494 CHA1 115  ALA  HA   HB1    0.090000        1.0080           0
    1495 CHA1 115  ALA  CB   CT3   -0.270000       12.0110           0
    1496 CHA1 115  ALA  HB1  HA3    0.090000        1.0080           0
    1497 CHA1 115  ALA  HB2  HA3    0.090000        1.0080           0
    1498 CHA1 115  ALA  HB3  HA3    0.090000        1.0080           0
    1499 CHA1 115  ALA  C    C      0.510000       12.0110           0
    1500 CHA1 115  ALA  O    O     -0.510000       15.9990           0
    1501 CHA1 116  LYS  N    NH1   -0.470000       14.0070           0
    1502 CHA1 116  LYS  HN   H      0.310000        1.0080           0
    1503 CHA1 116  LYS  CA   CT1    0.070000       12.0110           0
    1504 CHA1 116  LYS  HA   HB1    0.090000        1.0080           0
    1505 CHA1 116  LYS  CB   CT2   -0.180000       12.0110           0
    1506 CHA1 116  LYS  HB1  HA2    0.090000        1.0080           0
    1507 CHA1 116  LYS  HB2  HA2    0.090000        1.0080           0
    1508 CHA1 116  LYS  CG   CT2   -0.180000       12.0110           0
    1509 CHA1 116  LYS  HG1  HA2    0.090000        1.0080           0
    1510 CHA1 116  LYS  HG2  HA2    0.090000        1.0080           0
    1511 CHA1 116  LYS  CD   CT2   -0.180000       12.0110           0
    1512 CHA1 116  LYS  HD1  HA2    0.090000        1.0080           0
    1513 CHA1 116  LYS  HD2  HA2    0.090000        1.0080           0
    1514 CHA1 116  LYS  CE   CT2    0.210000       12.0110           0
    1515 CHA1 116  LYS  HE1  HA2    0.050000        1.0080           0
    1516 CHA1 116  LYS  HE2  HA2    0.050000        1.0080           0
    1517 CHA1 116  LYS  NZ   NH3   -0.300000       14.0070           0
    1518 CHA1 116  LYS  HZ1  HC     0.330000        1.0080           0
    1519 CHA1 116  LYS  HZ2  HC     0.330000        1.0080           0
    1520 CHA1 116  LYS  HZ3  HC     0.330000        1.0080           0
    1521 CHA1 116  LYS  C    C      0.510000       12.0110           0
    1522 CHA1 116  LYS  O    O     -0.510000       15.9990           0
    1523 CHA1 117  GLY  N    NH1   -0.470000       14.0070           0
    1524 CHA1 117  GLY  HN   H      0.310000        1.0080           0
    1525 CHA1 117  GLY  CA   CT2   -0.020000       12.0110           0
    1526 CHA1 117  GLY  HA1  HB2    0.090000        1.0080           0
    1527 CHA1 117  GLY  HA2  HB2    0.090000        1.0080           0
    1528 CHA1 117  GLY  C    C      0.510000       12.0110           0
    1529 CHA1 117  GLY  O    O     -0.510000       15.9990           0
    1530 CHA1 118  ASP  N    NH1   -0.470000       14.0070           0
    1531 CHA1 118  ASP  HN   H      0.310000        1.0080           0
    1532 CHA1 118  ASP  CA   CT1    0.070000       12.0110           0
    1533 CHA1 118  ASP  HA   HB1    0.090000        1.0080           0
    1534 CHA1 118  ASP  CB   CT2A  -0.280000       12.0110           0
    1535 CHA1 118  ASP  HB1  HA2    0.090000        1.0080           0
    1536 CHA1 118  ASP  HB2  HA2    0.090000        1.0080           0
    1537 CHA1 118  ASP  CG   CC     0.620000       12.0110           0
    1538 CHA1 118  ASP  OD1  OC    -0.760000       15.9990           0
    1539 CHA1 118  ASP  OD2  OC    -0.760000       15.9990           0
    1540 CHA1 118  ASP  C    C      0.510000       12.0110           0
    1541 CHA1 118  ASP  O    O     -0.510000       15.9990           0
    1542 CHA1 119  ALA  N    NH1   -0.470000       14.0070           0
    1543 CHA1 119  ALA  HN   H      0.310000        1.0080           0
    1544 CHA1 119  ALA  CA   CT1    0.070000       12.0110           0
    1545 CHA1 119  ALA  HA   HB1    0.090000        1.0080           0
    1546 CHA1 119  ALA  CB   CT3   -0.270000       12.0110           0
    1547 CHA1 119  ALA  HB1  HA3    0.090000        1.0080           0
    1548 CHA1 119  ALA  HB2  HA3    0.090000        1.0080           0
    1549 CHA1 119  ALA  HB3  HA3    0.090000        1.0080           0
    1550 CHA1 119  ALA  C    C      0.510000       12.0110           0
    1551 CHA1 119  ALA  O    O     -0.510000       15.9990           0
    1552 CHA1 120  GLY  N    NH1   -0.470000       14.0070           0
    1553 CHA1 120  GLY  HN   H      0.310000        1.0080           0
    1554 CHA1 120  GLY  CA   CT2   -0.020000       12.0110           0
    1555 CHA1 120  GLY  HA1  HB2    0.090000        1.0080           0
    1556 CHA1 120  GLY  HA2  HB2    0.090000        1.0080           0
    1557 CHA1 120  GLY  C    C      0.510000       12.0110           0
    1558 CHA1 120  GLY  O    O     -0.510000       15.9990           0
    1559 CHA1 121  PRO  N    N     -0.290000       14.0070           0
    1560 CHA1 121  PRO  CD   CP3    0.000000       12.0110           0
    1561 CHA1 121  PRO  HD1  HA2    0.090000        1.0080           0
    1562 CHA1 121  PRO  HD2  HA2    0.090000        1.0080           0
    1563 CHA1 121  PRO  CA   CP1    0.020000       12.0110           0
    1564 CHA1 121  PRO  HA   HB1    0.090000        1.0080           0
    1565 CHA1 121  PRO  CB   CP2   -0.180000       12.0110           0
    1566 CHA1 121  PRO  HB1  HA2    0.090000        1.0080           0
    1567 CHA1 121  PRO  HB2  HA2    0.090000        1.0080           0
    1568 CHA1 121  PRO  CG   CP2   -0.180000       12.0110           0
    1569 CHA1 121  PRO  HG1  HA2    0.090000        1.0080           0
    1570 CHA1 121  PRO  HG2  HA2    0.090000        1.0080           0
    1571 CHA1 121  PRO  C    C      0.510000       12.0110           0
    1572 CHA1 121  PRO  O    O     -0.510000       15.9990           0
    1573 CHA1 122  ALA  N    NH1   -0.470000       14.0070           0
    1574 CHA1 122  ALA  HN   H      0.310000        1.0080           0
    1575 CHA1 122  ALA  CA   CT1    0.070000       12.0110           0
    1576 CHA1 122  ALA  HA   HB1    0.090000        1.0080           0
    1577 CHA1 122  ALA  CB   CT3   -0.270000       12.0110           0
    1578 CHA1 122  ALA  HB1  HA3    0.090000        1.0080           0
    1579 CHA1 122  ALA  HB2  HA3    0.090000        1.0080           0
    1580 CHA1 122  ALA  HB3  HA3    0.090000        1.0080           0
    1581 CHA1 122  ALA  C    C      0.510000       12.0110           0
    1582 CHA1 122  ALA  O    O     -0.510000       15.9990           0
    1583 CHA1 123  GLY  N    NH1   -0.470000       14.0070           0
    1584 CHA1 123  GLY  HN   H      0.310000        1.0080           0
    1585 CHA1 123  GLY  CA   CT2   -0.020000       12.0110           0
    1586 CHA1 123  GLY  HA1  HB2    0.090000        1.0080           0
    1587 CHA1 123  GLY  HA2  HB2    0.090000        1.0080           0
    1588 CHA1 123  GLY  C    C      0.510000       12.0110           0
    1589 CHA1 123  GLY  O    O     -0.510000       15.9990           0
    1590 CHA1 124  PRO  N    N     -0.290000       14.0070           0
    1591 CHA1 124  PRO  CD   CP3    0.000000       12.0110           0
    1592 CHA1 124  PRO  HD1  HA2    0.090000        1.0080           0
    1593 CHA1 124  PRO  HD2  HA2    0.090000        1.0080           0
    1594 CHA1 124  PRO  CA   CP1    0.020000       12.0110           0
    1595 CHA1 124  PRO  HA   HB1    0.090000        1.0080           0
    1596 CHA1 124  PRO  CB   CP2   -0.180000       12.0110           0
    1597 CHA1 124  PRO  HB1  HA2    0.090000        1.0080           0
    1598 CHA1 124  PRO  HB2  HA2    0.090000        1.0080           0
    1599 CHA1 124  PRO  CG   CP2   -0.180000       12.0110           0
    1600 CHA1 124  PRO  HG1  HA2    0.090000        1.0080           0
    1601 CHA1 124  PRO  HG2  HA2    0.090000        1.0080           0
    1602 CHA1 124  PRO  C    C      0.510000       12.0110           0
    1603 CHA1 124  PRO  O    O     -0.510000       15.9990           0
    1604 CHA1 125  LYS  N    NH1   -0.470000       14.0070           0
    1605 CHA1 125  LYS  HN   H      0.310000        1.0080           0
    1606 CHA1 125  LYS  CA   CT1    0.070000       12.0110           0
    1607 CHA1 125  LYS  HA   HB1    0.090000        1.0080           0
    1608 CHA1 125  LYS  CB   CT2   -0.180000       12.0110           0
    1609 CHA1 125  LYS  HB1  HA2    0.090000        1.0080           0
    1610 CHA1 125  LYS  HB2  HA2    0.090000        1.0080           0
    1611 CHA1 125  LYS  CG   CT2   -0.180000       12.0110           0
    1612 CHA1 125  LYS  HG1  HA2    0.090000        1.0080           0
    1613 CHA1 125  LYS  HG2  HA2    0.090000        1.0080           0
    1614 CHA1 125  LYS  CD   CT2   -0.180000       12.0110           0
    1615 CHA1 125  LYS  HD1  HA2    0.090000        1.0080           0
    1616 CHA1 125  LYS  HD2  HA2    0.090000        1.0080           0
    1617 CHA1 125  LYS  CE   CT2    0.210000       12.0110           0
    1618 CHA1 125  LYS  HE1  HA2    0.050000        1.0080           0
    1619 CHA1 125  LYS  HE2  HA2    0.050000        1.0080           0
    1620 CHA1 125  LYS  NZ   NH3   -0.300000       14.0070           0
    1621 CHA1 125  LYS  HZ1  HC     0.330000        1.0080           0
    1622 CHA1 125  LYS  HZ2  HC     0.330000        1.0080           0
    1623 CHA1 125  LYS  HZ3  HC     0.330000        1.0080           0
    1624 CHA1 125  LYS  C    C      0.510000       12.0110           0
    1625 CHA1 125  LYS  O    O     -0.510000       15.9990           0
    1626 CHA1 126  GLY  N    NH1   -0.470000       14.0070           0
    1627 CHA1 126  GLY  HN   H      0.310000        1.0080           0
    1628 CHA1 126  GLY  CA   CT2   -0.020000       12.0110           0
    1629 CHA1 126  GLY  HA1  HB2    0.090000        1.0080           0
    1630 CHA1 126  GLY  HA2  HB2    0.090000        1.0080           0
    1631 CHA1 126  GLY  C    C      0.510000       12.0110           0
    1632 CHA1 126  GLY  O    O     -0.510000       15.9990           0
    1633 CHA1 127  GLU  N    NH1   -0.470000       14.0070           0
    1634 CHA1 127  GLU  HN   H      0.310000        1.0080           0
    1635 CHA1 127  GLU  CA   CT1    0.070000       12.0110           0
    1636 CHA1 127  GLU  HA   HB1    0.090000        1.0080           0
    1637 CHA1 127  GLU  CB   CT2A  -0.180000       12.0110           0
    1638 CHA1 127  GLU  HB1  HA2    0.090000        1.0080           0
    1639 CHA1 127  GLU  HB2  HA2    0.090000        1.0080           0
    1640 CHA1 127  GLU  CG   CT2   -0.280000       12.0110           0
    1641 CHA1 127  GLU  HG1  HA2    0.090000        1.0080           0
    1642 CHA1 127  GLU  HG2  HA2    0.090000        1.0080           0
    1643 CHA1 127  GLU  CD   CC     0.620000       12.0110           0
    1644 CHA1 127  GLU  OE1  OC    -0.760000       15.9990           0
    1645 CHA1 127  GLU  OE2  OC    -0.760000       15.9990           0
    1646 CHA1 127  GLU  C    C      0.510000       12.0110           0
    1647 CHA1 127  GLU  O    O     -0.510000       15.9990           0
    1648 CHA1 128  HYP  N    N     -0.290000       14.0070           0
    1649 CHA1 128  HYP  CD   CP3    0.000000       12.0110           0
    1650 CHA1 128  HYP  HD1  HA2    0.090000        1.0080           0
    1651 CHA1 128  HYP  HD2  HA2    0.090000        1.0080           0
    1652 CHA1 128  HYP  CA   CP1    0.020000       12.0110           0
    1653 CHA1 128  HYP  HA   HB1    0.090000        1.0080           0
    1654 CHA1 128  HYP  CB   CP2   -0.180000       12.0110           0
    1655 CHA1 128  HYP  HB1  HA2    0.090000        1.0080           0
    1656 CHA1 128  HYP  HB2  HA2    0.090000        1.0080           0
    1657 CHA1 128  HYP  CG   CP2    0.140000       12.0110           0
    1658 CHA1 128  HYP  HG   HA1    0.090000        1.0080           0
    1659 CHA1 128  HYP  OE   OH1   -0.660000       15.9990           0
    1660 CHA1 128  HYP  HE   H      0.430000        1.0080           0
    1661 CHA1 128  HYP  C    C      0.510000       12.0110           0
    1662 CHA1 128  HYP  O    O     -0.510000       15.9990           0
    1663 CHA1 129  GLY  N    NH1   -0.470000       14.0070           0
    1664 CHA1 129  GLY  HN   H      0.310000        1.0080           0
    1665 CHA1 129  GLY  CA   CT2   -0.020000       12.0110           0
    1666 CHA1 129  GLY  HA1  HB2    0.090000        1.0080           0
    1667 CHA1 129  GLY  HA2  HB2    0.090000        1.0080           0
    1668 CHA1 129  GLY  C    C      0.510000       12.0110           0
    1669 CHA1 129  GLY  O    O     -0.510000       15.9990           0
    1670 CHA1 130  SER  N    NH1   -0.470000       14.0070           0
    1671 CHA1 130  SER  HN   H      0.310000        1.0080           0
    1672 CHA1 130  SER  CA   CT1    0.070000       12.0110           0
    1673 CHA1 130  SER  HA   HB1    0.090000        1.0080           0
    1674 CHA1 130  SER  CB   CT2    0.050000       12.0110           0
    1675 CHA1 130  SER  HB1  HA2    0.090000        1.0080           0
    1676 CHA1 130  SER  HB2  HA2    0.090000        1.0080           0
    1677 CHA1 130  SER  OG   OH1   -0.660000       15.9990           0
    1678 CHA1 130  SER  HG1  H      0.430000        1.0080           0
    1679 CHA1 130  SER  C    C      0.510000       12.0110           0
    1680 CHA1 130  SER  O    O     -0.510000       15.9990           0
    1681 CHA1 131  HYP  N    N     -0.290000       14.0070           0
    1682 CHA1 131  HYP  CD   CP3    0.000000       12.0110           0
    1683 CHA1 131  HYP  HD1  HA2    0.090000        1.0080           0
    1684 CHA1 131  HYP  HD2  HA2    0.090000        1.0080           0
    1685 CHA1 131  HYP  CA   CP1    0.020000       12.0110           0
    1686 CHA1 131  HYP  HA   HB1    0.090000        1.0080           0
    1687 CHA1 131  HYP  CB   CP2   -0.180000       12.0110           0
    1688 CHA1 131  HYP  HB1  HA2    0.090000        1.0080           0
    1689 CHA1 131  HYP  HB2  HA2    0.090000        1.0080           0
    1690 CHA1 131  HYP  CG   CP2    0.140000       12.0110           0
    1691 CHA1 131  HYP  HG   HA1    0.090000        1.0080           0
    1692 CHA1 131  HYP  OE   OH1   -0.660000       15.9990           0
    1693 CHA1 131  HYP  HE   H      0.430000        1.0080           0
    1694 CHA1 131  HYP  C    C      0.510000       12.0110           0
    1695 CHA1 131  HYP  O    O     -0.510000       15.9990           0
    1696 CHA1 132  GLY  N    NH1   -0.470000       14.0070           0
    1697 CHA1 132  GLY  HN   H      0.310000        1.0080           0
    1698 CHA1 132  GLY  CA   CT2   -0.020000       12.0110           0
    1699 CHA1 132  GLY  HA1  HB2    0.090000        1.0080           0
    1700 CHA1 132  GLY  HA2  HB2    0.090000        1.0080           0
    1701 CHA1 132  GLY  C    C      0.510000       12.0110           0
    1702 CHA1 132  GLY  O    O     -0.510000       15.9990           0
    1703 CHA1 133  GLU  N    NH1   -0.470000       14.0070           0
    1704 CHA1 133  GLU  HN   H      0.310000        1.0080           0
    1705 CHA1 133  GLU  CA   CT1    0.070000       12.0110           0
    1706 CHA1 133  GLU  HA   HB1    0.090000        1.0080           0
    1707 CHA1 133  GLU  CB   CT2A  -0.180000       12.0110           0
    1708 CHA1 133  GLU  HB1  HA2    0.090000        1.0080           0
    1709 CHA1 133  GLU  HB2  HA2    0.090000        1.0080           0
    1710 CHA1 133  GLU  CG   CT2   -0.280000       12.0110           0
    1711 CHA1 133  GLU  HG1  HA2    0.090000        1.0080           0
    1712 CHA1 133  GLU  HG2  HA2    0.090000        1.0080           0
    1713 CHA1 133  GLU  CD   CC     0.620000       12.0110           0
    1714 CHA1 133  GLU  OE1  OC    -0.760000       15.9990           0
    1715 CHA1 133  GLU  OE2  OC    -0.760000       15.9990           0
    1716 CHA1 133  GLU  C    C      0.510000       12.0110           0
    1717 CHA1 133  GLU  O    O     -0.510000       15.9990           0
    1718 CHA1 134  ASN  N    NH1   -0.470000       14.0070           0
    1719 CHA1 134  ASN  HN   H      0.310000        1.0080           0
    1720 CHA1 134  ASN  CA   CT1    0.070000       12.0110           0
    1721 CHA1 134  ASN  HA   HB1    0.090000        1.0080           0
    1722 CHA1 134  ASN  CB   CT2   -0.180000       12.0110           0
    1723 CHA1 134  ASN  HB1  HA2    0.090000        1.0080           0
    1724 CHA1 134  ASN  HB2  HA2    0.090000        1.0080           0
    1725 CHA1 134  ASN  CG   CC     0.550000       12.0110           0
    1726 CHA1 134  ASN  OD1  O     -0.550000       15.9990           0
    1727 CHA1 134  ASN  ND2  NH2   -0.620000       14.0070           0
    1728 CHA1 134  ASN  HD21 H      0.320000        1.0080           0
    1729 CHA1 134  ASN  HD22 H      0.300000        1.0080           0
    1730 CHA1 134  ASN  C    C      0.510000       12.0110           0
    1731 CHA1 134  ASN  O    O     -0.510000       15.9990           0
    1732 CHA1 135  GLY  N    NH1   -0.470000       14.0070           0
    1733 CHA1 135  GLY  HN   H      0.310000        1.0080           0
    1734 CHA1 135  GLY  CA   CT2   -0.020000       12.0110           0
    1735 CHA1 135  GLY  HA1  HB2    0.090000        1.0080           0
    1736 CHA1 135  GLY  HA2  HB2    0.090000        1.0080           0
    1737 CHA1 135  GLY  C    C      0.510000       12.0110           0
    1738 CHA1 135  GLY  O    O     -0.510000       15.9990           0
    1739 CHA1 136  ALA  N    NH1   -0.470000       14.0070           0
    1740 CHA1 136  ALA  HN   H      0.310000        1.0080           0
    1741 CHA1 136  ALA  CA   CT1    0.070000       12.0110           0
    1742 CHA1 136  ALA  HA   HB1    0.090000        1.0080           0
    1743 CHA1 136  ALA  CB   CT3   -0.270000       12.0110           0
    1744 CHA1 136  ALA  HB1  HA3    0.090000        1.0080           0
    1745 CHA1 136  ALA  HB2  HA3    0.090000        1.0080           0
    1746 CHA1 136  ALA  HB3  HA3    0.090000        1.0080           0
    1747 CHA1 136  ALA  C    C      0.510000       12.0110           0
    1748 CHA1 136  ALA  O    O     -0.510000       15.9990           0
    1749 CHA1 137  HYP  N    N     -0.290000       14.0070           0
    1750 CHA1 137  HYP  CD   CP3    0.000000       12.0110           0
    1751 CHA1 137  HYP  HD1  HA2    0.090000        1.0080           0
    1752 CHA1 137  HYP  HD2  HA2    0.090000        1.0080           0
    1753 CHA1 137  HYP  CA   CP1    0.020000       12.0110           0
    1754 CHA1 137  HYP  HA   HB1    0.090000        1.0080           0
    1755 CHA1 137  HYP  CB   CP2   -0.180000       12.0110           0
    1756 CHA1 137  HYP  HB1  HA2    0.090000        1.0080           0
    1757 CHA1 137  HYP  HB2  HA2    0.090000        1.0080           0
    1758 CHA1 137  HYP  CG   CP2    0.140000       12.0110           0
    1759 CHA1 137  HYP  HG   HA1    0.090000        1.0080           0
    1760 CHA1 137  HYP  OE   OH1   -0.660000       15.9990           0
    1761 CHA1 137  HYP  HE   H      0.430000        1.0080           0
    1762 CHA1 137  HYP  C    C      0.510000       12.0110           0
    1763 CHA1 137  HYP  O    O     -0.510000       15.9990           0
    1764 CHA1 138  GLY  N    NH1   -0.470000       14.0070           0
    1765 CHA1 138  GLY  HN   H      0.310000        1.0080           0
    1766 CHA1 138  GLY  CA   CT2   -0.020000       12.0110           0
    1767 CHA1 138  GLY  HA1  HB2    0.090000        1.0080           0
    1768 CHA1 138  GLY  HA2  HB2    0.090000        1.0080           0
    1769 CHA1 138  GLY  C    C      0.510000       12.0110           0
    1770 CHA1 138  GLY  O    O     -0.510000       15.9990           0
    1771 CHA1 139  GLN  N    NH1   -0.470000       14.0070           0
    1772 CHA1 139  GLN  HN   H      0.310000        1.0080           0
    1773 CHA1 139  GLN  CA   CT1    0.070000       12.0110           0
    1774 CHA1 139  GLN  HA   HB1    0.090000        1.0080           0
    1775 CHA1 139  GLN  CB   CT2   -0.180000       12.0110           0
    1776 CHA1 139  GLN  HB1  HA2    0.090000        1.0080           0
    1777 CHA1 139  GLN  HB2  HA2    0.090000        1.0080           0
    1778 CHA1 139  GLN  CG   CT2   -0.180000       12.0110           0
    1779 CHA1 139  GLN  HG1  HA2    0.090000        1.0080           0
    1780 CHA1 139  GLN  HG2  HA2    0.090000        1.0080           0
    1781 CHA1 139  GLN  CD   CC     0.550000       12.0110           0
    1782 CHA1 139  GLN  OE1  O     -0.550000       15.9990           0
    1783 CHA1 139  GLN  NE2  NH2   -0.620000       14.0070           0
    1784 CHA1 139  GLN  HE21 H      0.320000        1.0080           0
    1785 CHA1 139  GLN  HE22 H      0.300000        1.0080           0
    1786 CHA1 139  GLN  C    C      0.510000       12.0110           0
    1787 CHA1 139  GLN  O    O     -0.510000       15.9990           0
    1788 CHA1 140  MET  N    NH1   -0.470000       14.0070           0
    1789 CHA1 140  MET  HN   H      0.310000        1.0080           0
    1790 CHA1 140  MET  CA   CT1    0.070000       12.0110           0
    1791 CHA1 140  MET  HA   HB1    0.090000        1.0080           0
    1792 CHA1 140  MET  CB   CT2   -0.180000       12.0110           0
    1793 CHA1 140  MET  HB1  HA2    0.090000        1.0080           0
    1794 CHA1 140  MET  HB2  HA2    0.090000        1.0080           0
    1795 CHA1 140  MET  CG   CT2   -0.140000       12.0110           0
    1796 CHA1 140  MET  HG1  HA2    0.090000        1.0080           0
    1797 CHA1 140  MET  HG2  HA2    0.090000        1.0080           0
    1798 CHA1 140  MET  SD   S     -0.090000       32.0600           0
    1799 CHA1 140  MET  CE   CT3   -0.220000       12.0110           0
    1800 CHA1 140  MET  HE1  HA3    0.090000        1.0080           0
    1801 CHA1 140  MET  HE2  HA3    0.090000        1.0080           0
    1802 CHA1 140  MET  HE3  HA3    0.090000        1.0080           0
    1803 CHA1 140  MET  C    C      0.510000       12.0110           0
    1804 CHA1 140  MET  O    O     -0.510000       15.9990           0
    1805 CHA1 141  GLY  N    NH1   -0.470000       14.0070           0
    1806 CHA1 141  GLY  HN   H      0.310000        1.0080           0
    1807 CHA1 141  GLY  CA   CT2   -0.020000       12.0110           0
    1808 CHA1 141  GLY  HA1  HB2    0.090000        1.0080           0
    1809 CHA1 141  GLY  HA2  HB2    0.090000        1.0080           0
    1810 CHA1 141  GLY  C    C      0.510000       12.0110           0
    1811 CHA1 141  GLY  O    O     -0.510000       15.9990           0
    1812 CHA1 142  PRO  N    N     -0.290000       14.0070           0
    1813 CHA1 142  PRO  CD   CP3    0.000000       12.0110           0
    1814 CHA1 142  PRO  HD1  HA2    0.090000        1.0080           0
    1815 CHA1 142  PRO  HD2  HA2    0.090000        1.0080           0
    1816 CHA1 142  PRO  CA   CP1    0.020000       12.0110           0
    1817 CHA1 142  PRO  HA   HB1    0.090000        1.0080           0
    1818 CHA1 142  PRO  CB   CP2   -0.180000       12.0110           0
    1819 CHA1 142  PRO  HB1  HA2    0.090000        1.0080           0
    1820 CHA1 142  PRO  HB2  HA2    0.090000        1.0080           0
    1821 CHA1 142  PRO  CG   CP2   -0.180000       12.0110           0
    1822 CHA1 142  PRO  HG1  HA2    0.090000        1.0080           0
    1823 CHA1 142  PRO  HG2  HA2    0.090000        1.0080           0
    1824 CHA1 142  PRO  C    C      0.510000       12.0110           0
    1825 CHA1 142  PRO  O    O     -0.510000       15.9990           0
    1826 CHA1 143  ARG  N    NH1   -0.470000       14.0070           0
    1827 CHA1 143  ARG  HN   H      0.310000        1.0080           0
    1828 CHA1 143  ARG  CA   CT1    0.070000       12.0110           0
    1829 CHA1 143  ARG  HA   HB1    0.090000        1.0080           0
    1830 CHA1 143  ARG  CB   CT2   -0.180000       12.0110           0
    1831 CHA1 143  ARG  HB1  HA2    0.090000        1.0080           0
    1832 CHA1 143  ARG  HB2  HA2    0.090000        1.0080           0
    1833 CHA1 143  ARG  CG   CT2   -0.180000       12.0110           0
    1834 CHA1 143  ARG  HG1  HA2    0.090000        1.0080           0
    1835 CHA1 143  ARG  HG2  HA2    0.090000        1.0080           0
    1836 CHA1 143  ARG  CD   CT2    0.200000       12.0110           0
    1837 CHA1 143  ARG  HD1  HA2    0.090000        1.0080           0
    1838 CHA1 143  ARG  HD2  HA2    0.090000        1.0080           0
    1839 CHA1 143  ARG  NE   NC2   -0.700000       14.0070           0
    1840 CHA1 143  ARG  HE   HC     0.440000        1.0080           0
    1841 CHA1 143  ARG  CZ   C      0.640000       12.0110           0
    1842 CHA1 143  ARG  NH1  NC2   -0.800000       14.0070           0
    1843 CHA1 143  ARG  HH11 HC     0.460000        1.0080           0
    1844 CHA1 143  ARG  HH12 HC     0.460000        1.0080           0
    1845 CHA1 143  ARG  NH2  NC2   -0.800000       14.0070           0
    1846 CHA1 143  ARG  HH21 HC     0.460000        1.0080           0
    1847 CHA1 143  ARG  HH22 HC     0.460000        1.0080           0
    1848 CHA1 143  ARG  C    C      0.510000       12.0110           0
    1849 CHA1 143  ARG  O    O     -0.510000       15.9990           0
    1850 CHA1 144  GLY  N    NH1   -0.470000       14.0070           0
    1851 CHA1 144  GLY  HN   H      0.310000        1.0080           0
    1852 CHA1 144  GLY  CA   CT2   -0.020000       12.0110           0
    1853 CHA1 144  GLY  HA1  HB2    0.090000        1.0080           0
    1854 CHA1 144  GLY  HA2  HB2    0.090000        1.0080           0
    1855 CHA1 144  GLY  C    C      0.510000       12.0110           0
    1856 CHA1 144  GLY  O    O     -0.510000       15.9990           0
    1857 CHA1 145  LEU  N    NH1   -0.470000       14.0070           0
    1858 CHA1 145  LEU  HN   H      0.310000        1.0080           0
    1859 CHA1 145  LEU  CA   CT1    0.070000       12.0110           0
    1860 CHA1 145  LEU  HA   HB1    0.090000        1.0080           0
    1861 CHA1 145  LEU  CB   CT2   -0.180000       12.0110           0
    1862 CHA1 145  LEU  HB1  HA2    0.090000        1.0080           0
    1863 CHA1 145  LEU  HB2  HA2    0.090000        1.0080           0
    1864 CHA1 145  LEU  CG   CT1   -0.090000       12.0110           0
    1865 CHA1 145  LEU  HG   HA1    0.090000        1.0080           0
    1866 CHA1 145  LEU  CD1  CT3   -0.270000       12.0110           0
    1867 CHA1 145  LEU  HD11 HA3    0.090000        1.0080           0
    1868 CHA1 145  LEU  HD12 HA3    0.090000        1.0080           0
    1869 CHA1 145  LEU  HD13 HA3    0.090000        1.0080           0
    1870 CHA1 145  LEU  CD2  CT3   -0.270000       12.0110           0
    1871 CHA1 145  LEU  HD21 HA3    0.090000        1.0080           0
    1872 CHA1 145  LEU  HD22 HA3    0.090000        1.0080           0
    1873 CHA1 145  LEU  HD23 HA3    0.090000        1.0080           0
    1874 CHA1 145  LEU  C    C      0.510000       12.0110           0
    1875 CHA1 145  LEU  O    O     -0.510000       15.9990           0
    1876 CHA1 146  HYP  N    N     -0.290000       14.0070           0
    1877 CHA1 146  HYP  CD   CP3    0.000000       12.0110           0
    1878 CHA1 146  HYP  HD1  HA2    0.090000        1.0080           0
    1879 CHA1 146  HYP  HD2  HA2    0.090000        1.0080           0
    1880 CHA1 146  HYP  CA   CP1    0.020000       12.0110           0
    1881 CHA1 146  HYP  HA   HB1    0.090000        1.0080           0
    1882 CHA1 146  HYP  CB   CP2   -0.180000       12.0110           0
    1883 CHA1 146  HYP  HB1  HA2    0.090000        1.0080           0
    1884 CHA1 146  HYP  HB2  HA2    0.090000        1.0080           0
    1885 CHA1 146  HYP  CG   CP2    0.140000       12.0110           0
    1886 CHA1 146  HYP  HG   HA1    0.090000        1.0080           0
    1887 CHA1 146  HYP  OE   OH1   -0.660000       15.9990           0
    1888 CHA1 146  HYP  HE   H      0.430000        1.0080           0
    1889 CHA1 146  HYP  C    C      0.510000       12.0110           0
    1890 CHA1 146  HYP  O    O     -0.510000       15.9990           0
    1891 CHA1 147  GLY  N    NH1   -0.470000       14.0070           0
    1892 CHA1 147  GLY  HN   H      0.310000        1.0080           0
    1893 CHA1 147  GLY  CA   CT2   -0.020000       12.0110           0
    1894 CHA1 147  GLY  HA1  HB2    0.090000        1.0080           0
    1895 CHA1 147  GLY  HA2  HB2    0.090000        1.0080           0
    1896 CHA1 147  GLY  C    C      0.510000       12.0110           0
    1897 CHA1 147  GLY  O    O     -0.510000       15.9990           0
    1898 CHA1 148  GLU  N    NH1   -0.470000       14.0070           0
    1899 CHA1 148  GLU  HN   H      0.310000        1.0080           0
    1900 CHA1 148  GLU  CA   CT1    0.070000       12.0110           0
    1901 CHA1 148  GLU  HA   HB1    0.090000        1.0080           0
    1902 CHA1 148  GLU  CB   CT2A  -0.180000       12.0110           0
    1903 CHA1 148  GLU  HB1  HA2    0.090000        1.0080           0
    1904 CHA1 148  GLU  HB2  HA2    0.090000        1.0080           0
    1905 CHA1 148  GLU  CG   CT2   -0.280000       12.0110           0
    1906 CHA1 148  GLU  HG1  HA2    0.090000        1.0080           0
    1907 CHA1 148  GLU  HG2  HA2    0.090000        1.0080           0
    1908 CHA1 148  GLU  CD   CC     0.620000       12.0110           0
    1909 CHA1 148  GLU  OE1  OC    -0.760000       15.9990           0
    1910 CHA1 148  GLU  OE2  OC    -0.760000       15.9990           0
    1911 CHA1 148  GLU  C    C      0.510000       12.0110           0
    1912 CHA1 148  GLU  O    O     -0.510000       15.9990           0
    1913 CHA1 149  ARG  N    NH1   -0.470000       14.0070           0
    1914 CHA1 149  ARG  HN   H      0.310000        1.0080           0
    1915 CHA1 149  ARG  CA   CT1    0.070000       12.0110           0
    1916 CHA1 149  ARG  HA   HB1    0.090000        1.0080           0
    1917 CHA1 149  ARG  CB   CT2   -0.180000       12.0110           0
    1918 CHA1 149  ARG  HB1  HA2    0.090000        1.0080           0
    1919 CHA1 149  ARG  HB2  HA2    0.090000        1.0080           0
    1920 CHA1 149  ARG  CG   CT2   -0.180000       12.0110           0
    1921 CHA1 149  ARG  HG1  HA2    0.090000        1.0080           0
    1922 CHA1 149  ARG  HG2  HA2    0.090000        1.0080           0
    1923 CHA1 149  ARG  CD   CT2    0.200000       12.0110           0
    1924 CHA1 149  ARG  HD1  HA2    0.090000        1.0080           0
    1925 CHA1 149  ARG  HD2  HA2    0.090000        1.0080           0
    1926 CHA1 149  ARG  NE   NC2   -0.700000       14.0070           0
    1927 CHA1 149  ARG  HE   HC     0.440000        1.0080           0
    1928 CHA1 149  ARG  CZ   C      0.640000       12.0110           0
    1929 CHA1 149  ARG  NH1  NC2   -0.800000       14.0070           0
    1930 CHA1 149  ARG  HH11 HC     0.460000        1.0080           0
    1931 CHA1 149  ARG  HH12 HC     0.460000        1.0080           0
    1932 CHA1 149  ARG  NH2  NC2   -0.800000       14.0070           0
    1933 CHA1 149  ARG  HH21 HC     0.460000        1.0080           0
    1934 CHA1 149  ARG  HH22 HC     0.460000        1.0080           0
    1935 CHA1 149  ARG  C    C      0.510000       12.0110           0
    1936 CHA1 149  ARG  O    O     -0.510000       15.9990           0
    1937 CHA1 150  GLY  N    NH1   -0.470000       14.0070           0
    1938 CHA1 150  GLY  HN   H      0.310000        1.0080           0
    1939 CHA1 150  GLY  CA   CT2   -0.020000       12.0110           0
    1940 CHA1 150  GLY  HA1  HB2    0.090000        1.0080           0
    1941 CHA1 150  GLY  HA2  HB2    0.090000        1.0080           0
    1942 CHA1 150  GLY  C    C      0.510000       12.0110           0
    1943 CHA1 150  GLY  O    O     -0.510000       15.9990           0
    1944 CHA1 151  ARG  N    NH1   -0.470000       14.0070           0
    1945 CHA1 151  ARG  HN   H      0.310000        1.0080           0
    1946 CHA1 151  ARG  CA   CT1    0.070000       12.0110           0
    1947 CHA1 151  ARG  HA   HB1    0.090000        1.0080           0
    1948 CHA1 151  ARG  CB   CT2   -0.180000       12.0110           0
    1949 CHA1 151  ARG  HB1  HA2    0.090000        1.0080           0
    1950 CHA1 151  ARG  HB2  HA2    0.090000        1.0080           0
    1951 CHA1 151  ARG  CG   CT2   -0.180000       12.0110           0
    1952 CHA1 151  ARG  HG1  HA2    0.090000        1.0080           0
    1953 CHA1 151  ARG  HG2  HA2    0.090000        1.0080           0
    1954 CHA1 151  ARG  CD   CT2    0.200000       12.0110           0
    1955 CHA1 151  ARG  HD1  HA2    0.090000        1.0080           0
    1956 CHA1 151  ARG  HD2  HA2    0.090000        1.0080           0
    1957 CHA1 151  ARG  NE   NC2   -0.700000       14.0070           0
    1958 CHA1 151  ARG  HE   HC     0.440000        1.0080           0
    1959 CHA1 151  ARG  CZ   C      0.640000       12.0110           0
    1960 CHA1 151  ARG  NH1  NC2   -0.800000       14.0070           0
    1961 CHA1 151  ARG  HH11 HC     0.460000        1.0080           0
    1962 CHA1 151  ARG  HH12 HC     0.460000        1.0080           0
    1963 CHA1 151  ARG  NH2  NC2   -0.800000       14.0070           0
    1964 CHA1 151  ARG  HH21 HC     0.460000        1.0080           0
    1965 CHA1 151  ARG  HH22 HC     0.460000        1.0080           0
    1966 CHA1 151  ARG  C    C      0.510000       12.0110           0
    1967 CHA1 151  ARG  O    O     -0.510000       15.9990           0
    1968 CHA1 152  HYP  N    N     -0.290000       14.0070           0
    1969 CHA1 152  HYP  CD   CP3    0.000000       12.0110           0
    1970 CHA1 152  HYP  HD1  HA2    0.090000        1.0080           0
    1971 CHA1 152  HYP  HD2  HA2    0.090000        1.0080           0
    1972 CHA1 152  HYP  CA   CP1    0.020000       12.0110           0
    1973 CHA1 152  HYP  HA   HB1    0.090000        1.0080           0
    1974 CHA1 152  HYP  CB   CP2   -0.180000       12.0110           0
    1975 CHA1 152  HYP  HB1  HA2    0.090000        1.0080           0
    1976 CHA1 152  HYP  HB2  HA2    0.090000        1.0080           0
    1977 CHA1 152  HYP  CG   CP2    0.140000       12.0110           0
    1978 CHA1 152  HYP  HG   HA1    0.090000        1.0080           0
    1979 CHA1 152  HYP  OE   OH1   -0.660000       15.9990           0
    1980 CHA1 152  HYP  HE   H      0.430000        1.0080           0
    1981 CHA1 152  HYP  C    C      0.510000       12.0110           0
    1982 CHA1 152  HYP  O    O     -0.510000       15.9990           0
    1983 CHA1 153  GLY  N    NH1   -0.470000       14.0070           0
    1984 CHA1 153  GLY  HN   H      0.310000        1.0080           0
    1985 CHA1 153  GLY  CA   CT2   -0.020000       12.0110           0
    1986 CHA1 153  GLY  HA1  HB2    0.090000        1.0080           0
    1987 CHA1 153  GLY  HA2  HB2    0.090000        1.0080           0
    1988 CHA1 153  GLY  C    C      0.510000       12.0110           0
    1989 CHA1 153  GLY  O    O     -0.510000       15.9990           0
    1990 CHA1 154  ALA  N    NH1   -0.470000       14.0070           0
    1991 CHA1 154  ALA  HN   H      0.310000        1.0080           0
    1992 CHA1 154  ALA  CA   CT1    0.070000       12.0110           0
    1993 CHA1 154  ALA  HA   HB1    0.090000        1.0080           0
    1994 CHA1 154  ALA  CB   CT3   -0.270000       12.0110           0
    1995 CHA1 154  ALA  HB1  HA3    0.090000        1.0080           0
    1996 CHA1 154  ALA  HB2  HA3    0.090000        1.0080           0
    1997 CHA1 154  ALA  HB3  HA3    0.090000        1.0080           0
    1998 CHA1 154  ALA  C    C      0.510000       12.0110           0
    1999 CHA1 154  ALA  O    O     -0.510000       15.9990           0
    2000 CHA1 155  PRO  N    N     -0.290000       14.0070           0
    2001 CHA1 155  PRO  CD   CP3    0.000000       12.0110           0
    2002 CHA1 155  PRO  HD1  HA2    0.090000        1.0080           0
    2003 CHA1 155  PRO  HD2  HA2    0.090000        1.0080           0
    2004 CHA1 155  PRO  CA   CP1    0.020000       12.0110           0
    2005 CHA1 155  PRO  HA   HB1    0.090000        1.0080           0
    2006 CHA1 155  PRO  CB   CP2   -0.180000       12.0110           0
    2007 CHA1 155  PRO  HB1  HA2    0.090000        1.0080           0
    2008 CHA1 155  PRO  HB2  HA2    0.090000        1.0080           0
    2009 CHA1 155  PRO  CG   CP2   -0.180000       12.0110           0
    2010 CHA1 155  PRO  HG1  HA2    0.090000        1.0080           0
    2011 CHA1 155  PRO  HG2  HA2    0.090000        1.0080           0
    2012 CHA1 155  PRO  C    C      0.510000       12.0110           0
    2013 CHA1 155  PRO  O    O     -0.510000       15.9990           0
    2014 CHA1 156  GLY  N    NH1   -0.470000       14.0070           0
    2015 CHA1 156  GLY  HN   H      0.310000        1.0080           0
    2016 CHA1 156  GLY  CA   CT2   -0.020000       12.0110           0
    2017 CHA1 156  GLY  HA1  HB2    0.090000        1.0080           0
    2018 CHA1 156  GLY  HA2  HB2    0.090000        1.0080           0
    2019 CHA1 156  GLY  C    C      0.510000       12.0110           0
    2020 CHA1 156  GLY  O    O     -0.510000       15.9990           0
    2021 CHA1 157  PRO  N    N     -0.290000       14.0070           0
    2022 CHA1 157  PRO  CD   CP3    0.000000       12.0110           0
    2023 CHA1 157  PRO  HD1  HA2    0.090000        1.0080           0
    2024 CHA1 157  PRO  HD2  HA2    0.090000        1.0080           0
    2025 CHA1 157  PRO  CA   CP1    0.020000       12.0110           0
    2026 CHA1 157  PRO  HA   HB1    0.090000        1.0080           0
    2027 CHA1 157  PRO  CB   CP2   -0.180000       12.0110           0
    2028 CHA1 157  PRO  HB1  HA2    0.090000        1.0080           0
    2029 CHA1 157  PRO  HB2  HA2    0.090000        1.0080           0
    2030 CHA1 157  PRO  CG   CP2   -0.180000       12.0110           0
    2031 CHA1 157  PRO  HG1  HA2    0.090000        1.0080           0
    2032 CHA1 157  PRO  HG2  HA2    0.090000        1.0080           0
    2033 CHA1 157  PRO  C    C      0.510000       12.0110           0
    2034 CHA1 157  PRO  O    O     -0.510000       15.9990           0
    2035 CHA1 158  ALA  N    NH1   -0.470000       14.0070           0
    2036 CHA1 158  ALA  HN   H      0.310000        1.0080           0
    2037 CHA1 158  ALA  CA   CT1    0.070000       12.0110           0
    2038 CHA1 158  ALA  HA   HB1    0.090000        1.0080           0
    2039 CHA1 158  ALA  CB   CT3   -0.270000       12.0110           0
    2040 CHA1 158  ALA  HB1  HA3    0.090000        1.0080           0
    2041 CHA1 158  ALA  HB2  HA3    0.090000        1.0080           0
    2042 CHA1 158  ALA  HB3  HA3    0.090000        1.0080           0
    2043 CHA1 158  ALA  C    C      0.510000       12.0110           0
    2044 CHA1 158  ALA  O    O     -0.510000       15.9990           0
    2045 CHA1 159  GLY  N    NH1   -0.470000       14.0070           0
    2046 CHA1 159  GLY  HN   H      0.310000        1.0080           0
    2047 CHA1 159  GLY  CA   CT2   -0.020000       12.0110           0
    2048 CHA1 159  GLY  HA1  HB2    0.090000        1.0080           0
    2049 CHA1 159  GLY  HA2  HB2    0.090000        1.0080           0
    2050 CHA1 159  GLY  C    C      0.510000       12.0110           0
    2051 CHA1 159  GLY  O    O     -0.510000       15.9990           0
    2052 CHA1 160  ALA  N    NH1   -0.470000       14.0070           0
    2053 CHA1 160  ALA  HN   H      0.310000        1.0080           0
    2054 CHA1 160  ALA  CA   CT1    0.070000       12.0110           0
    2055 CHA1 160  ALA  HA   HB1    0.090000        1.0080           0
    2056 CHA1 160  ALA  CB   CT3   -0.270000       12.0110           0
    2057 CHA1 160  ALA  HB1  HA3    0.090000        1.0080           0
    2058 CHA1 160  ALA  HB2  HA3    0.090000        1.0080           0
    2059 CHA1 160  ALA  HB3  HA3    0.090000        1.0080           0
    2060 CHA1 160  ALA  C    C      0.510000       12.0110           0
    2061 CHA1 160  ALA  O    O     -0.510000       15.9990           0
    2062 CHA1 161  ARG  N    NH1   -0.470000       14.0070           0
    2063 CHA1 161  ARG  HN   H      0.310000        1.0080           0
    2064 CHA1 161  ARG  CA   CT1    0.070000       12.0110           0
    2065 CHA1 161  ARG  HA   HB1    0.090000        1.0080           0
    2066 CHA1 161  ARG  CB   CT2   -0.180000       12.0110           0
    2067 CHA1 161  ARG  HB1  HA2    0.090000        1.0080           0
    2068 CHA1 161  ARG  HB2  HA2    0.090000        1.0080           0
    2069 CHA1 161  ARG  CG   CT2   -0.180000       12.0110           0
    2070 CHA1 161  ARG  HG1  HA2    0.090000        1.0080           0
    2071 CHA1 161  ARG  HG2  HA2    0.090000        1.0080           0
    2072 CHA1 161  ARG  CD   CT2    0.200000       12.0110           0
    2073 CHA1 161  ARG  HD1  HA2    0.090000        1.0080           0
    2074 CHA1 161  ARG  HD2  HA2    0.090000        1.0080           0
    2075 CHA1 161  ARG  NE   NC2   -0.700000       14.0070           0
    2076 CHA1 161  ARG  HE   HC     0.440000        1.0080           0
    2077 CHA1 161  ARG  CZ   C      0.640000       12.0110           0
    2078 CHA1 161  ARG  NH1  NC2   -0.800000       14.0070           0
    2079 CHA1 161  ARG  HH11 HC     0.460000        1.0080           0
    2080 CHA1 161  ARG  HH12 HC     0.460000        1.0080           0
    2081 CHA1 161  ARG  NH2  NC2   -0.800000       14.0070           0
    2082 CHA1 161  ARG  HH21 HC     0.460000        1.0080           0
    2083 CHA1 161  ARG  HH22 HC     0.460000        1.0080           0
    2084 CHA1 161  ARG  C    C      0.510000       12.0110           0
    2085 CHA1 161  ARG  O    O     -0.510000       15.9990           0
    2086 CHA1 162  GLY  N    NH1   -0.470000       14.0070           0
    2087 CHA1 162  GLY  HN   H      0.310000        1.0080           0
    2088 CHA1 162  GLY  CA   CT2   -0.020000       12.0110           0
    2089 CHA1 162  GLY  HA1  HB2    0.090000        1.0080           0
    2090 CHA1 162  GLY  HA2  HB2    0.090000        1.0080           0
    2091 CHA1 162  GLY  C    C      0.510000       12.0110           0
    2092 CHA1 162  GLY  O    O     -0.510000       15.9990           0
    2093 CHA1 163  ASN  N    NH1   -0.470000       14.0070           0
    2094 CHA1 163  ASN  HN   H      0.310000        1.0080           0
    2095 CHA1 163  ASN  CA   CT1    0.070000       12.0110           0
    2096 CHA1 163  ASN  HA   HB1    0.090000        1.0080           0
    2097 CHA1 163  ASN  CB   CT2   -0.180000       12.0110           0
    2098 CHA1 163  ASN  HB1  HA2    0.090000        1.0080           0
    2099 CHA1 163  ASN  HB2  HA2    0.090000        1.0080           0
    2100 CHA1 163  ASN  CG   CC     0.550000       12.0110           0
    2101 CHA1 163  ASN  OD1  O     -0.550000       15.9990           0
    2102 CHA1 163  ASN  ND2  NH2   -0.620000       14.0070           0
    2103 CHA1 163  ASN  HD21 H      0.320000        1.0080           0
    2104 CHA1 163  ASN  HD22 H      0.300000        1.0080           0
    2105 CHA1 163  ASN  C    C      0.510000       12.0110           0
    2106 CHA1 163  ASN  O    O     -0.510000       15.9990           0
    2107 CHA1 164  ASP  N    NH1   -0.470000       14.0070           0
    2108 CHA1 164  ASP  HN   H      0.310000        1.0080           0
    2109 CHA1 164  ASP  CA   CT1    0.070000       12.0110           0
    2110 CHA1 164  ASP  HA   HB1    0.090000        1.0080           0
    2111 CHA1 164  ASP  CB   CT2A  -0.280000       12.0110           0
    2112 CHA1 164  ASP  HB1  HA2    0.090000        1.0080           0
    2113 CHA1 164  ASP  HB2  HA2    0.090000        1.0080           0
    2114 CHA1 164  ASP  CG   CC     0.620000       12.0110           0
    2115 CHA1 164  ASP  OD1  OC    -0.760000       15.9990           0
    2116 CHA1 164  ASP  OD2  OC    -0.760000       15.9990           0
    2117 CHA1 164  ASP  C    C      0.510000       12.0110           0
    2118 CHA1 164  ASP  O    O     -0.510000       15.9990           0
    2119 CHA1 165  GLY  N    NH1   -0.470000       14.0070           0
    2120 CHA1 165  GLY  HN   H      0.310000        1.0080           0
    2121 CHA1 165  GLY  CA   CT2   -0.020000       12.0110           0
    2122 CHA1 165  GLY  HA1  HB2    0.090000        1.0080           0
    2123 CHA1 165  GLY  HA2  HB2    0.090000        1.0080           0
    2124 CHA1 165  GLY  C    C      0.510000       12.0110           0
    2125 CHA1 165  GLY  O    O     -0.510000       15.9990           0
    2126 CHA1 166  ALA  N    NH1   -0.470000       14.0070           0
    2127 CHA1 166  ALA  HN   H      0.310000        1.0080           0
    2128 CHA1 166  ALA  CA   CT1    0.070000       12.0110           0
    2129 CHA1 166  ALA  HA   HB1    0.090000        1.0080           0
    2130 CHA1 166  ALA  CB   CT3   -0.270000       12.0110           0
    2131 CHA1 166  ALA  HB1  HA3    0.090000        1.0080           0
    2132 CHA1 166  ALA  HB2  HA3    0.090000        1.0080           0
    2133 CHA1 166  ALA  HB3  HA3    0.090000        1.0080           0
    2134 CHA1 166  ALA  C    C      0.510000       12.0110           0
    2135 CHA1 166  ALA  O    O     -0.510000       15.9990           0
    2136 CHA1 167  THR  N    NH1   -0.470000       14.0070           0
    2137 CHA1 167  THR  HN   H      0.310000        1.0080           0
    2138 CHA1 167  THR  CA   CT1    0.070000       12.0110           0
    2139 CHA1 167  THR  HA   HB1    0.090000        1.0080           0
    2140 CHA1 167  THR  CB   CT1    0.140000       12.0110           0
    2141 CHA1 167  THR  HB   HA1    0.090000        1.0080           0
    2142 CHA1 167  THR  OG1  OH1   -0.660000       15.9990           0
    2143 CHA1 167  THR  HG1  H      0.430000        1.0080           0
    2144 CHA1 167  THR  CG2  CT3   -0.270000       12.0110           0
    2145 CHA1 167  THR  HG21 HA3    0.090000        1.0080           0
    2146 CHA1 167  THR  HG22 HA3    0.090000        1.0080           0
    2147 CHA1 167  THR  HG23 HA3    0.090000        1.0080           0
    2148 CHA1 167  THR  C    C      0.510000       12.0110           0
    2149 CHA1 167  THR  O    O     -0.510000       15.9990           0
    2150 CHA1 168  GLY  N    NH1   -0.470000       14.0070           0
    2151 CHA1 168  GLY  HN   H      0.310000        1.0080           0
    2152 CHA1 168  GLY  CA   CT2   -0.020000       12.0110           0
    2153 CHA1 168  GLY  HA1  HB2    0.090000        1.0080           0
    2154 CHA1 168  GLY  HA2  HB2    0.090000        1.0080           0
    2155 CHA1 168  GLY  C    C      0.510000       12.0110           0
    2156 CHA1 168  GLY  O    O     -0.510000       15.9990           0
    2157 CHA1 169  ALA  N    NH1   -0.470000       14.0070           0
    2158 CHA1 169  ALA  HN   H      0.310000        1.0080           0
    2159 CHA1 169  ALA  CA   CT1    0.070000       12.0110           0
    2160 CHA1 169  ALA  HA   HB1    0.090000        1.0080           0
    2161 CHA1 169  ALA  CB   CT3   -0.270000       12.0110           0
    2162 CHA1 169  ALA  HB1  HA3    0.090000        1.0080           0
    2163 CHA1 169  ALA  HB2  HA3    0.090000        1.0080           0
    2164 CHA1 169  ALA  HB3  HA3    0.090000        1.0080           0
    2165 CHA1 169  ALA  C    C      0.510000       12.0110           0
    2166 CHA1 169  ALA  O    O     -0.510000       15.9990           0
    2167 CHA1 170  ALA  N    NH1   -0.470000       14.0070           0
    2168 CHA1 170  ALA  HN   H      0.310000        1.0080           0
    2169 CHA1 170  ALA  CA   CT1    0.070000       12.0110           0
    2170 CHA1 170  ALA  HA   HB1    0.090000        1.0080           0
    2171 CHA1 170  ALA  CB   CT3   -0.270000       12.0110           0
    2172 CHA1 170  ALA  HB1  HA3    0.090000        1.0080           0
    2173 CHA1 170  ALA  HB2  HA3    0.090000        1.0080           0
    2174 CHA1 170  ALA  HB3  HA3    0.090000        1.0080           0
    2175 CHA1 170  ALA  C    C      0.510000       12.0110           0
    2176 CHA1 170  ALA  O    O     -0.510000       15.9990           0
    2177 CHA1 171  GLY  N    NH1   -0.470000       14.0070           0
    2178 CHA1 171  GLY  HN   H      0.310000        1.0080           0
    2179 CHA1 171  GLY  CA   CT2   -0.020000       12.0110           0
    2180 CHA1 171  GLY  HA1  HB2    0.090000        1.0080           0
    2181 CHA1 171  GLY  HA2  HB2    0.090000        1.0080           0
    2182 CHA1 171  GLY  C    C      0.510000       12.0110           0
    2183 CHA1 171  GLY  O    O     -0.510000       15.9990           0
    2184 CHA1 172  PRO  N    N     -0.290000       14.0070           0
    2185 CHA1 172  PRO  CD   CP3    0.000000       12.0110           0
    2186 CHA1 172  PRO  HD1  HA2    0.090000        1.0080           0
    2187 CHA1 172  PRO  HD2  HA2    0.090000        1.0080           0
    2188 CHA1 172  PRO  CA   CP1    0.020000       12.0110           0
    2189 CHA1 172  PRO  HA   HB1    0.090000        1.0080           0
    2190 CHA1 172  PRO  CB   CP2   -0.180000       12.0110           0
    2191 CHA1 172  PRO  HB1  HA2    0.090000        1.0080           0
    2192 CHA1 172  PRO  HB2  HA2    0.090000        1.0080           0
    2193 CHA1 172  PRO  CG   CP2   -0.180000       12.0110           0
    2194 CHA1 172  PRO  HG1  HA2    0.090000        1.0080           0
    2195 CHA1 172  PRO  HG2  HA2    0.090000        1.0080           0
    2196 CHA1 172  PRO  C    C      0.510000       12.0110           0
    2197 CHA1 172  PRO  O    O     -0.510000       15.9990           0
    2198 CHA1 173  HYP  N    N     -0.290000       14.0070           0
    2199 CHA1 173  HYP  CD   CP3    0.000000       12.0110           0
    2200 CHA1 173  HYP  HD1  HA2    0.090000        1.0080           0
    2201 CHA1 173  HYP  HD2  HA2    0.090000        1.0080           0
    2202 CHA1 173  HYP  CA   CP1    0.020000       12.0110           0
    2203 CHA1 173  HYP  HA   HB1    0.090000        1.0080           0
    2204 CHA1 173  HYP  CB   CP2   -0.180000       12.0110           0
    2205 CHA1 173  HYP  HB1  HA2    0.090000        1.0080           0
    2206 CHA1 173  HYP  HB2  HA2    0.090000        1.0080           0
    2207 CHA1 173  HYP  CG   CP2    0.140000       12.0110           0
    2208 CHA1 173  HYP  HG   HA1    0.090000        1.0080           0
    2209 CHA1 173  HYP  OE   OH1   -0.660000       15.9990           0
    2210 CHA1 173  HYP  HE   H      0.430000        1.0080           0
    2211 CHA1 173  HYP  C    C      0.510000       12.0110           0
    2212 CHA1 173  HYP  O    O     -0.510000       15.9990           0
    2213 CHA1 174  GLY  N    NH1   -0.470000       14.0070           0
    2214 CHA1 174  GLY  HN   H      0.310000        1.0080           0
    2215 CHA1 174  GLY  CA   CT2   -0.020000       12.0110           0
    2216 CHA1 174  GLY  HA1  HB2    0.090000        1.0080           0
    2217 CHA1 174  GLY  HA2  HB2    0.090000        1.0080           0
    2218 CHA1 174  GLY  C    C      0.510000       12.0110           0
    2219 CHA1 174  GLY  O    O     -0.510000       15.9990           0
    2220 CHA1 175  PRO  N    N     -0.290000       14.0070           0
    2221 CHA1 175  PRO  CD   CP3    0.000000       12.0110           0
    2222 CHA1 175  PRO  HD1  HA2    0.090000        1.0080           0
    2223 CHA1 175  PRO  HD2  HA2    0.090000        1.0080           0
    2224 CHA1 175  PRO  CA   CP1    0.020000       12.0110           0
    2225 CHA1 175  PRO  HA   HB1    0.090000        1.0080           0
    2226 CHA1 175  PRO  CB   CP2   -0.180000       12.0110           0
    2227 CHA1 175  PRO  HB1  HA2    0.090000        1.0080           0
    2228 CHA1 175  PRO  HB2  HA2    0.090000        1.0080           0
    2229 CHA1 175  PRO  CG   CP2   -0.180000       12.0110           0
    2230 CHA1 175  PRO  HG1  HA2    0.090000        1.0080           0
    2231 CHA1 175  PRO  HG2  HA2    0.090000        1.0080           0
    2232 CHA1 175  PRO  C    C      0.510000       12.0110           0
    2233 CHA1 175  PRO  O    O     -0.510000       15.9990           0
    2234 CHA1 176  THR  N    NH1   -0.470000       14.0070           0
    2235 CHA1 176  THR  HN   H      0.310000        1.0080           0
    2236 CHA1 176  THR  CA   CT1    0.070000       12.0110           0
    2237 CHA1 176  THR  HA   HB1    0.090000        1.0080           0
    2238 CHA1 176  THR  CB   CT1    0.140000       12.0110           0
    2239 CHA1 176  THR  HB   HA1    0.090000        1.0080           0
    2240 CHA1 176  THR  OG1  OH1   -0.660000       15.9990           0
    2241 CHA1 176  THR  HG1  H      0.430000        1.0080           0
    2242 CHA1 176  THR  CG2  CT3   -0.270000       12.0110           0
    2243 CHA1 176  THR  HG21 HA3    0.090000        1.0080           0
    2244 CHA1 176  THR  HG22 HA3    0.090000        1.0080           0
    2245 CHA1 176  THR  HG23 HA3    0.090000        1.0080           0
    2246 CHA1 176  THR  C    C      0.510000       12.0110           0
    2247 CHA1 176  THR  O    O     -0.510000       15.9990           0
    2248 CHA1 177  GLY  N    NH1   -0.470000       14.0070           0
    2249 CHA1 177  GLY  HN   H      0.310000        1.0080           0
    2250 CHA1 177  GLY  CA   CT2   -0.020000       12.0110           0
    2251 CHA1 177  GLY  HA1  HB2    0.090000        1.0080           0
    2252 CHA1 177  GLY  HA2  HB2    0.090000        1.0080           0
    2253 CHA1 177  GLY  C    C      0.510000       12.0110           0
    2254 CHA1 177  GLY  O    O     -0.510000       15.9990           0
    2255 CHA1 178  PRO  N    N     -0.290000       14.0070           0
    2256 CHA1 178  PRO  CD   CP3    0.000000       12.0110           0
    2257 CHA1 178  PRO  HD1  HA2    0.090000        1.0080           0
    2258 CHA1 178  PRO  HD2  HA2    0.090000        1.0080           0
    2259 CHA1 178  PRO  CA   CP1    0.020000       12.0110           0
    2260 CHA1 178  PRO  HA   HB1    0.090000        1.0080           0
    2261 CHA1 178  PRO  CB   CP2   -0.180000       12.0110           0
    2262 CHA1 178  PRO  HB1  HA2    0.090000        1.0080           0
    2263 CHA1 178  PRO  HB2  HA2    0.090000        1.0080           0
    2264 CHA1 178  PRO  CG   CP2   -0.180000       12.0110           0
    2265 CHA1 178  PRO  HG1  HA2    0.090000        1.0080           0
    2266 CHA1 178  PRO  HG2  HA2    0.090000        1.0080           0
    2267 CHA1 178  PRO  C    C      0.510000       12.0110           0
    2268 CHA1 178  PRO  O    O     -0.510000       15.9990           0
    2269 CHA1 179  ALA  N    NH1   -0.470000       14.0070           0
    2270 CHA1 179  ALA  HN   H      0.310000        1.0080           0
    2271 CHA1 179  ALA  CA   CT1    0.070000       12.0110           0
    2272 CHA1 179  ALA  HA   HB1    0.090000        1.0080           0
    2273 CHA1 179  ALA  CB   CT3   -0.270000       12.0110           0
    2274 CHA1 179  ALA  HB1  HA3    0.090000        1.0080           0
    2275 CHA1 179  ALA  HB2  HA3    0.090000        1.0080           0
    2276 CHA1 179  ALA  HB3  HA3    0.090000        1.0080           0
    2277 CHA1 179  ALA  C    C      0.510000       12.0110           0
    2278 CHA1 179  ALA  O    O     -0.510000       15.9990           0
    2279 CHA1 180  GLY  N    NH1   -0.470000       14.0070           0
    2280 CHA1 180  GLY  HN   H      0.310000        1.0080           0
    2281 CHA1 180  GLY  CA   CT2   -0.020000       12.0110           0
    2282 CHA1 180  GLY  HA1  HB2    0.090000        1.0080           0
    2283 CHA1 180  GLY  HA2  HB2    0.090000        1.0080           0
    2284 CHA1 180  GLY  C    C      0.510000       12.0110           0
    2285 CHA1 180  GLY  O    O     -0.510000       15.9990           0
    2286 CHA1 181  PRO  N    N     -0.290000       14.0070           0
    2287 CHA1 181  PRO  CD   CP3    0.000000       12.0110           0
    2288 CHA1 181  PRO  HD1  HA2    0.090000        1.0080           0
    2289 CHA1 181  PRO  HD2  HA2    0.090000        1.0080           0
    2290 CHA1 181  PRO  CA   CP1    0.020000       12.0110           0
    2291 CHA1 181  PRO  HA   HB1    0.090000        1.0080           0
    2292 CHA1 181  PRO  CB   CP2   -0.180000       12.0110           0
    2293 CHA1 181  PRO  HB1  HA2    0.090000        1.0080           0
    2294 CHA1 181  PRO  HB2  HA2    0.090000        1.0080           0
    2295 CHA1 181  PRO  CG   CP2   -0.180000       12.0110           0
    2296 CHA1 181  PRO  HG1  HA2    0.090000        1.0080           0
    2297 CHA1 181  PRO  HG2  HA2    0.090000        1.0080           0
    2298 CHA1 181  PRO  C    C      0.510000       12.0110           0
    2299 CHA1 181  PRO  O    O     -0.510000       15.9990           0
    2300 CHA1 182  HYP  N    N     -0.290000       14.0070           0
    2301 CHA1 182  HYP  CD   CP3    0.000000       12.0110           0
    2302 CHA1 182  HYP  HD1  HA2    0.090000        1.0080           0
    2303 CHA1 182  HYP  HD2  HA2    0.090000        1.0080           0
    2304 CHA1 182  HYP  CA   CP1    0.020000       12.0110           0
    2305 CHA1 182  HYP  HA   HB1    0.090000        1.0080           0
    2306 CHA1 182  HYP  CB   CP2   -0.180000       12.0110           0
    2307 CHA1 182  HYP  HB1  HA2    0.090000        1.0080           0
    2308 CHA1 182  HYP  HB2  HA2    0.090000        1.0080           0
    2309 CHA1 182  HYP  CG   CP2    0.140000       12.0110           0
    2310 CHA1 182  HYP  HG   HA1    0.090000        1.0080           0
    2311 CHA1 182  HYP  OE   OH1   -0.660000       15.9990           0
    2312 CHA1 182  HYP  HE   H      0.430000        1.0080           0
    2313 CHA1 182  HYP  C    C      0.510000       12.0110           0
    2314 CHA1 182  HYP  O    O     -0.510000       15.9990           0
    2315 CHA1 183  GLY  N    NH1   -0.470000       14.0070           0
    2316 CHA1 183  GLY  HN   H      0.310000        1.0080           0
    2317 CHA1 183  GLY  CA   CT2   -0.020000       12.0110           0
    2318 CHA1 183  GLY  HA1  HB2    0.090000        1.0080           0
    2319 CHA1 183  GLY  HA2  HB2    0.090000        1.0080           0
    2320 CHA1 183  GLY  C    C      0.510000       12.0110           0
    2321 CHA1 183  GLY  O    O     -0.510000       15.9990           0
    2322 CHA1 184  PHE  N    NH1   -0.470000       14.0070           0
    2323 CHA1 184  PHE  HN   H      0.310000        1.0080           0
    2324 CHA1 184  PHE  CA   CT1    0.070000       12.0110           0
    2325 CHA1 184  PHE  HA   HB1    0.090000        1.0080           0
    2326 CHA1 184  PHE  CB   CT2   -0.180000       12.0110           0
    2327 CHA1 184  PHE  HB1  HA2    0.090000        1.0080           0
    2328 CHA1 184  PHE  HB2  HA2    0.090000        1.0080           0
    2329 CHA1 184  PHE  CG   CA     0.000000       12.0110           0
    2330 CHA1 184  PHE  CD1  CA    -0.115000       12.0110           0
    2331 CHA1 184  PHE  HD1  HP     0.115000        1.0080           0
    2332 CHA1 184  PHE  CE1  CA    -0.115000       12.0110           0
    2333 CHA1 184  PHE  HE1  HP     0.115000        1.0080           0
    2334 CHA1 184  PHE  CZ   CA    -0.115000       12.0110           0
    2335 CHA1 184  PHE  HZ   HP     0.115000        1.0080           0
    2336 CHA1 184  PHE  CD2  CA    -0.115000       12.0110           0
    2337 CHA1 184  PHE  HD2  HP     0.115000        1.0080           0
    2338 CHA1 184  PHE  CE2  CA    -0.115000       12.0110           0
    2339 CHA1 184  PHE  HE2  HP     0.115000        1.0080           0
    2340 CHA1 184  PHE  C    C      0.510000       12.0110           0
    2341 CHA1 184  PHE  O    O     -0.510000       15.9990           0
    2342 CHA1 185  HYP  N    N     -0.290000       14.0070           0
    2343 CHA1 185  HYP  CD   CP3    0.000000       12.0110           0
    2344 CHA1 185  HYP  HD1  HA2    0.090000        1.0080           0
    2345 CHA1 185  HYP  HD2  HA2    0.090000        1.0080           0
    2346 CHA1 185  HYP  CA   CP1    0.020000       12.0110           0
    2347 CHA1 185  HYP  HA   HB1    0.090000        1.0080           0
    2348 CHA1 185  HYP  CB   CP2   -0.180000       12.0110           0
    2349 CHA1 185  HYP  HB1  HA2    0.090000        1.0080           0
    2350 CHA1 185  HYP  HB2  HA2    0.090000        1.0080           0
    2351 CHA1 185  HYP  CG   CP2    0.140000       12.0110           0
    2352 CHA1 185  HYP  HG   HA1    0.090000        1.0080           0
    2353 CHA1 185  HYP  OE   OH1   -0.660000       15.9990           0
    2354 CHA1 185  HYP  HE   H      0.430000        1.0080           0
    2355 CHA1 185  HYP  C    C      0.510000       12.0110           0
    2356 CHA1 185  HYP  O    O     -0.510000       15.9990           0
    2357 CHA1 186  GLY  N    NH1   -0.470000       14.0070           0
    2358 CHA1 186  GLY  HN   H      0.310000        1.0080           0
    2359 CHA1 186  GLY  CA   CT2   -0.020000       12.0110           0
    2360 CHA1 186  GLY  HA1  HB2    0.090000        1.0080           0
    2361 CHA1 186  GLY  HA2  HB2    0.090000        1.0080           0
    2362 CHA1 186  GLY  C    C      0.510000       12.0110           0
    2363 CHA1 186  GLY  O    O     -0.510000       15.9990           0
    2364 CHA1 187  ALA  N    NH1   -0.470000       14.0070           0
    2365 CHA1 187  ALA  HN   H      0.310000        1.0080           0
    2366 CHA1 187  ALA  CA   CT1    0.070000       12.0110           0
    2367 CHA1 187  ALA  HA   HB1    0.090000        1.0080           0
    2368 CHA1 187  ALA  CB   CT3   -0.270000       12.0110           0
    2369 CHA1 187  ALA  HB1  HA3    0.090000        1.0080           0
    2370 CHA1 187  ALA  HB2  HA3    0.090000        1.0080           0
    2371 CHA1 187  ALA  HB3  HA3    0.090000        1.0080           0
    2372 CHA1 187  ALA  C    C      0.510000       12.0110           0
    2373 CHA1 187  ALA  O    O     -0.510000       15.9990           0
    2374 CHA1 188  VAL  N    NH1   -0.470000       14.0070           0
    2375 CHA1 188  VAL  HN   H      0.310000        1.0080           0
    2376 CHA1 188  VAL  CA   CT1    0.070000       12.0110           0
    2377 CHA1 188  VAL  HA   HB1    0.090000        1.0080           0
    2378 CHA1 188  VAL  CB   CT1   -0.090000       12.0110           0
    2379 CHA1 188  VAL  HB   HA1    0.090000        1.0080           0
    2380 CHA1 188  VAL  CG1  CT3   -0.270000       12.0110           0
    2381 CHA1 188  VAL  HG11 HA3    0.090000        1.0080           0
    2382 CHA1 188  VAL  HG12 HA3    0.090000        1.0080           0
    2383 CHA1 188  VAL  HG13 HA3    0.090000        1.0080           0
    2384 CHA1 188  VAL  CG2  CT3   -0.270000       12.0110           0
    2385 CHA1 188  VAL  HG21 HA3    0.090000        1.0080           0
    2386 CHA1 188  VAL  HG22 HA3    0.090000        1.0080           0
    2387 CHA1 188  VAL  HG23 HA3    0.090000        1.0080           0
    2388 CHA1 188  VAL  C    C      0.510000       12.0110           0
    2389 CHA1 188  VAL  O    O     -0.510000       15.9990           0
    2390 CHA1 189  GLY  N    NH1   -0.470000       14.0070           0
    2391 CHA1 189  GLY  HN   H      0.310000        1.0080           0
    2392 CHA1 189  GLY  CA   CT2   -0.020000       12.0110           0
    2393 CHA1 189  GLY  HA1  HB2    0.090000        1.0080           0
    2394 CHA1 189  GLY  HA2  HB2    0.090000        1.0080           0
    2395 CHA1 189  GLY  C    C      0.510000       12.0110           0
    2396 CHA1 189  GLY  O    O     -0.510000       15.9990           0
    2397 CHA1 190  ALA  N    NH1   -0.470000       14.0070           0
    2398 CHA1 190  ALA  HN   H      0.310000        1.0080           0
    2399 CHA1 190  ALA  CA   CT1    0.070000       12.0110           0
    2400 CHA1 190  ALA  HA   HB1    0.090000        1.0080           0
    2401 CHA1 190  ALA  CB   CT3   -0.270000       12.0110           0
    2402 CHA1 190  ALA  HB1  HA3    0.090000        1.0080           0
    2403 CHA1 190  ALA  HB2  HA3    0.090000        1.0080           0
    2404 CHA1 190  ALA  HB3  HA3    0.090000        1.0080           0
    2405 CHA1 190  ALA  C    C      0.510000       12.0110           0
    2406 CHA1 190  ALA  O    O     -0.510000       15.9990           0
    2407 CHA1 191  LYS  N    NH1   -0.470000       14.0070           0
    2408 CHA1 191  LYS  HN   H      0.310000        1.0080           0
    2409 CHA1 191  LYS  CA   CT1    0.070000       12.0110           0
    2410 CHA1 191  LYS  HA   HB1    0.090000        1.0080           0
    2411 CHA1 191  LYS  CB   CT2   -0.180000       12.0110           0
    2412 CHA1 191  LYS  HB1  HA2    0.090000        1.0080           0
    2413 CHA1 191  LYS  HB2  HA2    0.090000        1.0080           0
    2414 CHA1 191  LYS  CG   CT2   -0.180000       12.0110           0
    2415 CHA1 191  LYS  HG1  HA2    0.090000        1.0080           0
    2416 CHA1 191  LYS  HG2  HA2    0.090000        1.0080           0
    2417 CHA1 191  LYS  CD   CT2   -0.180000       12.0110           0
    2418 CHA1 191  LYS  HD1  HA2    0.090000        1.0080           0
    2419 CHA1 191  LYS  HD2  HA2    0.090000        1.0080           0
    2420 CHA1 191  LYS  CE   CT2    0.210000       12.0110           0
    2421 CHA1 191  LYS  HE1  HA2    0.050000        1.0080           0
    2422 CHA1 191  LYS  HE2  HA2    0.050000        1.0080           0
    2423 CHA1 191  LYS  NZ   NH3   -0.300000       14.0070           0
    2424 CHA1 191  LYS  HZ1  HC     0.330000        1.0080           0
    2425 CHA1 191  LYS  HZ2  HC     0.330000        1.0080           0
    2426 CHA1 191  LYS  HZ3  HC     0.330000        1.0080           0
    2427 CHA1 191  LYS  C    C      0.510000       12.0110           0
    2428 CHA1 191  LYS  O    O     -0.510000       15.9990           0
    2429 CHA1 192  GLY  N    NH1   -0.470000       14.0070           0
    2430 CHA1 192  GLY  HN   H      0.310000        1.0080           0
    2431 CHA1 192  GLY  CA   CT2   -0.020000       12.0110           0
    2432 CHA1 192  GLY  HA1  HB2    0.090000        1.0080           0
    2433 CHA1 192  GLY  HA2  HB2    0.090000        1.0080           0
    2434 CHA1 192  GLY  C    C      0.510000       12.0110           0
    2435 CHA1 192  GLY  O    O     -0.510000       15.9990           0
    2436 CHA1 193  GLU  N    NH1   -0.470000       14.0070           0
    2437 CHA1 193  GLU  HN   H      0.310000        1.0080           0
    2438 CHA1 193  GLU  CA   CT1    0.070000       12.0110           0
    2439 CHA1 193  GLU  HA   HB1    0.090000        1.0080           0
    2440 CHA1 193  GLU  CB   CT2A  -0.180000       12.0110           0
    2441 CHA1 193  GLU  HB1  HA2    0.090000        1.0080           0
    2442 CHA1 193  GLU  HB2  HA2    0.090000        1.0080           0
    2443 CHA1 193  GLU  CG   CT2   -0.280000       12.0110           0
    2444 CHA1 193  GLU  HG1  HA2    0.090000        1.0080           0
    2445 CHA1 193  GLU  HG2  HA2    0.090000        1.0080           0
    2446 CHA1 193  GLU  CD   CC     0.620000       12.0110           0
    2447 CHA1 193  GLU  OE1  OC    -0.760000       15.9990           0
    2448 CHA1 193  GLU  OE2  OC    -0.760000       15.9990           0
    2449 CHA1 193  GLU  C    C      0.510000       12.0110           0
    2450 CHA1 193  GLU  O    O     -0.510000       15.9990           0
    2451 CHA1 194  ALA  N    NH1   -0.470000       14.0070           0
    2452 CHA1 194  ALA  HN   H      0.310000        1.0080           0
    2453 CHA1 194  ALA  CA   CT1    0.070000       12.0110           0
    2454 CHA1 194  ALA  HA   HB1    0.090000        1.0080           0
    2455 CHA1 194  ALA  CB   CT3   -0.270000       12.0110           0
    2456 CHA1 194  ALA  HB1  HA3    0.090000        1.0080           0
    2457 CHA1 194  ALA  HB2  HA3    0.090000        1.0080           0
    2458 CHA1 194  ALA  HB3  HA3    0.090000        1.0080           0
    2459 CHA1 194  ALA  C    C      0.510000       12.0110           0
    2460 CHA1 194  ALA  O    O     -0.510000       15.9990           0
    2461 CHA1 195  GLY  N    NH1   -0.470000       14.0070           0
    2462 CHA1 195  GLY  HN   H      0.310000        1.0080           0
    2463 CHA1 195  GLY  CA   CT2   -0.020000       12.0110           0
    2464 CHA1 195  GLY  HA1  HB2    0.090000        1.0080           0
    2465 CHA1 195  GLY  HA2  HB2    0.090000        1.0080           0
    2466 CHA1 195  GLY  C    C      0.510000       12.0110           0
    2467 CHA1 195  GLY  O    O     -0.510000       15.9990           0
    2468 CHA1 196  PRO  N    N     -0.290000       14.0070           0
    2469 CHA1 196  PRO  CD   CP3    0.000000       12.0110           0
    2470 CHA1 196  PRO  HD1  HA2    0.090000        1.0080           0
    2471 CHA1 196  PRO  HD2  HA2    0.090000        1.0080           0
    2472 CHA1 196  PRO  CA   CP1    0.020000       12.0110           0
    2473 CHA1 196  PRO  HA   HB1    0.090000        1.0080           0
    2474 CHA1 196  PRO  CB   CP2   -0.180000       12.0110           0
    2475 CHA1 196  PRO  HB1  HA2    0.090000        1.0080           0
    2476 CHA1 196  PRO  HB2  HA2    0.090000        1.0080           0
    2477 CHA1 196  PRO  CG   CP2   -0.180000       12.0110           0
    2478 CHA1 196  PRO  HG1  HA2    0.090000        1.0080           0
    2479 CHA1 196  PRO  HG2  HA2    0.090000        1.0080           0
    2480 CHA1 196  PRO  C    C      0.510000       12.0110           0
    2481 CHA1 196  PRO  O    O     -0.510000       15.9990           0
    2482 CHA1 197  GLN  N    NH1   -0.470000       14.0070           0
    2483 CHA1 197  GLN  HN   H      0.310000        1.0080           0
    2484 CHA1 197  GLN  CA   CT1    0.070000       12.0110           0
    2485 CHA1 197  GLN  HA   HB1    0.090000        1.0080           0
    2486 CHA1 197  GLN  CB   CT2   -0.180000       12.0110           0
    2487 CHA1 197  GLN  HB1  HA2    0.090000        1.0080           0
    2488 CHA1 197  GLN  HB2  HA2    0.090000        1.0080           0
    2489 CHA1 197  GLN  CG   CT2   -0.180000       12.0110           0
    2490 CHA1 197  GLN  HG1  HA2    0.090000        1.0080           0
    2491 CHA1 197  GLN  HG2  HA2    0.090000        1.0080           0
    2492 CHA1 197  GLN  CD   CC     0.550000       12.0110           0
    2493 CHA1 197  GLN  OE1  O     -0.550000       15.9990           0
    2494 CHA1 197  GLN  NE2  NH2   -0.620000       14.0070           0
    2495 CHA1 197  GLN  HE21 H      0.320000        1.0080           0
    2496 CHA1 197  GLN  HE22 H      0.300000        1.0080           0
    2497 CHA1 197  GLN  C    C      0.510000       12.0110           0
    2498 CHA1 197  GLN  O    O     -0.510000       15.9990           0
    2499 CHA1 198  GLY  N    NH1   -0.470000       14.0070           0
    2500 CHA1 198  GLY  HN   H      0.310000        1.0080           0
    2501 CHA1 198  GLY  CA   CT2   -0.020000       12.0110           0
    2502 CHA1 198  GLY  HA1  HB2    0.090000        1.0080           0
    2503 CHA1 198  GLY  HA2  HB2    0.090000        1.0080           0
    2504 CHA1 198  GLY  C    C      0.510000       12.0110           0
    2505 CHA1 198  GLY  O    O     -0.510000       15.9990           0
    2506 CHA1 199  PRO  N    N     -0.290000       14.0070           0
    2507 CHA1 199  PRO  CD   CP3    0.000000       12.0110           0
    2508 CHA1 199  PRO  HD1  HA2    0.090000        1.0080           0
    2509 CHA1 199  PRO  HD2  HA2    0.090000        1.0080           0
    2510 CHA1 199  PRO  CA   CP1    0.020000       12.0110           0
    2511 CHA1 199  PRO  HA   HB1    0.090000        1.0080           0
    2512 CHA1 199  PRO  CB   CP2   -0.180000       12.0110           0
    2513 CHA1 199  PRO  HB1  HA2    0.090000        1.0080           0
    2514 CHA1 199  PRO  HB2  HA2    0.090000        1.0080           0
    2515 CHA1 199  PRO  CG   CP2   -0.180000       12.0110           0
    2516 CHA1 199  PRO  HG1  HA2    0.090000        1.0080           0
    2517 CHA1 199  PRO  HG2  HA2    0.090000        1.0080           0
    2518 CHA1 199  PRO  C    C      0.510000       12.0110           0
    2519 CHA1 199  PRO  O    O     -0.510000       15.9990           0
    2520 CHA1 200  ARG  N    NH1   -0.470000       14.0070           0
    2521 CHA1 200  ARG  HN   H      0.310000        1.0080           0
    2522 CHA1 200  ARG  CA   CT1    0.070000       12.0110           0
    2523 CHA1 200  ARG  HA   HB1    0.090000        1.0080           0
    2524 CHA1 200  ARG  CB   CT2   -0.180000       12.0110           0
    2525 CHA1 200  ARG  HB1  HA2    0.090000        1.0080           0
    2526 CHA1 200  ARG  HB2  HA2    0.090000        1.0080           0
    2527 CHA1 200  ARG  CG   CT2   -0.180000       12.0110           0
    2528 CHA1 200  ARG  HG1  HA2    0.090000        1.0080           0
    2529 CHA1 200  ARG  HG2  HA2    0.090000        1.0080           0
    2530 CHA1 200  ARG  CD   CT2    0.200000       12.0110           0
    2531 CHA1 200  ARG  HD1  HA2    0.090000        1.0080           0
    2532 CHA1 200  ARG  HD2  HA2    0.090000        1.0080           0
    2533 CHA1 200  ARG  NE   NC2   -0.700000       14.0070           0
    2534 CHA1 200  ARG  HE   HC     0.440000        1.0080           0
    2535 CHA1 200  ARG  CZ   C      0.640000       12.0110           0
    2536 CHA1 200  ARG  NH1  NC2   -0.800000       14.0070           0
    2537 CHA1 200  ARG  HH11 HC     0.460000        1.0080           0
    2538 CHA1 200  ARG  HH12 HC     0.460000        1.0080           0
    2539 CHA1 200  ARG  NH2  NC2   -0.800000       14.0070           0
    2540 CHA1 200  ARG  HH21 HC     0.460000        1.0080           0
    2541 CHA1 200  ARG  HH22 HC     0.460000        1.0080           0
    2542 CHA1 200  ARG  C    C      0.510000       12.0110           0
    2543 CHA1 200  ARG  O    O     -0.510000       15.9990           0
    2544 CHA1 201  GLY  N    NH1   -0.470000       14.0070           0
    2545 CHA1 201  GLY  HN   H      0.310000        1.0080           0
    2546 CHA1 201  GLY  CA   CT2   -0.020000       12.0110           0
    2547 CHA1 201  GLY  HA1  HB2    0.090000        1.0080           0
    2548 CHA1 201  GLY  HA2  HB2    0.090000        1.0080           0
    2549 CHA1 201  GLY  C    C      0.510000       12.0110           0
    2550 CHA1 201  GLY  O    O     -0.510000       15.9990           0
    2551 CHA1 202  SER  N    NH1   -0.470000       14.0070           0
    2552 CHA1 202  SER  HN   H      0.310000        1.0080           0
    2553 CHA1 202  SER  CA   CT1    0.070000       12.0110           0
    2554 CHA1 202  SER  HA   HB1    0.090000        1.0080           0
    2555 CHA1 202  SER  CB   CT2    0.050000       12.0110           0
    2556 CHA1 202  SER  HB1  HA2    0.090000        1.0080           0
    2557 CHA1 202  SER  HB2  HA2    0.090000        1.0080           0
    2558 CHA1 202  SER  OG   OH1   -0.660000       15.9990           0
    2559 CHA1 202  SER  HG1  H      0.430000        1.0080           0
    2560 CHA1 202  SER  C    C      0.510000       12.0110           0
    2561 CHA1 202  SER  O    O     -0.510000       15.9990           0
    2562 CHA1 203  GLU  N    NH1   -0.470000       14.0070           0
    2563 CHA1 203  GLU  HN   H      0.310000        1.0080           0
    2564 CHA1 203  GLU  CA   CT1    0.070000       12.0110           0
    2565 CHA1 203  GLU  HA   HB1    0.090000        1.0080           0
    2566 CHA1 203  GLU  CB   CT2A  -0.180000       12.0110           0
    2567 CHA1 203  GLU  HB1  HA2    0.090000        1.0080           0
    2568 CHA1 203  GLU  HB2  HA2    0.090000        1.0080           0
    2569 CHA1 203  GLU  CG   CT2   -0.280000       12.0110           0
    2570 CHA1 203  GLU  HG1  HA2    0.090000        1.0080           0
    2571 CHA1 203  GLU  HG2  HA2    0.090000        1.0080           0
    2572 CHA1 203  GLU  CD   CC     0.620000       12.0110           0
    2573 CHA1 203  GLU  OE1  OC    -0.760000       15.9990           0
    2574 CHA1 203  GLU  OE2  OC    -0.760000       15.9990           0
    2575 CHA1 203  GLU  C    C      0.510000       12.0110           0
    2576 CHA1 203  GLU  O    O     -0.510000       15.9990           0
    2577 CHA1 204  GLY  N    NH1   -0.470000       14.0070           0
    2578 CHA1 204  GLY  HN   H      0.310000        1.0080           0
    2579 CHA1 204  GLY  CA   CT2   -0.020000       12.0110           0
    2580 CHA1 204  GLY  HA1  HB2    0.090000        1.0080           0
    2581 CHA1 204  GLY  HA2  HB2    0.090000        1.0080           0
    2582 CHA1 204  GLY  C    C      0.510000       12.0110           0
    2583 CHA1 204  GLY  O    O     -0.510000       15.9990           0
    2584 CHA1 205  PRO  N    N     -0.290000       14.0070           0
    2585 CHA1 205  PRO  CD   CP3    0.000000       12.0110           0
    2586 CHA1 205  PRO  HD1  HA2    0.090000        1.0080           0
    2587 CHA1 205  PRO  HD2  HA2    0.090000        1.0080           0
    2588 CHA1 205  PRO  CA   CP1    0.020000       12.0110           0
    2589 CHA1 205  PRO  HA   HB1    0.090000        1.0080           0
    2590 CHA1 205  PRO  CB   CP2   -0.180000       12.0110           0
    2591 CHA1 205  PRO  HB1  HA2    0.090000        1.0080           0
    2592 CHA1 205  PRO  HB2  HA2    0.090000        1.0080           0
    2593 CHA1 205  PRO  CG   CP2   -0.180000       12.0110           0
    2594 CHA1 205  PRO  HG1  HA2    0.090000        1.0080           0
    2595 CHA1 205  PRO  HG2  HA2    0.090000        1.0080           0
    2596 CHA1 205  PRO  C    C      0.510000       12.0110           0
    2597 CHA1 205  PRO  O    O     -0.510000       15.9990           0
    2598 CHA1 206  GLN  N    NH1   -0.470000       14.0070           0
    2599 CHA1 206  GLN  HN   H      0.310000        1.0080           0
    2600 CHA1 206  GLN  CA   CT1    0.070000       12.0110           0
    2601 CHA1 206  GLN  HA   HB1    0.090000        1.0080           0
    2602 CHA1 206  GLN  CB   CT2   -0.180000       12.0110           0
    2603 CHA1 206  GLN  HB1  HA2    0.090000        1.0080           0
    2604 CHA1 206  GLN  HB2  HA2    0.090000        1.0080           0
    2605 CHA1 206  GLN  CG   CT2   -0.180000       12.0110           0
    2606 CHA1 206  GLN  HG1  HA2    0.090000        1.0080           0
    2607 CHA1 206  GLN  HG2  HA2    0.090000        1.0080           0
    2608 CHA1 206  GLN  CD   CC     0.550000       12.0110           0
    2609 CHA1 206  GLN  OE1  O     -0.550000       15.9990           0
    2610 CHA1 206  GLN  NE2  NH2   -0.620000       14.0070           0
    2611 CHA1 206  GLN  HE21 H      0.320000        1.0080           0
    2612 CHA1 206  GLN  HE22 H      0.300000        1.0080           0
    2613 CHA1 206  GLN  C    C      0.510000       12.0110           0
    2614 CHA1 206  GLN  O    O     -0.510000       15.9990           0
    2615 CHA1 207  GLY  N    NH1   -0.470000       14.0070           0
    2616 CHA1 207  GLY  HN   H      0.310000        1.0080           0
    2617 CHA1 207  GLY  CA   CT2   -0.020000       12.0110           0
    2618 CHA1 207  GLY  HA1  HB2    0.090000        1.0080           0
    2619 CHA1 207  GLY  HA2  HB2    0.090000        1.0080           0
    2620 CHA1 207  GLY  C    C      0.510000       12.0110           0
    2621 CHA1 207  GLY  O    O     -0.510000       15.9990           0
    2622 CHA1 208  VAL  N    NH1   -0.470000       14.0070           0
    2623 CHA1 208  VAL  HN   H      0.310000        1.0080           0
    2624 CHA1 208  VAL  CA   CT1    0.070000       12.0110           0
    2625 CHA1 208  VAL  HA   HB1    0.090000        1.0080           0
    2626 CHA1 208  VAL  CB   CT1   -0.090000       12.0110           0
    2627 CHA1 208  VAL  HB   HA1    0.090000        1.0080           0
    2628 CHA1 208  VAL  CG1  CT3   -0.270000       12.0110           0
    2629 CHA1 208  VAL  HG11 HA3    0.090000        1.0080           0
    2630 CHA1 208  VAL  HG12 HA3    0.090000        1.0080           0
    2631 CHA1 208  VAL  HG13 HA3    0.090000        1.0080           0
    2632 CHA1 208  VAL  CG2  CT3   -0.270000       12.0110           0
    2633 CHA1 208  VAL  HG21 HA3    0.090000        1.0080           0
    2634 CHA1 208  VAL  HG22 HA3    0.090000        1.0080           0
    2635 CHA1 208  VAL  HG23 HA3    0.090000        1.0080           0
    2636 CHA1 208  VAL  C    C      0.510000       12.0110           0
    2637 CHA1 208  VAL  O    O     -0.510000       15.9990           0
    2638 CHA1 209  ARG  N    NH1   -0.470000       14.0070           0
    2639 CHA1 209  ARG  HN   H      0.310000        1.0080           0
    2640 CHA1 209  ARG  CA   CT1    0.070000       12.0110           0
    2641 CHA1 209  ARG  HA   HB1    0.090000        1.0080           0
    2642 CHA1 209  ARG  CB   CT2   -0.180000       12.0110           0
    2643 CHA1 209  ARG  HB1  HA2    0.090000        1.0080           0
    2644 CHA1 209  ARG  HB2  HA2    0.090000        1.0080           0
    2645 CHA1 209  ARG  CG   CT2   -0.180000       12.0110           0
    2646 CHA1 209  ARG  HG1  HA2    0.090000        1.0080           0
    2647 CHA1 209  ARG  HG2  HA2    0.090000        1.0080           0
    2648 CHA1 209  ARG  CD   CT2    0.200000       12.0110           0
    2649 CHA1 209  ARG  HD1  HA2    0.090000        1.0080           0
    2650 CHA1 209  ARG  HD2  HA2    0.090000        1.0080           0
    2651 CHA1 209  ARG  NE   NC2   -0.700000       14.0070           0
    2652 CHA1 209  ARG  HE   HC     0.440000        1.0080           0
    2653 CHA1 209  ARG  CZ   C      0.640000       12.0110           0
    2654 CHA1 209  ARG  NH1  NC2   -0.800000       14.0070           0
    2655 CHA1 209  ARG  HH11 HC     0.460000        1.0080           0
    2656 CHA1 209  ARG  HH12 HC     0.460000        1.0080           0
    2657 CHA1 209  ARG  NH2  NC2   -0.800000       14.0070           0
    2658 CHA1 209  ARG  HH21 HC     0.460000        1.0080           0
    2659 CHA1 209  ARG  HH22 HC     0.460000        1.0080           0
    2660 CHA1 209  ARG  C    C      0.510000       12.0110           0
    2661 CHA1 209  ARG  O    O     -0.510000       15.9990           0
    2662 CHA1 210  GLY  N    NH1   -0.470000       14.0070           0
    2663 CHA1 210  GLY  HN   H      0.310000        1.0080           0
    2664 CHA1 210  GLY  CA   CT2   -0.020000       12.0110           0
    2665 CHA1 210  GLY  HA1  HB2    0.090000        1.0080           0
    2666 CHA1 210  GLY  HA2  HB2    0.090000        1.0080           0
    2667 CHA1 210  GLY  C    C      0.510000       12.0110           0
    2668 CHA1 210  GLY  O    O     -0.510000       15.9990           0
    2669 CHA1 211  GLU  N    NH1   -0.470000       14.0070           0
    2670 CHA1 211  GLU  HN   H      0.310000        1.0080           0
    2671 CHA1 211  GLU  CA   CT1    0.070000       12.0110           0
    2672 CHA1 211  GLU  HA   HB1    0.090000        1.0080           0
    2673 CHA1 211  GLU  CB   CT2A  -0.180000       12.0110           0
    2674 CHA1 211  GLU  HB1  HA2    0.090000        1.0080           0
    2675 CHA1 211  GLU  HB2  HA2    0.090000        1.0080           0
    2676 CHA1 211  GLU  CG   CT2   -0.280000       12.0110           0
    2677 CHA1 211  GLU  HG1  HA2    0.090000        1.0080           0
    2678 CHA1 211  GLU  HG2  HA2    0.090000        1.0080           0
    2679 CHA1 211  GLU  CD   CC     0.620000       12.0110           0
    2680 CHA1 211  GLU  OE1  OC    -0.760000       15.9990           0
    2681 CHA1 211  GLU  OE2  OC    -0.760000       15.9990           0
    2682 CHA1 211  GLU  C    C      0.510000       12.0110           0
    2683 CHA1 211  GLU  O    O     -0.510000       15.9990           0
    2684 CHA1 212  HYP  N    N     -0.290000       14.0070           0
    2685 CHA1 212  HYP  CD   CP3    0.000000       12.0110           0
    2686 CHA1 212  HYP  HD1  HA2    0.090000        1.0080           0
    2687 CHA1 212  HYP  HD2  HA2    0.090000        1.0080           0
    2688 CHA1 212  HYP  CA   CP1    0.020000       12.0110           0
    2689 CHA1 212  HYP  HA   HB1    0.090000        1.0080           0
    2690 CHA1 212  HYP  CB   CP2   -0.180000       12.0110           0
    2691 CHA1 212  HYP  HB1  HA2    0.090000        1.0080           0
    2692 CHA1 212  HYP  HB2  HA2    0.090000        1.0080           0
    2693 CHA1 212  HYP  CG   CP2    0.140000       12.0110           0
    2694 CHA1 212  HYP  HG   HA1    0.090000        1.0080           0
    2695 CHA1 212  HYP  OE   OH1   -0.660000       15.9990           0
    2696 CHA1 212  HYP  HE   H      0.430000        1.0080           0
    2697 CHA1 212  HYP  C    C      0.510000       12.0110           0
    2698 CHA1 212  HYP  O    O     -0.510000       15.9990           0
    2699 CHA1 213  GLY  N    NH1   -0.470000       14.0070           0
    2700 CHA1 213  GLY  HN   H      0.310000        1.0080           0
    2701 CHA1 213  GLY  CA   CT2   -0.020000       12.0110           0
    2702 CHA1 213  GLY  HA1  HB2    0.090000        1.0080           0
    2703 CHA1 213  GLY  HA2  HB2    0.090000        1.0080           0
    2704 CHA1 213  GLY  C    C      0.510000       12.0110           0
    2705 CHA1 213  GLY  O    O     -0.510000       15.9990           0
    2706 CHA1 214  PRO  N    N     -0.290000       14.0070           0
    2707 CHA1 214  PRO  CD   CP3    0.000000       12.0110           0
    2708 CHA1 214  PRO  HD1  HA2    0.090000        1.0080           0
    2709 CHA1 214  PRO  HD2  HA2    0.090000        1.0080           0
    2710 CHA1 214  PRO  CA   CP1    0.020000       12.0110           0
    2711 CHA1 214  PRO  HA   HB1    0.090000        1.0080           0
    2712 CHA1 214  PRO  CB   CP2   -0.180000       12.0110           0
    2713 CHA1 214  PRO  HB1  HA2    0.090000        1.0080           0
    2714 CHA1 214  PRO  HB2  HA2    0.090000        1.0080           0
    2715 CHA1 214  PRO  CG   CP2   -0.180000       12.0110           0
    2716 CHA1 214  PRO  HG1  HA2    0.090000        1.0080           0
    2717 CHA1 214  PRO  HG2  HA2    0.090000        1.0080           0
    2718 CHA1 214  PRO  C    C      0.510000       12.0110           0
    2719 CHA1 214  PRO  O    O     -0.510000       15.9990           0
    2720 CHA1 215  HYP  N    N     -0.290000       14.0070           0
    2721 CHA1 215  HYP  CD   CP3    0.000000       12.0110           0
    2722 CHA1 215  HYP  HD1  HA2    0.090000        1.0080           0
    2723 CHA1 215  HYP  HD2  HA2    0.090000        1.0080           0
    2724 CHA1 215  HYP  CA   CP1    0.020000       12.0110           0
    2725 CHA1 215  HYP  HA   HB1    0.090000        1.0080           0
    2726 CHA1 215  HYP  CB   CP2   -0.180000       12.0110           0
    2727 CHA1 215  HYP  HB1  HA2    0.090000        1.0080           0
    2728 CHA1 215  HYP  HB2  HA2    0.090000        1.0080           0
    2729 CHA1 215  HYP  CG   CP2    0.140000       12.0110           0
    2730 CHA1 215  HYP  HG   HA1    0.090000        1.0080           0
    2731 CHA1 215  HYP  OE   OH1   -0.660000       15.9990           0
    2732 CHA1 215  HYP  HE   H      0.430000        1.0080           0
    2733 CHA1 215  HYP  C    C      0.510000       12.0110           0
    2734 CHA1 215  HYP  O    O     -0.510000       15.9990           0
    2735 CHA1 216  GLY  N    NH1   -0.470000       14.0070           0
    2736 CHA1 216  GLY  HN   H      0.310000        1.0080           0
    2737 CHA1 216  GLY  CA   CT2   -0.020000       12.0110           0
    2738 CHA1 216  GLY  HA1  HB2    0.090000        1.0080           0
    2739 CHA1 216  GLY  HA2  HB2    0.090000        1.0080           0
    2740 CHA1 216  GLY  C    C      0.510000       12.0110           0
    2741 CHA1 216  GLY  O    O     -0.510000       15.9990           0
    2742 CHA1 217  PRO  N    N     -0.290000       14.0070           0
    2743 CHA1 217  PRO  CD   CP3    0.000000       12.0110           0
    2744 CHA1 217  PRO  HD1  HA2    0.090000        1.0080           0
    2745 CHA1 217  PRO  HD2  HA2    0.090000        1.0080           0
    2746 CHA1 217  PRO  CA   CP1    0.020000       12.0110           0
    2747 CHA1 217  PRO  HA   HB1    0.090000        1.0080           0
    2748 CHA1 217  PRO  CB   CP2   -0.180000       12.0110           0
    2749 CHA1 217  PRO  HB1  HA2    0.090000        1.0080           0
    2750 CHA1 217  PRO  HB2  HA2    0.090000        1.0080           0
    2751 CHA1 217  PRO  CG   CP2   -0.180000       12.0110           0
    2752 CHA1 217  PRO  HG1  HA2    0.090000        1.0080           0
    2753 CHA1 217  PRO  HG2  HA2    0.090000        1.0080           0
    2754 CHA1 217  PRO  C    C      0.510000       12.0110           0
    2755 CHA1 217  PRO  O    O     -0.510000       15.9990           0
    2756 CHA1 218  ALA  N    NH1   -0.470000       14.0070           0
    2757 CHA1 218  ALA  HN   H      0.310000        1.0080           0
    2758 CHA1 218  ALA  CA   CT1    0.070000       12.0110           0
    2759 CHA1 218  ALA  HA   HB1    0.090000        1.0080           0
    2760 CHA1 218  ALA  CB   CT3   -0.270000       12.0110           0
    2761 CHA1 218  ALA  HB1  HA3    0.090000        1.0080           0
    2762 CHA1 218  ALA  HB2  HA3    0.090000        1.0080           0
    2763 CHA1 218  ALA  HB3  HA3    0.090000        1.0080           0
    2764 CHA1 218  ALA  C    C      0.510000       12.0110           0
    2765 CHA1 218  ALA  O    O     -0.510000       15.9990           0
    2766 CHA1 219  GLY  N    NH1   -0.470000       14.0070           0
    2767 CHA1 219  GLY  HN   H      0.310000        1.0080           0
    2768 CHA1 219  GLY  CA   CT2   -0.020000       12.0110           0
    2769 CHA1 219  GLY  HA1  HB2    0.090000        1.0080           0
    2770 CHA1 219  GLY  HA2  HB2    0.090000        1.0080           0
    2771 CHA1 219  GLY  C    C      0.510000       12.0110           0
    2772 CHA1 219  GLY  O    O     -0.510000       15.9990           0
    2773 CHA1 220  ALA  N    NH1   -0.470000       14.0070           0
    2774 CHA1 220  ALA  HN   H      0.310000        1.0080           0
    2775 CHA1 220  ALA  CA   CT1    0.070000       12.0110           0
    2776 CHA1 220  ALA  HA   HB1    0.090000        1.0080           0
    2777 CHA1 220  ALA  CB   CT3   -0.270000       12.0110           0
    2778 CHA1 220  ALA  HB1  HA3    0.090000        1.0080           0
    2779 CHA1 220  ALA  HB2  HA3    0.090000        1.0080           0
    2780 CHA1 220  ALA  HB3  HA3    0.090000        1.0080           0
    2781 CHA1 220  ALA  C    C      0.510000       12.0110           0
    2782 CHA1 220  ALA  O    O     -0.510000       15.9990           0
    2783 CHA1 221  ALA  N    NH1   -0.470000       14.0070           0
    2784 CHA1 221  ALA  HN   H      0.310000        1.0080           0
    2785 CHA1 221  ALA  CA   CT1    0.070000       12.0110           0
    2786 CHA1 221  ALA  HA   HB1    0.090000        1.0080           0
    2787 CHA1 221  ALA  CB   CT3   -0.270000       12.0110           0
    2788 CHA1 221  ALA  HB1  HA3    0.090000        1.0080           0
    2789 CHA1 221  ALA  HB2  HA3    0.090000        1.0080           0
    2790 CHA1 221  ALA  HB3  HA3    0.090000        1.0080           0
    2791 CHA1 221  ALA  C    C      0.510000       12.0110           0
    2792 CHA1 221  ALA  O    O     -0.510000       15.9990           0
    2793 CHA1 222  GLY  N    NH1   -0.470000       14.0070           0
    2794 CHA1 222  GLY  HN   H      0.310000        1.0080           0
    2795 CHA1 222  GLY  CA   CT2   -0.020000       12.0110           0
    2796 CHA1 222  GLY  HA1  HB2    0.090000        1.0080           0
    2797 CHA1 222  GLY  HA2  HB2    0.090000        1.0080           0
    2798 CHA1 222  GLY  C    C      0.510000       12.0110           0
    2799 CHA1 222  GLY  O    O     -0.510000       15.9990           0
    2800 CHA1 223  PRO  N    N     -0.290000       14.0070           0
    2801 CHA1 223  PRO  CD   CP3    0.000000       12.0110           0
    2802 CHA1 223  PRO  HD1  HA2    0.090000        1.0080           0
    2803 CHA1 223  PRO  HD2  HA2    0.090000        1.0080           0
    2804 CHA1 223  PRO  CA   CP1    0.020000       12.0110           0
    2805 CHA1 223  PRO  HA   HB1    0.090000        1.0080           0
    2806 CHA1 223  PRO  CB   CP2   -0.180000       12.0110           0
    2807 CHA1 223  PRO  HB1  HA2    0.090000        1.0080           0
    2808 CHA1 223  PRO  HB2  HA2    0.090000        1.0080           0
    2809 CHA1 223  PRO  CG   CP2   -0.180000       12.0110           0
    2810 CHA1 223  PRO  HG1  HA2    0.090000        1.0080           0
    2811 CHA1 223  PRO  HG2  HA2    0.090000        1.0080           0
    2812 CHA1 223  PRO  C    C      0.510000       12.0110           0
    2813 CHA1 223  PRO  O    O     -0.510000       15.9990           0
    2814 CHA1 224  ALA  N    NH1   -0.470000       14.0070           0
    2815 CHA1 224  ALA  HN   H      0.310000        1.0080           0
    2816 CHA1 224  ALA  CA   CT1    0.070000       12.0110           0
    2817 CHA1 224  ALA  HA   HB1    0.090000        1.0080           0
    2818 CHA1 224  ALA  CB   CT3   -0.270000       12.0110           0
    2819 CHA1 224  ALA  HB1  HA3    0.090000        1.0080           0
    2820 CHA1 224  ALA  HB2  HA3    0.090000        1.0080           0
    2821 CHA1 224  ALA  HB3  HA3    0.090000        1.0080           0
    2822 CHA1 224  ALA  C    C      0.510000       12.0110           0
    2823 CHA1 224  ALA  O    O     -0.510000       15.9990           0
    2824 CHA1 225  GLY  N    NH1   -0.470000       14.0070           0
    2825 CHA1 225  GLY  HN   H      0.310000        1.0080           0
    2826 CHA1 225  GLY  CA   CT2   -0.020000       12.0110           0
    2827 CHA1 225  GLY  HA1  HB2    0.090000        1.0080           0
    2828 CHA1 225  GLY  HA2  HB2    0.090000        1.0080           0
    2829 CHA1 225  GLY  C    C      0.510000       12.0110           0
    2830 CHA1 225  GLY  O    O     -0.510000       15.9990           0
    2831 CHA1 226  ASN  N    NH1   -0.470000       14.0070           0
    2832 CHA1 226  ASN  HN   H      0.310000        1.0080           0
    2833 CHA1 226  ASN  CA   CT1    0.070000       12.0110           0
    2834 CHA1 226  ASN  HA   HB1    0.090000        1.0080           0
    2835 CHA1 226  ASN  CB   CT2   -0.180000       12.0110           0
    2836 CHA1 226  ASN  HB1  HA2    0.090000        1.0080           0
    2837 CHA1 226  ASN  HB2  HA2    0.090000        1.0080           0
    2838 CHA1 226  ASN  CG   CC     0.550000       12.0110           0
    2839 CHA1 226  ASN  OD1  O     -0.550000       15.9990           0
    2840 CHA1 226  ASN  ND2  NH2   -0.620000       14.0070           0
    2841 CHA1 226  ASN  HD21 H      0.320000        1.0080           0
    2842 CHA1 226  ASN  HD22 H      0.300000        1.0080           0
    2843 CHA1 226  ASN  C    C      0.510000       12.0110           0
    2844 CHA1 226  ASN  O    O     -0.510000       15.9990           0
    2845 CHA1 227  HYP  N    N     -0.290000       14.0070           0
    2846 CHA1 227  HYP  CD   CP3    0.000000       12.0110           0
    2847 CHA1 227  HYP  HD1  HA2    0.090000        1.0080           0
    2848 CHA1 227  HYP  HD2  HA2    0.090000        1.0080           0
    2849 CHA1 227  HYP  CA   CP1    0.020000       12.0110           0
    2850 CHA1 227  HYP  HA   HB1    0.090000        1.0080           0
    2851 CHA1 227  HYP  CB   CP2   -0.180000       12.0110           0
    2852 CHA1 227  HYP  HB1  HA2    0.090000        1.0080           0
    2853 CHA1 227  HYP  HB2  HA2    0.090000        1.0080           0
    2854 CHA1 227  HYP  CG   CP2    0.140000       12.0110           0
    2855 CHA1 227  HYP  HG   HA1    0.090000        1.0080           0
    2856 CHA1 227  HYP  OE   OH1   -0.660000       15.9990           0
    2857 CHA1 227  HYP  HE   H      0.430000        1.0080           0
    2858 CHA1 227  HYP  C    C      0.510000       12.0110           0
    2859 CHA1 227  HYP  O    O     -0.510000       15.9990           0
    2860 CHA1 228  GLY  N    NH1   -0.470000       14.0070           0
    2861 CHA1 228  GLY  HN   H      0.310000        1.0080           0
    2862 CHA1 228  GLY  CA   CT2   -0.020000       12.0110           0
    2863 CHA1 228  GLY  HA1  HB2    0.090000        1.0080           0
    2864 CHA1 228  GLY  HA2  HB2    0.090000        1.0080           0
    2865 CHA1 228  GLY  C    C      0.510000       12.0110           0
    2866 CHA1 228  GLY  O    O     -0.510000       15.9990           0
    2867 CHA1 229  ALA  N    NH1   -0.470000       14.0070           0
    2868 CHA1 229  ALA  HN   H      0.310000        1.0080           0
    2869 CHA1 229  ALA  CA   CT1    0.070000       12.0110           0
    2870 CHA1 229  ALA  HA   HB1    0.090000        1.0080           0
    2871 CHA1 229  ALA  CB   CT3   -0.270000       12.0110           0
    2872 CHA1 229  ALA  HB1  HA3    0.090000        1.0080           0
    2873 CHA1 229  ALA  HB2  HA3    0.090000        1.0080           0
    2874 CHA1 229  ALA  HB3  HA3    0.090000        1.0080           0
    2875 CHA1 229  ALA  C    C      0.510000       12.0110           0
    2876 CHA1 229  ALA  O    O     -0.510000       15.9990           0
    2877 CHA1 230  ASP  N    NH1   -0.470000       14.0070           0
    2878 CHA1 230  ASP  HN   H      0.310000        1.0080           0
    2879 CHA1 230  ASP  CA   CT1    0.070000       12.0110           0
    2880 CHA1 230  ASP  HA   HB1    0.090000        1.0080           0
    2881 CHA1 230  ASP  CB   CT2A  -0.280000       12.0110           0
    2882 CHA1 230  ASP  HB1  HA2    0.090000        1.0080           0
    2883 CHA1 230  ASP  HB2  HA2    0.090000        1.0080           0
    2884 CHA1 230  ASP  CG   CC     0.620000       12.0110           0
    2885 CHA1 230  ASP  OD1  OC    -0.760000       15.9990           0
    2886 CHA1 230  ASP  OD2  OC    -0.760000       15.9990           0
    2887 CHA1 230  ASP  C    C      0.510000       12.0110           0
    2888 CHA1 230  ASP  O    O     -0.510000       15.9990           0
    2889 CHA1 231  GLY  N    NH1   -0.470000       14.0070           0
    2890 CHA1 231  GLY  HN   H      0.310000        1.0080           0
    2891 CHA1 231  GLY  CA   CT2   -0.020000       12.0110           0
    2892 CHA1 231  GLY  HA1  HB2    0.090000        1.0080           0
    2893 CHA1 231  GLY  HA2  HB2    0.090000        1.0080           0
    2894 CHA1 231  GLY  C    C      0.510000       12.0110           0
    2895 CHA1 231  GLY  O    O     -0.510000       15.9990           0
    2896 CHA1 232  GLN  N    NH1   -0.470000       14.0070           0
    2897 CHA1 232  GLN  HN   H      0.310000        1.0080           0
    2898 CHA1 232  GLN  CA   CT1    0.070000       12.0110           0
    2899 CHA1 232  GLN  HA   HB1    0.090000        1.0080           0
    2900 CHA1 232  GLN  CB   CT2   -0.180000       12.0110           0
    2901 CHA1 232  GLN  HB1  HA2    0.090000        1.0080           0
    2902 CHA1 232  GLN  HB2  HA2    0.090000        1.0080           0
    2903 CHA1 232  GLN  CG   CT2   -0.180000       12.0110           0
    2904 CHA1 232  GLN  HG1  HA2    0.090000        1.0080           0
    2905 CHA1 232  GLN  HG2  HA2    0.090000        1.0080           0
    2906 CHA1 232  GLN  CD   CC     0.550000       12.0110           0
    2907 CHA1 232  GLN  OE1  O     -0.550000       15.9990           0
    2908 CHA1 232  GLN  NE2  NH2   -0.620000       14.0070           0
    2909 CHA1 232  GLN  HE21 H      0.320000        1.0080           0
    2910 CHA1 232  GLN  HE22 H      0.300000        1.0080           0
    2911 CHA1 232  GLN  C    C      0.510000       12.0110           0
    2912 CHA1 232  GLN  O    O     -0.510000       15.9990           0
    2913 CHA1 233  HYP  N    N     -0.290000       14.0070           0
    2914 CHA1 233  HYP  CD   CP3    0.000000       12.0110           0
    2915 CHA1 233  HYP  HD1  HA2    0.090000        1.0080           0
    2916 CHA1 233  HYP  HD2  HA2    0.090000        1.0080           0
    2917 CHA1 233  HYP  CA   CP1    0.020000       12.0110           0
    2918 CHA1 233  HYP  HA   HB1    0.090000        1.0080           0
    2919 CHA1 233  HYP  CB   CP2   -0.180000       12.0110           0
    2920 CHA1 233  HYP  HB1  HA2    0.090000        1.0080           0
    2921 CHA1 233  HYP  HB2  HA2    0.090000        1.0080           0
    2922 CHA1 233  HYP  CG   CP2    0.140000       12.0110           0
    2923 CHA1 233  HYP  HG   HA1    0.090000        1.0080           0
    2924 CHA1 233  HYP  OE   OH1   -0.660000       15.9990           0
    2925 CHA1 233  HYP  HE   H      0.430000        1.0080           0
    2926 CHA1 233  HYP  C    C      0.510000       12.0110           0
    2927 CHA1 233  HYP  O    O     -0.510000       15.9990           0
    2928 CHA1 234  GLY  N    NH1   -0.470000       14.0070           0
    2929 CHA1 234  GLY  HN   H      0.310000        1.0080           0
    2930 CHA1 234  GLY  CA   CT2   -0.020000       12.0110           0
    2931 CHA1 234  GLY  HA1  HB2    0.090000        1.0080           0
    2932 CHA1 234  GLY  HA2  HB2    0.090000        1.0080           0
    2933 CHA1 234  GLY  C    C      0.510000       12.0110           0
    2934 CHA1 234  GLY  O    O     -0.510000       15.9990           0
    2935 CHA1 235  ALA  N    NH1   -0.470000       14.0070           0
    2936 CHA1 235  ALA  HN   H      0.310000        1.0080           0
    2937 CHA1 235  ALA  CA   CT1    0.070000       12.0110           0
    2938 CHA1 235  ALA  HA   HB1    0.090000        1.0080           0
    2939 CHA1 235  ALA  CB   CT3   -0.270000       12.0110           0
    2940 CHA1 235  ALA  HB1  HA3    0.090000        1.0080           0
    2941 CHA1 235  ALA  HB2  HA3    0.090000        1.0080           0
    2942 CHA1 235  ALA  HB3  HA3    0.090000        1.0080           0
    2943 CHA1 235  ALA  C    C      0.510000       12.0110           0
    2944 CHA1 235  ALA  O    O     -0.510000       15.9990           0
    2945 CHA1 236  LYS  N    NH1   -0.470000       14.0070           0
    2946 CHA1 236  LYS  HN   H      0.310000        1.0080           0
    2947 CHA1 236  LYS  CA   CT1    0.070000       12.0110           0
    2948 CHA1 236  LYS  HA   HB1    0.090000        1.0080           0
    2949 CHA1 236  LYS  CB   CT2   -0.180000       12.0110           0
    2950 CHA1 236  LYS  HB1  HA2    0.090000        1.0080           0
    2951 CHA1 236  LYS  HB2  HA2    0.090000        1.0080           0
    2952 CHA1 236  LYS  CG   CT2   -0.180000       12.0110           0
    2953 CHA1 236  LYS  HG1  HA2    0.090000        1.0080           0
    2954 CHA1 236  LYS  HG2  HA2    0.090000        1.0080           0
    2955 CHA1 236  LYS  CD   CT2   -0.180000       12.0110           0
    2956 CHA1 236  LYS  HD1  HA2    0.090000        1.0080           0
    2957 CHA1 236  LYS  HD2  HA2    0.090000        1.0080           0
    2958 CHA1 236  LYS  CE   CT2    0.210000       12.0110           0
    2959 CHA1 236  LYS  HE1  HA2    0.050000        1.0080           0
    2960 CHA1 236  LYS  HE2  HA2    0.050000        1.0080           0
    2961 CHA1 236  LYS  NZ   NH3   -0.300000       14.0070           0
    2962 CHA1 236  LYS  HZ1  HC     0.330000        1.0080           0
    2963 CHA1 236  LYS  HZ2  HC     0.330000        1.0080           0
    2964 CHA1 236  LYS  HZ3  HC     0.330000        1.0080           0
    2965 CHA1 236  LYS  C    C      0.510000       12.0110           0
    2966 CHA1 236  LYS  O    O     -0.510000       15.9990           0
    2967 CHA1 237  GLY  N    NH1   -0.470000       14.0070           0
    2968 CHA1 237  GLY  HN   H      0.310000        1.0080           0
    2969 CHA1 237  GLY  CA   CT2   -0.020000       12.0110           0
    2970 CHA1 237  GLY  HA1  HB2    0.090000        1.0080           0
    2971 CHA1 237  GLY  HA2  HB2    0.090000        1.0080           0
    2972 CHA1 237  GLY  C    C      0.510000       12.0110           0
    2973 CHA1 237  GLY  O    O     -0.510000       15.9990           0
    2974 CHA1 238  ALA  N    NH1   -0.470000       14.0070           0
    2975 CHA1 238  ALA  HN   H      0.310000        1.0080           0
    2976 CHA1 238  ALA  CA   CT1    0.070000       12.0110           0
    2977 CHA1 238  ALA  HA   HB1    0.090000        1.0080           0
    2978 CHA1 238  ALA  CB   CT3   -0.270000       12.0110           0
    2979 CHA1 238  ALA  HB1  HA3    0.090000        1.0080           0
    2980 CHA1 238  ALA  HB2  HA3    0.090000        1.0080           0
    2981 CHA1 238  ALA  HB3  HA3    0.090000        1.0080           0
    2982 CHA1 238  ALA  C    C      0.510000       12.0110           0
    2983 CHA1 238  ALA  O    O     -0.510000       15.9990           0
    2984 CHA1 239  ASN  N    NH1   -0.470000       14.0070           0
    2985 CHA1 239  ASN  HN   H      0.310000        1.0080           0
    2986 CHA1 239  ASN  CA   CT1    0.070000       12.0110           0
    2987 CHA1 239  ASN  HA   HB1    0.090000        1.0080           0
    2988 CHA1 239  ASN  CB   CT2   -0.180000       12.0110           0
    2989 CHA1 239  ASN  HB1  HA2    0.090000        1.0080           0
    2990 CHA1 239  ASN  HB2  HA2    0.090000        1.0080           0
    2991 CHA1 239  ASN  CG   CC     0.550000       12.0110           0
    2992 CHA1 239  ASN  OD1  O     -0.550000       15.9990           0
    2993 CHA1 239  ASN  ND2  NH2   -0.620000       14.0070           0
    2994 CHA1 239  ASN  HD21 H      0.320000        1.0080           0
    2995 CHA1 239  ASN  HD22 H      0.300000        1.0080           0
    2996 CHA1 239  ASN  C    C      0.510000       12.0110           0
    2997 CHA1 239  ASN  O    O     -0.510000       15.9990           0
    2998 CHA1 240  GLY  N    NH1   -0.470000       14.0070           0
    2999 CHA1 240  GLY  HN   H      0.310000        1.0080           0
    3000 CHA1 240  GLY  CA   CT2   -0.020000       12.0110           0
    3001 CHA1 240  GLY  HA1  HB2    0.090000        1.0080           0
    3002 CHA1 240  GLY  HA2  HB2    0.090000        1.0080           0
    3003 CHA1 240  GLY  C    C      0.510000       12.0110           0
    3004 CHA1 240  GLY  O    O     -0.510000       15.9990           0
    3005 CHA1 241  ALA  N    NH1   -0.470000       14.0070           0
    3006 CHA1 241  ALA  HN   H      0.310000        1.0080           0
    3007 CHA1 241  ALA  CA   CT1    0.070000       12.0110           0
    3008 CHA1 241  ALA  HA   HB1    0.090000        1.0080           0
    3009 CHA1 241  ALA  CB   CT3   -0.270000       12.0110           0
    3010 CHA1 241  ALA  HB1  HA3    0.090000        1.0080           0
    3011 CHA1 241  ALA  HB2  HA3    0.090000        1.0080           0
    3012 CHA1 241  ALA  HB3  HA3    0.090000        1.0080           0
    3013 CHA1 241  ALA  C    C      0.510000       12.0110           0
    3014 CHA1 241  ALA  O    O     -0.510000       15.9990           0
    3015 CHA1 242  HYP  N    N     -0.290000       14.0070           0
    3016 CHA1 242  HYP  CD   CP3    0.000000       12.0110           0
    3017 CHA1 242  HYP  HD1  HA2    0.090000        1.0080           0
    3018 CHA1 242  HYP  HD2  HA2    0.090000        1.0080           0
    3019 CHA1 242  HYP  CA   CP1    0.020000       12.0110           0
    3020 CHA1 242  HYP  HA   HB1    0.090000        1.0080           0
    3021 CHA1 242  HYP  CB   CP2   -0.180000       12.0110           0
    3022 CHA1 242  HYP  HB1  HA2    0.090000        1.0080           0
    3023 CHA1 242  HYP  HB2  HA2    0.090000        1.0080           0
    3024 CHA1 242  HYP  CG   CP2    0.140000       12.0110           0
    3025 CHA1 242  HYP  HG   HA1    0.090000        1.0080           0
    3026 CHA1 242  HYP  OE   OH1   -0.660000       15.9990           0
    3027 CHA1 242  HYP  HE   H      0.430000        1.0080           0
    3028 CHA1 242  HYP  C    C      0.510000       12.0110           0
    3029 CHA1 242  HYP  O    O     -0.510000       15.9990           0
    3030 CHA1 243  GLY  N    NH1   -0.470000       14.0070           0
    3031 CHA1 243  GLY  HN   H      0.310000        1.0080           0
    3032 CHA1 243  GLY  CA   CT2   -0.020000       12.0110           0
    3033 CHA1 243  GLY  HA1  HB2    0.090000        1.0080           0
    3034 CHA1 243  GLY  HA2  HB2    0.090000        1.0080           0
    3035 CHA1 243  GLY  C    C      0.510000       12.0110           0
    3036 CHA1 243  GLY  O    O     -0.510000       15.9990           0
    3037 CHA1 244  ILE  N    NH1   -0.470000       14.0070           0
    3038 CHA1 244  ILE  HN   H      0.310000        1.0080           0
    3039 CHA1 244  ILE  CA   CT1    0.070000       12.0110           0
    3040 CHA1 244  ILE  HA   HB1    0.090000        1.0080           0
    3041 CHA1 244  ILE  CB   CT1   -0.090000       12.0110           0
    3042 CHA1 244  ILE  HB   HA1    0.090000        1.0080           0
    3043 CHA1 244  ILE  CG2  CT3   -0.270000       12.0110           0
    3044 CHA1 244  ILE  HG21 HA3    0.090000        1.0080           0
    3045 CHA1 244  ILE  HG22 HA3    0.090000        1.0080           0
    3046 CHA1 244  ILE  HG23 HA3    0.090000        1.0080           0
    3047 CHA1 244  ILE  CG1  CT2   -0.180000       12.0110           0
    3048 CHA1 244  ILE  HG11 HA2    0.090000        1.0080           0
    3049 CHA1 244  ILE  HG12 HA2    0.090000        1.0080           0
    3050 CHA1 244  ILE  CD   CT3   -0.270000       12.0110           0
    3051 CHA1 244  ILE  HD1  HA3    0.090000        1.0080           0
    3052 CHA1 244  ILE  HD2  HA3    0.090000        1.0080           0
    3053 CHA1 244  ILE  HD3  HA3    0.090000        1.0080           0
    3054 CHA1 244  ILE  C    C      0.510000       12.0110           0
    3055 CHA1 244  ILE  O    O     -0.510000       15.9990           0
    3056 CHA1 245  ALA  N    NH1   -0.470000       14.0070           0
    3057 CHA1 245  ALA  HN   H      0.310000        1.0080           0
    3058 CHA1 245  ALA  CA   CT1    0.070000       12.0110           0
    3059 CHA1 245  ALA  HA   HB1    0.090000        1.0080           0
    3060 CHA1 245  ALA  CB   CT3   -0.270000       12.0110           0
    3061 CHA1 245  ALA  HB1  HA3    0.090000        1.0080           0
    3062 CHA1 245  ALA  HB2  HA3    0.090000        1.0080           0
    3063 CHA1 245  ALA  HB3  HA3    0.090000        1.0080           0
    3064 CHA1 245  ALA  C    C      0.510000       12.0110           0
    3065 CHA1 245  ALA  O    O     -0.510000       15.9990           0
    3066 CHA1 246  GLY  N    NH1   -0.470000       14.0070           0
    3067 CHA1 246  GLY  HN   H      0.310000        1.0080           0
    3068 CHA1 246  GLY  CA   CT2   -0.020000       12.0110           0
    3069 CHA1 246  GLY  HA1  HB2    0.090000        1.0080           0
    3070 CHA1 246  GLY  HA2  HB2    0.090000        1.0080           0
    3071 CHA1 246  GLY  C    C      0.510000       12.0110           0
    3072 CHA1 246  GLY  O    O     -0.510000       15.9990           0
    3073 CHA1 247  ALA  N    NH1   -0.470000       14.0070           0
    3074 CHA1 247  ALA  HN   H      0.310000        1.0080           0
    3075 CHA1 247  ALA  CA   CT1    0.070000       12.0110           0
    3076 CHA1 247  ALA  HA   HB1    0.090000        1.0080           0
    3077 CHA1 247  ALA  CB   CT3   -0.270000       12.0110           0
    3078 CHA1 247  ALA  HB1  HA3    0.090000        1.0080           0
    3079 CHA1 247  ALA  HB2  HA3    0.090000        1.0080           0
    3080 CHA1 247  ALA  HB3  HA3    0.090000        1.0080           0
    3081 CHA1 247  ALA  C    C      0.510000       12.0110           0
    3082 CHA1 247  ALA  O    O     -0.510000       15.9990           0
    3083 CHA1 248  HYP  N    N     -0.290000       14.0070           0
    3084 CHA1 248  HYP  CD   CP3    0.000000       12.0110           0
    3085 CHA1 248  HYP  HD1  HA2    0.090000        1.0080           0
    3086 CHA1 248  HYP  HD2  HA2    0.090000        1.0080           0
    3087 CHA1 248  HYP  CA   CP1    0.020000       12.0110           0
    3088 CHA1 248  HYP  HA   HB1    0.090000        1.0080           0
    3089 CHA1 248  HYP  CB   CP2   -0.180000       12.0110           0
    3090 CHA1 248  HYP  HB1  HA2    0.090000        1.0080           0
    3091 CHA1 248  HYP  HB2  HA2    0.090000        1.0080           0
    3092 CHA1 248  HYP  CG   CP2    0.140000       12.0110           0
    3093 CHA1 248  HYP  HG   HA1    0.090000        1.0080           0
    3094 CHA1 248  HYP  OE   OH1   -0.660000       15.9990           0
    3095 CHA1 248  HYP  HE   H      0.430000        1.0080           0
    3096 CHA1 248  HYP  C    C      0.510000       12.0110           0
    3097 CHA1 248  HYP  O    O     -0.510000       15.9990           0
    3098 CHA1 249  GLY  N    NH1   -0.470000       14.0070           0
    3099 CHA1 249  GLY  HN   H      0.310000        1.0080           0
    3100 CHA1 249  GLY  CA   CT2   -0.020000       12.0110           0
    3101 CHA1 249  GLY  HA1  HB2    0.090000        1.0080           0
    3102 CHA1 249  GLY  HA2  HB2    0.090000        1.0080           0
    3103 CHA1 249  GLY  C    C      0.510000       12.0110           0
    3104 CHA1 249  GLY  O    O     -0.510000       15.9990           0
    3105 CHA1 250  PHE  N    NH1   -0.470000       14.0070           0
    3106 CHA1 250  PHE  HN   H      0.310000        1.0080           0
    3107 CHA1 250  PHE  CA   CT1    0.070000       12.0110           0
    3108 CHA1 250  PHE  HA   HB1    0.090000        1.0080           0
    3109 CHA1 250  PHE  CB   CT2   -0.180000       12.0110           0
    3110 CHA1 250  PHE  HB1  HA2    0.090000        1.0080           0
    3111 CHA1 250  PHE  HB2  HA2    0.090000        1.0080           0
    3112 CHA1 250  PHE  CG   CA     0.000000       12.0110           0
    3113 CHA1 250  PHE  CD1  CA    -0.115000       12.0110           0
    3114 CHA1 250  PHE  HD1  HP     0.115000        1.0080           0
    3115 CHA1 250  PHE  CE1  CA    -0.115000       12.0110           0
    3116 CHA1 250  PHE  HE1  HP     0.115000        1.0080           0
    3117 CHA1 250  PHE  CZ   CA    -0.115000       12.0110           0
    3118 CHA1 250  PHE  HZ   HP     0.115000        1.0080           0
    3119 CHA1 250  PHE  CD2  CA    -0.115000       12.0110           0
    3120 CHA1 250  PHE  HD2  HP     0.115000        1.0080           0
    3121 CHA1 250  PHE  CE2  CA    -0.115000       12.0110           0
    3122 CHA1 250  PHE  HE2  HP     0.115000        1.0080           0
    3123 CHA1 250  PHE  C    C      0.510000       12.0110           0
    3124 CHA1 250  PHE  O    O     -0.510000       15.9990           0
    3125 CHA1 251  HYP  N    N     -0.290000       14.0070           0
    3126 CHA1 251  HYP  CD   CP3    0.000000       12.0110           0
    3127 CHA1 251  HYP  HD1  HA2    0.090000        1.0080           0
    3128 CHA1 251  HYP  HD2  HA2    0.090000        1.0080           0
    3129 CHA1 251  HYP  CA   CP1    0.020000       12.0110           0
    3130 CHA1 251  HYP  HA   HB1    0.090000        1.0080           0
    3131 CHA1 251  HYP  CB   CP2   -0.180000       12.0110           0
    3132 CHA1 251  HYP  HB1  HA2    0.090000        1.0080           0
    3133 CHA1 251  HYP  HB2  HA2    0.090000        1.0080           0
    3134 CHA1 251  HYP  CG   CP2    0.140000       12.0110           0
    3135 CHA1 251  HYP  HG   HA1    0.090000        1.0080           0
    3136 CHA1 251  HYP  OE   OH1   -0.660000       15.9990           0
    3137 CHA1 251  HYP  HE   H      0.430000        1.0080           0
    3138 CHA1 251  HYP  C    C      0.510000       12.0110           0
    3139 CHA1 251  HYP  O    O     -0.510000       15.9990           0
    3140 CHA1 252  GLY  N    NH1   -0.470000       14.0070           0
    3141 CHA1 252  GLY  HN   H      0.310000        1.0080           0
    3142 CHA1 252  GLY  CA   CT2   -0.020000       12.0110           0
    3143 CHA1 252  GLY  HA1  HB2    0.090000        1.0080           0
    3144 CHA1 252  GLY  HA2  HB2    0.090000        1.0080           0
    3145 CHA1 252  GLY  C    C      0.510000       12.0110           0
    3146 CHA1 252  GLY  O    O     -0.510000       15.9990           0
    3147 CHA1 253  ALA  N    NH1   -0.470000       14.0070           0
    3148 CHA1 253  ALA  HN   H      0.310000        1.0080           0
    3149 CHA1 253  ALA  CA   CT1    0.070000       12.0110           0
    3150 CHA1 253  ALA  HA   HB1    0.090000        1.0080           0
    3151 CHA1 253  ALA  CB   CT3   -0.270000       12.0110           0
    3152 CHA1 253  ALA  HB1  HA3    0.090000        1.0080           0
    3153 CHA1 253  ALA  HB2  HA3    0.090000        1.0080           0
    3154 CHA1 253  ALA  HB3  HA3    0.090000        1.0080           0
    3155 CHA1 253  ALA  C    C      0.510000       12.0110           0
    3156 CHA1 253  ALA  O    O     -0.510000       15.9990           0
    3157 CHA1 254  ARG  N    NH1   -0.470000       14.0070           0
    3158 CHA1 254  ARG  HN   H      0.310000        1.0080           0
    3159 CHA1 254  ARG  CA   CT1    0.070000       12.0110           0
    3160 CHA1 254  ARG  HA   HB1    0.090000        1.0080           0
    3161 CHA1 254  ARG  CB   CT2   -0.180000       12.0110           0
    3162 CHA1 254  ARG  HB1  HA2    0.090000        1.0080           0
    3163 CHA1 254  ARG  HB2  HA2    0.090000        1.0080           0
    3164 CHA1 254  ARG  CG   CT2   -0.180000       12.0110           0
    3165 CHA1 254  ARG  HG1  HA2    0.090000        1.0080           0
    3166 CHA1 254  ARG  HG2  HA2    0.090000        1.0080           0
    3167 CHA1 254  ARG  CD   CT2    0.200000       12.0110           0
    3168 CHA1 254  ARG  HD1  HA2    0.090000        1.0080           0
    3169 CHA1 254  ARG  HD2  HA2    0.090000        1.0080           0
    3170 CHA1 254  ARG  NE   NC2   -0.700000       14.0070           0
    3171 CHA1 254  ARG  HE   HC     0.440000        1.0080           0
    3172 CHA1 254  ARG  CZ   C      0.640000       12.0110           0
    3173 CHA1 254  ARG  NH1  NC2   -0.800000       14.0070           0
    3174 CHA1 254  ARG  HH11 HC     0.460000        1.0080           0
    3175 CHA1 254  ARG  HH12 HC     0.460000        1.0080           0
    3176 CHA1 254  ARG  NH2  NC2   -0.800000       14.0070           0
    3177 CHA1 254  ARG  HH21 HC     0.460000        1.0080           0
    3178 CHA1 254  ARG  HH22 HC     0.460000        1.0080           0
    3179 CHA1 254  ARG  C    C      0.510000       12.0110           0
    3180 CHA1 254  ARG  O    O     -0.510000       15.9990           0
    3181 CHA1 255  GLY  N    NH1   -0.470000       14.0070           0
    3182 CHA1 255  GLY  HN   H      0.310000        1.0080           0
    3183 CHA1 255  GLY  CA   CT2   -0.020000       12.0110           0
    3184 CHA1 255  GLY  HA1  HB2    0.090000        1.0080           0
    3185 CHA1 255  GLY  HA2  HB2    0.090000        1.0080           0
    3186 CHA1 255  GLY  C    C      0.510000       12.0110           0
    3187 CHA1 255  GLY  O    O     -0.510000       15.9990           0
    3188 CHA1 256  PRO  N    N     -0.290000       14.0070           0
    3189 CHA1 256  PRO  CD   CP3    0.000000       12.0110           0
    3190 CHA1 256  PRO  HD1  HA2    0.090000        1.0080           0
    3191 CHA1 256  PRO  HD2  HA2    0.090000        1.0080           0
    3192 CHA1 256  PRO  CA   CP1    0.020000       12.0110           0
    3193 CHA1 256  PRO  HA   HB1    0.090000        1.0080           0
    3194 CHA1 256  PRO  CB   CP2   -0.180000       12.0110           0
    3195 CHA1 256  PRO  HB1  HA2    0.090000        1.0080           0
    3196 CHA1 256  PRO  HB2  HA2    0.090000        1.0080           0
    3197 CHA1 256  PRO  CG   CP2   -0.180000       12.0110           0
    3198 CHA1 256  PRO  HG1  HA2    0.090000        1.0080           0
    3199 CHA1 256  PRO  HG2  HA2    0.090000        1.0080           0
    3200 CHA1 256  PRO  C    C      0.510000       12.0110           0
    3201 CHA1 256  PRO  O    O     -0.510000       15.9990           0
    3202 CHA1 257  SER  N    NH1   -0.470000       14.0070           0
    3203 CHA1 257  SER  HN   H      0.310000        1.0080           0
    3204 CHA1 257  SER  CA   CT1    0.070000       12.0110           0
    3205 CHA1 257  SER  HA   HB1    0.090000        1.0080           0
    3206 CHA1 257  SER  CB   CT2    0.050000       12.0110           0
    3207 CHA1 257  SER  HB1  HA2    0.090000        1.0080           0
    3208 CHA1 257  SER  HB2  HA2    0.090000        1.0080           0
    3209 CHA1 257  SER  OG   OH1   -0.660000       15.9990           0
    3210 CHA1 257  SER  HG1  H      0.430000        1.0080           0
    3211 CHA1 257  SER  C    C      0.510000       12.0110           0
    3212 CHA1 257  SER  O    O     -0.510000       15.9990           0
    3213 CHA1 258  GLY  N    NH1   -0.470000       14.0070           0
    3214 CHA1 258  GLY  HN   H      0.310000        1.0080           0
    3215 CHA1 258  GLY  CA   CT2   -0.020000       12.0110           0
    3216 CHA1 258  GLY  HA1  HB2    0.090000        1.0080           0
    3217 CHA1 258  GLY  HA2  HB2    0.090000        1.0080           0
    3218 CHA1 258  GLY  C    C      0.510000       12.0110           0
    3219 CHA1 258  GLY  O    O     -0.510000       15.9990           0
    3220 CHA1 259  PRO  N    N     -0.290000       14.0070           0
    3221 CHA1 259  PRO  CD   CP3    0.000000       12.0110           0
    3222 CHA1 259  PRO  HD1  HA2    0.090000        1.0080           0
    3223 CHA1 259  PRO  HD2  HA2    0.090000        1.0080           0
    3224 CHA1 259  PRO  CA   CP1    0.020000       12.0110           0
    3225 CHA1 259  PRO  HA   HB1    0.090000        1.0080           0
    3226 CHA1 259  PRO  CB   CP2   -0.180000       12.0110           0
    3227 CHA1 259  PRO  HB1  HA2    0.090000        1.0080           0
    3228 CHA1 259  PRO  HB2  HA2    0.090000        1.0080           0
    3229 CHA1 259  PRO  CG   CP2   -0.180000       12.0110           0
    3230 CHA1 259  PRO  HG1  HA2    0.090000        1.0080           0
    3231 CHA1 259  PRO  HG2  HA2    0.090000        1.0080           0
    3232 CHA1 259  PRO  C    C      0.510000       12.0110           0
    3233 CHA1 259  PRO  O    O     -0.510000       15.9990           0
    3234 CHA1 260  GLN  N    NH1   -0.470000       14.0070           0
    3235 CHA1 260  GLN  HN   H      0.310000        1.0080           0
    3236 CHA1 260  GLN  CA   CT1    0.070000       12.0110           0
    3237 CHA1 260  GLN  HA   HB1    0.090000        1.0080           0
    3238 CHA1 260  GLN  CB   CT2   -0.180000       12.0110           0
    3239 CHA1 260  GLN  HB1  HA2    0.090000        1.0080           0
    3240 CHA1 260  GLN  HB2  HA2    0.090000        1.0080           0
    3241 CHA1 260  GLN  CG   CT2   -0.180000       12.0110           0
    3242 CHA1 260  GLN  HG1  HA2    0.090000        1.0080           0
    3243 CHA1 260  GLN  HG2  HA2    0.090000        1.0080           0
    3244 CHA1 260  GLN  CD   CC     0.550000       12.0110           0
    3245 CHA1 260  GLN  OE1  O     -0.550000       15.9990           0
    3246 CHA1 260  GLN  NE2  NH2   -0.620000       14.0070           0
    3247 CHA1 260  GLN  HE21 H      0.320000        1.0080           0
    3248 CHA1 260  GLN  HE22 H      0.300000        1.0080           0
    3249 CHA1 260  GLN  C    C      0.510000       12.0110           0
    3250 CHA1 260  GLN  O    O     -0.510000       15.9990           0
    3251 CHA1 261  GLY  N    NH1   -0.470000       14.0070           0
    3252 CHA1 261  GLY  HN   H      0.310000        1.0080           0
    3253 CHA1 261  GLY  CA   CT2   -0.020000       12.0110           0
    3254 CHA1 261  GLY  HA1  HB2    0.090000        1.0080           0
    3255 CHA1 261  GLY  HA2  HB2    0.090000        1.0080           0
    3256 CHA1 261  GLY  C    C      0.510000       12.0110           0
    3257 CHA1 261  GLY  O    O     -0.510000       15.9990           0
    3258 CHA1 262  PRO  N    N     -0.290000       14.0070           0
    3259 CHA1 262  PRO  CD   CP3    0.000000       12.0110           0
    3260 CHA1 262  PRO  HD1  HA2    0.090000        1.0080           0
    3261 CHA1 262  PRO  HD2  HA2    0.090000        1.0080           0
    3262 CHA1 262  PRO  CA   CP1    0.020000       12.0110           0
    3263 CHA1 262  PRO  HA   HB1    0.090000        1.0080           0
    3264 CHA1 262  PRO  CB   CP2   -0.180000       12.0110           0
    3265 CHA1 262  PRO  HB1  HA2    0.090000        1.0080           0
    3266 CHA1 262  PRO  HB2  HA2    0.090000        1.0080           0
    3267 CHA1 262  PRO  CG   CP2   -0.180000       12.0110           0
    3268 CHA1 262  PRO  HG1  HA2    0.090000        1.0080           0
    3269 CHA1 262  PRO  HG2  HA2    0.090000        1.0080           0
    3270 CHA1 262  PRO  C    C      0.510000       12.0110           0
    3271 CHA1 262  PRO  O    O     -0.510000       15.9990           0
    3272 CHA1 263  GLY  N    NH1   -0.470000       14.0070           0
    3273 CHA1 263  GLY  HN   H      0.310000        1.0080           0
    3274 CHA1 263  GLY  CA   CT2   -0.020000       12.0110           0
    3275 CHA1 263  GLY  HA1  HB2    0.090000        1.0080           0
    3276 CHA1 263  GLY  HA2  HB2    0.090000        1.0080           0
    3277 CHA1 263  GLY  C    C      0.510000       12.0110           0
    3278 CHA1 263  GLY  O    O     -0.510000       15.9990           0
    3279 CHA1 264  GLY  N    NH1   -0.470000       14.0070           0
    3280 CHA1 264  GLY  HN   H      0.310000        1.0080           0
    3281 CHA1 264  GLY  CA   CT2   -0.020000       12.0110           0
    3282 CHA1 264  GLY  HA1  HB2    0.090000        1.0080           0
    3283 CHA1 264  GLY  HA2  HB2    0.090000        1.0080           0
    3284 CHA1 264  GLY  C    C      0.510000       12.0110           0
    3285 CHA1 264  GLY  O    O     -0.510000       15.9990           0
    3286 CHA1 265  PRO  N    N     -0.290000       14.0070           0
    3287 CHA1 265  PRO  CD   CP3    0.000000       12.0110           0
    3288 CHA1 265  PRO  HD1  HA2    0.090000        1.0080           0
    3289 CHA1 265  PRO  HD2  HA2    0.090000        1.0080           0
    3290 CHA1 265  PRO  CA   CP1    0.020000       12.0110           0
    3291 CHA1 265  PRO  HA   HB1    0.090000        1.0080           0
    3292 CHA1 265  PRO  CB   CP2   -0.180000       12.0110           0
    3293 CHA1 265  PRO  HB1  HA2    0.090000        1.0080           0
    3294 CHA1 265  PRO  HB2  HA2    0.090000        1.0080           0
    3295 CHA1 265  PRO  CG   CP2   -0.180000       12.0110           0
    3296 CHA1 265  PRO  HG1  HA2    0.090000        1.0080           0
    3297 CHA1 265  PRO  HG2  HA2    0.090000        1.0080           0
    3298 CHA1 265  PRO  C    C      0.510000       12.0110           0
    3299 CHA1 265  PRO  O    O     -0.510000       15.9990           0
    3300 CHA1 266  HYP  N    N     -0.290000       14.0070           0
    3301 CHA1 266  HYP  CD   CP3    0.000000       12.0110           0
    3302 CHA1 266  HYP  HD1  HA2    0.090000        1.0080           0
    3303 CHA1 266  HYP  HD2  HA2    0.090000        1.0080           0
    3304 CHA1 266  HYP  CA   CP1    0.020000       12.0110           0
    3305 CHA1 266  HYP  HA   HB1    0.090000        1.0080           0
    3306 CHA1 266  HYP  CB   CP2   -0.180000       12.0110           0
    3307 CHA1 266  HYP  HB1  HA2    0.090000        1.0080           0
    3308 CHA1 266  HYP  HB2  HA2    0.090000        1.0080           0
    3309 CHA1 266  HYP  CG   CP2    0.140000       12.0110           0
    3310 CHA1 266  HYP  HG   HA1    0.090000        1.0080           0
    3311 CHA1 266  HYP  OE   OH1   -0.660000       15.9990           0
    3312 CHA1 266  HYP  HE   H      0.430000        1.0080           0
    3313 CHA1 266  HYP  C    C      0.510000       12.0110           0
    3314 CHA1 266  HYP  O    O     -0.510000       15.9990           0
    3315 CHA1 267  GLY  N    NH1   -0.470000       14.0070           0
    3316 CHA1 267  GLY  HN   H      0.310000        1.0080           0
    3317 CHA1 267  GLY  CA   CT2   -0.020000       12.0110           0
    3318 CHA1 267  GLY  HA1  HB2    0.090000        1.0080           0
    3319 CHA1 267  GLY  HA2  HB2    0.090000        1.0080           0
    3320 CHA1 267  GLY  C    C      0.510000       12.0110           0
    3321 CHA1 267  GLY  O    O     -0.510000       15.9990           0
    3322 CHA1 268  PRO  N    N     -0.290000       14.0070           0
    3323 CHA1 268  PRO  CD   CP3    0.000000       12.0110           0
    3324 CHA1 268  PRO  HD1  HA2    0.090000        1.0080           0
    3325 CHA1 268  PRO  HD2  HA2    0.090000        1.0080           0
    3326 CHA1 268  PRO  CA   CP1    0.020000       12.0110           0
    3327 CHA1 268  PRO  HA   HB1    0.090000        1.0080           0
    3328 CHA1 268  PRO  CB   CP2   -0.180000       12.0110           0
    3329 CHA1 268  PRO  HB1  HA2    0.090000        1.0080           0
    3330 CHA1 268  PRO  HB2  HA2    0.090000        1.0080           0
    3331 CHA1 268  PRO  CG   CP2   -0.180000       12.0110           0
    3332 CHA1 268  PRO  HG1  HA2    0.090000        1.0080           0
    3333 CHA1 268  PRO  HG2  HA2    0.090000        1.0080           0
    3334 CHA1 268  PRO  C    C      0.510000       12.0110           0
    3335 CHA1 268  PRO  O    O     -0.510000       15.9990           0
    3336 CHA1 269  LYS  N    NH1   -0.470000       14.0070           0
    3337 CHA1 269  LYS  HN   H      0.310000        1.0080           0
    3338 CHA1 269  LYS  CA   CT1    0.070000       12.0110           0
    3339 CHA1 269  LYS  HA   HB1    0.090000        1.0080           0
    3340 CHA1 269  LYS  CB   CT2   -0.180000       12.0110           0
    3341 CHA1 269  LYS  HB1  HA2    0.090000        1.0080           0
    3342 CHA1 269  LYS  HB2  HA2    0.090000        1.0080           0
    3343 CHA1 269  LYS  CG   CT2   -0.180000       12.0110           0
    3344 CHA1 269  LYS  HG1  HA2    0.090000        1.0080           0
    3345 CHA1 269  LYS  HG2  HA2    0.090000        1.0080           0
    3346 CHA1 269  LYS  CD   CT2   -0.180000       12.0110           0
    3347 CHA1 269  LYS  HD1  HA2    0.090000        1.0080           0
    3348 CHA1 269  LYS  HD2  HA2    0.090000        1.0080           0
    3349 CHA1 269  LYS  CE   CT2    0.210000       12.0110           0
    3350 CHA1 269  LYS  HE1  HA2    0.050000        1.0080           0
    3351 CHA1 269  LYS  HE2  HA2    0.050000        1.0080           0
    3352 CHA1 269  LYS  NZ   NH3   -0.300000       14.0070           0
    3353 CHA1 269  LYS  HZ1  HC     0.330000        1.0080           0
    3354 CHA1 269  LYS  HZ2  HC     0.330000        1.0080           0
    3355 CHA1 269  LYS  HZ3  HC     0.330000        1.0080           0
    3356 CHA1 269  LYS  C    C      0.510000       12.0110           0
    3357 CHA1 269  LYS  O    O     -0.510000       15.9990           0
    3358 CHA1 270  GLY  N    NH1   -0.470000       14.0070           0
    3359 CHA1 270  GLY  HN   H      0.310000        1.0080           0
    3360 CHA1 270  GLY  CA   CT2   -0.020000       12.0110           0
    3361 CHA1 270  GLY  HA1  HB2    0.090000        1.0080           0
    3362 CHA1 270  GLY  HA2  HB2    0.090000        1.0080           0
    3363 CHA1 270  GLY  C    C      0.510000       12.0110           0
    3364 CHA1 270  GLY  O    O     -0.510000       15.9990           0
    3365 CHA1 271  ASN  N    NH1   -0.470000       14.0070           0
    3366 CHA1 271  ASN  HN   H      0.310000        1.0080           0
    3367 CHA1 271  ASN  CA   CT1    0.070000       12.0110           0
    3368 CHA1 271  ASN  HA   HB1    0.090000        1.0080           0
    3369 CHA1 271  ASN  CB   CT2   -0.180000       12.0110           0
    3370 CHA1 271  ASN  HB1  HA2    0.090000        1.0080           0
    3371 CHA1 271  ASN  HB2  HA2    0.090000        1.0080           0
    3372 CHA1 271  ASN  CG   CC     0.550000       12.0110           0
    3373 CHA1 271  ASN  OD1  O     -0.550000       15.9990           0
    3374 CHA1 271  ASN  ND2  NH2   -0.620000       14.0070           0
    3375 CHA1 271  ASN  HD21 H      0.320000        1.0080           0
    3376 CHA1 271  ASN  HD22 H      0.300000        1.0080           0
    3377 CHA1 271  ASN  C    C      0.510000       12.0110           0
    3378 CHA1 271  ASN  O    O     -0.510000       15.9990           0
    3379 CHA1 272  SER  N    NH1   -0.470000       14.0070           0
    3380 CHA1 272  SER  HN   H      0.310000        1.0080           0
    3381 CHA1 272  SER  CA   CT1    0.070000       12.0110           0
    3382 CHA1 272  SER  HA   HB1    0.090000        1.0080           0
    3383 CHA1 272  SER  CB   CT2    0.050000       12.0110           0
    3384 CHA1 272  SER  HB1  HA2    0.090000        1.0080           0
    3385 CHA1 272  SER  HB2  HA2    0.090000        1.0080           0
    3386 CHA1 272  SER  OG   OH1   -0.660000       15.9990           0
    3387 CHA1 272  SER  HG1  H      0.430000        1.0080           0
    3388 CHA1 272  SER  C    C      0.510000       12.0110           0
    3389 CHA1 272  SER  O    O     -0.510000       15.9990           0
    3390 CHA1 273  GLY  N    NH1   -0.470000       14.0070           0
    3391 CHA1 273  GLY  HN   H      0.310000        1.0080           0
    3392 CHA1 273  GLY  CA   CT2   -0.020000       12.0110           0
    3393 CHA1 273  GLY  HA1  HB2    0.090000        1.0080           0
    3394 CHA1 273  GLY  HA2  HB2    0.090000        1.0080           0
    3395 CHA1 273  GLY  C    C      0.510000       12.0110           0
    3396 CHA1 273  GLY  O    O     -0.510000       15.9990           0
    3397 CHA1 274  GLU  N    NH1   -0.470000       14.0070           0
    3398 CHA1 274  GLU  HN   H      0.310000        1.0080           0
    3399 CHA1 274  GLU  CA   CT1    0.070000       12.0110           0
    3400 CHA1 274  GLU  HA   HB1    0.090000        1.0080           0
    3401 CHA1 274  GLU  CB   CT2A  -0.180000       12.0110           0
    3402 CHA1 274  GLU  HB1  HA2    0.090000        1.0080           0
    3403 CHA1 274  GLU  HB2  HA2    0.090000        1.0080           0
    3404 CHA1 274  GLU  CG   CT2   -0.280000       12.0110           0
    3405 CHA1 274  GLU  HG1  HA2    0.090000        1.0080           0
    3406 CHA1 274  GLU  HG2  HA2    0.090000        1.0080           0
    3407 CHA1 274  GLU  CD   CC     0.620000       12.0110           0
    3408 CHA1 274  GLU  OE1  OC    -0.760000       15.9990           0
    3409 CHA1 274  GLU  OE2  OC    -0.760000       15.9990           0
    3410 CHA1 274  GLU  C    C      0.510000       12.0110           0
    3411 CHA1 274  GLU  O    O     -0.510000       15.9990           0
    3412 CHA1 275  HYP  N    N     -0.290000       14.0070           0
    3413 CHA1 275  HYP  CD   CP3    0.000000       12.0110           0
    3414 CHA1 275  HYP  HD1  HA2    0.090000        1.0080           0
    3415 CHA1 275  HYP  HD2  HA2    0.090000        1.0080           0
    3416 CHA1 275  HYP  CA   CP1    0.020000       12.0110           0
    3417 CHA1 275  HYP  HA   HB1    0.090000        1.0080           0
    3418 CHA1 275  HYP  CB   CP2   -0.180000       12.0110           0
    3419 CHA1 275  HYP  HB1  HA2    0.090000        1.0080           0
    3420 CHA1 275  HYP  HB2  HA2    0.090000        1.0080           0
    3421 CHA1 275  HYP  CG   CP2    0.140000       12.0110           0
    3422 CHA1 275  HYP  HG   HA1    0.090000        1.0080           0
    3423 CHA1 275  HYP  OE   OH1   -0.660000       15.9990           0
    3424 CHA1 275  HYP  HE   H      0.430000        1.0080           0
    3425 CHA1 275  HYP  C    C      0.510000       12.0110           0
    3426 CHA1 275  HYP  O    O     -0.510000       15.9990           0
    3427 CHA1 276  GLY  N    NH1   -0.470000       14.0070           0
    3428 CHA1 276  GLY  HN   H      0.310000        1.0080           0
    3429 CHA1 276  GLY  CA   CT2   -0.020000       12.0110           0
    3430 CHA1 276  GLY  HA1  HB2    0.090000        1.0080           0
    3431 CHA1 276  GLY  HA2  HB2    0.090000        1.0080           0
    3432 CHA1 276  GLY  C    C      0.510000       12.0110           0
    3433 CHA1 276  GLY  O    O     -0.510000       15.9990           0
    3434 CHA1 277  ALA  N    NH1   -0.470000       14.0070           0
    3435 CHA1 277  ALA  HN   H      0.310000        1.0080           0
    3436 CHA1 277  ALA  CA   CT1    0.070000       12.0110           0
    3437 CHA1 277  ALA  HA   HB1    0.090000        1.0080           0
    3438 CHA1 277  ALA  CB   CT3   -0.270000       12.0110           0
    3439 CHA1 277  ALA  HB1  HA3    0.090000        1.0080           0
    3440 CHA1 277  ALA  HB2  HA3    0.090000        1.0080           0
    3441 CHA1 277  ALA  HB3  HA3    0.090000        1.0080           0
    3442 CHA1 277  ALA  C    C      0.510000       12.0110           0
    3443 CHA1 277  ALA  O    O     -0.510000       15.9990           0
    3444 CHA1 278  HYP  N    N     -0.290000       14.0070           0
    3445 CHA1 278  HYP  CD   CP3    0.000000       12.0110           0
    3446 CHA1 278  HYP  HD1  HA2    0.090000        1.0080           0
    3447 CHA1 278  HYP  HD2  HA2    0.090000        1.0080           0
    3448 CHA1 278  HYP  CA   CP1    0.020000       12.0110           0
    3449 CHA1 278  HYP  HA   HB1    0.090000        1.0080           0
    3450 CHA1 278  HYP  CB   CP2   -0.180000       12.0110           0
    3451 CHA1 278  HYP  HB1  HA2    0.090000        1.0080           0
    3452 CHA1 278  HYP  HB2  HA2    0.090000        1.0080           0
    3453 CHA1 278  HYP  CG   CP2    0.140000       12.0110           0
    3454 CHA1 278  HYP  HG   HA1    0.090000        1.0080           0
    3455 CHA1 278  HYP  OE   OH1   -0.660000       15.9990           0
    3456 CHA1 278  HYP  HE   H      0.430000        1.0080           0
    3457 CHA1 278  HYP  C    C      0.510000       12.0110           0
    3458 CHA1 278  HYP  O    O     -0.510000       15.9990           0
    3459 CHA1 279  GLY  N    NH1   -0.470000       14.0070           0
    3460 CHA1 279  GLY  HN   H      0.310000        1.0080           0
    3461 CHA1 279  GLY  CA   CT2   -0.020000       12.0110           0
    3462 CHA1 279  GLY  HA1  HB2    0.090000        1.0080           0
    3463 CHA1 279  GLY  HA2  HB2    0.090000        1.0080           0
    3464 CHA1 279  GLY  C    C      0.510000       12.0110           0
    3465 CHA1 279  GLY  O    O     -0.510000       15.9990           0
    3466 CHA1 280  SER  N    NH1   -0.470000       14.0070           0
    3467 CHA1 280  SER  HN   H      0.310000        1.0080           0
    3468 CHA1 280  SER  CA   CT1    0.070000       12.0110           0
    3469 CHA1 280  SER  HA   HB1    0.090000        1.0080           0
    3470 CHA1 280  SER  CB   CT2    0.050000       12.0110           0
    3471 CHA1 280  SER  HB1  HA2    0.090000        1.0080           0
    3472 CHA1 280  SER  HB2  HA2    0.090000        1.0080           0
    3473 CHA1 280  SER  OG   OH1   -0.660000       15.9990           0
    3474 CHA1 280  SER  HG1  H      0.430000        1.0080           0
    3475 CHA1 280  SER  C    C      0.510000       12.0110           0
    3476 CHA1 280  SER  O    O     -0.510000       15.9990           0
    3477 CHA1 281  LYS  N    NH1   -0.470000       14.0070           0
    3478 CHA1 281  LYS  HN   H      0.310000        1.0080           0
    3479 CHA1 281  LYS  CA   CT1    0.070000       12.0110           0
    3480 CHA1 281  LYS  HA   HB1    0.090000        1.0080           0
    3481 CHA1 281  LYS  CB   CT2   -0.180000       12.0110           0
    3482 CHA1 281  LYS  HB1  HA2    0.090000        1.0080           0
    3483 CHA1 281  LYS  HB2  HA2    0.090000        1.0080           0
    3484 CHA1 281  LYS  CG   CT2   -0.180000       12.0110           0
    3485 CHA1 281  LYS  HG1  HA2    0.090000        1.0080           0
    3486 CHA1 281  LYS  HG2  HA2    0.090000        1.0080           0
    3487 CHA1 281  LYS  CD   CT2   -0.180000       12.0110           0
    3488 CHA1 281  LYS  HD1  HA2    0.090000        1.0080           0
    3489 CHA1 281  LYS  HD2  HA2    0.090000        1.0080           0
    3490 CHA1 281  LYS  CE   CT2    0.210000       12.0110           0
    3491 CHA1 281  LYS  HE1  HA2    0.050000        1.0080           0
    3492 CHA1 281  LYS  HE2  HA2    0.050000        1.0080           0
    3493 CHA1 281  LYS  NZ   NH3   -0.300000       14.0070           0
    3494 CHA1 281  LYS  HZ1  HC     0.330000        1.0080           0
    3495 CHA1 281  LYS  HZ2  HC     0.330000        1.0080           0
    3496 CHA1 281  LYS  HZ3  HC     0.330000        1.0080           0
    3497 CHA1 281  LYS  C    C      0.510000       12.0110           0
    3498 CHA1 281  LYS  O    O     -0.510000       15.9990           0
    3499 CHA1 282  GLY  N    NH1   -0.470000       14.0070           0
    3500 CHA1 282  GLY  HN   H      0.310000        1.0080           0
    3501 CHA1 282  GLY  CA   CT2   -0.020000       12.0110           0
    3502 CHA1 282  GLY  HA1  HB2    0.090000        1.0080           0
    3503 CHA1 282  GLY  HA2  HB2    0.090000        1.0080           0
    3504 CHA1 282  GLY  C    C      0.510000       12.0110           0
    3505 CHA1 282  GLY  O    O     -0.510000       15.9990           0
    3506 CHA1 283  ASP  N    NH1   -0.470000       14.0070           0
    3507 CHA1 283  ASP  HN   H      0.310000        1.0080           0
    3508 CHA1 283  ASP  CA   CT1    0.070000       12.0110           0
    3509 CHA1 283  ASP  HA   HB1    0.090000        1.0080           0
    3510 CHA1 283  ASP  CB   CT2A  -0.280000       12.0110           0
    3511 CHA1 283  ASP  HB1  HA2    0.090000        1.0080           0
    3512 CHA1 283  ASP  HB2  HA2    0.090000        1.0080           0
    3513 CHA1 283  ASP  CG   CC     0.620000       12.0110           0
    3514 CHA1 283  ASP  OD1  OC    -0.760000       15.9990           0
    3515 CHA1 283  ASP  OD2  OC    -0.760000       15.9990           0
    3516 CHA1 283  ASP  C    C      0.510000       12.0110           0
    3517 CHA1 283  ASP  O    O     -0.510000       15.9990           0
    3518 CHA1 284  THR  N    NH1   -0.470000       14.0070           0
    3519 CHA1 284  THR  HN   H      0.310000        1.0080           0
    3520 CHA1 284  THR  CA   CT1    0.070000       12.0110           0
    3521 CHA1 284  THR  HA   HB1    0.090000        1.0080           0
    3522 CHA1 284  THR  CB   CT1    0.140000       12.0110           0
    3523 CHA1 284  THR  HB   HA1    0.090000        1.0080           0
    3524 CHA1 284  THR  OG1  OH1   -0.660000       15.9990           0
    3525 CHA1 284  THR  HG1  H      0.430000        1.0080           0
    3526 CHA1 284  THR  CG2  CT3   -0.270000       12.0110           0
    3527 CHA1 284  THR  HG21 HA3    0.090000        1.0080           0
    3528 CHA1 284  THR  HG22 HA3    0.090000        1.0080           0
    3529 CHA1 284  THR  HG23 HA3    0.090000        1.0080           0
    3530 CHA1 284  THR  C    C      0.510000       12.0110           0
    3531 CHA1 284  THR  O    O     -0.510000       15.9990           0
    3532 CHA1 285  GLY  N    NH1   -0.470000       14.0070           0
    3533 CHA1 285  GLY  HN   H      0.310000        1.0080           0
    3534 CHA1 285  GLY  CA   CT2   -0.020000       12.0110           0
    3535 CHA1 285  GLY  HA1  HB2    0.090000        1.0080           0
    3536 CHA1 285  GLY  HA2  HB2    0.090000        1.0080           0
    3537 CHA1 285  GLY  C    C      0.510000       12.0110           0
    3538 CHA1 285  GLY  O    O     -0.510000       15.9990           0
    3539 CHA1 286  ALA  N    NH1   -0.470000       14.0070           0
    3540 CHA1 286  ALA  HN   H      0.310000        1.0080           0
    3541 CHA1 286  ALA  CA   CT1    0.070000       12.0110           0
    3542 CHA1 286  ALA  HA   HB1    0.090000        1.0080           0
    3543 CHA1 286  ALA  CB   CT3   -0.270000       12.0110           0
    3544 CHA1 286  ALA  HB1  HA3    0.090000        1.0080           0
    3545 CHA1 286  ALA  HB2  HA3    0.090000        1.0080           0
    3546 CHA1 286  ALA  HB3  HA3    0.090000        1.0080           0
    3547 CHA1 286  ALA  C    C      0.510000       12.0110           0
    3548 CHA1 286  ALA  O    O     -0.510000       15.9990           0
    3549 CHA1 287  LYS  N    NH1   -0.470000       14.0070           0
    3550 CHA1 287  LYS  HN   H      0.310000        1.0080           0
    3551 CHA1 287  LYS  CA   CT1    0.070000       12.0110           0
    3552 CHA1 287  LYS  HA   HB1    0.090000        1.0080           0
    3553 CHA1 287  LYS  CB   CT2   -0.180000       12.0110           0
    3554 CHA1 287  LYS  HB1  HA2    0.090000        1.0080           0
    3555 CHA1 287  LYS  HB2  HA2    0.090000        1.0080           0
    3556 CHA1 287  LYS  CG   CT2   -0.180000       12.0110           0
    3557 CHA1 287  LYS  HG1  HA2    0.090000        1.0080           0
    3558 CHA1 287  LYS  HG2  HA2    0.090000        1.0080           0
    3559 CHA1 287  LYS  CD   CT2   -0.180000       12.0110           0
    3560 CHA1 287  LYS  HD1  HA2    0.090000        1.0080           0
    3561 CHA1 287  LYS  HD2  HA2    0.090000        1.0080           0
    3562 CHA1 287  LYS  CE   CT2    0.210000       12.0110           0
    3563 CHA1 287  LYS  HE1  HA2    0.050000        1.0080           0
    3564 CHA1 287  LYS  HE2  HA2    0.050000        1.0080           0
    3565 CHA1 287  LYS  NZ   NH3   -0.300000       14.0070           0
    3566 CHA1 287  LYS  HZ1  HC     0.330000        1.0080           0
    3567 CHA1 287  LYS  HZ2  HC     0.330000        1.0080           0
    3568 CHA1 287  LYS  HZ3  HC     0.330000        1.0080           0
    3569 CHA1 287  LYS  C    C      0.510000       12.0110           0
    3570 CHA1 287  LYS  O    O     -0.510000       15.9990           0
    3571 CHA1 288  GLY  N    NH1   -0.470000       14.0070           0
    3572 CHA1 288  GLY  HN   H      0.310000        1.0080           0
    3573 CHA1 288  GLY  CA   CT2   -0.020000       12.0110           0
    3574 CHA1 288  GLY  HA1  HB2    0.090000        1.0080           0
    3575 CHA1 288  GLY  HA2  HB2    0.090000        1.0080           0
    3576 CHA1 288  GLY  C    C      0.510000       12.0110           0
    3577 CHA1 288  GLY  O    O     -0.510000       15.9990           0
    3578 CHA1 289  GLU  N    NH1   -0.470000       14.0070           0
    3579 CHA1 289  GLU  HN   H      0.310000        1.0080           0
    3580 CHA1 289  GLU  CA   CT1    0.070000       12.0110           0
    3581 CHA1 289  GLU  HA   HB1    0.090000        1.0080           0
    3582 CHA1 289  GLU  CB   CT2A  -0.180000       12.0110           0
    3583 CHA1 289  GLU  HB1  HA2    0.090000        1.0080           0
    3584 CHA1 289  GLU  HB2  HA2    0.090000        1.0080           0
    3585 CHA1 289  GLU  CG   CT2   -0.280000       12.0110           0
    3586 CHA1 289  GLU  HG1  HA2    0.090000        1.0080           0
    3587 CHA1 289  GLU  HG2  HA2    0.090000        1.0080           0
    3588 CHA1 289  GLU  CD   CC     0.620000       12.0110           0
    3589 CHA1 289  GLU  OE1  OC    -0.760000       15.9990           0
    3590 CHA1 289  GLU  OE2  OC    -0.760000       15.9990           0
    3591 CHA1 289  GLU  C    C      0.510000       12.0110           0
    3592 CHA1 289  GLU  O    O     -0.510000       15.9990           0
    3593 CHA1 290  HYP  N    N     -0.290000       14.0070           0
    3594 CHA1 290  HYP  CD   CP3    0.000000       12.0110           0
    3595 CHA1 290  HYP  HD1  HA2    0.090000        1.0080           0
    3596 CHA1 290  HYP  HD2  HA2    0.090000        1.0080           0
    3597 CHA1 290  HYP  CA   CP1    0.020000       12.0110           0
    3598 CHA1 290  HYP  HA   HB1    0.090000        1.0080           0
    3599 CHA1 290  HYP  CB   CP2   -0.180000       12.0110           0
    3600 CHA1 290  HYP  HB1  HA2    0.090000        1.0080           0
    3601 CHA1 290  HYP  HB2  HA2    0.090000        1.0080           0
    3602 CHA1 290  HYP  CG   CP2    0.140000       12.0110           0
    3603 CHA1 290  HYP  HG   HA1    0.090000        1.0080           0
    3604 CHA1 290  HYP  OE   OH1   -0.660000       15.9990           0
    3605 CHA1 290  HYP  HE   H      0.430000        1.0080           0
    3606 CHA1 290  HYP  C    C      0.510000       12.0110           0
    3607 CHA1 290  HYP  O    O     -0.510000       15.9990           0
    3608 CHA1 291  GLY  N    NH1   -0.470000       14.0070           0
    3609 CHA1 291  GLY  HN   H      0.310000        1.0080           0
    3610 CHA1 291  GLY  CA   CT2   -0.020000       12.0110           0
    3611 CHA1 291  GLY  HA1  HB2    0.090000        1.0080           0
    3612 CHA1 291  GLY  HA2  HB2    0.090000        1.0080           0
    3613 CHA1 291  GLY  C    C      0.510000       12.0110           0
    3614 CHA1 291  GLY  O    O     -0.510000       15.9990           0
    3615 CHA1 292  PRO  N    N     -0.290000       14.0070           0
    3616 CHA1 292  PRO  CD   CP3    0.000000       12.0110           0
    3617 CHA1 292  PRO  HD1  HA2    0.090000        1.0080           0
    3618 CHA1 292  PRO  HD2  HA2    0.090000        1.0080           0
    3619 CHA1 292  PRO  CA   CP1    0.020000       12.0110           0
    3620 CHA1 292  PRO  HA   HB1    0.090000        1.0080           0
    3621 CHA1 292  PRO  CB   CP2   -0.180000       12.0110           0
    3622 CHA1 292  PRO  HB1  HA2    0.090000        1.0080           0
    3623 CHA1 292  PRO  HB2  HA2    0.090000        1.0080           0
    3624 CHA1 292  PRO  CG   CP2   -0.180000       12.0110           0
    3625 CHA1 292  PRO  HG1  HA2    0.090000        1.0080           0
    3626 CHA1 292  PRO  HG2  HA2    0.090000        1.0080           0
    3627 CHA1 292  PRO  C    C      0.510000       12.0110           0
    3628 CHA1 292  PRO  O    O     -0.510000       15.9990           0
    3629 CHA1 293  VAL  N    NH1   -0.470000       14.0070           0
    3630 CHA1 293  VAL  HN   H      0.310000        1.0080           0
    3631 CHA1 293  VAL  CA   CT1    0.070000       12.0110           0
    3632 CHA1 293  VAL  HA   HB1    0.090000        1.0080           0
    3633 CHA1 293  VAL  CB   CT1   -0.090000       12.0110           0
    3634 CHA1 293  VAL  HB   HA1    0.090000        1.0080           0
    3635 CHA1 293  VAL  CG1  CT3   -0.270000       12.0110           0
    3636 CHA1 293  VAL  HG11 HA3    0.090000        1.0080           0
    3637 CHA1 293  VAL  HG12 HA3    0.090000        1.0080           0
    3638 CHA1 293  VAL  HG13 HA3    0.090000        1.0080           0
    3639 CHA1 293  VAL  CG2  CT3   -0.270000       12.0110           0
    3640 CHA1 293  VAL  HG21 HA3    0.090000        1.0080           0
    3641 CHA1 293  VAL  HG22 HA3    0.090000        1.0080           0
    3642 CHA1 293  VAL  HG23 HA3    0.090000        1.0080           0
    3643 CHA1 293  VAL  C    C      0.510000       12.0110           0
    3644 CHA1 293  VAL  O    O     -0.510000       15.9990           0
    3645 CHA1 294  GLY  N    NH1   -0.470000       14.0070           0
    3646 CHA1 294  GLY  HN   H      0.310000        1.0080           0
    3647 CHA1 294  GLY  CA   CT2   -0.020000       12.0110           0
    3648 CHA1 294  GLY  HA1  HB2    0.090000        1.0080           0
    3649 CHA1 294  GLY  HA2  HB2    0.090000        1.0080           0
    3650 CHA1 294  GLY  C    C      0.510000       12.0110           0
    3651 CHA1 294  GLY  O    O     -0.510000       15.9990           0
    3652 CHA1 295  VAL  N    NH1   -0.470000       14.0070           0
    3653 CHA1 295  VAL  HN   H      0.310000        1.0080           0
    3654 CHA1 295  VAL  CA   CT1    0.070000       12.0110           0
    3655 CHA1 295  VAL  HA   HB1    0.090000        1.0080           0
    3656 CHA1 295  VAL  CB   CT1   -0.090000       12.0110           0
    3657 CHA1 295  VAL  HB   HA1    0.090000        1.0080           0
    3658 CHA1 295  VAL  CG1  CT3   -0.270000       12.0110           0
    3659 CHA1 295  VAL  HG11 HA3    0.090000        1.0080           0
    3660 CHA1 295  VAL  HG12 HA3    0.090000        1.0080           0
    3661 CHA1 295  VAL  HG13 HA3    0.090000        1.0080           0
    3662 CHA1 295  VAL  CG2  CT3   -0.270000       12.0110           0
    3663 CHA1 295  VAL  HG21 HA3    0.090000        1.0080           0
    3664 CHA1 295  VAL  HG22 HA3    0.090000        1.0080           0
    3665 CHA1 295  VAL  HG23 HA3    0.090000        1.0080           0
    3666 CHA1 295  VAL  C    C      0.510000       12.0110           0
    3667 CHA1 295  VAL  O    O     -0.510000       15.9990           0
    3668 CHA1 296  GLN  N    NH1   -0.470000       14.0070           0
    3669 CHA1 296  GLN  HN   H      0.310000        1.0080           0
    3670 CHA1 296  GLN  CA   CT1    0.070000       12.0110           0
    3671 CHA1 296  GLN  HA   HB1    0.090000        1.0080           0
    3672 CHA1 296  GLN  CB   CT2   -0.180000       12.0110           0
    3673 CHA1 296  GLN  HB1  HA2    0.090000        1.0080           0
    3674 CHA1 296  GLN  HB2  HA2    0.090000        1.0080           0
    3675 CHA1 296  GLN  CG   CT2   -0.180000       12.0110           0
    3676 CHA1 296  GLN  HG1  HA2    0.090000        1.0080           0
    3677 CHA1 296  GLN  HG2  HA2    0.090000        1.0080           0
    3678 CHA1 296  GLN  CD   CC     0.550000       12.0110           0
    3679 CHA1 296  GLN  OE1  O     -0.550000       15.9990           0
    3680 CHA1 296  GLN  NE2  NH2   -0.620000       14.0070           0
    3681 CHA1 296  GLN  HE21 H      0.320000        1.0080           0
    3682 CHA1 296  GLN  HE22 H      0.300000        1.0080           0
    3683 CHA1 296  GLN  C    C      0.510000       12.0110           0
    3684 CHA1 296  GLN  O    O     -0.510000       15.9990           0
    3685 CHA1 297  GLY  N    NH1   -0.470000       14.0070           0
    3686 CHA1 297  GLY  HN   H      0.310000        1.0080           0
    3687 CHA1 297  GLY  CA   CT2   -0.020000       12.0110           0
    3688 CHA1 297  GLY  HA1  HB2    0.090000        1.0080           0
    3689 CHA1 297  GLY  HA2  HB2    0.090000        1.0080           0
    3690 CHA1 297  GLY  C    C      0.510000       12.0110           0
    3691 CHA1 297  GLY  O    O     -0.510000       15.9990           0
    3692 CHA1 298  PRO  N    N     -0.290000       14.0070           0
    3693 CHA1 298  PRO  CD   CP3    0.000000       12.0110           0
    3694 CHA1 298  PRO  HD1  HA2    0.090000        1.0080           0
    3695 CHA1 298  PRO  HD2  HA2    0.090000        1.0080           0
    3696 CHA1 298  PRO  CA   CP1    0.020000       12.0110           0
    3697 CHA1 298  PRO  HA   HB1    0.090000        1.0080           0
    3698 CHA1 298  PRO  CB   CP2   -0.180000       12.0110           0
    3699 CHA1 298  PRO  HB1  HA2    0.090000        1.0080           0
    3700 CHA1 298  PRO  HB2  HA2    0.090000        1.0080           0
    3701 CHA1 298  PRO  CG   CP2   -0.180000       12.0110           0
    3702 CHA1 298  PRO  HG1  HA2    0.090000        1.0080           0
    3703 CHA1 298  PRO  HG2  HA2    0.090000        1.0080           0
    3704 CHA1 298  PRO  C    C      0.510000       12.0110           0
    3705 CHA1 298  PRO  O    O     -0.510000       15.9990           0
    3706 CHA1 299  HYP  N    N     -0.290000       14.0070           0
    3707 CHA1 299  HYP  CD   CP3    0.000000       12.0110           0
    3708 CHA1 299  HYP  HD1  HA2    0.090000        1.0080           0
    3709 CHA1 299  HYP  HD2  HA2    0.090000        1.0080           0
    3710 CHA1 299  HYP  CA   CP1    0.020000       12.0110           0
    3711 CHA1 299  HYP  HA   HB1    0.090000        1.0080           0
    3712 CHA1 299  HYP  CB   CP2   -0.180000       12.0110           0
    3713 CHA1 299  HYP  HB1  HA2    0.090000        1.0080           0
    3714 CHA1 299  HYP  HB2  HA2    0.090000        1.0080           0
    3715 CHA1 299  HYP  CG   CP2    0.140000       12.0110           0
    3716 CHA1 299  HYP  HG   HA1    0.090000        1.0080           0
    3717 CHA1 299  HYP  OE   OH1   -0.660000       15.9990           0
    3718 CHA1 299  HYP  HE   H      0.430000        1.0080           0
    3719 CHA1 299  HYP  C    C      0.510000       12.0110           0
    3720 CHA1 299  HYP  O    O     -0.510000       15.9990           0
    3721 CHA1 300  GLY  N    NH1   -0.470000       14.0070           0
    3722 CHA1 300  GLY  HN   H      0.310000        1.0080           0
    3723 CHA1 300  GLY  CA   CT2   -0.020000       12.0110           0
    3724 CHA1 300  GLY  HA1  HB2    0.090000        1.0080           0
    3725 CHA1 300  GLY  HA2  HB2    0.090000        1.0080           0
    3726 CHA1 300  GLY  C    C      0.510000       12.0110           0
    3727 CHA1 300  GLY  O    O     -0.510000       15.9990           0
    3728 CHA1 301  PRO  N    N     -0.290000       14.0070           0
    3729 CHA1 301  PRO  CD   CP3    0.000000       12.0110           0
    3730 CHA1 301  PRO  HD1  HA2    0.090000        1.0080           0
    3731 CHA1 301  PRO  HD2  HA2    0.090000        1.0080           0
    3732 CHA1 301  PRO  CA   CP1    0.020000       12.0110           0
    3733 CHA1 301  PRO  HA   HB1    0.090000        1.0080           0
    3734 CHA1 301  PRO  CB   CP2   -0.180000       12.0110           0
    3735 CHA1 301  PRO  HB1  HA2    0.090000        1.0080           0
    3736 CHA1 301  PRO  HB2  HA2    0.090000        1.0080           0
    3737 CHA1 301  PRO  CG   CP2   -0.180000       12.0110           0
    3738 CHA1 301  PRO  HG1  HA2    0.090000        1.0080           0
    3739 CHA1 301  PRO  HG2  HA2    0.090000        1.0080           0
    3740 CHA1 301  PRO  C    C      0.510000       12.0110           0
    3741 CHA1 301  PRO  O    O     -0.510000       15.9990           0
    3742 CHA1 302  ALA  N    NH1   -0.470000       14.0070           0
    3743 CHA1 302  ALA  HN   H      0.310000        1.0080           0
    3744 CHA1 302  ALA  CA   CT1    0.070000       12.0110           0
    3745 CHA1 302  ALA  HA   HB1    0.090000        1.0080           0
    3746 CHA1 302  ALA  CB   CT3   -0.270000       12.0110           0
    3747 CHA1 302  ALA  HB1  HA3    0.090000        1.0080           0
    3748 CHA1 302  ALA  HB2  HA3    0.090000        1.0080           0
    3749 CHA1 302  ALA  HB3  HA3    0.090000        1.0080           0
    3750 CHA1 302  ALA  C    C      0.510000       12.0110           0
    3751 CHA1 302  ALA  O    O     -0.510000       15.9990           0
    3752 CHA1 303  GLY  N    NH1   -0.470000       14.0070           0
    3753 CHA1 303  GLY  HN   H      0.310000        1.0080           0
    3754 CHA1 303  GLY  CA   CT2   -0.020000       12.0110           0
    3755 CHA1 303  GLY  HA1  HB2    0.090000        1.0080           0
    3756 CHA1 303  GLY  HA2  HB2    0.090000        1.0080           0
    3757 CHA1 303  GLY  C    C      0.510000       12.0110           0
    3758 CHA1 303  GLY  O    O     -0.510000       15.9990           0
    3759 CHA1 304  GLU  N    NH1   -0.470000       14.0070           0
    3760 CHA1 304  GLU  HN   H      0.310000        1.0080           0
    3761 CHA1 304  GLU  CA   CT1    0.070000       12.0110           0
    3762 CHA1 304  GLU  HA   HB1    0.090000        1.0080           0
    3763 CHA1 304  GLU  CB   CT2A  -0.180000       12.0110           0
    3764 CHA1 304  GLU  HB1  HA2    0.090000        1.0080           0
    3765 CHA1 304  GLU  HB2  HA2    0.090000        1.0080           0
    3766 CHA1 304  GLU  CG   CT2   -0.280000       12.0110           0
    3767 CHA1 304  GLU  HG1  HA2    0.090000        1.0080           0
    3768 CHA1 304  GLU  HG2  HA2    0.090000        1.0080           0
    3769 CHA1 304  GLU  CD   CC     0.620000       12.0110           0
    3770 CHA1 304  GLU  OE1  OC    -0.760000       15.9990           0
    3771 CHA1 304  GLU  OE2  OC    -0.760000       15.9990           0
    3772 CHA1 304  GLU  C    C      0.510000       12.0110           0
    3773 CHA1 304  GLU  O    O     -0.510000       15.9990           0
    3774 CHA1 305  GLU  N    NH1   -0.470000       14.0070           0
    3775 CHA1 305  GLU  HN   H      0.310000        1.0080           0
    3776 CHA1 305  GLU  CA   CT1    0.070000       12.0110           0
    3777 CHA1 305  GLU  HA   HB1    0.090000        1.0080           0
    3778 CHA1 305  GLU  CB   CT2A  -0.180000       12.0110           0
    3779 CHA1 305  GLU  HB1  HA2    0.090000        1.0080           0
    3780 CHA1 305  GLU  HB2  HA2    0.090000        1.0080           0
    3781 CHA1 305  GLU  CG   CT2   -0.280000       12.0110           0
    3782 CHA1 305  GLU  HG1  HA2    0.090000        1.0080           0
    3783 CHA1 305  GLU  HG2  HA2    0.090000        1.0080           0
    3784 CHA1 305  GLU  CD   CC     0.620000       12.0110           0
    3785 CHA1 305  GLU  OE1  OC    -0.760000       15.9990           0
    3786 CHA1 305  GLU  OE2  OC    -0.760000       15.9990           0
    3787 CHA1 305  GLU  C    C      0.510000       12.0110           0
    3788 CHA1 305  GLU  O    O     -0.510000       15.9990           0
    3789 CHA1 306  GLY  N    NH1   -0.470000       14.0070           0
    3790 CHA1 306  GLY  HN   H      0.310000        1.0080           0
    3791 CHA1 306  GLY  CA   CT2   -0.020000       12.0110           0
    3792 CHA1 306  GLY  HA1  HB2    0.090000        1.0080           0
    3793 CHA1 306  GLY  HA2  HB2    0.090000        1.0080           0
    3794 CHA1 306  GLY  C    C      0.510000       12.0110           0
    3795 CHA1 306  GLY  O    O     -0.510000       15.9990           0
    3796 CHA1 307  LYS  N    NH1   -0.470000       14.0070           0
    3797 CHA1 307  LYS  HN   H      0.310000        1.0080           0
    3798 CHA1 307  LYS  CA   CT1    0.070000       12.0110           0
    3799 CHA1 307  LYS  HA   HB1    0.090000        1.0080           0
    3800 CHA1 307  LYS  CB   CT2   -0.180000       12.0110           0
    3801 CHA1 307  LYS  HB1  HA2    0.090000        1.0080           0
    3802 CHA1 307  LYS  HB2  HA2    0.090000        1.0080           0
    3803 CHA1 307  LYS  CG   CT2   -0.180000       12.0110           0
    3804 CHA1 307  LYS  HG1  HA2    0.090000        1.0080           0
    3805 CHA1 307  LYS  HG2  HA2    0.090000        1.0080           0
    3806 CHA1 307  LYS  CD   CT2   -0.180000       12.0110           0
    3807 CHA1 307  LYS  HD1  HA2    0.090000        1.0080           0
    3808 CHA1 307  LYS  HD2  HA2    0.090000        1.0080           0
    3809 CHA1 307  LYS  CE   CT2    0.210000       12.0110           0
    3810 CHA1 307  LYS  HE1  HA2    0.050000        1.0080           0
    3811 CHA1 307  LYS  HE2  HA2    0.050000        1.0080           0
    3812 CHA1 307  LYS  NZ   NH3   -0.300000       14.0070           0
    3813 CHA1 307  LYS  HZ1  HC     0.330000        1.0080           0
    3814 CHA1 307  LYS  HZ2  HC     0.330000        1.0080           0
    3815 CHA1 307  LYS  HZ3  HC     0.330000        1.0080           0
    3816 CHA1 307  LYS  C    C      0.510000       12.0110           0
    3817 CHA1 307  LYS  O    O     -0.510000       15.9990           0
    3818 CHA1 308  ARG  N    NH1   -0.470000       14.0070           0
    3819 CHA1 308  ARG  HN   H      0.310000        1.0080           0
    3820 CHA1 308  ARG  CA   CT1    0.070000       12.0110           0
    3821 CHA1 308  ARG  HA   HB1    0.090000        1.0080           0
    3822 CHA1 308  ARG  CB   CT2   -0.180000       12.0110           0
    3823 CHA1 308  ARG  HB1  HA2    0.090000        1.0080           0
    3824 CHA1 308  ARG  HB2  HA2    0.090000        1.0080           0
    3825 CHA1 308  ARG  CG   CT2   -0.180000       12.0110           0
    3826 CHA1 308  ARG  HG1  HA2    0.090000        1.0080           0
    3827 CHA1 308  ARG  HG2  HA2    0.090000        1.0080           0
    3828 CHA1 308  ARG  CD   CT2    0.200000       12.0110           0
    3829 CHA1 308  ARG  HD1  HA2    0.090000        1.0080           0
    3830 CHA1 308  ARG  HD2  HA2    0.090000        1.0080           0
    3831 CHA1 308  ARG  NE   NC2   -0.700000       14.0070           0
    3832 CHA1 308  ARG  HE   HC     0.440000        1.0080           0
    3833 CHA1 308  ARG  CZ   C      0.640000       12.0110           0
    3834 CHA1 308  ARG  NH1  NC2   -0.800000       14.0070           0
    3835 CHA1 308  ARG  HH11 HC     0.460000        1.0080           0
    3836 CHA1 308  ARG  HH12 HC     0.460000        1.0080           0
    3837 CHA1 308  ARG  NH2  NC2   -0.800000       14.0070           0
    3838 CHA1 308  ARG  HH21 HC     0.460000        1.0080           0
    3839 CHA1 308  ARG  HH22 HC     0.460000        1.0080           0
    3840 CHA1 308  ARG  C    C      0.510000       12.0110           0
    3841 CHA1 308  ARG  O    O     -0.510000       15.9990           0
    3842 CHA1 309  GLY  N    NH1   -0.470000       14.0070           0
    3843 CHA1 309  GLY  HN   H      0.310000        1.0080           0
    3844 CHA1 309  GLY  CA   CT2   -0.020000       12.0110           0
    3845 CHA1 309  GLY  HA1  HB2    0.090000        1.0080           0
    3846 CHA1 309  GLY  HA2  HB2    0.090000        1.0080           0
    3847 CHA1 309  GLY  C    C      0.510000       12.0110           0
    3848 CHA1 309  GLY  O    O     -0.510000       15.9990           0
    3849 CHA1 310  ALA  N    NH1   -0.470000       14.0070           0
    3850 CHA1 310  ALA  HN   H      0.310000        1.0080           0
    3851 CHA1 310  ALA  CA   CT1    0.070000       12.0110           0
    3852 CHA1 310  ALA  HA   HB1    0.090000        1.0080           0
    3853 CHA1 310  ALA  CB   CT3   -0.270000       12.0110           0
    3854 CHA1 310  ALA  HB1  HA3    0.090000        1.0080           0
    3855 CHA1 310  ALA  HB2  HA3    0.090000        1.0080           0
    3856 CHA1 310  ALA  HB3  HA3    0.090000        1.0080           0
    3857 CHA1 310  ALA  C    C      0.510000       12.0110           0
    3858 CHA1 310  ALA  O    O     -0.510000       15.9990           0
    3859 CHA1 311  ARG  N    NH1   -0.470000       14.0070           0
    3860 CHA1 311  ARG  HN   H      0.310000        1.0080           0
    3861 CHA1 311  ARG  CA   CT1    0.070000       12.0110           0
    3862 CHA1 311  ARG  HA   HB1    0.090000        1.0080           0
    3863 CHA1 311  ARG  CB   CT2   -0.180000       12.0110           0
    3864 CHA1 311  ARG  HB1  HA2    0.090000        1.0080           0
    3865 CHA1 311  ARG  HB2  HA2    0.090000        1.0080           0
    3866 CHA1 311  ARG  CG   CT2   -0.180000       12.0110           0
    3867 CHA1 311  ARG  HG1  HA2    0.090000        1.0080           0
    3868 CHA1 311  ARG  HG2  HA2    0.090000        1.0080           0
    3869 CHA1 311  ARG  CD   CT2    0.200000       12.0110           0
    3870 CHA1 311  ARG  HD1  HA2    0.090000        1.0080           0
    3871 CHA1 311  ARG  HD2  HA2    0.090000        1.0080           0
    3872 CHA1 311  ARG  NE   NC2   -0.700000       14.0070           0
    3873 CHA1 311  ARG  HE   HC     0.440000        1.0080           0
    3874 CHA1 311  ARG  CZ   C      0.640000       12.0110           0
    3875 CHA1 311  ARG  NH1  NC2   -0.800000       14.0070           0
    3876 CHA1 311  ARG  HH11 HC     0.460000        1.0080           0
    3877 CHA1 311  ARG  HH12 HC     0.460000        1.0080           0
    3878 CHA1 311  ARG  NH2  NC2   -0.800000       14.0070           0
    3879 CHA1 311  ARG  HH21 HC     0.460000        1.0080           0
    3880 CHA1 311  ARG  HH22 HC     0.460000        1.0080           0
    3881 CHA1 311  ARG  C    C      0.510000       12.0110           0
    3882 CHA1 311  ARG  O    O     -0.510000       15.9990           0
    3883 CHA1 312  GLY  N    NH1   -0.470000       14.0070           0
    3884 CHA1 312  GLY  HN   H      0.310000        1.0080           0
    3885 CHA1 312  GLY  CA   CT2   -0.020000       12.0110           0
    3886 CHA1 312  GLY  HA1  HB2    0.090000        1.0080           0
    3887 CHA1 312  GLY  HA2  HB2    0.090000        1.0080           0
    3888 CHA1 312  GLY  C    C      0.510000       12.0110           0
    3889 CHA1 312  GLY  O    O     -0.510000       15.9990           0
    3890 CHA1 313  GLU  N    NH1   -0.470000       14.0070           0
    3891 CHA1 313  GLU  HN   H      0.310000        1.0080           0
    3892 CHA1 313  GLU  CA   CT1    0.070000       12.0110           0
    3893 CHA1 313  GLU  HA   HB1    0.090000        1.0080           0
    3894 CHA1 313  GLU  CB   CT2A  -0.180000       12.0110           0
    3895 CHA1 313  GLU  HB1  HA2    0.090000        1.0080           0
    3896 CHA1 313  GLU  HB2  HA2    0.090000        1.0080           0
    3897 CHA1 313  GLU  CG   CT2   -0.280000       12.0110           0
    3898 CHA1 313  GLU  HG1  HA2    0.090000        1.0080           0
    3899 CHA1 313  GLU  HG2  HA2    0.090000        1.0080           0
    3900 CHA1 313  GLU  CD   CC     0.620000       12.0110           0
    3901 CHA1 313  GLU  OE1  OC    -0.760000       15.9990           0
    3902 CHA1 313  GLU  OE2  OC    -0.760000       15.9990           0
    3903 CHA1 313  GLU  C    C      0.510000       12.0110           0
    3904 CHA1 313  GLU  O    O     -0.510000       15.9990           0
    3905 CHA1 314  HYP  N    N     -0.290000       14.0070           0
    3906 CHA1 314  HYP  CD   CP3    0.000000       12.0110           0
    3907 CHA1 314  HYP  HD1  HA2    0.090000        1.0080           0
    3908 CHA1 314  HYP  HD2  HA2    0.090000        1.0080           0
    3909 CHA1 314  HYP  CA   CP1    0.020000       12.0110           0
    3910 CHA1 314  HYP  HA   HB1    0.090000        1.0080           0
    3911 CHA1 314  HYP  CB   CP2   -0.180000       12.0110           0
    3912 CHA1 314  HYP  HB1  HA2    0.090000        1.0080           0
    3913 CHA1 314  HYP  HB2  HA2    0.090000        1.0080           0
    3914 CHA1 314  HYP  CG   CP2    0.140000       12.0110           0
    3915 CHA1 314  HYP  HG   HA1    0.090000        1.0080           0
    3916 CHA1 314  HYP  OE   OH1   -0.660000       15.9990           0
    3917 CHA1 314  HYP  HE   H      0.430000        1.0080           0
    3918 CHA1 314  HYP  C    C      0.510000       12.0110           0
    3919 CHA1 314  HYP  O    O     -0.510000       15.9990           0
    3920 CHA1 315  GLY  N    NH1   -0.470000       14.0070           0
    3921 CHA1 315  GLY  HN   H      0.310000        1.0080           0
    3922 CHA1 315  GLY  CA   CT2   -0.020000       12.0110           0
    3923 CHA1 315  GLY  HA1  HB2    0.090000        1.0080           0
    3924 CHA1 315  GLY  HA2  HB2    0.090000        1.0080           0
    3925 CHA1 315  GLY  C    C      0.510000       12.0110           0
    3926 CHA1 315  GLY  O    O     -0.510000       15.9990           0
    3927 CHA1 316  PRO  N    N     -0.290000       14.0070           0
    3928 CHA1 316  PRO  CD   CP3    0.000000       12.0110           0
    3929 CHA1 316  PRO  HD1  HA2    0.090000        1.0080           0
    3930 CHA1 316  PRO  HD2  HA2    0.090000        1.0080           0
    3931 CHA1 316  PRO  CA   CP1    0.020000       12.0110           0
    3932 CHA1 316  PRO  HA   HB1    0.090000        1.0080           0
    3933 CHA1 316  PRO  CB   CP2   -0.180000       12.0110           0
    3934 CHA1 316  PRO  HB1  HA2    0.090000        1.0080           0
    3935 CHA1 316  PRO  HB2  HA2    0.090000        1.0080           0
    3936 CHA1 316  PRO  CG   CP2   -0.180000       12.0110           0
    3937 CHA1 316  PRO  HG1  HA2    0.090000        1.0080           0
    3938 CHA1 316  PRO  HG2  HA2    0.090000        1.0080           0
    3939 CHA1 316  PRO  C    C      0.510000       12.0110           0
    3940 CHA1 316  PRO  O    O     -0.510000       15.9990           0
    3941 CHA1 317  THR  N    NH1   -0.470000       14.0070           0
    3942 CHA1 317  THR  HN   H      0.310000        1.0080           0
    3943 CHA1 317  THR  CA   CT1    0.070000       12.0110           0
    3944 CHA1 317  THR  HA   HB1    0.090000        1.0080           0
    3945 CHA1 317  THR  CB   CT1    0.140000       12.0110           0
    3946 CHA1 317  THR  HB   HA1    0.090000        1.0080           0
    3947 CHA1 317  THR  OG1  OH1   -0.660000       15.9990           0
    3948 CHA1 317  THR  HG1  H      0.430000        1.0080           0
    3949 CHA1 317  THR  CG2  CT3   -0.270000       12.0110           0
    3950 CHA1 317  THR  HG21 HA3    0.090000        1.0080           0
    3951 CHA1 317  THR  HG22 HA3    0.090000        1.0080           0
    3952 CHA1 317  THR  HG23 HA3    0.090000        1.0080           0
    3953 CHA1 317  THR  C    C      0.510000       12.0110           0
    3954 CHA1 317  THR  O    O     -0.510000       15.9990           0
    3955 CHA1 318  GLY  N    NH1   -0.470000       14.0070           0
    3956 CHA1 318  GLY  HN   H      0.310000        1.0080           0
    3957 CHA1 318  GLY  CA   CT2   -0.020000       12.0110           0
    3958 CHA1 318  GLY  HA1  HB2    0.090000        1.0080           0
    3959 CHA1 318  GLY  HA2  HB2    0.090000        1.0080           0
    3960 CHA1 318  GLY  C    C      0.510000       12.0110           0
    3961 CHA1 318  GLY  O    O     -0.510000       15.9990           0
    3962 CHA1 319  LEU  N    NH1   -0.470000       14.0070           0
    3963 CHA1 319  LEU  HN   H      0.310000        1.0080           0
    3964 CHA1 319  LEU  CA   CT1    0.070000       12.0110           0
    3965 CHA1 319  LEU  HA   HB1    0.090000        1.0080           0
    3966 CHA1 319  LEU  CB   CT2   -0.180000       12.0110           0
    3967 CHA1 319  LEU  HB1  HA2    0.090000        1.0080           0
    3968 CHA1 319  LEU  HB2  HA2    0.090000        1.0080           0
    3969 CHA1 319  LEU  CG   CT1   -0.090000       12.0110           0
    3970 CHA1 319  LEU  HG   HA1    0.090000        1.0080           0
    3971 CHA1 319  LEU  CD1  CT3   -0.270000       12.0110           0
    3972 CHA1 319  LEU  HD11 HA3    0.090000        1.0080           0
    3973 CHA1 319  LEU  HD12 HA3    0.090000        1.0080           0
    3974 CHA1 319  LEU  HD13 HA3    0.090000        1.0080           0
    3975 CHA1 319  LEU  CD2  CT3   -0.270000       12.0110           0
    3976 CHA1 319  LEU  HD21 HA3    0.090000        1.0080           0
    3977 CHA1 319  LEU  HD22 HA3    0.090000        1.0080           0
    3978 CHA1 319  LEU  HD23 HA3    0.090000        1.0080           0
    3979 CHA1 319  LEU  C    C      0.510000       12.0110           0
    3980 CHA1 319  LEU  O    O     -0.510000       15.9990           0
    3981 CHA1 320  HYP  N    N     -0.290000       14.0070           0
    3982 CHA1 320  HYP  CD   CP3    0.000000       12.0110           0
    3983 CHA1 320  HYP  HD1  HA2    0.090000        1.0080           0
    3984 CHA1 320  HYP  HD2  HA2    0.090000        1.0080           0
    3985 CHA1 320  HYP  CA   CP1    0.020000       12.0110           0
    3986 CHA1 320  HYP  HA   HB1    0.090000        1.0080           0
    3987 CHA1 320  HYP  CB   CP2   -0.180000       12.0110           0
    3988 CHA1 320  HYP  HB1  HA2    0.090000        1.0080           0
    3989 CHA1 320  HYP  HB2  HA2    0.090000        1.0080           0
    3990 CHA1 320  HYP  CG   CP2    0.140000       12.0110           0
    3991 CHA1 320  HYP  HG   HA1    0.090000        1.0080           0
    3992 CHA1 320  HYP  OE   OH1   -0.660000       15.9990           0
    3993 CHA1 320  HYP  HE   H      0.430000        1.0080           0
    3994 CHA1 320  HYP  C    C      0.510000       12.0110           0
    3995 CHA1 320  HYP  O    O     -0.510000       15.9990           0
    3996 CHA1 321  GLY  N    NH1   -0.470000       14.0070           0
    3997 CHA1 321  GLY  HN   H      0.310000        1.0080           0
    3998 CHA1 321  GLY  CA   CT2   -0.020000       12.0110           0
    3999 CHA1 321  GLY  HA1  HB2    0.090000        1.0080           0
    4000 CHA1 321  GLY  HA2  HB2    0.090000        1.0080           0
    4001 CHA1 321  GLY  C    C      0.510000       12.0110           0
    4002 CHA1 321  GLY  O    O     -0.510000       15.9990           0
    4003 CHA1 322  PRO  N    N     -0.290000       14.0070           0
    4004 CHA1 322  PRO  CD   CP3    0.000000       12.0110           0
    4005 CHA1 322  PRO  HD1  HA2    0.090000        1.0080           0
    4006 CHA1 322  PRO  HD2  HA2    0.090000        1.0080           0
    4007 CHA1 322  PRO  CA   CP1    0.020000       12.0110           0
    4008 CHA1 322  PRO  HA   HB1    0.090000        1.0080           0
    4009 CHA1 322  PRO  CB   CP2   -0.180000       12.0110           0
    4010 CHA1 322  PRO  HB1  HA2    0.090000        1.0080           0
    4011 CHA1 322  PRO  HB2  HA2    0.090000        1.0080           0
    4012 CHA1 322  PRO  CG   CP2   -0.180000       12.0110           0
    4013 CHA1 322  PRO  HG1  HA2    0.090000        1.0080           0
    4014 CHA1 322  PRO  HG2  HA2    0.090000        1.0080           0
    4015 CHA1 322  PRO  C    C      0.510000       12.0110           0
    4016 CHA1 322  PRO  O    O     -0.510000       15.9990           0
    4017 CHA1 323  PRO  N    N     -0.290000       14.0070           0
    4018 CHA1 323  PRO  CD   CP3    0.000000       12.0110           0
    4019 CHA1 323  PRO  HD1  HA2    0.090000        1.0080           0
    4020 CHA1 323  PRO  HD2  HA2    0.090000        1.0080           0
    4021 CHA1 323  PRO  CA   CP1    0.020000       12.0110           0
    4022 CHA1 323  PRO  HA   HB1    0.090000        1.0080           0
    4023 CHA1 323  PRO  CB   CP2   -0.180000       12.0110           0
    4024 CHA1 323  PRO  HB1  HA2    0.090000        1.0080           0
    4025 CHA1 323  PRO  HB2  HA2    0.090000        1.0080           0
    4026 CHA1 323  PRO  CG   CP2   -0.180000       12.0110           0
    4027 CHA1 323  PRO  HG1  HA2    0.090000        1.0080           0
    4028 CHA1 323  PRO  HG2  HA2    0.090000        1.0080           0
    4029 CHA1 323  PRO  C    C      0.510000       12.0110           0
    4030 CHA1 323  PRO  O    O     -0.510000       15.9990           0
    4031 CHA1 324  GLY  N    NH1   -0.470000       14.0070           0
    4032 CHA1 324  GLY  HN   H      0.310000        1.0080           0
    4033 CHA1 324  GLY  CA   CT2   -0.020000       12.0110           0
    4034 CHA1 324  GLY  HA1  HB2    0.090000        1.0080           0
    4035 CHA1 324  GLY  HA2  HB2    0.090000        1.0080           0
    4036 CHA1 324  GLY  C    C      0.510000       12.0110           0
    4037 CHA1 324  GLY  O    O     -0.510000       15.9990           0
    4038 CHA1 325  GLU  N    NH1   -0.470000       14.0070           0
    4039 CHA1 325  GLU  HN   H      0.310000        1.0080           0
    4040 CHA1 325  GLU  CA   CT1    0.070000       12.0110           0
    4041 CHA1 325  GLU  HA   HB1    0.090000        1.0080           0
    4042 CHA1 325  GLU  CB   CT2A  -0.180000       12.0110           0
    4043 CHA1 325  GLU  HB1  HA2    0.090000        1.0080           0
    4044 CHA1 325  GLU  HB2  HA2    0.090000        1.0080           0
    4045 CHA1 325  GLU  CG   CT2   -0.280000       12.0110           0
    4046 CHA1 325  GLU  HG1  HA2    0.090000        1.0080           0
    4047 CHA1 325  GLU  HG2  HA2    0.090000        1.0080           0
    4048 CHA1 325  GLU  CD   CC     0.620000       12.0110           0
    4049 CHA1 325  GLU  OE1  OC    -0.760000       15.9990           0
    4050 CHA1 325  GLU  OE2  OC    -0.760000       15.9990           0
    4051 CHA1 325  GLU  C    C      0.510000       12.0110           0
    4052 CHA1 325  GLU  O    O     -0.510000       15.9990           0
    4053 CHA1 326  ARG  N    NH1   -0.470000       14.0070           0
    4054 CHA1 326  ARG  HN   H      0.310000        1.0080           0
    4055 CHA1 326  ARG  CA   CT1    0.070000       12.0110           0
    4056 CHA1 326  ARG  HA   HB1    0.090000        1.0080           0
    4057 CHA1 326  ARG  CB   CT2   -0.180000       12.0110           0
    4058 CHA1 326  ARG  HB1  HA2    0.090000        1.0080           0
    4059 CHA1 326  ARG  HB2  HA2    0.090000        1.0080           0
    4060 CHA1 326  ARG  CG   CT2   -0.180000       12.0110           0
    4061 CHA1 326  ARG  HG1  HA2    0.090000        1.0080           0
    4062 CHA1 326  ARG  HG2  HA2    0.090000        1.0080           0
    4063 CHA1 326  ARG  CD   CT2    0.200000       12.0110           0
    4064 CHA1 326  ARG  HD1  HA2    0.090000        1.0080           0
    4065 CHA1 326  ARG  HD2  HA2    0.090000        1.0080           0
    4066 CHA1 326  ARG  NE   NC2   -0.700000       14.0070           0
    4067 CHA1 326  ARG  HE   HC     0.440000        1.0080           0
    4068 CHA1 326  ARG  CZ   C      0.640000       12.0110           0
    4069 CHA1 326  ARG  NH1  NC2   -0.800000       14.0070           0
    4070 CHA1 326  ARG  HH11 HC     0.460000        1.0080           0
    4071 CHA1 326  ARG  HH12 HC     0.460000        1.0080           0
    4072 CHA1 326  ARG  NH2  NC2   -0.800000       14.0070           0
    4073 CHA1 326  ARG  HH21 HC     0.460000        1.0080           0
    4074 CHA1 326  ARG  HH22 HC     0.460000        1.0080           0
    4075 CHA1 326  ARG  C    C      0.510000       12.0110           0
    4076 CHA1 326  ARG  O    O     -0.510000       15.9990           0
    4077 CHA1 327  GLY  N    NH1   -0.470000       14.0070           0
    4078 CHA1 327  GLY  HN   H      0.310000        1.0080           0
    4079 CHA1 327  GLY  CA   CT2   -0.020000       12.0110           0
    4080 CHA1 327  GLY  HA1  HB2    0.090000        1.0080           0
    4081 CHA1 327  GLY  HA2  HB2    0.090000        1.0080           0
    4082 CHA1 327  GLY  C    C      0.510000       12.0110           0
    4083 CHA1 327  GLY  O    O     -0.510000       15.9990           0
    4084 CHA1 328  GLY  N    NH1   -0.470000       14.0070           0
    4085 CHA1 328  GLY  HN   H      0.310000        1.0080           0
    4086 CHA1 328  GLY  CA   CT2   -0.020000       12.0110           0
    4087 CHA1 328  GLY  HA1  HB2    0.090000        1.0080           0
    4088 CHA1 328  GLY  HA2  HB2    0.090000        1.0080           0
    4089 CHA1 328  GLY  C    C      0.510000       12.0110           0
    4090 CHA1 328  GLY  O    O     -0.510000       15.9990           0
    4091 CHA1 329  HYP  N    N     -0.290000       14.0070           0
    4092 CHA1 329  HYP  CD   CP3    0.000000       12.0110           0
    4093 CHA1 329  HYP  HD1  HA2    0.090000        1.0080           0
    4094 CHA1 329  HYP  HD2  HA2    0.090000        1.0080           0
    4095 CHA1 329  HYP  CA   CP1    0.020000       12.0110           0
    4096 CHA1 329  HYP  HA   HB1    0.090000        1.0080           0
    4097 CHA1 329  HYP  CB   CP2   -0.180000       12.0110           0
    4098 CHA1 329  HYP  HB1  HA2    0.090000        1.0080           0
    4099 CHA1 329  HYP  HB2  HA2    0.090000        1.0080           0
    4100 CHA1 329  HYP  CG   CP2    0.140000       12.0110           0
    4101 CHA1 329  HYP  HG   HA1    0.090000        1.0080           0
    4102 CHA1 329  HYP  OE   OH1   -0.660000       15.9990           0
    4103 CHA1 329  HYP  HE   H      0.430000        1.0080           0
    4104 CHA1 329  HYP  C    C      0.510000       12.0110           0
    4105 CHA1 329  HYP  O    O     -0.510000       15.9990           0
    4106 CHA1 330  GLY  N    NH1   -0.470000       14.0070           0
    4107 CHA1 330  GLY  HN   H      0.310000        1.0080           0
    4108 CHA1 330  GLY  CA   CT2   -0.020000       12.0110           0
    4109 CHA1 330  GLY  HA1  HB2    0.090000        1.0080           0
    4110 CHA1 330  GLY  HA2  HB2    0.090000        1.0080           0
    4111 CHA1 330  GLY  C    C      0.510000       12.0110           0
    4112 CHA1 330  GLY  O    O     -0.510000       15.9990           0
    4113 CHA1 331  SER  N    NH1   -0.470000       14.0070           0
    4114 CHA1 331  SER  HN   H      0.310000        1.0080           0
    4115 CHA1 331  SER  CA   CT1    0.070000       12.0110           0
    4116 CHA1 331  SER  HA   HB1    0.090000        1.0080           0
    4117 CHA1 331  SER  CB   CT2    0.050000       12.0110           0
    4118 CHA1 331  SER  HB1  HA2    0.090000        1.0080           0
    4119 CHA1 331  SER  HB2  HA2    0.090000        1.0080           0
    4120 CHA1 331  SER  OG   OH1   -0.660000       15.9990           0
    4121 CHA1 331  SER  HG1  H      0.430000        1.0080           0
    4122 CHA1 331  SER  C    C      0.510000       12.0110           0
    4123 CHA1 331  SER  O    O     -0.510000       15.9990           0
    4124 CHA1 332  ARG  N    NH1   -0.470000       14.0070           0
    4125 CHA1 332  ARG  HN   H      0.310000        1.0080           0
    4126 CHA1 332  ARG  CA   CT1    0.070000       12.0110           0
    4127 CHA1 332  ARG  HA   HB1    0.090000        1.0080           0
    4128 CHA1 332  ARG  CB   CT2   -0.180000       12.0110           0
    4129 CHA1 332  ARG  HB1  HA2    0.090000        1.0080           0
    4130 CHA1 332  ARG  HB2  HA2    0.090000        1.0080           0
    4131 CHA1 332  ARG  CG   CT2   -0.180000       12.0110           0
    4132 CHA1 332  ARG  HG1  HA2    0.090000        1.0080           0
    4133 CHA1 332  ARG  HG2  HA2    0.090000        1.0080           0
    4134 CHA1 332  ARG  CD   CT2    0.200000       12.0110           0
    4135 CHA1 332  ARG  HD1  HA2    0.090000        1.0080           0
    4136 CHA1 332  ARG  HD2  HA2    0.090000        1.0080           0
    4137 CHA1 332  ARG  NE   NC2   -0.700000       14.0070           0
    4138 CHA1 332  ARG  HE   HC     0.440000        1.0080           0
    4139 CHA1 332  ARG  CZ   C      0.640000       12.0110           0
    4140 CHA1 332  ARG  NH1  NC2   -0.800000       14.0070           0
    4141 CHA1 332  ARG  HH11 HC     0.460000        1.0080           0
    4142 CHA1 332  ARG  HH12 HC     0.460000        1.0080           0
    4143 CHA1 332  ARG  NH2  NC2   -0.800000       14.0070           0
    4144 CHA1 332  ARG  HH21 HC     0.460000        1.0080           0
    4145 CHA1 332  ARG  HH22 HC     0.460000        1.0080           0
    4146 CHA1 332  ARG  C    C      0.510000       12.0110           0
    4147 CHA1 332  ARG  O    O     -0.510000       15.9990           0
    4148 CHA1 333  GLY  N    NH1   -0.470000       14.0070           0
    4149 CHA1 333  GLY  HN   H      0.310000        1.0080           0
    4150 CHA1 333  GLY  CA   CT2   -0.020000       12.0110           0
    4151 CHA1 333  GLY  HA1  HB2    0.090000        1.0080           0
    4152 CHA1 333  GLY  HA2  HB2    0.090000        1.0080           0
    4153 CHA1 333  GLY  C    C      0.510000       12.0110           0
    4154 CHA1 333  GLY  O    O     -0.510000       15.9990           0
    4155 CHA1 334  PHE  N    NH1   -0.470000       14.0070           0
    4156 CHA1 334  PHE  HN   H      0.310000        1.0080           0
    4157 CHA1 334  PHE  CA   CT1    0.070000       12.0110           0
    4158 CHA1 334  PHE  HA   HB1    0.090000        1.0080           0
    4159 CHA1 334  PHE  CB   CT2   -0.180000       12.0110           0
    4160 CHA1 334  PHE  HB1  HA2    0.090000        1.0080           0
    4161 CHA1 334  PHE  HB2  HA2    0.090000        1.0080           0
    4162 CHA1 334  PHE  CG   CA     0.000000       12.0110           0
    4163 CHA1 334  PHE  CD1  CA    -0.115000       12.0110           0
    4164 CHA1 334  PHE  HD1  HP     0.115000        1.0080           0
    4165 CHA1 334  PHE  CE1  CA    -0.115000       12.0110           0
    4166 CHA1 334  PHE  HE1  HP     0.115000        1.0080           0
    4167 CHA1 334  PHE  CZ   CA    -0.115000       12.0110           0
    4168 CHA1 334  PHE  HZ   HP     0.115000        1.0080           0
    4169 CHA1 334  PHE  CD2  CA    -0.115000       12.0110           0
    4170 CHA1 334  PHE  HD2  HP     0.115000        1.0080           0
    4171 CHA1 334  PHE  CE2  CA    -0.115000       12.0110           0
    4172 CHA1 334  PHE  HE2  HP     0.115000        1.0080           0
    4173 CHA1 334  PHE  C    C      0.510000       12.0110           0
    4174 CHA1 334  PHE  O    O     -0.510000       15.9990           0
    4175 CHA1 335  HYP  N    N     -0.290000       14.0070           0
    4176 CHA1 335  HYP  CD   CP3    0.000000       12.0110           0
    4177 CHA1 335  HYP  HD1  HA2    0.090000        1.0080           0
    4178 CHA1 335  HYP  HD2  HA2    0.090000        1.0080           0
    4179 CHA1 335  HYP  CA   CP1    0.020000       12.0110           0
    4180 CHA1 335  HYP  HA   HB1    0.090000        1.0080           0
    4181 CHA1 335  HYP  CB   CP2   -0.180000       12.0110           0
    4182 CHA1 335  HYP  HB1  HA2    0.090000        1.0080           0
    4183 CHA1 335  HYP  HB2  HA2    0.090000        1.0080           0
    4184 CHA1 335  HYP  CG   CP2    0.140000       12.0110           0
    4185 CHA1 335  HYP  HG   HA1    0.090000        1.0080           0
    4186 CHA1 335  HYP  OE   OH1   -0.660000       15.9990           0
    4187 CHA1 335  HYP  HE   H      0.430000        1.0080           0
    4188 CHA1 335  HYP  C    C      0.510000       12.0110           0
    4189 CHA1 335  HYP  O    O     -0.510000       15.9990           0
    4190 CHA1 336  GLY  N    NH1   -0.470000       14.0070           0
    4191 CHA1 336  GLY  HN   H      0.310000        1.0080           0
    4192 CHA1 336  GLY  CA   CT2   -0.020000       12.0110           0
    4193 CHA1 336  GLY  HA1  HB2    0.090000        1.0080           0
    4194 CHA1 336  GLY  HA2  HB2    0.090000        1.0080           0
    4195 CHA1 336  GLY  C    C      0.510000       12.0110           0
    4196 CHA1 336  GLY  O    O     -0.510000       15.9990           0
    4197 CHA1 337  ALA  N    NH1   -0.470000       14.0070           0
    4198 CHA1 337  ALA  HN   H      0.310000        1.0080           0
    4199 CHA1 337  ALA  CA   CT1    0.070000       12.0110           0
    4200 CHA1 337  ALA  HA   HB1    0.090000        1.0080           0
    4201 CHA1 337  ALA  CB   CT3   -0.270000       12.0110           0
    4202 CHA1 337  ALA  HB1  HA3    0.090000        1.0080           0
    4203 CHA1 337  ALA  HB2  HA3    0.090000        1.0080           0
    4204 CHA1 337  ALA  HB3  HA3    0.090000        1.0080           0
    4205 CHA1 337  ALA  C    C      0.510000       12.0110           0
    4206 CHA1 337  ALA  O    O     -0.510000       15.9990           0
    4207 CHA1 338  ASP  N    NH1   -0.470000       14.0070           0
    4208 CHA1 338  ASP  HN   H      0.310000        1.0080           0
    4209 CHA1 338  ASP  CA   CT1    0.070000       12.0110           0
    4210 CHA1 338  ASP  HA   HB1    0.090000        1.0080           0
    4211 CHA1 338  ASP  CB   CT2A  -0.280000       12.0110           0
    4212 CHA1 338  ASP  HB1  HA2    0.090000        1.0080           0
    4213 CHA1 338  ASP  HB2  HA2    0.090000        1.0080           0
    4214 CHA1 338  ASP  CG   CC     0.620000       12.0110           0
    4215 CHA1 338  ASP  OD1  OC    -0.760000       15.9990           0
    4216 CHA1 338  ASP  OD2  OC    -0.760000       15.9990           0
    4217 CHA1 338  ASP  C    C      0.510000       12.0110           0
    4218 CHA1 338  ASP  O    O     -0.510000       15.9990           0
    4219 CHA1 339  GLY  N    NH1   -0.470000       14.0070           0
    4220 CHA1 339  GLY  HN   H      0.310000        1.0080           0
    4221 CHA1 339  GLY  CA   CT2   -0.020000       12.0110           0
    4222 CHA1 339  GLY  HA1  HB2    0.090000        1.0080           0
    4223 CHA1 339  GLY  HA2  HB2    0.090000        1.0080           0
    4224 CHA1 339  GLY  C    C      0.510000       12.0110           0
    4225 CHA1 339  GLY  O    O     -0.510000       15.9990           0
    4226 CHA1 340  VAL  N    NH1   -0.470000       14.0070           0
    4227 CHA1 340  VAL  HN   H      0.310000        1.0080           0
    4228 CHA1 340  VAL  CA   CT1    0.070000       12.0110           0
    4229 CHA1 340  VAL  HA   HB1    0.090000        1.0080           0
    4230 CHA1 340  VAL  CB   CT1   -0.090000       12.0110           0
    4231 CHA1 340  VAL  HB   HA1    0.090000        1.0080           0
    4232 CHA1 340  VAL  CG1  CT3   -0.270000       12.0110           0
    4233 CHA1 340  VAL  HG11 HA3    0.090000        1.0080           0
    4234 CHA1 340  VAL  HG12 HA3    0.090000        1.0080           0
    4235 CHA1 340  VAL  HG13 HA3    0.090000        1.0080           0
    4236 CHA1 340  VAL  CG2  CT3   -0.270000       12.0110           0
    4237 CHA1 340  VAL  HG21 HA3    0.090000        1.0080           0
    4238 CHA1 340  VAL  HG22 HA3    0.090000        1.0080           0
    4239 CHA1 340  VAL  HG23 HA3    0.090000        1.0080           0
    4240 CHA1 340  VAL  C    C      0.510000       12.0110           0
    4241 CHA1 340  VAL  O    O     -0.510000       15.9990           0
    4242 CHA1 341  ALA  N    NH1   -0.470000       14.0070           0
    4243 CHA1 341  ALA  HN   H      0.310000        1.0080           0
    4244 CHA1 341  ALA  CA   CT1    0.070000       12.0110           0
    4245 CHA1 341  ALA  HA   HB1    0.090000        1.0080           0
    4246 CHA1 341  ALA  CB   CT3   -0.270000       12.0110           0
    4247 CHA1 341  ALA  HB1  HA3    0.090000        1.0080           0
    4248 CHA1 341  ALA  HB2  HA3    0.090000        1.0080           0
    4249 CHA1 341  ALA  HB3  HA3    0.090000        1.0080           0
    4250 CHA1 341  ALA  C    C      0.510000       12.0110           0
    4251 CHA1 341  ALA  O    O     -0.510000       15.9990           0
    4252 CHA1 342  GLY  N    NH1   -0.470000       14.0070           0
    4253 CHA1 342  GLY  HN   H      0.310000        1.0080           0
    4254 CHA1 342  GLY  CA   CT2   -0.020000       12.0110           0
    4255 CHA1 342  GLY  HA1  HB2    0.090000        1.0080           0
    4256 CHA1 342  GLY  HA2  HB2    0.090000        1.0080           0
    4257 CHA1 342  GLY  C    C      0.510000       12.0110           0
    4258 CHA1 342  GLY  O    O     -0.510000       15.9990           0
    4259 CHA1 343  PRO  N    N     -0.290000       14.0070           0
    4260 CHA1 343  PRO  CD   CP3    0.000000       12.0110           0
    4261 CHA1 343  PRO  HD1  HA2    0.090000        1.0080           0
    4262 CHA1 343  PRO  HD2  HA2    0.090000        1.0080           0
    4263 CHA1 343  PRO  CA   CP1    0.020000       12.0110           0
    4264 CHA1 343  PRO  HA   HB1    0.090000        1.0080           0
    4265 CHA1 343  PRO  CB   CP2   -0.180000       12.0110           0
    4266 CHA1 343  PRO  HB1  HA2    0.090000        1.0080           0
    4267 CHA1 343  PRO  HB2  HA2    0.090000        1.0080           0
    4268 CHA1 343  PRO  CG   CP2   -0.180000       12.0110           0
    4269 CHA1 343  PRO  HG1  HA2    0.090000        1.0080           0
    4270 CHA1 343  PRO  HG2  HA2    0.090000        1.0080           0
    4271 CHA1 343  PRO  C    C      0.510000       12.0110           0
    4272 CHA1 343  PRO  O    O     -0.510000       15.9990           0
    4273 CHA1 344  LYS  N    NH1   -0.470000       14.0070           0
    4274 CHA1 344  LYS  HN   H      0.310000        1.0080           0
    4275 CHA1 344  LYS  CA   CT1    0.070000       12.0110           0
    4276 CHA1 344  LYS  HA   HB1    0.090000        1.0080           0
    4277 CHA1 344  LYS  CB   CT2   -0.180000       12.0110           0
    4278 CHA1 344  LYS  HB1  HA2    0.090000        1.0080           0
    4279 CHA1 344  LYS  HB2  HA2    0.090000        1.0080           0
    4280 CHA1 344  LYS  CG   CT2   -0.180000       12.0110           0
    4281 CHA1 344  LYS  HG1  HA2    0.090000        1.0080           0
    4282 CHA1 344  LYS  HG2  HA2    0.090000        1.0080           0
    4283 CHA1 344  LYS  CD   CT2   -0.180000       12.0110           0
    4284 CHA1 344  LYS  HD1  HA2    0.090000        1.0080           0
    4285 CHA1 344  LYS  HD2  HA2    0.090000        1.0080           0
    4286 CHA1 344  LYS  CE   CT2    0.210000       12.0110           0
    4287 CHA1 344  LYS  HE1  HA2    0.050000        1.0080           0
    4288 CHA1 344  LYS  HE2  HA2    0.050000        1.0080           0
    4289 CHA1 344  LYS  NZ   NH3   -0.300000       14.0070           0
    4290 CHA1 344  LYS  HZ1  HC     0.330000        1.0080           0
    4291 CHA1 344  LYS  HZ2  HC     0.330000        1.0080           0
    4292 CHA1 344  LYS  HZ3  HC     0.330000        1.0080           0
    4293 CHA1 344  LYS  C    C      0.510000       12.0110           0
    4294 CHA1 344  LYS  O    O     -0.510000       15.9990           0
    4295 CHA1 345  GLY  N    NH1   -0.470000       14.0070           0
    4296 CHA1 345  GLY  HN   H      0.310000        1.0080           0
    4297 CHA1 345  GLY  CA   CT2   -0.020000       12.0110           0
    4298 CHA1 345  GLY  HA1  HB2    0.090000        1.0080           0
    4299 CHA1 345  GLY  HA2  HB2    0.090000        1.0080           0
    4300 CHA1 345  GLY  C    C      0.510000       12.0110           0
    4301 CHA1 345  GLY  O    O     -0.510000       15.9990           0
    4302 CHA1 346  PRO  N    N     -0.290000       14.0070           0
    4303 CHA1 346  PRO  CD   CP3    0.000000       12.0110           0
    4304 CHA1 346  PRO  HD1  HA2    0.090000        1.0080           0
    4305 CHA1 346  PRO  HD2  HA2    0.090000        1.0080           0
    4306 CHA1 346  PRO  CA   CP1    0.020000       12.0110           0
    4307 CHA1 346  PRO  HA   HB1    0.090000        1.0080           0
    4308 CHA1 346  PRO  CB   CP2   -0.180000       12.0110           0
    4309 CHA1 346  PRO  HB1  HA2    0.090000        1.0080           0
    4310 CHA1 346  PRO  HB2  HA2    0.090000        1.0080           0
    4311 CHA1 346  PRO  CG   CP2   -0.180000       12.0110           0
    4312 CHA1 346  PRO  HG1  HA2    0.090000        1.0080           0
    4313 CHA1 346  PRO  HG2  HA2    0.090000        1.0080           0
    4314 CHA1 346  PRO  C    C      0.510000       12.0110           0
    4315 CHA1 346  PRO  O    O     -0.510000       15.9990           0
    4316 CHA1 347  ALA  N    NH1   -0.470000       14.0070           0
    4317 CHA1 347  ALA  HN   H      0.310000        1.0080           0
    4318 CHA1 347  ALA  CA   CT1    0.070000       12.0110           0
    4319 CHA1 347  ALA  HA   HB1    0.090000        1.0080           0
    4320 CHA1 347  ALA  CB   CT3   -0.270000       12.0110           0
    4321 CHA1 347  ALA  HB1  HA3    0.090000        1.0080           0
    4322 CHA1 347  ALA  HB2  HA3    0.090000        1.0080           0
    4323 CHA1 347  ALA  HB3  HA3    0.090000        1.0080           0
    4324 CHA1 347  ALA  C    C      0.510000       12.0110           0
    4325 CHA1 347  ALA  O    O     -0.510000       15.9990           0
    4326 CHA1 348  GLY  N    NH1   -0.470000       14.0070           0
    4327 CHA1 348  GLY  HN   H      0.310000        1.0080           0
    4328 CHA1 348  GLY  CA   CT2   -0.020000       12.0110           0
    4329 CHA1 348  GLY  HA1  HB2    0.090000        1.0080           0
    4330 CHA1 348  GLY  HA2  HB2    0.090000        1.0080           0
    4331 CHA1 348  GLY  C    C      0.510000       12.0110           0
    4332 CHA1 348  GLY  O    O     -0.510000       15.9990           0
    4333 CHA1 349  GLU  N    NH1   -0.470000       14.0070           0
    4334 CHA1 349  GLU  HN   H      0.310000        1.0080           0
    4335 CHA1 349  GLU  CA   CT1    0.070000       12.0110           0
    4336 CHA1 349  GLU  HA   HB1    0.090000        1.0080           0
    4337 CHA1 349  GLU  CB   CT2A  -0.180000       12.0110           0
    4338 CHA1 349  GLU  HB1  HA2    0.090000        1.0080           0
    4339 CHA1 349  GLU  HB2  HA2    0.090000        1.0080           0
    4340 CHA1 349  GLU  CG   CT2   -0.280000       12.0110           0
    4341 CHA1 349  GLU  HG1  HA2    0.090000        1.0080           0
    4342 CHA1 349  GLU  HG2  HA2    0.090000        1.0080           0
    4343 CHA1 349  GLU  CD   CC     0.620000       12.0110           0
    4344 CHA1 349  GLU  OE1  OC    -0.760000       15.9990           0
    4345 CHA1 349  GLU  OE2  OC    -0.760000       15.9990           0
    4346 CHA1 349  GLU  C    C      0.510000       12.0110           0
    4347 CHA1 349  GLU  O    O     -0.510000       15.9990           0
    4348 CHA1 350  ARG  N    NH1   -0.470000       14.0070           0
    4349 CHA1 350  ARG  HN   H      0.310000        1.0080           0
    4350 CHA1 350  ARG  CA   CT1    0.070000       12.0110           0
    4351 CHA1 350  ARG  HA   HB1    0.090000        1.0080           0
    4352 CHA1 350  ARG  CB   CT2   -0.180000       12.0110           0
    4353 CHA1 350  ARG  HB1  HA2    0.090000        1.0080           0
    4354 CHA1 350  ARG  HB2  HA2    0.090000        1.0080           0
    4355 CHA1 350  ARG  CG   CT2   -0.180000       12.0110           0
    4356 CHA1 350  ARG  HG1  HA2    0.090000        1.0080           0
    4357 CHA1 350  ARG  HG2  HA2    0.090000        1.0080           0
    4358 CHA1 350  ARG  CD   CT2    0.200000       12.0110           0
    4359 CHA1 350  ARG  HD1  HA2    0.090000        1.0080           0
    4360 CHA1 350  ARG  HD2  HA2    0.090000        1.0080           0
    4361 CHA1 350  ARG  NE   NC2   -0.700000       14.0070           0
    4362 CHA1 350  ARG  HE   HC     0.440000        1.0080           0
    4363 CHA1 350  ARG  CZ   C      0.640000       12.0110           0
    4364 CHA1 350  ARG  NH1  NC2   -0.800000       14.0070           0
    4365 CHA1 350  ARG  HH11 HC     0.460000        1.0080           0
    4366 CHA1 350  ARG  HH12 HC     0.460000        1.0080           0
    4367 CHA1 350  ARG  NH2  NC2   -0.800000       14.0070           0
    4368 CHA1 350  ARG  HH21 HC     0.460000        1.0080           0
    4369 CHA1 350  ARG  HH22 HC     0.460000        1.0080           0
    4370 CHA1 350  ARG  C    C      0.510000       12.0110           0
    4371 CHA1 350  ARG  O    O     -0.510000       15.9990           0
    4372 CHA1 351  GLY  N    NH1   -0.470000       14.0070           0
    4373 CHA1 351  GLY  HN   H      0.310000        1.0080           0
    4374 CHA1 351  GLY  CA   CT2   -0.020000       12.0110           0
    4375 CHA1 351  GLY  HA1  HB2    0.090000        1.0080           0
    4376 CHA1 351  GLY  HA2  HB2    0.090000        1.0080           0
    4377 CHA1 351  GLY  C    C      0.510000       12.0110           0
    4378 CHA1 351  GLY  O    O     -0.510000       15.9990           0
    4379 CHA1 352  SER  N    NH1   -0.470000       14.0070           0
    4380 CHA1 352  SER  HN   H      0.310000        1.0080           0
    4381 CHA1 352  SER  CA   CT1    0.070000       12.0110           0
    4382 CHA1 352  SER  HA   HB1    0.090000        1.0080           0
    4383 CHA1 352  SER  CB   CT2    0.050000       12.0110           0
    4384 CHA1 352  SER  HB1  HA2    0.090000        1.0080           0
    4385 CHA1 352  SER  HB2  HA2    0.090000        1.0080           0
    4386 CHA1 352  SER  OG   OH1   -0.660000       15.9990           0
    4387 CHA1 352  SER  HG1  H      0.430000        1.0080           0
    4388 CHA1 352  SER  C    C      0.510000       12.0110           0
    4389 CHA1 352  SER  O    O     -0.510000       15.9990           0
    4390 CHA1 353  HYP  N    N     -0.290000       14.0070           0
    4391 CHA1 353  HYP  CD   CP3    0.000000       12.0110           0
    4392 CHA1 353  HYP  HD1  HA2    0.090000        1.0080           0
    4393 CHA1 353  HYP  HD2  HA2    0.090000        1.0080           0
    4394 CHA1 353  HYP  CA   CP1    0.020000       12.0110           0
    4395 CHA1 353  HYP  HA   HB1    0.090000        1.0080           0
    4396 CHA1 353  HYP  CB   CP2   -0.180000       12.0110           0
    4397 CHA1 353  HYP  HB1  HA2    0.090000        1.0080           0
    4398 CHA1 353  HYP  HB2  HA2    0.090000        1.0080           0
    4399 CHA1 353  HYP  CG   CP2    0.140000       12.0110           0
    4400 CHA1 353  HYP  HG   HA1    0.090000        1.0080           0
    4401 CHA1 353  HYP  OE   OH1   -0.660000       15.9990           0
    4402 CHA1 353  HYP  HE   H      0.430000        1.0080           0
    4403 CHA1 353  HYP  C    C      0.510000       12.0110           0
    4404 CHA1 353  HYP  O    O     -0.510000       15.9990           0
    4405 CHA1 354  GLY  N    NH1   -0.470000       14.0070           0
    4406 CHA1 354  GLY  HN   H      0.310000        1.0080           0
    4407 CHA1 354  GLY  CA   CT2   -0.020000       12.0110           0
    4408 CHA1 354  GLY  HA1  HB2    0.090000        1.0080           0
    4409 CHA1 354  GLY  HA2  HB2    0.090000        1.0080           0
    4410 CHA1 354  GLY  C    C      0.510000       12.0110           0
    4411 CHA1 354  GLY  O    O     -0.510000       15.9990           0
    4412 CHA1 355  PRO  N    N     -0.290000       14.0070           0
    4413 CHA1 355  PRO  CD   CP3    0.000000       12.0110           0
    4414 CHA1 355  PRO  HD1  HA2    0.090000        1.0080           0
    4415 CHA1 355  PRO  HD2  HA2    0.090000        1.0080           0
    4416 CHA1 355  PRO  CA   CP1    0.020000       12.0110           0
    4417 CHA1 355  PRO  HA   HB1    0.090000        1.0080           0
    4418 CHA1 355  PRO  CB   CP2   -0.180000       12.0110           0
    4419 CHA1 355  PRO  HB1  HA2    0.090000        1.0080           0
    4420 CHA1 355  PRO  HB2  HA2    0.090000        1.0080           0
    4421 CHA1 355  PRO  CG   CP2   -0.180000       12.0110           0
    4422 CHA1 355  PRO  HG1  HA2    0.090000        1.0080           0
    4423 CHA1 355  PRO  HG2  HA2    0.090000        1.0080           0
    4424 CHA1 355  PRO  C    C      0.510000       12.0110           0
    4425 CHA1 355  PRO  O    O     -0.510000       15.9990           0
    4426 CHA1 356  ALA  N    NH1   -0.470000       14.0070           0
    4427 CHA1 356  ALA  HN   H      0.310000        1.0080           0
    4428 CHA1 356  ALA  CA   CT1    0.070000       12.0110           0
    4429 CHA1 356  ALA  HA   HB1    0.090000        1.0080           0
    4430 CHA1 356  ALA  CB   CT3   -0.270000       12.0110           0
    4431 CHA1 356  ALA  HB1  HA3    0.090000        1.0080           0
    4432 CHA1 356  ALA  HB2  HA3    0.090000        1.0080           0
    4433 CHA1 356  ALA  HB3  HA3    0.090000        1.0080           0
    4434 CHA1 356  ALA  C    C      0.510000       12.0110           0
    4435 CHA1 356  ALA  O    O     -0.510000       15.9990           0
    4436 CHA1 357  GLY  N    NH1   -0.470000       14.0070           0
    4437 CHA1 357  GLY  HN   H      0.310000        1.0080           0
    4438 CHA1 357  GLY  CA   CT2   -0.020000       12.0110           0
    4439 CHA1 357  GLY  HA1  HB2    0.090000        1.0080           0
    4440 CHA1 357  GLY  HA2  HB2    0.090000        1.0080           0
    4441 CHA1 357  GLY  C    C      0.510000       12.0110           0
    4442 CHA1 357  GLY  O    O     -0.510000       15.9990           0
    4443 CHA1 358  PRO  N    N     -0.290000       14.0070           0
    4444 CHA1 358  PRO  CD   CP3    0.000000       12.0110           0
    4445 CHA1 358  PRO  HD1  HA2    0.090000        1.0080           0
    4446 CHA1 358  PRO  HD2  HA2    0.090000        1.0080           0
    4447 CHA1 358  PRO  CA   CP1    0.020000       12.0110           0
    4448 CHA1 358  PRO  HA   HB1    0.090000        1.0080           0
    4449 CHA1 358  PRO  CB   CP2   -0.180000       12.0110           0
    4450 CHA1 358  PRO  HB1  HA2    0.090000        1.0080           0
    4451 CHA1 358  PRO  HB2  HA2    0.090000        1.0080           0
    4452 CHA1 358  PRO  CG   CP2   -0.180000       12.0110           0
    4453 CHA1 358  PRO  HG1  HA2    0.090000        1.0080           0
    4454 CHA1 358  PRO  HG2  HA2    0.090000        1.0080           0
    4455 CHA1 358  PRO  C    C      0.510000       12.0110           0
    4456 CHA1 358  PRO  O    O     -0.510000       15.9990           0
    4457 CHA1 359  LYS  N    NH1   -0.470000       14.0070           0
    4458 CHA1 359  LYS  HN   H      0.310000        1.0080           0
    4459 CHA1 359  LYS  CA   CT1    0.070000       12.0110           0
    4460 CHA1 359  LYS  HA   HB1    0.090000        1.0080           0
    4461 CHA1 359  LYS  CB   CT2   -0.180000       12.0110           0
    4462 CHA1 359  LYS  HB1  HA2    0.090000        1.0080           0
    4463 CHA1 359  LYS  HB2  HA2    0.090000        1.0080           0
    4464 CHA1 359  LYS  CG   CT2   -0.180000       12.0110           0
    4465 CHA1 359  LYS  HG1  HA2    0.090000        1.0080           0
    4466 CHA1 359  LYS  HG2  HA2    0.090000        1.0080           0
    4467 CHA1 359  LYS  CD   CT2   -0.180000       12.0110           0
    4468 CHA1 359  LYS  HD1  HA2    0.090000        1.0080           0
    4469 CHA1 359  LYS  HD2  HA2    0.090000        1.0080           0
    4470 CHA1 359  LYS  CE   CT2    0.210000       12.0110           0
    4471 CHA1 359  LYS  HE1  HA2    0.050000        1.0080           0
    4472 CHA1 359  LYS  HE2  HA2    0.050000        1.0080           0
    4473 CHA1 359  LYS  NZ   NH3   -0.300000       14.0070           0
    4474 CHA1 359  LYS  HZ1  HC     0.330000        1.0080           0
    4475 CHA1 359  LYS  HZ2  HC     0.330000        1.0080           0
    4476 CHA1 359  LYS  HZ3  HC     0.330000        1.0080           0
    4477 CHA1 359  LYS  C    C      0.510000       12.0110           0
    4478 CHA1 359  LYS  O    O     -0.510000       15.9990           0
    4479 CHA1 360  GLY  N    NH1   -0.470000       14.0070           0
    4480 CHA1 360  GLY  HN   H      0.310000        1.0080           0
    4481 CHA1 360  GLY  CA   CT2   -0.020000       12.0110           0
    4482 CHA1 360  GLY  HA1  HB2    0.090000        1.0080           0
    4483 CHA1 360  GLY  HA2  HB2    0.090000        1.0080           0
    4484 CHA1 360  GLY  C    C      0.510000       12.0110           0
    4485 CHA1 360  GLY  O    O     -0.510000       15.9990           0
    4486 CHA1 361  SER  N    NH1   -0.470000       14.0070           0
    4487 CHA1 361  SER  HN   H      0.310000        1.0080           0
    4488 CHA1 361  SER  CA   CT1    0.070000       12.0110           0
    4489 CHA1 361  SER  HA   HB1    0.090000        1.0080           0
    4490 CHA1 361  SER  CB   CT2    0.050000       12.0110           0
    4491 CHA1 361  SER  HB1  HA2    0.090000        1.0080           0
    4492 CHA1 361  SER  HB2  HA2    0.090000        1.0080           0
    4493 CHA1 361  SER  OG   OH1   -0.660000       15.9990           0
    4494 CHA1 361  SER  HG1  H      0.430000        1.0080           0
    4495 CHA1 361  SER  C    C      0.510000       12.0110           0
    4496 CHA1 361  SER  O    O     -0.510000       15.9990           0
    4497 CHA1 362  HYP  N    N     -0.290000       14.0070           0
    4498 CHA1 362  HYP  CD   CP3    0.000000       12.0110           0
    4499 CHA1 362  HYP  HD1  HA2    0.090000        1.0080           0
    4500 CHA1 362  HYP  HD2  HA2    0.090000        1.0080           0
    4501 CHA1 362  HYP  CA   CP1    0.020000       12.0110           0
    4502 CHA1 362  HYP  HA   HB1    0.090000        1.0080           0
    4503 CHA1 362  HYP  CB   CP2   -0.180000       12.0110           0
    4504 CHA1 362  HYP  HB1  HA2    0.090000        1.0080           0
    4505 CHA1 362  HYP  HB2  HA2    0.090000        1.0080           0
    4506 CHA1 362  HYP  CG   CP2    0.140000       12.0110           0
    4507 CHA1 362  HYP  HG   HA1    0.090000        1.0080           0
    4508 CHA1 362  HYP  OE   OH1   -0.660000       15.9990           0
    4509 CHA1 362  HYP  HE   H      0.430000        1.0080           0
    4510 CHA1 362  HYP  C    C      0.510000       12.0110           0
    4511 CHA1 362  HYP  O    O     -0.510000       15.9990           0
    4512 CHA1 363  GLY  N    NH1   -0.470000       14.0070           0
    4513 CHA1 363  GLY  HN   H      0.310000        1.0080           0
    4514 CHA1 363  GLY  CA   CT2   -0.020000       12.0110           0
    4515 CHA1 363  GLY  HA1  HB2    0.090000        1.0080           0
    4516 CHA1 363  GLY  HA2  HB2    0.090000        1.0080           0
    4517 CHA1 363  GLY  C    C      0.510000       12.0110           0
    4518 CHA1 363  GLY  O    O     -0.510000       15.9990           0
    4519 CHA1 364  GLU  N    NH1   -0.470000       14.0070           0
    4520 CHA1 364  GLU  HN   H      0.310000        1.0080           0
    4521 CHA1 364  GLU  CA   CT1    0.070000       12.0110           0
    4522 CHA1 364  GLU  HA   HB1    0.090000        1.0080           0
    4523 CHA1 364  GLU  CB   CT2A  -0.180000       12.0110           0
    4524 CHA1 364  GLU  HB1  HA2    0.090000        1.0080           0
    4525 CHA1 364  GLU  HB2  HA2    0.090000        1.0080           0
    4526 CHA1 364  GLU  CG   CT2   -0.280000       12.0110           0
    4527 CHA1 364  GLU  HG1  HA2    0.090000        1.0080           0
    4528 CHA1 364  GLU  HG2  HA2    0.090000        1.0080           0
    4529 CHA1 364  GLU  CD   CC     0.620000       12.0110           0
    4530 CHA1 364  GLU  OE1  OC    -0.760000       15.9990           0
    4531 CHA1 364  GLU  OE2  OC    -0.760000       15.9990           0
    4532 CHA1 364  GLU  C    C      0.510000       12.0110           0
    4533 CHA1 364  GLU  O    O     -0.510000       15.9990           0
    4534 CHA1 365  ALA  N    NH1   -0.470000       14.0070           0
    4535 CHA1 365  ALA  HN   H      0.310000        1.0080           0
    4536 CHA1 365  ALA  CA   CT1    0.070000       12.0110           0
    4537 CHA1 365  ALA  HA   HB1    0.090000        1.0080           0
    4538 CHA1 365  ALA  CB   CT3   -0.270000       12.0110           0
    4539 CHA1 365  ALA  HB1  HA3    0.090000        1.0080           0
    4540 CHA1 365  ALA  HB2  HA3    0.090000        1.0080           0
    4541 CHA1 365  ALA  HB3  HA3    0.090000        1.0080           0
    4542 CHA1 365  ALA  C    C      0.510000       12.0110           0
    4543 CHA1 365  ALA  O    O     -0.510000       15.9990           0
    4544 CHA1 366  GLY  N    NH1   -0.470000       14.0070           0
    4545 CHA1 366  GLY  HN   H      0.310000        1.0080           0
    4546 CHA1 366  GLY  CA   CT2   -0.020000       12.0110           0
    4547 CHA1 366  GLY  HA1  HB2    0.090000        1.0080           0
    4548 CHA1 366  GLY  HA2  HB2    0.090000        1.0080           0
    4549 CHA1 366  GLY  C    C      0.510000       12.0110           0
    4550 CHA1 366  GLY  O    O     -0.510000       15.9990           0
    4551 CHA1 367  ARG  N    NH1   -0.470000       14.0070           0
    4552 CHA1 367  ARG  HN   H      0.310000        1.0080           0
    4553 CHA1 367  ARG  CA   CT1    0.070000       12.0110           0
    4554 CHA1 367  ARG  HA   HB1    0.090000        1.0080           0
    4555 CHA1 367  ARG  CB   CT2   -0.180000       12.0110           0
    4556 CHA1 367  ARG  HB1  HA2    0.090000        1.0080           0
    4557 CHA1 367  ARG  HB2  HA2    0.090000        1.0080           0
    4558 CHA1 367  ARG  CG   CT2   -0.180000       12.0110           0
    4559 CHA1 367  ARG  HG1  HA2    0.090000        1.0080           0
    4560 CHA1 367  ARG  HG2  HA2    0.090000        1.0080           0
    4561 CHA1 367  ARG  CD   CT2    0.200000       12.0110           0
    4562 CHA1 367  ARG  HD1  HA2    0.090000        1.0080           0
    4563 CHA1 367  ARG  HD2  HA2    0.090000        1.0080           0
    4564 CHA1 367  ARG  NE   NC2   -0.700000       14.0070           0
    4565 CHA1 367  ARG  HE   HC     0.440000        1.0080           0
    4566 CHA1 367  ARG  CZ   C      0.640000       12.0110           0
    4567 CHA1 367  ARG  NH1  NC2   -0.800000       14.0070           0
    4568 CHA1 367  ARG  HH11 HC     0.460000        1.0080           0
    4569 CHA1 367  ARG  HH12 HC     0.460000        1.0080           0
    4570 CHA1 367  ARG  NH2  NC2   -0.800000       14.0070           0
    4571 CHA1 367  ARG  HH21 HC     0.460000        1.0080           0
    4572 CHA1 367  ARG  HH22 HC     0.460000        1.0080           0
    4573 CHA1 367  ARG  C    C      0.510000       12.0110           0
    4574 CHA1 367  ARG  O    O     -0.510000       15.9990           0
    4575 CHA1 368  HYP  N    N     -0.290000       14.0070           0
    4576 CHA1 368  HYP  CD   CP3    0.000000       12.0110           0
    4577 CHA1 368  HYP  HD1  HA2    0.090000        1.0080           0
    4578 CHA1 368  HYP  HD2  HA2    0.090000        1.0080           0
    4579 CHA1 368  HYP  CA   CP1    0.020000       12.0110           0
    4580 CHA1 368  HYP  HA   HB1    0.090000        1.0080           0
    4581 CHA1 368  HYP  CB   CP2   -0.180000       12.0110           0
    4582 CHA1 368  HYP  HB1  HA2    0.090000        1.0080           0
    4583 CHA1 368  HYP  HB2  HA2    0.090000        1.0080           0
    4584 CHA1 368  HYP  CG   CP2    0.140000       12.0110           0
    4585 CHA1 368  HYP  HG   HA1    0.090000        1.0080           0
    4586 CHA1 368  HYP  OE   OH1   -0.660000       15.9990           0
    4587 CHA1 368  HYP  HE   H      0.430000        1.0080           0
    4588 CHA1 368  HYP  C    C      0.510000       12.0110           0
    4589 CHA1 368  HYP  O    O     -0.510000       15.9990           0
    4590 CHA1 369  GLY  N    NH1   -0.470000       14.0070           0
    4591 CHA1 369  GLY  HN   H      0.310000        1.0080           0
    4592 CHA1 369  GLY  CA   CT2   -0.020000       12.0110           0
    4593 CHA1 369  GLY  HA1  HB2    0.090000        1.0080           0
    4594 CHA1 369  GLY  HA2  HB2    0.090000        1.0080           0
    4595 CHA1 369  GLY  C    C      0.510000       12.0110           0
    4596 CHA1 369  GLY  O    O     -0.510000       15.9990           0
    4597 CHA1 370  GLU  N    NH1   -0.470000       14.0070           0
    4598 CHA1 370  GLU  HN   H      0.310000        1.0080           0
    4599 CHA1 370  GLU  CA   CT1    0.070000       12.0110           0
    4600 CHA1 370  GLU  HA   HB1    0.090000        1.0080           0
    4601 CHA1 370  GLU  CB   CT2A  -0.180000       12.0110           0
    4602 CHA1 370  GLU  HB1  HA2    0.090000        1.0080           0
    4603 CHA1 370  GLU  HB2  HA2    0.090000        1.0080           0
    4604 CHA1 370  GLU  CG   CT2   -0.280000       12.0110           0
    4605 CHA1 370  GLU  HG1  HA2    0.090000        1.0080           0
    4606 CHA1 370  GLU  HG2  HA2    0.090000        1.0080           0
    4607 CHA1 370  GLU  CD   CC     0.620000       12.0110           0
    4608 CHA1 370  GLU  OE1  OC    -0.760000       15.9990           0
    4609 CHA1 370  GLU  OE2  OC    -0.760000       15.9990           0
    4610 CHA1 370  GLU  C    C      0.510000       12.0110           0
    4611 CHA1 370  GLU  O    O     -0.510000       15.9990           0
    4612 CHA1 371  ALA  N    NH1   -0.470000       14.0070           0
    4613 CHA1 371  ALA  HN   H      0.310000        1.0080           0
    4614 CHA1 371  ALA  CA   CT1    0.070000       12.0110           0
    4615 CHA1 371  ALA  HA   HB1    0.090000        1.0080           0
    4616 CHA1 371  ALA  CB   CT3   -0.270000       12.0110           0
    4617 CHA1 371  ALA  HB1  HA3    0.090000        1.0080           0
    4618 CHA1 371  ALA  HB2  HA3    0.090000        1.0080           0
    4619 CHA1 371  ALA  HB3  HA3    0.090000        1.0080           0
    4620 CHA1 371  ALA  C    C      0.510000       12.0110           0
    4621 CHA1 371  ALA  O    O     -0.510000       15.9990           0
    4622 CHA1 372  GLY  N    NH1   -0.470000       14.0070           0
    4623 CHA1 372  GLY  HN   H      0.310000        1.0080           0
    4624 CHA1 372  GLY  CA   CT2   -0.020000       12.0110           0
    4625 CHA1 372  GLY  HA1  HB2    0.090000        1.0080           0
    4626 CHA1 372  GLY  HA2  HB2    0.090000        1.0080           0
    4627 CHA1 372  GLY  C    C      0.510000       12.0110           0
    4628 CHA1 372  GLY  O    O     -0.510000       15.9990           0
    4629 CHA1 373  LEU  N    NH1   -0.470000       14.0070           0
    4630 CHA1 373  LEU  HN   H      0.310000        1.0080           0
    4631 CHA1 373  LEU  CA   CT1    0.070000       12.0110           0
    4632 CHA1 373  LEU  HA   HB1    0.090000        1.0080           0
    4633 CHA1 373  LEU  CB   CT2   -0.180000       12.0110           0
    4634 CHA1 373  LEU  HB1  HA2    0.090000        1.0080           0
    4635 CHA1 373  LEU  HB2  HA2    0.090000        1.0080           0
    4636 CHA1 373  LEU  CG   CT1   -0.090000       12.0110           0
    4637 CHA1 373  LEU  HG   HA1    0.090000        1.0080           0
    4638 CHA1 373  LEU  CD1  CT3   -0.270000       12.0110           0
    4639 CHA1 373  LEU  HD11 HA3    0.090000        1.0080           0
    4640 CHA1 373  LEU  HD12 HA3    0.090000        1.0080           0
    4641 CHA1 373  LEU  HD13 HA3    0.090000        1.0080           0
    4642 CHA1 373  LEU  CD2  CT3   -0.270000       12.0110           0
    4643 CHA1 373  LEU  HD21 HA3    0.090000        1.0080           0
    4644 CHA1 373  LEU  HD22 HA3    0.090000        1.0080           0
    4645 CHA1 373  LEU  HD23 HA3    0.090000        1.0080           0
    4646 CHA1 373  LEU  C    C      0.510000       12.0110           0
    4647 CHA1 373  LEU  O    O     -0.510000       15.9990           0
    4648 CHA1 374  HYP  N    N     -0.290000       14.0070           0
    4649 CHA1 374  HYP  CD   CP3    0.000000       12.0110           0
    4650 CHA1 374  HYP  HD1  HA2    0.090000        1.0080           0
    4651 CHA1 374  HYP  HD2  HA2    0.090000        1.0080           0
    4652 CHA1 374  HYP  CA   CP1    0.020000       12.0110           0
    4653 CHA1 374  HYP  HA   HB1    0.090000        1.0080           0
    4654 CHA1 374  HYP  CB   CP2   -0.180000       12.0110           0
    4655 CHA1 374  HYP  HB1  HA2    0.090000        1.0080           0
    4656 CHA1 374  HYP  HB2  HA2    0.090000        1.0080           0
    4657 CHA1 374  HYP  CG   CP2    0.140000       12.0110           0
    4658 CHA1 374  HYP  HG   HA1    0.090000        1.0080           0
    4659 CHA1 374  HYP  OE   OH1   -0.660000       15.9990           0
    4660 CHA1 374  HYP  HE   H      0.430000        1.0080           0
    4661 CHA1 374  HYP  C    C      0.510000       12.0110           0
    4662 CHA1 374  HYP  O    O     -0.510000       15.9990           0
    4663 CHA1 375  GLY  N    NH1   -0.470000       14.0070           0
    4664 CHA1 375  GLY  HN   H      0.310000        1.0080           0
    4665 CHA1 375  GLY  CA   CT2   -0.020000       12.0110           0
    4666 CHA1 375  GLY  HA1  HB2    0.090000        1.0080           0
    4667 CHA1 375  GLY  HA2  HB2    0.090000        1.0080           0
    4668 CHA1 375  GLY  C    C      0.510000       12.0110           0
    4669 CHA1 375  GLY  O    O     -0.510000       15.9990           0
    4670 CHA1 376  ALA  N    NH1   -0.470000       14.0070           0
    4671 CHA1 376  ALA  HN   H      0.310000        1.0080           0
    4672 CHA1 376  ALA  CA   CT1    0.070000       12.0110           0
    4673 CHA1 376  ALA  HA   HB1    0.090000        1.0080           0
    4674 CHA1 376  ALA  CB   CT3   -0.270000       12.0110           0
    4675 CHA1 376  ALA  HB1  HA3    0.090000        1.0080           0
    4676 CHA1 376  ALA  HB2  HA3    0.090000        1.0080           0
    4677 CHA1 376  ALA  HB3  HA3    0.090000        1.0080           0
    4678 CHA1 376  ALA  C    C      0.510000       12.0110           0
    4679 CHA1 376  ALA  O    O     -0.510000       15.9990           0
    4680 CHA1 377  LYS  N    NH1   -0.470000       14.0070           0
    4681 CHA1 377  LYS  HN   H      0.310000        1.0080           0
    4682 CHA1 377  LYS  CA   CT1    0.070000       12.0110           0
    4683 CHA1 377  LYS  HA   HB1    0.090000        1.0080           0
    4684 CHA1 377  LYS  CB   CT2   -0.180000       12.0110           0
    4685 CHA1 377  LYS  HB1  HA2    0.090000        1.0080           0
    4686 CHA1 377  LYS  HB2  HA2    0.090000        1.0080           0
    4687 CHA1 377  LYS  CG   CT2   -0.180000       12.0110           0
    4688 CHA1 377  LYS  HG1  HA2    0.090000        1.0080           0
    4689 CHA1 377  LYS  HG2  HA2    0.090000        1.0080           0
    4690 CHA1 377  LYS  CD   CT2   -0.180000       12.0110           0
    4691 CHA1 377  LYS  HD1  HA2    0.090000        1.0080           0
    4692 CHA1 377  LYS  HD2  HA2    0.090000        1.0080           0
    4693 CHA1 377  LYS  CE   CT2    0.210000       12.0110           0
    4694 CHA1 377  LYS  HE1  HA2    0.050000        1.0080           0
    4695 CHA1 377  LYS  HE2  HA2    0.050000        1.0080           0
    4696 CHA1 377  LYS  NZ   NH3   -0.300000       14.0070           0
    4697 CHA1 377  LYS  HZ1  HC     0.330000        1.0080           0
    4698 CHA1 377  LYS  HZ2  HC     0.330000        1.0080           0
    4699 CHA1 377  LYS  HZ3  HC     0.330000        1.0080           0
    4700 CHA1 377  LYS  C    C      0.510000       12.0110           0
    4701 CHA1 377  LYS  O    O     -0.510000       15.9990           0
    4702 CHA1 378  GLY  N    NH1   -0.470000       14.0070           0
    4703 CHA1 378  GLY  HN   H      0.310000        1.0080           0
    4704 CHA1 378  GLY  CA   CT2   -0.020000       12.0110           0
    4705 CHA1 378  GLY  HA1  HB2    0.090000        1.0080           0
    4706 CHA1 378  GLY  HA2  HB2    0.090000        1.0080           0
    4707 CHA1 378  GLY  C    C      0.510000       12.0110           0
    4708 CHA1 378  GLY  O    O     -0.510000       15.9990           0
    4709 CHA1 379  LEU  N    NH1   -0.470000       14.0070           0
    4710 CHA1 379  LEU  HN   H      0.310000        1.0080           0
    4711 CHA1 379  LEU  CA   CT1    0.070000       12.0110           0
    4712 CHA1 379  LEU  HA   HB1    0.090000        1.0080           0
    4713 CHA1 379  LEU  CB   CT2   -0.180000       12.0110           0
    4714 CHA1 379  LEU  HB1  HA2    0.090000        1.0080           0
    4715 CHA1 379  LEU  HB2  HA2    0.090000        1.0080           0
    4716 CHA1 379  LEU  CG   CT1   -0.090000       12.0110           0
    4717 CHA1 379  LEU  HG   HA1    0.090000        1.0080           0
    4718 CHA1 379  LEU  CD1  CT3   -0.270000       12.0110           0
    4719 CHA1 379  LEU  HD11 HA3    0.090000        1.0080           0
    4720 CHA1 379  LEU  HD12 HA3    0.090000        1.0080           0
    4721 CHA1 379  LEU  HD13 HA3    0.090000        1.0080           0
    4722 CHA1 379  LEU  CD2  CT3   -0.270000       12.0110           0
    4723 CHA1 379  LEU  HD21 HA3    0.090000        1.0080           0
    4724 CHA1 379  LEU  HD22 HA3    0.090000        1.0080           0
    4725 CHA1 379  LEU  HD23 HA3    0.090000        1.0080           0
    4726 CHA1 379  LEU  C    C      0.510000       12.0110           0
    4727 CHA1 379  LEU  O    O     -0.510000       15.9990           0
    4728 CHA1 380  THR  N    NH1   -0.470000       14.0070           0
    4729 CHA1 380  THR  HN   H      0.310000        1.0080           0
    4730 CHA1 380  THR  CA   CT1    0.070000       12.0110           0
    4731 CHA1 380  THR  HA   HB1    0.090000        1.0080           0
    4732 CHA1 380  THR  CB   CT1    0.140000       12.0110           0
    4733 CHA1 380  THR  HB   HA1    0.090000        1.0080           0
    4734 CHA1 380  THR  OG1  OH1   -0.660000       15.9990           0
    4735 CHA1 380  THR  HG1  H      0.430000        1.0080           0
    4736 CHA1 380  THR  CG2  CT3   -0.270000       12.0110           0
    4737 CHA1 380  THR  HG21 HA3    0.090000        1.0080           0
    4738 CHA1 380  THR  HG22 HA3    0.090000        1.0080           0
    4739 CHA1 380  THR  HG23 HA3    0.090000        1.0080           0
    4740 CHA1 380  THR  C    C      0.510000       12.0110           0
    4741 CHA1 380  THR  O    O     -0.510000       15.9990           0
    4742 CHA1 381  GLY  N    NH1   -0.470000       14.0070           0
    4743 CHA1 381  GLY  HN   H      0.310000        1.0080           0
    4744 CHA1 381  GLY  CA   CT2   -0.020000       12.0110           0
    4745 CHA1 381  GLY  HA1  HB2    0.090000        1.0080           0
    4746 CHA1 381  GLY  HA2  HB2    0.090000        1.0080           0
    4747 CHA1 381  GLY  C    C      0.510000       12.0110           0
    4748 CHA1 381  GLY  O    O     -0.510000       15.9990           0
    4749 CHA1 382  SER  N    NH1   -0.470000       14.0070           0
    4750 CHA1 382  SER  HN   H      0.310000        1.0080           0
    4751 CHA1 382  SER  CA   CT1    0.070000       12.0110           0
    4752 CHA1 382  SER  HA   HB1    0.090000        1.0080           0
    4753 CHA1 382  SER  CB   CT2    0.050000       12.0110           0
    4754 CHA1 382  SER  HB1  HA2    0.090000        1.0080           0
    4755 CHA1 382  SER  HB2  HA2    0.090000        1.0080           0
    4756 CHA1 382  SER  OG   OH1   -0.660000       15.9990           0
    4757 CHA1 382  SER  HG1  H      0.430000        1.0080           0
    4758 CHA1 382  SER  C    C      0.510000       12.0110           0
    4759 CHA1 382  SER  O    O     -0.510000       15.9990           0
    4760 CHA1 383  HYP  N    N     -0.290000       14.0070           0
    4761 CHA1 383  HYP  CD   CP3    0.000000       12.0110           0
    4762 CHA1 383  HYP  HD1  HA2    0.090000        1.0080           0
    4763 CHA1 383  HYP  HD2  HA2    0.090000        1.0080           0
    4764 CHA1 383  HYP  CA   CP1    0.020000       12.0110           0
    4765 CHA1 383  HYP  HA   HB1    0.090000        1.0080           0
    4766 CHA1 383  HYP  CB   CP2   -0.180000       12.0110           0
    4767 CHA1 383  HYP  HB1  HA2    0.090000        1.0080           0
    4768 CHA1 383  HYP  HB2  HA2    0.090000        1.0080           0
    4769 CHA1 383  HYP  CG   CP2    0.140000       12.0110           0
    4770 CHA1 383  HYP  HG   HA1    0.090000        1.0080           0
    4771 CHA1 383  HYP  OE   OH1   -0.660000       15.9990           0
    4772 CHA1 383  HYP  HE   H      0.430000        1.0080           0
    4773 CHA1 383  HYP  C    C      0.510000       12.0110           0
    4774 CHA1 383  HYP  O    O     -0.510000       15.9990           0
    4775 CHA1 384  GLY  N    NH1   -0.470000       14.0070           0
    4776 CHA1 384  GLY  HN   H      0.310000        1.0080           0
    4777 CHA1 384  GLY  CA   CT2   -0.020000       12.0110           0
    4778 CHA1 384  GLY  HA1  HB2    0.090000        1.0080           0
    4779 CHA1 384  GLY  HA2  HB2    0.090000        1.0080           0
    4780 CHA1 384  GLY  C    C      0.510000       12.0110           0
    4781 CHA1 384  GLY  O    O     -0.510000       15.9990           0
    4782 CHA1 385  SER  N    NH1   -0.470000       14.0070           0
    4783 CHA1 385  SER  HN   H      0.310000        1.0080           0
    4784 CHA1 385  SER  CA   CT1    0.070000       12.0110           0
    4785 CHA1 385  SER  HA   HB1    0.090000        1.0080           0
    4786 CHA1 385  SER  CB   CT2    0.050000       12.0110           0
    4787 CHA1 385  SER  HB1  HA2    0.090000        1.0080           0
    4788 CHA1 385  SER  HB2  HA2    0.090000        1.0080           0
    4789 CHA1 385  SER  OG   OH1   -0.660000       15.9990           0
    4790 CHA1 385  SER  HG1  H      0.430000        1.0080           0
    4791 CHA1 385  SER  C    C      0.510000       12.0110           0
    4792 CHA1 385  SER  O    O     -0.510000       15.9990           0
    4793 CHA1 386  HYP  N    N     -0.290000       14.0070           0
    4794 CHA1 386  HYP  CD   CP3    0.000000       12.0110           0
    4795 CHA1 386  HYP  HD1  HA2    0.090000        1.0080           0
    4796 CHA1 386  HYP  HD2  HA2    0.090000        1.0080           0
    4797 CHA1 386  HYP  CA   CP1    0.020000       12.0110           0
    4798 CHA1 386  HYP  HA   HB1    0.090000        1.0080           0
    4799 CHA1 386  HYP  CB   CP2   -0.180000       12.0110           0
    4800 CHA1 386  HYP  HB1  HA2    0.090000        1.0080           0
    4801 CHA1 386  HYP  HB2  HA2    0.090000        1.0080           0
    4802 CHA1 386  HYP  CG   CP2    0.140000       12.0110           0
    4803 CHA1 386  HYP  HG   HA1    0.090000        1.0080           0
    4804 CHA1 386  HYP  OE   OH1   -0.660000       15.9990           0
    4805 CHA1 386  HYP  HE   H      0.430000        1.0080           0
    4806 CHA1 386  HYP  C    C      0.510000       12.0110           0
    4807 CHA1 386  HYP  O    O     -0.510000       15.9990           0
    4808 CHA1 387  GLY  N    NH1   -0.470000       14.0070           0
    4809 CHA1 387  GLY  HN   H      0.310000        1.0080           0
    4810 CHA1 387  GLY  CA   CT2   -0.020000       12.0110           0
    4811 CHA1 387  GLY  HA1  HB2    0.090000        1.0080           0
    4812 CHA1 387  GLY  HA2  HB2    0.090000        1.0080           0
    4813 CHA1 387  GLY  C    C      0.510000       12.0110           0
    4814 CHA1 387  GLY  O    O     -0.510000       15.9990           0
    4815 CHA1 388  PRO  N    N     -0.290000       14.0070           0
    4816 CHA1 388  PRO  CD   CP3    0.000000       12.0110           0
    4817 CHA1 388  PRO  HD1  HA2    0.090000        1.0080           0
    4818 CHA1 388  PRO  HD2  HA2    0.090000        1.0080           0
    4819 CHA1 388  PRO  CA   CP1    0.020000       12.0110           0
    4820 CHA1 388  PRO  HA   HB1    0.090000        1.0080           0
    4821 CHA1 388  PRO  CB   CP2   -0.180000       12.0110           0
    4822 CHA1 388  PRO  HB1  HA2    0.090000        1.0080           0
    4823 CHA1 388  PRO  HB2  HA2    0.090000        1.0080           0
    4824 CHA1 388  PRO  CG   CP2   -0.180000       12.0110           0
    4825 CHA1 388  PRO  HG1  HA2    0.090000        1.0080           0
    4826 CHA1 388  PRO  HG2  HA2    0.090000        1.0080           0
    4827 CHA1 388  PRO  C    C      0.510000       12.0110           0
    4828 CHA1 388  PRO  O    O     -0.510000       15.9990           0
    4829 CHA1 389  ASP  N    NH1   -0.470000       14.0070           0
    4830 CHA1 389  ASP  HN   H      0.310000        1.0080           0
    4831 CHA1 389  ASP  CA   CT1    0.070000       12.0110           0
    4832 CHA1 389  ASP  HA   HB1    0.090000        1.0080           0
    4833 CHA1 389  ASP  CB   CT2A  -0.280000       12.0110           0
    4834 CHA1 389  ASP  HB1  HA2    0.090000        1.0080           0
    4835 CHA1 389  ASP  HB2  HA2    0.090000        1.0080           0
    4836 CHA1 389  ASP  CG   CC     0.620000       12.0110           0
    4837 CHA1 389  ASP  OD1  OC    -0.760000       15.9990           0
    4838 CHA1 389  ASP  OD2  OC    -0.760000       15.9990           0
    4839 CHA1 389  ASP  C    C      0.510000       12.0110           0
    4840 CHA1 389  ASP  O    O     -0.510000       15.9990           0
    4841 CHA1 390  GLY  N    NH1   -0.470000       14.0070           0
    4842 CHA1 390  GLY  HN   H      0.310000        1.0080           0
    4843 CHA1 390  GLY  CA   CT2   -0.020000       12.0110           0
    4844 CHA1 390  GLY  HA1  HB2    0.090000        1.0080           0
    4845 CHA1 390  GLY  HA2  HB2    0.090000        1.0080           0
    4846 CHA1 390  GLY  C    C      0.510000       12.0110           0
    4847 CHA1 390  GLY  O    O     -0.510000       15.9990           0
    4848 CHA1 391  LYS  N    NH1   -0.470000       14.0070           0
    4849 CHA1 391  LYS  HN   H      0.310000        1.0080           0
    4850 CHA1 391  LYS  CA   CT1    0.070000       12.0110           0
    4851 CHA1 391  LYS  HA   HB1    0.090000        1.0080           0
    4852 CHA1 391  LYS  CB   CT2   -0.180000       12.0110           0
    4853 CHA1 391  LYS  HB1  HA2    0.090000        1.0080           0
    4854 CHA1 391  LYS  HB2  HA2    0.090000        1.0080           0
    4855 CHA1 391  LYS  CG   CT2   -0.180000       12.0110           0
    4856 CHA1 391  LYS  HG1  HA2    0.090000        1.0080           0
    4857 CHA1 391  LYS  HG2  HA2    0.090000        1.0080           0
    4858 CHA1 391  LYS  CD   CT2   -0.180000       12.0110           0
    4859 CHA1 391  LYS  HD1  HA2    0.090000        1.0080           0
    4860 CHA1 391  LYS  HD2  HA2    0.090000        1.0080           0
    4861 CHA1 391  LYS  CE   CT2    0.210000       12.0110           0
    4862 CHA1 391  LYS  HE1  HA2    0.050000        1.0080           0
    4863 CHA1 391  LYS  HE2  HA2    0.050000        1.0080           0
    4864 CHA1 391  LYS  NZ   NH3   -0.300000       14.0070           0
    4865 CHA1 391  LYS  HZ1  HC     0.330000        1.0080           0
    4866 CHA1 391  LYS  HZ2  HC     0.330000        1.0080           0
    4867 CHA1 391  LYS  HZ3  HC     0.330000        1.0080           0
    4868 CHA1 391  LYS  C    C      0.510000       12.0110           0
    4869 CHA1 391  LYS  O    O     -0.510000       15.9990           0
    4870 CHA1 392  THR  N    NH1   -0.470000       14.0070           0
    4871 CHA1 392  THR  HN   H      0.310000        1.0080           0
    4872 CHA1 392  THR  CA   CT1    0.070000       12.0110           0
    4873 CHA1 392  THR  HA   HB1    0.090000        1.0080           0
    4874 CHA1 392  THR  CB   CT1    0.140000       12.0110           0
    4875 CHA1 392  THR  HB   HA1    0.090000        1.0080           0
    4876 CHA1 392  THR  OG1  OH1   -0.660000       15.9990           0
    4877 CHA1 392  THR  HG1  H      0.430000        1.0080           0
    4878 CHA1 392  THR  CG2  CT3   -0.270000       12.0110           0
    4879 CHA1 392  THR  HG21 HA3    0.090000        1.0080           0
    4880 CHA1 392  THR  HG22 HA3    0.090000        1.0080           0
    4881 CHA1 392  THR  HG23 HA3    0.090000        1.0080           0
    4882 CHA1 392  THR  C    C      0.510000       12.0110           0
    4883 CHA1 392  THR  O    O     -0.510000       15.9990           0
    4884 CHA1 393  GLY  N    NH1   -0.470000       14.0070           0
    4885 CHA1 393  GLY  HN   H      0.310000        1.0080           0
    4886 CHA1 393  GLY  CA   CT2   -0.020000       12.0110           0
    4887 CHA1 393  GLY  HA1  HB2    0.090000        1.0080           0
    4888 CHA1 393  GLY  HA2  HB2    0.090000        1.0080           0
    4889 CHA1 393  GLY  C    C      0.510000       12.0110           0
    4890 CHA1 393  GLY  O    O     -0.510000       15.9990           0
    4891 CHA1 394  PRO  N    N     -0.290000       14.0070           0
    4892 CHA1 394  PRO  CD   CP3    0.000000       12.0110           0
    4893 CHA1 394  PRO  HD1  HA2    0.090000        1.0080           0
    4894 CHA1 394  PRO  HD2  HA2    0.090000        1.0080           0
    4895 CHA1 394  PRO  CA   CP1    0.020000       12.0110           0
    4896 CHA1 394  PRO  HA   HB1    0.090000        1.0080           0
    4897 CHA1 394  PRO  CB   CP2   -0.180000       12.0110           0
    4898 CHA1 394  PRO  HB1  HA2    0.090000        1.0080           0
    4899 CHA1 394  PRO  HB2  HA2    0.090000        1.0080           0
    4900 CHA1 394  PRO  CG   CP2   -0.180000       12.0110           0
    4901 CHA1 394  PRO  HG1  HA2    0.090000        1.0080           0
    4902 CHA1 394  PRO  HG2  HA2    0.090000        1.0080           0
    4903 CHA1 394  PRO  C    C      0.510000       12.0110           0
    4904 CHA1 394  PRO  O    O     -0.510000       15.9990           0
    4905 CHA1 395  HYP  N    N     -0.290000       14.0070           0
    4906 CHA1 395  HYP  CD   CP3    0.000000       12.0110           0
    4907 CHA1 395  HYP  HD1  HA2    0.090000        1.0080           0
    4908 CHA1 395  HYP  HD2  HA2    0.090000        1.0080           0
    4909 CHA1 395  HYP  CA   CP1    0.020000       12.0110           0
    4910 CHA1 395  HYP  HA   HB1    0.090000        1.0080           0
    4911 CHA1 395  HYP  CB   CP2   -0.180000       12.0110           0
    4912 CHA1 395  HYP  HB1  HA2    0.090000        1.0080           0
    4913 CHA1 395  HYP  HB2  HA2    0.090000        1.0080           0
    4914 CHA1 395  HYP  CG   CP2    0.140000       12.0110           0
    4915 CHA1 395  HYP  HG   HA1    0.090000        1.0080           0
    4916 CHA1 395  HYP  OE   OH1   -0.660000       15.9990           0
    4917 CHA1 395  HYP  HE   H      0.430000        1.0080           0
    4918 CHA1 395  HYP  C    C      0.510000       12.0110           0
    4919 CHA1 395  HYP  O    O     -0.510000       15.9990           0
    4920 CHA1 396  GLY  N    NH1   -0.470000       14.0070           0
    4921 CHA1 396  GLY  HN   H      0.310000        1.0080           0
    4922 CHA1 396  GLY  CA   CT2   -0.020000       12.0110           0
    4923 CHA1 396  GLY  HA1  HB2    0.090000        1.0080           0
    4924 CHA1 396  GLY  HA2  HB2    0.090000        1.0080           0
    4925 CHA1 396  GLY  C    C      0.510000       12.0110           0
    4926 CHA1 396  GLY  O    O     -0.510000       15.9990           0
    4927 CHA1 397  PRO  N    N     -0.290000       14.0070           0
    4928 CHA1 397  PRO  CD   CP3    0.000000       12.0110           0
    4929 CHA1 397  PRO  HD1  HA2    0.090000        1.0080           0
    4930 CHA1 397  PRO  HD2  HA2    0.090000        1.0080           0
    4931 CHA1 397  PRO  CA   CP1    0.020000       12.0110           0
    4932 CHA1 397  PRO  HA   HB1    0.090000        1.0080           0
    4933 CHA1 397  PRO  CB   CP2   -0.180000       12.0110           0
    4934 CHA1 397  PRO  HB1  HA2    0.090000        1.0080           0
    4935 CHA1 397  PRO  HB2  HA2    0.090000        1.0080           0
    4936 CHA1 397  PRO  CG   CP2   -0.180000       12.0110           0
    4937 CHA1 397  PRO  HG1  HA2    0.090000        1.0080           0
    4938 CHA1 397  PRO  HG2  HA2    0.090000        1.0080           0
    4939 CHA1 397  PRO  C    C      0.510000       12.0110           0
    4940 CHA1 397  PRO  O    O     -0.510000       15.9990           0
    4941 CHA1 398  ALA  N    NH1   -0.470000       14.0070           0
    4942 CHA1 398  ALA  HN   H      0.310000        1.0080           0
    4943 CHA1 398  ALA  CA   CT1    0.070000       12.0110           0
    4944 CHA1 398  ALA  HA   HB1    0.090000        1.0080           0
    4945 CHA1 398  ALA  CB   CT3   -0.270000       12.0110           0
    4946 CHA1 398  ALA  HB1  HA3    0.090000        1.0080           0
    4947 CHA1 398  ALA  HB2  HA3    0.090000        1.0080           0
    4948 CHA1 398  ALA  HB3  HA3    0.090000        1.0080           0
    4949 CHA1 398  ALA  C    C      0.510000       12.0110           0
    4950 CHA1 398  ALA  O    O     -0.510000       15.9990           0
    4951 CHA1 399  GLY  N    NH1   -0.470000       14.0070           0
    4952 CHA1 399  GLY  HN   H      0.310000        1.0080           0
    4953 CHA1 399  GLY  CA   CT2   -0.020000       12.0110           0
    4954 CHA1 399  GLY  HA1  HB2    0.090000        1.0080           0
    4955 CHA1 399  GLY  HA2  HB2    0.090000        1.0080           0
    4956 CHA1 399  GLY  C    C      0.510000       12.0110           0
    4957 CHA1 399  GLY  O    O     -0.510000       15.9990           0
    4958 CHA1 400  GLN  N    NH1   -0.470000       14.0070           0
    4959 CHA1 400  GLN  HN   H      0.310000        1.0080           0
    4960 CHA1 400  GLN  CA   CT1    0.070000       12.0110           0
    4961 CHA1 400  GLN  HA   HB1    0.090000        1.0080           0
    4962 CHA1 400  GLN  CB   CT2   -0.180000       12.0110           0
    4963 CHA1 400  GLN  HB1  HA2    0.090000        1.0080           0
    4964 CHA1 400  GLN  HB2  HA2    0.090000        1.0080           0
    4965 CHA1 400  GLN  CG   CT2   -0.180000       12.0110           0
    4966 CHA1 400  GLN  HG1  HA2    0.090000        1.0080           0
    4967 CHA1 400  GLN  HG2  HA2    0.090000        1.0080           0
    4968 CHA1 400  GLN  CD   CC     0.550000       12.0110           0
    4969 CHA1 400  GLN  OE1  O     -0.550000       15.9990           0
    4970 CHA1 400  GLN  NE2  NH2   -0.620000       14.0070           0
    4971 CHA1 400  GLN  HE21 H      0.320000        1.0080           0
    4972 CHA1 400  GLN  HE22 H      0.300000        1.0080           0
    4973 CHA1 400  GLN  C    C      0.510000       12.0110           0
    4974 CHA1 400  GLN  O    O     -0.510000       15.9990           0
    4975 CHA1 401  ASP  N    NH1   -0.470000       14.0070           0
    4976 CHA1 401  ASP  HN   H      0.310000        1.0080           0
    4977 CHA1 401  ASP  CA   CT1    0.070000       12.0110           0
    4978 CHA1 401  ASP  HA   HB1    0.090000        1.0080           0
    4979 CHA1 401  ASP  CB   CT2A  -0.280000       12.0110           0
    4980 CHA1 401  ASP  HB1  HA2    0.090000        1.0080           0
    4981 CHA1 401  ASP  HB2  HA2    0.090000        1.0080           0
    4982 CHA1 401  ASP  CG   CC     0.620000       12.0110           0
    4983 CHA1 401  ASP  OD1  OC    -0.760000       15.9990           0
    4984 CHA1 401  ASP  OD2  OC    -0.760000       15.9990           0
    4985 CHA1 401  ASP  C    C      0.510000       12.0110           0
    4986 CHA1 401  ASP  O    O     -0.510000       15.9990           0
    4987 CHA1 402  GLY  N    NH1   -0.470000       14.0070           0
    4988 CHA1 402  GLY  HN   H      0.310000        1.0080           0
    4989 CHA1 402  GLY  CA   CT2   -0.020000       12.0110           0
    4990 CHA1 402  GLY  HA1  HB2    0.090000        1.0080           0
    4991 CHA1 402  GLY  HA2  HB2    0.090000        1.0080           0
    4992 CHA1 402  GLY  C    C      0.510000       12.0110           0
    4993 CHA1 402  GLY  O    O     -0.510000       15.9990           0
    4994 CHA1 403  ARG  N    NH1   -0.470000       14.0070           0
    4995 CHA1 403  ARG  HN   H      0.310000        1.0080           0
    4996 CHA1 403  ARG  CA   CT1    0.070000       12.0110           0
    4997 CHA1 403  ARG  HA   HB1    0.090000        1.0080           0
    4998 CHA1 403  ARG  CB   CT2   -0.180000       12.0110           0
    4999 CHA1 403  ARG  HB1  HA2    0.090000        1.0080           0
    5000 CHA1 403  ARG  HB2  HA2    0.090000        1.0080           0
    5001 CHA1 403  ARG  CG   CT2   -0.180000       12.0110           0
    5002 CHA1 403  ARG  HG1  HA2    0.090000        1.0080           0
    5003 CHA1 403  ARG  HG2  HA2    0.090000        1.0080           0
    5004 CHA1 403  ARG  CD   CT2    0.200000       12.0110           0
    5005 CHA1 403  ARG  HD1  HA2    0.090000        1.0080           0
    5006 CHA1 403  ARG  HD2  HA2    0.090000        1.0080           0
    5007 CHA1 403  ARG  NE   NC2   -0.700000       14.0070           0
    5008 CHA1 403  ARG  HE   HC     0.440000        1.0080           0
    5009 CHA1 403  ARG  CZ   C      0.640000       12.0110           0
    5010 CHA1 403  ARG  NH1  NC2   -0.800000       14.0070           0
    5011 CHA1 403  ARG  HH11 HC     0.460000        1.0080           0
    5012 CHA1 403  ARG  HH12 HC     0.460000        1.0080           0
    5013 CHA1 403  ARG  NH2  NC2   -0.800000       14.0070           0
    5014 CHA1 403  ARG  HH21 HC     0.460000        1.0080           0
    5015 CHA1 403  ARG  HH22 HC     0.460000        1.0080           0
    5016 CHA1 403  ARG  C    C      0.510000       12.0110           0
    5017 CHA1 403  ARG  O    O     -0.510000       15.9990           0
    5018 CHA1 404  HYP  N    N     -0.290000       14.0070           0
    5019 CHA1 404  HYP  CD   CP3    0.000000       12.0110           0
    5020 CHA1 404  HYP  HD1  HA2    0.090000        1.0080           0
    5021 CHA1 404  HYP  HD2  HA2    0.090000        1.0080           0
    5022 CHA1 404  HYP  CA   CP1    0.020000       12.0110           0
    5023 CHA1 404  HYP  HA   HB1    0.090000        1.0080           0
    5024 CHA1 404  HYP  CB   CP2   -0.180000       12.0110           0
    5025 CHA1 404  HYP  HB1  HA2    0.090000        1.0080           0
    5026 CHA1 404  HYP  HB2  HA2    0.090000        1.0080           0
    5027 CHA1 404  HYP  CG   CP2    0.140000       12.0110           0
    5028 CHA1 404  HYP  HG   HA1    0.090000        1.0080           0
    5029 CHA1 404  HYP  OE   OH1   -0.660000       15.9990           0
    5030 CHA1 404  HYP  HE   H      0.430000        1.0080           0
    5031 CHA1 404  HYP  C    C      0.510000       12.0110           0
    5032 CHA1 404  HYP  O    O     -0.510000       15.9990           0
    5033 CHA1 405  GLY  N    NH1   -0.470000       14.0070           0
    5034 CHA1 405  GLY  HN   H      0.310000        1.0080           0
    5035 CHA1 405  GLY  CA   CT2   -0.020000       12.0110           0
    5036 CHA1 405  GLY  HA1  HB2    0.090000        1.0080           0
    5037 CHA1 405  GLY  HA2  HB2    0.090000        1.0080           0
    5038 CHA1 405  GLY  C    C      0.510000       12.0110           0
    5039 CHA1 405  GLY  O    O     -0.510000       15.9990           0
    5040 CHA1 406  PRO  N    N     -0.290000       14.0070           0
    5041 CHA1 406  PRO  CD   CP3    0.000000       12.0110           0
    5042 CHA1 406  PRO  HD1  HA2    0.090000        1.0080           0
    5043 CHA1 406  PRO  HD2  HA2    0.090000        1.0080           0
    5044 CHA1 406  PRO  CA   CP1    0.020000       12.0110           0
    5045 CHA1 406  PRO  HA   HB1    0.090000        1.0080           0
    5046 CHA1 406  PRO  CB   CP2   -0.180000       12.0110           0
    5047 CHA1 406  PRO  HB1  HA2    0.090000        1.0080           0
    5048 CHA1 406  PRO  HB2  HA2    0.090000        1.0080           0
    5049 CHA1 406  PRO  CG   CP2   -0.180000       12.0110           0
    5050 CHA1 406  PRO  HG1  HA2    0.090000        1.0080           0
    5051 CHA1 406  PRO  HG2  HA2    0.090000        1.0080           0
    5052 CHA1 406  PRO  C    C      0.510000       12.0110           0
    5053 CHA1 406  PRO  O    O     -0.510000       15.9990           0
    5054 CHA1 407  PRO  N    N     -0.290000       14.0070           0
    5055 CHA1 407  PRO  CD   CP3    0.000000       12.0110           0
    5056 CHA1 407  PRO  HD1  HA2    0.090000        1.0080           0
    5057 CHA1 407  PRO  HD2  HA2    0.090000        1.0080           0
    5058 CHA1 407  PRO  CA   CP1    0.020000       12.0110           0
    5059 CHA1 407  PRO  HA   HB1    0.090000        1.0080           0
    5060 CHA1 407  PRO  CB   CP2   -0.180000       12.0110           0
    5061 CHA1 407  PRO  HB1  HA2    0.090000        1.0080           0
    5062 CHA1 407  PRO  HB2  HA2    0.090000        1.0080           0
    5063 CHA1 407  PRO  CG   CP2   -0.180000       12.0110           0
    5064 CHA1 407  PRO  HG1  HA2    0.090000        1.0080           0
    5065 CHA1 407  PRO  HG2  HA2    0.090000        1.0080           0
    5066 CHA1 407  PRO  C    C      0.510000       12.0110           0
    5067 CHA1 407  PRO  O    O     -0.510000       15.9990           0
    5068 CHA1 408  GLY  N    NH1   -0.470000       14.0070           0
    5069 CHA1 408  GLY  HN   H      0.310000        1.0080           0
    5070 CHA1 408  GLY  CA   CT2   -0.020000       12.0110           0
    5071 CHA1 408  GLY  HA1  HB2    0.090000        1.0080           0
    5072 CHA1 408  GLY  HA2  HB2    0.090000        1.0080           0
    5073 CHA1 408  GLY  C    C      0.510000       12.0110           0
    5074 CHA1 408  GLY  O    O     -0.510000       15.9990           0
    5075 CHA1 409  PRO  N    N     -0.290000       14.0070           0
    5076 CHA1 409  PRO  CD   CP3    0.000000       12.0110           0
    5077 CHA1 409  PRO  HD1  HA2    0.090000        1.0080           0
    5078 CHA1 409  PRO  HD2  HA2    0.090000        1.0080           0
    5079 CHA1 409  PRO  CA   CP1    0.020000       12.0110           0
    5080 CHA1 409  PRO  HA   HB1    0.090000        1.0080           0
    5081 CHA1 409  PRO  CB   CP2   -0.180000       12.0110           0
    5082 CHA1 409  PRO  HB1  HA2    0.090000        1.0080           0
    5083 CHA1 409  PRO  HB2  HA2    0.090000        1.0080           0
    5084 CHA1 409  PRO  CG   CP2   -0.180000       12.0110           0
    5085 CHA1 409  PRO  HG1  HA2    0.090000        1.0080           0
    5086 CHA1 409  PRO  HG2  HA2    0.090000        1.0080           0
    5087 CHA1 409  PRO  C    C      0.510000       12.0110           0
    5088 CHA1 409  PRO  O    O     -0.510000       15.9990           0
    5089 CHA1 410  HYP  N    N     -0.290000       14.0070           0
    5090 CHA1 410  HYP  CD   CP3    0.000000       12.0110           0
    5091 CHA1 410  HYP  HD1  HA2    0.090000        1.0080           0
    5092 CHA1 410  HYP  HD2  HA2    0.090000        1.0080           0
    5093 CHA1 410  HYP  CA   CP1    0.020000       12.0110           0
    5094 CHA1 410  HYP  HA   HB1    0.090000        1.0080           0
    5095 CHA1 410  HYP  CB   CP2   -0.180000       12.0110           0
    5096 CHA1 410  HYP  HB1  HA2    0.090000        1.0080           0
    5097 CHA1 410  HYP  HB2  HA2    0.090000        1.0080           0
    5098 CHA1 410  HYP  CG   CP2    0.140000       12.0110           0
    5099 CHA1 410  HYP  HG   HA1    0.090000        1.0080           0
    5100 CHA1 410  HYP  OE   OH1   -0.660000       15.9990           0
    5101 CHA1 410  HYP  HE   H      0.430000        1.0080           0
    5102 CHA1 410  HYP  C    C      0.510000       12.0110           0
    5103 CHA1 410  HYP  O    O     -0.510000       15.9990           0
    5104 CHA1 411  GLY  N    NH1   -0.470000       14.0070           0
    5105 CHA1 411  GLY  HN   H      0.310000        1.0080           0
    5106 CHA1 411  GLY  CA   CT2   -0.020000       12.0110           0
    5107 CHA1 411  GLY  HA1  HB2    0.090000        1.0080           0
    5108 CHA1 411  GLY  HA2  HB2    0.090000        1.0080           0
    5109 CHA1 411  GLY  C    C      0.510000       12.0110           0
    5110 CHA1 411  GLY  O    O     -0.510000       15.9990           0
    5111 CHA1 412  ALA  N    NH1   -0.470000       14.0070           0
    5112 CHA1 412  ALA  HN   H      0.310000        1.0080           0
    5113 CHA1 412  ALA  CA   CT1    0.070000       12.0110           0
    5114 CHA1 412  ALA  HA   HB1    0.090000        1.0080           0
    5115 CHA1 412  ALA  CB   CT3   -0.270000       12.0110           0
    5116 CHA1 412  ALA  HB1  HA3    0.090000        1.0080           0
    5117 CHA1 412  ALA  HB2  HA3    0.090000        1.0080           0
    5118 CHA1 412  ALA  HB3  HA3    0.090000        1.0080           0
    5119 CHA1 412  ALA  C    C      0.510000       12.0110           0
    5120 CHA1 412  ALA  O    O     -0.510000       15.9990           0
    5121 CHA1 413  ARG  N    NH1   -0.470000       14.0070           0
    5122 CHA1 413  ARG  HN   H      0.310000        1.0080           0
    5123 CHA1 413  ARG  CA   CT1    0.070000       12.0110           0
    5124 CHA1 413  ARG  HA   HB1    0.090000        1.0080           0
    5125 CHA1 413  ARG  CB   CT2   -0.180000       12.0110           0
    5126 CHA1 413  ARG  HB1  HA2    0.090000        1.0080           0
    5127 CHA1 413  ARG  HB2  HA2    0.090000        1.0080           0
    5128 CHA1 413  ARG  CG   CT2   -0.180000       12.0110           0
    5129 CHA1 413  ARG  HG1  HA2    0.090000        1.0080           0
    5130 CHA1 413  ARG  HG2  HA2    0.090000        1.0080           0
    5131 CHA1 413  ARG  CD   CT2    0.200000       12.0110           0
    5132 CHA1 413  ARG  HD1  HA2    0.090000        1.0080           0
    5133 CHA1 413  ARG  HD2  HA2    0.090000        1.0080           0
    5134 CHA1 413  ARG  NE   NC2   -0.700000       14.0070           0
    5135 CHA1 413  ARG  HE   HC     0.440000        1.0080           0
    5136 CHA1 413  ARG  CZ   C      0.640000       12.0110           0
    5137 CHA1 413  ARG  NH1  NC2   -0.800000       14.0070           0
    5138 CHA1 413  ARG  HH11 HC     0.460000        1.0080           0
    5139 CHA1 413  ARG  HH12 HC     0.460000        1.0080           0
    5140 CHA1 413  ARG  NH2  NC2   -0.800000       14.0070           0
    5141 CHA1 413  ARG  HH21 HC     0.460000        1.0080           0
    5142 CHA1 413  ARG  HH22 HC     0.460000        1.0080           0
    5143 CHA1 413  ARG  C    C      0.510000       12.0110           0
    5144 CHA1 413  ARG  O    O     -0.510000       15.9990           0
    5145 CHA1 414  GLY  N    NH1   -0.470000       14.0070           0
    5146 CHA1 414  GLY  HN   H      0.310000        1.0080           0
    5147 CHA1 414  GLY  CA   CT2   -0.020000       12.0110           0
    5148 CHA1 414  GLY  HA1  HB2    0.090000        1.0080           0
    5149 CHA1 414  GLY  HA2  HB2    0.090000        1.0080           0
    5150 CHA1 414  GLY  C    C      0.510000       12.0110           0
    5151 CHA1 414  GLY  O    O     -0.510000       15.9990           0
    5152 CHA1 415  GLN  N    NH1   -0.470000       14.0070           0
    5153 CHA1 415  GLN  HN   H      0.310000        1.0080           0
    5154 CHA1 415  GLN  CA   CT1    0.070000       12.0110           0
    5155 CHA1 415  GLN  HA   HB1    0.090000        1.0080           0
    5156 CHA1 415  GLN  CB   CT2   -0.180000       12.0110           0
    5157 CHA1 415  GLN  HB1  HA2    0.090000        1.0080           0
    5158 CHA1 415  GLN  HB2  HA2    0.090000        1.0080           0
    5159 CHA1 415  GLN  CG   CT2   -0.180000       12.0110           0
    5160 CHA1 415  GLN  HG1  HA2    0.090000        1.0080           0
    5161 CHA1 415  GLN  HG2  HA2    0.090000        1.0080           0
    5162 CHA1 415  GLN  CD   CC     0.550000       12.0110           0
    5163 CHA1 415  GLN  OE1  O     -0.550000       15.9990           0
    5164 CHA1 415  GLN  NE2  NH2   -0.620000       14.0070           0
    5165 CHA1 415  GLN  HE21 H      0.320000        1.0080           0
    5166 CHA1 415  GLN  HE22 H      0.300000        1.0080           0
    5167 CHA1 415  GLN  C    C      0.510000       12.0110           0
    5168 CHA1 415  GLN  O    O     -0.510000       15.9990           0
    5169 CHA1 416  ALA  N    NH1   -0.470000       14.0070           0
    5170 CHA1 416  ALA  HN   H      0.310000        1.0080           0
    5171 CHA1 416  ALA  CA   CT1    0.070000       12.0110           0
    5172 CHA1 416  ALA  HA   HB1    0.090000        1.0080           0
    5173 CHA1 416  ALA  CB   CT3   -0.270000       12.0110           0
    5174 CHA1 416  ALA  HB1  HA3    0.090000        1.0080           0
    5175 CHA1 416  ALA  HB2  HA3    0.090000        1.0080           0
    5176 CHA1 416  ALA  HB3  HA3    0.090000        1.0080           0
    5177 CHA1 416  ALA  C    C      0.510000       12.0110           0
    5178 CHA1 416  ALA  O    O     -0.510000       15.9990           0
    5179 CHA1 417  GLY  N    NH1   -0.470000       14.0070           0
    5180 CHA1 417  GLY  HN   H      0.310000        1.0080           0
    5181 CHA1 417  GLY  CA   CT2   -0.020000       12.0110           0
    5182 CHA1 417  GLY  HA1  HB2    0.090000        1.0080           0
    5183 CHA1 417  GLY  HA2  HB2    0.090000        1.0080           0
    5184 CHA1 417  GLY  C    C      0.510000       12.0110           0
    5185 CHA1 417  GLY  O    O     -0.510000       15.9990           0
    5186 CHA1 418  VAL  N    NH1   -0.470000       14.0070           0
    5187 CHA1 418  VAL  HN   H      0.310000        1.0080           0
    5188 CHA1 418  VAL  CA   CT1    0.070000       12.0110           0
    5189 CHA1 418  VAL  HA   HB1    0.090000        1.0080           0
    5190 CHA1 418  VAL  CB   CT1   -0.090000       12.0110           0
    5191 CHA1 418  VAL  HB   HA1    0.090000        1.0080           0
    5192 CHA1 418  VAL  CG1  CT3   -0.270000       12.0110           0
    5193 CHA1 418  VAL  HG11 HA3    0.090000        1.0080           0
    5194 CHA1 418  VAL  HG12 HA3    0.090000        1.0080           0
    5195 CHA1 418  VAL  HG13 HA3    0.090000        1.0080           0
    5196 CHA1 418  VAL  CG2  CT3   -0.270000       12.0110           0
    5197 CHA1 418  VAL  HG21 HA3    0.090000        1.0080           0
    5198 CHA1 418  VAL  HG22 HA3    0.090000        1.0080           0
    5199 CHA1 418  VAL  HG23 HA3    0.090000        1.0080           0
    5200 CHA1 418  VAL  C    C      0.510000       12.0110           0
    5201 CHA1 418  VAL  O    O     -0.510000       15.9990           0
    5202 CHA1 419  MET  N    NH1   -0.470000       14.0070           0
    5203 CHA1 419  MET  HN   H      0.310000        1.0080           0
    5204 CHA1 419  MET  CA   CT1    0.070000       12.0110           0
    5205 CHA1 419  MET  HA   HB1    0.090000        1.0080           0
    5206 CHA1 419  MET  CB   CT2   -0.180000       12.0110           0
    5207 CHA1 419  MET  HB1  HA2    0.090000        1.0080           0
    5208 CHA1 419  MET  HB2  HA2    0.090000        1.0080           0
    5209 CHA1 419  MET  CG   CT2   -0.140000       12.0110           0
    5210 CHA1 419  MET  HG1  HA2    0.090000        1.0080           0
    5211 CHA1 419  MET  HG2  HA2    0.090000        1.0080           0
    5212 CHA1 419  MET  SD   S     -0.090000       32.0600           0
    5213 CHA1 419  MET  CE   CT3   -0.220000       12.0110           0
    5214 CHA1 419  MET  HE1  HA3    0.090000        1.0080           0
    5215 CHA1 419  MET  HE2  HA3    0.090000        1.0080           0
    5216 CHA1 419  MET  HE3  HA3    0.090000        1.0080           0
    5217 CHA1 419  MET  C    C      0.510000       12.0110           0
    5218 CHA1 419  MET  O    O     -0.510000       15.9990           0
    5219 CHA1 420  GLY  N    NH1   -0.470000       14.0070           0
    5220 CHA1 420  GLY  HN   H      0.310000        1.0080           0
    5221 CHA1 420  GLY  CA   CT2   -0.020000       12.0110           0
    5222 CHA1 420  GLY  HA1  HB2    0.090000        1.0080           0
    5223 CHA1 420  GLY  HA2  HB2    0.090000        1.0080           0
    5224 CHA1 420  GLY  C    C      0.510000       12.0110           0
    5225 CHA1 420  GLY  O    O     -0.510000       15.9990           0
    5226 CHA1 421  PHE  N    NH1   -0.470000       14.0070           0
    5227 CHA1 421  PHE  HN   H      0.310000        1.0080           0
    5228 CHA1 421  PHE  CA   CT1    0.070000       12.0110           0
    5229 CHA1 421  PHE  HA   HB1    0.090000        1.0080           0
    5230 CHA1 421  PHE  CB   CT2   -0.180000       12.0110           0
    5231 CHA1 421  PHE  HB1  HA2    0.090000        1.0080           0
    5232 CHA1 421  PHE  HB2  HA2    0.090000        1.0080           0
    5233 CHA1 421  PHE  CG   CA     0.000000       12.0110           0
    5234 CHA1 421  PHE  CD1  CA    -0.115000       12.0110           0
    5235 CHA1 421  PHE  HD1  HP     0.115000        1.0080           0
    5236 CHA1 421  PHE  CE1  CA    -0.115000       12.0110           0
    5237 CHA1 421  PHE  HE1  HP     0.115000        1.0080           0
    5238 CHA1 421  PHE  CZ   CA    -0.115000       12.0110           0
    5239 CHA1 421  PHE  HZ   HP     0.115000        1.0080           0
    5240 CHA1 421  PHE  CD2  CA    -0.115000       12.0110           0
    5241 CHA1 421  PHE  HD2  HP     0.115000        1.0080           0
    5242 CHA1 421  PHE  CE2  CA    -0.115000       12.0110           0
    5243 CHA1 421  PHE  HE2  HP     0.115000        1.0080           0
    5244 CHA1 421  PHE  C    C      0.510000       12.0110           0
    5245 CHA1 421  PHE  O    O     -0.510000       15.9990           0
    5246 CHA1 422  HYP  N    N     -0.290000       14.0070           0
    5247 CHA1 422  HYP  CD   CP3    0.000000       12.0110           0
    5248 CHA1 422  HYP  HD1  HA2    0.090000        1.0080           0
    5249 CHA1 422  HYP  HD2  HA2    0.090000        1.0080           0
    5250 CHA1 422  HYP  CA   CP1    0.020000       12.0110           0
    5251 CHA1 422  HYP  HA   HB1    0.090000        1.0080           0
    5252 CHA1 422  HYP  CB   CP2   -0.180000       12.0110           0
    5253 CHA1 422  HYP  HB1  HA2    0.090000        1.0080           0
    5254 CHA1 422  HYP  HB2  HA2    0.090000        1.0080           0
    5255 CHA1 422  HYP  CG   CP2    0.140000       12.0110           0
    5256 CHA1 422  HYP  HG   HA1    0.090000        1.0080           0
    5257 CHA1 422  HYP  OE   OH1   -0.660000       15.9990           0
    5258 CHA1 422  HYP  HE   H      0.430000        1.0080           0
    5259 CHA1 422  HYP  C    C      0.510000       12.0110           0
    5260 CHA1 422  HYP  O    O     -0.510000       15.9990           0
    5261 CHA1 423  GLY  N    NH1   -0.470000       14.0070           0
    5262 CHA1 423  GLY  HN   H      0.310000        1.0080           0
    5263 CHA1 423  GLY  CA   CT2   -0.020000       12.0110           0
    5264 CHA1 423  GLY  HA1  HB2    0.090000        1.0080           0
    5265 CHA1 423  GLY  HA2  HB2    0.090000        1.0080           0
    5266 CHA1 423  GLY  C    C      0.510000       12.0110           0
    5267 CHA1 423  GLY  O    O     -0.510000       15.9990           0
    5268 CHA1 424  PRO  N    N     -0.290000       14.0070           0
    5269 CHA1 424  PRO  CD   CP3    0.000000       12.0110           0
    5270 CHA1 424  PRO  HD1  HA2    0.090000        1.0080           0
    5271 CHA1 424  PRO  HD2  HA2    0.090000        1.0080           0
    5272 CHA1 424  PRO  CA   CP1    0.020000       12.0110           0
    5273 CHA1 424  PRO  HA   HB1    0.090000        1.0080           0
    5274 CHA1 424  PRO  CB   CP2   -0.180000       12.0110           0
    5275 CHA1 424  PRO  HB1  HA2    0.090000        1.0080           0
    5276 CHA1 424  PRO  HB2  HA2    0.090000        1.0080           0
    5277 CHA1 424  PRO  CG   CP2   -0.180000       12.0110           0
    5278 CHA1 424  PRO  HG1  HA2    0.090000        1.0080           0
    5279 CHA1 424  PRO  HG2  HA2    0.090000        1.0080           0
    5280 CHA1 424  PRO  C    C      0.510000       12.0110           0
    5281 CHA1 424  PRO  O    O     -0.510000       15.9990           0
    5282 CHA1 425  LYS  N    NH1   -0.470000       14.0070           0
    5283 CHA1 425  LYS  HN   H      0.310000        1.0080           0
    5284 CHA1 425  LYS  CA   CT1    0.070000       12.0110           0
    5285 CHA1 425  LYS  HA   HB1    0.090000        1.0080           0
    5286 CHA1 425  LYS  CB   CT2   -0.180000       12.0110           0
    5287 CHA1 425  LYS  HB1  HA2    0.090000        1.0080           0
    5288 CHA1 425  LYS  HB2  HA2    0.090000        1.0080           0
    5289 CHA1 425  LYS  CG   CT2   -0.180000       12.0110           0
    5290 CHA1 425  LYS  HG1  HA2    0.090000        1.0080           0
    5291 CHA1 425  LYS  HG2  HA2    0.090000        1.0080           0
    5292 CHA1 425  LYS  CD   CT2   -0.180000       12.0110           0
    5293 CHA1 425  LYS  HD1  HA2    0.090000        1.0080           0
    5294 CHA1 425  LYS  HD2  HA2    0.090000        1.0080           0
    5295 CHA1 425  LYS  CE   CT2    0.210000       12.0110           0
    5296 CHA1 425  LYS  HE1  HA2    0.050000        1.0080           0
    5297 CHA1 425  LYS  HE2  HA2    0.050000        1.0080           0
    5298 CHA1 425  LYS  NZ   NH3   -0.300000       14.0070           0
    5299 CHA1 425  LYS  HZ1  HC     0.330000        1.0080           0
    5300 CHA1 425  LYS  HZ2  HC     0.330000        1.0080           0
    5301 CHA1 425  LYS  HZ3  HC     0.330000        1.0080           0
    5302 CHA1 425  LYS  C    C      0.510000       12.0110           0
    5303 CHA1 425  LYS  O    O     -0.510000       15.9990           0
    5304 CHA1 426  GLY  N    NH1   -0.470000       14.0070           0
    5305 CHA1 426  GLY  HN   H      0.310000        1.0080           0
    5306 CHA1 426  GLY  CA   CT2   -0.020000       12.0110           0
    5307 CHA1 426  GLY  HA1  HB2    0.090000        1.0080           0
    5308 CHA1 426  GLY  HA2  HB2    0.090000        1.0080           0
    5309 CHA1 426  GLY  C    C      0.510000       12.0110           0
    5310 CHA1 426  GLY  O    O     -0.510000       15.9990           0
    5311 CHA1 427  ALA  N    NH1   -0.470000       14.0070           0
    5312 CHA1 427  ALA  HN   H      0.310000        1.0080           0
    5313 CHA1 427  ALA  CA   CT1    0.070000       12.0110           0
    5314 CHA1 427  ALA  HA   HB1    0.090000        1.0080           0
    5315 CHA1 427  ALA  CB   CT3   -0.270000       12.0110           0
    5316 CHA1 427  ALA  HB1  HA3    0.090000        1.0080           0
    5317 CHA1 427  ALA  HB2  HA3    0.090000        1.0080           0
    5318 CHA1 427  ALA  HB3  HA3    0.090000        1.0080           0
    5319 CHA1 427  ALA  C    C      0.510000       12.0110           0
    5320 CHA1 427  ALA  O    O     -0.510000       15.9990           0
    5321 CHA1 428  ALA  N    NH1   -0.470000       14.0070           0
    5322 CHA1 428  ALA  HN   H      0.310000        1.0080           0
    5323 CHA1 428  ALA  CA   CT1    0.070000       12.0110           0
    5324 CHA1 428  ALA  HA   HB1    0.090000        1.0080           0
    5325 CHA1 428  ALA  CB   CT3   -0.270000       12.0110           0
    5326 CHA1 428  ALA  HB1  HA3    0.090000        1.0080           0
    5327 CHA1 428  ALA  HB2  HA3    0.090000        1.0080           0
    5328 CHA1 428  ALA  HB3  HA3    0.090000        1.0080           0
    5329 CHA1 428  ALA  C    C      0.510000       12.0110           0
    5330 CHA1 428  ALA  O    O     -0.510000       15.9990           0
    5331 CHA1 429  GLY  N    NH1   -0.470000       14.0070           0
    5332 CHA1 429  GLY  HN   H      0.310000        1.0080           0
    5333 CHA1 429  GLY  CA   CT2   -0.020000       12.0110           0
    5334 CHA1 429  GLY  HA1  HB2    0.090000        1.0080           0
    5335 CHA1 429  GLY  HA2  HB2    0.090000        1.0080           0
    5336 CHA1 429  GLY  C    C      0.510000       12.0110           0
    5337 CHA1 429  GLY  O    O     -0.510000       15.9990           0
    5338 CHA1 430  GLU  N    NH1   -0.470000       14.0070           0
    5339 CHA1 430  GLU  HN   H      0.310000        1.0080           0
    5340 CHA1 430  GLU  CA   CT1    0.070000       12.0110           0
    5341 CHA1 430  GLU  HA   HB1    0.090000        1.0080           0
    5342 CHA1 430  GLU  CB   CT2A  -0.180000       12.0110           0
    5343 CHA1 430  GLU  HB1  HA2    0.090000        1.0080           0
    5344 CHA1 430  GLU  HB2  HA2    0.090000        1.0080           0
    5345 CHA1 430  GLU  CG   CT2   -0.280000       12.0110           0
    5346 CHA1 430  GLU  HG1  HA2    0.090000        1.0080           0
    5347 CHA1 430  GLU  HG2  HA2    0.090000        1.0080           0
    5348 CHA1 430  GLU  CD   CC     0.620000       12.0110           0
    5349 CHA1 430  GLU  OE1  OC    -0.760000       15.9990           0
    5350 CHA1 430  GLU  OE2  OC    -0.760000       15.9990           0
    5351 CHA1 430  GLU  C    C      0.510000       12.0110           0
    5352 CHA1 430  GLU  O    O     -0.510000       15.9990           0
    5353 CHA1 431  HYP  N    N     -0.290000       14.0070           0
    5354 CHA1 431  HYP  CD   CP3    0.000000       12.0110           0
    5355 CHA1 431  HYP  HD1  HA2    0.090000        1.0080           0
    5356 CHA1 431  HYP  HD2  HA2    0.090000        1.0080           0
    5357 CHA1 431  HYP  CA   CP1    0.020000       12.0110           0
    5358 CHA1 431  HYP  HA   HB1    0.090000        1.0080           0
    5359 CHA1 431  HYP  CB   CP2   -0.180000       12.0110           0
    5360 CHA1 431  HYP  HB1  HA2    0.090000        1.0080           0
    5361 CHA1 431  HYP  HB2  HA2    0.090000        1.0080           0
    5362 CHA1 431  HYP  CG   CP2    0.140000       12.0110           0
    5363 CHA1 431  HYP  HG   HA1    0.090000        1.0080           0
    5364 CHA1 431  HYP  OE   OH1   -0.660000       15.9990           0
    5365 CHA1 431  HYP  HE   H      0.430000        1.0080           0
    5366 CHA1 431  HYP  C    C      0.510000       12.0110           0
    5367 CHA1 431  HYP  O    O     -0.510000       15.9990           0
    5368 CHA1 432  GLY  N    NH1   -0.470000       14.0070           0
    5369 CHA1 432  GLY  HN   H      0.310000        1.0080           0
    5370 CHA1 432  GLY  CA   CT2   -0.020000       12.0110           0
    5371 CHA1 432  GLY  HA1  HB2    0.090000        1.0080           0
    5372 CHA1 432  GLY  HA2  HB2    0.090000        1.0080           0
    5373 CHA1 432  GLY  C    C      0.510000       12.0110           0
    5374 CHA1 432  GLY  O    O     -0.510000       15.9990           0
    5375 CHA1 433  LYS  N    NH1   -0.470000       14.0070           0
    5376 CHA1 433  LYS  HN   H      0.310000        1.0080           0
    5377 CHA1 433  LYS  CA   CT1    0.070000       12.0110           0
    5378 CHA1 433  LYS  HA   HB1    0.090000        1.0080           0
    5379 CHA1 433  LYS  CB   CT2   -0.180000       12.0110           0
    5380 CHA1 433  LYS  HB1  HA2    0.090000        1.0080           0
    5381 CHA1 433  LYS  HB2  HA2    0.090000        1.0080           0
    5382 CHA1 433  LYS  CG   CT2   -0.180000       12.0110           0
    5383 CHA1 433  LYS  HG1  HA2    0.090000        1.0080           0
    5384 CHA1 433  LYS  HG2  HA2    0.090000        1.0080           0
    5385 CHA1 433  LYS  CD   CT2   -0.180000       12.0110           0
    5386 CHA1 433  LYS  HD1  HA2    0.090000        1.0080           0
    5387 CHA1 433  LYS  HD2  HA2    0.090000        1.0080           0
    5388 CHA1 433  LYS  CE   CT2    0.210000       12.0110           0
    5389 CHA1 433  LYS  HE1  HA2    0.050000        1.0080           0
    5390 CHA1 433  LYS  HE2  HA2    0.050000        1.0080           0
    5391 CHA1 433  LYS  NZ   NH3   -0.300000       14.0070           0
    5392 CHA1 433  LYS  HZ1  HC     0.330000        1.0080           0
    5393 CHA1 433  LYS  HZ2  HC     0.330000        1.0080           0
    5394 CHA1 433  LYS  HZ3  HC     0.330000        1.0080           0
    5395 CHA1 433  LYS  C    C      0.510000       12.0110           0
    5396 CHA1 433  LYS  O    O     -0.510000       15.9990           0
    5397 CHA1 434  ALA  N    NH1   -0.470000       14.0070           0
    5398 CHA1 434  ALA  HN   H      0.310000        1.0080           0
    5399 CHA1 434  ALA  CA   CT1    0.070000       12.0110           0
    5400 CHA1 434  ALA  HA   HB1    0.090000        1.0080           0
    5401 CHA1 434  ALA  CB   CT3   -0.270000       12.0110           0
    5402 CHA1 434  ALA  HB1  HA3    0.090000        1.0080           0
    5403 CHA1 434  ALA  HB2  HA3    0.090000        1.0080           0
    5404 CHA1 434  ALA  HB3  HA3    0.090000        1.0080           0
    5405 CHA1 434  ALA  C    C      0.510000       12.0110           0
    5406 CHA1 434  ALA  O    O     -0.510000       15.9990           0
    5407 CHA1 435  GLY  N    NH1   -0.470000       14.0070           0
    5408 CHA1 435  GLY  HN   H      0.310000        1.0080           0
    5409 CHA1 435  GLY  CA   CT2   -0.020000       12.0110           0
    5410 CHA1 435  GLY  HA1  HB2    0.090000        1.0080           0
    5411 CHA1 435  GLY  HA2  HB2    0.090000        1.0080           0
    5412 CHA1 435  GLY  C    C      0.510000       12.0110           0
    5413 CHA1 435  GLY  O    O     -0.510000       15.9990           0
    5414 CHA1 436  GLU  N    NH1   -0.470000       14.0070           0
    5415 CHA1 436  GLU  HN   H      0.310000        1.0080           0
    5416 CHA1 436  GLU  CA   CT1    0.070000       12.0110           0
    5417 CHA1 436  GLU  HA   HB1    0.090000        1.0080           0
    5418 CHA1 436  GLU  CB   CT2A  -0.180000       12.0110           0
    5419 CHA1 436  GLU  HB1  HA2    0.090000        1.0080           0
    5420 CHA1 436  GLU  HB2  HA2    0.090000        1.0080           0
    5421 CHA1 436  GLU  CG   CT2   -0.280000       12.0110           0
    5422 CHA1 436  GLU  HG1  HA2    0.090000        1.0080           0
    5423 CHA1 436  GLU  HG2  HA2    0.090000        1.0080           0
    5424 CHA1 436  GLU  CD   CC     0.620000       12.0110           0
    5425 CHA1 436  GLU  OE1  OC    -0.760000       15.9990           0
    5426 CHA1 436  GLU  OE2  OC    -0.760000       15.9990           0
    5427 CHA1 436  GLU  C    C      0.510000       12.0110           0
    5428 CHA1 436  GLU  O    O     -0.510000       15.9990           0
    5429 CHA1 437  ARG  N    NH1   -0.470000       14.0070           0
    5430 CHA1 437  ARG  HN   H      0.310000        1.0080           0
    5431 CHA1 437  ARG  CA   CT1    0.070000       12.0110           0
    5432 CHA1 437  ARG  HA   HB1    0.090000        1.0080           0
    5433 CHA1 437  ARG  CB   CT2   -0.180000       12.0110           0
    5434 CHA1 437  ARG  HB1  HA2    0.090000        1.0080           0
    5435 CHA1 437  ARG  HB2  HA2    0.090000        1.0080           0
    5436 CHA1 437  ARG  CG   CT2   -0.180000       12.0110           0
    5437 CHA1 437  ARG  HG1  HA2    0.090000        1.0080           0
    5438 CHA1 437  ARG  HG2  HA2    0.090000        1.0080           0
    5439 CHA1 437  ARG  CD   CT2    0.200000       12.0110           0
    5440 CHA1 437  ARG  HD1  HA2    0.090000        1.0080           0
    5441 CHA1 437  ARG  HD2  HA2    0.090000        1.0080           0
    5442 CHA1 437  ARG  NE   NC2   -0.700000       14.0070           0
    5443 CHA1 437  ARG  HE   HC     0.440000        1.0080           0
    5444 CHA1 437  ARG  CZ   C      0.640000       12.0110           0
    5445 CHA1 437  ARG  NH1  NC2   -0.800000       14.0070           0
    5446 CHA1 437  ARG  HH11 HC     0.460000        1.0080           0
    5447 CHA1 437  ARG  HH12 HC     0.460000        1.0080           0
    5448 CHA1 437  ARG  NH2  NC2   -0.800000       14.0070           0
    5449 CHA1 437  ARG  HH21 HC     0.460000        1.0080           0
    5450 CHA1 437  ARG  HH22 HC     0.460000        1.0080           0
    5451 CHA1 437  ARG  C    C      0.510000       12.0110           0
    5452 CHA1 437  ARG  O    O     -0.510000       15.9990           0
    5453 CHA1 438  GLY  N    NH1   -0.470000       14.0070           0
    5454 CHA1 438  GLY  HN   H      0.310000        1.0080           0
    5455 CHA1 438  GLY  CA   CT2   -0.020000       12.0110           0
    5456 CHA1 438  GLY  HA1  HB2    0.090000        1.0080           0
    5457 CHA1 438  GLY  HA2  HB2    0.090000        1.0080           0
    5458 CHA1 438  GLY  C    C      0.510000       12.0110           0
    5459 CHA1 438  GLY  O    O     -0.510000       15.9990           0
    5460 CHA1 439  VAL  N    NH1   -0.470000       14.0070           0
    5461 CHA1 439  VAL  HN   H      0.310000        1.0080           0
    5462 CHA1 439  VAL  CA   CT1    0.070000       12.0110           0
    5463 CHA1 439  VAL  HA   HB1    0.090000        1.0080           0
    5464 CHA1 439  VAL  CB   CT1   -0.090000       12.0110           0
    5465 CHA1 439  VAL  HB   HA1    0.090000        1.0080           0
    5466 CHA1 439  VAL  CG1  CT3   -0.270000       12.0110           0
    5467 CHA1 439  VAL  HG11 HA3    0.090000        1.0080           0
    5468 CHA1 439  VAL  HG12 HA3    0.090000        1.0080           0
    5469 CHA1 439  VAL  HG13 HA3    0.090000        1.0080           0
    5470 CHA1 439  VAL  CG2  CT3   -0.270000       12.0110           0
    5471 CHA1 439  VAL  HG21 HA3    0.090000        1.0080           0
    5472 CHA1 439  VAL  HG22 HA3    0.090000        1.0080           0
    5473 CHA1 439  VAL  HG23 HA3    0.090000        1.0080           0
    5474 CHA1 439  VAL  C    C      0.510000       12.0110           0
    5475 CHA1 439  VAL  O    O     -0.510000       15.9990           0
    5476 CHA1 440  HYP  N    N     -0.290000       14.0070           0
    5477 CHA1 440  HYP  CD   CP3    0.000000       12.0110           0
    5478 CHA1 440  HYP  HD1  HA2    0.090000        1.0080           0
    5479 CHA1 440  HYP  HD2  HA2    0.090000        1.0080           0
    5480 CHA1 440  HYP  CA   CP1    0.020000       12.0110           0
    5481 CHA1 440  HYP  HA   HB1    0.090000        1.0080           0
    5482 CHA1 440  HYP  CB   CP2   -0.180000       12.0110           0
    5483 CHA1 440  HYP  HB1  HA2    0.090000        1.0080           0
    5484 CHA1 440  HYP  HB2  HA2    0.090000        1.0080           0
    5485 CHA1 440  HYP  CG   CP2    0.140000       12.0110           0
    5486 CHA1 440  HYP  HG   HA1    0.090000        1.0080           0
    5487 CHA1 440  HYP  OE   OH1   -0.660000       15.9990           0
    5488 CHA1 440  HYP  HE   H      0.430000        1.0080           0
    5489 CHA1 440  HYP  C    C      0.510000       12.0110           0
    5490 CHA1 440  HYP  O    O     -0.510000       15.9990           0
    5491 CHA1 441  GLY  N    NH1   -0.470000       14.0070           0
    5492 CHA1 441  GLY  HN   H      0.310000        1.0080           0
    5493 CHA1 441  GLY  CA   CT2   -0.020000       12.0110           0
    5494 CHA1 441  GLY  HA1  HB2    0.090000        1.0080           0
    5495 CHA1 441  GLY  HA2  HB2    0.090000        1.0080           0
    5496 CHA1 441  GLY  C    C      0.510000       12.0110           0
    5497 CHA1 441  GLY  O    O     -0.510000       15.9990           0
    5498 CHA1 442  PRO  N    N     -0.290000       14.0070           0
    5499 CHA1 442  PRO  CD   CP3    0.000000       12.0110           0
    5500 CHA1 442  PRO  HD1  HA2    0.090000        1.0080           0
    5501 CHA1 442  PRO  HD2  HA2    0.090000        1.0080           0
    5502 CHA1 442  PRO  CA   CP1    0.020000       12.0110           0
    5503 CHA1 442  PRO  HA   HB1    0.090000        1.0080           0
    5504 CHA1 442  PRO  CB   CP2   -0.180000       12.0110           0
    5505 CHA1 442  PRO  HB1  HA2    0.090000        1.0080           0
    5506 CHA1 442  PRO  HB2  HA2    0.090000        1.0080           0
    5507 CHA1 442  PRO  CG   CP2   -0.180000       12.0110           0
    5508 CHA1 442  PRO  HG1  HA2    0.090000        1.0080           0
    5509 CHA1 442  PRO  HG2  HA2    0.090000        1.0080           0
    5510 CHA1 442  PRO  C    C      0.510000       12.0110           0
    5511 CHA1 442  PRO  O    O     -0.510000       15.9990           0
    5512 CHA1 443  HYP  N    N     -0.290000       14.0070           0
    5513 CHA1 443  HYP  CD   CP3    0.000000       12.0110           0
    5514 CHA1 443  HYP  HD1  HA2    0.090000        1.0080           0
    5515 CHA1 443  HYP  HD2  HA2    0.090000        1.0080           0
    5516 CHA1 443  HYP  CA   CP1    0.020000       12.0110           0
    5517 CHA1 443  HYP  HA   HB1    0.090000        1.0080           0
    5518 CHA1 443  HYP  CB   CP2   -0.180000       12.0110           0
    5519 CHA1 443  HYP  HB1  HA2    0.090000        1.0080           0
    5520 CHA1 443  HYP  HB2  HA2    0.090000        1.0080           0
    5521 CHA1 443  HYP  CG   CP2    0.140000       12.0110           0
    5522 CHA1 443  HYP  HG   HA1    0.090000        1.0080           0
    5523 CHA1 443  HYP  OE   OH1   -0.660000       15.9990           0
    5524 CHA1 443  HYP  HE   H      0.430000        1.0080           0
    5525 CHA1 443  HYP  C    C      0.510000       12.0110           0
    5526 CHA1 443  HYP  O    O     -0.510000       15.9990           0
    5527 CHA1 444  GLY  N    NH1   -0.470000       14.0070           0
    5528 CHA1 444  GLY  HN   H      0.310000        1.0080           0
    5529 CHA1 444  GLY  CA   CT2   -0.020000       12.0110           0
    5530 CHA1 444  GLY  HA1  HB2    0.090000        1.0080           0
    5531 CHA1 444  GLY  HA2  HB2    0.090000        1.0080           0
    5532 CHA1 444  GLY  C    C      0.510000       12.0110           0
    5533 CHA1 444  GLY  O    O     -0.510000       15.9990           0
    5534 CHA1 445  ALA  N    NH1   -0.470000       14.0070           0
    5535 CHA1 445  ALA  HN   H      0.310000        1.0080           0
    5536 CHA1 445  ALA  CA   CT1    0.070000       12.0110           0
    5537 CHA1 445  ALA  HA   HB1    0.090000        1.0080           0
    5538 CHA1 445  ALA  CB   CT3   -0.270000       12.0110           0
    5539 CHA1 445  ALA  HB1  HA3    0.090000        1.0080           0
    5540 CHA1 445  ALA  HB2  HA3    0.090000        1.0080           0
    5541 CHA1 445  ALA  HB3  HA3    0.090000        1.0080           0
    5542 CHA1 445  ALA  C    C      0.510000       12.0110           0
    5543 CHA1 445  ALA  O    O     -0.510000       15.9990           0
    5544 CHA1 446  VAL  N    NH1   -0.470000       14.0070           0
    5545 CHA1 446  VAL  HN   H      0.310000        1.0080           0
    5546 CHA1 446  VAL  CA   CT1    0.070000       12.0110           0
    5547 CHA1 446  VAL  HA   HB1    0.090000        1.0080           0
    5548 CHA1 446  VAL  CB   CT1   -0.090000       12.0110           0
    5549 CHA1 446  VAL  HB   HA1    0.090000        1.0080           0
    5550 CHA1 446  VAL  CG1  CT3   -0.270000       12.0110           0
    5551 CHA1 446  VAL  HG11 HA3    0.090000        1.0080           0
    5552 CHA1 446  VAL  HG12 HA3    0.090000        1.0080           0
    5553 CHA1 446  VAL  HG13 HA3    0.090000        1.0080           0
    5554 CHA1 446  VAL  CG2  CT3   -0.270000       12.0110           0
    5555 CHA1 446  VAL  HG21 HA3    0.090000        1.0080           0
    5556 CHA1 446  VAL  HG22 HA3    0.090000        1.0080           0
    5557 CHA1 446  VAL  HG23 HA3    0.090000        1.0080           0
    5558 CHA1 446  VAL  C    C      0.510000       12.0110           0
    5559 CHA1 446  VAL  O    O     -0.510000       15.9990           0
    5560 CHA1 447  GLY  N    NH1   -0.470000       14.0070           0
    5561 CHA1 447  GLY  HN   H      0.310000        1.0080           0
    5562 CHA1 447  GLY  CA   CT2   -0.020000       12.0110           0
    5563 CHA1 447  GLY  HA1  HB2    0.090000        1.0080           0
    5564 CHA1 447  GLY  HA2  HB2    0.090000        1.0080           0
    5565 CHA1 447  GLY  C    C      0.510000       12.0110           0
    5566 CHA1 447  GLY  O    O     -0.510000       15.9990           0
    5567 CHA1 448  PRO  N    N     -0.290000       14.0070           0
    5568 CHA1 448  PRO  CD   CP3    0.000000       12.0110           0
    5569 CHA1 448  PRO  HD1  HA2    0.090000        1.0080           0
    5570 CHA1 448  PRO  HD2  HA2    0.090000        1.0080           0
    5571 CHA1 448  PRO  CA   CP1    0.020000       12.0110           0
    5572 CHA1 448  PRO  HA   HB1    0.090000        1.0080           0
    5573 CHA1 448  PRO  CB   CP2   -0.180000       12.0110           0
    5574 CHA1 448  PRO  HB1  HA2    0.090000        1.0080           0
    5575 CHA1 448  PRO  HB2  HA2    0.090000        1.0080           0
    5576 CHA1 448  PRO  CG   CP2   -0.180000       12.0110           0
    5577 CHA1 448  PRO  HG1  HA2    0.090000        1.0080           0
    5578 CHA1 448  PRO  HG2  HA2    0.090000        1.0080           0
    5579 CHA1 448  PRO  C    C      0.510000       12.0110           0
    5580 CHA1 448  PRO  O    O     -0.510000       15.9990           0
    5581 CHA1 449  ALA  N    NH1   -0.470000       14.0070           0
    5582 CHA1 449  ALA  HN   H      0.310000        1.0080           0
    5583 CHA1 449  ALA  CA   CT1    0.070000       12.0110           0
    5584 CHA1 449  ALA  HA   HB1    0.090000        1.0080           0
    5585 CHA1 449  ALA  CB   CT3   -0.270000       12.0110           0
    5586 CHA1 449  ALA  HB1  HA3    0.090000        1.0080           0
    5587 CHA1 449  ALA  HB2  HA3    0.090000        1.0080           0
    5588 CHA1 449  ALA  HB3  HA3    0.090000        1.0080           0
    5589 CHA1 449  ALA  C    C      0.510000       12.0110           0
    5590 CHA1 449  ALA  O    O     -0.510000       15.9990           0
    5591 CHA1 450  GLY  N    NH1   -0.470000       14.0070           0
    5592 CHA1 450  GLY  HN   H      0.310000        1.0080           0
    5593 CHA1 450  GLY  CA   CT2   -0.020000       12.0110           0
    5594 CHA1 450  GLY  HA1  HB2    0.090000        1.0080           0
    5595 CHA1 450  GLY  HA2  HB2    0.090000        1.0080           0
    5596 CHA1 450  GLY  C    C      0.510000       12.0110           0
[truncated: 56,313,611 more chars]
