# Supplementary material for: Devising Bone Molecular Models at the Nanoscale: From Usual Mineralized Collagen Fibrils to the First Bone Fibers Including Hydroxyapatite in the Extra-Fibrillar Volume
Source: Materials (Basel). 2022 Mar 19;15(6):2274. doi: 10.3390/ma15062274 (PMC8955169; doi:10.3390/ma15062274)
Supplement: Supplementary file 1 [file materials-15-02274-s001.zip › Supplementary_Materials/3-Bone_Fiber/7_Fiber_PDB_PSF/Fiber65.pdb]

REMARK original generated coordinate pdb file
ATOM      1  N   GLN C   1     -23.542  56.661-327.841  1.00  0.00      CHA1 N
ATOM      2  HT1 GLN C   1     -23.095  56.910-328.700  1.00  0.00      CHA1  
ATOM      3  HT2 GLN C   1     -24.089  55.833-327.968  1.00  0.00      CHA1  
ATOM      4  HT3 GLN C   1     -22.855  56.510-327.130  1.00  0.00      CHA1  
ATOM      5  CA  GLN C   1     -24.432  57.767-327.423  1.00  0.00      CHA1 C
ATOM      6  HA  GLN C   1     -23.833  58.644-327.212  1.00  0.00      CHA1  
ATOM      7  CB  GLN C   1     -25.504  58.003-328.507  1.00  0.00      CHA1 C
ATOM      8  HB1 GLN C   1     -25.002  57.862-329.492  1.00  0.00      CHA1  
ATOM      9  HB2 GLN C   1     -26.281  57.207-328.437  1.00  0.00      CHA1  
ATOM     10  CG  GLN C   1     -26.157  59.393-328.471  1.00  0.00      CHA1 C
ATOM     11  HG1 GLN C   1     -25.386  60.186-328.580  1.00  0.00      CHA1  
ATOM     12  HG2 GLN C   1     -26.883  59.507-329.302  1.00  0.00      CHA1  
ATOM     13  CD  GLN C   1     -26.859  59.627-327.143  1.00  0.00      CHA1 C
ATOM     14  OE1 GLN C   1     -26.297  60.225-326.229  1.00  0.00      CHA1 O
ATOM     15  NE2 GLN C   1     -28.120  59.133-327.030  1.00  0.00      CHA1 N
ATOM     16 HE21 GLN C   1     -28.587  59.286-326.164  1.00  0.00      CHA1  
ATOM     17 HE22 GLN C   1     -28.524  58.631-327.787  1.00  0.00      CHA1  
ATOM     18  C   GLN C   1     -25.066  57.336-326.141  1.00  0.00      CHA1 C
ATOM     19  O   GLN C   1     -24.390  57.209-325.121  1.00  0.00      CHA1 O
ATOM     20  N   LEU C   2     -26.390  57.082-326.155  1.00  0.00      CHA1 N
ATOM     21  HN  LEU C   2     -27.006  57.194-326.932  1.00  0.00      CHA1  
ATOM     22  CA  LEU C   2     -27.024  56.604-324.967  1.00  0.00      CHA1 C
ATOM     23  HA  LEU C   2     -26.453  56.996-324.135  1.00  0.00      CHA1  
ATOM     24  CB  LEU C   2     -28.026  57.494-324.185  1.00  0.00      CHA1 C
ATOM     25  HB1 LEU C   2     -27.489  58.431-323.910  1.00  0.00      CHA1  
ATOM     26  HB2 LEU C   2     -28.848  57.800-324.869  1.00  0.00      CHA1  
ATOM     27  CG  LEU C   2     -28.634  56.911-322.892  1.00  0.00      CHA1 C
ATOM     28  HG  LEU C   2     -29.274  57.733-322.490  1.00  0.00      CHA1  
ATOM     29  CD1 LEU C   2     -29.521  55.693-323.188  1.00  0.00      CHA1 C
ATOM     30 HD11 LEU C   2     -29.912  55.257-322.244  1.00  0.00      CHA1  
ATOM     31 HD12 LEU C   2     -30.386  55.984-323.822  1.00  0.00      CHA1  
ATOM     32 HD13 LEU C   2     -28.944  54.907-323.720  1.00  0.00      CHA1  
ATOM     33  CD2 LEU C   2     -27.545  56.601-321.849  1.00  0.00      CHA1 C
ATOM     34 HD21 LEU C   2     -28.004  56.200-320.919  1.00  0.00      CHA1  
ATOM     35 HD22 LEU C   2     -26.824  55.845-322.221  1.00  0.00      CHA1  
ATOM     36 HD23 LEU C   2     -26.982  57.523-321.589  1.00  0.00      CHA1  
ATOM     37  C   LEU C   2     -26.981  55.114-324.880  1.00  0.00      CHA1 C
ATOM     38  O   LEU C   2     -27.537  54.419-325.729  1.00  0.00      CHA1 O
ATOM     39  N   SER C   3     -26.290  54.583-323.858  1.00  0.00      CHA1 N
ATOM     40  HN  SER C   3     -25.912  55.096-323.087  1.00  0.00      CHA1  
ATOM     41  CA  SER C   3     -26.038  53.172-323.805  1.00  0.00      CHA1 C
ATOM     42  HA  SER C   3     -26.023  52.834-324.833  1.00  0.00      CHA1  
ATOM     43  CB  SER C   3     -24.744  52.815-323.056  1.00  0.00      CHA1 C
ATOM     44  HB1 SER C   3     -24.586  51.716-323.143  1.00  0.00      CHA1  
ATOM     45  HB2 SER C   3     -23.869  53.311-323.535  1.00  0.00      CHA1  
ATOM     46  OG  SER C   3     -24.863  53.165-321.686  1.00  0.00      CHA1 O
ATOM     47  HG1 SER C   3     -24.139  52.730-321.218  1.00  0.00      CHA1  
ATOM     48  C   SER C   3     -27.143  52.447-323.116  1.00  0.00      CHA1 C
ATOM     49  O   SER C   3     -28.286  52.898-323.056  1.00  0.00      CHA1 O
ATOM     50  N   TYR C   4     -26.785  51.248-322.613  1.00  0.00      CHA1 N
ATOM     51  HN  TYR C   4     -25.848  50.911-322.687  1.00  0.00      CHA1  
ATOM     52  CA  TYR C   4     -27.684  50.360-321.941  1.00  0.00      CHA1 C
ATOM     53  HA  TYR C   4     -28.684  50.579-322.295  1.00  0.00      CHA1  
ATOM     54  CB  TYR C   4     -27.255  48.892-322.129  1.00  0.00      CHA1 C
ATOM     55  HB1 TYR C   4     -27.592  48.539-323.128  1.00  0.00      CHA1  
ATOM     56  HB2 TYR C   4     -26.148  48.800-322.105  1.00  0.00      CHA1  
ATOM     57  CG  TYR C   4     -27.882  48.020-321.094  1.00  0.00      CHA1 C
ATOM     58  CD1 TYR C   4     -29.170  47.552-321.204  1.00  0.00      CHA1 C
ATOM     59  HD1 TYR C   4     -29.773  47.834-322.056  1.00  0.00      CHA1  
ATOM     60  CE1 TYR C   4     -29.702  46.744-320.224  1.00  0.00      CHA1 C
ATOM     61  HE1 TYR C   4     -30.716  46.380-320.302  1.00  0.00      CHA1  
ATOM     62  CZ  TYR C   4     -28.947  46.397-319.128  1.00  0.00      CHA1 C
ATOM     63  OH  TYR C   4     -29.489  45.570-318.121  1.00  0.00      CHA1 O
ATOM     64  HH  TYR C   4     -28.790  45.389-317.490  1.00  0.00      CHA1  
ATOM     65  CD2 TYR C   4     -27.135  47.665-319.992  1.00  0.00      CHA1 C
ATOM     66  HD2 TYR C   4     -26.134  48.054-319.870  1.00  0.00      CHA1  
ATOM     67  CE2 TYR C   4     -27.660  46.859-319.013  1.00  0.00      CHA1 C
ATOM     68  HE2 TYR C   4     -27.065  46.610-318.147  1.00  0.00      CHA1  
ATOM     69  C   TYR C   4     -27.658  50.662-320.479  1.00  0.00      CHA1 C
ATOM     70  O   TYR C   4     -26.622  50.563-319.823  1.00  0.00      CHA1 O
ATOM     71  N   GLY C   5     -28.834  51.040-319.941  1.00  0.00      CHA1 N
ATOM     72  HN  GLY C   5     -29.671  51.129-320.479  1.00  0.00      CHA1  
ATOM     73  CA  GLY C   5     -28.959  51.341-318.548  1.00  0.00      CHA1 C
ATOM     74  HA1 GLY C   5     -29.704  52.113-318.415  1.00  0.00      CHA1  
ATOM     75  HA2 GLY C   5     -27.987  51.587-318.142  1.00  0.00      CHA1  
ATOM     76  C   GLY C   5     -29.445  50.107-317.863  1.00  0.00      CHA1 C
ATOM     77  O   GLY C   5     -29.383  49.010-318.414  1.00  0.00      CHA1 O
ATOM     78  N   TYR C   6     -29.945  50.271-316.625  1.00  0.00      CHA1 N
ATOM     79  HN  TYR C   6     -30.028  51.156-316.170  1.00  0.00      CHA1  
ATOM     80  CA  TYR C   6     -30.407  49.157-315.850  1.00  0.00      CHA1 C
ATOM     81  HA  TYR C   6     -30.534  48.311-316.515  1.00  0.00      CHA1  
ATOM     82  CB  TYR C   6     -29.461  48.883-314.671  1.00  0.00      CHA1 C
ATOM     83  HB1 TYR C   6     -28.453  48.628-315.065  1.00  0.00      CHA1  
ATOM     84  HB2 TYR C   6     -29.348  49.790-314.039  1.00  0.00      CHA1  
ATOM     85  CG  TYR C   6     -29.904  47.737-313.829  1.00  0.00      CHA1 C
ATOM     86  CD1 TYR C   6     -29.601  46.439-314.176  1.00  0.00      CHA1 C
ATOM     87  HD1 TYR C   6     -29.057  46.240-315.089  1.00  0.00      CHA1  
ATOM     88  CE1 TYR C   6     -30.006  45.394-313.379  1.00  0.00      CHA1 C
ATOM     89  HE1 TYR C   6     -29.778  44.374-313.652  1.00  0.00      CHA1  
ATOM     90  CZ  TYR C   6     -30.713  45.641-312.228  1.00  0.00      CHA1 C
ATOM     91  OH  TYR C   6     -31.127  44.570-311.406  1.00  0.00      CHA1 O
ATOM     92  HH  TYR C   6     -31.537  44.948-310.625  1.00  0.00      CHA1  
ATOM     93  CD2 TYR C   6     -30.609  47.974-312.673  1.00  0.00      CHA1 C
ATOM     94  HD2 TYR C   6     -30.883  48.985-312.405  1.00  0.00      CHA1  
ATOM     95  CE2 TYR C   6     -31.016  46.932-311.874  1.00  0.00      CHA1 C
ATOM     96  HE2 TYR C   6     -31.591  47.133-310.982  1.00  0.00      CHA1  
ATOM     97  C   TYR C   6     -31.762  49.512-315.323  1.00  0.00      CHA1 C
ATOM     98  O   TYR C   6     -32.048  50.679-315.060  1.00  0.00      CHA1 O
ATOM     99  N   ASP C   7     -32.650  48.506-315.180  1.00  0.00      CHA1 N
ATOM    100  HN  ASP C   7     -32.503  47.543-315.388  1.00  0.00      CHA1  
ATOM    101  CA  ASP C   7     -33.967  48.775-314.681  1.00  0.00      CHA1 C
ATOM    102  HA  ASP C   7     -34.096  49.843-314.813  1.00  0.00      CHA1  
ATOM    103  CB  ASP C   7     -35.208  48.818-315.599  1.00  0.00      CHA1 C
ATOM    104  HB1 ASP C   7     -36.075  49.200-315.023  1.00  0.00      CHA1  
ATOM    105  HB2 ASP C   7     -35.035  49.495-316.459  1.00  0.00      CHA1  
ATOM    106  CG  ASP C   7     -35.501  47.403-316.078  1.00  0.00      CHA1 C
ATOM    107  OD1 ASP C   7     -34.569  46.751-316.621  1.00  0.00      CHA1 O
ATOM    108  OD2 ASP C   7     -36.662  46.948-315.892  1.00  0.00      CHA1 O
ATOM    109  C   ASP C   7     -34.203  48.488-313.237  1.00  0.00      CHA1 C
ATOM    110  O   ASP C   7     -33.850  47.417-312.746  1.00  0.00      CHA1 O
ATOM    111  N   GLU C   8     -34.791  49.467-312.520  1.00  0.00      CHA1 N
ATOM    112  HN  GLU C   8     -35.032  50.358-312.895  1.00  0.00      CHA1  
ATOM    113  CA  GLU C   8     -35.125  49.308-311.133  1.00  0.00      CHA1 C
ATOM    114  HA  GLU C   8     -35.812  48.472-311.094  1.00  0.00      CHA1  
ATOM    115  CB  GLU C   8     -34.595  48.179-310.224  1.00  0.00      CHA1 C
ATOM    116  HB1 GLU C   8     -33.545  47.956-310.524  1.00  0.00      CHA1  
ATOM    117  HB2 GLU C   8     -34.542  48.536-309.171  1.00  0.00      CHA1  
ATOM    118  CG  GLU C   8     -35.426  46.899-310.307  1.00  0.00      CHA1 C
ATOM    119  HG1 GLU C   8     -36.475  47.123-310.042  1.00  0.00      CHA1  
ATOM    120  HG2 GLU C   8     -35.391  46.469-311.328  1.00  0.00      CHA1  
ATOM    121  CD  GLU C   8     -34.880  45.918-309.281  1.00  0.00      CHA1 C
ATOM    122  OE1 GLU C   8     -33.906  46.283-308.569  1.00  0.00      CHA1 O
ATOM    123  OE2 GLU C   8     -35.438  44.792-309.186  1.00  0.00      CHA1 O
ATOM    124  C   GLU C   8     -35.794  50.461-310.470  1.00  0.00      CHA1 C
ATOM    125  O   GLU C   8     -35.361  51.606-310.598  1.00  0.00      CHA1 O
ATOM    126  N   LYS C   9     -36.890  50.177-309.740  1.00  0.00      CHA1 N
ATOM    127  HN  LYS C   9     -37.297  49.268-309.662  1.00  0.00      CHA1  
ATOM    128  CA  LYS C   9     -37.558  51.207-309.005  1.00  0.00      CHA1 C
ATOM    129  HA  LYS C   9     -36.838  51.962-308.712  1.00  0.00      CHA1  
ATOM    130  CB  LYS C   9     -38.736  51.846-309.768  1.00  0.00      CHA1 C
ATOM    131  HB1 LYS C   9     -38.348  52.163-310.764  1.00  0.00      CHA1  
ATOM    132  HB2 LYS C   9     -39.505  51.066-309.966  1.00  0.00      CHA1  
ATOM    133  CG  LYS C   9     -39.324  53.049-309.027  1.00  0.00      CHA1 C
ATOM    134  HG1 LYS C   9     -40.198  53.437-309.598  1.00  0.00      CHA1  
ATOM    135  HG2 LYS C   9     -39.699  52.714-308.033  1.00  0.00      CHA1  
ATOM    136  CD  LYS C   9     -38.294  54.169-308.862  1.00  0.00      CHA1 C
ATOM    137  HD1 LYS C   9     -37.380  53.740-308.392  1.00  0.00      CHA1  
ATOM    138  HD2 LYS C   9     -38.009  54.530-309.877  1.00  0.00      CHA1  
ATOM    139  CE  LYS C   9     -38.787  55.354-308.029  1.00  0.00      CHA1 C
ATOM    140  HE1 LYS C   9     -39.139  55.010-307.031  1.00  0.00      CHA1  
ATOM    141  HE2 LYS C   9     -37.969  56.093-307.878  1.00  0.00      CHA1  
ATOM    142  NZ  LYS C   9     -39.911  56.039-308.703  1.00  0.00      CHA1 N
ATOM    143  HZ1 LYS C   9     -40.237  56.841-308.126  1.00  0.00      CHA1  
ATOM    144  HZ2 LYS C   9     -39.599  56.387-309.632  1.00  0.00      CHA1  
ATOM    145  HZ3 LYS C   9     -40.695  55.368-308.835  1.00  0.00      CHA1  
ATOM    146  C   LYS C   9     -38.069  50.565-307.751  1.00  0.00      CHA1 C
ATOM    147  O   LYS C   9     -38.490  49.410-307.770  1.00  0.00      CHA1 O
ATOM    148  N   SER C  10     -38.034  51.298-306.621  1.00  0.00      CHA1 N
ATOM    149  HN  SER C  10     -37.733  52.249-306.556  1.00  0.00      CHA1  
ATOM    150  CA  SER C  10     -38.450  50.727-305.372  1.00  0.00      CHA1 C
ATOM    151  HA  SER C  10     -38.675  49.700-305.629  1.00  0.00      CHA1  
ATOM    152  CB  SER C  10     -37.472  49.915-304.497  1.00  0.00      CHA1 C
ATOM    153  HB1 SER C  10     -38.004  49.622-303.563  1.00  0.00      CHA1  
ATOM    154  HB2 SER C  10     -37.178  48.974-305.015  1.00  0.00      CHA1  
ATOM    155  OG  SER C  10     -36.342  50.709-304.164  1.00  0.00      CHA1 O
ATOM    156  HG1 SER C  10     -35.877  50.255-303.450  1.00  0.00      CHA1  
ATOM    157  C   SER C  10     -39.671  51.302-304.733  1.00  0.00      CHA1 C
ATOM    158  O   SER C  10     -40.017  52.459-304.966  1.00  0.00      CHA1 O
ATOM    159  N   THR C  11     -40.374  50.490-303.917  1.00  0.00      CHA1 N
ATOM    160  HN  THR C  11     -40.150  49.542-303.692  1.00  0.00      CHA1  
ATOM    161  CA  THR C  11     -41.564  50.980-303.285  1.00  0.00      CHA1 C
ATOM    162  HA  THR C  11     -42.161  51.466-304.045  1.00  0.00      CHA1  
ATOM    163  CB  THR C  11     -42.358  49.930-302.552  1.00  0.00      CHA1 C
ATOM    164  HB  THR C  11     -42.436  49.059-303.247  1.00  0.00      CHA1  
ATOM    165  OG1 THR C  11     -43.667  50.424-302.310  1.00  0.00      CHA1 O
ATOM    166  HG1 THR C  11     -44.122  49.722-301.833  1.00  0.00      CHA1  
ATOM    167  CG2 THR C  11     -41.691  49.588-301.208  1.00  0.00      CHA1 C
ATOM    168 HG21 THR C  11     -42.207  48.736-300.716  1.00  0.00      CHA1  
ATOM    169 HG22 THR C  11     -40.630  49.300-301.364  1.00  0.00      CHA1  
ATOM    170 HG23 THR C  11     -41.717  50.457-300.516  1.00  0.00      CHA1  
ATOM    171  C   THR C  11     -41.147  52.048-302.323  1.00  0.00      CHA1 C
ATOM    172  O   THR C  11     -41.807  53.078-302.199  1.00  0.00      CHA1 O
ATOM    173  N   GLY C  12     -40.018  51.825-301.621  1.00  0.00      CHA1 N
ATOM    174  HN  GLY C  12     -39.483  50.983-301.684  1.00  0.00      CHA1  
ATOM    175  CA  GLY C  12     -39.510  52.816-300.719  1.00  0.00      CHA1 C
ATOM    176  HA1 GLY C  12     -39.672  53.793-301.154  1.00  0.00      CHA1  
ATOM    177  HA2 GLY C  12     -38.474  52.592-300.502  1.00  0.00      CHA1  
ATOM    178  C   GLY C  12     -40.275  52.748-299.435  1.00  0.00      CHA1 C
ATOM    179  O   GLY C  12     -40.827  51.709-299.077  1.00  0.00      CHA1 O
ATOM    180  N   GLY C  13     -40.316  53.884-298.710  1.00  0.00      CHA1 N
ATOM    181  HN  GLY C  13     -39.884  54.734-299.009  1.00  0.00      CHA1  
ATOM    182  CA  GLY C  13     -40.992  53.944-297.447  1.00  0.00      CHA1 C
ATOM    183  HA1 GLY C  13     -41.493  53.003-297.264  1.00  0.00      CHA1  
ATOM    184  HA2 GLY C  13     -41.645  54.806-297.426  1.00  0.00      CHA1  
ATOM    185  C   GLY C  13     -39.951  54.128-296.388  1.00  0.00      CHA1 C
ATOM    186  O   GLY C  13     -38.845  53.599-296.484  1.00  0.00      CHA1 O
ATOM    187  N   ILE C  14     -40.296  54.898-295.335  1.00  0.00      CHA1 N
ATOM    188  HN  ILE C  14     -41.189  55.326-295.215  1.00  0.00      CHA1  
ATOM    189  CA  ILE C  14     -39.369  55.166-294.275  1.00  0.00      CHA1 C
ATOM    190  HA  ILE C  14     -38.451  54.696-294.605  1.00  0.00      CHA1  
ATOM    191  CB  ILE C  14     -38.476  56.380-294.314  1.00  0.00      CHA1 C
ATOM    192  HB  ILE C  14     -39.175  57.236-294.494  1.00  0.00      CHA1  
ATOM    193  CG2 ILE C  14     -37.731  56.462-292.971  1.00  0.00      CHA1 C
ATOM    194 HG21 ILE C  14     -37.179  57.422-292.888  1.00  0.00      CHA1  
ATOM    195 HG22 ILE C  14     -38.442  56.408-292.120  1.00  0.00      CHA1  
ATOM    196 HG23 ILE C  14     -37.000  55.632-292.871  1.00  0.00      CHA1  
ATOM    197  CG1 ILE C  14     -37.534  56.310-295.526  1.00  0.00      CHA1 C
ATOM    198 HG11 ILE C  14     -38.130  56.291-296.466  1.00  0.00      CHA1  
ATOM    199 HG12 ILE C  14     -36.909  57.232-295.551  1.00  0.00      CHA1  
ATOM    200  CD  ILE C  14     -36.610  55.096-295.484  1.00  0.00      CHA1 C
ATOM    201  HD1 ILE C  14     -35.908  55.115-296.346  1.00  0.00      CHA1  
ATOM    202  HD2 ILE C  14     -36.011  55.092-294.548  1.00  0.00      CHA1  
ATOM    203  HD3 ILE C  14     -37.191  54.151-295.535  1.00  0.00      CHA1  
ATOM    204  C   ILE C  14     -39.696  54.584-292.944  1.00  0.00      CHA1 C
ATOM    205  O   ILE C  14     -40.748  54.874-292.375  1.00  0.00      CHA1 O
ATOM    206  N   SER C  15     -38.805  53.729-292.406  1.00  0.00      CHA1 N
ATOM    207  HN  SER C  15     -37.950  53.410-292.814  1.00  0.00      CHA1  
ATOM    208  CA  SER C  15     -39.070  53.192-291.108  1.00  0.00      CHA1 C
ATOM    209  HA  SER C  15     -40.096  52.852-291.160  1.00  0.00      CHA1  
ATOM    210  CB  SER C  15     -38.943  51.689-290.772  1.00  0.00      CHA1 C
ATOM    211  HB1 SER C  15     -37.888  51.381-290.955  1.00  0.00      CHA1  
ATOM    212  HB2 SER C  15     -39.153  51.514-289.692  1.00  0.00      CHA1  
ATOM    213  OG  SER C  15     -39.800  50.914-291.599  1.00  0.00      CHA1 O
ATOM    214  HG1 SER C  15     -39.524  49.993-291.510  1.00  0.00      CHA1  
ATOM    215  C   SER C  15     -38.987  54.180-290.000  1.00  0.00      CHA1 C
ATOM    216  O   SER C  15     -38.045  54.968-289.934  1.00  0.00      CHA1 O
ATOM    217  N   VAL C  16     -39.981  54.180-289.091  1.00  0.00      CHA1 N
ATOM    218  HN  VAL C  16     -40.800  53.612-289.078  1.00  0.00      CHA1  
ATOM    219  CA  VAL C  16     -39.879  55.095-287.997  1.00  0.00      CHA1 C
ATOM    220  HA  VAL C  16     -39.457  56.030-288.343  1.00  0.00      CHA1  
ATOM    221  CB  VAL C  16     -41.179  55.360-287.285  1.00  0.00      CHA1 C
ATOM    222  HB  VAL C  16     -41.676  54.374-287.112  1.00  0.00      CHA1  
ATOM    223  CG1 VAL C  16     -41.024  56.042-285.919  1.00  0.00      CHA1 C
ATOM    224 HG11 VAL C  16     -42.022  56.241-285.472  1.00  0.00      CHA1  
ATOM    225 HG12 VAL C  16     -40.462  55.405-285.204  1.00  0.00      CHA1  
ATOM    226 HG13 VAL C  16     -40.495  57.013-286.023  1.00  0.00      CHA1  
ATOM    227  CG2 VAL C  16     -42.379  55.521-288.233  1.00  0.00      CHA1 C
ATOM    228 HG21 VAL C  16     -43.303  55.754-287.661  1.00  0.00      CHA1  
ATOM    229 HG22 VAL C  16     -42.198  56.346-288.956  1.00  0.00      CHA1  
ATOM    230 HG23 VAL C  16     -42.566  54.590-288.807  1.00  0.00      CHA1  
ATOM    231  C   VAL C  16     -38.915  54.497-287.048  1.00  0.00      CHA1 C
ATOM    232  O   VAL C  16     -39.131  53.445-286.448  1.00  0.00      CHA1 O
ATOM    233  N   PRO C  17     -37.831  55.195-286.935  1.00  0.00      CHA1 N
ATOM    234  CD  PRO C  17     -37.808  56.631-287.177  1.00  0.00      CHA1 C
ATOM    235  HD1 PRO C  17     -38.738  57.123-286.812  1.00  0.00      CHA1  
ATOM    236  HD2 PRO C  17     -37.678  56.862-288.259  1.00  0.00      CHA1  
ATOM    237  CA  PRO C  17     -36.764  54.780-286.082  1.00  0.00      CHA1 C
ATOM    238  HA  PRO C  17     -36.391  53.794-286.335  1.00  0.00      CHA1  
ATOM    239  CB  PRO C  17     -35.722  55.885-286.233  1.00  0.00      CHA1 C
ATOM    240  HB1 PRO C  17     -35.093  55.771-287.144  1.00  0.00      CHA1  
ATOM    241  HB2 PRO C  17     -35.073  55.999-285.336  1.00  0.00      CHA1  
ATOM    242  CG  PRO C  17     -36.596  57.141-286.382  1.00  0.00      CHA1 C
ATOM    243  HG1 PRO C  17     -36.047  57.949-286.903  1.00  0.00      CHA1  
ATOM    244  HG2 PRO C  17     -36.943  57.541-285.401  1.00  0.00      CHA1  
ATOM    245  C   PRO C  17     -37.282  54.762-284.677  1.00  0.00      CHA1 C
ATOM    246  O   PRO C  17     -38.214  55.506-284.375  1.00  0.00      CHA1 O
ATOM    247  N   GLY C  18     -36.707  53.896-283.820  1.00  0.00      CHA1 N
ATOM    248  HN  GLY C  18     -36.007  53.244-284.109  1.00  0.00      CHA1  
ATOM    249  CA  GLY C  18     -37.062  53.851-282.427  1.00  0.00      CHA1 C
ATOM    250  HA1 GLY C  18     -37.229  54.862-282.081  1.00  0.00      CHA1  
ATOM    251  HA2 GLY C  18     -36.291  53.318-281.887  1.00  0.00      CHA1  
ATOM    252  C   GLY C  18     -38.336  53.095-282.273  1.00  0.00      CHA1 C
ATOM    253  O   GLY C  18     -38.890  52.584-283.246  1.00  0.00      CHA1 O
ATOM    254  N   PRO C  19     -38.820  52.993-281.059  1.00  0.00      CHA1 N
ATOM    255  CD  PRO C  19     -40.257  52.932-280.842  1.00  0.00      CHA1 C
ATOM    256  HD1 PRO C  19     -40.681  51.960-281.183  1.00  0.00      CHA1  
ATOM    257  HD2 PRO C  19     -40.786  53.761-281.366  1.00  0.00      CHA1  
ATOM    258  CA  PRO C  19     -38.132  53.464-279.878  1.00  0.00      CHA1 C
ATOM    259  HA  PRO C  19     -37.376  54.213-280.082  1.00  0.00      CHA1  
ATOM    260  CB  PRO C  19     -39.228  53.948-278.935  1.00  0.00      CHA1 C
ATOM    261  HB1 PRO C  19     -39.490  55.018-279.093  1.00  0.00      CHA1  
ATOM    262  HB2 PRO C  19     -38.983  53.772-277.864  1.00  0.00      CHA1  
ATOM    263  CG  PRO C  19     -40.428  53.077-279.323  1.00  0.00      CHA1 C
ATOM    264  HG1 PRO C  19     -41.385  53.558-279.040  1.00  0.00      CHA1  
ATOM    265  HG2 PRO C  19     -40.401  52.067-278.853  1.00  0.00      CHA1  
ATOM    266  C   PRO C  19     -37.473  52.248-279.297  1.00  0.00      CHA1 C
ATOM    267  O   PRO C  19     -37.454  51.209-279.953  1.00  0.00      CHA1 O
ATOM    268  N   MET C  20     -36.938  52.360-278.060  1.00  0.00      CHA1 N
ATOM    269  HN  MET C  20     -36.894  53.210-277.539  1.00  0.00      CHA1  
ATOM    270  CA  MET C  20     -36.376  51.223-277.388  1.00  0.00      CHA1 C
ATOM    271  HA  MET C  20     -36.477  50.351-278.022  1.00  0.00      CHA1  
ATOM    272  CB  MET C  20     -34.895  51.392-276.988  1.00  0.00      CHA1 C
ATOM    273  HB1 MET C  20     -34.554  50.409-276.586  1.00  0.00      CHA1  
ATOM    274  HB2 MET C  20     -34.286  51.584-277.899  1.00  0.00      CHA1  
ATOM    275  CG  MET C  20     -34.655  52.472-275.935  1.00  0.00      CHA1 C
ATOM    276  HG1 MET C  20     -35.178  52.213-274.990  1.00  0.00      CHA1  
ATOM    277  HG2 MET C  20     -33.568  52.539-275.710  1.00  0.00      CHA1  
ATOM    278  SD  MET C  20     -35.243  54.107-276.467  1.00  0.00      CHA1 S
ATOM    279  CE  MET C  20     -34.139  54.203-277.906  1.00  0.00      CHA1 C
ATOM    280  HE1 MET C  20     -34.280  55.161-278.451  1.00  0.00      CHA1  
ATOM    281  HE2 MET C  20     -33.073  54.140-277.596  1.00  0.00      CHA1  
ATOM    282  HE3 MET C  20     -34.337  53.373-278.618  1.00  0.00      CHA1  
ATOM    283  C   MET C  20     -37.210  50.991-276.161  1.00  0.00      CHA1 C
ATOM    284  O   MET C  20     -38.165  51.724-275.911  1.00  0.00      CHA1 O
ATOM    285  N   GLY C  21     -36.887  49.944-275.374  1.00  0.00      CHA1 N
ATOM    286  HN  GLY C  21     -36.082  49.371-275.523  1.00  0.00      CHA1  
ATOM    287  CA  GLY C  21     -37.707  49.584-274.245  1.00  0.00      CHA1 C
ATOM    288  HA1 GLY C  21     -37.369  48.623-273.883  1.00  0.00      CHA1  
ATOM    289  HA2 GLY C  21     -38.741  49.601-274.561  1.00  0.00      CHA1  
ATOM    290  C   GLY C  21     -37.547  50.579-273.138  1.00  0.00      CHA1 C
ATOM    291  O   GLY C  21     -36.626  51.394-273.096  1.00  0.00      CHA1 O
ATOM    292  N   PRO C  22     -38.500  50.488-272.247  1.00  0.00      CHA1 N
ATOM    293  CD  PRO C  22     -39.832  50.116-272.698  1.00  0.00      CHA1 C
ATOM    294  HD1 PRO C  22     -40.043  49.042-272.492  1.00  0.00      CHA1  
ATOM    295  HD2 PRO C  22     -39.958  50.307-273.789  1.00  0.00      CHA1  
ATOM    296  CA  PRO C  22     -38.558  51.347-271.086  1.00  0.00      CHA1 C
ATOM    297  HA  PRO C  22     -38.325  52.372-271.349  1.00  0.00      CHA1  
ATOM    298  CB  PRO C  22     -40.006  51.279-270.609  1.00  0.00      CHA1 C
ATOM    299  HB1 PRO C  22     -40.357  52.239-270.169  1.00  0.00      CHA1  
ATOM    300  HB2 PRO C  22     -40.182  50.447-269.891  1.00  0.00      CHA1  
ATOM    301  CG  PRO C  22     -40.791  51.002-271.897  1.00  0.00      CHA1 C
ATOM    302  HG1 PRO C  22     -41.048  51.944-272.420  1.00  0.00      CHA1  
ATOM    303  HG2 PRO C  22     -41.738  50.445-271.713  1.00  0.00      CHA1  
ATOM    304  C   PRO C  22     -37.597  50.880-270.034  1.00  0.00      CHA1 C
ATOM    305  O   PRO C  22     -36.924  49.867-270.230  1.00  0.00      CHA1 O
ATOM    306  N   SER C  23     -37.532  51.631-268.919  1.00  0.00      CHA1 N
ATOM    307  HN  SER C  23     -38.123  52.429-268.804  1.00  0.00      CHA1  
ATOM    308  CA  SER C  23     -36.647  51.388-267.811  1.00  0.00      CHA1 C
ATOM    309  HA  SER C  23     -35.677  51.163-268.235  1.00  0.00      CHA1  
ATOM    310  CB  SER C  23     -36.625  52.594-266.853  1.00  0.00      CHA1 C
ATOM    311  HB1 SER C  23     -36.252  53.478-267.418  1.00  0.00      CHA1  
ATOM    312  HB2 SER C  23     -37.657  52.836-266.511  1.00  0.00      CHA1  
ATOM    313  OG  SER C  23     -35.762  52.358-265.753  1.00  0.00      CHA1 O
ATOM    314  HG1 SER C  23     -35.616  53.208-265.320  1.00  0.00      CHA1  
ATOM    315  C   SER C  23     -37.094  50.176-267.052  1.00  0.00      CHA1 C
ATOM    316  O   SER C  23     -38.186  49.657-267.272  1.00  0.00      CHA1 O
ATOM    317  N   GLY C  24     -36.224  49.690-266.135  1.00  0.00      CHA1 N
ATOM    318  HN  GLY C  24     -35.344  50.119-265.936  1.00  0.00      CHA1  
ATOM    319  CA  GLY C  24     -36.522  48.504-265.380  1.00  0.00      CHA1 C
ATOM    320  HA1 GLY C  24     -35.706  47.805-265.503  1.00  0.00      CHA1  
ATOM    321  HA2 GLY C  24     -37.484  48.123-265.696  1.00  0.00      CHA1  
ATOM    322  C   GLY C  24     -36.618  48.853-263.931  1.00  0.00      CHA1 C
ATOM    323  O   GLY C  24     -36.143  49.881-263.448  1.00  0.00      CHA1 O
ATOM    324  N   PRO C  25     -37.261  47.941-263.263  1.00  0.00      CHA1 N
ATOM    325  CD  PRO C  25     -38.076  46.959-263.953  1.00  0.00      CHA1 C
ATOM    326  HD1 PRO C  25     -37.505  46.425-264.746  1.00  0.00      CHA1  
ATOM    327  HD2 PRO C  25     -38.985  47.416-264.408  1.00  0.00      CHA1  
ATOM    328  CA  PRO C  25     -37.523  47.973-261.844  1.00  0.00      CHA1 C
ATOM    329  HA  PRO C  25     -37.879  48.951-261.541  1.00  0.00      CHA1  
ATOM    330  CB  PRO C  25     -38.589  46.895-261.618  1.00  0.00      CHA1 C
ATOM    331  HB1 PRO C  25     -39.615  47.324-261.575  1.00  0.00      CHA1  
ATOM    332  HB2 PRO C  25     -38.390  46.296-260.701  1.00  0.00      CHA1  
ATOM    333  CG  PRO C  25     -38.479  45.980-262.849  1.00  0.00      CHA1 C
ATOM    334  HG1 PRO C  25     -39.437  45.465-263.057  1.00  0.00      CHA1  
ATOM    335  HG2 PRO C  25     -37.689  45.202-262.743  1.00  0.00      CHA1  
ATOM    336  C   PRO C  25     -36.297  47.636-261.062  1.00  0.00      CHA1 C
ATOM    337  O   PRO C  25     -35.269  47.272-261.630  1.00  0.00      CHA1 O
ATOM    338  N   ARG C  26     -36.440  47.773-259.732  1.00  0.00      CHA1 N
ATOM    339  HN  ARG C  26     -37.327  48.088-259.404  1.00  0.00      CHA1  
ATOM    340  CA  ARG C  26     -35.445  47.511-258.740  1.00  0.00      CHA1 C
ATOM    341  HA  ARG C  26     -34.496  47.937-259.042  1.00  0.00      CHA1  
ATOM    342  CB  ARG C  26     -35.938  47.933-257.354  1.00  0.00      CHA1 C
ATOM    343  HB1 ARG C  26     -36.779  47.245-257.096  1.00  0.00      CHA1  
ATOM    344  HB2 ARG C  26     -35.142  47.740-256.601  1.00  0.00      CHA1  
ATOM    345  CG  ARG C  26     -36.425  49.380-257.346  1.00  0.00      CHA1 C
ATOM    346  HG1 ARG C  26     -35.555  50.047-257.531  1.00  0.00      CHA1  
ATOM    347  HG2 ARG C  26     -37.111  49.536-258.210  1.00  0.00      CHA1  
ATOM    348  CD  ARG C  26     -37.176  49.758-256.073  1.00  0.00      CHA1 C
ATOM    349  HD1 ARG C  26     -36.550  49.507-255.186  1.00  0.00      CHA1  
ATOM    350  HD2 ARG C  26     -37.414  50.847-256.046  1.00  0.00      CHA1  
ATOM    351  NE  ARG C  26     -38.462  49.003-256.034  1.00  0.00      CHA1 N
ATOM    352  HE  ARG C  26     -38.405  48.101-256.476  1.00  0.00      CHA1  
ATOM    353  CZ  ARG C  26     -39.544  49.577-255.432  1.00  0.00      CHA1 C
ATOM    354  NH1 ARG C  26     -39.421  50.833-254.911  1.00  0.00      CHA1 N
ATOM    355 HH11 ARG C  26     -40.183  51.263-254.446  1.00  0.00      CHA1  
ATOM    356 HH12 ARG C  26     -38.498  51.223-254.906  1.00  0.00      CHA1  
ATOM    357  NH2 ARG C  26     -40.733  48.913-255.349  1.00  0.00      CHA1 N
ATOM    358 HH21 ARG C  26     -41.531  49.374-254.988  1.00  0.00      CHA1  
ATOM    359 HH22 ARG C  26     -40.805  48.059-255.848  1.00  0.00      CHA1  
ATOM    360  C   ARG C  26     -35.251  46.026-258.690  1.00  0.00      CHA1 C
ATOM    361  O   ARG C  26     -35.964  45.277-259.357  1.00  0.00      CHA1 O
ATOM    362  N   GLY C  27     -34.256  45.564-257.906  1.00  0.00      CHA1 N
ATOM    363  HN  GLY C  27     -33.674  46.148-257.342  1.00  0.00      CHA1  
ATOM    364  CA  GLY C  27     -33.973  44.157-257.841  1.00  0.00      CHA1 C
ATOM    365  HA1 GLY C  27     -32.920  44.042-257.621  1.00  0.00      CHA1  
ATOM    366  HA2 GLY C  27     -34.283  43.710-258.776  1.00  0.00      CHA1  
ATOM    367  C   GLY C  27     -34.749  43.508-256.740  1.00  0.00      CHA1 C
ATOM    368  O   GLY C  27     -35.693  44.071-256.186  1.00  0.00      CHA1 O
ATOM    369  N   LEU C  28     -34.325  42.268-256.411  1.00  0.00      CHA1 N
ATOM    370  HN  LEU C  28     -33.510  41.872-256.829  1.00  0.00      CHA1  
ATOM    371  CA  LEU C  28     -34.973  41.413-255.460  1.00  0.00      CHA1 C
ATOM    372  HA  LEU C  28     -35.974  41.798-255.313  1.00  0.00      CHA1  
ATOM    373  CB  LEU C  28     -35.023  39.970-256.009  1.00  0.00      CHA1 C
ATOM    374  HB1 LEU C  28     -35.698  39.978-256.895  1.00  0.00      CHA1  
ATOM    375  HB2 LEU C  28     -34.016  39.694-256.392  1.00  0.00      CHA1  
ATOM    376  CG  LEU C  28     -35.521  38.856-255.064  1.00  0.00      CHA1 C
ATOM    377  HG  LEU C  28     -36.290  39.640-254.861  1.00  0.00      CHA1  
ATOM    378  CD1 LEU C  28     -36.292  37.707-255.724  1.00  0.00      CHA1 C
ATOM    379 HD11 LEU C  28     -36.564  36.937-254.971  1.00  0.00      CHA1  
ATOM    380 HD12 LEU C  28     -37.227  38.082-256.193  1.00  0.00      CHA1  
ATOM    381 HD13 LEU C  28     -35.675  37.221-256.510  1.00  0.00      CHA1  
ATOM    382  CD2 LEU C  28     -34.742  38.609-253.766  1.00  0.00      CHA1 C
ATOM    383 HD21 LEU C  28     -35.220  37.796-253.177  1.00  0.00      CHA1  
ATOM    384 HD22 LEU C  28     -33.695  38.307-253.968  1.00  0.00      CHA1  
ATOM    385 HD23 LEU C  28     -34.727  39.528-253.141  1.00  0.00      CHA1  
ATOM    386  C   LEU C  28     -34.261  41.479-254.134  1.00  0.00      CHA1 C
ATOM    387  O   LEU C  28     -33.039  41.573-254.038  1.00  0.00      CHA1 O
ATOM    388  N   HYP C  29     -35.085  41.452-253.113  1.00  0.00      CHA1 N
ATOM    389  CD  HYP C  29     -36.505  41.222-253.268  1.00  0.00      CHA1 C
ATOM    390  HD1 HYP C  29     -36.788  42.272-253.026  1.00  0.00      CHA1  
ATOM    391  HD2 HYP C  29     -37.128  40.834-254.107  1.00  0.00      CHA1  
ATOM    392  CA  HYP C  29     -34.779  41.503-251.729  1.00  0.00      CHA1 C
ATOM    393  HA  HYP C  29     -35.580  42.120-251.338  1.00  0.00      CHA1  
ATOM    394  CB  HYP C  29     -35.334  40.200-251.208  1.00  0.00      CHA1 C
ATOM    395  HB1 HYP C  29     -35.532  40.162-250.229  1.00  0.00      CHA1  
ATOM    396  HB2 HYP C  29     -34.856  39.369-251.492  1.00  0.00      CHA1  
ATOM    397  CG  HYP C  29     -36.683  40.308-251.997  1.00  0.00      CHA1 C
ATOM    398  HG  HYP C  29     -37.500  39.716-251.539  1.00  0.00      CHA1  
ATOM    399  OE  HYP C  29     -37.248  39.028-252.299  1.00  0.00      CHA1 O
ATOM    400  HE  HYP C  29     -37.327  38.933-253.291  1.00  0.00      CHA1  
ATOM    401  C   HYP C  29     -33.485  41.939-251.122  1.00  0.00      CHA1 C
ATOM    402  O   HYP C  29     -33.425  43.070-250.651  1.00  0.00      CHA1 O
ATOM    403  N   GLY C  30     -32.472  41.050-251.040  1.00  0.00      CHA1 N
ATOM    404  HN  GLY C  30     -32.517  40.120-251.404  1.00  0.00      CHA1  
ATOM    405  CA  GLY C  30     -31.232  41.409-250.402  1.00  0.00      CHA1 C
ATOM    406  HA1 GLY C  30     -31.175  42.488-250.369  1.00  0.00      CHA1  
ATOM    407  HA2 GLY C  30     -30.424  40.938-250.945  1.00  0.00      CHA1  
ATOM    408  C   GLY C  30     -31.200  40.898-248.990  1.00  0.00      CHA1 C
ATOM    409  O   GLY C  30     -32.205  40.456-248.434  1.00  0.00      CHA1 O
ATOM    410  N   PRO C  31     -30.014  40.946-248.419  1.00  0.00      CHA1 N
ATOM    411  CD  PRO C  31     -28.820  40.783-249.234  1.00  0.00      CHA1 C
ATOM    412  HD1 PRO C  31     -28.358  41.767-249.477  1.00  0.00      CHA1  
ATOM    413  HD2 PRO C  31     -29.048  40.247-250.184  1.00  0.00      CHA1  
ATOM    414  CA  PRO C  31     -29.806  40.476-247.066  1.00  0.00      CHA1 C
ATOM    415  HA  PRO C  31     -30.208  39.470-247.025  1.00  0.00      CHA1  
ATOM    416  CB  PRO C  31     -28.294  40.286-246.941  1.00  0.00      CHA1 C
ATOM    417  HB1 PRO C  31     -28.022  39.439-246.272  1.00  0.00      CHA1  
ATOM    418  HB2 PRO C  31     -27.771  41.212-246.612  1.00  0.00      CHA1  
ATOM    419  CG  PRO C  31     -27.860  39.949-248.378  1.00  0.00      CHA1 C
ATOM    420  HG1 PRO C  31     -27.940  38.862-248.575  1.00  0.00      CHA1  
ATOM    421  HG2 PRO C  31     -26.812  40.259-248.594  1.00  0.00      CHA1  
ATOM    422  C   PRO C  31     -30.355  41.264-245.938  1.00  0.00      CHA1 C
ATOM    423  O   PRO C  31     -29.954  42.404-245.732  1.00  0.00      CHA1 O
ATOM    424  N   HYP C  32     -31.243  40.624-245.229  1.00  0.00      CHA1 N
ATOM    425  CD  HYP C  32     -32.000  39.514-245.732  1.00  0.00      CHA1 C
ATOM    426  HD1 HYP C  32     -31.227  40.187-246.167  1.00  0.00      CHA1  
ATOM    427  HD2 HYP C  32     -32.139  38.614-246.374  1.00  0.00      CHA1  
ATOM    428  CA  HYP C  32     -31.785  40.995-243.973  1.00  0.00      CHA1 C
ATOM    429  HA  HYP C  32     -31.451  40.386-243.253  1.00  0.00      CHA1  
ATOM    430  CB  HYP C  32     -33.315  40.827-244.116  1.00  0.00      CHA1 C
ATOM    431  HB1 HYP C  32     -33.840  41.677-244.087  1.00  0.00      CHA1  
ATOM    432  HB2 HYP C  32     -33.727  40.150-243.506  1.00  0.00      CHA1  
ATOM    433  CG  HYP C  32     -33.329  40.266-245.587  1.00  0.00      CHA1 C
ATOM    434  HG  HYP C  32     -34.295  40.430-246.103  1.00  0.00      CHA1  
ATOM    435  OE  HYP C  32     -34.454  39.429-245.865  1.00  0.00      CHA1 O
ATOM    436  HE  HYP C  32     -34.127  38.520-246.124  1.00  0.00      CHA1  
ATOM    437  C   HYP C  32     -31.234  42.192-243.277  1.00  0.00      CHA1 C
ATOM    438  O   HYP C  32     -31.323  43.300-243.798  1.00  0.00      CHA1 O
ATOM    439  N   GLY C  33     -30.670  41.943-242.074  1.00  0.00      CHA1 N
ATOM    440  HN  GLY C  33     -30.755  41.036-241.663  1.00  0.00      CHA1  
ATOM    441  CA  GLY C  33     -29.932  42.905-241.307  1.00  0.00      CHA1 C
ATOM    442  HA1 GLY C  33     -30.549  43.770-241.103  1.00  0.00      CHA1  
ATOM    443  HA2 GLY C  33     -28.993  43.133-241.793  1.00  0.00      CHA1  
ATOM    444  C   GLY C  33     -29.626  42.237-240.004  1.00  0.00      CHA1 C
ATOM    445  O   GLY C  33     -29.789  41.024-239.876  1.00  0.00      CHA1 O
ATOM    446  N   ALA C  34     -29.182  43.002-238.986  1.00  0.00      CHA1 N
ATOM    447  HN  ALA C  34     -29.086  43.997-238.988  1.00  0.00      CHA1  
ATOM    448  CA  ALA C  34     -28.802  42.349-237.767  1.00  0.00      CHA1 C
ATOM    449  HA  ALA C  34     -29.149  41.322-237.756  1.00  0.00      CHA1  
ATOM    450  CB  ALA C  34     -27.270  42.344-237.572  1.00  0.00      CHA1 C
ATOM    451  HB1 ALA C  34     -26.789  41.804-238.415  1.00  0.00      CHA1  
ATOM    452  HB2 ALA C  34     -26.866  43.380-237.554  1.00  0.00      CHA1  
ATOM    453  HB3 ALA C  34     -26.979  41.835-236.628  1.00  0.00      CHA1  
ATOM    454  C   ALA C  34     -29.441  43.028-236.576  1.00  0.00      CHA1 C
ATOM    455  O   ALA C  34     -29.994  44.121-236.664  1.00  0.00      CHA1 O
ATOM    456  N   HYP C  35     -29.402  42.304-235.479  1.00  0.00      CHA1 N
ATOM    457  CD  HYP C  35     -28.799  41.000-235.462  1.00  0.00      CHA1 C
ATOM    458  HD1 HYP C  35     -29.599  40.242-235.301  1.00  0.00      CHA1  
ATOM    459  HD2 HYP C  35     -28.109  40.672-236.274  1.00  0.00      CHA1  
ATOM    460  CA  HYP C  35     -29.825  42.581-234.139  1.00  0.00      CHA1 C
ATOM    461  HA  HYP C  35     -30.008  41.577-233.775  1.00  0.00      CHA1  
ATOM    462  CB  HYP C  35     -28.578  42.428-233.307  1.00  0.00      CHA1 C
ATOM    463  HB1 HYP C  35     -28.714  42.137-232.360  1.00  0.00      CHA1  
ATOM    464  HB2 HYP C  35     -27.930  43.189-233.340  1.00  0.00      CHA1  
ATOM    465  CG  HYP C  35     -27.996  41.224-234.134  1.00  0.00      CHA1 C
ATOM    466  HG  HYP C  35     -27.065  41.503-234.371  1.00  0.00      CHA1  
ATOM    467  OE  HYP C  35     -27.811  40.010-233.401  1.00  0.00      CHA1 O
ATOM    468  HE  HYP C  35     -26.844  39.757-233.429  1.00  0.00      CHA1  
ATOM    469  C   HYP C  35     -30.926  43.489-233.655  1.00  0.00      CHA1 C
ATOM    470  O   HYP C  35     -32.067  43.109-233.909  1.00  0.00      CHA1 O
ATOM    471  N   GLY C  36     -30.726  44.632-232.919  1.00  0.00      CHA1 N
ATOM    472  HN  GLY C  36     -31.581  45.106-232.714  1.00  0.00      CHA1  
ATOM    473  CA  GLY C  36     -29.523  45.256-232.401  1.00  0.00      CHA1 C
ATOM    474  HA1 GLY C  36     -29.602  46.320-232.576  1.00  0.00      CHA1  
ATOM    475  HA2 GLY C  36     -28.672  44.789-232.879  1.00  0.00      CHA1  
ATOM    476  C   GLY C  36     -29.399  45.033-230.900  1.00  0.00      CHA1 C
ATOM    477  O   GLY C  36     -29.269  43.899-230.443  1.00  0.00      CHA1 O
ATOM    478  N   PRO C  37     -29.445  46.110-230.120  1.00  0.00      CHA1 N
ATOM    479  CD  PRO C  37     -30.142  47.311-230.553  1.00  0.00      CHA1 C
ATOM    480  HD1 PRO C  37     -31.016  47.064-231.197  1.00  0.00      CHA1  
ATOM    481  HD2 PRO C  37     -29.464  47.997-231.111  1.00  0.00      CHA1  
ATOM    482  CA  PRO C  37     -29.192  46.129-228.681  1.00  0.00      CHA1 C
ATOM    483  HA  PRO C  37     -28.144  45.936-228.486  1.00  0.00      CHA1  
ATOM    484  CB  PRO C  37     -29.556  47.545-228.238  1.00  0.00      CHA1 C
ATOM    485  HB1 PRO C  37     -28.691  48.244-228.293  1.00  0.00      CHA1  
ATOM    486  HB2 PRO C  37     -30.000  47.571-227.218  1.00  0.00      CHA1  
ATOM    487  CG  PRO C  37     -30.617  47.982-229.257  1.00  0.00      CHA1 C
ATOM    488  HG1 PRO C  37     -30.667  49.086-229.335  1.00  0.00      CHA1  
ATOM    489  HG2 PRO C  37     -31.637  47.611-229.004  1.00  0.00      CHA1  
ATOM    490  C   PRO C  37     -30.020  45.126-227.941  1.00  0.00      CHA1 C
ATOM    491  O   PRO C  37     -31.020  44.665-228.484  1.00  0.00      CHA1 O
ATOM    492  N   GLN C  38     -29.580  44.721-226.724  1.00  0.00      CHA1 N
ATOM    493  HN  GLN C  38     -28.750  45.015-226.254  1.00  0.00      CHA1  
ATOM    494  CA  GLN C  38     -30.366  43.764-225.999  1.00  0.00      CHA1 C
ATOM    495  HA  GLN C  38     -31.393  43.936-226.299  1.00  0.00      CHA1  
ATOM    496  CB  GLN C  38     -29.966  42.297-226.214  1.00  0.00      CHA1 C
ATOM    497  HB1 GLN C  38     -30.138  42.071-227.292  1.00  0.00      CHA1  
ATOM    498  HB2 GLN C  38     -28.871  42.185-226.044  1.00  0.00      CHA1  
ATOM    499  CG  GLN C  38     -30.800  41.373-225.318  1.00  0.00      CHA1 C
ATOM    500  HG1 GLN C  38     -30.626  41.611-224.247  1.00  0.00      CHA1  
ATOM    501  HG2 GLN C  38     -31.883  41.500-225.523  1.00  0.00      CHA1  
ATOM    502  CD  GLN C  38     -30.384  39.929-225.549  1.00  0.00      CHA1 C
ATOM    503  OE1 GLN C  38     -29.676  39.339-224.736  1.00  0.00      CHA1 O
ATOM    504  NE2 GLN C  38     -30.838  39.341-226.686  1.00  0.00      CHA1 N
ATOM    505 HE21 GLN C  38     -30.572  38.394-226.840  1.00  0.00      CHA1  
ATOM    506 HE22 GLN C  38     -31.394  39.862-227.324  1.00  0.00      CHA1  
ATOM    507  C   GLN C  38     -30.297  43.931-224.531  1.00  0.00      CHA1 C
ATOM    508  O   GLN C  38     -29.254  44.213-223.944  1.00  0.00      CHA1 O
ATOM    509  N   GLY C  39     -31.480  43.745-223.923  1.00  0.00      CHA1 N
ATOM    510  HN  GLY C  39     -32.335  43.685-224.437  1.00  0.00      CHA1  
ATOM    511  CA  GLY C  39     -31.601  43.621-222.512  1.00  0.00      CHA1 C
ATOM    512  HA1 GLY C  39     -30.805  42.971-222.176  1.00  0.00      CHA1  
ATOM    513  HA2 GLY C  39     -32.596  43.252-222.300  1.00  0.00      CHA1  
ATOM    514  C   GLY C  39     -31.443  44.934-221.829  1.00  0.00      CHA1 C
ATOM    515  O   GLY C  39     -31.033  45.932-222.418  1.00  0.00      CHA1 O
ATOM    516  N   PHE C  40     -31.793  44.927-220.529  1.00  0.00      CHA1 N
ATOM    517  HN  PHE C  40     -32.182  44.128-220.072  1.00  0.00      CHA1  
ATOM    518  CA  PHE C  40     -31.636  46.071-219.689  1.00  0.00      CHA1 C
ATOM    519  HA  PHE C  40     -30.784  46.642-220.038  1.00  0.00      CHA1  
ATOM    520  CB  PHE C  40     -32.951  46.876-219.596  1.00  0.00      CHA1 C
ATOM    521  HB1 PHE C  40     -33.226  47.241-220.609  1.00  0.00      CHA1  
ATOM    522  HB2 PHE C  40     -33.787  46.237-219.240  1.00  0.00      CHA1  
ATOM    523  CG  PHE C  40     -32.815  48.079-218.723  1.00  0.00      CHA1 C
ATOM    524  CD1 PHE C  40     -32.306  49.250-219.236  1.00  0.00      CHA1 C
ATOM    525  HD1 PHE C  40     -31.996  49.290-220.271  1.00  0.00      CHA1  
ATOM    526  CE1 PHE C  40     -32.181  50.369-218.445  1.00  0.00      CHA1 C
ATOM    527  HE1 PHE C  40     -31.782  51.283-218.861  1.00  0.00      CHA1  
ATOM    528  CZ  PHE C  40     -32.569  50.325-217.129  1.00  0.00      CHA1 C
ATOM    529  HZ  PHE C  40     -32.482  51.204-216.506  1.00  0.00      CHA1  
ATOM    530  CD2 PHE C  40     -33.200  48.044-217.402  1.00  0.00      CHA1 C
ATOM    531  HD2 PHE C  40     -33.582  47.127-216.975  1.00  0.00      CHA1  
ATOM    532  CE2 PHE C  40     -33.079  49.161-216.607  1.00  0.00      CHA1 C
ATOM    533  HE2 PHE C  40     -33.385  49.120-215.571  1.00  0.00      CHA1  
ATOM    534  C   PHE C  40     -31.281  45.535-218.337  1.00  0.00      CHA1 C
ATOM    535  O   PHE C  40     -32.164  45.367-217.499  1.00  0.00      CHA1 O
ATOM    536  N   GLN C  41     -29.964  45.299-218.107  1.00  0.00      CHA1 N
ATOM    537  HN  GLN C  41     -29.283  45.540-218.796  1.00  0.00      CHA1  
ATOM    538  CA  GLN C  41     -29.418  44.706-216.909  1.00  0.00      CHA1 C
ATOM    539  HA  GLN C  41     -28.491  44.215-217.178  1.00  0.00      CHA1  
ATOM    540  CB  GLN C  41     -29.166  45.673-215.732  1.00  0.00      CHA1 C
ATOM    541  HB1 GLN C  41     -30.162  46.062-215.416  1.00  0.00      CHA1  
ATOM    542  HB2 GLN C  41     -28.766  45.101-214.864  1.00  0.00      CHA1  
ATOM    543  CG  GLN C  41     -28.250  46.852-216.062  1.00  0.00      CHA1 C
ATOM    544  HG1 GLN C  41     -27.832  47.291-215.130  1.00  0.00      CHA1  
ATOM    545  HG2 GLN C  41     -27.400  46.524-216.695  1.00  0.00      CHA1  
ATOM    546  CD  GLN C  41     -29.110  47.888-216.764  1.00  0.00      CHA1 C
ATOM    547  OE1 GLN C  41     -28.623  48.719-217.530  1.00  0.00      CHA1 O
ATOM    548  NE2 GLN C  41     -30.437  47.838-216.474  1.00  0.00      CHA1 N
ATOM    549 HE21 GLN C  41     -31.022  48.505-216.926  1.00  0.00      CHA1  
ATOM    550 HE22 GLN C  41     -30.776  47.166-215.824  1.00  0.00      CHA1  
ATOM    551  C   GLN C  41     -30.353  43.656-216.398  1.00  0.00      CHA1 C
ATOM    552  O   GLN C  41     -31.137  43.073-217.146  1.00  0.00      CHA1 O
ATOM    553  N   GLY C  42     -30.260  43.357-215.090  1.00  0.00      CHA1 N
ATOM    554  HN  GLY C  42     -29.592  43.756-214.463  1.00  0.00      CHA1  
ATOM    555  CA  GLY C  42     -31.159  42.407-214.513  1.00  0.00      CHA1 C
ATOM    556  HA1 GLY C  42     -30.664  41.451-214.412  1.00  0.00      CHA1  
ATOM    557  HA2 GLY C  42     -32.077  42.373-215.084  1.00  0.00      CHA1  
ATOM    558  C   GLY C  42     -31.488  42.907-213.139  1.00  0.00      CHA1 C
ATOM    559  O   GLY C  42     -30.659  43.520-212.467  1.00  0.00      CHA1 O
ATOM    560  N   PRO C  43     -32.699  42.669-212.716  1.00  0.00      CHA1 N
ATOM    561  CD  PRO C  43     -33.805  42.690-213.660  1.00  0.00      CHA1 C
ATOM    562  HD1 PRO C  43     -34.123  41.659-213.937  1.00  0.00      CHA1  
ATOM    563  HD2 PRO C  43     -33.538  43.247-214.587  1.00  0.00      CHA1  
ATOM    564  CA  PRO C  43     -33.099  43.124-211.406  1.00  0.00      CHA1 C
ATOM    565  HA  PRO C  43     -32.767  44.141-211.234  1.00  0.00      CHA1  
ATOM    566  CB  PRO C  43     -34.629  43.131-211.445  1.00  0.00      CHA1 C
ATOM    567  HB1 PRO C  43     -35.071  43.941-210.822  1.00  0.00      CHA1  
ATOM    568  HB2 PRO C  43     -35.070  42.150-211.160  1.00  0.00      CHA1  
ATOM    569  CG  PRO C  43     -34.941  43.410-212.924  1.00  0.00      CHA1 C
ATOM    570  HG1 PRO C  43     -34.966  44.498-213.128  1.00  0.00      CHA1  
ATOM    571  HG2 PRO C  43     -35.917  42.980-213.246  1.00  0.00      CHA1  
ATOM    572  C   PRO C  43     -32.540  42.238-210.333  1.00  0.00      CHA1 C
ATOM    573  O   PRO C  43     -32.266  41.072-210.599  1.00  0.00      CHA1 O
ATOM    574  N   HYP C  44     -32.371  42.817-209.165  1.00  0.00      CHA1 N
ATOM    575  CD  HYP C  44     -32.555  44.227-208.958  1.00  0.00      CHA1 C
ATOM    576  HD1 HYP C  44     -33.551  44.179-208.879  1.00  0.00      CHA1  
ATOM    577  HD2 HYP C  44     -33.014  45.213-209.200  1.00  0.00      CHA1  
ATOM    578  CA  HYP C  44     -31.896  42.254-207.943  1.00  0.00      CHA1 C
ATOM    579  HA  HYP C  44     -32.690  42.082-207.359  1.00  0.00      CHA1  
ATOM    580  CB  HYP C  44     -30.918  43.317-207.383  1.00  0.00      CHA1 C
ATOM    581  HB1 HYP C  44     -29.958  43.038-207.371  1.00  0.00      CHA1  
ATOM    582  HB2 HYP C  44     -31.175  43.695-206.493  1.00  0.00      CHA1  
ATOM    583  CG  HYP C  44     -31.116  44.423-208.486  1.00  0.00      CHA1 C
ATOM    584  HG  HYP C  44     -30.255  45.115-208.563  1.00  0.00      CHA1  
ATOM    585  OE  HYP C  44     -30.194  44.248-209.564  1.00  0.00      CHA1 O
ATOM    586  HE  HYP C  44     -29.625  45.067-209.642  1.00  0.00      CHA1  
ATOM    587  C   HYP C  44     -31.413  40.836-207.885  1.00  0.00      CHA1 C
ATOM    588  O   HYP C  44     -30.683  40.375-208.762  1.00  0.00      CHA1 O
ATOM    589  N   GLY C  45     -31.823  40.142-206.807  1.00  0.00      CHA1 N
ATOM    590  HN  GLY C  45     -32.486  40.543-206.176  1.00  0.00      CHA1  
ATOM    591  CA  GLY C  45     -31.370  38.823-206.475  1.00  0.00      CHA1 C
ATOM    592  HA1 GLY C  45     -30.316  38.829-206.232  1.00  0.00      CHA1  
ATOM    593  HA2 GLY C  45     -31.645  38.113-207.243  1.00  0.00      CHA1  
ATOM    594  C   GLY C  45     -32.131  38.476-205.232  1.00  0.00      CHA1 C
ATOM    595  O   GLY C  45     -33.012  39.233-204.829  1.00  0.00      CHA1 O
ATOM    596  N   GLU C  46     -31.842  37.330-204.581  1.00  0.00      CHA1 N
ATOM    597  HN  GLU C  46     -31.168  36.630-204.800  1.00  0.00      CHA1  
ATOM    598  CA  GLU C  46     -32.603  37.057-203.396  1.00  0.00      CHA1 C
ATOM    599  HA  GLU C  46     -33.150  37.952-203.128  1.00  0.00      CHA1  
ATOM    600  CB  GLU C  46     -33.630  35.921-203.575  1.00  0.00      CHA1 C
ATOM    601  HB1 GLU C  46     -34.052  35.674-202.574  1.00  0.00      CHA1  
ATOM    602  HB2 GLU C  46     -34.487  36.280-204.187  1.00  0.00      CHA1  
ATOM    603  CG  GLU C  46     -33.065  34.642-204.193  1.00  0.00      CHA1 C
ATOM    604  HG1 GLU C  46     -32.740  34.845-205.230  1.00  0.00      CHA1  
ATOM    605  HG2 GLU C  46     -32.202  34.266-203.608  1.00  0.00      CHA1  
ATOM    606  CD  GLU C  46     -34.201  33.629-204.232  1.00  0.00      CHA1 C
ATOM    607  OE1 GLU C  46     -35.346  34.015-203.874  1.00  0.00      CHA1 O
ATOM    608  OE2 GLU C  46     -33.943  32.458-204.620  1.00  0.00      CHA1 O
ATOM    609  C   GLU C  46     -31.692  36.728-202.243  1.00  0.00      CHA1 C
ATOM    610  O   GLU C  46     -30.794  35.892-202.322  1.00  0.00      CHA1 O
ATOM    611  N   HYP C  47     -31.931  37.454-201.176  1.00  0.00      CHA1 N
ATOM    612  CD  HYP C  47     -32.813  38.586-201.189  1.00  0.00      CHA1 C
ATOM    613  HD1 HYP C  47     -33.664  38.115-200.958  1.00  0.00      CHA1  
ATOM    614  HD2 HYP C  47     -33.651  39.168-201.638  1.00  0.00      CHA1  
ATOM    615  CA  HYP C  47     -31.294  37.395-199.900  1.00  0.00      CHA1 C
ATOM    616  HA  HYP C  47     -31.879  36.898-199.259  1.00  0.00      CHA1  
ATOM    617  CB  HYP C  47     -31.088  38.881-199.525  1.00  0.00      CHA1 C
ATOM    618  HB1 HYP C  47     -30.135  39.164-199.416  1.00  0.00      CHA1  
ATOM    619  HB2 HYP C  47     -31.630  39.203-198.749  1.00  0.00      CHA1  
ATOM    620  CG  HYP C  47     -31.662  39.512-200.848  1.00  0.00      CHA1 C
ATOM    621  HG  HYP C  47     -31.280  40.534-201.040  1.00  0.00      CHA1  
ATOM    622  OE  HYP C  47     -30.710  39.425-201.911  1.00  0.00      CHA1 O
ATOM    623  HE  HYP C  47     -30.492  40.348-202.229  1.00  0.00      CHA1  
ATOM    624  C   HYP C  47     -30.106  36.518-199.723  1.00  0.00      CHA1 C
ATOM    625  O   HYP C  47     -28.996  36.922-200.064  1.00  0.00      CHA1 O
ATOM    626  N   GLY C  48     -30.337  35.324-199.146  1.00  0.00      CHA1 N
ATOM    627  HN  GLY C  48     -31.174  34.794-199.274  1.00  0.00      CHA1  
ATOM    628  CA  GLY C  48     -29.356  34.733-198.288  1.00  0.00      CHA1 C
ATOM    629  HA1 GLY C  48     -28.661  35.482-197.934  1.00  0.00      CHA1  
ATOM    630  HA2 GLY C  48     -28.888  33.883-198.767  1.00  0.00      CHA1  
ATOM    631  C   GLY C  48     -30.132  34.230-197.113  1.00  0.00      CHA1 C
ATOM    632  O   GLY C  48     -31.239  33.720-197.282  1.00  0.00      CHA1 O
ATOM    633  N   GLU C  49     -29.585  34.340-195.883  1.00  0.00      CHA1 N
ATOM    634  HN  GLU C  49     -28.709  34.732-195.616  1.00  0.00      CHA1  
ATOM    635  CA  GLU C  49     -30.353  33.828-194.786  1.00  0.00      CHA1 C
ATOM    636  HA  GLU C  49     -31.393  34.083-194.945  1.00  0.00      CHA1  
ATOM    637  CB  GLU C  49     -30.141  32.318-194.613  1.00  0.00      CHA1 C
ATOM    638  HB1 GLU C  49     -30.327  31.826-195.596  1.00  0.00      CHA1  
ATOM    639  HB2 GLU C  49     -29.075  32.113-194.366  1.00  0.00      CHA1  
ATOM    640  CG  GLU C  49     -31.047  31.679-193.562  1.00  0.00      CHA1 C
ATOM    641  HG1 GLU C  49     -30.842  32.131-192.574  1.00  0.00      CHA1  
ATOM    642  HG2 GLU C  49     -32.115  31.827-193.816  1.00  0.00      CHA1  
ATOM    643  CD  GLU C  49     -30.688  30.201-193.499  1.00  0.00      CHA1 C
ATOM    644  OE1 GLU C  49     -31.416  29.443-192.803  1.00  0.00      CHA1 O
ATOM    645  OE2 GLU C  49     -29.677  29.813-194.143  1.00  0.00      CHA1 O
ATOM    646  C   GLU C  49     -29.928  34.476-193.506  1.00  0.00      CHA1 C
ATOM    647  O   GLU C  49     -28.742  34.544-193.189  1.00  0.00      CHA1 O
ATOM    648  N   HYP C  50     -30.914  34.951-192.784  1.00  0.00      CHA1 N
ATOM    649  CD  HYP C  50     -32.272  35.008-193.288  1.00  0.00      CHA1 C
ATOM    650  HD1 HYP C  50     -32.757  35.682-194.030  1.00  0.00      CHA1  
ATOM    651  HD2 HYP C  50     -32.311  33.951-193.637  1.00  0.00      CHA1  
ATOM    652  CA  HYP C  50     -30.813  35.495-191.462  1.00  0.00      CHA1 C
ATOM    653  HA  HYP C  50     -30.703  34.736-190.820  1.00  0.00      CHA1  
ATOM    654  CB  HYP C  50     -32.120  36.216-191.180  1.00  0.00      CHA1 C
ATOM    655  HB1 HYP C  50     -32.256  37.101-191.626  1.00  0.00      CHA1  
ATOM    656  HB2 HYP C  50     -32.415  36.266-190.226  1.00  0.00      CHA1  
ATOM    657  CG  HYP C  50     -32.972  35.138-191.919  1.00  0.00      CHA1 C
ATOM    658  HG  HYP C  50     -33.949  35.525-192.270  1.00  0.00      CHA1  
ATOM    659  OE  HYP C  50     -32.911  33.904-191.199  1.00  0.00      CHA1 O
ATOM    660  HE  HYP C  50     -32.521  33.200-191.792  1.00  0.00      CHA1  
ATOM    661  C   HYP C  50     -29.538  36.112-191.007  1.00  0.00      CHA1 C
ATOM    662  O   HYP C  50     -28.776  36.654-191.805  1.00  0.00      CHA1 O
ATOM    663  N   GLY C  51     -29.322  36.039-189.688  1.00  0.00      CHA1 N
ATOM    664  HN  GLY C  51     -30.070  35.934-189.034  1.00  0.00      CHA1  
ATOM    665  CA  GLY C  51     -28.017  36.106-189.124  1.00  0.00      CHA1 C
ATOM    666  HA1 GLY C  51     -27.804  37.090-188.731  1.00  0.00      CHA1  
ATOM    667  HA2 GLY C  51     -27.265  35.726-189.803  1.00  0.00      CHA1  
ATOM    668  C   GLY C  51     -28.117  35.166-187.980  1.00  0.00      CHA1 C
ATOM    669  O   GLY C  51     -29.217  34.921-187.488  1.00  0.00      CHA1 O
ATOM    670  N   ALA C  52     -26.989  34.598-187.529  1.00  0.00      CHA1 N
ATOM    671  HN  ALA C  52     -26.064  34.733-187.883  1.00  0.00      CHA1  
ATOM    672  CA  ALA C  52     -27.098  33.700-186.424  1.00  0.00      CHA1 C
ATOM    673  HA  ALA C  52     -27.825  32.911-186.579  1.00  0.00      CHA1  
ATOM    674  CB  ALA C  52     -25.749  33.090-185.999  1.00  0.00      CHA1 C
ATOM    675  HB1 ALA C  52     -25.371  32.424-186.804  1.00  0.00      CHA1  
ATOM    676  HB2 ALA C  52     -24.989  33.883-185.827  1.00  0.00      CHA1  
ATOM    677  HB3 ALA C  52     -25.847  32.486-185.071  1.00  0.00      CHA1  
ATOM    678  C   ALA C  52     -27.617  34.536-185.303  1.00  0.00      CHA1 C
ATOM    679  O   ALA C  52     -27.261  35.706-185.174  1.00  0.00      CHA1 O
ATOM    680  N   SER C  53     -28.488  33.953-184.467  1.00  0.00      CHA1 N
ATOM    681  HN  SER C  53     -28.771  32.994-184.493  1.00  0.00      CHA1  
ATOM    682  CA  SER C  53     -29.100  34.715-183.426  1.00  0.00      CHA1 C
ATOM    683  HA  SER C  53     -29.594  35.516-183.961  1.00  0.00      CHA1  
ATOM    684  CB  SER C  53     -30.553  34.471-182.979  1.00  0.00      CHA1 C
ATOM    685  HB1 SER C  53     -30.892  35.362-182.403  1.00  0.00      CHA1  
ATOM    686  HB2 SER C  53     -31.221  34.380-183.865  1.00  0.00      CHA1  
ATOM    687  OG  SER C  53     -30.613  33.320-182.148  1.00  0.00      CHA1 O
ATOM    688  HG1 SER C  53     -31.475  33.328-181.714  1.00  0.00      CHA1  
ATOM    689  C   SER C  53     -28.195  35.346-182.417  1.00  0.00      CHA1 C
ATOM    690  O   SER C  53     -26.985  35.121-182.417  1.00  0.00      CHA1 O
ATOM    691  N   GLY C  54     -28.788  36.184-181.540  1.00  0.00      CHA1 N
ATOM    692  HN  GLY C  54     -29.775  36.343-181.542  1.00  0.00      CHA1  
ATOM    693  CA  GLY C  54     -28.044  36.906-180.544  1.00  0.00      CHA1 C
ATOM    694  HA1 GLY C  54     -28.663  37.717-180.185  1.00  0.00      CHA1  
ATOM    695  HA2 GLY C  54     -27.107  37.223-180.982  1.00  0.00      CHA1  
ATOM    696  C   GLY C  54     -27.730  36.007-179.376  1.00  0.00      CHA1 C
ATOM    697  O   GLY C  54     -28.309  34.941-179.180  1.00  0.00      CHA1 O
ATOM    698  N   PRO C  55     -26.768  36.478-178.618  1.00  0.00      CHA1 N
ATOM    699  CD  PRO C  55     -25.989  37.627-179.049  1.00  0.00      CHA1 C
ATOM    700  HD1 PRO C  55     -26.524  38.582-178.845  1.00  0.00      CHA1  
ATOM    701  HD2 PRO C  55     -25.749  37.573-180.136  1.00  0.00      CHA1  
ATOM    702  CA  PRO C  55     -26.222  35.854-177.430  1.00  0.00      CHA1 C
ATOM    703  HA  PRO C  55     -25.719  34.965-177.792  1.00  0.00      CHA1  
ATOM    704  CB  PRO C  55     -25.140  36.823-176.951  1.00  0.00      CHA1 C
ATOM    705  HB1 PRO C  55     -24.263  36.292-176.518  1.00  0.00      CHA1  
ATOM    706  HB2 PRO C  55     -25.534  37.564-176.220  1.00  0.00      CHA1  
ATOM    707  CG  PRO C  55     -24.700  37.560-178.223  1.00  0.00      CHA1 C
ATOM    708  HG1 PRO C  55     -23.885  37.015-178.738  1.00  0.00      CHA1  
ATOM    709  HG2 PRO C  55     -24.342  38.595-178.017  1.00  0.00      CHA1  
ATOM    710  C   PRO C  55     -27.082  35.487-176.249  1.00  0.00      CHA1 C
ATOM    711  O   PRO C  55     -27.292  34.297-176.023  1.00  0.00      CHA1 O
ATOM    712  N   MET C  56     -27.581  36.485-175.490  1.00  0.00      CHA1 N
ATOM    713  HN  MET C  56     -27.523  37.455-175.718  1.00  0.00      CHA1  
ATOM    714  CA  MET C  56     -28.259  36.205-174.249  1.00  0.00      CHA1 C
ATOM    715  HA  MET C  56     -29.154  35.659-174.522  1.00  0.00      CHA1  
ATOM    716  CB  MET C  56     -27.984  34.931-173.422  1.00  0.00      CHA1 C
ATOM    717  HB1 MET C  56     -28.941  34.659-172.917  1.00  0.00      CHA1  
ATOM    718  HB2 MET C  56     -27.745  34.089-174.109  1.00  0.00      CHA1  
ATOM    719  CG  MET C  56     -26.881  35.170-172.383  1.00  0.00      CHA1 C
ATOM    720  HG1 MET C  56     -26.029  35.714-172.843  1.00  0.00      CHA1  
ATOM    721  HG2 MET C  56     -27.276  35.801-171.557  1.00  0.00      CHA1  
ATOM    722  SD  MET C  56     -26.197  33.660-171.641  1.00  0.00      CHA1 S
ATOM    723  CE  MET C  56     -25.255  33.243-173.135  1.00  0.00      CHA1 C
ATOM    724  HE1 MET C  56     -24.693  32.294-172.998  1.00  0.00      CHA1  
ATOM    725  HE2 MET C  56     -25.929  33.117-174.009  1.00  0.00      CHA1  
ATOM    726  HE3 MET C  56     -24.522  34.041-173.381  1.00  0.00      CHA1  
ATOM    727  C   MET C  56     -28.686  37.420-173.492  1.00  0.00      CHA1 C
ATOM    728  O   MET C  56     -28.468  38.545-173.938  1.00  0.00      CHA1 O
ATOM    729  N   GLY C  57     -29.303  37.224-172.307  1.00  0.00      CHA1 N
ATOM    730  HN  GLY C  57     -29.523  36.324-171.932  1.00  0.00      CHA1  
ATOM    731  CA  GLY C  57     -29.687  38.345-171.497  1.00  0.00      CHA1 C
ATOM    732  HA1 GLY C  57     -30.765  38.390-171.426  1.00  0.00      CHA1  
ATOM    733  HA2 GLY C  57     -29.228  39.248-171.877  1.00  0.00      CHA1  
ATOM    734  C   GLY C  57     -29.141  38.092-170.120  1.00  0.00      CHA1 C
ATOM    735  O   GLY C  57     -28.864  36.950-169.758  1.00  0.00      CHA1 O
ATOM    736  N   PRO C  58     -29.006  39.127-169.329  1.00  0.00      CHA1 N
ATOM    737  CD  PRO C  58     -29.924  40.258-169.385  1.00  0.00      CHA1 C
ATOM    738  HD1 PRO C  58     -30.966  39.927-169.595  1.00  0.00      CHA1  
ATOM    739  HD2 PRO C  58     -29.616  40.995-170.162  1.00  0.00      CHA1  
ATOM    740  CA  PRO C  58     -28.423  39.004-168.016  1.00  0.00      CHA1 C
ATOM    741  HA  PRO C  58     -27.421  38.592-168.046  1.00  0.00      CHA1  
ATOM    742  CB  PRO C  58     -28.492  40.414-167.447  1.00  0.00      CHA1 C
ATOM    743  HB1 PRO C  58     -27.688  41.083-167.827  1.00  0.00      CHA1  
ATOM    744  HB2 PRO C  58     -28.514  40.441-166.334  1.00  0.00      CHA1  
ATOM    745  CG  PRO C  58     -29.846  40.902-167.986  1.00  0.00      CHA1 C
ATOM    746  HG1 PRO C  58     -29.885  42.009-168.017  1.00  0.00      CHA1  
ATOM    747  HG2 PRO C  58     -30.704  40.547-167.370  1.00  0.00      CHA1  
ATOM    748  C   PRO C  58     -29.297  38.104-167.208  1.00  0.00      CHA1 C
ATOM    749  O   PRO C  58     -30.444  37.901-167.598  1.00  0.00      CHA1 O
ATOM    750  N   ARG C  59     -28.760  37.558-166.094  1.00  0.00      CHA1 N
ATOM    751  HN  ARG C  59     -27.823  37.772-165.826  1.00  0.00      CHA1  
ATOM    752  CA  ARG C  59     -29.485  36.655-165.241  1.00  0.00      CHA1 C
ATOM    753  HA  ARG C  59     -30.076  35.983-165.852  1.00  0.00      CHA1  
ATOM    754  CB  ARG C  59     -28.615  35.866-164.245  1.00  0.00      CHA1 C
ATOM    755  HB1 ARG C  59     -29.312  35.218-163.662  1.00  0.00      CHA1  
ATOM    756  HB2 ARG C  59     -27.947  35.173-164.802  1.00  0.00      CHA1  
ATOM    757  CG  ARG C  59     -27.829  36.751-163.275  1.00  0.00      CHA1 C
ATOM    758  HG1 ARG C  59     -28.534  37.468-162.800  1.00  0.00      CHA1  
ATOM    759  HG2 ARG C  59     -27.439  36.120-162.444  1.00  0.00      CHA1  
ATOM    760  CD  ARG C  59     -26.648  37.448-163.949  1.00  0.00      CHA1 C
ATOM    761  HD1 ARG C  59     -25.979  36.684-164.407  1.00  0.00      CHA1  
ATOM    762  HD2 ARG C  59     -26.988  38.149-164.747  1.00  0.00      CHA1  
ATOM    763  NE  ARG C  59     -25.907  38.239-162.928  1.00  0.00      CHA1 N
ATOM    764  HE  ARG C  59     -26.314  38.179-162.009  1.00  0.00      CHA1  
ATOM    765  CZ  ARG C  59     -24.801  38.935-163.322  1.00  0.00      CHA1 C
ATOM    766  NH1 ARG C  59     -24.454  38.925-164.641  1.00  0.00      CHA1 N
ATOM    767 HH11 ARG C  59     -23.643  39.400-164.953  1.00  0.00      CHA1  
ATOM    768 HH12 ARG C  59     -24.978  38.309-165.233  1.00  0.00      CHA1  
ATOM    769  NH2 ARG C  59     -24.050  39.627-162.415  1.00  0.00      CHA1 N
ATOM    770 HH21 ARG C  59     -23.303  40.197-162.725  1.00  0.00      CHA1  
ATOM    771 HH22 ARG C  59     -24.412  39.698-161.495  1.00  0.00      CHA1  
ATOM    772  C   ARG C  59     -30.448  37.433-164.409  1.00  0.00      CHA1 C
ATOM    773  O   ARG C  59     -30.478  38.663-164.435  1.00  0.00      CHA1 O
ATOM    774  N   GLY C  60     -31.280  36.695-163.648  1.00  0.00      CHA1 N
ATOM    775  HN  GLY C  60     -31.235  35.697-163.622  1.00  0.00      CHA1  
ATOM    776  CA  GLY C  60     -32.288  37.291-162.822  1.00  0.00      CHA1 C
ATOM    777  HA1 GLY C  60     -32.807  36.507-162.287  1.00  0.00      CHA1  
ATOM    778  HA2 GLY C  60     -32.928  37.908-163.438  1.00  0.00      CHA1  
ATOM    779  C   GLY C  60     -31.626  38.175-161.818  1.00  0.00      CHA1 C
ATOM    780  O   GLY C  60     -30.512  37.949-161.350  1.00  0.00      CHA1 O
ATOM    781  N   PRO C  61     -32.371  39.195-161.510  1.00  0.00      CHA1 N
ATOM    782  CD  PRO C  61     -32.939  39.896-162.654  1.00  0.00      CHA1 C
ATOM    783  HD1 PRO C  61     -33.944  39.491-162.910  1.00  0.00      CHA1  
ATOM    784  HD2 PRO C  61     -32.276  39.807-163.545  1.00  0.00      CHA1  
ATOM    785  CA  PRO C  61     -31.892  40.156-160.559  1.00  0.00      CHA1 C
ATOM    786  HA  PRO C  61     -30.923  40.438-160.954  1.00  0.00      CHA1  
ATOM    787  CB  PRO C  61     -31.930  41.543-161.201  1.00  0.00      CHA1 C
ATOM    788  HB1 PRO C  61     -30.990  41.811-161.733  1.00  0.00      CHA1  
ATOM    789  HB2 PRO C  61     -32.207  42.353-160.490  1.00  0.00      CHA1  
ATOM    790  CG  PRO C  61     -33.057  41.374-162.230  1.00  0.00      CHA1 C
ATOM    791  HG1 PRO C  61     -32.928  42.078-163.076  1.00  0.00      CHA1  
ATOM    792  HG2 PRO C  61     -34.065  41.550-161.790  1.00  0.00      CHA1  
ATOM    793  C   PRO C  61     -31.768  39.909-159.096  1.00  0.00      CHA1 C
ATOM    794  O   PRO C  61     -32.321  38.922-158.611  1.00  0.00      CHA1 O
ATOM    795  N   PRO C  62     -31.044  40.739-158.398  1.00  0.00      CHA1 N
ATOM    796  CD  PRO C  62     -29.996  41.554-158.988  1.00  0.00      CHA1 C
ATOM    797  HD1 PRO C  62     -30.374  42.189-159.821  1.00  0.00      CHA1  
ATOM    798  HD2 PRO C  62     -29.143  40.941-159.360  1.00  0.00      CHA1  
ATOM    799  CA  PRO C  62     -30.875  40.584-156.980  1.00  0.00      CHA1 C
ATOM    800  HA  PRO C  62     -30.665  39.567-156.670  1.00  0.00      CHA1  
ATOM    801  CB  PRO C  62     -29.699  41.500-156.613  1.00  0.00      CHA1 C
ATOM    802  HB1 PRO C  62     -28.755  40.928-156.469  1.00  0.00      CHA1  
ATOM    803  HB2 PRO C  62     -29.914  42.111-155.708  1.00  0.00      CHA1  
ATOM    804  CG  PRO C  62     -29.538  42.436-157.822  1.00  0.00      CHA1 C
ATOM    805  HG1 PRO C  62     -28.491  42.783-157.928  1.00  0.00      CHA1  
ATOM    806  HG2 PRO C  62     -30.192  43.336-157.764  1.00  0.00      CHA1  
ATOM    807  C   PRO C  62     -32.172  41.012-156.395  1.00  0.00      CHA1 C
ATOM    808  O   PRO C  62     -33.006  41.547-157.124  1.00  0.00      CHA1 O
ATOM    809  N   GLY C  63     -32.381  40.769-155.090  1.00  0.00      CHA1 N
ATOM    810  HN  GLY C  63     -31.708  40.358-154.476  1.00  0.00      CHA1  
ATOM    811  CA  GLY C  63     -33.635  41.104-154.497  1.00  0.00      CHA1 C
ATOM    812  HA1 GLY C  63     -34.359  40.336-154.734  1.00  0.00      CHA1  
ATOM    813  HA2 GLY C  63     -33.927  42.099-154.805  1.00  0.00      CHA1  
ATOM    814  C   GLY C  63     -33.443  41.118-153.012  1.00  0.00      CHA1 C
ATOM    815  O   GLY C  63     -32.644  41.879-152.471  1.00  0.00      CHA1 O
ATOM    816  N   PRO C  64     -34.189  40.280-152.357  1.00  0.00      CHA1 N
ATOM    817  CD  PRO C  64     -35.506  39.908-152.852  1.00  0.00      CHA1 C
ATOM    818  HD1 PRO C  64     -35.454  39.008-153.507  1.00  0.00      CHA1  
ATOM    819  HD2 PRO C  64     -35.977  40.743-153.421  1.00  0.00      CHA1  
ATOM    820  CA  PRO C  64     -34.109  40.177-150.926  1.00  0.00      CHA1 C
ATOM    821  HA  PRO C  64     -34.217  41.139-150.438  1.00  0.00      CHA1  
ATOM    822  CB  PRO C  64     -35.268  39.260-150.542  1.00  0.00      CHA1 C
ATOM    823  HB1 PRO C  64     -35.675  39.479-149.530  1.00  0.00      CHA1  
ATOM    824  HB2 PRO C  64     -35.009  38.180-150.621  1.00  0.00      CHA1  
ATOM    825  CG  PRO C  64     -36.334  39.597-151.594  1.00  0.00      CHA1 C
ATOM    826  HG1 PRO C  64     -36.959  40.451-151.266  1.00  0.00      CHA1  
ATOM    827  HG2 PRO C  64     -37.013  38.739-151.804  1.00  0.00      CHA1  
ATOM    828  C   PRO C  64     -32.781  39.599-150.576  1.00  0.00      CHA1 C
ATOM    829  O   PRO C  64     -32.029  39.214-151.471  1.00  0.00      CHA1 O
ATOM    830  N   HYP C  65     -32.490  39.553-149.309  1.00  0.00      CHA1 N
ATOM    831  CD  HYP C  65     -33.318  40.081-148.271  1.00  0.00      CHA1 C
ATOM    832  HD1 HYP C  65     -33.909  39.284-148.148  1.00  0.00      CHA1  
ATOM    833  HD2 HYP C  65     -34.297  40.419-147.861  1.00  0.00      CHA1  
ATOM    834  CA  HYP C  65     -31.263  39.103-148.766  1.00  0.00      CHA1 C
ATOM    835  HA  HYP C  65     -30.453  39.305-149.457  1.00  0.00      CHA1  
ATOM    836  CB  HYP C  65     -30.964  40.117-147.633  1.00  0.00      CHA1 C
ATOM    837  HB1 HYP C  65     -30.128  40.653-147.752  1.00  0.00      CHA1  
ATOM    838  HB2 HYP C  65     -31.000  39.743-146.706  1.00  0.00      CHA1  
ATOM    839  CG  HYP C  65     -32.212  41.055-147.857  1.00  0.00      CHA1 C
ATOM    840  HG  HYP C  65     -32.057  42.080-147.467  1.00  0.00      CHA1  
ATOM    841  OE  HYP C  65     -31.941  41.990-148.906  1.00  0.00      CHA1 O
ATOM    842  HE  HYP C  65     -32.011  42.918-148.541  1.00  0.00      CHA1  
ATOM    843  C   HYP C  65     -31.283  37.647-148.450  1.00  0.00      CHA1 C
ATOM    844  O   HYP C  65     -31.288  36.847-149.383  1.00  0.00      CHA1 O
ATOM    845  N   GLY C  66     -31.277  37.261-147.167  1.00  0.00      CHA1 N
ATOM    846  HN  GLY C  66     -31.396  37.852-146.371  1.00  0.00      CHA1  
ATOM    847  CA  GLY C  66     -31.083  35.873-146.883  1.00  0.00      CHA1 C
ATOM    848  HA1 GLY C  66     -30.035  35.684-146.693  1.00  0.00      CHA1  
ATOM    849  HA2 GLY C  66     -31.506  35.272-147.677  1.00  0.00      CHA1  
ATOM    850  C   GLY C  66     -31.838  35.580-145.635  1.00  0.00      CHA1 C
ATOM    851  O   GLY C  66     -32.800  36.274-145.303  1.00  0.00      CHA1 O
ATOM    852  N   LYS C  67     -31.429  34.527-144.906  1.00  0.00      CHA1 N
ATOM    853  HN  LYS C  67     -30.670  33.911-145.112  1.00  0.00      CHA1  
ATOM    854  CA  LYS C  67     -32.138  34.233-143.702  1.00  0.00      CHA1 C
ATOM    855  HA  LYS C  67     -33.068  34.789-143.693  1.00  0.00      CHA1  
ATOM    856  CB  LYS C  67     -32.485  32.745-143.493  1.00  0.00      CHA1 C
ATOM    857  HB1 LYS C  67     -32.835  32.349-144.474  1.00  0.00      CHA1  
ATOM    858  HB2 LYS C  67     -31.554  32.187-143.245  1.00  0.00      CHA1  
ATOM    859  CG  LYS C  67     -33.572  32.573-142.424  1.00  0.00      CHA1 C
ATOM    860  HG1 LYS C  67     -33.123  32.738-141.418  1.00  0.00      CHA1  
ATOM    861  HG2 LYS C  67     -34.353  33.354-142.572  1.00  0.00      CHA1  
ATOM    862  CD  LYS C  67     -34.249  31.205-142.402  1.00  0.00      CHA1 C
ATOM    863  HD1 LYS C  67     -34.696  31.017-143.405  1.00  0.00      CHA1  
ATOM    864  HD2 LYS C  67     -33.463  30.432-142.237  1.00  0.00      CHA1  
ATOM    865  CE  LYS C  67     -35.317  31.124-141.307  1.00  0.00      CHA1 C
ATOM    866  HE1 LYS C  67     -34.885  30.702-140.372  1.00  0.00      CHA1  
ATOM    867  HE2 LYS C  67     -35.724  32.135-141.082  1.00  0.00      CHA1  
ATOM    868  NZ  LYS C  67     -36.433  30.256-141.738  1.00  0.00      CHA1 N
ATOM    869  HZ1 LYS C  67     -37.154  30.204-140.989  1.00  0.00      CHA1  
ATOM    870  HZ2 LYS C  67     -36.861  30.644-142.603  1.00  0.00      CHA1  
ATOM    871  HZ3 LYS C  67     -36.072  29.301-141.935  1.00  0.00      CHA1  
ATOM    872  C   LYS C  67     -31.302  34.745-142.577  1.00  0.00      CHA1 C
ATOM    873  O   LYS C  67     -30.575  35.723-142.732  1.00  0.00      CHA1 O
ATOM    874  N   ASN C  68     -31.431  34.142-141.385  1.00  0.00      CHA1 N
ATOM    875  HN  ASN C  68     -32.039  33.372-141.197  1.00  0.00      CHA1  
ATOM    876  CA  ASN C  68     -30.672  34.584-140.262  1.00  0.00      CHA1 C
ATOM    877  HA  ASN C  68     -29.821  35.145-140.634  1.00  0.00      CHA1  
ATOM    878  CB  ASN C  68     -31.529  35.375-139.258  1.00  0.00      CHA1 C
ATOM    879  HB1 ASN C  68     -30.902  35.581-138.363  1.00  0.00      CHA1  
ATOM    880  HB2 ASN C  68     -31.824  36.353-139.690  1.00  0.00      CHA1  
ATOM    881  CG  ASN C  68     -32.733  34.532-138.861  1.00  0.00      CHA1 C
ATOM    882  OD1 ASN C  68     -32.601  33.450-138.294  1.00  0.00      CHA1 O
ATOM    883  ND2 ASN C  68     -33.951  35.056-139.173  1.00  0.00      CHA1 N
ATOM    884 HD21 ASN C  68     -34.756  34.529-138.914  1.00  0.00      CHA1  
ATOM    885 HD22 ASN C  68     -34.012  35.945-139.615  1.00  0.00      CHA1  
ATOM    886  C   ASN C  68     -30.145  33.351-139.594  1.00  0.00      CHA1 C
ATOM    887  O   ASN C  68     -30.772  32.295-139.637  1.00  0.00      CHA1 O
ATOM    888  N   GLY C  69     -28.958  33.456-138.965  1.00  0.00      CHA1 N
ATOM    889  HN  GLY C  69     -28.447  34.311-138.889  1.00  0.00      CHA1  
ATOM    890  CA  GLY C  69     -28.346  32.311-138.353  1.00  0.00      CHA1 C
ATOM    891  HA1 GLY C  69     -27.274  32.389-138.475  1.00  0.00      CHA1  
ATOM    892  HA2 GLY C  69     -28.778  31.416-138.781  1.00  0.00      CHA1  
ATOM    893  C   GLY C  69     -28.645  32.313-136.894  1.00  0.00      CHA1 C
ATOM    894  O   GLY C  69     -29.727  32.705-136.460  1.00  0.00      CHA1 O
ATOM    895  N   ASP C  70     -27.653  31.869-136.098  1.00  0.00      CHA1 N
ATOM    896  HN  ASP C  70     -26.734  31.619-136.390  1.00  0.00      CHA1  
ATOM    897  CA  ASP C  70     -27.853  31.713-134.691  1.00  0.00      CHA1 C
ATOM    898  HA  ASP C  70     -28.732  31.094-134.551  1.00  0.00      CHA1  
ATOM    899  CB  ASP C  70     -26.648  31.119-133.941  1.00  0.00      CHA1 C
ATOM    900  HB1 ASP C  70     -26.344  30.172-134.431  1.00  0.00      CHA1  
ATOM    901  HB2 ASP C  70     -25.788  31.817-133.968  1.00  0.00      CHA1  
ATOM    902  CG  ASP C  70     -27.091  30.844-132.510  1.00  0.00      CHA1 C
ATOM    903  OD1 ASP C  70     -28.197  30.264-132.340  1.00  0.00      CHA1 O
ATOM    904  OD2 ASP C  70     -26.345  31.226-131.570  1.00  0.00      CHA1 O
ATOM    905  C   ASP C  70     -28.155  33.029-134.077  1.00  0.00      CHA1 C
ATOM    906  O   ASP C  70     -27.798  34.089-134.588  1.00  0.00      CHA1 O
ATOM    907  N   ASP C  71     -28.865  32.950-132.941  1.00  0.00      CHA1 N
ATOM    908  HN  ASP C  71     -29.145  32.094-132.514  1.00  0.00      CHA1  
ATOM    909  CA  ASP C  71     -29.297  34.097-132.219  1.00  0.00      CHA1 C
ATOM    910  HA  ASP C  71     -29.358  34.937-132.901  1.00  0.00      CHA1  
ATOM    911  CB  ASP C  71     -30.595  33.802-131.456  1.00  0.00      CHA1 C
ATOM    912  HB1 ASP C  71     -30.415  32.980-130.734  1.00  0.00      CHA1  
ATOM    913  HB2 ASP C  71     -30.928  34.695-130.892  1.00  0.00      CHA1  
ATOM    914  CG  ASP C  71     -31.625  33.377-132.497  1.00  0.00      CHA1 C
ATOM    915  OD1 ASP C  71     -31.824  34.139-133.480  1.00  0.00      CHA1 O
ATOM    916  OD2 ASP C  71     -32.214  32.276-132.327  1.00  0.00      CHA1 O
ATOM    917  C   ASP C  71     -28.223  34.421-131.230  1.00  0.00      CHA1 C
ATOM    918  O   ASP C  71     -27.165  34.927-131.598  1.00  0.00      CHA1 O
ATOM    919  N   GLY C  72     -28.468  34.130-129.936  1.00  0.00      CHA1 N
ATOM    920  HN  GLY C  72     -29.297  33.693-129.590  1.00  0.00      CHA1  
ATOM    921  CA  GLY C  72     -27.482  34.460-128.947  1.00  0.00      CHA1 C
ATOM    922  HA1 GLY C  72     -27.788  35.368-128.446  1.00  0.00      CHA1  
ATOM    923  HA2 GLY C  72     -26.514  34.521-129.426  1.00  0.00      CHA1  
ATOM    924  C   GLY C  72     -27.423  33.364-127.926  1.00  0.00      CHA1 C
ATOM    925  O   GLY C  72     -28.030  32.307-128.085  1.00  0.00      CHA1 O
ATOM    926  N   GLU C  73     -26.664  33.615-126.835  1.00  0.00      CHA1 N
ATOM    927  HN  GLU C  73     -26.202  34.482-126.670  1.00  0.00      CHA1  
ATOM    928  CA  GLU C  73     -26.456  32.637-125.805  1.00  0.00      CHA1 C
ATOM    929  HA  GLU C  73     -27.134  31.808-125.964  1.00  0.00      CHA1  
ATOM    930  CB  GLU C  73     -24.995  32.184-125.689  1.00  0.00      CHA1 C
ATOM    931  HB1 GLU C  73     -24.931  31.421-124.879  1.00  0.00      CHA1  
ATOM    932  HB2 GLU C  73     -24.686  31.663-126.623  1.00  0.00      CHA1  
ATOM    933  CG  GLU C  73     -24.083  33.369-125.380  1.00  0.00      CHA1 C
ATOM    934  HG1 GLU C  73     -24.158  34.114-126.193  1.00  0.00      CHA1  
ATOM    935  HG2 GLU C  73     -24.364  33.846-124.420  1.00  0.00      CHA1  
ATOM    936  CD  GLU C  73     -22.642  32.889-125.333  1.00  0.00      CHA1 C
ATOM    937  OE1 GLU C  73     -22.345  31.971-124.523  1.00  0.00      CHA1 O
ATOM    938  OE2 GLU C  73     -21.818  33.435-126.116  1.00  0.00      CHA1 O
ATOM    939  C   GLU C  73     -26.795  33.240-124.471  1.00  0.00      CHA1 C
ATOM    940  O   GLU C  73     -27.224  34.389-124.381  1.00  0.00      CHA1 O
ATOM    941  N   ALA C  74     -26.615  32.439-123.396  1.00  0.00      CHA1 N
ATOM    942  HN  ALA C  74     -26.262  31.508-123.491  1.00  0.00      CHA1  
ATOM    943  CA  ALA C  74     -26.911  32.853-122.051  1.00  0.00      CHA1 C
ATOM    944  HA  ALA C  74     -27.914  33.256-121.974  1.00  0.00      CHA1  
ATOM    945  CB  ALA C  74     -26.759  31.717-121.020  1.00  0.00      CHA1 C
ATOM    946  HB1 ALA C  74     -27.472  30.899-121.258  1.00  0.00      CHA1  
ATOM    947  HB2 ALA C  74     -25.732  31.292-121.043  1.00  0.00      CHA1  
ATOM    948  HB3 ALA C  74     -26.973  32.069-119.988  1.00  0.00      CHA1  
ATOM    949  C   ALA C  74     -25.981  33.956-121.650  1.00  0.00      CHA1 C
ATOM    950  O   ALA C  74     -24.827  34.002-122.074  1.00  0.00      CHA1 O
ATOM    951  N   GLY C  75     -26.494  34.888-120.816  1.00  0.00      CHA1 N
ATOM    952  HN  GLY C  75     -27.422  34.830-120.450  1.00  0.00      CHA1  
ATOM    953  CA  GLY C  75     -25.731  36.034-120.398  1.00  0.00      CHA1 C
ATOM    954  HA1 GLY C  75     -26.366  36.905-120.493  1.00  0.00      CHA1  
ATOM    955  HA2 GLY C  75     -24.831  36.073-120.997  1.00  0.00      CHA1  
ATOM    956  C   GLY C  75     -25.324  35.911-118.960  1.00  0.00      CHA1 C
ATOM    957  O   GLY C  75     -25.011  34.831-118.462  1.00  0.00      CHA1 O
ATOM    958  N   LYS C  76     -25.338  37.074-118.273  1.00  0.00      CHA1 N
ATOM    959  HN  LYS C  76     -25.638  37.913-118.725  1.00  0.00      CHA1  
ATOM    960  CA  LYS C  76     -24.948  37.228-116.902  1.00  0.00      CHA1 C
ATOM    961  HA  LYS C  76     -23.875  37.078-116.913  1.00  0.00      CHA1  
ATOM    962  CB  LYS C  76     -24.450  38.594-116.374  1.00  0.00      CHA1 C
ATOM    963  HB1 LYS C  76     -24.228  38.465-115.289  1.00  0.00      CHA1  
ATOM    964  HB2 LYS C  76     -23.481  38.840-116.864  1.00  0.00      CHA1  
ATOM    965  CG  LYS C  76     -25.495  39.694-116.576  1.00  0.00      CHA1 C
ATOM    966  HG1 LYS C  76     -25.562  39.938-117.661  1.00  0.00      CHA1  
ATOM    967  HG2 LYS C  76     -26.492  39.309-116.260  1.00  0.00      CHA1  
ATOM    968  CD  LYS C  76     -25.187  40.986-115.818  1.00  0.00      CHA1 C
ATOM    969  HD1 LYS C  76     -25.220  40.770-114.726  1.00  0.00      CHA1  
ATOM    970  HD2 LYS C  76     -24.145  41.293-116.065  1.00  0.00      CHA1  
ATOM    971  CE  LYS C  76     -26.155  42.124-116.158  1.00  0.00      CHA1 C
ATOM    972  HE1 LYS C  76     -26.033  42.435-117.219  1.00  0.00      CHA1  
ATOM    973  HE2 LYS C  76     -27.208  41.800-116.005  1.00  0.00      CHA1  
ATOM    974  NZ  LYS C  76     -25.892  43.295-115.292  1.00  0.00      CHA1 N
ATOM    975  HZ1 LYS C  76     -26.550  44.066-115.526  1.00  0.00      CHA1  
ATOM    976  HZ2 LYS C  76     -26.017  43.025-114.295  1.00  0.00      CHA1  
ATOM    977  HZ3 LYS C  76     -24.915  43.620-115.438  1.00  0.00      CHA1  
ATOM    978  C   LYS C  76     -25.522  36.271-115.911  1.00  0.00      CHA1 C
ATOM    979  O   LYS C  76     -26.529  35.614-116.169  1.00  0.00      CHA1 O
ATOM    980  N   PRO C  77     -24.875  36.156-114.779  1.00  0.00      CHA1 N
ATOM    981  CD  PRO C  77     -23.441  36.402-114.678  1.00  0.00      CHA1 C
ATOM    982  HD1 PRO C  77     -23.229  37.472-114.451  1.00  0.00      CHA1  
ATOM    983  HD2 PRO C  77     -22.915  36.121-115.619  1.00  0.00      CHA1  
ATOM    984  CA  PRO C  77     -25.338  35.259-113.756  1.00  0.00      CHA1 C
ATOM    985  HA  PRO C  77     -25.497  34.252-114.123  1.00  0.00      CHA1  
ATOM    986  CB  PRO C  77     -24.235  35.265-112.700  1.00  0.00      CHA1 C
ATOM    987  HB1 PRO C  77     -24.143  34.290-112.172  1.00  0.00      CHA1  
ATOM    988  HB2 PRO C  77     -24.356  36.087-111.960  1.00  0.00      CHA1  
ATOM    989  CG  PRO C  77     -22.959  35.513-113.521  1.00  0.00      CHA1 C
ATOM    990  HG1 PRO C  77     -22.520  34.556-113.865  1.00  0.00      CHA1  
ATOM    991  HG2 PRO C  77     -22.179  36.057-112.940  1.00  0.00      CHA1  
ATOM    992  C   PRO C  77     -26.626  35.799-113.243  1.00  0.00      CHA1 C
ATOM    993  O   PRO C  77     -26.819  37.014-113.290  1.00  0.00      CHA1 O
ATOM    994  N   GLY C  78     -27.537  34.924-112.783  1.00  0.00      CHA1 N
ATOM    995  HN  GLY C  78     -27.485  33.927-112.817  1.00  0.00      CHA1  
ATOM    996  CA  GLY C  78     -28.712  35.460-112.178  1.00  0.00      CHA1 C
ATOM    997  HA1 GLY C  78     -29.406  34.687-111.879  1.00  0.00      CHA1  
ATOM    998  HA2 GLY C  78     -29.155  36.251-112.767  1.00  0.00      CHA1  
ATOM    999  C   GLY C  78     -28.141  36.071-110.943  1.00  0.00      CHA1 C
ATOM   1000  O   GLY C  78     -27.080  35.647-110.488  1.00  0.00      CHA1 O
ATOM   1001  N   ARG C  79     -28.797  37.081-110.350  1.00  0.00      CHA1 N
ATOM   1002  HN  ARG C  79     -29.692  37.443-110.600  1.00  0.00      CHA1  
ATOM   1003  CA  ARG C  79     -28.139  37.703-109.241  1.00  0.00      CHA1 C
ATOM   1004  HA  ARG C  79     -27.068  37.616-109.380  1.00  0.00      CHA1  
ATOM   1005  CB  ARG C  79     -28.514  39.185-109.051  1.00  0.00      CHA1 C
ATOM   1006  HB1 ARG C  79     -29.629  39.228-109.031  1.00  0.00      CHA1  
ATOM   1007  HB2 ARG C  79     -28.176  39.529-108.048  1.00  0.00      CHA1  
ATOM   1008  CG  ARG C  79     -28.003  40.108-110.163  1.00  0.00      CHA1 C
ATOM   1009  HG1 ARG C  79     -26.913  39.930-110.297  1.00  0.00      CHA1  
ATOM   1010  HG2 ARG C  79     -28.476  39.810-111.127  1.00  0.00      CHA1  
ATOM   1011  CD  ARG C  79     -28.343  41.573-109.872  1.00  0.00      CHA1 C
ATOM   1012  HD1 ARG C  79     -29.450  41.702-109.867  1.00  0.00      CHA1  
ATOM   1013  HD2 ARG C  79     -27.941  41.898-108.884  1.00  0.00      CHA1  
ATOM   1014  NE  ARG C  79     -27.734  42.449-110.913  1.00  0.00      CHA1 N
ATOM   1015  HE  ARG C  79     -27.631  41.992-111.804  1.00  0.00      CHA1  
ATOM   1016  CZ  ARG C  79     -27.389  43.727-110.579  1.00  0.00      CHA1 C
ATOM   1017  NH1 ARG C  79     -27.579  44.160-109.299  1.00  0.00      CHA1 N
ATOM   1018 HH11 ARG C  79     -27.359  45.091-109.044  1.00  0.00      CHA1  
ATOM   1019 HH12 ARG C  79     -28.072  43.537-108.688  1.00  0.00      CHA1  
ATOM   1020  NH2 ARG C  79     -26.854  44.573-111.508  1.00  0.00      CHA1 N
ATOM   1021 HH21 ARG C  79     -26.529  45.466-111.233  1.00  0.00      CHA1  
ATOM   1022 HH22 ARG C  79     -26.619  44.182-112.388  1.00  0.00      CHA1  
ATOM   1023  C   ARG C  79     -28.466  36.984-107.963  1.00  0.00      CHA1 C
ATOM   1024  O   ARG C  79     -29.623  36.690-107.667  1.00  0.00      CHA1 O
ATOM   1025  N   HYP C  80     -27.403  36.710-107.234  1.00  0.00      CHA1 N
ATOM   1026  CD  HYP C  80     -26.070  36.886-107.741  1.00  0.00      CHA1 C
ATOM   1027  HD1 HYP C  80     -25.989  37.858-107.521  1.00  0.00      CHA1  
ATOM   1028  HD2 HYP C  80     -25.338  37.354-108.439  1.00  0.00      CHA1  
ATOM   1029  CA  HYP C  80     -27.313  36.106-105.936  1.00  0.00      CHA1 C
ATOM   1030  HA  HYP C  80     -27.202  36.840-105.266  1.00  0.00      CHA1  
ATOM   1031  CB  HYP C  80     -26.105  35.142-106.051  1.00  0.00      CHA1 C
ATOM   1032  HB1 HYP C  80     -26.327  34.174-105.938  1.00  0.00      CHA1  
ATOM   1033  HB2 HYP C  80     -25.320  35.381-105.479  1.00  0.00      CHA1  
ATOM   1034  CG  HYP C  80     -25.742  35.411-107.555  1.00  0.00      CHA1 C
ATOM   1035  HG  HYP C  80     -26.253  34.813-108.173  1.00  0.00      CHA1  
ATOM   1036  OE  HYP C  80     -24.381  35.116-107.876  1.00  0.00      CHA1 O
ATOM   1037  HE  HYP C  80     -23.937  35.948-108.208  1.00  0.00      CHA1  
ATOM   1038  C   HYP C  80     -28.519  35.497-105.307  1.00  0.00      CHA1 C
ATOM   1039  O   HYP C  80     -29.317  34.844-105.977  1.00  0.00      CHA1 O
ATOM   1040  N   GLY C  81     -28.620  35.683-103.980  1.00  0.00      CHA1 N
ATOM   1041  HN  GLY C  81     -27.890  36.109-103.447  1.00  0.00      CHA1  
ATOM   1042  CA  GLY C  81     -29.774  35.287-103.240  1.00  0.00      CHA1 C
ATOM   1043  HA1 GLY C  81     -29.602  34.332-102.763  1.00  0.00      CHA1  
ATOM   1044  HA2 GLY C  81     -30.655  35.319-103.867  1.00  0.00      CHA1  
ATOM   1045  C   GLY C  81     -29.933  36.310-102.176  1.00  0.00      CHA1 C
ATOM   1046  O   GLY C  81     -28.956  36.865-101.676  1.00  0.00      CHA1 O
ATOM   1047  N   GLU C  82     -31.191  36.581-101.799  1.00  0.00      CHA1 N
ATOM   1048  HN  GLU C  82     -32.012  36.175-102.191  1.00  0.00      CHA1  
ATOM   1049  CA  GLU C  82     -31.448  37.518-100.757  1.00  0.00      CHA1 C
ATOM   1050  HA  GLU C  82     -30.855  38.414-100.891  1.00  0.00      CHA1  
ATOM   1051  CB  GLU C  82     -32.938  37.826-100.566  1.00  0.00      CHA1 C
ATOM   1052  HB1 GLU C  82     -33.485  36.858-100.486  1.00  0.00      CHA1  
ATOM   1053  HB2 GLU C  82     -33.094  38.346 -99.594  1.00  0.00      CHA1  
ATOM   1054  CG  GLU C  82     -33.530  38.649-101.708  1.00  0.00      CHA1 C
ATOM   1055  HG1 GLU C  82     -33.189  39.697-101.623  1.00  0.00      CHA1  
ATOM   1056  HG2 GLU C  82     -33.220  38.244-102.692  1.00  0.00      CHA1  
ATOM   1057  CD  GLU C  82     -35.043  38.625-101.551  1.00  0.00      CHA1 C
ATOM   1058  OE1 GLU C  82     -35.665  39.720-101.564  1.00  0.00      CHA1 O
ATOM   1059  OE2 GLU C  82     -35.598  37.501-101.424  1.00  0.00      CHA1 O
ATOM   1060  C   GLU C  82     -30.978  36.861 -99.514  1.00  0.00      CHA1 C
ATOM   1061  O   GLU C  82     -30.743  35.654 -99.478  1.00  0.00      CHA1 O
ATOM   1062  N   ARG C  83     -30.798  37.669 -98.465  1.00  0.00      CHA1 N
ATOM   1063  HN  ARG C  83     -30.978  38.649 -98.507  1.00  0.00      CHA1  
ATOM   1064  CA  ARG C  83     -30.335  37.158 -97.223  1.00  0.00      CHA1 C
ATOM   1065  HA  ARG C  83     -29.425  36.609 -97.434  1.00  0.00      CHA1  
ATOM   1066  CB  ARG C  83     -29.362  37.981 -96.368  1.00  0.00      CHA1 C
ATOM   1067  HB1 ARG C  83     -29.982  38.728 -95.816  1.00  0.00      CHA1  
ATOM   1068  HB2 ARG C  83     -28.905  37.328 -95.592  1.00  0.00      CHA1  
ATOM   1069  CG  ARG C  83     -28.331  38.690 -97.243  1.00  0.00      CHA1 C
ATOM   1070  HG1 ARG C  83     -27.738  37.921 -97.785  1.00  0.00      CHA1  
ATOM   1071  HG2 ARG C  83     -28.863  39.269 -98.032  1.00  0.00      CHA1  
ATOM   1072  CD  ARG C  83     -27.461  39.647 -96.436  1.00  0.00      CHA1 C
ATOM   1073  HD1 ARG C  83     -26.715  39.064 -95.849  1.00  0.00      CHA1  
ATOM   1074  HD2 ARG C  83     -26.916  40.361 -97.097  1.00  0.00      CHA1  
ATOM   1075  NE  ARG C  83     -28.386  40.406 -95.548  1.00  0.00      CHA1 N
ATOM   1076  HE  ARG C  83     -28.426  40.038 -94.612  1.00  0.00      CHA1  
ATOM   1077  CZ  ARG C  83     -29.087  41.485 -96.003  1.00  0.00      CHA1 C
ATOM   1078  NH1 ARG C  83     -28.931  41.934 -97.283  1.00  0.00      CHA1 N
ATOM   1079 HH11 ARG C  83     -29.423  42.733 -97.601  1.00  0.00      CHA1  
ATOM   1080 HH12 ARG C  83     -28.204  41.501 -97.820  1.00  0.00      CHA1  
ATOM   1081  NH2 ARG C  83     -29.965  42.108 -95.163  1.00  0.00      CHA1 N
ATOM   1082 HH21 ARG C  83     -30.543  42.836 -95.504  1.00  0.00      CHA1  
ATOM   1083 HH22 ARG C  83     -30.141  41.668 -94.292  1.00  0.00      CHA1  
ATOM   1084  C   ARG C  83     -31.262  36.203 -96.549  1.00  0.00      CHA1 C
ATOM   1085  O   ARG C  83     -32.407  36.050 -96.973  1.00  0.00      CHA1 O
ATOM   1086  N   GLY C  84     -30.802  35.505 -95.493  1.00  0.00      CHA1 N
ATOM   1087  HN  GLY C  84     -29.890  35.556 -95.088  1.00  0.00      CHA1  
ATOM   1088  CA  GLY C  84     -31.706  34.585 -94.870  1.00  0.00      CHA1 C
ATOM   1089  HA1 GLY C  84     -31.401  33.581 -95.130  1.00  0.00      CHA1  
ATOM   1090  HA2 GLY C  84     -32.714  34.835 -95.173  1.00  0.00      CHA1  
ATOM   1091  C   GLY C  84     -31.623  34.724 -93.379  1.00  0.00      CHA1 C
ATOM   1092  O   GLY C  84     -30.546  34.819 -92.792  1.00  0.00      CHA1 O
ATOM   1093  N   PRO C  85     -32.778  34.762 -92.768  1.00  0.00      CHA1 N
ATOM   1094  CD  PRO C  85     -33.903  35.430 -93.400  1.00  0.00      CHA1 C
ATOM   1095  HD1 PRO C  85     -34.200  34.945 -94.357  1.00  0.00      CHA1  
ATOM   1096  HD2 PRO C  85     -33.703  36.510 -93.589  1.00  0.00      CHA1  
ATOM   1097  CA  PRO C  85     -32.839  34.886 -91.331  1.00  0.00      CHA1 C
ATOM   1098  HA  PRO C  85     -32.150  35.649 -90.988  1.00  0.00      CHA1  
ATOM   1099  CB  PRO C  85     -34.264  35.383 -91.029  1.00  0.00      CHA1 C
ATOM   1100  HB1 PRO C  85     -34.268  36.444 -90.692  1.00  0.00      CHA1  
ATOM   1101  HB2 PRO C  85     -34.773  34.743 -90.273  1.00  0.00      CHA1  
ATOM   1102  CG  PRO C  85     -35.021  35.278 -92.367  1.00  0.00      CHA1 C
ATOM   1103  HG1 PRO C  85     -35.798  36.063 -92.452  1.00  0.00      CHA1  
ATOM   1104  HG2 PRO C  85     -35.517  34.290 -92.506  1.00  0.00      CHA1  
ATOM   1105  C   PRO C  85     -32.517  33.589 -90.645  1.00  0.00      CHA1 C
ATOM   1106  O   PRO C  85     -32.974  32.532 -91.079  1.00  0.00      CHA1 O
ATOM   1107  N   HYP C  86     -31.708  33.682 -89.622  1.00  0.00      CHA1 N
ATOM   1108  CD  HYP C  86     -30.956  34.899 -89.366  1.00  0.00      CHA1 C
ATOM   1109  HD1 HYP C  86     -30.079  35.321 -89.908  1.00  0.00      CHA1  
ATOM   1110  HD2 HYP C  86     -31.813  35.611 -89.398  1.00  0.00      CHA1  
ATOM   1111  CA  HYP C  86     -31.375  32.643 -88.695  1.00  0.00      CHA1 C
ATOM   1112  HA  HYP C  86     -32.162  32.554 -88.085  1.00  0.00      CHA1  
ATOM   1113  CB  HYP C  86     -30.145  33.094 -87.924  1.00  0.00      CHA1 C
ATOM   1114  HB1 HYP C  86     -29.266  33.015 -88.395  1.00  0.00      CHA1  
ATOM   1115  HB2 HYP C  86     -30.059  32.764 -86.984  1.00  0.00      CHA1  
ATOM   1116  CG  HYP C  86     -30.575  34.595 -87.898  1.00  0.00      CHA1 C
ATOM   1117  HG  HYP C  86     -29.721  35.287 -87.763  1.00  0.00      CHA1  
ATOM   1118  OE  HYP C  86     -31.684  34.781 -87.014  1.00  0.00      CHA1 O
ATOM   1119  HE  HYP C  86     -32.456  35.148 -87.533  1.00  0.00      CHA1  
ATOM   1120  C   HYP C  86     -31.506  31.188 -89.055  1.00  0.00      CHA1 C
ATOM   1121  O   HYP C  86     -30.856  30.755 -90.007  1.00  0.00      CHA1 O
ATOM   1122  N   GLY C  87     -32.320  30.411 -88.292  1.00  0.00      CHA1 N
ATOM   1123  HN  GLY C  87     -33.036  30.768 -87.693  1.00  0.00      CHA1  
ATOM   1124  CA  GLY C  87     -32.183  28.974 -88.312  1.00  0.00      CHA1 C
ATOM   1125  HA1 GLY C  87     -31.176  28.725 -88.005  1.00  0.00      CHA1  
ATOM   1126  HA2 GLY C  87     -32.447  28.618 -89.299  1.00  0.00      CHA1  
ATOM   1127  C   GLY C  87     -33.140  28.355 -87.322  1.00  0.00      CHA1 C
ATOM   1128  O   GLY C  87     -34.289  28.768 -87.174  1.00  0.00      CHA1 O
ATOM   1129  N   PRO C  88     -32.648  27.317 -86.682  1.00  0.00      CHA1 N
ATOM   1130  CD  PRO C  88     -31.439  26.663 -87.152  1.00  0.00      CHA1 C
ATOM   1131  HD1 PRO C  88     -30.596  27.382 -87.262  1.00  0.00      CHA1  
ATOM   1132  HD2 PRO C  88     -31.600  26.144 -88.125  1.00  0.00      CHA1  
ATOM   1133  CA  PRO C  88     -33.339  26.529 -85.672  1.00  0.00      CHA1 C
ATOM   1134  HA  PRO C  88     -34.359  26.301 -85.957  1.00  0.00      CHA1  
ATOM   1135  CB  PRO C  88     -32.512  25.249 -85.544  1.00  0.00      CHA1 C
ATOM   1136  HB1 PRO C  88     -32.914  24.425 -86.176  1.00  0.00      CHA1  
ATOM   1137  HB2 PRO C  88     -32.427  24.909 -84.487  1.00  0.00      CHA1  
ATOM   1138  CG  PRO C  88     -31.117  25.640 -86.059  1.00  0.00      CHA1 C
ATOM   1139  HG1 PRO C  88     -30.566  24.758 -86.441  1.00  0.00      CHA1  
ATOM   1140  HG2 PRO C  88     -30.487  26.124 -85.278  1.00  0.00      CHA1  
ATOM   1141  C   PRO C  88     -33.350  27.310 -84.398  1.00  0.00      CHA1 C
ATOM   1142  O   PRO C  88     -32.855  28.433 -84.380  1.00  0.00      CHA1 O
ATOM   1143  N   GLN C  89     -33.951  26.763 -83.327  1.00  0.00      CHA1 N
ATOM   1144  HN  GLN C  89     -34.408  25.876 -83.290  1.00  0.00      CHA1  
ATOM   1145  CA  GLN C  89     -33.962  27.488 -82.092  1.00  0.00      CHA1 C
ATOM   1146  HA  GLN C  89     -33.734  28.528 -82.291  1.00  0.00      CHA1  
ATOM   1147  CB  GLN C  89     -35.229  27.305 -81.246  1.00  0.00      CHA1 C
ATOM   1148  HB1 GLN C  89     -35.220  26.253 -80.876  1.00  0.00      CHA1  
ATOM   1149  HB2 GLN C  89     -35.166  27.953 -80.342  1.00  0.00      CHA1  
ATOM   1150  CG  GLN C  89     -36.536  27.560 -81.992  1.00  0.00      CHA1 C
ATOM   1151  HG1 GLN C  89     -36.452  28.473 -82.620  1.00  0.00      CHA1  
ATOM   1152  HG2 GLN C  89     -36.779  26.709 -82.661  1.00  0.00      CHA1  
ATOM   1153  CD  GLN C  89     -37.593  27.770 -80.918  1.00  0.00      CHA1 C
ATOM   1154  OE1 GLN C  89     -37.265  27.926 -79.742  1.00  0.00      CHA1 O
ATOM   1155  NE2 GLN C  89     -38.890  27.802 -81.323  1.00  0.00      CHA1 N
ATOM   1156 HE21 GLN C  89     -39.578  27.944 -80.617  1.00  0.00      CHA1  
ATOM   1157 HE22 GLN C  89     -39.112  27.670 -82.283  1.00  0.00      CHA1  
ATOM   1158  C   GLN C  89     -32.861  26.940 -81.270  1.00  0.00      CHA1 C
ATOM   1159  O   GLN C  89     -32.144  26.030 -81.685  1.00  0.00      CHA1 O
ATOM   1160  N   GLY C  90     -32.687  27.519 -80.074  1.00  0.00      CHA1 N
ATOM   1161  HN  GLY C  90     -33.207  28.304 -79.739  1.00  0.00      CHA1  
ATOM   1162  CA  GLY C  90     -31.700  27.010 -79.184  1.00  0.00      CHA1 C
ATOM   1163  HA1 GLY C  90     -31.381  27.786 -78.502  1.00  0.00      CHA1  
ATOM   1164  HA2 GLY C  90     -30.895  26.550 -79.741  1.00  0.00      CHA1  
ATOM   1165  C   GLY C  90     -32.377  25.944 -78.388  1.00  0.00      CHA1 C
ATOM   1166  O   GLY C  90     -33.523  25.583 -78.651  1.00  0.00      CHA1 O
ATOM   1167  N   ALA C  91     -31.652  25.401 -77.396  1.00  0.00      CHA1 N
ATOM   1168  HN  ALA C  91     -30.709  25.678 -77.212  1.00  0.00      CHA1  
ATOM   1169  CA  ALA C  91     -32.174  24.387 -76.530  1.00  0.00      CHA1 C
ATOM   1170  HA  ALA C  91     -33.019  23.870 -76.970  1.00  0.00      CHA1  
ATOM   1171  CB  ALA C  91     -31.124  23.363 -76.082  1.00  0.00      CHA1 C
ATOM   1172  HB1 ALA C  91     -30.750  22.802 -76.965  1.00  0.00      CHA1  
ATOM   1173  HB2 ALA C  91     -30.256  23.865 -75.603  1.00  0.00      CHA1  
ATOM   1174  HB3 ALA C  91     -31.549  22.629 -75.364  1.00  0.00      CHA1  
ATOM   1175  C   ALA C  91     -32.688  25.061 -75.289  1.00  0.00      CHA1 C
ATOM   1176  O   ALA C  91     -32.628  26.283 -75.159  1.00  0.00      CHA1 O
ATOM   1177  N   ARG C  92     -33.232  24.257 -74.352  1.00  0.00      CHA1 N
ATOM   1178  HN  ARG C  92     -33.305  23.274 -74.506  1.00  0.00      CHA1  
ATOM   1179  CA  ARG C  92     -33.731  24.753 -73.098  1.00  0.00      CHA1 C
ATOM   1180  HA  ARG C  92     -34.373  25.608 -73.275  1.00  0.00      CHA1  
ATOM   1181  CB  ARG C  92     -34.444  23.685 -72.241  1.00  0.00      CHA1 C
ATOM   1182  HB1 ARG C  92     -33.799  22.775 -72.271  1.00  0.00      CHA1  
ATOM   1183  HB2 ARG C  92     -34.463  24.012 -71.178  1.00  0.00      CHA1  
ATOM   1184  CG  ARG C  92     -35.851  23.289 -72.711  1.00  0.00      CHA1 C
ATOM   1185  HG1 ARG C  92     -35.781  22.902 -73.751  1.00  0.00      CHA1  
ATOM   1186  HG2 ARG C  92     -36.210  22.431 -72.097  1.00  0.00      CHA1  
ATOM   1187  CD  ARG C  92     -36.860  24.436 -72.578  1.00  0.00      CHA1 C
ATOM   1188  HD1 ARG C  92     -36.703  24.957 -71.606  1.00  0.00      CHA1  
ATOM   1189  HD2 ARG C  92     -36.747  25.178 -73.403  1.00  0.00      CHA1  
ATOM   1190  NE  ARG C  92     -38.238  23.867 -72.650  1.00  0.00      CHA1 N
ATOM   1191  HE  ARG C  92     -38.510  23.383 -71.811  1.00  0.00      CHA1  
ATOM   1192  CZ  ARG C  92     -39.014  24.014 -73.763  1.00  0.00      CHA1 C
ATOM   1193  NH1 ARG C  92     -38.548  24.695 -74.850  1.00  0.00      CHA1 N
ATOM   1194 HH11 ARG C  92     -39.120  24.823 -75.648  1.00  0.00      CHA1  
ATOM   1195 HH12 ARG C  92     -37.669  25.162 -74.737  1.00  0.00      CHA1  
ATOM   1196  NH2 ARG C  92     -40.272  23.486 -73.779  1.00  0.00      CHA1 N
ATOM   1197 HH21 ARG C  92     -40.808  23.512 -74.611  1.00  0.00      CHA1  
ATOM   1198 HH22 ARG C  92     -40.525  22.907 -73.015  1.00  0.00      CHA1  
ATOM   1199  C   ARG C  92     -32.569  25.250 -72.285  1.00  0.00      CHA1 C
ATOM   1200  O   ARG C  92     -31.414  24.966 -72.595  1.00  0.00      CHA1 O
ATOM   1201  N   GLY C  93     -32.871  26.033 -71.221  1.00  0.00      CHA1 N
ATOM   1202  HN  GLY C  93     -33.813  26.192 -70.927  1.00  0.00      CHA1  
ATOM   1203  CA  GLY C  93     -31.855  26.690 -70.440  1.00  0.00      CHA1 C
ATOM   1204  HA1 GLY C  93     -32.290  27.614 -70.086  1.00  0.00      CHA1  
ATOM   1205  HA2 GLY C  93     -31.000  26.822 -71.089  1.00  0.00      CHA1  
ATOM   1206  C   GLY C  93     -31.413  25.901 -69.250  1.00  0.00      CHA1 C
ATOM   1207  O   GLY C  93     -31.710  24.717 -69.090  1.00  0.00      CHA1 O
ATOM   1208  N   LEU C  94     -30.655  26.615 -68.391  1.00  0.00      CHA1 N
ATOM   1209  HN  LEU C  94     -30.482  27.581 -68.572  1.00  0.00      CHA1  
ATOM   1210  CA  LEU C  94     -30.042  26.121 -67.193  1.00  0.00      CHA1 C
ATOM   1211  HA  LEU C  94     -29.816  25.086 -67.416  1.00  0.00      CHA1  
ATOM   1212  CB  LEU C  94     -28.505  26.024 -67.133  1.00  0.00      CHA1 C
ATOM   1213  HB1 LEU C  94     -28.100  27.006 -67.470  1.00  0.00      CHA1  
ATOM   1214  HB2 LEU C  94     -28.191  25.910 -66.072  1.00  0.00      CHA1  
ATOM   1215  CG  LEU C  94     -28.010  24.883 -68.035  1.00  0.00      CHA1 C
ATOM   1216  HG  LEU C  94     -27.209  24.930 -67.258  1.00  0.00      CHA1  
ATOM   1217  CD1 LEU C  94     -28.666  23.520 -67.767  1.00  0.00      CHA1 C
ATOM   1218 HD11 LEU C  94     -28.294  22.760 -68.487  1.00  0.00      CHA1  
ATOM   1219 HD12 LEU C  94     -28.434  23.170 -66.738  1.00  0.00      CHA1  
ATOM   1220 HD13 LEU C  94     -29.770  23.588 -67.874  1.00  0.00      CHA1  
ATOM   1221  CD2 LEU C  94     -27.392  25.285 -69.378  1.00  0.00      CHA1 C
ATOM   1222 HD21 LEU C  94     -27.055  24.383 -69.933  1.00  0.00      CHA1  
ATOM   1223 HD22 LEU C  94     -28.119  25.823 -70.019  1.00  0.00      CHA1  
ATOM   1224 HD23 LEU C  94     -26.511  25.944 -69.219  1.00  0.00      CHA1  
ATOM   1225  C   LEU C  94     -30.886  26.143 -65.953  1.00  0.00      CHA1 C
ATOM   1226  O   LEU C  94     -32.011  26.636 -66.017  1.00  0.00      CHA1 O
ATOM   1227  N   HYP C  95     -30.454  25.631 -64.820  1.00  0.00      CHA1 N
ATOM   1228  CD  HYP C  95     -29.281  24.838 -64.586  1.00  0.00      CHA1 C
ATOM   1229  HD1 HYP C  95     -28.641  25.594 -64.446  1.00  0.00      CHA1  
ATOM   1230  HD2 HYP C  95     -28.254  24.494 -64.848  1.00  0.00      CHA1  
ATOM   1231  CA  HYP C  95     -31.218  25.668 -63.637  1.00  0.00      CHA1 C
ATOM   1232  HA  HYP C  95     -32.277  25.653 -63.865  1.00  0.00      CHA1  
ATOM   1233  CB  HYP C  95     -31.042  24.267 -63.004  1.00  0.00      CHA1 C
ATOM   1234  HB1 HYP C  95     -31.878  23.723 -62.930  1.00  0.00      CHA1  
ATOM   1235  HB2 HYP C  95     -30.546  24.250 -62.136  1.00  0.00      CHA1  
ATOM   1236  CG  HYP C  95     -30.129  23.652 -64.128  1.00  0.00      CHA1 C
ATOM   1237  HG  HYP C  95     -30.667  23.251 -64.869  1.00  0.00      CHA1  
ATOM   1238  OE  HYP C  95     -29.341  22.545 -63.685  1.00  0.00      CHA1 O
ATOM   1239  HE  HYP C  95     -28.373  22.764 -63.808  1.00  0.00      CHA1  
ATOM   1240  C   HYP C  95     -30.910  26.884 -62.831  1.00  0.00      CHA1 C
ATOM   1241  O   HYP C  95     -29.764  27.332 -62.823  1.00  0.00      CHA1 O
ATOM   1242  N   GLY C  96     -31.946  27.452 -62.186  1.00  0.00      CHA1 N
ATOM   1243  HN  GLY C  96     -32.755  26.955 -61.875  1.00  0.00      CHA1  
ATOM   1244  CA  GLY C  96     -31.936  28.854 -61.904  1.00  0.00      CHA1 C
ATOM   1245  HA1 GLY C  96     -32.958  29.200 -61.840  1.00  0.00      CHA1  
ATOM   1246  HA2 GLY C  96     -31.342  29.357 -62.655  1.00  0.00      CHA1  
ATOM   1247  C   GLY C  96     -31.288  29.080 -60.578  1.00  0.00      CHA1 C
ATOM   1248  O   GLY C  96     -30.717  28.175 -59.974  1.00  0.00      CHA1 O
ATOM   1249  N   THR C  97     -31.383  30.336 -60.104  1.00  0.00      CHA1 N
ATOM   1250  HN  THR C  97     -31.844  31.069 -60.604  1.00  0.00      CHA1  
ATOM   1251  CA  THR C  97     -30.837  30.736 -58.849  1.00  0.00      CHA1 C
ATOM   1252  HA  THR C  97     -29.875  30.251 -58.753  1.00  0.00      CHA1  
ATOM   1253  CB  THR C  97     -30.775  32.242 -58.706  1.00  0.00      CHA1 C
ATOM   1254  HB  THR C  97     -31.809  32.615 -58.908  1.00  0.00      CHA1  
ATOM   1255  OG1 THR C  97     -29.943  32.912 -59.641  1.00  0.00      CHA1 O
ATOM   1256  HG1 THR C  97     -30.001  33.846 -59.413  1.00  0.00      CHA1  
ATOM   1257  CG2 THR C  97     -31.085  32.910 -57.355  1.00  0.00      CHA1 C
ATOM   1258 HG21 THR C  97     -31.104  34.016 -57.456  1.00  0.00      CHA1  
ATOM   1259 HG22 THR C  97     -32.079  32.584 -56.981  1.00  0.00      CHA1  
ATOM   1260 HG23 THR C  97     -30.322  32.644 -56.592  1.00  0.00      CHA1  
ATOM   1261  C   THR C  97     -31.700  30.188 -57.759  1.00  0.00      CHA1 C
ATOM   1262  O   THR C  97     -32.792  29.679 -58.005  1.00  0.00      CHA1 O
ATOM   1263  N   ALA C  98     -31.199  30.265 -56.509  1.00  0.00      CHA1 N
ATOM   1264  HN  ALA C  98     -30.324  30.702 -56.305  1.00  0.00      CHA1  
ATOM   1265  CA  ALA C  98     -31.893  29.721 -55.380  1.00  0.00      CHA1 C
ATOM   1266  HA  ALA C  98     -32.707  29.114 -55.759  1.00  0.00      CHA1  
ATOM   1267  CB  ALA C  98     -31.564  28.313 -54.854  1.00  0.00      CHA1 C
ATOM   1268  HB1 ALA C  98     -31.167  27.689 -55.683  1.00  0.00      CHA1  
ATOM   1269  HB2 ALA C  98     -30.790  28.355 -54.057  1.00  0.00      CHA1  
ATOM   1270  HB3 ALA C  98     -32.466  27.808 -54.445  1.00  0.00      CHA1  
ATOM   1271  C   ALA C  98     -32.502  30.688 -54.411  1.00  0.00      CHA1 C
ATOM   1272  O   ALA C  98     -32.035  31.816 -54.266  1.00  0.00      CHA1 O
ATOM   1273  N   GLY C  99     -33.589  30.261 -53.732  1.00  0.00      CHA1 N
ATOM   1274  HN  GLY C  99     -34.002  29.361 -53.866  1.00  0.00      CHA1  
ATOM   1275  CA  GLY C  99     -34.227  31.098 -52.754  1.00  0.00      CHA1 C
ATOM   1276  HA1 GLY C  99     -35.172  30.659 -52.466  1.00  0.00      CHA1  
ATOM   1277  HA2 GLY C  99     -34.304  32.108 -53.133  1.00  0.00      CHA1  
ATOM   1278  C   GLY C  99     -33.330  31.125 -51.531  1.00  0.00      CHA1 C
ATOM   1279  O   GLY C  99     -32.600  30.172 -51.281  1.00  0.00      CHA1 O
ATOM   1280  N   LEU C 100     -33.325  32.241 -50.759  1.00  0.00      CHA1 N
ATOM   1281  HN  LEU C 100     -33.930  33.021 -50.908  1.00  0.00      CHA1  
ATOM   1282  CA  LEU C 100     -32.423  32.393 -49.633  1.00  0.00      CHA1 C
ATOM   1283  HA  LEU C 100     -31.471  32.031 -50.000  1.00  0.00      CHA1  
ATOM   1284  CB  LEU C 100     -32.276  33.882 -49.280  1.00  0.00      CHA1 C
ATOM   1285  HB1 LEU C 100     -32.079  34.428 -50.232  1.00  0.00      CHA1  
ATOM   1286  HB2 LEU C 100     -33.251  34.262 -48.903  1.00  0.00      CHA1  
ATOM   1287  CG  LEU C 100     -31.141  34.178 -48.280  1.00  0.00      CHA1 C
ATOM   1288  HG  LEU C 100     -31.562  33.228 -47.870  1.00  0.00      CHA1  
ATOM   1289  CD1 LEU C 100     -29.722  33.794 -48.729  1.00  0.00      CHA1 C
ATOM   1290 HD11 LEU C 100     -28.976  34.091 -47.961  1.00  0.00      CHA1  
ATOM   1291 HD12 LEU C 100     -29.644  32.696 -48.885  1.00  0.00      CHA1  
ATOM   1292 HD13 LEU C 100     -29.460  34.303 -49.681  1.00  0.00      CHA1  
ATOM   1293  CD2 LEU C 100     -31.386  35.289 -47.251  1.00  0.00      CHA1 C
ATOM   1294 HD21 LEU C 100     -30.507  35.393 -46.579  1.00  0.00      CHA1  
ATOM   1295 HD22 LEU C 100     -31.555  36.270 -47.739  1.00  0.00      CHA1  
ATOM   1296 HD23 LEU C 100     -32.274  35.052 -46.626  1.00  0.00      CHA1  
ATOM   1297  C   LEU C 100     -32.769  31.591 -48.379  1.00  0.00      CHA1 C
ATOM   1298  O   LEU C 100     -31.948  30.815 -47.891  1.00  0.00      CHA1 O
ATOM   1299  N   HYP C 101     -33.963  31.752 -47.859  1.00  0.00      CHA1 N
ATOM   1300  CD  HYP C 101     -34.887  32.713 -48.393  1.00  0.00      CHA1 C
ATOM   1301  HD1 HYP C 101     -35.197  32.136 -49.148  1.00  0.00      CHA1  
ATOM   1302  HD2 HYP C 101     -35.284  33.347 -49.219  1.00  0.00      CHA1  
ATOM   1303  CA  HYP C 101     -34.563  31.152 -46.690  1.00  0.00      CHA1 C
ATOM   1304  HA  HYP C 101     -35.043  30.371 -47.090  1.00  0.00      CHA1  
ATOM   1305  CB  HYP C 101     -35.337  32.320 -46.026  1.00  0.00      CHA1 C
ATOM   1306  HB1 HYP C 101     -34.991  32.590 -45.127  1.00  0.00      CHA1  
ATOM   1307  HB2 HYP C 101     -36.328  32.192 -45.986  1.00  0.00      CHA1  
ATOM   1308  CG  HYP C 101     -35.010  33.453 -47.061  1.00  0.00      CHA1 C
ATOM   1309  HG  HYP C 101     -35.096  34.470 -46.630  1.00  0.00      CHA1  
ATOM   1310  OE  HYP C 101     -33.803  34.123 -46.699  1.00  0.00      CHA1 O
ATOM   1311  HE  HYP C 101     -34.001  35.091 -46.546  1.00  0.00      CHA1  
ATOM   1312  C   HYP C 101     -33.950  30.266 -45.729  1.00  0.00      CHA1 C
ATOM   1313  O   HYP C 101     -32.751  30.285 -45.461  1.00  0.00      CHA1 O
ATOM   1314  N   GLY C 102     -34.895  29.497 -45.186  1.00  0.00      CHA1 N
ATOM   1315  HN  GLY C 102     -35.700  29.170 -45.679  1.00  0.00      CHA1  
ATOM   1316  CA  GLY C 102     -34.800  29.097 -43.850  1.00  0.00      CHA1 C
ATOM   1317  HA1 GLY C 102     -33.762  29.109 -43.549  1.00  0.00      CHA1  
ATOM   1318  HA2 GLY C 102     -35.287  28.139 -43.726  1.00  0.00      CHA1  
ATOM   1319  C   GLY C 102     -35.537  30.102 -43.017  1.00  0.00      CHA1 C
ATOM   1320  O   GLY C 102     -35.515  31.301 -43.292  1.00  0.00      CHA1 O
ATOM   1321  N   MET C 103     -36.202  29.610 -41.957  1.00  0.00      CHA1 N
ATOM   1322  HN  MET C 103     -36.265  28.630 -41.779  1.00  0.00      CHA1  
ATOM   1323  CA  MET C 103     -36.876  30.433 -40.992  1.00  0.00      CHA1 C
ATOM   1324  HA  MET C 103     -36.864  31.471 -41.301  1.00  0.00      CHA1  
ATOM   1325  CB  MET C 103     -38.273  29.900 -40.594  1.00  0.00      CHA1 C
ATOM   1326  HB1 MET C 103     -38.923  29.989 -41.496  1.00  0.00      CHA1  
ATOM   1327  HB2 MET C 103     -38.202  28.813 -40.367  1.00  0.00      CHA1  
ATOM   1328  CG  MET C 103     -38.966  30.632 -39.432  1.00  0.00      CHA1 C
ATOM   1329  HG1 MET C 103     -38.335  30.592 -38.519  1.00  0.00      CHA1  
ATOM   1330  HG2 MET C 103     -39.108  31.703 -39.696  1.00  0.00      CHA1  
ATOM   1331  SD  MET C 103     -40.587  29.891 -39.040  1.00  0.00      CHA1 S
ATOM   1332  CE  MET C 103     -41.186  31.086 -37.806  1.00  0.00      CHA1 C
ATOM   1333  HE1 MET C 103     -42.188  30.794 -37.426  1.00  0.00      CHA1  
ATOM   1334  HE2 MET C 103     -40.495  31.143 -36.938  1.00  0.00      CHA1  
ATOM   1335  HE3 MET C 103     -41.270  32.104 -38.243  1.00  0.00      CHA1  
ATOM   1336  C   MET C 103     -36.019  30.315 -39.789  1.00  0.00      CHA1 C
ATOM   1337  O   MET C 103     -35.125  29.474 -39.720  1.00  0.00      CHA1 O
ATOM   1338  N   LYS C 104     -36.259  31.189 -38.815  1.00  0.00      CHA1 N
ATOM   1339  HN  LYS C 104     -36.943  31.914 -38.886  1.00  0.00      CHA1  
ATOM   1340  CA  LYS C 104     -35.547  31.150 -37.587  1.00  0.00      CHA1 C
ATOM   1341  HA  LYS C 104     -34.517  30.939 -37.848  1.00  0.00      CHA1  
ATOM   1342  CB  LYS C 104     -34.928  32.474 -37.064  1.00  0.00      CHA1 C
ATOM   1343  HB1 LYS C 104     -34.076  32.726 -37.737  1.00  0.00      CHA1  
ATOM   1344  HB2 LYS C 104     -35.672  33.293 -37.182  1.00  0.00      CHA1  
ATOM   1345  CG  LYS C 104     -34.397  32.492 -35.629  1.00  0.00      CHA1 C
ATOM   1346  HG1 LYS C 104     -34.311  33.548 -35.286  1.00  0.00      CHA1  
ATOM   1347  HG2 LYS C 104     -35.133  31.986 -34.963  1.00  0.00      CHA1  
ATOM   1348  CD  LYS C 104     -33.032  31.841 -35.413  1.00  0.00      CHA1 C
ATOM   1349  HD1 LYS C 104     -33.110  30.763 -35.682  1.00  0.00      CHA1  
ATOM   1350  HD2 LYS C 104     -32.309  32.310 -36.120  1.00  0.00      CHA1  
ATOM   1351  CE  LYS C 104     -32.567  32.016 -33.967  1.00  0.00      CHA1 C
ATOM   1352  HE1 LYS C 104     -33.273  31.516 -33.267  1.00  0.00      CHA1  
ATOM   1353  HE2 LYS C 104     -31.557  31.572 -33.825  1.00  0.00      CHA1  
ATOM   1354  NZ  LYS C 104     -32.509  33.459 -33.639  1.00  0.00      CHA1 N
ATOM   1355  HZ1 LYS C 104     -32.195  33.588 -32.656  1.00  0.00      CHA1  
ATOM   1356  HZ2 LYS C 104     -31.842  33.934 -34.280  1.00  0.00      CHA1  
ATOM   1357  HZ3 LYS C 104     -33.454  33.878 -33.757  1.00  0.00      CHA1  
ATOM   1358  C   LYS C 104     -36.004  30.065 -36.651  1.00  0.00      CHA1 C
ATOM   1359  O   LYS C 104     -37.056  29.468 -36.871  1.00  0.00      CHA1 O
ATOM   1360  N   GLY C 105     -35.232  29.763 -35.589  1.00  0.00      CHA1 N
ATOM   1361  HN  GLY C 105     -34.363  30.215 -35.389  1.00  0.00      CHA1  
ATOM   1362  CA  GLY C 105     -35.630  28.744 -34.659  1.00  0.00      CHA1 C
ATOM   1363  HA1 GLY C 105     -34.789  28.480 -34.032  1.00  0.00      CHA1  
ATOM   1364  HA2 GLY C 105     -36.064  27.910 -35.195  1.00  0.00      CHA1  
ATOM   1365  C   GLY C 105     -36.687  29.330 -33.789  1.00  0.00      CHA1 C
ATOM   1366  O   GLY C 105     -37.096  30.476 -33.973  1.00  0.00      CHA1 O
ATOM   1367  N   HSE C 106     -37.172  28.538 -32.816  1.00  0.00      CHA1 N
ATOM   1368  HN  HSE C 106     -36.895  27.596 -32.633  1.00  0.00      CHA1  
ATOM   1369  CA  HSE C 106     -38.176  29.038 -31.934  1.00  0.00      CHA1 C
ATOM   1370  HA  HSE C 106     -38.363  30.083 -32.148  1.00  0.00      CHA1  
ATOM   1371  CB  HSE C 106     -39.475  28.209 -31.910  1.00  0.00      CHA1 C
ATOM   1372  HB1 HSE C 106     -39.720  27.927 -32.957  1.00  0.00      CHA1  
ATOM   1373  HB2 HSE C 106     -39.302  27.266 -31.351  1.00  0.00      CHA1  
ATOM   1374  ND1 HSE C 106     -41.901  28.438 -31.169  1.00  0.00      CHA1 N
ATOM   1375  CG  HSE C 106     -40.640  28.967 -31.337  1.00  0.00      CHA1 C
ATOM   1376  CE1 HSE C 106     -42.686  29.435 -30.689  1.00  0.00      CHA1 C
ATOM   1377  HE1 HSE C 106     -43.749  29.331 -30.457  1.00  0.00      CHA1  
ATOM   1378  NE2 HSE C 106     -42.020  30.565 -30.535  1.00  0.00      CHA1 N
ATOM   1379  HE2 HSE C 106     -42.343  31.457 -30.220  1.00  0.00      CHA1  
ATOM   1380  CD2 HSE C 106     -40.731  30.268 -30.944  1.00  0.00      CHA1 C
ATOM   1381  HD2 HSE C 106     -39.975  31.041 -30.924  1.00  0.00      CHA1  
ATOM   1382  C   HSE C 106     -37.556  28.972 -30.574  1.00  0.00      CHA1 C
ATOM   1383  O   HSE C 106     -36.332  28.987 -30.449  1.00  0.00      CHA1 O
ATOM   1384  N   ARG C 107     -38.377  28.924 -29.512  1.00  0.00      CHA1 N
ATOM   1385  HN  ARG C 107     -39.372  28.942 -29.578  1.00  0.00      CHA1  
ATOM   1386  CA  ARG C 107     -37.822  28.842 -28.195  1.00  0.00      CHA1 C
ATOM   1387  HA  ARG C 107     -36.965  29.505 -28.198  1.00  0.00      CHA1  
ATOM   1388  CB  ARG C 107     -38.225  29.801 -27.052  1.00  0.00      CHA1 C
ATOM   1389  HB1 ARG C 107     -37.567  29.552 -26.185  1.00  0.00      CHA1  
ATOM   1390  HB2 ARG C 107     -37.974  30.846 -27.337  1.00  0.00      CHA1  
ATOM   1391  CG  ARG C 107     -39.693  29.650 -26.638  1.00  0.00      CHA1 C
ATOM   1392  HG1 ARG C 107     -40.335  29.957 -27.493  1.00  0.00      CHA1  
ATOM   1393  HG2 ARG C 107     -39.913  28.570 -26.471  1.00  0.00      CHA1  
ATOM   1394  CD  ARG C 107     -40.048  30.407 -25.354  1.00  0.00      CHA1 C
ATOM   1395  HD1 ARG C 107     -39.470  29.982 -24.502  1.00  0.00      CHA1  
ATOM   1396  HD2 ARG C 107     -39.811  31.493 -25.441  1.00  0.00      CHA1  
ATOM   1397  NE  ARG C 107     -41.516  30.263 -25.121  1.00  0.00      CHA1 N
ATOM   1398  HE  ARG C 107     -42.073  30.602 -25.888  1.00  0.00      CHA1  
ATOM   1399  CZ  ARG C 107     -41.989  29.717 -23.961  1.00  0.00      CHA1 C
ATOM   1400  NH1 ARG C 107     -41.129  29.243 -23.013  1.00  0.00      CHA1 N
ATOM   1401 HH11 ARG C 107     -41.473  28.825 -22.184  1.00  0.00      CHA1  
ATOM   1402 HH12 ARG C 107     -40.159  29.219 -23.265  1.00  0.00      CHA1  
ATOM   1403  NH2 ARG C 107     -43.335  29.643 -23.746  1.00  0.00      CHA1 N
ATOM   1404 HH21 ARG C 107     -43.679  29.329 -22.873  1.00  0.00      CHA1  
ATOM   1405 HH22 ARG C 107     -43.919  30.105 -24.400  1.00  0.00      CHA1  
ATOM   1406  C   ARG C 107     -37.328  27.510 -27.747  1.00  0.00      CHA1 C
ATOM   1407  O   ARG C 107     -37.834  26.472 -28.169  1.00  0.00      CHA1 O
ATOM   1408  N   GLY C 108     -36.297  27.515 -26.880  1.00  0.00      CHA1 N
ATOM   1409  HN  GLY C 108     -35.793  28.331 -26.600  1.00  0.00      CHA1  
ATOM   1410  CA  GLY C 108     -35.858  26.285 -26.293  1.00  0.00      CHA1 C
ATOM   1411  HA1 GLY C 108     -34.891  26.400 -25.822  1.00  0.00      CHA1  
ATOM   1412  HA2 GLY C 108     -35.914  25.468 -26.999  1.00  0.00      CHA1  
ATOM   1413  C   GLY C 108     -36.877  26.035 -25.212  1.00  0.00      CHA1 C
ATOM   1414  O   GLY C 108     -37.517  26.974 -24.742  1.00  0.00      CHA1 O
ATOM   1415  N   PHE C 109     -37.063  24.770 -24.788  1.00  0.00      CHA1 N
ATOM   1416  HN  PHE C 109     -36.504  23.980 -25.033  1.00  0.00      CHA1  
ATOM   1417  CA  PHE C 109     -38.155  24.475 -23.897  1.00  0.00      CHA1 C
ATOM   1418  HA  PHE C 109     -39.022  24.910 -24.380  1.00  0.00      CHA1  
ATOM   1419  CB  PHE C 109     -38.321  22.963 -23.681  1.00  0.00      CHA1 C
ATOM   1420  HB1 PHE C 109     -38.333  22.453 -24.669  1.00  0.00      CHA1  
ATOM   1421  HB2 PHE C 109     -37.466  22.544 -23.107  1.00  0.00      CHA1  
ATOM   1422  CG  PHE C 109     -39.625  22.706 -23.003  1.00  0.00      CHA1 C
ATOM   1423  CD1 PHE C 109     -39.763  22.855 -21.643  1.00  0.00      CHA1 C
ATOM   1424  HD1 PHE C 109     -38.912  23.160 -21.049  1.00  0.00      CHA1  
ATOM   1425  CE1 PHE C 109     -40.972  22.614 -21.031  1.00  0.00      CHA1 C
ATOM   1426  HE1 PHE C 109     -41.070  22.734 -19.961  1.00  0.00      CHA1  
ATOM   1427  CZ  PHE C 109     -42.058  22.226 -21.780  1.00  0.00      CHA1 C
ATOM   1428  HZ  PHE C 109     -43.011  22.041 -21.305  1.00  0.00      CHA1  
ATOM   1429  CD2 PHE C 109     -40.721  22.326 -23.746  1.00  0.00      CHA1 C
ATOM   1430  HD2 PHE C 109     -40.630  22.195 -24.815  1.00  0.00      CHA1  
ATOM   1431  CE2 PHE C 109     -41.931  22.084 -23.139  1.00  0.00      CHA1 C
ATOM   1432  HE2 PHE C 109     -42.781  21.781 -23.734  1.00  0.00      CHA1  
ATOM   1433  C   PHE C 109     -38.054  25.095 -22.529  1.00  0.00      CHA1 C
ATOM   1434  O   PHE C 109     -38.894  25.920 -22.169  1.00  0.00      CHA1 O
ATOM   1435  N   SER C 110     -37.013  24.730 -21.749  1.00  0.00      CHA1 N
ATOM   1436  HN  SER C 110     -36.285  24.126 -22.073  1.00  0.00      CHA1  
ATOM   1437  CA  SER C 110     -36.851  25.172 -20.384  1.00  0.00      CHA1 C
ATOM   1438  HA  SER C 110     -36.482  26.186 -20.465  1.00  0.00      CHA1  
ATOM   1439  CB  SER C 110     -37.886  26.042 -19.632  1.00  0.00      CHA1 C
ATOM   1440  HB1 SER C 110     -38.890  25.579 -19.766  1.00  0.00      CHA1  
ATOM   1441  HB2 SER C 110     -37.670  26.044 -18.540  1.00  0.00      CHA1  
ATOM   1442  OG  SER C 110     -37.905  27.357 -20.164  1.00  0.00      CHA1 O
ATOM   1443  HG1 SER C 110     -38.701  27.787 -19.828  1.00  0.00      CHA1  
ATOM   1444  C   SER C 110     -35.841  24.393 -19.604  1.00  0.00      CHA1 C
ATOM   1445  O   SER C 110     -35.534  23.255 -19.952  1.00  0.00      CHA1 O
ATOM   1446  N   GLY C 111     -35.278  24.985 -18.531  1.00  0.00      CHA1 N
ATOM   1447  HN  GLY C 111     -35.499  25.898 -18.190  1.00  0.00      CHA1  
ATOM   1448  CA  GLY C 111     -34.274  24.273 -17.793  1.00  0.00      CHA1 C
ATOM   1449  HA1 GLY C 111     -33.560  24.989 -17.409  1.00  0.00      CHA1  
ATOM   1450  HA2 GLY C 111     -33.844  23.516 -18.435  1.00  0.00      CHA1  
ATOM   1451  C   GLY C 111     -34.909  23.583 -16.628  1.00  0.00      CHA1 C
ATOM   1452  O   GLY C 111     -36.115  23.680 -16.410  1.00  0.00      CHA1 O
ATOM   1453  N   LEU C 112     -34.080  22.866 -15.837  1.00  0.00      CHA1 N
ATOM   1454  HN  LEU C 112     -33.095  22.789 -15.974  1.00  0.00      CHA1  
ATOM   1455  CA  LEU C 112     -34.576  22.138 -14.703  1.00  0.00      CHA1 C
ATOM   1456  HA  LEU C 112     -35.623  22.389 -14.587  1.00  0.00      CHA1  
ATOM   1457  CB  LEU C 112     -34.353  20.617 -14.793  1.00  0.00      CHA1 C
ATOM   1458  HB1 LEU C 112     -34.743  20.171 -13.849  1.00  0.00      CHA1  
ATOM   1459  HB2 LEU C 112     -34.985  20.206 -15.612  1.00  0.00      CHA1  
ATOM   1460  CG  LEU C 112     -32.871  20.218 -14.975  1.00  0.00      CHA1 C
ATOM   1461  HG  LEU C 112     -33.396  19.240 -15.102  1.00  0.00      CHA1  
ATOM   1462  CD1 LEU C 112     -32.253  20.490 -16.354  1.00  0.00      CHA1 C
ATOM   1463 HD11 LEU C 112     -31.177  20.212 -16.361  1.00  0.00      CHA1  
ATOM   1464 HD12 LEU C 112     -32.772  19.899 -17.139  1.00  0.00      CHA1  
ATOM   1465 HD13 LEU C 112     -32.334  21.567 -16.615  1.00  0.00      CHA1  
ATOM   1466  CD2 LEU C 112     -32.008  20.133 -13.708  1.00  0.00      CHA1 C
ATOM   1467 HD21 LEU C 112     -30.973  19.821 -13.966  1.00  0.00      CHA1  
ATOM   1468 HD22 LEU C 112     -31.945  21.111 -13.189  1.00  0.00      CHA1  
ATOM   1469 HD23 LEU C 112     -32.429  19.387 -13.000  1.00  0.00      CHA1  
ATOM   1470  C   LEU C 112     -33.863  22.594 -13.470  1.00  0.00      CHA1 C
ATOM   1471  O   LEU C 112     -32.889  23.343 -13.533  1.00  0.00      CHA1 O
ATOM   1472  N   ASP C 113     -34.377  22.156 -12.299  1.00  0.00      CHA1 N
ATOM   1473  HN  ASP C 113     -35.172  21.561 -12.212  1.00  0.00      CHA1  
ATOM   1474  CA  ASP C 113     -33.809  22.518 -11.034  1.00  0.00      CHA1 C
ATOM   1475  HA  ASP C 113     -32.788  22.838 -11.210  1.00  0.00      CHA1  
ATOM   1476  CB  ASP C 113     -34.625  23.615 -10.322  1.00  0.00      CHA1 C
ATOM   1477  HB1 ASP C 113     -34.202  23.787  -9.312  1.00  0.00      CHA1  
ATOM   1478  HB2 ASP C 113     -34.576  24.567 -10.887  1.00  0.00      CHA1  
ATOM   1479  CG  ASP C 113     -36.080  23.170 -10.176  1.00  0.00      CHA1 C
ATOM   1480  OD1 ASP C 113     -36.337  22.033  -9.699  1.00  0.00      CHA1 O
ATOM   1481  OD2 ASP C 113     -36.962  23.978 -10.569  1.00  0.00      CHA1 O
ATOM   1482  C   ASP C 113     -33.737  21.315 -10.155  1.00  0.00      CHA1 C
ATOM   1483  O   ASP C 113     -34.513  20.371 -10.303  1.00  0.00      CHA1 O
ATOM   1484  N   GLY C 114     -32.764  21.315  -9.224  1.00  0.00      CHA1 N
ATOM   1485  HN  GLY C 114     -32.079  22.036  -9.128  1.00  0.00      CHA1  
ATOM   1486  CA  GLY C 114     -32.662  20.237  -8.290  1.00  0.00      CHA1 C
ATOM   1487  HA1 GLY C 114     -32.127  19.414  -8.743  1.00  0.00      CHA1  
ATOM   1488  HA2 GLY C 114     -33.645  19.978  -7.919  1.00  0.00      CHA1  
ATOM   1489  C   GLY C 114     -31.856  20.734  -7.143  1.00  0.00      CHA1 C
ATOM   1490  O   GLY C 114     -30.630  20.636  -7.135  1.00  0.00      CHA1 O
ATOM   1491  N   ALA C 115     -32.546  21.296  -6.137  1.00  0.00      CHA1 N
ATOM   1492  HN  ALA C 115     -33.534  21.450  -6.146  1.00  0.00      CHA1  
ATOM   1493  CA  ALA C 115     -31.870  21.720  -4.953  1.00  0.00      CHA1 C
ATOM   1494  HA  ALA C 115     -31.125  21.009  -4.614  1.00  0.00      CHA1  
ATOM   1495  CB  ALA C 115     -31.188  23.093  -5.059  1.00  0.00      CHA1 C
ATOM   1496  HB1 ALA C 115     -30.376  23.048  -5.816  1.00  0.00      CHA1  
ATOM   1497  HB2 ALA C 115     -31.911  23.875  -5.379  1.00  0.00      CHA1  
ATOM   1498  HB3 ALA C 115     -30.738  23.402  -4.091  1.00  0.00      CHA1  
ATOM   1499  C   ALA C 115     -32.900  21.780  -3.897  1.00  0.00      CHA1 C
ATOM   1500  O   ALA C 115     -34.028  22.216  -4.124  1.00  0.00      CHA1 O
ATOM   1501  N   LYS C 116     -32.525  21.317  -2.703  1.00  0.00      CHA1 N
ATOM   1502  HN  LYS C 116     -31.629  20.927  -2.494  1.00  0.00      CHA1  
ATOM   1503  CA  LYS C 116     -33.433  21.359  -1.612  1.00  0.00      CHA1 C
ATOM   1504  HA  LYS C 116     -34.394  21.731  -1.945  1.00  0.00      CHA1  
ATOM   1505  CB  LYS C 116     -33.513  20.033  -0.826  1.00  0.00      CHA1 C
ATOM   1506  HB1 LYS C 116     -32.473  19.765  -0.528  1.00  0.00      CHA1  
ATOM   1507  HB2 LYS C 116     -34.074  20.206   0.120  1.00  0.00      CHA1  
ATOM   1508  CG  LYS C 116     -34.127  18.895  -1.643  1.00  0.00      CHA1 C
ATOM   1509  HG1 LYS C 116     -35.219  19.081  -1.764  1.00  0.00      CHA1  
ATOM   1510  HG2 LYS C 116     -33.675  18.895  -2.662  1.00  0.00      CHA1  
ATOM   1511  CD  LYS C 116     -33.966  17.493  -1.036  1.00  0.00      CHA1 C
ATOM   1512  HD1 LYS C 116     -34.302  17.529   0.026  1.00  0.00      CHA1  
ATOM   1513  HD2 LYS C 116     -34.649  16.799  -1.579  1.00  0.00      CHA1  
ATOM   1514  CE  LYS C 116     -32.541  16.931  -1.095  1.00  0.00      CHA1 C
ATOM   1515  HE1 LYS C 116     -32.561  15.838  -1.303  1.00  0.00      CHA1  
ATOM   1516  HE2 LYS C 116     -31.957  17.431  -1.898  1.00  0.00      CHA1  
ATOM   1517  NZ  LYS C 116     -31.828  17.138   0.185  1.00  0.00      CHA1 N
ATOM   1518  HZ1 LYS C 116     -30.865  16.749   0.123  1.00  0.00      CHA1  
ATOM   1519  HZ2 LYS C 116     -31.776  18.156   0.393  1.00  0.00      CHA1  
ATOM   1520  HZ3 LYS C 116     -32.345  16.659   0.950  1.00  0.00      CHA1  
ATOM   1521  C   LYS C 116     -32.862  22.373  -0.682  1.00  0.00      CHA1 C
ATOM   1522  O   LYS C 116     -31.648  22.559  -0.625  1.00  0.00      CHA1 O
ATOM   1523  N   GLY C 117     -33.729  23.066   0.068  1.00  0.00      CHA1 N
ATOM   1524  HN  GLY C 117     -34.722  22.959   0.033  1.00  0.00      CHA1  
ATOM   1525  CA  GLY C 117     -33.246  24.035   0.995  1.00  0.00      CHA1 C
ATOM   1526  HA1 GLY C 117     -34.071  24.620   1.378  1.00  0.00      CHA1  
ATOM   1527  HA2 GLY C 117     -32.457  24.621   0.544  1.00  0.00      CHA1  
ATOM   1528  C   GLY C 117     -32.653  23.263   2.138  1.00  0.00      CHA1 C
ATOM   1529  O   GLY C 117     -32.591  22.035   2.091  1.00  0.00      CHA1 O
ATOM   1530  N   ASP C 118     -32.181  23.959   3.197  1.00  0.00      CHA1 N
ATOM   1531  HN  ASP C 118     -32.235  24.943   3.348  1.00  0.00      CHA1  
ATOM   1532  CA  ASP C 118     -31.513  23.264   4.264  1.00  0.00      CHA1 C
ATOM   1533  HA  ASP C 118     -31.422  22.227   3.961  1.00  0.00      CHA1  
ATOM   1534  CB  ASP C 118     -30.163  23.896   4.639  1.00  0.00      CHA1 C
ATOM   1535  HB1 ASP C 118     -30.327  24.946   4.956  1.00  0.00      CHA1  
ATOM   1536  HB2 ASP C 118     -29.695  23.347   5.480  1.00  0.00      CHA1  
ATOM   1537  CG  ASP C 118     -29.269  23.868   3.409  1.00  0.00      CHA1 C
ATOM   1538  OD1 ASP C 118     -28.647  24.924   3.113  1.00  0.00      CHA1 O
ATOM   1539  OD2 ASP C 118     -29.193  22.798   2.749  1.00  0.00      CHA1 O
ATOM   1540  C   ASP C 118     -32.344  23.279   5.521  1.00  0.00      CHA1 C
ATOM   1541  O   ASP C 118     -33.436  23.842   5.564  1.00  0.00      CHA1 O
ATOM   1542  N   ALA C 119     -31.817  22.607   6.577  1.00  0.00      CHA1 N
ATOM   1543  HN  ALA C 119     -30.938  22.141   6.483  1.00  0.00      CHA1  
ATOM   1544  CA  ALA C 119     -32.438  22.502   7.875  1.00  0.00      CHA1 C
ATOM   1545  HA  ALA C 119     -33.509  22.456   7.717  1.00  0.00      CHA1  
ATOM   1546  CB  ALA C 119     -32.887  21.139   8.439  1.00  0.00      CHA1 C
ATOM   1547  HB1 ALA C 119     -33.071  20.432   7.602  1.00  0.00      CHA1  
ATOM   1548  HB2 ALA C 119     -32.102  20.699   9.092  1.00  0.00      CHA1  
ATOM   1549  HB3 ALA C 119     -33.826  21.228   9.026  1.00  0.00      CHA1  
ATOM   1550  C   ALA C 119     -32.202  23.610   8.857  1.00  0.00      CHA1 C
ATOM   1551  O   ALA C 119     -31.247  24.375   8.729  1.00  0.00      CHA1 O
ATOM   1552  N   GLY C 120     -33.085  23.717   9.875  1.00  0.00      CHA1 N
ATOM   1553  HN  GLY C 120     -33.858  23.093   9.981  1.00  0.00      CHA1  
ATOM   1554  CA  GLY C 120     -32.970  24.742  10.879  1.00  0.00      CHA1 C
ATOM   1555  HA1 GLY C 120     -33.865  24.724  11.485  1.00  0.00      CHA1  
ATOM   1556  HA2 GLY C 120     -32.786  25.687  10.386  1.00  0.00      CHA1  
ATOM   1557  C   GLY C 120     -31.800  24.450  11.770  1.00  0.00      CHA1 C
ATOM   1558  O   GLY C 120     -31.494  23.309  12.112  1.00  0.00      CHA1 O
ATOM   1559  N   PRO C 121     -31.161  25.527  12.138  1.00  0.00      CHA1 N
ATOM   1560  CD  PRO C 121     -31.640  26.852  11.784  1.00  0.00      CHA1 C
ATOM   1561  HD1 PRO C 121     -32.722  26.975  12.016  1.00  0.00      CHA1  
ATOM   1562  HD2 PRO C 121     -31.474  27.077  10.705  1.00  0.00      CHA1  
ATOM   1563  CA  PRO C 121     -30.000  25.579  12.991  1.00  0.00      CHA1 C
ATOM   1564  HA  PRO C 121     -29.263  24.820  12.754  1.00  0.00      CHA1  
ATOM   1565  CB  PRO C 121     -29.504  27.013  12.874  1.00  0.00      CHA1 C
ATOM   1566  HB1 PRO C 121     -28.832  27.170  12.000  1.00  0.00      CHA1  
ATOM   1567  HB2 PRO C 121     -29.010  27.378  13.802  1.00  0.00      CHA1  
ATOM   1568  CG  PRO C 121     -30.804  27.803  12.654  1.00  0.00      CHA1 C
ATOM   1569  HG1 PRO C 121     -30.604  28.775  12.162  1.00  0.00      CHA1  
ATOM   1570  HG2 PRO C 121     -31.350  28.007  13.604  1.00  0.00      CHA1  
ATOM   1571  C   PRO C 121     -30.490  25.366  14.388  1.00  0.00      CHA1 C
ATOM   1572  O   PRO C 121     -31.695  25.200  14.579  1.00  0.00      CHA1 O
ATOM   1573  N   ALA C 122     -29.568  25.360  15.372  1.00  0.00      CHA1 N
ATOM   1574  HN  ALA C 122     -28.586  25.469  15.221  1.00  0.00      CHA1  
ATOM   1575  CA  ALA C 122     -29.965  25.191  16.737  1.00  0.00      CHA1 C
ATOM   1576  HA  ALA C 122     -30.713  24.415  16.850  1.00  0.00      CHA1  
ATOM   1577  CB  ALA C 122     -28.810  24.904  17.707  1.00  0.00      CHA1 C
ATOM   1578  HB1 ALA C 122     -28.330  23.938  17.440  1.00  0.00      CHA1  
ATOM   1579  HB2 ALA C 122     -28.034  25.698  17.650  1.00  0.00      CHA1  
ATOM   1580  HB3 ALA C 122     -29.166  24.832  18.757  1.00  0.00      CHA1  
ATOM   1581  C   ALA C 122     -30.607  26.467  17.194  1.00  0.00      CHA1 C
ATOM   1582  O   ALA C 122     -30.260  27.548  16.720  1.00  0.00      CHA1 O
ATOM   1583  N   GLY C 123     -31.585  26.372  18.120  1.00  0.00      CHA1 N
ATOM   1584  HN  GLY C 123     -31.920  25.509  18.495  1.00  0.00      CHA1  
ATOM   1585  CA  GLY C 123     -32.216  27.557  18.630  1.00  0.00      CHA1 C
ATOM   1586  HA1 GLY C 123     -33.262  27.348  18.811  1.00  0.00      CHA1  
ATOM   1587  HA2 GLY C 123     -32.038  28.377  17.947  1.00  0.00      CHA1  
ATOM   1588  C   GLY C 123     -31.578  27.902  19.943  1.00  0.00      CHA1 C
ATOM   1589  O   GLY C 123     -30.776  27.143  20.484  1.00  0.00      CHA1 O
ATOM   1590  N   PRO C 124     -31.920  29.058  20.454  1.00  0.00      CHA1 N
ATOM   1591  CD  PRO C 124     -32.235  30.187  19.595  1.00  0.00      CHA1 C
ATOM   1592  HD1 PRO C 124     -33.147  30.002  18.984  1.00  0.00      CHA1  
ATOM   1593  HD2 PRO C 124     -31.389  30.440  18.915  1.00  0.00      CHA1  
ATOM   1594  CA  PRO C 124     -31.393  29.498  21.724  1.00  0.00      CHA1 C
ATOM   1595  HA  PRO C 124     -30.353  29.230  21.866  1.00  0.00      CHA1  
ATOM   1596  CB  PRO C 124     -31.506  31.026  21.714  1.00  0.00      CHA1 C
ATOM   1597  HB1 PRO C 124     -30.529  31.514  21.499  1.00  0.00      CHA1  
ATOM   1598  HB2 PRO C 124     -31.924  31.418  22.668  1.00  0.00      CHA1  
ATOM   1599  CG  PRO C 124     -32.484  31.340  20.573  1.00  0.00      CHA1 C
ATOM   1600  HG1 PRO C 124     -32.281  32.334  20.129  1.00  0.00      CHA1  
ATOM   1601  HG2 PRO C 124     -33.550  31.322  20.898  1.00  0.00      CHA1  
ATOM   1602  C   PRO C 124     -32.218  28.840  22.788  1.00  0.00      CHA1 C
ATOM   1603  O   PRO C 124     -33.139  28.098  22.445  1.00  0.00      CHA1 O
ATOM   1604  N   LYS C 125     -31.900  29.089  24.077  1.00  0.00      CHA1 N
ATOM   1605  HN  LYS C 125     -31.184  29.725  24.361  1.00  0.00      CHA1  
ATOM   1606  CA  LYS C 125     -32.594  28.433  25.151  1.00  0.00      CHA1 C
ATOM   1607  HA  LYS C 125     -32.392  27.371  25.081  1.00  0.00      CHA1  
ATOM   1608  CB  LYS C 125     -32.220  28.925  26.559  1.00  0.00      CHA1 C
ATOM   1609  HB1 LYS C 125     -32.259  30.039  26.538  1.00  0.00      CHA1  
ATOM   1610  HB2 LYS C 125     -33.005  28.598  27.277  1.00  0.00      CHA1  
ATOM   1611  CG  LYS C 125     -30.826  28.448  26.967  1.00  0.00      CHA1 C
ATOM   1612  HG1 LYS C 125     -30.802  27.335  26.948  1.00  0.00      CHA1  
ATOM   1613  HG2 LYS C 125     -30.085  28.809  26.217  1.00  0.00      CHA1  
ATOM   1614  CD  LYS C 125     -30.402  28.908  28.362  1.00  0.00      CHA1 C
ATOM   1615  HD1 LYS C 125     -30.432  30.021  28.390  1.00  0.00      CHA1  
ATOM   1616  HD2 LYS C 125     -31.156  28.536  29.094  1.00  0.00      CHA1  
ATOM   1617  CE  LYS C 125     -29.009  28.406  28.749  1.00  0.00      CHA1 C
ATOM   1618  HE1 LYS C 125     -28.910  28.344  29.856  1.00  0.00      CHA1  
ATOM   1619  HE2 LYS C 125     -28.825  27.395  28.323  1.00  0.00      CHA1  
ATOM   1620  NZ  LYS C 125     -27.968  29.326  28.238  1.00  0.00      CHA1 N
ATOM   1621  HZ1 LYS C 125     -27.024  28.980  28.506  1.00  0.00      CHA1  
ATOM   1622  HZ2 LYS C 125     -28.034  29.384  27.201  1.00  0.00      CHA1  
ATOM   1623  HZ3 LYS C 125     -28.115  30.273  28.643  1.00  0.00      CHA1  
ATOM   1624  C   LYS C 125     -34.058  28.618  24.974  1.00  0.00      CHA1 C
ATOM   1625  O   LYS C 125     -34.542  29.669  24.555  1.00  0.00      CHA1 O
ATOM   1626  N   GLY C 126     -34.787  27.535  25.293  1.00  0.00      CHA1 N
ATOM   1627  HN  GLY C 126     -34.355  26.696  25.621  1.00  0.00      CHA1  
ATOM   1628  CA  GLY C 126     -36.207  27.497  25.191  1.00  0.00      CHA1 C
ATOM   1629  HA1 GLY C 126     -36.545  26.481  25.039  1.00  0.00      CHA1  
ATOM   1630  HA2 GLY C 126     -36.553  28.197  24.442  1.00  0.00      CHA1  
ATOM   1631  C   GLY C 126     -36.706  27.954  26.507  1.00  0.00      CHA1 C
ATOM   1632  O   GLY C 126     -36.278  28.988  27.016  1.00  0.00      CHA1 O
ATOM   1633  N   GLU C 127     -37.643  27.199  27.099  1.00  0.00      CHA1 N
ATOM   1634  HN  GLU C 127     -38.069  26.360  26.773  1.00  0.00      CHA1  
ATOM   1635  CA  GLU C 127     -38.114  27.631  28.370  1.00  0.00      CHA1 C
ATOM   1636  HA  GLU C 127     -38.579  28.598  28.224  1.00  0.00      CHA1  
ATOM   1637  CB  GLU C 127     -39.602  27.567  28.754  1.00  0.00      CHA1 C
ATOM   1638  HB1 GLU C 127     -39.955  26.521  28.602  1.00  0.00      CHA1  
ATOM   1639  HB2 GLU C 127     -39.720  27.774  29.841  1.00  0.00      CHA1  
ATOM   1640  CG  GLU C 127     -40.442  28.534  27.913  1.00  0.00      CHA1 C
ATOM   1641  HG1 GLU C 127     -40.056  29.562  28.038  1.00  0.00      CHA1  
ATOM   1642  HG2 GLU C 127     -40.408  28.260  26.840  1.00  0.00      CHA1  
ATOM   1643  CD  GLU C 127     -41.871  28.511  28.428  1.00  0.00      CHA1 C
ATOM   1644  OE1 GLU C 127     -42.795  28.253  27.612  1.00  0.00      CHA1 O
ATOM   1645  OE2 GLU C 127     -42.057  28.762  29.650  1.00  0.00      CHA1 O
ATOM   1646  C   GLU C 127     -37.033  27.808  29.378  1.00  0.00      CHA1 C
ATOM   1647  O   GLU C 127     -36.009  27.128  29.311  1.00  0.00      CHA1 O
ATOM   1648  N   HYP C 128     -37.196  28.715  30.296  1.00  0.00      CHA1 N
ATOM   1649  CD  HYP C 128     -38.284  29.641  30.389  1.00  0.00      CHA1 C
ATOM   1650  HD1 HYP C 128     -38.927  29.028  30.848  1.00  0.00      CHA1  
ATOM   1651  HD2 HYP C 128     -39.329  29.973  30.191  1.00  0.00      CHA1  
ATOM   1652  CA  HYP C 128     -36.218  29.013  31.272  1.00  0.00      CHA1 C
ATOM   1653  HA  HYP C 128     -35.228  28.831  30.872  1.00  0.00      CHA1  
ATOM   1654  CB  HYP C 128     -36.232  30.557  31.374  1.00  0.00      CHA1 C
ATOM   1655  HB1 HYP C 128     -35.380  31.008  31.109  1.00  0.00      CHA1  
ATOM   1656  HB2 HYP C 128     -36.554  30.922  32.248  1.00  0.00      CHA1  
ATOM   1657  CG  HYP C 128     -37.323  30.832  30.270  1.00  0.00      CHA1 C
ATOM   1658  HG  HYP C 128     -36.920  30.902  29.357  1.00  0.00      CHA1  
ATOM   1659  OE  HYP C 128     -37.978  32.093  30.428  1.00  0.00      CHA1 O
ATOM   1660  HE  HYP C 128     -38.958  31.937  30.554  1.00  0.00      CHA1  
ATOM   1661  C   HYP C 128     -36.393  28.219  32.518  1.00  0.00      CHA1 C
ATOM   1662  O   HYP C 128     -37.519  27.853  32.853  1.00  0.00      CHA1 O
ATOM   1663  N   GLY C 129     -35.270  27.917  33.195  1.00  0.00      CHA1 N
ATOM   1664  HN  GLY C 129     -34.382  28.340  33.017  1.00  0.00      CHA1  
ATOM   1665  CA  GLY C 129     -35.292  26.941  34.240  1.00  0.00      CHA1 C
ATOM   1666  HA1 GLY C 129     -34.289  26.796  34.617  1.00  0.00      CHA1  
ATOM   1667  HA2 GLY C 129     -35.768  26.037  33.884  1.00  0.00      CHA1  
ATOM   1668  C   GLY C 129     -36.116  27.488  35.333  1.00  0.00      CHA1 C
ATOM   1669  O   GLY C 129     -36.063  28.677  35.646  1.00  0.00      CHA1 O
ATOM   1670  N   SER C 130     -36.928  26.611  35.935  1.00  0.00      CHA1 N
ATOM   1671  HN  SER C 130     -37.093  25.659  35.679  1.00  0.00      CHA1  
ATOM   1672  CA  SER C 130     -37.659  27.042  37.073  1.00  0.00      CHA1 C
ATOM   1673  HA  SER C 130     -37.678  28.124  37.100  1.00  0.00      CHA1  
ATOM   1674  CB  SER C 130     -39.049  26.417  37.262  1.00  0.00      CHA1 C
ATOM   1675  HB1 SER C 130     -39.572  26.975  38.071  1.00  0.00      CHA1  
ATOM   1676  HB2 SER C 130     -39.657  26.536  36.337  1.00  0.00      CHA1  
ATOM   1677  OG  SER C 130     -38.925  25.054  37.638  1.00  0.00      CHA1 O
ATOM   1678  HG1 SER C 130     -39.790  24.769  37.959  1.00  0.00      CHA1  
ATOM   1679  C   SER C 130     -36.820  26.586  38.211  1.00  0.00      CHA1 C
ATOM   1680  O   SER C 130     -35.818  25.905  38.007  1.00  0.00      CHA1 O
ATOM   1681  N   HYP C 131     -37.144  26.949  39.404  1.00  0.00      CHA1 N
ATOM   1682  CD  HYP C 131     -38.197  27.893  39.728  1.00  0.00      CHA1 C
ATOM   1683  HD1 HYP C 131     -38.156  28.997  39.589  1.00  0.00      CHA1  
ATOM   1684  HD2 HYP C 131     -39.053  27.460  39.161  1.00  0.00      CHA1  
ATOM   1685  CA  HYP C 131     -36.437  26.485  40.536  1.00  0.00      CHA1 C
ATOM   1686  HA  HYP C 131     -35.362  26.499  40.401  1.00  0.00      CHA1  
ATOM   1687  CB  HYP C 131     -36.853  27.331  41.730  1.00  0.00      CHA1 C
ATOM   1688  HB1 HYP C 131     -36.404  28.220  41.821  1.00  0.00      CHA1  
ATOM   1689  HB2 HYP C 131     -36.874  26.867  42.616  1.00  0.00      CHA1  
ATOM   1690  CG  HYP C 131     -38.331  27.552  41.232  1.00  0.00      CHA1 C
ATOM   1691  HG  HYP C 131     -38.801  28.457  41.664  1.00  0.00      CHA1  
ATOM   1692  OE  HYP C 131     -39.156  26.405  41.451  1.00  0.00      CHA1 O
ATOM   1693  HE  HYP C 131     -39.506  26.083  40.571  1.00  0.00      CHA1  
ATOM   1694  C   HYP C 131     -36.881  25.081  40.767  1.00  0.00      CHA1 C
ATOM   1695  O   HYP C 131     -37.858  24.648  40.158  1.00  0.00      CHA1 O
ATOM   1696  N   GLY C 132     -36.170  24.355  41.646  1.00  0.00      CHA1 N
ATOM   1697  HN  GLY C 132     -35.273  24.619  41.997  1.00  0.00      CHA1  
ATOM   1698  CA  GLY C 132     -36.686  23.120  42.139  1.00  0.00      CHA1 C
ATOM   1699  HA1 GLY C 132     -35.879  22.428  42.337  1.00  0.00      CHA1  
ATOM   1700  HA2 GLY C 132     -37.449  22.735  41.476  1.00  0.00      CHA1  
ATOM   1701  C   GLY C 132     -37.335  23.457  43.439  1.00  0.00      CHA1 C
ATOM   1702  O   GLY C 132     -37.811  24.575  43.638  1.00  0.00      CHA1 O
ATOM   1703  N   GLU C 133     -37.372  22.483  44.363  1.00  0.00      CHA1 N
ATOM   1704  HN  GLU C 133     -37.017  21.562  44.231  1.00  0.00      CHA1  
ATOM   1705  CA  GLU C 133     -37.947  22.706  45.655  1.00  0.00      CHA1 C
ATOM   1706  HA  GLU C 133     -38.337  23.713  45.730  1.00  0.00      CHA1  
ATOM   1707  CB  GLU C 133     -39.022  21.665  46.014  1.00  0.00      CHA1 C
ATOM   1708  HB1 GLU C 133     -39.412  21.904  47.030  1.00  0.00      CHA1  
ATOM   1709  HB2 GLU C 133     -39.889  21.765  45.324  1.00  0.00      CHA1  
ATOM   1710  CG  GLU C 133     -38.481  20.235  45.995  1.00  0.00      CHA1 C
ATOM   1711  HG1 GLU C 133     -38.030  20.024  45.008  1.00  0.00      CHA1  
ATOM   1712  HG2 GLU C 133     -37.717  20.089  46.784  1.00  0.00      CHA1  
ATOM   1713  CD  GLU C 133     -39.653  19.283  46.188  1.00  0.00      CHA1 C
ATOM   1714  OE1 GLU C 133     -40.691  19.485  45.501  1.00  0.00      CHA1 O
ATOM   1715  OE2 GLU C 133     -39.528  18.343  47.017  1.00  0.00      CHA1 O
ATOM   1716  C   GLU C 133     -36.821  22.595  46.621  1.00  0.00      CHA1 C
ATOM   1717  O   GLU C 133     -35.664  22.467  46.227  1.00  0.00      CHA1 O
ATOM   1718  N   ASN C 134     -37.129  22.666  47.924  1.00  0.00      CHA1 N
ATOM   1719  HN  ASN C 134     -38.047  22.782  48.301  1.00  0.00      CHA1  
ATOM   1720  CA  ASN C 134     -36.094  22.574  48.904  1.00  0.00      CHA1 C
ATOM   1721  HA  ASN C 134     -35.496  23.462  48.731  1.00  0.00      CHA1  
ATOM   1722  CB  ASN C 134     -36.197  23.313  50.253  1.00  0.00      CHA1 C
ATOM   1723  HB1 ASN C 134     -35.286  23.072  50.844  1.00  0.00      CHA1  
ATOM   1724  HB2 ASN C 134     -36.208  24.410  50.092  1.00  0.00      CHA1  
ATOM   1725  CG  ASN C 134     -37.445  22.800  50.961  1.00  0.00      CHA1 C
ATOM   1726  OD1 ASN C 134     -38.561  22.965  50.470  1.00  0.00      CHA1 O
ATOM   1727  ND2 ASN C 134     -37.259  22.149  52.139  1.00  0.00      CHA1 N
ATOM   1728 HD21 ASN C 134     -38.069  21.801  52.602  1.00  0.00      CHA1  
ATOM   1729 HD22 ASN C 134     -36.339  22.010  52.492  1.00  0.00      CHA1  
ATOM   1730  C   ASN C 134     -35.197  21.399  48.788  1.00  0.00      CHA1 C
ATOM   1731  O   ASN C 134     -35.529  20.400  48.151  1.00  0.00      CHA1 O
ATOM   1732  N   GLY C 135     -34.007  21.520  49.392  1.00  0.00      CHA1 N
ATOM   1733  HN  GLY C 135     -33.736  22.333  49.906  1.00  0.00      CHA1  
ATOM   1734  CA  GLY C 135     -33.039  20.475  49.336  1.00  0.00      CHA1 C
ATOM   1735  HA1 GLY C 135     -32.051  20.903  49.238  1.00  0.00      CHA1  
ATOM   1736  HA2 GLY C 135     -33.300  19.777  48.552  1.00  0.00      CHA1  
ATOM   1737  C   GLY C 135     -33.101  19.749  50.638  1.00  0.00      CHA1 C
ATOM   1738  O   GLY C 135     -34.069  19.045  50.927  1.00  0.00      CHA1 O
ATOM   1739  N   ALA C 136     -32.048  19.907  51.465  1.00  0.00      CHA1 N
ATOM   1740  HN  ALA C 136     -31.301  20.555  51.317  1.00  0.00      CHA1  
ATOM   1741  CA  ALA C 136     -31.947  19.115  52.651  1.00  0.00      CHA1 C
ATOM   1742  HA  ALA C 136     -32.474  18.180  52.499  1.00  0.00      CHA1  
ATOM   1743  CB  ALA C 136     -30.485  18.787  53.000  1.00  0.00      CHA1 C
ATOM   1744  HB1 ALA C 136     -30.005  18.268  52.143  1.00  0.00      CHA1  
ATOM   1745  HB2 ALA C 136     -29.906  19.714  53.206  1.00  0.00      CHA1  
ATOM   1746  HB3 ALA C 136     -30.415  18.121  53.887  1.00  0.00      CHA1  
ATOM   1747  C   ALA C 136     -32.549  19.747  53.865  1.00  0.00      CHA1 C
ATOM   1748  O   ALA C 136     -32.238  20.869  54.259  1.00  0.00      CHA1 O
ATOM   1749  N   HYP C 137     -33.472  18.987  54.408  1.00  0.00      CHA1 N
ATOM   1750  CD  HYP C 137     -34.170  17.955  53.691  1.00  0.00      CHA1 C
ATOM   1751  HD1 HYP C 137     -33.477  17.249  53.838  1.00  0.00      CHA1  
ATOM   1752  HD2 HYP C 137     -34.242  17.174  52.899  1.00  0.00      CHA1  
ATOM   1753  CA  HYP C 137     -34.098  19.143  55.673  1.00  0.00      CHA1 C
ATOM   1754  HA  HYP C 137     -33.768  18.447  56.310  1.00  0.00      CHA1  
ATOM   1755  CB  HYP C 137     -35.609  18.950  55.409  1.00  0.00      CHA1 C
ATOM   1756  HB1 HYP C 137     -36.171  19.765  55.552  1.00  0.00      CHA1  
ATOM   1757  HB2 HYP C 137     -36.023  18.165  55.870  1.00  0.00      CHA1  
ATOM   1758  CG  HYP C 137     -35.523  18.651  53.865  1.00  0.00      CHA1 C
ATOM   1759  HG  HYP C 137     -36.468  18.869  53.329  1.00  0.00      CHA1  
ATOM   1760  OE  HYP C 137     -35.580  19.867  53.116  1.00  0.00      CHA1 O
ATOM   1761  HE  HYP C 137     -36.374  19.839  52.509  1.00  0.00      CHA1  
ATOM   1762  C   HYP C 137     -33.679  20.295  56.521  1.00  0.00      CHA1 C
ATOM   1763  O   HYP C 137     -33.990  21.440  56.198  1.00  0.00      CHA1 O
ATOM   1764  N   GLY C 138     -32.975  19.979  57.628  1.00  0.00      CHA1 N
ATOM   1765  HN  GLY C 138     -32.668  19.047  57.817  1.00  0.00      CHA1  
ATOM   1766  CA  GLY C 138     -32.619  20.958  58.608  1.00  0.00      CHA1 C
ATOM   1767  HA1 GLY C 138     -33.509  21.471  58.945  1.00  0.00      CHA1  
ATOM   1768  HA2 GLY C 138     -31.854  21.611  58.211  1.00  0.00      CHA1  
ATOM   1769  C   GLY C 138     -32.037  20.222  59.776  1.00  0.00      CHA1 C
ATOM   1770  O   GLY C 138     -31.974  18.994  59.784  1.00  0.00      CHA1 O
ATOM   1771  N   GLN C 139     -31.595  20.976  60.801  1.00  0.00      CHA1 N
ATOM   1772  HN  GLN C 139     -31.650  21.973  60.817  1.00  0.00      CHA1  
ATOM   1773  CA  GLN C 139     -31.001  20.396  61.970  1.00  0.00      CHA1 C
ATOM   1774  HA  GLN C 139     -31.055  19.325  61.819  1.00  0.00      CHA1  
ATOM   1775  CB  GLN C 139     -29.516  19.962  61.938  1.00  0.00      CHA1 C
ATOM   1776  HB1 GLN C 139     -29.432  19.157  61.172  1.00  0.00      CHA1  
ATOM   1777  HB2 GLN C 139     -28.892  20.808  61.569  1.00  0.00      CHA1  
ATOM   1778  CG  GLN C 139     -28.939  19.437  63.251  1.00  0.00      CHA1 C
ATOM   1779  HG1 GLN C 139     -28.981  20.224  64.035  1.00  0.00      CHA1  
ATOM   1780  HG2 GLN C 139     -29.519  18.564  63.614  1.00  0.00      CHA1  
ATOM   1781  CD  GLN C 139     -27.486  19.076  62.978  1.00  0.00      CHA1 C
ATOM   1782  OE1 GLN C 139     -27.068  18.971  61.826  1.00  0.00      CHA1 O
ATOM   1783  NE2 GLN C 139     -26.689  18.881  64.061  1.00  0.00      CHA1 N
ATOM   1784 HE21 GLN C 139     -25.737  18.649  63.883  1.00  0.00      CHA1  
ATOM   1785 HE22 GLN C 139     -27.071  18.957  64.976  1.00  0.00      CHA1  
ATOM   1786  C   GLN C 139     -31.717  20.710  63.262  1.00  0.00      CHA1 C
ATOM   1787  O   GLN C 139     -32.537  21.625  63.306  1.00  0.00      CHA1 O
ATOM   1788  N   MET C 140     -31.440  19.954  64.348  1.00  0.00      CHA1 N
ATOM   1789  HN  MET C 140     -30.747  19.237  64.359  1.00  0.00      CHA1  
ATOM   1790  CA  MET C 140     -32.138  20.128  65.599  1.00  0.00      CHA1 C
ATOM   1791  HA  MET C 140     -33.173  20.345  65.364  1.00  0.00      CHA1  
ATOM   1792  CB  MET C 140     -32.028  18.894  66.508  1.00  0.00      CHA1 C
ATOM   1793  HB1 MET C 140     -30.945  18.754  66.735  1.00  0.00      CHA1  
ATOM   1794  HB2 MET C 140     -32.525  19.106  67.481  1.00  0.00      CHA1  
ATOM   1795  CG  MET C 140     -32.592  17.641  65.832  1.00  0.00      CHA1 C
ATOM   1796  HG1 MET C 140     -33.647  17.808  65.529  1.00  0.00      CHA1  
ATOM   1797  HG2 MET C 140     -32.009  17.418  64.912  1.00  0.00      CHA1  
ATOM   1798  SD  MET C 140     -32.565  16.163  66.888  1.00  0.00      CHA1 S
ATOM   1799  CE  MET C 140     -33.809  16.825  68.034  1.00  0.00      CHA1 C
ATOM   1800  HE1 MET C 140     -34.015  16.105  68.855  1.00  0.00      CHA1  
ATOM   1801  HE2 MET C 140     -33.463  17.776  68.493  1.00  0.00      CHA1  
ATOM   1802  HE3 MET C 140     -34.768  17.027  67.510  1.00  0.00      CHA1  
ATOM   1803  C   MET C 140     -31.588  21.305  66.353  1.00  0.00      CHA1 C
ATOM   1804  O   MET C 140     -30.448  21.719  66.143  1.00  0.00      CHA1 O
ATOM   1805  N   GLY C 141     -32.425  21.888  67.245  1.00  0.00      CHA1 N
ATOM   1806  HN  GLY C 141     -33.349  21.542  67.405  1.00  0.00      CHA1  
ATOM   1807  CA  GLY C 141     -32.047  23.042  68.023  1.00  0.00      CHA1 C
ATOM   1808  HA1 GLY C 141     -32.944  23.599  68.257  1.00  0.00      CHA1  
ATOM   1809  HA2 GLY C 141     -31.309  23.603  67.465  1.00  0.00      CHA1  
ATOM   1810  C   GLY C 141     -31.420  22.609  69.314  1.00  0.00      CHA1 C
ATOM   1811  O   GLY C 141     -31.681  21.524  69.829  1.00  0.00      CHA1 O
ATOM   1812  N   PRO C 142     -30.577  23.470  69.829  1.00  0.00      CHA1 N
ATOM   1813  CD  PRO C 142     -29.618  24.101  68.938  1.00  0.00      CHA1 C
ATOM   1814  HD1 PRO C 142     -29.704  25.211  68.970  1.00  0.00      CHA1  
ATOM   1815  HD2 PRO C 142     -29.754  23.758  67.886  1.00  0.00      CHA1  
ATOM   1816  CA  PRO C 142     -29.927  23.141  71.065  1.00  0.00      CHA1 C
ATOM   1817  HA  PRO C 142     -29.292  22.319  70.755  1.00  0.00      CHA1  
ATOM   1818  CB  PRO C 142     -28.453  23.531  70.979  1.00  0.00      CHA1 C
ATOM   1819  HB1 PRO C 142     -27.770  22.747  71.376  1.00  0.00      CHA1  
ATOM   1820  HB2 PRO C 142     -28.231  24.508  71.464  1.00  0.00      CHA1  
ATOM   1821  CG  PRO C 142     -28.236  23.663  69.461  1.00  0.00      CHA1 C
ATOM   1822  HG1 PRO C 142     -27.894  22.704  69.026  1.00  0.00      CHA1  
ATOM   1823  HG2 PRO C 142     -27.483  24.443  69.204  1.00  0.00      CHA1  
ATOM   1824  C   PRO C 142     -30.547  22.809  72.380  1.00  0.00      CHA1 C
ATOM   1825  O   PRO C 142     -30.455  21.654  72.792  1.00  0.00      CHA1 O
ATOM   1826  N   ARG C 143     -31.213  23.790  73.031  1.00  0.00      CHA1 N
ATOM   1827  HN  ARG C 143     -31.354  24.698  72.643  1.00  0.00      CHA1  
ATOM   1828  CA  ARG C 143     -31.758  23.556  74.341  1.00  0.00      CHA1 C
ATOM   1829  HA  ARG C 143     -32.777  23.197  74.255  1.00  0.00      CHA1  
ATOM   1830  CB  ARG C 143     -30.863  22.727  75.271  1.00  0.00      CHA1 C
ATOM   1831  HB1 ARG C 143     -31.407  22.647  76.243  1.00  0.00      CHA1  
ATOM   1832  HB2 ARG C 143     -30.780  21.689  74.880  1.00  0.00      CHA1  
ATOM   1833  CG  ARG C 143     -29.515  23.428  75.457  1.00  0.00      CHA1 C
ATOM   1834  HG1 ARG C 143     -29.033  23.539  74.461  1.00  0.00      CHA1  
ATOM   1835  HG2 ARG C 143     -29.694  24.466  75.820  1.00  0.00      CHA1  
ATOM   1836  CD  ARG C 143     -28.572  22.758  76.454  1.00  0.00      CHA1 C
ATOM   1837  HD1 ARG C 143     -29.020  22.800  77.473  1.00  0.00      CHA1  
ATOM   1838  HD2 ARG C 143     -28.388  21.691  76.189  1.00  0.00      CHA1  
ATOM   1839  NE  ARG C 143     -27.286  23.507  76.391  1.00  0.00      CHA1 N
ATOM   1840  HE  ARG C 143     -27.365  24.456  76.717  1.00  0.00      CHA1  
ATOM   1841  CZ  ARG C 143     -26.168  22.880  75.922  1.00  0.00      CHA1 C
ATOM   1842  NH1 ARG C 143     -26.220  21.548  75.629  1.00  0.00      CHA1 N
ATOM   1843 HH11 ARG C 143     -25.413  21.070  75.312  1.00  0.00      CHA1  
ATOM   1844 HH12 ARG C 143     -27.064  21.071  75.882  1.00  0.00      CHA1  
ATOM   1845  NH2 ARG C 143     -25.007  23.576  75.742  1.00  0.00      CHA1 N
ATOM   1846 HH21 ARG C 143     -24.227  23.135  75.321  1.00  0.00      CHA1  
ATOM   1847 HH22 ARG C 143     -25.053  24.561  75.849  1.00  0.00      CHA1  
ATOM   1848  C   ARG C 143     -31.826  24.866  75.056  1.00  0.00      CHA1 C
ATOM   1849  O   ARG C 143     -31.768  25.939  74.457  1.00  0.00      CHA1 O
ATOM   1850  N   GLY C 144     -31.945  24.765  76.396  1.00  0.00      CHA1 N
ATOM   1851  HN  GLY C 144     -32.038  23.871  76.832  1.00  0.00      CHA1  
ATOM   1852  CA  GLY C 144     -31.948  25.891  77.284  1.00  0.00      CHA1 C
ATOM   1853  HA1 GLY C 144     -32.959  26.129  77.584  1.00  0.00      CHA1  
ATOM   1854  HA2 GLY C 144     -31.407  26.720  76.847  1.00  0.00      CHA1  
ATOM   1855  C   GLY C 144     -31.200  25.441  78.497  1.00  0.00      CHA1 C
ATOM   1856  O   GLY C 144     -30.894  24.257  78.625  1.00  0.00      CHA1 O
ATOM   1857  N   LEU C 145     -30.859  26.365  79.421  1.00  0.00      CHA1 N
ATOM   1858  HN  LEU C 145     -31.008  27.351  79.379  1.00  0.00      CHA1  
ATOM   1859  CA  LEU C 145     -30.204  25.918  80.616  1.00  0.00      CHA1 C
ATOM   1860  HA  LEU C 145     -29.725  24.970  80.409  1.00  0.00      CHA1  
ATOM   1861  CB  LEU C 145     -29.143  26.864  81.206  1.00  0.00      CHA1 C
ATOM   1862  HB1 LEU C 145     -29.565  27.895  81.170  1.00  0.00      CHA1  
ATOM   1863  HB2 LEU C 145     -29.005  26.626  82.284  1.00  0.00      CHA1  
ATOM   1864  CG  LEU C 145     -27.816  26.802  80.421  1.00  0.00      CHA1 C
ATOM   1865  HG  LEU C 145     -28.380  25.857  80.229  1.00  0.00      CHA1  
ATOM   1866  CD1 LEU C 145     -27.754  27.475  79.043  1.00  0.00      CHA1 C
ATOM   1867 HD11 LEU C 145     -26.732  27.395  78.616  1.00  0.00      CHA1  
ATOM   1868 HD12 LEU C 145     -28.466  26.992  78.339  1.00  0.00      CHA1  
ATOM   1869 HD13 LEU C 145     -28.014  28.552  79.120  1.00  0.00      CHA1  
ATOM   1870  CD2 LEU C 145     -26.551  26.447  81.217  1.00  0.00      CHA1 C
ATOM   1871 HD21 LEU C 145     -25.667  26.415  80.543  1.00  0.00      CHA1  
ATOM   1872 HD22 LEU C 145     -26.343  27.193  82.010  1.00  0.00      CHA1  
ATOM   1873 HD23 LEU C 145     -26.659  25.450  81.695  1.00  0.00      CHA1  
ATOM   1874  C   LEU C 145     -31.261  25.674  81.638  1.00  0.00      CHA1 C
ATOM   1875  O   LEU C 145     -32.298  26.335  81.701  1.00  0.00      CHA1 O
ATOM   1876  N   HYP C 146     -30.971  24.687  82.432  1.00  0.00      CHA1 N
ATOM   1877  CD  HYP C 146     -29.744  23.952  82.379  1.00  0.00      CHA1 C
ATOM   1878  HD1 HYP C 146     -30.148  24.818  81.807  1.00  0.00      CHA1  
ATOM   1879  HD2 HYP C 146     -28.654  23.828  82.181  1.00  0.00      CHA1  
ATOM   1880  CA  HYP C 146     -31.851  24.085  83.365  1.00  0.00      CHA1 C
ATOM   1881  HA  HYP C 146     -32.848  24.318  83.011  1.00  0.00      CHA1  
ATOM   1882  CB  HYP C 146     -31.640  22.571  83.073  1.00  0.00      CHA1 C
ATOM   1883  HB1 HYP C 146     -32.430  22.114  82.663  1.00  0.00      CHA1  
ATOM   1884  HB2 HYP C 146     -31.307  22.041  83.853  1.00  0.00      CHA1  
ATOM   1885  CG  HYP C 146     -30.492  22.677  81.996  1.00  0.00      CHA1 C
ATOM   1886  HG  HYP C 146     -30.437  21.790  81.335  1.00  0.00      CHA1  
ATOM   1887  OE  HYP C 146     -31.050  22.787  80.685  1.00  0.00      CHA1 O
ATOM   1888  HE  HYP C 146     -30.734  22.017  80.131  1.00  0.00      CHA1  
ATOM   1889  C   HYP C 146     -31.763  24.402  84.824  1.00  0.00      CHA1 C
ATOM   1890  O   HYP C 146     -32.295  23.612  85.603  1.00  0.00      CHA1 O
ATOM   1891  N   GLY C 147     -31.138  25.508  85.258  1.00  0.00      CHA1 N
ATOM   1892  HN  GLY C 147     -30.941  26.357  84.770  1.00  0.00      CHA1  
ATOM   1893  CA  GLY C 147     -30.690  25.457  86.620  1.00  0.00      CHA1 C
ATOM   1894  HA1 GLY C 147     -29.703  25.898  86.645  1.00  0.00      CHA1  
ATOM   1895  HA2 GLY C 147     -30.721  24.421  86.930  1.00  0.00      CHA1  
ATOM   1896  C   GLY C 147     -31.573  26.242  87.543  1.00  0.00      CHA1 C
ATOM   1897  O   GLY C 147     -32.077  27.312  87.207  1.00  0.00      CHA1 O
ATOM   1898  N   GLU C 148     -31.765  25.677  88.758  1.00  0.00      CHA1 N
ATOM   1899  HN  GLU C 148     -31.425  24.762  88.955  1.00  0.00      CHA1  
ATOM   1900  CA  GLU C 148     -32.450  26.298  89.862  1.00  0.00      CHA1 C
ATOM   1901  HA  GLU C 148     -32.141  27.327  89.997  1.00  0.00      CHA1  
ATOM   1902  CB  GLU C 148     -33.983  26.252  89.772  1.00  0.00      CHA1 C
ATOM   1903  HB1 GLU C 148     -34.283  26.614  88.762  1.00  0.00      CHA1  
ATOM   1904  HB2 GLU C 148     -34.333  25.197  89.834  1.00  0.00      CHA1  
ATOM   1905  CG  GLU C 148     -34.614  27.119  90.861  1.00  0.00      CHA1 C
ATOM   1906  HG1 GLU C 148     -35.697  27.225  90.667  1.00  0.00      CHA1  
ATOM   1907  HG2 GLU C 148     -34.466  26.669  91.863  1.00  0.00      CHA1  
ATOM   1908  CD  GLU C 148     -33.962  28.492  90.755  1.00  0.00      CHA1 C
ATOM   1909  OE1 GLU C 148     -34.062  29.122  89.668  1.00  0.00      CHA1 O
ATOM   1910  OE2 GLU C 148     -33.336  28.923  91.760  1.00  0.00      CHA1 O
ATOM   1911  C   GLU C 148     -31.961  25.531  91.043  1.00  0.00      CHA1 C
ATOM   1912  O   GLU C 148     -31.476  24.410  90.892  1.00  0.00      CHA1 O
ATOM   1913  N   ARG C 149     -32.050  26.100  92.254  1.00  0.00      CHA1 N
ATOM   1914  HN  ARG C 149     -32.522  26.953  92.463  1.00  0.00      CHA1  
ATOM   1915  CA  ARG C 149     -31.415  25.432  93.349  1.00  0.00      CHA1 C
ATOM   1916  HA  ARG C 149     -30.995  24.494  93.005  1.00  0.00      CHA1  
ATOM   1917  CB  ARG C 149     -30.336  26.347  93.949  1.00  0.00      CHA1 C
ATOM   1918  HB1 ARG C 149     -30.877  27.174  94.467  1.00  0.00      CHA1  
ATOM   1919  HB2 ARG C 149     -29.782  25.799  94.743  1.00  0.00      CHA1  
ATOM   1920  CG  ARG C 149     -29.421  26.912  92.844  1.00  0.00      CHA1 C
ATOM   1921  HG1 ARG C 149     -30.059  27.374  92.059  1.00  0.00      CHA1  
ATOM   1922  HG2 ARG C 149     -28.816  27.747  93.267  1.00  0.00      CHA1  
ATOM   1923  CD  ARG C 149     -28.441  25.900  92.240  1.00  0.00      CHA1 C
ATOM   1924  HD1 ARG C 149     -27.724  25.565  93.025  1.00  0.00      CHA1  
ATOM   1925  HD2 ARG C 149     -28.972  25.007  91.836  1.00  0.00      CHA1  
ATOM   1926  NE  ARG C 149     -27.701  26.538  91.108  1.00  0.00      CHA1 N
ATOM   1927  HE  ARG C 149     -27.062  27.256  91.408  1.00  0.00      CHA1  
ATOM   1928  CZ  ARG C 149     -27.928  26.129  89.823  1.00  0.00      CHA1 C
ATOM   1929  NH1 ARG C 149     -28.873  25.178  89.568  1.00  0.00      CHA1 N
ATOM   1930 HH11 ARG C 149     -29.028  24.856  88.644  1.00  0.00      CHA1  
ATOM   1931 HH12 ARG C 149     -29.288  24.739  90.368  1.00  0.00      CHA1  
ATOM   1932  NH2 ARG C 149     -27.202  26.652  88.789  1.00  0.00      CHA1 N
ATOM   1933 HH21 ARG C 149     -27.431  26.415  87.856  1.00  0.00      CHA1  
ATOM   1934 HH22 ARG C 149     -26.604  27.414  89.001  1.00  0.00      CHA1  
ATOM   1935  C   ARG C 149     -32.463  25.084  94.379  1.00  0.00      CHA1 C
ATOM   1936  O   ARG C 149     -33.547  25.665  94.391  1.00  0.00      CHA1 O
ATOM   1937  N   GLY C 150     -32.169  24.092  95.254  1.00  0.00      CHA1 N
ATOM   1938  HN  GLY C 150     -31.271  23.654  95.274  1.00  0.00      CHA1  
ATOM   1939  CA  GLY C 150     -33.126  23.599  96.215  1.00  0.00      CHA1 C
ATOM   1940  HA1 GLY C 150     -32.836  22.589  96.471  1.00  0.00      CHA1  
ATOM   1941  HA2 GLY C 150     -34.109  23.680  95.771  1.00  0.00      CHA1  
ATOM   1942  C   GLY C 150     -33.118  24.429  97.491  1.00  0.00      CHA1 C
ATOM   1943  O   GLY C 150     -32.218  25.236  97.719  1.00  0.00      CHA1 O
ATOM   1944  N   ARG C 151     -34.163  24.236  98.346  1.00  0.00      CHA1 N
ATOM   1945  HN  ARG C 151     -34.818  23.514  98.135  1.00  0.00      CHA1  
ATOM   1946  CA  ARG C 151     -34.405  25.004  99.555  1.00  0.00      CHA1 C
ATOM   1947  HA  ARG C 151     -34.386  26.018  99.172  1.00  0.00      CHA1  
ATOM   1948  CB  ARG C 151     -35.854  25.424  99.909  1.00  0.00      CHA1 C
ATOM   1949  HB1 ARG C 151     -36.358  24.511 100.307  1.00  0.00      CHA1  
ATOM   1950  HB2 ARG C 151     -35.835  26.154 100.748  1.00  0.00      CHA1  
ATOM   1951  CG  ARG C 151     -36.678  25.959  98.732  1.00  0.00      CHA1 C
ATOM   1952  HG1 ARG C 151     -36.471  25.328  97.840  1.00  0.00      CHA1  
ATOM   1953  HG2 ARG C 151     -37.761  25.818  98.954  1.00  0.00      CHA1  
ATOM   1954  CD  ARG C 151     -36.475  27.442  98.415  1.00  0.00      CHA1 C
ATOM   1955  HD1 ARG C 151     -36.993  27.691  97.460  1.00  0.00      CHA1  
ATOM   1956  HD2 ARG C 151     -36.884  28.093  99.223  1.00  0.00      CHA1  
ATOM   1957  NE  ARG C 151     -35.018  27.721  98.298  1.00  0.00      CHA1 N
ATOM   1958  HE  ARG C 151     -34.473  27.292  99.028  1.00  0.00      CHA1  
ATOM   1959  CZ  ARG C 151     -34.553  28.492  97.272  1.00  0.00      CHA1 C
ATOM   1960  NH1 ARG C 151     -35.409  28.930  96.303  1.00  0.00      CHA1 N
ATOM   1961 HH11 ARG C 151     -35.076  29.468  95.542  1.00  0.00      CHA1  
ATOM   1962 HH12 ARG C 151     -36.342  28.565  96.336  1.00  0.00      CHA1  
ATOM   1963  NH2 ARG C 151     -33.233  28.830  97.224  1.00  0.00      CHA1 N
ATOM   1964 HH21 ARG C 151     -32.909  29.459  96.531  1.00  0.00      CHA1  
ATOM   1965 HH22 ARG C 151     -32.682  28.597  98.014  1.00  0.00      CHA1  
ATOM   1966  C   ARG C 151     -33.532  24.994 100.807  1.00  0.00      CHA1 C
ATOM   1967  O   ARG C 151     -32.918  26.016 101.113  1.00  0.00      CHA1 O
ATOM   1968  N   HYP C 152     -33.409  23.899 101.529  1.00  0.00      CHA1 N
ATOM   1969  CD  HYP C 152     -33.922  22.643 101.090  1.00  0.00      CHA1 C
ATOM   1970  HD1 HYP C 152     -34.654  22.461 101.910  1.00  0.00      CHA1  
ATOM   1971  HD2 HYP C 152     -34.339  22.304 100.114  1.00  0.00      CHA1  
ATOM   1972  CA  HYP C 152     -32.637  23.713 102.733  1.00  0.00      CHA1 C
ATOM   1973  HA  HYP C 152     -32.391  24.567 103.192  1.00  0.00      CHA1  
ATOM   1974  CB  HYP C 152     -31.570  22.845 102.132  1.00  0.00      CHA1 C
ATOM   1975  HB1 HYP C 152     -31.027  22.297 102.768  1.00  0.00      CHA1  
ATOM   1976  HB2 HYP C 152     -30.972  23.274 101.455  1.00  0.00      CHA1  
ATOM   1977  CG  HYP C 152     -32.599  21.901 101.387  1.00  0.00      CHA1 C
ATOM   1978  HG  HYP C 152     -32.182  20.900 101.162  1.00  0.00      CHA1  
ATOM   1979  OE  HYP C 152     -32.041  21.413 100.164  1.00  0.00      CHA1 O
ATOM   1980  HE  HYP C 152     -32.618  21.709  99.402  1.00  0.00      CHA1  
ATOM   1981  C   HYP C 152     -33.328  22.900 103.784  1.00  0.00      CHA1 C
ATOM   1982  O   HYP C 152     -34.548  22.750 103.753  1.00  0.00      CHA1 O
ATOM   1983  N   GLY C 153     -32.513  22.324 104.694  1.00  0.00      CHA1 N
ATOM   1984  HN  GLY C 153     -31.701  22.762 105.078  1.00  0.00      CHA1  
ATOM   1985  CA  GLY C 153     -32.788  20.998 105.172  1.00  0.00      CHA1 C
ATOM   1986  HA1 GLY C 153     -31.845  20.492 105.326  1.00  0.00      CHA1  
ATOM   1987  HA2 GLY C 153     -33.445  20.509 104.465  1.00  0.00      CHA1  
ATOM   1988  C   GLY C 153     -33.496  21.067 106.488  1.00  0.00      CHA1 C
ATOM   1989  O   GLY C 153     -33.976  22.120 106.905  1.00  0.00      CHA1 O
ATOM   1990  N   ALA C 154     -33.570  19.905 107.176  1.00  0.00      CHA1 N
ATOM   1991  HN  ALA C 154     -33.168  19.053 106.842  1.00  0.00      CHA1  
ATOM   1992  CA  ALA C 154     -34.236  19.816 108.444  1.00  0.00      CHA1 C
ATOM   1993  HA  ALA C 154     -35.194  20.323 108.425  1.00  0.00      CHA1  
ATOM   1994  CB  ALA C 154     -34.459  18.372 108.928  1.00  0.00      CHA1 C
ATOM   1995  HB1 ALA C 154     -35.110  17.833 108.206  1.00  0.00      CHA1  
ATOM   1996  HB2 ALA C 154     -33.496  17.821 108.997  1.00  0.00      CHA1  
ATOM   1997  HB3 ALA C 154     -34.954  18.346 109.923  1.00  0.00      CHA1  
ATOM   1998  C   ALA C 154     -33.406  20.513 109.495  1.00  0.00      CHA1 C
ATOM   1999  O   ALA C 154     -32.179  20.435 109.517  1.00  0.00      CHA1 O
ATOM   2000  N   PRO C 155     -34.107  21.206 110.362  1.00  0.00      CHA1 N
ATOM   2001  CD  PRO C 155     -35.451  20.771 110.712  1.00  0.00      CHA1 C
ATOM   2002  HD1 PRO C 155     -35.503  19.665 110.827  1.00  0.00      CHA1  
ATOM   2003  HD2 PRO C 155     -36.195  21.090 109.946  1.00  0.00      CHA1  
ATOM   2004  CA  PRO C 155     -33.543  22.028 111.414  1.00  0.00      CHA1 C
ATOM   2005  HA  PRO C 155     -32.917  22.779 110.946  1.00  0.00      CHA1  
ATOM   2006  CB  PRO C 155     -34.768  22.634 112.086  1.00  0.00      CHA1 C
ATOM   2007  HB1 PRO C 155     -35.205  23.487 111.521  1.00  0.00      CHA1  
ATOM   2008  HB2 PRO C 155     -34.590  22.931 113.144  1.00  0.00      CHA1  
ATOM   2009  CG  PRO C 155     -35.754  21.456 112.056  1.00  0.00      CHA1 C
ATOM   2010  HG1 PRO C 155     -36.800  21.813 112.133  1.00  0.00      CHA1  
ATOM   2011  HG2 PRO C 155     -35.579  20.732 112.885  1.00  0.00      CHA1  
ATOM   2012  C   PRO C 155     -32.745  21.314 112.484  1.00  0.00      CHA1 C
ATOM   2013  O   PRO C 155     -31.737  21.873 112.913  1.00  0.00      CHA1 O
ATOM   2014  N   GLY C 156     -33.155  20.113 112.951  1.00  0.00      CHA1 N
ATOM   2015  HN  GLY C 156     -33.930  19.605 112.577  1.00  0.00      CHA1  
ATOM   2016  CA  GLY C 156     -32.466  19.481 114.056  1.00  0.00      CHA1 C
ATOM   2017  HA1 GLY C 156     -31.583  20.058 114.294  1.00  0.00      CHA1  
ATOM   2018  HA2 GLY C 156     -32.267  18.448 113.805  1.00  0.00      CHA1  
ATOM   2019  C   GLY C 156     -33.374  19.500 115.259  1.00  0.00      CHA1 C
ATOM   2020  O   GLY C 156     -34.265  20.339 115.380  1.00  0.00      CHA1 O
ATOM   2021  N   PRO C 157     -33.158  18.551 116.142  1.00  0.00      CHA1 N
ATOM   2022  CD  PRO C 157     -32.463  17.328 115.767  1.00  0.00      CHA1 C
ATOM   2023  HD1 PRO C 157     -31.358  17.454 115.828  1.00  0.00      CHA1  
ATOM   2024  HD2 PRO C 157     -32.734  17.006 114.735  1.00  0.00      CHA1  
ATOM   2025  CA  PRO C 157     -33.933  18.384 117.354  1.00  0.00      CHA1 C
ATOM   2026  HA  PRO C 157     -34.928  18.101 117.030  1.00  0.00      CHA1  
ATOM   2027  CB  PRO C 157     -33.368  17.117 117.995  1.00  0.00      CHA1 C
ATOM   2028  HB1 PRO C 157     -34.133  16.550 118.572  1.00  0.00      CHA1  
ATOM   2029  HB2 PRO C 157     -32.481  17.319 118.637  1.00  0.00      CHA1  
ATOM   2030  CG  PRO C 157     -32.929  16.277 116.784  1.00  0.00      CHA1 C
ATOM   2031  HG1 PRO C 157     -33.767  15.656 116.410  1.00  0.00      CHA1  
ATOM   2032  HG2 PRO C 157     -32.080  15.597 117.024  1.00  0.00      CHA1  
ATOM   2033  C   PRO C 157     -34.039  19.489 118.333  1.00  0.00      CHA1 C
ATOM   2034  O   PRO C 157     -35.134  20.022 118.512  1.00  0.00      CHA1 O
ATOM   2035  N   ALA C 158     -32.929  19.860 118.971  1.00  0.00      CHA1 N
ATOM   2036  HN  ALA C 158     -32.009  19.508 118.803  1.00  0.00      CHA1  
ATOM   2037  CA  ALA C 158     -33.028  20.846 119.991  1.00  0.00      CHA1 C
ATOM   2038  HA  ALA C 158     -33.159  21.853 119.613  1.00  0.00      CHA1  
ATOM   2039  CB  ALA C 158     -34.082  20.524 121.066  1.00  0.00      CHA1 C
ATOM   2040  HB1 ALA C 158     -35.098  20.584 120.621  1.00  0.00      CHA1  
ATOM   2041  HB2 ALA C 158     -33.944  19.496 121.465  1.00  0.00      CHA1  
ATOM   2042  HB3 ALA C 158     -34.035  21.242 121.913  1.00  0.00      CHA1  
ATOM   2043  C   ALA C 158     -31.708  20.817 120.651  1.00  0.00      CHA1 C
ATOM   2044  O   ALA C 158     -30.930  19.883 120.462  1.00  0.00      CHA1 O
ATOM   2045  N   GLY C 159     -31.402  21.852 121.435  1.00  0.00      CHA1 N
ATOM   2046  HN  GLY C 159     -31.963  22.659 121.616  1.00  0.00      CHA1  
ATOM   2047  CA  GLY C 159     -30.145  21.819 122.092  1.00  0.00      CHA1 C
ATOM   2048  HA1 GLY C 159     -29.730  22.817 122.122  1.00  0.00      CHA1  
ATOM   2049  HA2 GLY C 159     -29.506  21.087 121.617  1.00  0.00      CHA1  
ATOM   2050  C   GLY C 159     -30.387  21.375 123.500  1.00  0.00      CHA1 C
ATOM   2051  O   GLY C 159     -31.413  20.775 123.814  1.00  0.00      CHA1 O
ATOM   2052  N   ALA C 160     -29.415  21.674 124.379  1.00  0.00      CHA1 N
ATOM   2053  HN  ALA C 160     -28.594  22.173 124.101  1.00  0.00      CHA1  
ATOM   2054  CA  ALA C 160     -29.474  21.309 125.763  1.00  0.00      CHA1 C
ATOM   2055  HA  ALA C 160     -29.954  20.338 125.818  1.00  0.00      CHA1  
ATOM   2056  CB  ALA C 160     -28.465  20.311 126.367  1.00  0.00      CHA1 C
ATOM   2057  HB1 ALA C 160     -28.028  19.687 125.558  1.00  0.00      CHA1  
ATOM   2058  HB2 ALA C 160     -27.632  20.844 126.875  1.00  0.00      CHA1  
ATOM   2059  HB3 ALA C 160     -28.950  19.632 127.100  1.00  0.00      CHA1  
ATOM   2060  C   ALA C 160     -30.228  22.209 126.702  1.00  0.00      CHA1 C
ATOM   2061  O   ALA C 160     -30.742  23.256 126.310  1.00  0.00      CHA1 O
ATOM   2062  N   ARG C 161     -30.314  21.783 127.982  1.00  0.00      CHA1 N
ATOM   2063  HN  ARG C 161     -29.828  20.956 128.253  1.00  0.00      CHA1  
ATOM   2064  CA  ARG C 161     -31.074  22.452 129.007  1.00  0.00      CHA1 C
ATOM   2065  HA  ARG C 161     -32.094  22.538 128.652  1.00  0.00      CHA1  
ATOM   2066  CB  ARG C 161     -31.009  21.670 130.327  1.00  0.00      CHA1 C
ATOM   2067  HB1 ARG C 161     -29.932  21.632 130.618  1.00  0.00      CHA1  
ATOM   2068  HB2 ARG C 161     -31.522  22.247 131.127  1.00  0.00      CHA1  
ATOM   2069  CG  ARG C 161     -31.557  20.245 130.188  1.00  0.00      CHA1 C
ATOM   2070  HG1 ARG C 161     -32.618  20.304 129.860  1.00  0.00      CHA1  
ATOM   2071  HG2 ARG C 161     -31.017  19.728 129.361  1.00  0.00      CHA1  
ATOM   2072  CD  ARG C 161     -31.387  19.418 131.464  1.00  0.00      CHA1 C
ATOM   2073  HD1 ARG C 161     -30.306  19.367 131.731  1.00  0.00      CHA1  
ATOM   2074  HD2 ARG C 161     -31.945  19.866 132.319  1.00  0.00      CHA1  
ATOM   2075  NE  ARG C 161     -31.929  18.050 131.224  1.00  0.00      CHA1 N
ATOM   2076  HE  ARG C 161     -31.919  17.785 130.253  1.00  0.00      CHA1  
ATOM   2077  CZ  ARG C 161     -32.371  17.309 132.283  1.00  0.00      CHA1 C
ATOM   2078  NH1 ARG C 161     -32.391  17.862 133.530  1.00  0.00      CHA1 N
ATOM   2079 HH11 ARG C 161     -32.684  17.331 134.313  1.00  0.00      CHA1  
ATOM   2080 HH12 ARG C 161     -31.970  18.767 133.621  1.00  0.00      CHA1  
ATOM   2081  NH2 ARG C 161     -32.787  16.022 132.099  1.00  0.00      CHA1 N
ATOM   2082 HH21 ARG C 161     -33.187  15.520 132.853  1.00  0.00      CHA1  
ATOM   2083 HH22 ARG C 161     -32.866  15.706 131.163  1.00  0.00      CHA1  
ATOM   2084  C   ARG C 161     -30.595  23.849 129.279  1.00  0.00      CHA1 C
ATOM   2085  O   ARG C 161     -31.367  24.800 129.167  1.00  0.00      CHA1 O
ATOM   2086  N   GLY C 162     -29.298  24.026 129.590  1.00  0.00      CHA1 N
ATOM   2087  HN  GLY C 162     -28.613  23.299 129.564  1.00  0.00      CHA1  
ATOM   2088  CA  GLY C 162     -28.816  25.322 129.991  1.00  0.00      CHA1 C
ATOM   2089  HA1 GLY C 162     -29.519  25.800 130.659  1.00  0.00      CHA1  
ATOM   2090  HA2 GLY C 162     -28.548  25.917 129.128  1.00  0.00      CHA1  
ATOM   2091  C   GLY C 162     -27.568  25.038 130.760  1.00  0.00      CHA1 C
ATOM   2092  O   GLY C 162     -26.769  24.196 130.353  1.00  0.00      CHA1 O
ATOM   2093  N   ASN C 163     -27.352  25.732 131.895  1.00  0.00      CHA1 N
ATOM   2094  HN  ASN C 163     -27.931  26.443 132.292  1.00  0.00      CHA1  
ATOM   2095  CA  ASN C 163     -26.167  25.444 132.645  1.00  0.00      CHA1 C
ATOM   2096  HA  ASN C 163     -25.758  24.513 132.266  1.00  0.00      CHA1  
ATOM   2097  CB  ASN C 163     -25.114  26.564 132.611  1.00  0.00      CHA1 C
ATOM   2098  HB1 ASN C 163     -25.073  26.961 131.573  1.00  0.00      CHA1  
ATOM   2099  HB2 ASN C 163     -25.418  27.399 133.275  1.00  0.00      CHA1  
ATOM   2100  CG  ASN C 163     -23.773  25.954 133.000  1.00  0.00      CHA1 C
ATOM   2101  OD1 ASN C 163     -22.843  26.660 133.388  1.00  0.00      CHA1 O
ATOM   2102  ND2 ASN C 163     -23.657  24.604 132.863  1.00  0.00      CHA1 N
ATOM   2103 HD21 ASN C 163     -22.789  24.190 133.124  1.00  0.00      CHA1  
ATOM   2104 HD22 ASN C 163     -24.431  24.067 132.542  1.00  0.00      CHA1  
ATOM   2105  C   ASN C 163     -26.582  25.212 134.064  1.00  0.00      CHA1 C
ATOM   2106  O   ASN C 163     -27.763  25.298 134.396  1.00  0.00      CHA1 O
ATOM   2107  N   ASP C 164     -25.612  24.874 134.939  1.00  0.00      CHA1 N
ATOM   2108  HN  ASP C 164     -24.641  24.798 134.730  1.00  0.00      CHA1  
ATOM   2109  CA  ASP C 164     -25.913  24.581 136.311  1.00  0.00      CHA1 C
ATOM   2110  HA  ASP C 164     -26.865  24.063 136.342  1.00  0.00      CHA1  
ATOM   2111  CB  ASP C 164     -24.795  23.751 136.980  1.00  0.00      CHA1 C
ATOM   2112  HB1 ASP C 164     -24.644  22.814 136.408  1.00  0.00      CHA1  
ATOM   2113  HB2 ASP C 164     -23.841  24.314 136.985  1.00  0.00      CHA1  
ATOM   2114  CG  ASP C 164     -25.178  23.384 138.409  1.00  0.00      CHA1 C
ATOM   2115  OD1 ASP C 164     -25.703  22.255 138.599  1.00  0.00      CHA1 O
ATOM   2116  OD2 ASP C 164     -24.923  24.204 139.332  1.00  0.00      CHA1 O
ATOM   2117  C   ASP C 164     -26.098  25.874 137.055  1.00  0.00      CHA1 C
ATOM   2118  O   ASP C 164     -25.774  26.949 136.549  1.00  0.00      CHA1 O
ATOM   2119  N   GLY C 165     -26.657  25.786 138.283  1.00  0.00      CHA1 N
ATOM   2120  HN  GLY C 165     -26.898  24.907 138.692  1.00  0.00      CHA1  
ATOM   2121  CA  GLY C 165     -26.944  26.944 139.085  1.00  0.00      CHA1 C
ATOM   2122  HA1 GLY C 165     -27.728  26.678 139.781  1.00  0.00      CHA1  
ATOM   2123  HA2 GLY C 165     -27.198  27.758 138.420  1.00  0.00      CHA1  
ATOM   2124  C   GLY C 165     -25.742  27.352 139.875  1.00  0.00      CHA1 C
ATOM   2125  O   GLY C 165     -24.712  26.679 139.875  1.00  0.00      CHA1 O
ATOM   2126  N   ALA C 166     -25.869  28.506 140.564  1.00  0.00      CHA1 N
ATOM   2127  HN  ALA C 166     -26.703  29.054 140.514  1.00  0.00      CHA1  
ATOM   2128  CA  ALA C 166     -24.835  29.033 141.411  1.00  0.00      CHA1 C
ATOM   2129  HA  ALA C 166     -23.851  28.666 141.142  1.00  0.00      CHA1  
ATOM   2130  CB  ALA C 166     -24.786  30.569 141.440  1.00  0.00      CHA1 C
ATOM   2131  HB1 ALA C 166     -24.535  30.953 140.428  1.00  0.00      CHA1  
ATOM   2132  HB2 ALA C 166     -25.771  30.995 141.733  1.00  0.00      CHA1  
ATOM   2133  HB3 ALA C 166     -24.015  30.941 142.149  1.00  0.00      CHA1  
ATOM   2134  C   ALA C 166     -25.108  28.534 142.799  1.00  0.00      CHA1 C
ATOM   2135  O   ALA C 166     -26.115  27.870 143.040  1.00  0.00      CHA1 O
ATOM   2136  N   THR C 167     -24.204  28.841 143.751  1.00  0.00      CHA1 N
ATOM   2137  HN  THR C 167     -23.417  29.443 143.617  1.00  0.00      CHA1  
ATOM   2138  CA  THR C 167     -24.315  28.301 145.077  1.00  0.00      CHA1 C
ATOM   2139  HA  THR C 167     -24.226  27.236 144.907  1.00  0.00      CHA1  
ATOM   2140  CB  THR C 167     -23.052  28.031 145.850  1.00  0.00      CHA1 C
ATOM   2141  HB  THR C 167     -22.357  27.519 145.140  1.00  0.00      CHA1  
ATOM   2142  OG1 THR C 167     -23.290  27.137 146.926  1.00  0.00      CHA1 O
ATOM   2143  HG1 THR C 167     -22.439  27.033 147.366  1.00  0.00      CHA1  
ATOM   2144  CG2 THR C 167     -22.532  29.374 146.389  1.00  0.00      CHA1 C
ATOM   2145 HG21 THR C 167     -21.540  29.249 146.872  1.00  0.00      CHA1  
ATOM   2146 HG22 THR C 167     -22.419  30.106 145.561  1.00  0.00      CHA1  
ATOM   2147 HG23 THR C 167     -23.232  29.802 147.139  1.00  0.00      CHA1  
ATOM   2148  C   THR C 167     -25.592  28.507 145.829  1.00  0.00      CHA1 C
ATOM   2149  O   THR C 167     -26.302  27.541 146.102  1.00  0.00      CHA1 O
ATOM   2150  N   GLY C 168     -25.977  29.765 146.129  1.00  0.00      CHA1 N
ATOM   2151  HN  GLY C 168     -25.498  30.606 145.880  1.00  0.00      CHA1  
ATOM   2152  CA  GLY C 168     -27.191  29.940 146.879  1.00  0.00      CHA1 C
ATOM   2153  HA1 GLY C 168     -27.420  29.015 147.391  1.00  0.00      CHA1  
ATOM   2154  HA2 GLY C 168     -27.971  30.284 146.213  1.00  0.00      CHA1  
ATOM   2155  C   GLY C 168     -26.967  31.000 147.914  1.00  0.00      CHA1 C
ATOM   2156  O   GLY C 168     -26.161  31.912 147.734  1.00  0.00      CHA1 O
ATOM   2157  N   ALA C 169     -27.712  30.892 149.034  1.00  0.00      CHA1 N
ATOM   2158  HN  ALA C 169     -28.363  30.146 149.169  1.00  0.00      CHA1  
ATOM   2159  CA  ALA C 169     -27.626  31.836 150.109  1.00  0.00      CHA1 C
ATOM   2160  HA  ALA C 169     -26.668  32.340 150.050  1.00  0.00      CHA1  
ATOM   2161  CB  ALA C 169     -27.918  33.339 149.931  1.00  0.00      CHA1 C
ATOM   2162  HB1 ALA C 169     -27.765  33.625 148.869  1.00  0.00      CHA1  
ATOM   2163  HB2 ALA C 169     -28.970  33.576 150.201  1.00  0.00      CHA1  
ATOM   2164  HB3 ALA C 169     -27.243  33.964 150.555  1.00  0.00      CHA1  
ATOM   2165  C   ALA C 169     -27.712  31.254 151.483  1.00  0.00      CHA1 C
ATOM   2166  O   ALA C 169     -27.942  30.059 151.646  1.00  0.00      CHA1 O
ATOM   2167  N   ALA C 170     -27.491  32.083 152.518  1.00  0.00      CHA1 N
ATOM   2168  HN  ALA C 170     -27.306  33.058 152.401  1.00  0.00      CHA1  
ATOM   2169  CA  ALA C 170     -27.506  31.616 153.879  1.00  0.00      CHA1 C
ATOM   2170  HA  ALA C 170     -27.176  30.585 153.933  1.00  0.00      CHA1  
ATOM   2171  CB  ALA C 170     -26.646  32.489 154.809  1.00  0.00      CHA1 C
ATOM   2172  HB1 ALA C 170     -25.588  32.465 154.470  1.00  0.00      CHA1  
ATOM   2173  HB2 ALA C 170     -26.987  33.547 154.792  1.00  0.00      CHA1  
ATOM   2174  HB3 ALA C 170     -26.678  32.124 155.858  1.00  0.00      CHA1  
ATOM   2175  C   ALA C 170     -28.903  31.646 154.444  1.00  0.00      CHA1 C
ATOM   2176  O   ALA C 170     -29.831  32.166 153.824  1.00  0.00      CHA1 O
ATOM   2177  N   GLY C 171     -29.066  31.063 155.659  1.00  0.00      CHA1 N
ATOM   2178  HN  GLY C 171     -28.294  30.650 156.140  1.00  0.00      CHA1  
ATOM   2179  CA  GLY C 171     -30.334  30.992 156.340  1.00  0.00      CHA1 C
ATOM   2180  HA1 GLY C 171     -30.606  29.952 156.460  1.00  0.00      CHA1  
ATOM   2181  HA2 GLY C 171     -31.060  31.581 155.795  1.00  0.00      CHA1  
ATOM   2182  C   GLY C 171     -30.183  31.591 157.701  1.00  0.00      CHA1 C
ATOM   2183  O   GLY C 171     -29.294  32.406 157.922  1.00  0.00      CHA1 O
ATOM   2184  N   PRO C 172     -31.084  31.276 158.599  1.00  0.00      CHA1 N
ATOM   2185  CD  PRO C 172     -32.446  30.923 158.247  1.00  0.00      CHA1 C
ATOM   2186  HD1 PRO C 172     -32.493  30.034 157.578  1.00  0.00      CHA1  
ATOM   2187  HD2 PRO C 172     -32.991  31.767 157.765  1.00  0.00      CHA1  
ATOM   2188  CA  PRO C 172     -30.997  31.799 159.936  1.00  0.00      CHA1 C
ATOM   2189  HA  PRO C 172     -30.791  32.863 159.921  1.00  0.00      CHA1  
ATOM   2190  CB  PRO C 172     -32.382  31.578 160.557  1.00  0.00      CHA1 C
ATOM   2191  HB1 PRO C 172     -32.973  32.520 160.604  1.00  0.00      CHA1  
ATOM   2192  HB2 PRO C 172     -32.317  31.120 161.569  1.00  0.00      CHA1  
ATOM   2193  CG  PRO C 172     -33.083  30.593 159.605  1.00  0.00      CHA1 C
ATOM   2194  HG1 PRO C 172     -34.181  30.738 159.614  1.00  0.00      CHA1  
ATOM   2195  HG2 PRO C 172     -32.877  29.527 159.857  1.00  0.00      CHA1  
ATOM   2196  C   PRO C 172     -29.929  31.107 160.712  1.00  0.00      CHA1 C
ATOM   2197  O   PRO C 172     -29.923  29.880 160.780  1.00  0.00      CHA1 O
ATOM   2198  N   HYP C 173     -29.034  31.877 161.258  1.00  0.00      CHA1 N
ATOM   2199  CD  HYP C 173     -28.746  33.219 160.832  1.00  0.00      CHA1 C
ATOM   2200  HD1 HYP C 173     -29.433  32.441 160.428  1.00  0.00      CHA1  
ATOM   2201  HD2 HYP C 173     -29.020  34.224 160.436  1.00  0.00      CHA1  
ATOM   2202  CA  HYP C 173     -28.056  31.498 162.203  1.00  0.00      CHA1 C
ATOM   2203  HA  HYP C 173     -28.298  31.894 163.089  1.00  0.00      CHA1  
ATOM   2204  CB  HYP C 173     -26.726  32.078 161.682  1.00  0.00      CHA1 C
ATOM   2205  HB1 HYP C 173     -26.072  31.398 161.350  1.00  0.00      CHA1  
ATOM   2206  HB2 HYP C 173     -26.271  32.712 162.307  1.00  0.00      CHA1  
ATOM   2207  CG  HYP C 173     -27.292  32.884 160.458  1.00  0.00      CHA1 C
ATOM   2208  HG  HYP C 173     -26.532  33.068 159.673  1.00  0.00      CHA1  
ATOM   2209  OE  HYP C 173     -27.198  32.082 159.283  1.00  0.00      CHA1 O
ATOM   2210  HE  HYP C 173     -26.621  32.551 158.614  1.00  0.00      CHA1  
ATOM   2211  C   HYP C 173     -28.055  30.117 162.777  1.00  0.00      CHA1 C
ATOM   2212  O   HYP C 173     -27.609  29.199 162.103  1.00  0.00      CHA1 O
ATOM   2213  N   GLY C 174     -28.518  29.944 164.040  1.00  0.00      CHA1 N
ATOM   2214  HN  GLY C 174     -29.071  30.608 164.542  1.00  0.00      CHA1  
ATOM   2215  CA  GLY C 174     -28.212  28.726 164.747  1.00  0.00      CHA1 C
ATOM   2216  HA1 GLY C 174     -27.162  28.742 165.005  1.00  0.00      CHA1  
ATOM   2217  HA2 GLY C 174     -28.504  27.890 164.126  1.00  0.00      CHA1  
ATOM   2218  C   GLY C 174     -29.005  28.654 166.026  1.00  0.00      CHA1 C
ATOM   2219  O   GLY C 174     -29.803  29.523 166.370  1.00  0.00      CHA1 O
ATOM   2220  N   PRO C 175     -28.757  27.561 166.702  1.00  0.00      CHA1 N
ATOM   2221  CD  PRO C 175     -28.443  26.361 165.941  1.00  0.00      CHA1 C
ATOM   2222  HD1 PRO C 175     -27.342  26.215 165.855  1.00  0.00      CHA1  
ATOM   2223  HD2 PRO C 175     -28.883  26.405 164.918  1.00  0.00      CHA1  
ATOM   2224  CA  PRO C 175     -29.383  27.243 167.973  1.00  0.00      CHA1 C
ATOM   2225  HA  PRO C 175     -30.454  27.403 167.927  1.00  0.00      CHA1  
ATOM   2226  CB  PRO C 175     -29.116  25.749 168.167  1.00  0.00      CHA1 C
ATOM   2227  HB1 PRO C 175     -29.935  25.237 168.720  1.00  0.00      CHA1  
ATOM   2228  HB2 PRO C 175     -28.140  25.550 168.665  1.00  0.00      CHA1  
ATOM   2229  CG  PRO C 175     -29.065  25.205 166.729  1.00  0.00      CHA1 C
ATOM   2230  HG1 PRO C 175     -30.077  24.933 166.370  1.00  0.00      CHA1  
ATOM   2231  HG2 PRO C 175     -28.415  24.305 166.634  1.00  0.00      CHA1  
ATOM   2232  C   PRO C 175     -28.810  28.079 169.073  1.00  0.00      CHA1 C
ATOM   2233  O   PRO C 175     -27.879  28.849 168.841  1.00  0.00      CHA1 O
ATOM   2234  N   THR C 176     -29.392  27.930 170.277  1.00  0.00      CHA1 N
ATOM   2235  HN  THR C 176     -30.109  27.246 170.409  1.00  0.00      CHA1  
ATOM   2236  CA  THR C 176     -29.076  28.689 171.454  1.00  0.00      CHA1 C
ATOM   2237  HA  THR C 176     -28.298  29.387 171.174  1.00  0.00      CHA1  
ATOM   2238  CB  THR C 176     -30.353  29.211 172.064  1.00  0.00      CHA1 C
ATOM   2239  HB  THR C 176     -31.035  28.331 172.157  1.00  0.00      CHA1  
ATOM   2240  OG1 THR C 176     -30.979  30.147 171.198  1.00  0.00      CHA1 O
ATOM   2241  HG1 THR C 176     -31.772  30.436 171.663  1.00  0.00      CHA1  
ATOM   2242  CG2 THR C 176     -30.102  29.818 173.448  1.00  0.00      CHA1 C
ATOM   2243 HG21 THR C 176     -31.059  30.096 173.937  1.00  0.00      CHA1  
ATOM   2244 HG22 THR C 176     -29.583  29.086 174.104  1.00  0.00      CHA1  
ATOM   2245 HG23 THR C 176     -29.471  30.730 173.377  1.00  0.00      CHA1  
ATOM   2246  C   THR C 176     -28.479  27.774 172.490  1.00  0.00      CHA1 C
ATOM   2247  O   THR C 176     -28.737  26.572 172.491  1.00  0.00      CHA1 O
ATOM   2248  N   GLY C 177     -27.650  28.342 173.396  1.00  0.00      CHA1 N
ATOM   2249  HN  GLY C 177     -27.424  29.315 173.375  1.00  0.00      CHA1  
ATOM   2250  CA  GLY C 177     -27.035  27.582 174.456  1.00  0.00      CHA1 C
ATOM   2251  HA1 GLY C 177     -26.150  28.108 174.789  1.00  0.00      CHA1  
ATOM   2252  HA2 GLY C 177     -26.848  26.577 174.102  1.00  0.00      CHA1  
ATOM   2253  C   GLY C 177     -27.985  27.495 175.612  1.00  0.00      CHA1 C
ATOM   2254  O   GLY C 177     -28.972  28.224 175.700  1.00  0.00      CHA1 O
ATOM   2255  N   PRO C 178     -27.680  26.577 176.493  1.00  0.00      CHA1 N
ATOM   2256  CD  PRO C 178     -27.074  25.334 176.044  1.00  0.00      CHA1 C
ATOM   2257  HD1 PRO C 178     -26.049  25.494 175.640  1.00  0.00      CHA1  
ATOM   2258  HD2 PRO C 178     -27.693  24.826 175.269  1.00  0.00      CHA1  
ATOM   2259  CA  PRO C 178     -28.492  26.364 177.669  1.00  0.00      CHA1 C
ATOM   2260  HA  PRO C 178     -29.548  26.458 177.443  1.00  0.00      CHA1  
ATOM   2261  CB  PRO C 178     -28.264  24.906 178.078  1.00  0.00      CHA1 C
ATOM   2262  HB1 PRO C 178     -29.115  24.253 177.780  1.00  0.00      CHA1  
ATOM   2263  HB2 PRO C 178     -28.074  24.806 179.170  1.00  0.00      CHA1  
ATOM   2264  CG  PRO C 178     -27.010  24.473 177.312  1.00  0.00      CHA1 C
ATOM   2265  HG1 PRO C 178     -27.025  23.386 177.097  1.00  0.00      CHA1  
ATOM   2266  HG2 PRO C 178     -26.068  24.700 177.862  1.00  0.00      CHA1  
ATOM   2267  C   PRO C 178     -28.126  27.361 178.729  1.00  0.00      CHA1 C
ATOM   2268  O   PRO C 178     -27.310  28.246 178.484  1.00  0.00      CHA1 O
ATOM   2269  N   ALA C 179     -28.762  27.237 179.911  1.00  0.00      CHA1 N
ATOM   2270  HN  ALA C 179     -29.376  26.465 180.072  1.00  0.00      CHA1  
ATOM   2271  CA  ALA C 179     -28.628  28.158 181.008  1.00  0.00      CHA1 C
ATOM   2272  HA  ALA C 179     -28.658  29.177 180.640  1.00  0.00      CHA1  
ATOM   2273  CB  ALA C 179     -29.765  27.980 182.031  1.00  0.00      CHA1 C
ATOM   2274  HB1 ALA C 179     -30.744  28.136 181.531  1.00  0.00      CHA1  
ATOM   2275  HB2 ALA C 179     -29.760  26.954 182.460  1.00  0.00      CHA1  
ATOM   2276  HB3 ALA C 179     -29.685  28.712 182.864  1.00  0.00      CHA1  
ATOM   2277  C   ALA C 179     -27.319  28.007 181.734  1.00  0.00      CHA1 C
ATOM   2278  O   ALA C 179     -26.525  27.111 181.451  1.00  0.00      CHA1 O
ATOM   2279  N   GLY C 180     -27.077  28.943 182.690  1.00  0.00      CHA1 N
ATOM   2280  HN  GLY C 180     -27.791  29.598 182.932  1.00  0.00      CHA1  
ATOM   2281  CA  GLY C 180     -25.835  29.079 183.412  1.00  0.00      CHA1 C
ATOM   2282  HA1 GLY C 180     -25.806  30.096 183.778  1.00  0.00      CHA1  
ATOM   2283  HA2 GLY C 180     -25.045  28.835 182.715  1.00  0.00      CHA1  
ATOM   2284  C   GLY C 180     -25.712  28.153 184.597  1.00  0.00      CHA1 C
ATOM   2285  O   GLY C 180     -26.644  27.502 185.070  1.00  0.00      CHA1 O
ATOM   2286  N   PRO C 181     -24.463  28.133 185.018  1.00  0.00      CHA1 N
ATOM   2287  CD  PRO C 181     -23.440  28.202 183.984  1.00  0.00      CHA1 C
ATOM   2288  HD1 PRO C 181     -22.898  29.174 184.020  1.00  0.00      CHA1  
ATOM   2289  HD2 PRO C 181     -23.884  28.073 182.970  1.00  0.00      CHA1  
ATOM   2290  CA  PRO C 181     -23.967  27.357 186.135  1.00  0.00      CHA1 C
ATOM   2291  HA  PRO C 181     -24.058  26.364 185.710  1.00  0.00      CHA1  
ATOM   2292  CB  PRO C 181     -22.548  26.893 185.810  1.00  0.00      CHA1 C
ATOM   2293  HB1 PRO C 181     -22.373  25.827 186.077  1.00  0.00      CHA1  
ATOM   2294  HB2 PRO C 181     -21.769  27.534 186.280  1.00  0.00      CHA1  
ATOM   2295  CG  PRO C 181     -22.469  27.046 184.284  1.00  0.00      CHA1 C
ATOM   2296  HG1 PRO C 181     -22.752  26.102 183.779  1.00  0.00      CHA1  
ATOM   2297  HG2 PRO C 181     -21.448  27.326 183.938  1.00  0.00      CHA1  
ATOM   2298  C   PRO C 181     -24.372  27.311 187.581  1.00  0.00      CHA1 C
ATOM   2299  O   PRO C 181     -24.746  26.232 188.036  1.00  0.00      CHA1 O
ATOM   2300  N   HYP C 182     -24.343  28.401 188.305  1.00  0.00      CHA1 N
ATOM   2301  CD  HYP C 182     -24.199  29.718 187.745  1.00  0.00      CHA1 C
ATOM   2302  HD1 HYP C 182     -23.219  29.810 188.267  1.00  0.00      CHA1  
ATOM   2303  HD2 HYP C 182     -24.165  30.236 186.759  1.00  0.00      CHA1  
ATOM   2304  CA  HYP C 182     -24.674  28.463 189.692  1.00  0.00      CHA1 C
ATOM   2305  HA  HYP C 182     -24.688  27.596 190.190  1.00  0.00      CHA1  
ATOM   2306  CB  HYP C 182     -25.986  29.173 189.492  1.00  0.00      CHA1 C
ATOM   2307  HB1 HYP C 182     -26.412  29.577 190.302  1.00  0.00      CHA1  
ATOM   2308  HB2 HYP C 182     -26.677  28.704 188.941  1.00  0.00      CHA1  
ATOM   2309  CG  HYP C 182     -25.332  30.323 188.627  1.00  0.00      CHA1 C
ATOM   2310  HG  HYP C 182     -24.949  30.979 189.277  1.00  0.00      CHA1  
ATOM   2311  OE  HYP C 182     -26.240  31.129 187.873  1.00  0.00      CHA1 O
ATOM   2312  HE  HYP C 182     -26.015  31.051 186.902  1.00  0.00      CHA1  
ATOM   2313  C   HYP C 182     -23.692  29.194 190.560  1.00  0.00      CHA1 C
ATOM   2314  O   HYP C 182     -23.925  29.260 191.765  1.00  0.00      CHA1 O
ATOM   2315  N   GLY C 183     -22.597  29.741 190.002  1.00  0.00      CHA1 N
ATOM   2316  HN  GLY C 183     -22.066  29.386 189.234  1.00  0.00      CHA1  
ATOM   2317  CA  GLY C 183     -22.129  30.969 190.562  1.00  0.00      CHA1 C
ATOM   2318  HA1 GLY C 183     -22.946  31.381 191.139  1.00  0.00      CHA1  
ATOM   2319  HA2 GLY C 183     -21.809  31.592 189.738  1.00  0.00      CHA1  
ATOM   2320  C   GLY C 183     -20.962  30.782 191.479  1.00  0.00      CHA1 C
ATOM   2321  O   GLY C 183     -20.535  29.668 191.781  1.00  0.00      CHA1 O
ATOM   2322  N   PHE C 184     -20.429  31.940 191.932  1.00  0.00      CHA1 N
ATOM   2323  HN  PHE C 184     -20.795  32.817 191.626  1.00  0.00      CHA1  
ATOM   2324  CA  PHE C 184     -19.334  32.042 192.855  1.00  0.00      CHA1 C
ATOM   2325  HA  PHE C 184     -18.700  31.175 192.711  1.00  0.00      CHA1  
ATOM   2326  CB  PHE C 184     -18.520  33.345 192.737  1.00  0.00      CHA1 C
ATOM   2327  HB1 PHE C 184     -19.199  34.172 192.436  1.00  0.00      CHA1  
ATOM   2328  HB2 PHE C 184     -18.073  33.628 193.714  1.00  0.00      CHA1  
ATOM   2329  CG  PHE C 184     -17.498  33.142 191.675  1.00  0.00      CHA1 C
ATOM   2330  CD1 PHE C 184     -16.296  32.580 192.039  1.00  0.00      CHA1 C
ATOM   2331  HD1 PHE C 184     -16.122  32.310 193.072  1.00  0.00      CHA1  
ATOM   2332  CE1 PHE C 184     -15.309  32.361 191.112  1.00  0.00      CHA1 C
ATOM   2333  HE1 PHE C 184     -14.372  31.915 191.415  1.00  0.00      CHA1  
ATOM   2334  CZ  PHE C 184     -15.520  32.705 189.799  1.00  0.00      CHA1 C
ATOM   2335  HZ  PHE C 184     -14.751  32.532 189.060  1.00  0.00      CHA1  
ATOM   2336  CD2 PHE C 184     -17.707  33.480 190.359  1.00  0.00      CHA1 C
ATOM   2337  HD2 PHE C 184     -18.640  33.937 190.060  1.00  0.00      CHA1  
ATOM   2338  CE2 PHE C 184     -16.720  33.263 189.424  1.00  0.00      CHA1 C
ATOM   2339  HE2 PHE C 184     -16.888  33.533 188.391  1.00  0.00      CHA1  
ATOM   2340  C   PHE C 184     -19.891  31.952 194.234  1.00  0.00      CHA1 C
ATOM   2341  O   PHE C 184     -21.102  31.819 194.398  1.00  0.00      CHA1 O
ATOM   2342  N   HYP C 185     -19.063  31.989 195.250  1.00  0.00      CHA1 N
ATOM   2343  CD  HYP C 185     -17.628  32.070 195.227  1.00  0.00      CHA1 C
ATOM   2344  HD1 HYP C 185     -17.565  33.061 195.109  1.00  0.00      CHA1  
ATOM   2345  HD2 HYP C 185     -16.652  32.336 194.759  1.00  0.00      CHA1  
ATOM   2346  CA  HYP C 185     -19.496  31.817 196.579  1.00  0.00      CHA1 C
ATOM   2347  HA  HYP C 185     -20.343  31.141 196.574  1.00  0.00      CHA1  
ATOM   2348  CB  HYP C 185     -18.432  30.904 197.229  1.00  0.00      CHA1 C
ATOM   2349  HB1 HYP C 185     -18.761  30.004 197.516  1.00  0.00      CHA1  
ATOM   2350  HB2 HYP C 185     -17.904  31.325 197.967  1.00  0.00      CHA1  
ATOM   2351  CG  HYP C 185     -17.507  30.733 195.972  1.00  0.00      CHA1 C
ATOM   2352  HG  HYP C 185     -17.786  29.974 195.384  1.00  0.00      CHA1  
ATOM   2353  OE  HYP C 185     -16.170  30.373 196.328  1.00  0.00      CHA1 O
ATOM   2354  HE  HYP C 185     -15.543  31.077 195.993  1.00  0.00      CHA1  
ATOM   2355  C   HYP C 185     -19.869  33.061 197.310  1.00  0.00      CHA1 C
ATOM   2356  O   HYP C 185     -19.489  34.155 196.898  1.00  0.00      CHA1 O
ATOM   2357  N   GLY C 186     -20.655  32.886 198.393  1.00  0.00      CHA1 N
ATOM   2358  HN  GLY C 186     -20.682  32.039 198.922  1.00  0.00      CHA1  
ATOM   2359  CA  GLY C 186     -21.514  33.930 198.855  1.00  0.00      CHA1 C
ATOM   2360  HA1 GLY C 186     -22.462  33.485 199.125  1.00  0.00      CHA1  
ATOM   2361  HA2 GLY C 186     -21.580  34.681 198.079  1.00  0.00      CHA1  
ATOM   2362  C   GLY C 186     -20.943  34.578 200.075  1.00  0.00      CHA1 C
ATOM   2363  O   GLY C 186     -19.732  34.675 200.268  1.00  0.00      CHA1 O
ATOM   2364  N   ALA C 187     -21.879  35.054 200.917  1.00  0.00      CHA1 N
ATOM   2365  HN  ALA C 187     -22.838  34.920 200.669  1.00  0.00      CHA1  
ATOM   2366  CA  ALA C 187     -21.655  35.740 202.146  1.00  0.00      CHA1 C
ATOM   2367  HA  ALA C 187     -20.768  36.353 202.033  1.00  0.00      CHA1  
ATOM   2368  CB  ALA C 187     -22.087  37.209 202.355  1.00  0.00      CHA1 C
ATOM   2369  HB1 ALA C 187     -22.167  37.718 201.371  1.00  0.00      CHA1  
ATOM   2370  HB2 ALA C 187     -23.080  37.266 202.851  1.00  0.00      CHA1  
ATOM   2371  HB3 ALA C 187     -21.351  37.768 202.972  1.00  0.00      CHA1  
ATOM   2372  C   ALA C 187     -21.427  34.891 203.341  1.00  0.00      CHA1 C
ATOM   2373  O   ALA C 187     -21.290  33.673 203.237  1.00  0.00      CHA1 O
ATOM   2374  N   VAL C 188     -21.361  35.531 204.521  1.00  0.00      CHA1 N
ATOM   2375  HN  VAL C 188     -21.491  36.508 204.666  1.00  0.00      CHA1  
ATOM   2376  CA  VAL C 188     -21.082  34.789 205.711  1.00  0.00      CHA1 C
ATOM   2377  HA  VAL C 188     -21.222  33.734 205.510  1.00  0.00      CHA1  
ATOM   2378  CB  VAL C 188     -19.697  35.097 206.201  1.00  0.00      CHA1 C
ATOM   2379  HB  VAL C 188     -19.091  35.419 205.319  1.00  0.00      CHA1  
ATOM   2380  CG1 VAL C 188     -19.585  36.219 207.242  1.00  0.00      CHA1 C
ATOM   2381 HG11 VAL C 188     -18.529  36.340 207.566  1.00  0.00      CHA1  
ATOM   2382 HG12 VAL C 188     -19.919  37.194 206.831  1.00  0.00      CHA1  
ATOM   2383 HG13 VAL C 188     -20.195  35.984 208.140  1.00  0.00      CHA1  
ATOM   2384  CG2 VAL C 188     -18.659  34.008 205.888  1.00  0.00      CHA1 C
ATOM   2385 HG21 VAL C 188     -17.668  34.277 206.310  1.00  0.00      CHA1  
ATOM   2386 HG22 VAL C 188     -18.972  33.034 206.323  1.00  0.00      CHA1  
ATOM   2387 HG23 VAL C 188     -18.532  33.876 204.793  1.00  0.00      CHA1  
ATOM   2388  C   VAL C 188     -22.096  35.190 206.742  1.00  0.00      CHA1 C
ATOM   2389  O   VAL C 188     -22.897  36.097 206.518  1.00  0.00      CHA1 O
ATOM   2390  N   GLY C 189     -22.104  34.492 207.896  1.00  0.00      CHA1 N
ATOM   2391  HN  GLY C 189     -21.449  33.764 208.094  1.00  0.00      CHA1  
ATOM   2392  CA  GLY C 189     -23.069  34.757 208.927  1.00  0.00      CHA1 C
ATOM   2393  HA1 GLY C 189     -23.644  33.859 209.107  1.00  0.00      CHA1  
ATOM   2394  HA2 GLY C 189     -23.663  35.616 208.644  1.00  0.00      CHA1  
ATOM   2395  C   GLY C 189     -22.338  35.097 210.182  1.00  0.00      CHA1 C
ATOM   2396  O   GLY C 189     -21.116  34.980 210.255  1.00  0.00      CHA1 O
ATOM   2397  N   ALA C 190     -23.089  35.544 211.208  1.00  0.00      CHA1 N
ATOM   2398  HN  ALA C 190     -24.082  35.656 211.181  1.00  0.00      CHA1  
ATOM   2399  CA  ALA C 190     -22.465  35.896 212.445  1.00  0.00      CHA1 C
ATOM   2400  HA  ALA C 190     -21.582  35.276 212.555  1.00  0.00      CHA1  
ATOM   2401  CB  ALA C 190     -21.224  36.810 212.500  1.00  0.00      CHA1 C
ATOM   2402  HB1 ALA C 190     -20.712  36.803 211.514  1.00  0.00      CHA1  
ATOM   2403  HB2 ALA C 190     -21.511  37.860 212.728  1.00  0.00      CHA1  
ATOM   2404  HB3 ALA C 190     -20.497  36.467 213.267  1.00  0.00      CHA1  
ATOM   2405  C   ALA C 190     -23.266  35.714 213.693  1.00  0.00      CHA1 C
ATOM   2406  O   ALA C 190     -24.493  35.636 213.661  1.00  0.00      CHA1 O
ATOM   2407  N   LYS C 191     -22.556  35.628 214.836  1.00  0.00      CHA1 N
ATOM   2408  HN  LYS C 191     -21.558  35.666 214.849  1.00  0.00      CHA1  
ATOM   2409  CA  LYS C 191     -23.177  35.476 216.122  1.00  0.00      CHA1 C
ATOM   2410  HA  LYS C 191     -22.417  35.632 216.878  1.00  0.00      CHA1  
ATOM   2411  CB  LYS C 191     -24.373  36.407 216.404  1.00  0.00      CHA1 C
ATOM   2412  HB1 LYS C 191     -25.067  36.321 215.536  1.00  0.00      CHA1  
ATOM   2413  HB2 LYS C 191     -24.930  36.024 217.288  1.00  0.00      CHA1  
ATOM   2414  CG  LYS C 191     -24.020  37.888 216.602  1.00  0.00      CHA1 C
ATOM   2415  HG1 LYS C 191     -23.575  38.286 215.661  1.00  0.00      CHA1  
ATOM   2416  HG2 LYS C 191     -24.956  38.461 216.795  1.00  0.00      CHA1  
ATOM   2417  CD  LYS C 191     -23.026  38.135 217.742  1.00  0.00      CHA1 C
ATOM   2418  HD1 LYS C 191     -23.346  37.534 218.624  1.00  0.00      CHA1  
ATOM   2419  HD2 LYS C 191     -22.029  37.753 217.422  1.00  0.00      CHA1  
ATOM   2420  CE  LYS C 191     -22.899  39.610 218.141  1.00  0.00      CHA1 C
ATOM   2421  HE1 LYS C 191     -21.951  39.783 218.697  1.00  0.00      CHA1  
ATOM   2422  HE2 LYS C 191     -22.902  40.261 217.239  1.00  0.00      CHA1  
ATOM   2423  NZ  LYS C 191     -24.031  40.008 219.011  1.00  0.00      CHA1 N
ATOM   2424  HZ1 LYS C 191     -23.939  41.009 219.280  1.00  0.00      CHA1  
ATOM   2425  HZ2 LYS C 191     -24.927  39.868 218.501  1.00  0.00      CHA1  
ATOM   2426  HZ3 LYS C 191     -24.031  39.420 219.869  1.00  0.00      CHA1  
ATOM   2427  C   LYS C 191     -23.676  34.078 216.273  1.00  0.00      CHA1 C
ATOM   2428  O   LYS C 191     -23.587  33.256 215.365  1.00  0.00      CHA1 O
ATOM   2429  N   GLY C 192     -24.202  33.792 217.482  1.00  0.00      CHA1 N
ATOM   2430  HN  GLY C 192     -24.248  34.479 218.206  1.00  0.00      CHA1  
ATOM   2431  CA  GLY C 192     -24.727  32.502 217.818  1.00  0.00      CHA1 C
ATOM   2432  HA1 GLY C 192     -23.922  31.792 217.946  1.00  0.00      CHA1  
ATOM   2433  HA2 GLY C 192     -25.477  32.199 217.099  1.00  0.00      CHA1  
ATOM   2434  C   GLY C 192     -25.403  32.680 219.143  1.00  0.00      CHA1 C
ATOM   2435  O   GLY C 192     -25.815  33.785 219.492  1.00  0.00      CHA1 O
ATOM   2436  N   GLU C 193     -25.545  31.586 219.917  1.00  0.00      CHA1 N
ATOM   2437  HN  GLU C 193     -25.227  30.669 219.692  1.00  0.00      CHA1  
ATOM   2438  CA  GLU C 193     -26.203  31.679 221.190  1.00  0.00      CHA1 C
ATOM   2439  HA  GLU C 193     -26.954  32.458 221.155  1.00  0.00      CHA1  
ATOM   2440  CB  GLU C 193     -26.814  30.347 221.656  1.00  0.00      CHA1 C
ATOM   2441  HB1 GLU C 193     -27.354  29.892 220.794  1.00  0.00      CHA1  
ATOM   2442  HB2 GLU C 193     -26.003  29.632 221.920  1.00  0.00      CHA1  
ATOM   2443  CG  GLU C 193     -27.781  30.502 222.829  1.00  0.00      CHA1 C
ATOM   2444  HG1 GLU C 193     -28.088  29.503 223.188  1.00  0.00      CHA1  
ATOM   2445  HG2 GLU C 193     -27.309  31.060 223.662  1.00  0.00      CHA1  
ATOM   2446  CD  GLU C 193     -29.020  31.224 222.313  1.00  0.00      CHA1 C
ATOM   2447  OE1 GLU C 193     -30.053  31.213 223.034  1.00  0.00      CHA1 O
ATOM   2448  OE2 GLU C 193     -28.948  31.789 221.190  1.00  0.00      CHA1 O
ATOM   2449  C   GLU C 193     -25.182  32.090 222.208  1.00  0.00      CHA1 C
ATOM   2450  O   GLU C 193     -23.986  31.872 222.023  1.00  0.00      CHA1 O
ATOM   2451  N   ALA C 194     -25.635  32.719 223.312  1.00  0.00      CHA1 N
ATOM   2452  HN  ALA C 194     -26.598  32.928 223.482  1.00  0.00      CHA1  
ATOM   2453  CA  ALA C 194     -24.723  33.136 224.339  1.00  0.00      CHA1 C
ATOM   2454  HA  ALA C 194     -23.694  33.137 223.998  1.00  0.00      CHA1  
ATOM   2455  CB  ALA C 194     -25.044  34.522 224.927  1.00  0.00      CHA1 C
ATOM   2456  HB1 ALA C 194     -24.946  35.295 224.135  1.00  0.00      CHA1  
ATOM   2457  HB2 ALA C 194     -26.086  34.560 225.314  1.00  0.00      CHA1  
ATOM   2458  HB3 ALA C 194     -24.349  34.787 225.753  1.00  0.00      CHA1  
ATOM   2459  C   ALA C 194     -24.800  32.129 225.451  1.00  0.00      CHA1 C
ATOM   2460  O   ALA C 194     -25.763  31.372 225.560  1.00  0.00      CHA1 O
ATOM   2461  N   GLY C 195     -23.753  32.103 226.297  1.00  0.00      CHA1 N
ATOM   2462  HN  GLY C 195     -23.018  32.776 226.230  1.00  0.00      CHA1  
ATOM   2463  CA  GLY C 195     -23.609  31.127 227.344  1.00  0.00      CHA1 C
ATOM   2464  HA1 GLY C 195     -22.559  31.096 227.603  1.00  0.00      CHA1  
ATOM   2465  HA2 GLY C 195     -24.001  30.193 226.965  1.00  0.00      CHA1  
ATOM   2466  C   GLY C 195     -24.381  31.485 228.579  1.00  0.00      CHA1 C
ATOM   2467  O   GLY C 195     -24.940  32.565 228.763  1.00  0.00      CHA1 O
ATOM   2468  N   PRO C 196     -24.386  30.465 229.401  1.00  0.00      CHA1 N
ATOM   2469  CD  PRO C 196     -24.035  29.145 228.906  1.00  0.00      CHA1 C
ATOM   2470  HD1 PRO C 196     -22.996  29.119 228.506  1.00  0.00      CHA1  
ATOM   2471  HD2 PRO C 196     -24.737  28.804 228.110  1.00  0.00      CHA1  
ATOM   2472  CA  PRO C 196     -25.010  30.402 230.704  1.00  0.00      CHA1 C
ATOM   2473  HA  PRO C 196     -25.925  30.982 230.745  1.00  0.00      CHA1  
ATOM   2474  CB  PRO C 196     -25.249  28.915 230.953  1.00  0.00      CHA1 C
ATOM   2475  HB1 PRO C 196     -26.242  28.575 230.583  1.00  0.00      CHA1  
ATOM   2476  HB2 PRO C 196     -25.129  28.638 232.024  1.00  0.00      CHA1  
ATOM   2477  CG  PRO C 196     -24.149  28.231 230.133  1.00  0.00      CHA1 C
ATOM   2478  HG1 PRO C 196     -24.426  27.191 229.872  1.00  0.00      CHA1  
ATOM   2479  HG2 PRO C 196     -23.168  28.201 230.661  1.00  0.00      CHA1  
ATOM   2480  C   PRO C 196     -24.045  30.934 231.724  1.00  0.00      CHA1 C
ATOM   2481  O   PRO C 196     -22.996  31.462 231.355  1.00  0.00      CHA1 O
ATOM   2482  N   GLN C 197     -24.410  30.782 233.013  1.00  0.00      CHA1 N
ATOM   2483  HN  GLN C 197     -25.280  30.349 233.241  1.00  0.00      CHA1  
ATOM   2484  CA  GLN C 197     -23.638  31.200 234.149  1.00  0.00      CHA1 C
ATOM   2485  HA  GLN C 197     -23.483  32.260 233.990  1.00  0.00      CHA1  
ATOM   2486  CB  GLN C 197     -24.370  31.805 235.365  1.00  0.00      CHA1 C
ATOM   2487  HB1 GLN C 197     -24.786  32.785 235.035  1.00  0.00      CHA1  
ATOM   2488  HB2 GLN C 197     -25.246  31.167 235.624  1.00  0.00      CHA1  
ATOM   2489  CG  GLN C 197     -23.499  32.028 236.597  1.00  0.00      CHA1 C
ATOM   2490  HG1 GLN C 197     -23.084  31.063 236.958  1.00  0.00      CHA1  
ATOM   2491  HG2 GLN C 197     -22.647  32.698 236.360  1.00  0.00      CHA1  
ATOM   2492  CD  GLN C 197     -24.403  32.619 237.667  1.00  0.00      CHA1 C
ATOM   2493  OE1 GLN C 197     -25.230  33.486 237.390  1.00  0.00      CHA1 O
ATOM   2494  NE2 GLN C 197     -24.261  32.122 238.925  1.00  0.00      CHA1 N
ATOM   2495 HE21 GLN C 197     -24.854  32.503 239.629  1.00  0.00      CHA1  
ATOM   2496 HE22 GLN C 197     -23.577  31.424 239.107  1.00  0.00      CHA1  
ATOM   2497  C   GLN C 197     -22.290  30.569 234.328  1.00  0.00      CHA1 C
ATOM   2498  O   GLN C 197     -22.055  29.449 233.875  1.00  0.00      CHA1 O
ATOM   2499  N   GLY C 198     -21.357  31.294 234.979  1.00  0.00      CHA1 N
ATOM   2500  HN  GLY C 198     -21.531  32.209 235.340  1.00  0.00      CHA1  
ATOM   2501  CA  GLY C 198     -20.033  30.782 235.195  1.00  0.00      CHA1 C
ATOM   2502  HA1 GLY C 198     -19.335  31.608 235.195  1.00  0.00      CHA1  
ATOM   2503  HA2 GLY C 198     -19.823  30.023 234.454  1.00  0.00      CHA1  
ATOM   2504  C   GLY C 198     -19.985  30.133 236.549  1.00  0.00      CHA1 C
ATOM   2505  O   GLY C 198     -21.005  29.833 237.167  1.00  0.00      CHA1 O
ATOM   2506  N   PRO C 199     -18.776  29.899 236.992  1.00  0.00      CHA1 N
ATOM   2507  CD  PRO C 199     -17.682  29.702 236.060  1.00  0.00      CHA1 C
ATOM   2508  HD1 PRO C 199     -17.499  30.609 235.440  1.00  0.00      CHA1  
ATOM   2509  HD2 PRO C 199     -17.865  28.834 235.385  1.00  0.00      CHA1  
ATOM   2510  CA  PRO C 199     -18.508  29.287 238.273  1.00  0.00      CHA1 C
ATOM   2511  HA  PRO C 199     -19.211  28.484 238.462  1.00  0.00      CHA1  
ATOM   2512  CB  PRO C 199     -17.101  28.688 238.143  1.00  0.00      CHA1 C
ATOM   2513  HB1 PRO C 199     -17.132  27.598 237.920  1.00  0.00      CHA1  
ATOM   2514  HB2 PRO C 199     -16.485  28.872 239.052  1.00  0.00      CHA1  
ATOM   2515  CG  PRO C 199     -16.470  29.424 236.954  1.00  0.00      CHA1 C
ATOM   2516  HG1 PRO C 199     -15.699  28.804 236.456  1.00  0.00      CHA1  
ATOM   2517  HG2 PRO C 199     -15.997  30.391 237.242  1.00  0.00      CHA1  
ATOM   2518  C   PRO C 199     -18.585  30.278 239.391  1.00  0.00      CHA1 C
ATOM   2519  O   PRO C 199     -18.791  31.466 239.143  1.00  0.00      CHA1 O
ATOM   2520  N   ARG C 200     -18.422  29.771 240.631  1.00  0.00      CHA1 N
ATOM   2521  HN  ARG C 200     -18.233  28.797 240.730  1.00  0.00      CHA1  
ATOM   2522  CA  ARG C 200     -18.501  30.539 241.844  1.00  0.00      CHA1 C
ATOM   2523  HA  ARG C 200     -18.702  31.577 241.607  1.00  0.00      CHA1  
ATOM   2524  CB  ARG C 200     -19.539  29.950 242.808  1.00  0.00      CHA1 C
ATOM   2525  HB1 ARG C 200     -19.471  30.548 243.748  1.00  0.00      CHA1  
ATOM   2526  HB2 ARG C 200     -20.562  30.126 242.407  1.00  0.00      CHA1  
ATOM   2527  CG  ARG C 200     -19.271  28.473 243.112  1.00  0.00      CHA1 C
ATOM   2528  HG1 ARG C 200     -19.128  27.934 242.150  1.00  0.00      CHA1  
ATOM   2529  HG2 ARG C 200     -18.300  28.385 243.652  1.00  0.00      CHA1  
ATOM   2530  CD  ARG C 200     -20.360  27.839 243.977  1.00  0.00      CHA1 C
ATOM   2531  HD1 ARG C 200     -20.312  28.267 245.005  1.00  0.00      CHA1  
ATOM   2532  HD2 ARG C 200     -21.376  28.027 243.558  1.00  0.00      CHA1  
ATOM   2533  NE  ARG C 200     -20.138  26.365 244.013  1.00  0.00      CHA1 N
ATOM   2534  HE  ARG C 200     -20.060  25.954 243.097  1.00  0.00      CHA1  
ATOM   2535  CZ  ARG C 200     -20.060  25.714 245.209  1.00  0.00      CHA1 C
ATOM   2536  NH1 ARG C 200     -20.048  26.429 246.372  1.00  0.00      CHA1 N
ATOM   2537 HH11 ARG C 200     -19.966  25.970 247.245  1.00  0.00      CHA1  
ATOM   2538 HH12 ARG C 200     -19.988  27.425 246.280  1.00  0.00      CHA1  
ATOM   2539  NH2 ARG C 200     -20.000  24.350 245.242  1.00  0.00      CHA1 N
ATOM   2540 HH21 ARG C 200     -20.031  23.875 246.110  1.00  0.00      CHA1  
ATOM   2541 HH22 ARG C 200     -20.138  23.874 244.383  1.00  0.00      CHA1  
ATOM   2542  C   ARG C 200     -17.165  30.504 242.506  1.00  0.00      CHA1 C
ATOM   2543  O   ARG C 200     -16.234  29.857 242.031  1.00  0.00      CHA1 O
ATOM   2544  N   GLY C 201     -17.041  31.237 243.628  1.00  0.00      CHA1 N
ATOM   2545  HN  GLY C 201     -17.797  31.749 244.033  1.00  0.00      CHA1  
ATOM   2546  CA  GLY C 201     -15.791  31.327 244.320  1.00  0.00      CHA1 C
ATOM   2547  HA1 GLY C 201     -15.758  32.265 244.858  1.00  0.00      CHA1  
ATOM   2548  HA2 GLY C 201     -14.985  31.193 243.611  1.00  0.00      CHA1  
ATOM   2549  C   GLY C 201     -15.714  30.219 245.318  1.00  0.00      CHA1 C
ATOM   2550  O   GLY C 201     -16.315  29.160 245.144  1.00  0.00      CHA1 O
ATOM   2551  N   SER C 202     -14.947  30.459 246.399  1.00  0.00      CHA1 N
ATOM   2552  HN  SER C 202     -14.494  31.333 246.577  1.00  0.00      CHA1  
ATOM   2553  CA  SER C 202     -14.713  29.461 247.401  1.00  0.00      CHA1 C
ATOM   2554  HA  SER C 202     -15.426  28.661 247.250  1.00  0.00      CHA1  
ATOM   2555  CB  SER C 202     -13.243  29.004 247.416  1.00  0.00      CHA1 C
ATOM   2556  HB1 SER C 202     -12.983  28.640 246.396  1.00  0.00      CHA1  
ATOM   2557  HB2 SER C 202     -12.572  29.865 247.637  1.00  0.00      CHA1  
ATOM   2558  OG  SER C 202     -13.048  27.947 248.344  1.00  0.00      CHA1 O
ATOM   2559  HG1 SER C 202     -12.185  27.558 248.153  1.00  0.00      CHA1  
ATOM   2560  C   SER C 202     -15.028  30.095 248.721  1.00  0.00      CHA1 C
ATOM   2561  O   SER C 202     -15.661  31.149 248.774  1.00  0.00      CHA1 O
ATOM   2562  N   GLU C 203     -14.609  29.454 249.831  1.00  0.00      CHA1 N
ATOM   2563  HN  GLU C 203     -14.109  28.592 249.841  1.00  0.00      CHA1  
ATOM   2564  CA  GLU C 203     -14.866  29.993 251.131  1.00  0.00      CHA1 C
ATOM   2565  HA  GLU C 203     -15.935  29.907 251.283  1.00  0.00      CHA1  
ATOM   2566  CB  GLU C 203     -15.079  29.086 252.362  1.00  0.00      CHA1 C
ATOM   2567  HB1 GLU C 203     -14.314  28.276 252.333  1.00  0.00      CHA1  
ATOM   2568  HB2 GLU C 203     -14.879  29.661 253.294  1.00  0.00      CHA1  
ATOM   2569  CG  GLU C 203     -16.474  28.457 252.422  1.00  0.00      CHA1 C
ATOM   2570  HG1 GLU C 203     -17.234  29.254 252.513  1.00  0.00      CHA1  
ATOM   2571  HG2 GLU C 203     -16.679  27.859 251.512  1.00  0.00      CHA1  
ATOM   2572  CD  GLU C 203     -16.537  27.596 253.674  1.00  0.00      CHA1 C
ATOM   2573  OE1 GLU C 203     -17.629  27.029 253.951  1.00  0.00      CHA1 O
ATOM   2574  OE2 GLU C 203     -15.494  27.493 254.372  1.00  0.00      CHA1 O
ATOM   2575  C   GLU C 203     -14.505  31.431 251.325  1.00  0.00      CHA1 C
ATOM   2576  O   GLU C 203     -13.520  31.915 250.769  1.00  0.00      CHA1 O
ATOM   2577  N   GLY C 204     -15.323  32.159 252.114  1.00  0.00      CHA1 N
ATOM   2578  HN  GLY C 204     -16.107  31.774 252.599  1.00  0.00      CHA1  
ATOM   2579  CA  GLY C 204     -15.105  33.566 252.305  1.00  0.00      CHA1 C
ATOM   2580  HA1 GLY C 204     -15.951  33.977 252.838  1.00  0.00      CHA1  
ATOM   2581  HA2 GLY C 204     -14.921  34.025 251.343  1.00  0.00      CHA1  
ATOM   2582  C   GLY C 204     -13.885  33.762 253.151  1.00  0.00      CHA1 C
ATOM   2583  O   GLY C 204     -13.424  32.876 253.868  1.00  0.00      CHA1 O
ATOM   2584  N   PRO C 205     -13.358  34.950 253.018  1.00  0.00      CHA1 N
ATOM   2585  CD  PRO C 205     -13.508  35.651 251.750  1.00  0.00      CHA1 C
ATOM   2586  HD1 PRO C 205     -14.384  36.338 251.767  1.00  0.00      CHA1  
ATOM   2587  HD2 PRO C 205     -13.626  34.937 250.902  1.00  0.00      CHA1  
ATOM   2588  CA  PRO C 205     -12.162  35.353 253.724  1.00  0.00      CHA1 C
ATOM   2589  HA  PRO C 205     -11.393  34.638 253.457  1.00  0.00      CHA1  
ATOM   2590  CB  PRO C 205     -11.739  36.653 253.031  1.00  0.00      CHA1 C
ATOM   2591  HB1 PRO C 205     -10.636  36.800 253.032  1.00  0.00      CHA1  
ATOM   2592  HB2 PRO C 205     -12.242  37.550 253.458  1.00  0.00      CHA1  
ATOM   2593  CG  PRO C 205     -12.216  36.453 251.583  1.00  0.00      CHA1 C
ATOM   2594  HG1 PRO C 205     -11.452  35.922 250.982  1.00  0.00      CHA1  
ATOM   2595  HG2 PRO C 205     -12.445  37.415 251.070  1.00  0.00      CHA1  
ATOM   2596  C   PRO C 205     -12.207  35.492 255.224  1.00  0.00      CHA1 C
ATOM   2597  O   PRO C 205     -11.191  35.166 255.834  1.00  0.00      CHA1 O
ATOM   2598  N   GLN C 206     -13.294  35.972 255.867  1.00  0.00      CHA1 N
ATOM   2599  HN  GLN C 206     -14.167  36.273 255.487  1.00  0.00      CHA1  
ATOM   2600  CA  GLN C 206     -13.202  36.072 257.304  1.00  0.00      CHA1 C
ATOM   2601  HA  GLN C 206     -13.199  35.070 257.715  1.00  0.00      CHA1  
ATOM   2602  CB  GLN C 206     -12.001  36.901 257.799  1.00  0.00      CHA1 C
ATOM   2603  HB1 GLN C 206     -11.138  36.643 257.142  1.00  0.00      CHA1  
ATOM   2604  HB2 GLN C 206     -12.206  37.983 257.632  1.00  0.00      CHA1  
ATOM   2605  CG  GLN C 206     -11.648  36.617 259.263  1.00  0.00      CHA1 C
ATOM   2606  HG1 GLN C 206     -12.521  36.822 259.919  1.00  0.00      CHA1  
ATOM   2607  HG2 GLN C 206     -11.363  35.554 259.399  1.00  0.00      CHA1  
ATOM   2608  CD  GLN C 206     -10.512  37.533 259.688  1.00  0.00      CHA1 C
ATOM   2609  OE1 GLN C 206     -10.708  38.731 259.890  1.00  0.00      CHA1 O
ATOM   2610  NE2 GLN C 206      -9.289  36.957 259.841  1.00  0.00      CHA1 N
ATOM   2611 HE21 GLN C 206      -8.543  37.553 260.124  1.00  0.00      CHA1  
ATOM   2612 HE22 GLN C 206      -9.172  35.987 259.656  1.00  0.00      CHA1  
ATOM   2613  C   GLN C 206     -14.430  36.761 257.805  1.00  0.00      CHA1 C
ATOM   2614  O   GLN C 206     -15.333  37.094 257.041  1.00  0.00      CHA1 O
ATOM   2615  N   GLY C 207     -14.487  36.982 259.131  1.00  0.00      CHA1 N
ATOM   2616  HN  GLY C 207     -13.770  36.680 259.758  1.00  0.00      CHA1  
ATOM   2617  CA  GLY C 207     -15.587  37.669 259.734  1.00  0.00      CHA1 C
ATOM   2618  HA1 GLY C 207     -16.315  36.954 260.091  1.00  0.00      CHA1  
ATOM   2619  HA2 GLY C 207     -15.986  38.406 259.050  1.00  0.00      CHA1  
ATOM   2620  C   GLY C 207     -15.029  38.396 260.922  1.00  0.00      CHA1 C
ATOM   2621  O   GLY C 207     -13.833  38.679 260.987  1.00  0.00      CHA1 O
ATOM   2622  N   VAL C 208     -15.900  38.713 261.901  1.00  0.00      CHA1 N
ATOM   2623  HN  VAL C 208     -16.854  38.425 261.892  1.00  0.00      CHA1  
ATOM   2624  CA  VAL C 208     -15.527  39.496 263.047  1.00  0.00      CHA1 C
ATOM   2625  HA  VAL C 208     -14.607  40.013 262.805  1.00  0.00      CHA1  
ATOM   2626  CB  VAL C 208     -16.643  40.424 263.424  1.00  0.00      CHA1 C
ATOM   2627  HB  VAL C 208     -16.867  41.062 262.534  1.00  0.00      CHA1  
ATOM   2628  CG1 VAL C 208     -17.849  39.542 263.786  1.00  0.00      CHA1 C
ATOM   2629 HG11 VAL C 208     -18.703  40.173 264.114  1.00  0.00      CHA1  
ATOM   2630 HG12 VAL C 208     -18.194  38.944 262.918  1.00  0.00      CHA1  
ATOM   2631 HG13 VAL C 208     -17.594  38.850 264.617  1.00  0.00      CHA1  
ATOM   2632  CG2 VAL C 208     -16.199  41.354 264.565  1.00  0.00      CHA1 C
ATOM   2633 HG21 VAL C 208     -17.033  42.018 264.878  1.00  0.00      CHA1  
ATOM   2634 HG22 VAL C 208     -15.874  40.761 265.447  1.00  0.00      CHA1  
ATOM   2635 HG23 VAL C 208     -15.355  42.002 264.250  1.00  0.00      CHA1  
ATOM   2636  C   VAL C 208     -15.249  38.610 264.229  1.00  0.00      CHA1 C
ATOM   2637  O   VAL C 208     -15.865  37.558 264.393  1.00  0.00      CHA1 O
ATOM   2638  N   ARG C 209     -14.282  39.028 265.078  1.00  0.00      CHA1 N
ATOM   2639  HN  ARG C 209     -13.769  39.865 264.900  1.00  0.00      CHA1  
ATOM   2640  CA  ARG C 209     -13.939  38.301 266.273  1.00  0.00      CHA1 C
ATOM   2641  HA  ARG C 209     -14.160  37.247 266.154  1.00  0.00      CHA1  
ATOM   2642  CB  ARG C 209     -12.467  38.487 266.677  1.00  0.00      CHA1 C
ATOM   2643  HB1 ARG C 209     -12.349  39.563 266.951  1.00  0.00      CHA1  
ATOM   2644  HB2 ARG C 209     -12.260  37.910 267.605  1.00  0.00      CHA1  
ATOM   2645  CG  ARG C 209     -11.534  38.125 265.516  1.00  0.00      CHA1 C
ATOM   2646  HG1 ARG C 209     -11.793  37.104 265.159  1.00  0.00      CHA1  
ATOM   2647  HG2 ARG C 209     -11.743  38.804 264.658  1.00  0.00      CHA1  
ATOM   2648  CD  ARG C 209     -10.043  38.241 265.836  1.00  0.00      CHA1 C
ATOM   2649  HD1 ARG C 209      -9.757  37.445 266.562  1.00  0.00      CHA1  
ATOM   2650  HD2 ARG C 209      -9.418  38.129 264.919  1.00  0.00      CHA1  
ATOM   2651  NE  ARG C 209      -9.796  39.594 266.411  1.00  0.00      CHA1 N
ATOM   2652  HE  ARG C 209      -9.618  39.576 267.401  1.00  0.00      CHA1  
ATOM   2653  CZ  ARG C 209      -9.823  40.705 265.618  1.00  0.00      CHA1 C
ATOM   2654  NH1 ARG C 209     -10.120  40.604 264.289  1.00  0.00      CHA1 N
ATOM   2655 HH11 ARG C 209     -10.115  41.406 263.709  1.00  0.00      CHA1  
ATOM   2656 HH12 ARG C 209     -10.203  39.675 263.922  1.00  0.00      CHA1  
ATOM   2657  NH2 ARG C 209      -9.563  41.927 266.169  1.00  0.00      CHA1 N
ATOM   2658 HH21 ARG C 209      -9.665  42.746 265.623  1.00  0.00      CHA1  
ATOM   2659 HH22 ARG C 209      -9.483  41.966 267.156  1.00  0.00      CHA1  
ATOM   2660  C   ARG C 209     -14.849  38.810 267.347  1.00  0.00      CHA1 C
ATOM   2661  O   ARG C 209     -15.448  39.875 267.206  1.00  0.00      CHA1 O
ATOM   2662  N   GLY C 210     -15.003  38.045 268.446  1.00  0.00      CHA1 N
ATOM   2663  HN  GLY C 210     -14.497  37.201 268.618  1.00  0.00      CHA1  
ATOM   2664  CA  GLY C 210     -15.942  38.425 269.464  1.00  0.00      CHA1 C
ATOM   2665  HA1 GLY C 210     -16.359  37.522 269.887  1.00  0.00      CHA1  
ATOM   2666  HA2 GLY C 210     -16.674  39.086 269.020  1.00  0.00      CHA1  
ATOM   2667  C   GLY C 210     -15.252  39.170 270.555  1.00  0.00      CHA1 C
ATOM   2668  O   GLY C 210     -14.290  39.898 270.313  1.00  0.00      CHA1 O
ATOM   2669  N   GLU C 211     -15.742  39.006 271.810  1.00  0.00      CHA1 N
ATOM   2670  HN  GLU C 211     -16.500  38.414 272.069  1.00  0.00      CHA1  
ATOM   2671  CA  GLU C 211     -15.158  39.723 272.911  1.00  0.00      CHA1 C
ATOM   2672  HA  GLU C 211     -14.102  39.871 272.722  1.00  0.00      CHA1  
ATOM   2673  CB  GLU C 211     -15.908  41.036 273.190  1.00  0.00      CHA1 C
ATOM   2674  HB1 GLU C 211     -16.343  41.398 272.230  1.00  0.00      CHA1  
ATOM   2675  HB2 GLU C 211     -16.773  40.841 273.862  1.00  0.00      CHA1  
ATOM   2676  CG  GLU C 211     -15.037  42.141 273.782  1.00  0.00      CHA1 C
ATOM   2677  HG1 GLU C 211     -14.627  41.808 274.753  1.00  0.00      CHA1  
ATOM   2678  HG2 GLU C 211     -14.200  42.395 273.101  1.00  0.00      CHA1  
ATOM   2679  CD  GLU C 211     -15.938  43.343 274.029  1.00  0.00      CHA1 C
ATOM   2680  OE1 GLU C 211     -16.689  43.722 273.091  1.00  0.00      CHA1 O
ATOM   2681  OE2 GLU C 211     -15.894  43.892 275.162  1.00  0.00      CHA1 O
ATOM   2682  C   GLU C 211     -15.276  38.879 274.154  1.00  0.00      CHA1 C
ATOM   2683  O   GLU C 211     -16.122  37.990 274.245  1.00  0.00      CHA1 O
ATOM   2684  N   HYP C 212     -14.398  39.119 275.096  1.00  0.00      CHA1 N
ATOM   2685  CD  HYP C 212     -13.230  39.948 274.872  1.00  0.00      CHA1 C
ATOM   2686  HD1 HYP C 212     -12.277  39.697 274.353  1.00  0.00      CHA1  
ATOM   2687  HD2 HYP C 212     -13.739  40.799 274.364  1.00  0.00      CHA1  
ATOM   2688  CA  HYP C 212     -14.419  38.589 276.427  1.00  0.00      CHA1 C
ATOM   2689  HA  HYP C 212     -15.183  39.013 276.913  1.00  0.00      CHA1  
ATOM   2690  CB  HYP C 212     -13.138  38.967 277.140  1.00  0.00      CHA1 C
ATOM   2691  HB1 HYP C 212     -12.346  38.378 276.977  1.00  0.00      CHA1  
ATOM   2692  HB2 HYP C 212     -13.215  39.172 278.116  1.00  0.00      CHA1  
ATOM   2693  CG  HYP C 212     -12.949  40.306 276.351  1.00  0.00      CHA1 C
ATOM   2694  HG  HYP C 212     -11.897  40.652 276.333  1.00  0.00      CHA1  
ATOM   2695  OE  HYP C 212     -13.882  41.281 276.823  1.00  0.00      CHA1 O
ATOM   2696  HE  HYP C 212     -14.468  41.565 276.064  1.00  0.00      CHA1  
ATOM   2697  C   HYP C 212     -15.240  37.419 276.817  1.00  0.00      CHA1 C
ATOM   2698  O   HYP C 212     -14.852  36.280 276.560  1.00  0.00      CHA1 O
ATOM   2699  N   GLY C 213     -16.381  37.711 277.469  1.00  0.00      CHA1 N
ATOM   2700  HN  GLY C 213     -16.719  38.644 277.584  1.00  0.00      CHA1  
ATOM   2701  CA  GLY C 213     -17.189  36.688 278.044  1.00  0.00      CHA1 C
ATOM   2702  HA1 GLY C 213     -16.605  35.786 278.161  1.00  0.00      CHA1  
ATOM   2703  HA2 GLY C 213     -18.091  36.560 277.462  1.00  0.00      CHA1  
ATOM   2704  C   GLY C 213     -17.583  37.165 279.406  1.00  0.00      CHA1 C
ATOM   2705  O   GLY C 213     -16.992  38.085 279.971  1.00  0.00      CHA1 O
ATOM   2706  N   PRO C 214     -18.595  36.536 279.927  1.00  0.00      CHA1 N
ATOM   2707  CD  PRO C 214     -19.683  36.145 279.039  1.00  0.00      CHA1 C
ATOM   2708  HD1 PRO C 214     -19.526  35.118 278.639  1.00  0.00      CHA1  
ATOM   2709  HD2 PRO C 214     -19.780  36.854 278.185  1.00  0.00      CHA1  
ATOM   2710  CA  PRO C 214     -19.084  36.887 281.234  1.00  0.00      CHA1 C
ATOM   2711  HA  PRO C 214     -19.295  37.950 281.254  1.00  0.00      CHA1  
ATOM   2712  CB  PRO C 214     -20.412  36.137 281.339  1.00  0.00      CHA1 C
ATOM   2713  HB1 PRO C 214     -21.139  36.640 282.016  1.00  0.00      CHA1  
ATOM   2714  HB2 PRO C 214     -20.284  35.074 281.643  1.00  0.00      CHA1  
ATOM   2715  CG  PRO C 214     -20.951  36.185 279.901  1.00  0.00      CHA1 C
ATOM   2716  HG1 PRO C 214     -21.556  37.098 279.737  1.00  0.00      CHA1  
ATOM   2717  HG2 PRO C 214     -21.589  35.305 279.656  1.00  0.00      CHA1  
ATOM   2718  C   PRO C 214     -18.153  36.548 282.372  1.00  0.00      CHA1 C
ATOM   2719  O   PRO C 214     -17.637  35.434 282.438  1.00  0.00      CHA1 O
ATOM   2720  N   HYP C 215     -17.939  37.534 283.213  1.00  0.00      CHA1 N
ATOM   2721  CD  HYP C 215     -18.358  38.870 282.919  1.00  0.00      CHA1 C
ATOM   2722  HD1 HYP C 215     -17.469  39.524 282.769  1.00  0.00      CHA1  
ATOM   2723  HD2 HYP C 215     -19.120  39.060 282.129  1.00  0.00      CHA1  
ATOM   2724  CA  HYP C 215     -17.295  37.518 284.489  1.00  0.00      CHA1 C
ATOM   2725  HA  HYP C 215     -16.530  38.285 284.452  1.00  0.00      CHA1  
ATOM   2726  CB  HYP C 215     -18.385  38.099 285.368  1.00  0.00      CHA1 C
ATOM   2727  HB1 HYP C 215     -18.061  38.600 286.170  1.00  0.00      CHA1  
ATOM   2728  HB2 HYP C 215     -19.103  37.456 285.635  1.00  0.00      CHA1  
ATOM   2729  CG  HYP C 215     -18.976  39.124 284.328  1.00  0.00      CHA1 C
ATOM   2730  HG  HYP C 215     -19.513  39.965 284.808  1.00  0.00      CHA1  
ATOM   2731  OE  HYP C 215     -20.379  38.861 284.253  1.00  0.00      CHA1 O
ATOM   2732  HE  HYP C 215     -20.614  38.611 283.314  1.00  0.00      CHA1  
ATOM   2733  C   HYP C 215     -16.691  36.252 284.990  1.00  0.00      CHA1 C
ATOM   2734  O   HYP C 215     -15.904  35.625 284.281  1.00  0.00      CHA1 O
ATOM   2735  N   GLY C 216     -17.048  35.872 286.237  1.00  0.00      CHA1 N
ATOM   2736  HN  GLY C 216     -17.674  36.390 286.819  1.00  0.00      CHA1  
ATOM   2737  CA  GLY C 216     -16.529  34.667 286.805  1.00  0.00      CHA1 C
ATOM   2738  HA1 GLY C 216     -15.451  34.737 286.844  1.00  0.00      CHA1  
ATOM   2739  HA2 GLY C 216     -16.899  33.823 286.239  1.00  0.00      CHA1  
ATOM   2740  C   GLY C 216     -17.039  34.539 288.214  1.00  0.00      CHA1 C
ATOM   2741  O   GLY C 216     -17.827  35.329 288.734  1.00  0.00      CHA1 O
ATOM   2742  N   PRO C 217     -16.538  33.486 288.789  1.00  0.00      CHA1 N
ATOM   2743  CD  PRO C 217     -16.235  32.363 287.929  1.00  0.00      CHA1 C
ATOM   2744  HD1 PRO C 217     -15.207  32.444 287.509  1.00  0.00      CHA1  
ATOM   2745  HD2 PRO C 217     -16.964  32.292 287.089  1.00  0.00      CHA1  
ATOM   2746  CA  PRO C 217     -16.823  33.076 290.146  1.00  0.00      CHA1 C
ATOM   2747  HA  PRO C 217     -17.893  32.974 290.282  1.00  0.00      CHA1  
ATOM   2748  CB  PRO C 217     -16.184  31.688 290.242  1.00  0.00      CHA1 C
ATOM   2749  HB1 PRO C 217     -16.715  31.022 290.958  1.00  0.00      CHA1  
ATOM   2750  HB2 PRO C 217     -15.101  31.733 290.497  1.00  0.00      CHA1  
ATOM   2751  CG  PRO C 217     -16.341  31.122 288.821  1.00  0.00      CHA1 C
ATOM   2752  HG1 PRO C 217     -17.308  30.592 288.711  1.00  0.00      CHA1  
ATOM   2753  HG2 PRO C 217     -15.528  30.408 288.554  1.00  0.00      CHA1  
ATOM   2754  C   PRO C 217     -16.289  34.030 291.167  1.00  0.00      CHA1 C
ATOM   2755  O   PRO C 217     -15.405  34.824 290.849  1.00  0.00      CHA1 O
ATOM   2756  N   ALA C 218     -16.843  33.968 292.401  1.00  0.00      CHA1 N
ATOM   2757  HN  ALA C 218     -17.558  33.303 292.617  1.00  0.00      CHA1  
ATOM   2758  CA  ALA C 218     -16.458  34.835 293.484  1.00  0.00      CHA1 C
ATOM   2759  HA  ALA C 218     -15.443  35.200 293.379  1.00  0.00      CHA1  
ATOM   2760  CB  ALA C 218     -17.407  36.020 293.713  1.00  0.00      CHA1 C
ATOM   2761  HB1 ALA C 218     -17.388  36.690 292.827  1.00  0.00      CHA1  
ATOM   2762  HB2 ALA C 218     -18.453  35.672 293.856  1.00  0.00      CHA1  
ATOM   2763  HB3 ALA C 218     -17.109  36.618 294.601  1.00  0.00      CHA1  
ATOM   2764  C   ALA C 218     -16.486  34.017 294.743  1.00  0.00      CHA1 C
ATOM   2765  O   ALA C 218     -16.790  32.826 294.714  1.00  0.00      CHA1 O
ATOM   2766  N   GLY C 219     -16.133  34.641 295.888  1.00  0.00      CHA1 N
ATOM   2767  HN  GLY C 219     -15.904  35.613 295.929  1.00  0.00      CHA1  
ATOM   2768  CA  GLY C 219     -16.064  33.932 297.138  1.00  0.00      CHA1 C
ATOM   2769  HA1 GLY C 219     -15.226  34.329 297.694  1.00  0.00      CHA1  
ATOM   2770  HA2 GLY C 219     -15.991  32.875 296.918  1.00  0.00      CHA1  
ATOM   2771  C   GLY C 219     -17.306  34.150 297.951  1.00  0.00      CHA1 C
ATOM   2772  O   GLY C 219     -18.378  34.455 297.430  1.00  0.00      CHA1 O
ATOM   2773  N   ALA C 220     -17.151  33.970 299.282  1.00  0.00      CHA1 N
ATOM   2774  HN  ALA C 220     -16.259  33.725 299.660  1.00  0.00      CHA1  
ATOM   2775  CA  ALA C 220     -18.210  34.108 300.242  1.00  0.00      CHA1 C
ATOM   2776  HA  ALA C 220     -18.903  34.903 299.992  1.00  0.00      CHA1  
ATOM   2777  CB  ALA C 220     -18.990  32.809 300.518  1.00  0.00      CHA1 C
ATOM   2778  HB1 ALA C 220     -19.534  32.499 299.600  1.00  0.00      CHA1  
ATOM   2779  HB2 ALA C 220     -18.302  31.983 300.804  1.00  0.00      CHA1  
ATOM   2780  HB3 ALA C 220     -19.737  32.945 301.330  1.00  0.00      CHA1  
ATOM   2781  C   ALA C 220     -17.560  34.504 301.531  1.00  0.00      CHA1 C
ATOM   2782  O   ALA C 220     -16.377  34.838 301.567  1.00  0.00      CHA1 O
ATOM   2783  N   ALA C 221     -18.340  34.495 302.628  1.00  0.00      CHA1 N
ATOM   2784  HN  ALA C 221     -19.299  34.215 302.607  1.00  0.00      CHA1  
ATOM   2785  CA  ALA C 221     -17.843  34.889 303.911  1.00  0.00      CHA1 C
ATOM   2786  HA  ALA C 221     -17.548  35.929 303.833  1.00  0.00      CHA1  
ATOM   2787  CB  ALA C 221     -18.741  35.634 304.911  1.00  0.00      CHA1 C
ATOM   2788  HB1 ALA C 221     -19.543  36.172 304.362  1.00  0.00      CHA1  
ATOM   2789  HB2 ALA C 221     -19.226  34.925 305.617  1.00  0.00      CHA1  
ATOM   2790  HB3 ALA C 221     -18.166  36.382 305.499  1.00  0.00      CHA1  
ATOM   2791  C   ALA C 221     -16.667  34.158 304.469  1.00  0.00      CHA1 C
ATOM   2792  O   ALA C 221     -16.453  32.982 304.177  1.00  0.00      CHA1 O
ATOM   2793  N   GLY C 222     -15.857  34.868 305.281  1.00  0.00      CHA1 N
ATOM   2794  HN  GLY C 222     -16.022  35.826 305.513  1.00  0.00      CHA1  
ATOM   2795  CA  GLY C 222     -14.689  34.279 305.870  1.00  0.00      CHA1 C
ATOM   2796  HA1 GLY C 222     -13.908  35.026 305.896  1.00  0.00      CHA1  
ATOM   2797  HA2 GLY C 222     -14.433  33.389 305.312  1.00  0.00      CHA1  
ATOM   2798  C   GLY C 222     -14.988  33.869 307.284  1.00  0.00      CHA1 C
ATOM   2799  O   GLY C 222     -16.121  33.832 307.760  1.00  0.00      CHA1 O
ATOM   2800  N   PRO C 223     -13.888  33.592 307.929  1.00  0.00      CHA1 N
ATOM   2801  CD  PRO C 223     -12.665  34.288 307.560  1.00  0.00      CHA1 C
ATOM   2802  HD1 PRO C 223     -12.875  35.328 307.222  1.00  0.00      CHA1  
ATOM   2803  HD2 PRO C 223     -12.118  33.749 306.752  1.00  0.00      CHA1  
ATOM   2804  CA  PRO C 223     -13.812  33.004 309.250  1.00  0.00      CHA1 C
ATOM   2805  HA  PRO C 223     -14.062  31.956 309.139  1.00  0.00      CHA1  
ATOM   2806  CB  PRO C 223     -12.319  33.069 309.592  1.00  0.00      CHA1 C
ATOM   2807  HB1 PRO C 223     -11.762  32.177 309.229  1.00  0.00      CHA1  
ATOM   2808  HB2 PRO C 223     -12.139  33.211 310.681  1.00  0.00      CHA1  
ATOM   2809  CG  PRO C 223     -11.822  34.312 308.836  1.00  0.00      CHA1 C
ATOM   2810  HG1 PRO C 223     -10.734  34.254 308.636  1.00  0.00      CHA1  
ATOM   2811  HG2 PRO C 223     -12.017  35.261 309.387  1.00  0.00      CHA1  
ATOM   2812  C   PRO C 223     -14.646  33.594 310.352  1.00  0.00      CHA1 C
ATOM   2813  O   PRO C 223     -15.638  32.953 310.695  1.00  0.00      CHA1 O
ATOM   2814  N   ALA C 224     -14.290  34.786 310.891  1.00  0.00      CHA1 N
ATOM   2815  HN  ALA C 224     -13.531  35.320 310.518  1.00  0.00      CHA1  
ATOM   2816  CA  ALA C 224     -14.966  35.376 312.031  1.00  0.00      CHA1 C
ATOM   2817  HA  ALA C 224     -15.662  36.159 311.752  1.00  0.00      CHA1  
ATOM   2818  CB  ALA C 224     -15.665  34.398 312.997  1.00  0.00      CHA1 C
ATOM   2819  HB1 ALA C 224     -16.513  33.903 312.477  1.00  0.00      CHA1  
ATOM   2820  HB2 ALA C 224     -14.964  33.606 313.340  1.00  0.00      CHA1  
ATOM   2821  HB3 ALA C 224     -16.069  34.923 313.889  1.00  0.00      CHA1  
ATOM   2822  C   ALA C 224     -13.897  36.031 312.844  1.00  0.00      CHA1 C
ATOM   2823  O   ALA C 224     -12.770  36.204 312.385  1.00  0.00      CHA1 O
ATOM   2824  N   GLY C 225     -14.241  36.423 314.086  1.00  0.00      CHA1 N
ATOM   2825  HN  GLY C 225     -15.160  36.318 314.465  1.00  0.00      CHA1  
ATOM   2826  CA  GLY C 225     -13.276  37.031 314.958  1.00  0.00      CHA1 C
ATOM   2827  HA1 GLY C 225     -13.620  38.013 315.252  1.00  0.00      CHA1  
ATOM   2828  HA2 GLY C 225     -12.301  37.024 314.489  1.00  0.00      CHA1  
ATOM   2829  C   GLY C 225     -13.203  36.173 316.195  1.00  0.00      CHA1 C
ATOM   2830  O   GLY C 225     -13.939  35.194 316.312  1.00  0.00      CHA1 O
ATOM   2831  N   ASN C 226     -12.306  36.508 317.156  1.00  0.00      CHA1 N
ATOM   2832  HN  ASN C 226     -11.705  37.306 317.146  1.00  0.00      CHA1  
ATOM   2833  CA  ASN C 226     -12.166  35.670 318.320  1.00  0.00      CHA1 C
ATOM   2834  HA  ASN C 226     -13.103  35.129 318.403  1.00  0.00      CHA1  
ATOM   2835  CB  ASN C 226     -10.924  34.763 318.219  1.00  0.00      CHA1 C
ATOM   2836  HB1 ASN C 226     -10.841  34.193 319.170  1.00  0.00      CHA1  
ATOM   2837  HB2 ASN C 226     -11.050  34.026 317.400  1.00  0.00      CHA1  
ATOM   2838  CG  ASN C 226      -9.709  35.664 318.029  1.00  0.00      CHA1 C
ATOM   2839  OD1 ASN C 226      -8.937  35.898 318.958  1.00  0.00      CHA1 O
ATOM   2840  ND2 ASN C 226      -9.538  36.188 316.784  1.00  0.00      CHA1 N
ATOM   2841 HD21 ASN C 226      -8.743  36.770 316.638  1.00  0.00      CHA1  
ATOM   2842 HD22 ASN C 226     -10.177  35.961 316.056  1.00  0.00      CHA1  
ATOM   2843  C   ASN C 226     -11.994  36.478 319.576  1.00  0.00      CHA1 C
ATOM   2844  O   ASN C 226     -11.154  37.375 319.615  1.00  0.00      CHA1 O
ATOM   2845  N   HYP C 227     -12.772  36.232 320.615  1.00  0.00      CHA1 N
ATOM   2846  CD  HYP C 227     -13.884  35.325 320.672  1.00  0.00      CHA1 C
ATOM   2847  HD1 HYP C 227     -14.769  35.991 320.787  1.00  0.00      CHA1  
ATOM   2848  HD2 HYP C 227     -14.105  34.504 319.951  1.00  0.00      CHA1  
ATOM   2849  CA  HYP C 227     -12.584  36.805 321.898  1.00  0.00      CHA1 C
ATOM   2850  HA  HYP C 227     -11.814  37.443 321.915  1.00  0.00      CHA1  
ATOM   2851  CB  HYP C 227     -12.369  35.601 322.774  1.00  0.00      CHA1 C
ATOM   2852  HB1 HYP C 227     -12.603  35.710 323.740  1.00  0.00      CHA1  
ATOM   2853  HB2 HYP C 227     -11.485  35.143 322.686  1.00  0.00      CHA1  
ATOM   2854  CG  HYP C 227     -13.477  34.719 322.073  1.00  0.00      CHA1 C
ATOM   2855  HG  HYP C 227     -13.058  33.825 321.911  1.00  0.00      CHA1  
ATOM   2856  OE  HYP C 227     -14.608  34.434 322.899  1.00  0.00      CHA1 O
ATOM   2857  HE  HYP C 227     -14.692  33.443 323.005  1.00  0.00      CHA1  
ATOM   2858  C   HYP C 227     -13.674  37.696 322.351  1.00  0.00      CHA1 C
ATOM   2859  O   HYP C 227     -14.657  37.229 322.924  1.00  0.00      CHA1 O
ATOM   2860  N   GLY C 228     -13.483  39.007 322.105  1.00  0.00      CHA1 N
ATOM   2861  HN  GLY C 228     -13.010  39.368 321.302  1.00  0.00      CHA1  
ATOM   2862  CA  GLY C 228     -13.971  39.982 323.024  1.00  0.00      CHA1 C
ATOM   2863  HA1 GLY C 228     -14.905  39.641 323.448  1.00  0.00      CHA1  
ATOM   2864  HA2 GLY C 228     -14.030  40.945 322.536  1.00  0.00      CHA1  
ATOM   2865  C   GLY C 228     -12.972  40.087 324.130  1.00  0.00      CHA1 C
ATOM   2866  O   GLY C 228     -11.792  40.331 323.885  1.00  0.00      CHA1 O
ATOM   2867  N   ALA C 229     -13.421  39.913 325.388  1.00  0.00      CHA1 N
ATOM   2868  HN  ALA C 229     -14.358  39.662 325.631  1.00  0.00      CHA1  
ATOM   2869  CA  ALA C 229     -12.525  40.090 326.492  1.00  0.00      CHA1 C
ATOM   2870  HA  ALA C 229     -11.490  39.977 326.189  1.00  0.00      CHA1  
ATOM   2871  CB  ALA C 229     -12.691  41.451 327.185  1.00  0.00      CHA1 C
ATOM   2872  HB1 ALA C 229     -12.454  42.266 326.468  1.00  0.00      CHA1  
ATOM   2873  HB2 ALA C 229     -13.737  41.597 327.534  1.00  0.00      CHA1  
ATOM   2874  HB3 ALA C 229     -12.010  41.552 328.057  1.00  0.00      CHA1  
ATOM   2875  C   ALA C 229     -12.786  39.024 327.503  1.00  0.00      CHA1 C
ATOM   2876  O   ALA C 229     -13.558  38.096 327.263  1.00  0.00      CHA1 O
ATOM   2877  N   ASP C 230     -12.082  39.118 328.651  1.00  0.00      CHA1 N
ATOM   2878  HN  ASP C 230     -11.438  39.846 328.870  1.00  0.00      CHA1  
ATOM   2879  CA  ASP C 230     -12.201  38.145 329.695  1.00  0.00      CHA1 C
ATOM   2880  HA  ASP C 230     -12.133  37.190 329.187  1.00  0.00      CHA1  
ATOM   2881  CB  ASP C 230     -10.941  37.459 330.253  1.00  0.00      CHA1 C
ATOM   2882  HB1 ASP C 230     -11.230  36.788 331.087  1.00  0.00      CHA1  
ATOM   2883  HB2 ASP C 230     -10.449  36.849 329.470  1.00  0.00      CHA1  
ATOM   2884  CG  ASP C 230     -10.016  38.555 330.763  1.00  0.00      CHA1 C
ATOM   2885  OD1 ASP C 230      -9.897  39.593 330.058  1.00  0.00      CHA1 O
ATOM   2886  OD2 ASP C 230      -9.422  38.375 331.859  1.00  0.00      CHA1 O
ATOM   2887  C   ASP C 230     -13.482  38.137 330.456  1.00  0.00      CHA1 C
ATOM   2888  O   ASP C 230     -13.503  37.866 331.656  1.00  0.00      CHA1 O
ATOM   2889  N   GLY C 231     -14.592  38.439 329.750  1.00  0.00      CHA1 N
ATOM   2890  HN  GLY C 231     -14.554  38.701 328.787  1.00  0.00      CHA1  
ATOM   2891  CA  GLY C 231     -15.900  38.405 330.331  1.00  0.00      CHA1 C
ATOM   2892  HA1 GLY C 231     -16.135  37.390 330.623  1.00  0.00      CHA1  
ATOM   2893  HA2 GLY C 231     -16.612  38.847 329.646  1.00  0.00      CHA1  
ATOM   2894  C   GLY C 231     -15.867  39.250 331.573  1.00  0.00      CHA1 C
ATOM   2895  O   GLY C 231     -15.236  40.305 331.592  1.00  0.00      CHA1 O
ATOM   2896  N   GLN C 232     -16.553  38.804 332.654  1.00  0.00      CHA1 N
ATOM   2897  HN  GLN C 232     -17.079  37.957 332.705  1.00  0.00      CHA1  
ATOM   2898  CA  GLN C 232     -16.557  39.582 333.865  1.00  0.00      CHA1 C
ATOM   2899  HA  GLN C 232     -15.564  39.998 333.986  1.00  0.00      CHA1  
ATOM   2900  CB  GLN C 232     -17.667  40.638 333.875  1.00  0.00      CHA1 C
ATOM   2901  HB1 GLN C 232     -18.628  40.097 333.714  1.00  0.00      CHA1  
ATOM   2902  HB2 GLN C 232     -17.733  41.094 334.889  1.00  0.00      CHA1  
ATOM   2903  CG  GLN C 232     -17.475  41.699 332.794  1.00  0.00      CHA1 C
ATOM   2904  HG1 GLN C 232     -16.689  42.423 333.097  1.00  0.00      CHA1  
ATOM   2905  HG2 GLN C 232     -17.158  41.233 331.838  1.00  0.00      CHA1  
ATOM   2906  CD  GLN C 232     -18.794  42.436 332.643  1.00  0.00      CHA1 C
ATOM   2907  OE1 GLN C 232     -19.169  43.266 333.469  1.00  0.00      CHA1 O
ATOM   2908  NE2 GLN C 232     -19.524  42.100 331.547  1.00  0.00      CHA1 N
ATOM   2909 HE21 GLN C 232     -20.392  42.572 331.422  1.00  0.00      CHA1  
ATOM   2910 HE22 GLN C 232     -19.189  41.400 330.926  1.00  0.00      CHA1  
ATOM   2911  C   GLN C 232     -16.826  38.700 335.052  1.00  0.00      CHA1 C
ATOM   2912  O   GLN C 232     -17.746  37.886 335.042  1.00  0.00      CHA1 O
ATOM   2913  N   HYP C 233     -16.005  38.833 336.063  1.00  0.00      CHA1 N
ATOM   2914  CD  HYP C 233     -14.832  39.664 336.026  1.00  0.00      CHA1 C
ATOM   2915  HD1 HYP C 233     -14.006  38.917 336.032  1.00  0.00      CHA1  
ATOM   2916  HD2 HYP C 233     -14.617  40.477 335.295  1.00  0.00      CHA1  
ATOM   2917  CA  HYP C 233     -16.118  38.233 337.352  1.00  0.00      CHA1 C
ATOM   2918  HA  HYP C 233     -15.174  37.726 337.517  1.00  0.00      CHA1  
ATOM   2919  CB  HYP C 233     -16.118  39.460 338.240  1.00  0.00      CHA1 C
ATOM   2920  HB1 HYP C 233     -15.806  39.310 339.178  1.00  0.00      CHA1  
ATOM   2921  HB2 HYP C 233     -16.968  39.986 338.244  1.00  0.00      CHA1  
ATOM   2922  CG  HYP C 233     -15.020  40.267 337.458  1.00  0.00      CHA1 C
ATOM   2923  HG  HYP C 233     -14.514  41.027 338.085  1.00  0.00      CHA1  
ATOM   2924  OE  HYP C 233     -15.436  41.632 337.370  1.00  0.00      CHA1 O
ATOM   2925  HE  HYP C 233     -15.519  41.885 336.406  1.00  0.00      CHA1  
ATOM   2926  C   HYP C 233     -17.227  37.305 337.667  1.00  0.00      CHA1 C
ATOM   2927  O   HYP C 233     -17.203  36.145 337.265  1.00  0.00      CHA1 O
ATOM   2928  N   GLY C 234     -14.452  35.064-337.422  1.00  0.00      CHA1 N
ATOM   2929  HN  GLY C 234     -14.426  35.079-338.421  1.00  0.00      CHA1  
ATOM   2930  CA  GLY C 234     -15.467  34.249-336.845  1.00  0.00      CHA1 C
ATOM   2931  HA1 GLY C 234     -15.115  33.229-336.779  1.00  0.00      CHA1  
ATOM   2932  HA2 GLY C 234     -16.388  34.366-337.399  1.00  0.00      CHA1  
ATOM   2933  C   GLY C 234     -15.698  34.749-335.458  1.00  0.00      CHA1 C
ATOM   2934  O   GLY C 234     -14.951  35.586-334.953  1.00  0.00      CHA1 O
ATOM   2935  N   ALA C 235     -16.757  34.238-334.803  1.00  0.00      CHA1 N
ATOM   2936  HN  ALA C 235     -17.396  33.578-335.197  1.00  0.00      CHA1  
ATOM   2937  CA  ALA C 235     -17.032  34.630-333.456  1.00  0.00      CHA1 C
ATOM   2938  HA  ALA C 235     -16.827  35.691-333.368  1.00  0.00      CHA1  
ATOM   2939  CB  ALA C 235     -18.316  35.405-333.082  1.00  0.00      CHA1 C
ATOM   2940  HB1 ALA C 235     -18.745  35.877-333.992  1.00  0.00      CHA1  
ATOM   2941  HB2 ALA C 235     -19.084  34.723-332.656  1.00  0.00      CHA1  
ATOM   2942  HB3 ALA C 235     -18.108  36.209-332.344  1.00  0.00      CHA1  
ATOM   2943  C   ALA C 235     -16.234  33.956-332.385  1.00  0.00      CHA1 C
ATOM   2944  O   ALA C 235     -15.783  32.827-332.556  1.00  0.00      CHA1 O
ATOM   2945  N   LYS C 236     -16.070  34.645-331.238  1.00  0.00      CHA1 N
ATOM   2946  HN  LYS C 236     -16.478  35.549-331.120  1.00  0.00      CHA1  
ATOM   2947  CA  LYS C 236     -15.317  34.163-330.109  1.00  0.00      CHA1 C
ATOM   2948  HA  LYS C 236     -14.270  34.121-330.386  1.00  0.00      CHA1  
ATOM   2949  CB  LYS C 236     -15.586  35.053-328.896  1.00  0.00      CHA1 C
ATOM   2950  HB1 LYS C 236     -16.692  35.146-328.796  1.00  0.00      CHA1  
ATOM   2951  HB2 LYS C 236     -15.232  34.532-327.979  1.00  0.00      CHA1  
ATOM   2952  CG  LYS C 236     -14.953  36.436-329.048  1.00  0.00      CHA1 C
ATOM   2953  HG1 LYS C 236     -13.883  36.382-328.744  1.00  0.00      CHA1  
ATOM   2954  HG2 LYS C 236     -14.979  36.730-330.122  1.00  0.00      CHA1  
ATOM   2955  CD  LYS C 236     -15.661  37.481-328.194  1.00  0.00      CHA1 C
ATOM   2956  HD1 LYS C 236     -15.947  37.009-327.226  1.00  0.00      CHA1  
ATOM   2957  HD2 LYS C 236     -14.933  38.294-327.966  1.00  0.00      CHA1  
ATOM   2958  CE  LYS C 236     -16.886  38.034-328.927  1.00  0.00      CHA1 C
ATOM   2959  HE1 LYS C 236     -16.573  38.653-329.797  1.00  0.00      CHA1  
ATOM   2960  HE2 LYS C 236     -17.527  37.204-329.298  1.00  0.00      CHA1  
ATOM   2961  NZ  LYS C 236     -17.701  38.881-328.031  1.00  0.00      CHA1 N
ATOM   2962  HZ1 LYS C 236     -18.528  39.250-328.544  1.00  0.00      CHA1  
ATOM   2963  HZ2 LYS C 236     -18.022  38.318-327.218  1.00  0.00      CHA1  
ATOM   2964  HZ3 LYS C 236     -17.125  39.677-327.689  1.00  0.00      CHA1  
ATOM   2965  C   LYS C 236     -15.757  32.769-329.822  1.00  0.00      CHA1 C
ATOM   2966  O   LYS C 236     -16.940  32.442-329.914  1.00  0.00      CHA1 O
ATOM   2967  N   GLY C 237     -14.783  31.897-329.497  1.00  0.00      CHA1 N
ATOM   2968  HN  GLY C 237     -13.816  32.134-329.411  1.00  0.00      CHA1  
ATOM   2969  CA  GLY C 237     -15.108  30.529-329.249  1.00  0.00      CHA1 C
ATOM   2970  HA1 GLY C 237     -14.779  29.944-330.097  1.00  0.00      CHA1  
ATOM   2971  HA2 GLY C 237     -16.168  30.459-329.046  1.00  0.00      CHA1  
ATOM   2972  C   GLY C 237     -14.386  30.053-328.059  1.00  0.00      CHA1 C
ATOM   2973  O   GLY C 237     -13.161  30.120-328.014  1.00  0.00      CHA1 O
ATOM   2974  N   ALA C 238     -15.179  29.540-327.095  1.00  0.00      CHA1 N
ATOM   2975  HN  ALA C 238     -16.157  29.422-327.265  1.00  0.00      CHA1  
ATOM   2976  CA  ALA C 238     -14.728  29.134-325.802  1.00  0.00      CHA1 C
ATOM   2977  HA  ALA C 238     -15.237  28.269-325.392  1.00  0.00      CHA1  
ATOM   2978  CB  ALA C 238     -13.217  28.890-325.602  1.00  0.00      CHA1 C
ATOM   2979  HB1 ALA C 238     -12.905  27.993-326.179  1.00  0.00      CHA1  
ATOM   2980  HB2 ALA C 238     -12.621  29.755-325.966  1.00  0.00      CHA1  
ATOM   2981  HB3 ALA C 238     -12.969  28.714-324.533  1.00  0.00      CHA1  
ATOM   2982  C   ALA C 238     -15.134  30.284-324.979  1.00  0.00      CHA1 C
ATOM   2983  O   ALA C 238     -16.235  30.809-325.146  1.00  0.00      CHA1 O
ATOM   2984  N   ASN C 239     -14.253  30.661-324.048  1.00  0.00      CHA1 N
ATOM   2985  HN  ASN C 239     -13.378  30.196-323.915  1.00  0.00      CHA1  
ATOM   2986  CA  ASN C 239     -14.480  31.751-323.168  1.00  0.00      CHA1 C
ATOM   2987  HA  ASN C 239     -14.243  32.653-323.722  1.00  0.00      CHA1  
ATOM   2988  CB  ASN C 239     -15.877  32.397-322.964  1.00  0.00      CHA1 C
ATOM   2989  HB1 ASN C 239     -16.317  32.580-323.969  1.00  0.00      CHA1  
ATOM   2990  HB2 ASN C 239     -16.551  31.698-322.428  1.00  0.00      CHA1  
ATOM   2991  CG  ASN C 239     -15.792  33.724-322.230  1.00  0.00      CHA1 C
ATOM   2992  OD1 ASN C 239     -14.713  34.216-321.906  1.00  0.00      CHA1 O
ATOM   2993  ND2 ASN C 239     -16.989  34.313-321.958  1.00  0.00      CHA1 N
ATOM   2994 HD21 ASN C 239     -16.971  35.191-321.487  1.00  0.00      CHA1  
ATOM   2995 HD22 ASN C 239     -17.835  33.881-322.254  1.00  0.00      CHA1  
ATOM   2996  C   ASN C 239     -13.539  31.664-322.029  1.00  0.00      CHA1 C
ATOM   2997  O   ASN C 239     -12.376  31.317-322.211  1.00  0.00      CHA1 O
ATOM   2998  N   GLY C 240     -13.998  31.960-320.806  1.00  0.00      CHA1 N
ATOM   2999  HN  GLY C 240     -14.896  32.324-320.562  1.00  0.00      CHA1  
ATOM   3000  CA  GLY C 240     -13.107  31.732-319.714  1.00  0.00      CHA1 C
ATOM   3001  HA1 GLY C 240     -12.530  32.626-319.524  1.00  0.00      CHA1  
ATOM   3002  HA2 GLY C 240     -12.510  30.850-319.904  1.00  0.00      CHA1  
ATOM   3003  C   GLY C 240     -13.952  31.465-318.516  1.00  0.00      CHA1 C
ATOM   3004  O   GLY C 240     -14.934  32.164-318.270  1.00  0.00      CHA1 O
ATOM   3005  N   ALA C 241     -13.580  30.444-317.720  1.00  0.00      CHA1 N
ATOM   3006  HN  ALA C 241     -12.805  29.833-317.876  1.00  0.00      CHA1  
ATOM   3007  CA  ALA C 241     -14.339  30.182-316.538  1.00  0.00      CHA1 C
ATOM   3008  HA  ALA C 241     -14.886  31.057-316.206  1.00  0.00      CHA1  
ATOM   3009  CB  ALA C 241     -15.307  28.991-316.639  1.00  0.00      CHA1 C
ATOM   3010  HB1 ALA C 241     -16.079  29.202-317.410  1.00  0.00      CHA1  
ATOM   3011  HB2 ALA C 241     -14.770  28.064-316.938  1.00  0.00      CHA1  
ATOM   3012  HB3 ALA C 241     -15.827  28.804-315.675  1.00  0.00      CHA1  
ATOM   3013  C   ALA C 241     -13.396  29.840-315.448  1.00  0.00      CHA1 C
ATOM   3014  O   ALA C 241     -12.292  29.347-315.677  1.00  0.00      CHA1 O
ATOM   3015  N   HYP C 242     -13.817  30.116-314.251  1.00  0.00      CHA1 N
ATOM   3016  CD  HYP C 242     -15.121  30.622-313.927  1.00  0.00      CHA1 C
ATOM   3017  HD1 HYP C 242     -14.709  31.597-313.581  1.00  0.00      CHA1  
ATOM   3018  HD2 HYP C 242     -16.090  30.774-314.456  1.00  0.00      CHA1  
ATOM   3019  CA  HYP C 242     -13.102  29.778-313.091  1.00  0.00      CHA1 C
ATOM   3020  HA  HYP C 242     -12.165  29.506-313.311  1.00  0.00      CHA1  
ATOM   3021  CB  HYP C 242     -14.046  28.746-312.523  1.00  0.00      CHA1 C
ATOM   3022  HB1 HYP C 242     -13.938  28.523-311.554  1.00  0.00      CHA1  
ATOM   3023  HB2 HYP C 242     -14.167  27.907-313.054  1.00  0.00      CHA1  
ATOM   3024  CG  HYP C 242     -15.323  29.657-312.702  1.00  0.00      CHA1 C
ATOM   3025  HG  HYP C 242     -15.428  30.211-311.876  1.00  0.00      CHA1  
ATOM   3026  OE  HYP C 242     -16.531  28.896-312.806  1.00  0.00      CHA1 O
ATOM   3027  HE  HYP C 242     -16.963  29.090-313.687  1.00  0.00      CHA1  
ATOM   3028  C   HYP C 242     -12.813  30.842-312.095  1.00  0.00      CHA1 C
ATOM   3029  O   HYP C 242     -13.474  31.873-312.143  1.00  0.00      CHA1 O
ATOM   3030  N   GLY C 243     -11.824  30.643-311.174  1.00  0.00      CHA1 N
ATOM   3031  HN  GLY C 243     -11.780  31.260-310.389  1.00  0.00      CHA1  
ATOM   3032  CA  GLY C 243     -10.807  29.607-311.216  1.00  0.00      CHA1 C
ATOM   3033  HA1 GLY C 243      -9.861  30.053-310.940  1.00  0.00      CHA1  
ATOM   3034  HA2 GLY C 243     -10.817  29.160-312.201  1.00  0.00      CHA1  
ATOM   3035  C   GLY C 243     -11.127  28.517-310.203  1.00  0.00      CHA1 C
ATOM   3036  O   GLY C 243     -12.201  27.918-310.242  1.00  0.00      CHA1 O
ATOM   3037  N   ILE C 244     -10.174  28.238-309.271  1.00  0.00      CHA1 N
ATOM   3038  HN  ILE C 244      -9.346  28.792-309.211  1.00  0.00      CHA1  
ATOM   3039  CA  ILE C 244     -10.240  27.160-308.302  1.00  0.00      CHA1 C
ATOM   3040  HA  ILE C 244     -11.132  26.587-308.519  1.00  0.00      CHA1  
ATOM   3041  CB  ILE C 244      -8.976  26.347-308.185  1.00  0.00      CHA1 C
ATOM   3042  HB  ILE C 244      -9.238  25.522-307.475  1.00  0.00      CHA1  
ATOM   3043  CG2 ILE C 244      -8.831  25.247-309.249  1.00  0.00      CHA1 C
ATOM   3044 HG21 ILE C 244      -7.967  24.590-309.017  1.00  0.00      CHA1  
ATOM   3045 HG22 ILE C 244      -9.739  24.609-309.285  1.00  0.00      CHA1  
ATOM   3046 HG23 ILE C 244      -8.671  25.687-310.256  1.00  0.00      CHA1  
ATOM   3047  CG1 ILE C 244      -7.791  27.072-307.529  1.00  0.00      CHA1 C
ATOM   3048 HG11 ILE C 244      -7.311  27.753-308.267  1.00  0.00      CHA1  
ATOM   3049 HG12 ILE C 244      -8.172  27.706-306.696  1.00  0.00      CHA1  
ATOM   3050  CD  ILE C 244      -6.746  26.106-306.969  1.00  0.00      CHA1 C
ATOM   3051  HD1 ILE C 244      -5.937  26.668-306.454  1.00  0.00      CHA1  
ATOM   3052  HD2 ILE C 244      -7.208  25.411-306.235  1.00  0.00      CHA1  
ATOM   3053  HD3 ILE C 244      -6.283  25.506-307.780  1.00  0.00      CHA1  
ATOM   3054  C   ILE C 244     -10.423  27.748-306.919  1.00  0.00      CHA1 C
ATOM   3055  O   ILE C 244     -10.174  28.927-306.689  1.00  0.00      CHA1 O
ATOM   3056  N   ALA C 245     -10.912  26.921-305.966  1.00  0.00      CHA1 N
ATOM   3057  HN  ALA C 245     -11.066  25.954-306.167  1.00  0.00      CHA1  
ATOM   3058  CA  ALA C 245     -11.245  27.337-304.621  1.00  0.00      CHA1 C
ATOM   3059  HA  ALA C 245     -11.942  28.156-304.761  1.00  0.00      CHA1  
ATOM   3060  CB  ALA C 245     -12.625  26.934-304.065  1.00  0.00      CHA1 C
ATOM   3061  HB1 ALA C 245     -13.297  26.654-304.904  1.00  0.00      CHA1  
ATOM   3062  HB2 ALA C 245     -12.542  26.057-303.386  1.00  0.00      CHA1  
ATOM   3063  HB3 ALA C 245     -13.102  27.769-303.508  1.00  0.00      CHA1  
ATOM   3064  C   ALA C 245     -10.240  27.805-303.617  1.00  0.00      CHA1 C
ATOM   3065  O   ALA C 245     -10.493  28.782-302.919  1.00  0.00      CHA1 O
ATOM   3066  N   GLY C 246      -9.080  27.154-303.453  1.00  0.00      CHA1 N
ATOM   3067  HN  GLY C 246      -8.724  26.360-303.944  1.00  0.00      CHA1  
ATOM   3068  CA  GLY C 246      -8.228  27.679-302.419  1.00  0.00      CHA1 C
ATOM   3069  HA1 GLY C 246      -8.802  28.345-301.790  1.00  0.00      CHA1  
ATOM   3070  HA2 GLY C 246      -7.355  28.134-302.868  1.00  0.00      CHA1  
ATOM   3071  C   GLY C 246      -7.770  26.535-301.582  1.00  0.00      CHA1 C
ATOM   3072  O   GLY C 246      -7.750  25.387-302.025  1.00  0.00      CHA1 O
ATOM   3073  N   ALA C 247      -7.388  26.839-300.328  1.00  0.00      CHA1 N
ATOM   3074  HN  ALA C 247      -7.435  27.757-299.934  1.00  0.00      CHA1  
ATOM   3075  CA  ALA C 247      -6.875  25.825-299.461  1.00  0.00      CHA1 C
ATOM   3076  HA  ALA C 247      -7.340  24.863-299.643  1.00  0.00      CHA1  
ATOM   3077  CB  ALA C 247      -5.343  25.694-299.552  1.00  0.00      CHA1 C
ATOM   3078  HB1 ALA C 247      -5.057  25.368-300.575  1.00  0.00      CHA1  
ATOM   3079  HB2 ALA C 247      -4.846  26.669-299.353  1.00  0.00      CHA1  
ATOM   3080  HB3 ALA C 247      -4.953  24.944-298.831  1.00  0.00      CHA1  
ATOM   3081  C   ALA C 247      -7.216  26.200-298.049  1.00  0.00      CHA1 C
ATOM   3082  O   ALA C 247      -7.815  27.243-297.796  1.00  0.00      CHA1 O
ATOM   3083  N   HYP C 248      -6.870  25.339-297.125  1.00  0.00      CHA1 N
ATOM   3084  CD  HYP C 248      -6.391  24.011-297.375  1.00  0.00      CHA1 C
ATOM   3085  HD1 HYP C 248      -5.424  24.238-297.487  1.00  0.00      CHA1  
ATOM   3086  HD2 HYP C 248      -5.916  23.239-298.023  1.00  0.00      CHA1  
ATOM   3087  CA  HYP C 248      -7.046  25.515-295.727  1.00  0.00      CHA1 C
ATOM   3088  HA  HYP C 248      -7.871  26.178-295.493  1.00  0.00      CHA1  
ATOM   3089  CB  HYP C 248      -7.541  24.132-295.229  1.00  0.00      CHA1 C
ATOM   3090  HB1 HYP C 248      -8.459  24.127-294.832  1.00  0.00      CHA1  
ATOM   3091  HB2 HYP C 248      -6.907  23.644-294.629  1.00  0.00      CHA1  
ATOM   3092  CG  HYP C 248      -7.583  23.407-296.630  1.00  0.00      CHA1 C
ATOM   3093  HG  HYP C 248      -8.275  22.542-296.648  1.00  0.00      CHA1  
ATOM   3094  OE  HYP C 248      -8.800  23.714-297.315  1.00  0.00      CHA1 O
ATOM   3095  HE  HYP C 248      -9.299  22.865-297.488  1.00  0.00      CHA1  
ATOM   3096  C   HYP C 248      -5.784  26.094-295.178  1.00  0.00      CHA1 C
ATOM   3097  O   HYP C 248      -4.775  25.391-295.189  1.00  0.00      CHA1 O
ATOM   3098  N   GLY C 249      -5.767  27.384-294.757  1.00  0.00      CHA1 N
ATOM   3099  HN  GLY C 249      -5.321  28.113-295.275  1.00  0.00      CHA1  
ATOM   3100  CA  GLY C 249      -6.396  27.790-293.527  1.00  0.00      CHA1 C
ATOM   3101  HA1 GLY C 249      -7.195  27.118-293.245  1.00  0.00      CHA1  
ATOM   3102  HA2 GLY C 249      -6.678  28.834-293.541  1.00  0.00      CHA1  
ATOM   3103  C   GLY C 249      -5.287  27.627-292.544  1.00  0.00      CHA1 C
ATOM   3104  O   GLY C 249      -4.460  26.728-292.688  1.00  0.00      CHA1 O
ATOM   3105  N   PHE C 250      -5.227  28.484-291.513  1.00  0.00      CHA1 N
ATOM   3106  HN  PHE C 250      -5.871  29.222-291.321  1.00  0.00      CHA1  
ATOM   3107  CA  PHE C 250      -4.155  28.371-290.569  1.00  0.00      CHA1 C
ATOM   3108  HA  PHE C 250      -3.640  27.434-290.743  1.00  0.00      CHA1  
ATOM   3109  CB  PHE C 250      -3.198  29.576-290.591  1.00  0.00      CHA1 C
ATOM   3110  HB1 PHE C 250      -3.793  30.514-290.548  1.00  0.00      CHA1  
ATOM   3111  HB2 PHE C 250      -2.529  29.572-289.704  1.00  0.00      CHA1  
ATOM   3112  CG  PHE C 250      -2.457  29.516-291.884  1.00  0.00      CHA1 C
ATOM   3113  CD1 PHE C 250      -3.102  29.787-293.068  1.00  0.00      CHA1 C
ATOM   3114  HD1 PHE C 250      -4.153  30.040-293.059  1.00  0.00      CHA1  
ATOM   3115  CE1 PHE C 250      -2.425  29.733-294.263  1.00  0.00      CHA1 C
ATOM   3116  HE1 PHE C 250      -2.942  29.950-295.187  1.00  0.00      CHA1  
ATOM   3117  CZ  PHE C 250      -1.089  29.409-294.283  1.00  0.00      CHA1 C
ATOM   3118  HZ  PHE C 250      -0.550  29.371-295.219  1.00  0.00      CHA1  
ATOM   3119  CD2 PHE C 250      -1.118  29.198-291.911  1.00  0.00      CHA1 C
ATOM   3120  HD2 PHE C 250      -0.599  28.968-290.991  1.00  0.00      CHA1  
ATOM   3121  CE2 PHE C 250      -0.436  29.143-293.104  1.00  0.00      CHA1 C
ATOM   3122  HE2 PHE C 250       0.615  28.889-293.112  1.00  0.00      CHA1  
ATOM   3123  C   PHE C 250      -4.800  28.272-289.232  1.00  0.00      CHA1 C
ATOM   3124  O   PHE C 250      -6.024  28.319-289.121  1.00  0.00      CHA1 O
ATOM   3125  N   HYP C 251      -4.020  28.106-288.207  1.00  0.00      CHA1 N
ATOM   3126  CD  HYP C 251      -2.598  27.909-288.234  1.00  0.00      CHA1 C
ATOM   3127  HD1 HYP C 251      -2.354  28.874-288.335  1.00  0.00      CHA1  
ATOM   3128  HD2 HYP C 251      -1.585  28.008-288.687  1.00  0.00      CHA1  
ATOM   3129  CA  HYP C 251      -4.485  27.988-286.882  1.00  0.00      CHA1 C
ATOM   3130  HA  HYP C 251      -5.509  27.637-286.824  1.00  0.00      CHA1  
ATOM   3131  CB  HYP C 251      -3.626  26.852-286.272  1.00  0.00      CHA1 C
ATOM   3132  HB1 HYP C 251      -4.131  26.024-286.028  1.00  0.00      CHA1  
ATOM   3133  HB2 HYP C 251      -3.037  27.128-285.512  1.00  0.00      CHA1  
ATOM   3134  CG  HYP C 251      -2.729  26.553-287.534  1.00  0.00      CHA1 C
ATOM   3135  HG  HYP C 251      -3.145  25.857-288.119  1.00  0.00      CHA1  
ATOM   3136  OE  HYP C 251      -1.456  25.988-287.207  1.00  0.00      CHA1 O
ATOM   3137  HE  HYP C 251      -0.735  26.594-287.542  1.00  0.00      CHA1  
ATOM   3138  C   HYP C 251      -4.399  29.339-286.272  1.00  0.00      CHA1 C
ATOM   3139  O   HYP C 251      -3.296  29.871-286.148  1.00  0.00      CHA1 O
ATOM   3140  N   GLY C 252      -5.549  29.914-285.895  1.00  0.00      CHA1 N
ATOM   3141  HN  GLY C 252      -6.407  29.418-285.766  1.00  0.00      CHA1  
ATOM   3142  CA  GLY C 252      -5.605  31.313-285.651  1.00  0.00      CHA1 C
ATOM   3143  HA1 GLY C 252      -6.635  31.640-285.613  1.00  0.00      CHA1  
ATOM   3144  HA2 GLY C 252      -4.997  31.843-286.372  1.00  0.00      CHA1  
ATOM   3145  C   GLY C 252      -5.006  31.521-284.307  1.00  0.00      CHA1 C
ATOM   3146  O   GLY C 252      -4.161  30.747-283.862  1.00  0.00      CHA1 O
ATOM   3147  N   ALA C 253      -5.437  32.591-283.625  1.00  0.00      CHA1 N
ATOM   3148  HN  ALA C 253      -6.156  33.210-283.940  1.00  0.00      CHA1  
ATOM   3149  CA  ALA C 253      -4.864  32.912-282.358  1.00  0.00      CHA1 C
ATOM   3150  HA  ALA C 253      -3.783  32.966-282.415  1.00  0.00      CHA1  
ATOM   3151  CB  ALA C 253      -5.370  34.242-281.773  1.00  0.00      CHA1 C
ATOM   3152  HB1 ALA C 253      -5.103  35.076-282.457  1.00  0.00      CHA1  
ATOM   3153  HB2 ALA C 253      -6.476  34.233-281.659  1.00  0.00      CHA1  
ATOM   3154  HB3 ALA C 253      -4.914  34.453-280.782  1.00  0.00      CHA1  
ATOM   3155  C   ALA C 253      -5.180  31.828-281.382  1.00  0.00      CHA1 C
ATOM   3156  O   ALA C 253      -5.981  30.934-281.643  1.00  0.00      CHA1 O
ATOM   3157  N   ARG C 254      -4.467  31.855-280.238  1.00  0.00      CHA1 N
ATOM   3158  HN  ARG C 254      -3.767  32.550-280.090  1.00  0.00      CHA1  
ATOM   3159  CA  ARG C 254      -4.665  30.907-279.184  1.00  0.00      CHA1 C
ATOM   3160  HA  ARG C 254      -5.231  30.061-279.555  1.00  0.00      CHA1  
ATOM   3161  CB  ARG C 254      -3.351  30.428-278.539  1.00  0.00      CHA1 C
ATOM   3162  HB1 ARG C 254      -3.639  29.847-277.631  1.00  0.00      CHA1  
ATOM   3163  HB2 ARG C 254      -2.845  29.706-279.217  1.00  0.00      CHA1  
ATOM   3164  CG  ARG C 254      -2.419  31.569-278.128  1.00  0.00      CHA1 C
ATOM   3165  HG1 ARG C 254      -2.995  32.520-278.145  1.00  0.00      CHA1  
ATOM   3166  HG2 ARG C 254      -2.114  31.423-277.066  1.00  0.00      CHA1  
ATOM   3167  CD  ARG C 254      -1.162  31.614-279.005  1.00  0.00      CHA1 C
ATOM   3168  HD1 ARG C 254      -0.493  32.432-278.652  1.00  0.00      CHA1  
ATOM   3169  HD2 ARG C 254      -0.601  30.651-278.965  1.00  0.00      CHA1  
ATOM   3170  NE  ARG C 254      -1.572  31.851-280.419  1.00  0.00      CHA1 N
ATOM   3171  HE  ARG C 254      -2.551  32.062-280.517  1.00  0.00      CHA1  
ATOM   3172  CZ  ARG C 254      -0.650  31.771-281.423  1.00  0.00      CHA1 C
ATOM   3173  NH1 ARG C 254       0.640  31.418-281.147  1.00  0.00      CHA1 N
ATOM   3174 HH11 ARG C 254       1.318  31.383-281.868  1.00  0.00      CHA1  
ATOM   3175 HH12 ARG C 254       0.880  31.336-280.177  1.00  0.00      CHA1  
ATOM   3176  NH2 ARG C 254      -1.017  32.043-282.710  1.00  0.00      CHA1 N
ATOM   3177 HH21 ARG C 254      -0.372  31.901-283.448  1.00  0.00      CHA1  
ATOM   3178 HH22 ARG C 254      -1.985  32.174-282.882  1.00  0.00      CHA1  
ATOM   3179  C   ARG C 254      -5.505  31.553-278.125  1.00  0.00      CHA1 C
ATOM   3180  O   ARG C 254      -5.624  32.777-278.065  1.00  0.00      CHA1 O
ATOM   3181  N   GLY C 255      -6.131  30.718-277.270  1.00  0.00      CHA1 N
ATOM   3182  HN  GLY C 255      -5.988  29.729-277.290  1.00  0.00      CHA1  
ATOM   3183  CA  GLY C 255      -7.046  31.193-276.272  1.00  0.00      CHA1 C
ATOM   3184  HA1 GLY C 255      -7.658  30.355-275.967  1.00  0.00      CHA1  
ATOM   3185  HA2 GLY C 255      -7.602  32.017-276.699  1.00  0.00      CHA1  
ATOM   3186  C   GLY C 255      -6.322  31.702-275.064  1.00  0.00      CHA1 C
ATOM   3187  O   GLY C 255      -5.109  31.587-274.897  1.00  0.00      CHA1 O
ATOM   3188  N   PRO C 256      -7.144  32.278-274.223  1.00  0.00      CHA1 N
ATOM   3189  CD  PRO C 256      -8.059  33.238-274.829  1.00  0.00      CHA1 C
ATOM   3190  HD1 PRO C 256      -8.979  32.730-275.197  1.00  0.00      CHA1  
ATOM   3191  HD2 PRO C 256      -7.573  33.766-275.681  1.00  0.00      CHA1  
ATOM   3192  CA  PRO C 256      -6.663  32.840-272.992  1.00  0.00      CHA1 C
ATOM   3193  HA  PRO C 256      -5.902  33.542-273.312  1.00  0.00      CHA1  
ATOM   3194  CB  PRO C 256      -7.155  34.278-272.846  1.00  0.00      CHA1 C
ATOM   3195  HB1 PRO C 256      -6.449  35.035-273.256  1.00  0.00      CHA1  
ATOM   3196  HB2 PRO C 256      -7.439  34.549-271.805  1.00  0.00      CHA1  
ATOM   3197  CG  PRO C 256      -8.420  34.248-273.719  1.00  0.00      CHA1 C
ATOM   3198  HG1 PRO C 256      -8.656  35.256-274.112  1.00  0.00      CHA1  
ATOM   3199  HG2 PRO C 256      -9.314  33.880-273.165  1.00  0.00      CHA1  
ATOM   3200  C   PRO C 256      -6.133  32.031-271.849  1.00  0.00      CHA1 C
ATOM   3201  O   PRO C 256      -6.256  30.807-271.885  1.00  0.00      CHA1 O
ATOM   3202  N   SER C 257      -5.521  32.671-270.835  1.00  0.00      CHA1 N
ATOM   3203  HN  SER C 257      -5.390  33.661-270.777  1.00  0.00      CHA1  
ATOM   3204  CA  SER C 257      -4.990  31.940-269.716  1.00  0.00      CHA1 C
ATOM   3205  HA  SER C 257      -4.700  30.961-270.074  1.00  0.00      CHA1  
ATOM   3206  CB  SER C 257      -3.866  32.675-268.966  1.00  0.00      CHA1 C
ATOM   3207  HB1 SER C 257      -4.302  33.587-268.497  1.00  0.00      CHA1  
ATOM   3208  HB2 SER C 257      -3.470  32.040-268.141  1.00  0.00      CHA1  
ATOM   3209  OG  SER C 257      -2.840  33.060-269.867  1.00  0.00      CHA1 O
ATOM   3210  HG1 SER C 257      -2.282  33.698-269.405  1.00  0.00      CHA1  
ATOM   3211  C   SER C 257      -6.100  31.743-268.729  1.00  0.00      CHA1 C
ATOM   3212  O   SER C 257      -7.270  31.921-269.064  1.00  0.00      CHA1 O
ATOM   3213  N   GLY C 258      -5.761  31.353-267.479  1.00  0.00      CHA1 N
ATOM   3214  HN  GLY C 258      -4.829  31.219-267.144  1.00  0.00      CHA1  
ATOM   3215  CA  GLY C 258      -6.805  31.102-266.526  1.00  0.00      CHA1 C
ATOM   3216  HA1 GLY C 258      -6.939  30.031-266.466  1.00  0.00      CHA1  
ATOM   3217  HA2 GLY C 258      -7.684  31.643-266.850  1.00  0.00      CHA1  
ATOM   3218  C   GLY C 258      -6.432  31.601-265.161  1.00  0.00      CHA1 C
ATOM   3219  O   GLY C 258      -5.331  32.057-264.859  1.00  0.00      CHA1 O
ATOM   3220  N   PRO C 259      -7.448  31.442-264.359  1.00  0.00      CHA1 N
ATOM   3221  CD  PRO C 259      -8.467  30.466-264.708  1.00  0.00      CHA1 C
ATOM   3222  HD1 PRO C 259      -8.015  29.545-265.141  1.00  0.00      CHA1  
ATOM   3223  HD2 PRO C 259      -9.200  30.886-265.435  1.00  0.00      CHA1  
ATOM   3224  CA  PRO C 259      -7.513  31.796-262.958  1.00  0.00      CHA1 C
ATOM   3225  HA  PRO C 259      -7.244  32.832-262.791  1.00  0.00      CHA1  
ATOM   3226  CB  PRO C 259      -8.928  31.400-262.546  1.00  0.00      CHA1 C
ATOM   3227  HB1 PRO C 259      -9.692  32.165-262.813  1.00  0.00      CHA1  
ATOM   3228  HB2 PRO C 259      -9.013  31.139-261.467  1.00  0.00      CHA1  
ATOM   3229  CG  PRO C 259      -9.170  30.135-263.388  1.00  0.00      CHA1 C
ATOM   3230  HG1 PRO C 259     -10.253  29.937-263.513  1.00  0.00      CHA1  
ATOM   3231  HG2 PRO C 259      -8.706  29.225-262.943  1.00  0.00      CHA1  
ATOM   3232  C   PRO C 259      -6.578  30.918-262.189  1.00  0.00      CHA1 C
ATOM   3233  O   PRO C 259      -5.966  30.021-262.766  1.00  0.00      CHA1 O
ATOM   3234  N   GLN C 260      -6.466  31.185-260.870  1.00  0.00      CHA1 N
ATOM   3235  HN  GLN C 260      -6.948  31.948-260.443  1.00  0.00      CHA1  
ATOM   3236  CA  GLN C 260      -5.659  30.414-259.970  1.00  0.00      CHA1 C
ATOM   3237  HA  GLN C 260      -4.682  30.259-260.412  1.00  0.00      CHA1  
ATOM   3238  CB  GLN C 260      -5.595  31.048-258.565  1.00  0.00      CHA1 C
ATOM   3239  HB1 GLN C 260      -6.632  31.033-258.157  1.00  0.00      CHA1  
ATOM   3240  HB2 GLN C 260      -4.988  30.398-257.894  1.00  0.00      CHA1  
ATOM   3241  CG  GLN C 260      -5.060  32.486-258.589  1.00  0.00      CHA1 C
ATOM   3242  HG1 GLN C 260      -4.021  32.506-258.983  1.00  0.00      CHA1  
ATOM   3243  HG2 GLN C 260      -5.685  33.127-259.244  1.00  0.00      CHA1  
ATOM   3244  CD  GLN C 260      -5.041  33.029-257.165  1.00  0.00      CHA1 C
ATOM   3245  OE1 GLN C 260      -3.992  33.411-256.648  1.00  0.00      CHA1 O
ATOM   3246  NE2 GLN C 260      -6.235  33.079-256.514  1.00  0.00      CHA1 N
ATOM   3247 HE21 GLN C 260      -6.226  33.437-255.585  1.00  0.00      CHA1  
ATOM   3248 HE22 GLN C 260      -7.058  32.750-256.965  1.00  0.00      CHA1  
ATOM   3249  C   GLN C 260      -6.321  29.071-259.854  1.00  0.00      CHA1 C
ATOM   3250  O   GLN C 260      -7.502  28.930-260.169  1.00  0.00      CHA1 O
ATOM   3251  N   GLY C 261      -5.570  28.040-259.411  1.00  0.00      CHA1 N
ATOM   3252  HN  GLY C 261      -4.623  28.143-259.110  1.00  0.00      CHA1  
ATOM   3253  CA  GLY C 261      -6.103  26.704-259.345  1.00  0.00      CHA1 C
ATOM   3254  HA1 GLY C 261      -5.272  26.014-259.286  1.00  0.00      CHA1  
ATOM   3255  HA2 GLY C 261      -6.746  26.552-260.201  1.00  0.00      CHA1  
ATOM   3256  C   GLY C 261      -6.934  26.538-258.107  1.00  0.00      CHA1 C
ATOM   3257  O   GLY C 261      -7.108  27.446-257.296  1.00  0.00      CHA1 O
ATOM   3258  N   PRO C 262      -7.426  25.328-257.982  1.00  0.00      CHA1 N
ATOM   3259  CD  PRO C 262      -6.815  24.207-258.676  1.00  0.00      CHA1 C
ATOM   3260  HD1 PRO C 262      -5.706  24.304-258.712  1.00  0.00      CHA1  
ATOM   3261  HD2 PRO C 262      -7.203  24.109-259.716  1.00  0.00      CHA1  
ATOM   3262  CA  PRO C 262      -8.264  24.887-256.891  1.00  0.00      CHA1 C
ATOM   3263  HA  PRO C 262      -9.178  25.462-256.806  1.00  0.00      CHA1  
ATOM   3264  CB  PRO C 262      -8.515  23.410-257.168  1.00  0.00      CHA1 C
ATOM   3265  HB1 PRO C 262      -9.364  23.236-257.866  1.00  0.00      CHA1  
ATOM   3266  HB2 PRO C 262      -8.658  22.811-256.241  1.00  0.00      CHA1  
ATOM   3267  CG  PRO C 262      -7.208  22.973-257.850  1.00  0.00      CHA1 C
ATOM   3268  HG1 PRO C 262      -7.366  22.070-258.471  1.00  0.00      CHA1  
ATOM   3269  HG2 PRO C 262      -6.398  22.747-257.119  1.00  0.00      CHA1  
ATOM   3270  C   PRO C 262      -7.470  25.041-255.633  1.00  0.00      CHA1 C
ATOM   3271  O   PRO C 262      -6.258  25.235-255.721  1.00  0.00      CHA1 O
ATOM   3272  N   GLY C 263      -8.128  24.989-254.452  1.00  0.00      CHA1 N
ATOM   3273  HN  GLY C 263      -9.108  24.830-254.337  1.00  0.00      CHA1  
ATOM   3274  CA  GLY C 263      -7.384  25.174-253.242  1.00  0.00      CHA1 C
ATOM   3275  HA1 GLY C 263      -7.628  26.154-252.855  1.00  0.00      CHA1  
ATOM   3276  HA2 GLY C 263      -6.336  25.035-253.473  1.00  0.00      CHA1  
ATOM   3277  C   GLY C 263      -7.765  24.166-252.215  1.00  0.00      CHA1 C
ATOM   3278  O   GLY C 263      -8.938  23.828-252.059  1.00  0.00      CHA1 O
ATOM   3279  N   GLY C 264      -6.754  23.668-251.469  1.00  0.00      CHA1 N
ATOM   3280  HN  GLY C 264      -5.793  23.920-251.580  1.00  0.00      CHA1  
ATOM   3281  CA  GLY C 264      -7.029  22.713-250.439  1.00  0.00      CHA1 C
ATOM   3282  HA1 GLY C 264      -7.403  21.810-250.901  1.00  0.00      CHA1  
ATOM   3283  HA2 GLY C 264      -7.707  23.160-249.724  1.00  0.00      CHA1  
ATOM   3284  C   GLY C 264      -5.748  22.371-249.715  1.00  0.00      CHA1 C
ATOM   3285  O   GLY C 264      -4.714  22.855-250.173  1.00  0.00      CHA1 O
ATOM   3286  N   PRO C 265      -5.657  21.587-248.632  1.00  0.00      CHA1 N
ATOM   3287  CD  PRO C 265      -4.594  20.596-248.729  1.00  0.00      CHA1 C
ATOM   3288  HD1 PRO C 265      -3.630  21.009-248.355  1.00  0.00      CHA1  
ATOM   3289  HD2 PRO C 265      -4.458  20.259-249.783  1.00  0.00      CHA1  
ATOM   3290  CA  PRO C 265      -6.760  21.062-247.822  1.00  0.00      CHA1 C
ATOM   3291  HA  PRO C 265      -7.731  21.392-248.173  1.00  0.00      CHA1  
ATOM   3292  CB  PRO C 265      -6.563  19.549-247.846  1.00  0.00      CHA1 C
ATOM   3293  HB1 PRO C 265      -6.973  19.070-248.763  1.00  0.00      CHA1  
ATOM   3294  HB2 PRO C 265      -6.966  19.042-246.941  1.00  0.00      CHA1  
ATOM   3295  CG  PRO C 265      -5.035  19.417-247.854  1.00  0.00      CHA1 C
ATOM   3296  HG1 PRO C 265      -4.720  18.436-248.260  1.00  0.00      CHA1  
ATOM   3297  HG2 PRO C 265      -4.588  19.526-246.839  1.00  0.00      CHA1  
ATOM   3298  C   PRO C 265      -6.551  21.559-246.391  1.00  0.00      CHA1 C
ATOM   3299  O   PRO C 265      -5.569  22.263-246.160  1.00  0.00      CHA1 O
ATOM   3300  N   HYP C 266      -7.440  21.228-245.458  1.00  0.00      CHA1 N
ATOM   3301  CD  HYP C 266      -8.702  20.635-245.785  1.00  0.00      CHA1 C
ATOM   3302  HD1 HYP C 266      -9.451  21.421-245.537  1.00  0.00      CHA1  
ATOM   3303  HD2 HYP C 266      -8.953  20.150-246.757  1.00  0.00      CHA1  
ATOM   3304  CA  HYP C 266      -7.343  21.365-244.021  1.00  0.00      CHA1 C
ATOM   3305  HA  HYP C 266      -8.242  21.864-243.679  1.00  0.00      CHA1  
ATOM   3306  CB  HYP C 266      -7.527  19.920-243.603  1.00  0.00      CHA1 C
ATOM   3307  HB1 HYP C 266      -7.883  19.782-242.679  1.00  0.00      CHA1  
ATOM   3308  HB2 HYP C 266      -6.739  19.324-243.758  1.00  0.00      CHA1  
ATOM   3309  CG  HYP C 266      -8.656  19.561-244.647  1.00  0.00      CHA1 C
ATOM   3310  HG  HYP C 266      -9.279  18.701-244.331  1.00  0.00      CHA1  
ATOM   3311  OE  HYP C 266      -8.358  18.285-245.220  1.00  0.00      CHA1 O
ATOM   3312  HE  HYP C 266      -8.249  18.389-246.209  1.00  0.00      CHA1  
ATOM   3313  C   HYP C 266      -6.146  22.088-243.482  1.00  0.00      CHA1 C
ATOM   3314  O   HYP C 266      -5.940  23.245-243.845  1.00  0.00      CHA1 O
ATOM   3315  N   GLY C 267      -5.345  21.433-242.607  1.00  0.00      CHA1 N
ATOM   3316  HN  GLY C 267      -5.545  20.537-242.213  1.00  0.00      CHA1  
ATOM   3317  CA  GLY C 267      -4.108  22.034-242.188  1.00  0.00      CHA1 C
ATOM   3318  HA1 GLY C 267      -4.244  23.107-242.169  1.00  0.00      CHA1  
ATOM   3319  HA2 GLY C 267      -3.323  21.698-242.852  1.00  0.00      CHA1  
ATOM   3320  C   GLY C 267      -3.762  21.583-240.794  1.00  0.00      CHA1 C
ATOM   3321  O   GLY C 267      -4.316  20.627-240.253  1.00  0.00      CHA1 O
ATOM   3322  N   PRO C 268      -2.805  22.288-240.238  1.00  0.00      CHA1 N
ATOM   3323  CD  PRO C 268      -1.774  22.872-241.081  1.00  0.00      CHA1 C
ATOM   3324  HD1 PRO C 268      -1.989  23.943-241.300  1.00  0.00      CHA1  
ATOM   3325  HD2 PRO C 268      -1.677  22.319-242.044  1.00  0.00      CHA1  
ATOM   3326  CA  PRO C 268      -2.310  22.025-238.902  1.00  0.00      CHA1 C
ATOM   3327  HA  PRO C 268      -2.157  20.965-238.735  1.00  0.00      CHA1  
ATOM   3328  CB  PRO C 268      -0.969  22.752-238.820  1.00  0.00      CHA1 C
ATOM   3329  HB1 PRO C 268      -0.229  22.215-238.185  1.00  0.00      CHA1  
ATOM   3330  HB2 PRO C 268      -1.073  23.804-238.473  1.00  0.00      CHA1  
ATOM   3331  CG  PRO C 268      -0.475  22.751-240.273  1.00  0.00      CHA1 C
ATOM   3332  HG1 PRO C 268       0.091  21.827-240.501  1.00  0.00      CHA1  
ATOM   3333  HG2 PRO C 268       0.183  23.620-240.504  1.00  0.00      CHA1  
ATOM   3334  C   PRO C 268      -3.286  22.542-237.897  1.00  0.00      CHA1 C
ATOM   3335  O   PRO C 268      -4.283  23.146-238.290  1.00  0.00      CHA1 O
ATOM   3336  N   LYS C 269      -3.028  22.303-236.594  1.00  0.00      CHA1 N
ATOM   3337  HN  LYS C 269      -2.211  21.848-236.242  1.00  0.00      CHA1  
ATOM   3338  CA  LYS C 269      -3.970  22.716-235.598  1.00  0.00      CHA1 C
ATOM   3339  HA  LYS C 269      -4.667  23.392-236.077  1.00  0.00      CHA1  
ATOM   3340  CB  LYS C 269      -4.664  21.543-234.889  1.00  0.00      CHA1 C
ATOM   3341  HB1 LYS C 269      -5.408  21.980-234.183  1.00  0.00      CHA1  
ATOM   3342  HB2 LYS C 269      -5.248  20.962-235.637  1.00  0.00      CHA1  
ATOM   3343  CG  LYS C 269      -3.699  20.639-234.117  1.00  0.00      CHA1 C
ATOM   3344  HG1 LYS C 269      -3.173  21.244-233.344  1.00  0.00      CHA1  
ATOM   3345  HG2 LYS C 269      -4.285  19.855-233.584  1.00  0.00      CHA1  
ATOM   3346  CD  LYS C 269      -2.652  19.984-235.020  1.00  0.00      CHA1 C
ATOM   3347  HD1 LYS C 269      -3.181  19.460-235.849  1.00  0.00      CHA1  
ATOM   3348  HD2 LYS C 269      -2.034  20.791-235.477  1.00  0.00      CHA1  
ATOM   3349  CE  LYS C 269      -1.735  18.998-234.290  1.00  0.00      CHA1 C
ATOM   3350  HE1 LYS C 269      -1.151  19.521-233.500  1.00  0.00      CHA1  
ATOM   3351  HE2 LYS C 269      -2.332  18.191-233.811  1.00  0.00      CHA1  
ATOM   3352  NZ  LYS C 269      -0.791  18.385-235.251  1.00  0.00      CHA1 N
ATOM   3353  HZ1 LYS C 269      -0.166  17.715-234.758  1.00  0.00      CHA1  
ATOM   3354  HZ2 LYS C 269      -1.324  17.881-235.988  1.00  0.00      CHA1  
ATOM   3355  HZ3 LYS C 269      -0.217  19.130-235.694  1.00  0.00      CHA1  
ATOM   3356  C   LYS C 269      -3.292  23.477-234.500  1.00  0.00      CHA1 C
ATOM   3357  O   LYS C 269      -2.193  24.009-234.658  1.00  0.00      CHA1 O
ATOM   3358  N   GLY C 270      -3.988  23.539-233.340  1.00  0.00      CHA1 N
ATOM   3359  HN  GLY C 270      -4.856  23.053-233.247  1.00  0.00      CHA1  
ATOM   3360  CA  GLY C 270      -3.562  24.279-232.182  1.00  0.00      CHA1 C
ATOM   3361  HA1 GLY C 270      -4.443  24.548-231.615  1.00  0.00      CHA1  
ATOM   3362  HA2 GLY C 270      -2.975  25.123-232.517  1.00  0.00      CHA1  
ATOM   3363  C   GLY C 270      -2.696  23.433-231.314  1.00  0.00      CHA1 C
ATOM   3364  O   GLY C 270      -2.153  22.412-231.732  1.00  0.00      CHA1 O
ATOM   3365  N   ASN C 271      -2.552  23.888-230.055  1.00  0.00      CHA1 N
ATOM   3366  HN  ASN C 271      -3.026  24.703-229.724  1.00  0.00      CHA1  
ATOM   3367  CA  ASN C 271      -1.714  23.252-229.083  1.00  0.00      CHA1 C
ATOM   3368  HA  ASN C 271      -1.525  22.242-229.430  1.00  0.00      CHA1  
ATOM   3369  CB  ASN C 271      -0.452  24.077-228.771  1.00  0.00      CHA1 C
ATOM   3370  HB1 ASN C 271       0.124  23.536-227.989  1.00  0.00      CHA1  
ATOM   3371  HB2 ASN C 271       0.194  24.148-229.670  1.00  0.00      CHA1  
ATOM   3372  CG  ASN C 271      -0.911  25.438-228.253  1.00  0.00      CHA1 C
ATOM   3373  OD1 ASN C 271      -2.076  25.806-228.393  1.00  0.00      CHA1 O
ATOM   3374  ND2 ASN C 271       0.026  26.218-227.652  1.00  0.00      CHA1 N
ATOM   3375 HD21 ASN C 271      -0.271  27.102-227.302  1.00  0.00      CHA1  
ATOM   3376 HD22 ASN C 271       0.959  25.887-227.549  1.00  0.00      CHA1  
ATOM   3377  C   ASN C 271      -2.486  23.156-227.807  1.00  0.00      CHA1 C
ATOM   3378  O   ASN C 271      -3.695  23.383-227.777  1.00  0.00      CHA1 O
ATOM   3379  N   SER C 272      -1.786  22.791-226.715  1.00  0.00      CHA1 N
ATOM   3380  HN  SER C 272      -0.808  22.582-226.707  1.00  0.00      CHA1  
ATOM   3381  CA  SER C 272      -2.422  22.673-225.436  1.00  0.00      CHA1 C
ATOM   3382  HA  SER C 272      -3.367  22.165-225.579  1.00  0.00      CHA1  
ATOM   3383  CB  SER C 272      -1.534  21.955-224.404  1.00  0.00      CHA1 C
ATOM   3384  HB1 SER C 272      -1.323  20.929-224.783  1.00  0.00      CHA1  
ATOM   3385  HB2 SER C 272      -0.555  22.476-224.306  1.00  0.00      CHA1  
ATOM   3386  OG  SER C 272      -2.197  21.857-223.152  1.00  0.00      CHA1 O
ATOM   3387  HG1 SER C 272      -1.706  21.218-222.621  1.00  0.00      CHA1  
ATOM   3388  C   SER C 272      -2.729  24.063-224.974  1.00  0.00      CHA1 C
ATOM   3389  O   SER C 272      -2.021  25.012-225.310  1.00  0.00      CHA1 O
ATOM   3390  N   GLY C 273      -3.815  24.216-224.191  1.00  0.00      CHA1 N
ATOM   3391  HN  GLY C 273      -4.358  23.454-223.840  1.00  0.00      CHA1  
ATOM   3392  CA  GLY C 273      -4.262  25.525-223.809  1.00  0.00      CHA1 C
ATOM   3393  HA1 GLY C 273      -5.341  25.529-223.876  1.00  0.00      CHA1  
ATOM   3394  HA2 GLY C 273      -3.774  26.239-224.459  1.00  0.00      CHA1  
ATOM   3395  C   GLY C 273      -3.886  25.850-222.405  1.00  0.00      CHA1 C
ATOM   3396  O   GLY C 273      -2.814  25.508-221.909  1.00  0.00      CHA1 O
ATOM   3397  N   GLU C 274      -4.825  26.566-221.758  1.00  0.00      CHA1 N
ATOM   3398  HN  GLU C 274      -5.681  26.790-222.215  1.00  0.00      CHA1  
ATOM   3399  CA  GLU C 274      -4.731  27.068-220.422  1.00  0.00      CHA1 C
ATOM   3400  HA  GLU C 274      -3.774  27.557-220.291  1.00  0.00      CHA1  
ATOM   3401  CB  GLU C 274      -5.895  28.039-220.142  1.00  0.00      CHA1 C
ATOM   3402  HB1 GLU C 274      -5.764  28.935-220.792  1.00  0.00      CHA1  
ATOM   3403  HB2 GLU C 274      -6.857  27.574-220.454  1.00  0.00      CHA1  
ATOM   3404  CG  GLU C 274      -6.030  28.523-218.699  1.00  0.00      CHA1 C
ATOM   3405  HG1 GLU C 274      -6.349  27.682-218.056  1.00  0.00      CHA1  
ATOM   3406  HG2 GLU C 274      -5.068  28.925-218.323  1.00  0.00      CHA1  
ATOM   3407  CD  GLU C 274      -7.123  29.582-218.685  1.00  0.00      CHA1 C
ATOM   3408  OE1 GLU C 274      -7.460  30.074-217.576  1.00  0.00      CHA1 O
ATOM   3409  OE2 GLU C 274      -7.633  29.914-219.789  1.00  0.00      CHA1 O
ATOM   3410  C   GLU C 274      -4.774  25.922-219.475  1.00  0.00      CHA1 C
ATOM   3411  O   GLU C 274      -5.209  24.820-219.801  1.00  0.00      CHA1 O
ATOM   3412  N   HYP C 275      -4.235  26.173-218.320  1.00  0.00      CHA1 N
ATOM   3413  CD  HYP C 275      -3.427  27.322-218.036  1.00  0.00      CHA1 C
ATOM   3414  HD1 HYP C 275      -4.176  27.946-217.813  1.00  0.00      CHA1  
ATOM   3415  HD2 HYP C 275      -3.100  28.373-218.211  1.00  0.00      CHA1  
ATOM   3416  CA  HYP C 275      -4.215  25.286-217.216  1.00  0.00      CHA1 C
ATOM   3417  HA  HYP C 275      -4.320  24.250-217.516  1.00  0.00      CHA1  
ATOM   3418  CB  HYP C 275      -2.768  25.414-216.672  1.00  0.00      CHA1 C
ATOM   3419  HB1 HYP C 275      -2.226  24.575-216.718  1.00  0.00      CHA1  
ATOM   3420  HB2 HYP C 275      -2.696  25.816-215.759  1.00  0.00      CHA1  
ATOM   3421  CG  HYP C 275      -2.215  26.441-217.730  1.00  0.00      CHA1 C
ATOM   3422  HG  HYP C 275      -1.113  26.405-217.831  1.00  0.00      CHA1  
ATOM   3423  OE  HYP C 275      -1.762  25.756-218.902  1.00  0.00      CHA1 O
ATOM   3424  HE  HYP C 275      -0.790  25.948-219.036  1.00  0.00      CHA1  
ATOM   3425  C   HYP C 275      -5.348  25.650-216.314  1.00  0.00      CHA1 C
ATOM   3426  O   HYP C 275      -5.859  26.763-216.426  1.00  0.00      CHA1 O
ATOM   3427  N   GLY C 276      -5.772  24.732-215.430  1.00  0.00      CHA1 N
ATOM   3428  HN  GLY C 276      -5.244  23.938-215.130  1.00  0.00      CHA1  
ATOM   3429  CA  GLY C 276      -7.075  24.865-214.850  1.00  0.00      CHA1 C
ATOM   3430  HA1 GLY C 276      -7.329  23.943-214.344  1.00  0.00      CHA1  
ATOM   3431  HA2 GLY C 276      -7.777  25.158-215.619  1.00  0.00      CHA1  
ATOM   3432  C   GLY C 276      -7.029  25.956-213.828  1.00  0.00      CHA1 C
ATOM   3433  O   GLY C 276      -5.959  26.443-213.466  1.00  0.00      CHA1 O
ATOM   3434  N   ALA C 277      -8.218  26.366-213.340  1.00  0.00      CHA1 N
ATOM   3435  HN  ALA C 277      -9.089  25.963-213.619  1.00  0.00      CHA1  
ATOM   3436  CA  ALA C 277      -8.310  27.422-212.375  1.00  0.00      CHA1 C
ATOM   3437  HA  ALA C 277      -7.376  27.972-212.389  1.00  0.00      CHA1  
ATOM   3438  CB  ALA C 277      -8.686  28.859-212.792  1.00  0.00      CHA1 C
ATOM   3439  HB1 ALA C 277      -8.413  29.022-213.857  1.00  0.00      CHA1  
ATOM   3440  HB2 ALA C 277      -9.780  29.032-212.689  1.00  0.00      CHA1  
ATOM   3441  HB3 ALA C 277      -8.149  29.616-212.181  1.00  0.00      CHA1  
ATOM   3442  C   ALA C 277      -8.535  27.007-210.953  1.00  0.00      CHA1 C
ATOM   3443  O   ALA C 277      -9.398  26.183-210.658  1.00  0.00      CHA1 O
ATOM   3444  N   HYP C 278      -7.711  27.588-210.117  1.00  0.00      CHA1 N
ATOM   3445  CD  HYP C 278      -6.745  28.537-210.600  1.00  0.00      CHA1 C
ATOM   3446  HD1 HYP C 278      -5.824  27.937-210.420  1.00  0.00      CHA1  
ATOM   3447  HD2 HYP C 278      -6.680  29.067-211.578  1.00  0.00      CHA1  
ATOM   3448  CA  HYP C 278      -7.619  27.530-208.693  1.00  0.00      CHA1 C
ATOM   3449  HA  HYP C 278      -6.549  27.518-208.521  1.00  0.00      CHA1  
ATOM   3450  CB  HYP C 278      -7.883  28.970-208.333  1.00  0.00      CHA1 C
ATOM   3451  HB1 HYP C 278      -7.558  29.266-207.435  1.00  0.00      CHA1  
ATOM   3452  HB2 HYP C 278      -8.816  29.297-208.482  1.00  0.00      CHA1  
ATOM   3453  CG  HYP C 278      -6.946  29.573-209.441  1.00  0.00      CHA1 C
ATOM   3454  HG  HYP C 278      -6.596  30.596-209.201  1.00  0.00      CHA1  
ATOM   3455  OE  HYP C 278      -7.487  30.797-209.945  1.00  0.00      CHA1 O
ATOM   3456  HE  HYP C 278      -7.652  30.700-210.927  1.00  0.00      CHA1  
ATOM   3457  C   HYP C 278      -8.271  26.492-207.816  1.00  0.00      CHA1 C
ATOM   3458  O   HYP C 278      -9.304  25.923-208.160  1.00  0.00      CHA1 O
ATOM   3459  N   GLY C 279      -7.656  26.258-206.637  1.00  0.00      CHA1 N
ATOM   3460  HN  GLY C 279      -6.885  26.809-206.321  1.00  0.00      CHA1  
ATOM   3461  CA  GLY C 279      -8.066  25.204-205.758  1.00  0.00      CHA1 C
ATOM   3462  HA1 GLY C 279      -7.210  24.914-205.164  1.00  0.00      CHA1  
ATOM   3463  HA2 GLY C 279      -8.480  24.406-206.359  1.00  0.00      CHA1  
ATOM   3464  C   GLY C 279      -9.133  25.682-204.829  1.00  0.00      CHA1 C
ATOM   3465  O   GLY C 279      -9.401  26.877-204.710  1.00  0.00      CHA1 O
ATOM   3466  N   SER C 280      -9.755  24.710-204.133  1.00  0.00      CHA1 N
ATOM   3467  HN  SER C 280      -9.556  23.739-204.265  1.00  0.00      CHA1  
ATOM   3468  CA  SER C 280     -10.754  24.974-203.144  1.00  0.00      CHA1 C
ATOM   3469  HA  SER C 280     -10.783  26.051-203.048  1.00  0.00      CHA1  
ATOM   3470  CB  SER C 280     -12.230  25.254-203.501  1.00  0.00      CHA1 C
ATOM   3471  HB1 SER C 280     -12.262  26.147-204.166  1.00  0.00      CHA1  
ATOM   3472  HB2 SER C 280     -12.658  24.402-204.076  1.00  0.00      CHA1  
ATOM   3473  OG  SER C 280     -12.981  25.522-202.325  1.00  0.00      CHA1 O
ATOM   3474  HG1 SER C 280     -13.822  25.904-202.606  1.00  0.00      CHA1  
ATOM   3475  C   SER C 280     -10.406  24.421-201.812  1.00  0.00      CHA1 C
ATOM   3476  O   SER C 280      -9.632  23.471-201.757  1.00  0.00      CHA1 O
ATOM   3477  N   LYS C 281     -10.999  24.969-200.730  1.00  0.00      CHA1 N
ATOM   3478  HN  LYS C 281     -11.728  25.646-200.819  1.00  0.00      CHA1  
ATOM   3479  CA  LYS C 281     -10.640  24.633-199.378  1.00  0.00      CHA1 C
ATOM   3480  HA  LYS C 281      -9.824  25.306-199.144  1.00  0.00      CHA1  
ATOM   3481  CB  LYS C 281     -11.234  25.456-198.215  1.00  0.00      CHA1 C
ATOM   3482  HB1 LYS C 281     -12.334  25.278-198.216  1.00  0.00      CHA1  
ATOM   3483  HB2 LYS C 281     -10.852  25.050-197.252  1.00  0.00      CHA1  
ATOM   3484  CG  LYS C 281     -10.942  26.952-198.361  1.00  0.00      CHA1 C
ATOM   3485  HG1 LYS C 281      -9.856  27.130-198.190  1.00  0.00      CHA1  
ATOM   3486  HG2 LYS C 281     -11.170  27.266-199.406  1.00  0.00      CHA1  
ATOM   3487  CD  LYS C 281     -11.728  27.827-197.383  1.00  0.00      CHA1 C
ATOM   3488  HD1 LYS C 281     -11.487  27.500-196.346  1.00  0.00      CHA1  
ATOM   3489  HD2 LYS C 281     -11.371  28.877-197.493  1.00  0.00      CHA1  
ATOM   3490  CE  LYS C 281     -13.242  27.779-197.602  1.00  0.00      CHA1 C
ATOM   3491  HE1 LYS C 281     -13.500  28.138-198.623  1.00  0.00      CHA1  
ATOM   3492  HE2 LYS C 281     -13.621  26.739-197.488  1.00  0.00      CHA1  
ATOM   3493  NZ  LYS C 281     -13.923  28.643-196.611  1.00  0.00      CHA1 N
ATOM   3494  HZ1 LYS C 281     -14.952  28.612-196.759  1.00  0.00      CHA1  
ATOM   3495  HZ2 LYS C 281     -13.702  28.310-195.650  1.00  0.00      CHA1  
ATOM   3496  HZ3 LYS C 281     -13.588  29.622-196.718  1.00  0.00      CHA1  
ATOM   3497  C   LYS C 281     -10.158  23.240-199.120  1.00  0.00      CHA1 C
ATOM   3498  O   LYS C 281     -10.839  22.264-199.430  1.00  0.00      CHA1 O
ATOM   3499  N   GLY C 282      -8.941  23.126-198.555  1.00  0.00      CHA1 N
ATOM   3500  HN  GLY C 282      -8.412  23.914-198.244  1.00  0.00      CHA1  
ATOM   3501  CA  GLY C 282      -8.323  21.852-198.363  1.00  0.00      CHA1 C
ATOM   3502  HA1 GLY C 282      -7.298  21.992-198.048  1.00  0.00      CHA1  
ATOM   3503  HA2 GLY C 282      -8.436  21.253-199.256  1.00  0.00      CHA1  
ATOM   3504  C   GLY C 282      -9.056  21.172-197.258  1.00  0.00      CHA1 C
ATOM   3505  O   GLY C 282      -9.976  21.729-196.661  1.00  0.00      CHA1 O
ATOM   3506  N   ASP C 283      -8.652  19.922-196.973  1.00  0.00      CHA1 N
ATOM   3507  HN  ASP C 283      -7.884  19.449-197.396  1.00  0.00      CHA1  
ATOM   3508  CA  ASP C 283      -9.322  19.129-195.993  1.00  0.00      CHA1 C
ATOM   3509  HA  ASP C 283     -10.362  19.408-196.115  1.00  0.00      CHA1  
ATOM   3510  CB  ASP C 283     -10.054  17.829-196.385  1.00  0.00      CHA1 C
ATOM   3511  HB1 ASP C 283      -9.419  17.249-197.084  1.00  0.00      CHA1  
ATOM   3512  HB2 ASP C 283     -10.247  17.205-195.490  1.00  0.00      CHA1  
ATOM   3513  CG  ASP C 283     -11.358  18.205-197.074  1.00  0.00      CHA1 C
ATOM   3514  OD1 ASP C 283     -11.341  19.155-197.900  1.00  0.00      CHA1 O
ATOM   3515  OD2 ASP C 283     -12.394  17.558-196.764  1.00  0.00      CHA1 O
ATOM   3516  C   ASP C 283      -8.994  19.317-194.557  1.00  0.00      CHA1 C
ATOM   3517  O   ASP C 283      -8.158  20.137-194.180  1.00  0.00      CHA1 O
ATOM   3518  N   THR C 284      -9.720  18.549-193.725  1.00  0.00      CHA1 N
ATOM   3519  HN  THR C 284     -10.434  17.937-194.062  1.00  0.00      CHA1  
ATOM   3520  CA  THR C 284      -9.551  18.528-192.309  1.00  0.00      CHA1 C
ATOM   3521  HA  THR C 284      -8.534  18.858-192.146  1.00  0.00      CHA1  
ATOM   3522  CB  THR C 284      -9.840  19.759-191.482  1.00  0.00      CHA1 C
ATOM   3523  HB  THR C 284      -9.152  20.555-191.859  1.00  0.00      CHA1  
ATOM   3524  OG1 THR C 284      -9.525  19.536-190.116  1.00  0.00      CHA1 O
ATOM   3525  HG1 THR C 284      -9.748  20.357-189.664  1.00  0.00      CHA1  
ATOM   3526  CG2 THR C 284     -11.334  20.111-191.633  1.00  0.00      CHA1 C
ATOM   3527 HG21 THR C 284     -11.565  21.075-191.133  1.00  0.00      CHA1  
ATOM   3528 HG22 THR C 284     -11.602  20.210-192.706  1.00  0.00      CHA1  
ATOM   3529 HG23 THR C 284     -11.978  19.324-191.185  1.00  0.00      CHA1  
ATOM   3530  C   THR C 284      -9.655  17.160-191.714  1.00  0.00      CHA1 C
ATOM   3531  O   THR C 284     -10.290  16.286-192.301  1.00  0.00      CHA1 O
ATOM   3532  N   GLY C 285      -9.044  16.912-190.540  1.00  0.00      CHA1 N
ATOM   3533  HN  GLY C 285      -8.522  17.559-189.986  1.00  0.00      CHA1  
ATOM   3534  CA  GLY C 285      -9.142  15.579-190.012  1.00  0.00      CHA1 C
ATOM   3535  HA1 GLY C 285      -8.416  14.956-190.516  1.00  0.00      CHA1  
ATOM   3536  HA2 GLY C 285     -10.164  15.239-190.111  1.00  0.00      CHA1  
ATOM   3537  C   GLY C 285      -8.804  15.600-188.561  1.00  0.00      CHA1 C
ATOM   3538  O   GLY C 285      -8.572  16.655-187.978  1.00  0.00      CHA1 O
ATOM   3539  N   ALA C 286      -8.811  14.412-187.926  1.00  0.00      CHA1 N
ATOM   3540  HN  ALA C 286      -9.075  13.546-188.349  1.00  0.00      CHA1  
ATOM   3541  CA  ALA C 286      -8.422  14.331-186.551  1.00  0.00      CHA1 C
ATOM   3542  HA  ALA C 286      -8.312  13.303-186.225  1.00  0.00      CHA1  
ATOM   3543  CB  ALA C 286      -7.129  15.102-186.230  1.00  0.00      CHA1 C
ATOM   3544  HB1 ALA C 286      -6.281  14.660-186.796  1.00  0.00      CHA1  
ATOM   3545  HB2 ALA C 286      -7.218  16.170-186.525  1.00  0.00      CHA1  
ATOM   3546  HB3 ALA C 286      -6.881  15.053-185.148  1.00  0.00      CHA1  
ATOM   3547  C   ALA C 286      -9.499  14.922-185.717  1.00  0.00      CHA1 C
ATOM   3548  O   ALA C 286     -10.472  15.490-186.210  1.00  0.00      CHA1 O
ATOM   3549  N   LYS C 287      -9.326  14.753-184.400  1.00  0.00      CHA1 N
ATOM   3550  HN  LYS C 287      -8.555  14.233-184.036  1.00  0.00      CHA1  
ATOM   3551  CA  LYS C 287     -10.211  15.290-183.419  1.00  0.00      CHA1 C
ATOM   3552  HA  LYS C 287     -10.761  16.135-183.815  1.00  0.00      CHA1  
ATOM   3553  CB  LYS C 287     -11.075  14.225-182.723  1.00  0.00      CHA1 C
ATOM   3554  HB1 LYS C 287     -11.427  13.521-183.512  1.00  0.00      CHA1  
ATOM   3555  HB2 LYS C 287     -10.432  13.629-182.037  1.00  0.00      CHA1  
ATOM   3556  CG  LYS C 287     -12.291  14.782-181.975  1.00  0.00      CHA1 C
ATOM   3557  HG1 LYS C 287     -12.619  14.042-181.210  1.00  0.00      CHA1  
ATOM   3558  HG2 LYS C 287     -11.991  15.708-181.433  1.00  0.00      CHA1  
ATOM   3559  CD  LYS C 287     -13.478  15.083-182.900  1.00  0.00      CHA1 C
ATOM   3560  HD1 LYS C 287     -13.736  14.152-183.455  1.00  0.00      CHA1  
ATOM   3561  HD2 LYS C 287     -14.355  15.347-182.264  1.00  0.00      CHA1  
ATOM   3562  CE  LYS C 287     -13.269  16.211-183.915  1.00  0.00      CHA1 C
ATOM   3563  HE1 LYS C 287     -12.275  16.114-184.406  1.00  0.00      CHA1  
ATOM   3564  HE2 LYS C 287     -14.055  16.179-184.702  1.00  0.00      CHA1  
ATOM   3565  NZ  LYS C 287     -13.330  17.533-183.254  1.00  0.00      CHA1 N
ATOM   3566  HZ1 LYS C 287     -13.185  18.288-183.954  1.00  0.00      CHA1  
ATOM   3567  HZ2 LYS C 287     -14.260  17.653-182.803  1.00  0.00      CHA1  
ATOM   3568  HZ3 LYS C 287     -12.588  17.590-182.527  1.00  0.00      CHA1  
ATOM   3569  C   LYS C 287      -9.270  15.814-182.391  1.00  0.00      CHA1 C
ATOM   3570  O   LYS C 287      -8.334  16.546-182.713  1.00  0.00      CHA1 O
ATOM   3571  N   GLY C 288      -9.479  15.444-181.116  1.00  0.00      CHA1 N
ATOM   3572  HN  GLY C 288     -10.224  14.866-180.785  1.00  0.00      CHA1  
ATOM   3573  CA  GLY C 288      -8.565  15.907-180.118  1.00  0.00      CHA1 C
ATOM   3574  HA1 GLY C 288      -9.011  16.747-179.604  1.00  0.00      CHA1  
ATOM   3575  HA2 GLY C 288      -7.616  16.127-180.588  1.00  0.00      CHA1  
ATOM   3576  C   GLY C 288      -8.343  14.815-179.116  1.00  0.00      CHA1 C
ATOM   3577  O   GLY C 288      -8.758  13.671-179.299  1.00  0.00      CHA1 O
ATOM   3578  N   GLU C 289      -7.652  15.178-178.018  1.00  0.00      CHA1 N
ATOM   3579  HN  GLU C 289      -7.323  16.111-177.900  1.00  0.00      CHA1  
ATOM   3580  CA  GLU C 289      -7.321  14.300-176.930  1.00  0.00      CHA1 C
ATOM   3581  HA  GLU C 289      -7.614  13.283-177.158  1.00  0.00      CHA1  
ATOM   3582  CB  GLU C 289      -5.842  14.412-176.510  1.00  0.00      CHA1 C
ATOM   3583  HB1 GLU C 289      -5.689  13.780-175.605  1.00  0.00      CHA1  
ATOM   3584  HB2 GLU C 289      -5.191  13.975-177.300  1.00  0.00      CHA1  
ATOM   3585  CG  GLU C 289      -5.424  15.853-176.206  1.00  0.00      CHA1 C
ATOM   3586  HG1 GLU C 289      -6.212  16.348-175.610  1.00  0.00      CHA1  
ATOM   3587  HG2 GLU C 289      -4.470  15.879-175.643  1.00  0.00      CHA1  
ATOM   3588  CD  GLU C 289      -5.299  16.594-177.529  1.00  0.00      CHA1 C
ATOM   3589  OE1 GLU C 289      -4.457  16.163-178.363  1.00  0.00      CHA1 O
ATOM   3590  OE2 GLU C 289      -6.040  17.593-177.729  1.00  0.00      CHA1 O
ATOM   3591  C   GLU C 289      -8.158  14.755-175.771  1.00  0.00      CHA1 C
ATOM   3592  O   GLU C 289      -9.055  15.574-175.969  1.00  0.00      CHA1 O
ATOM   3593  N   HYP C 290      -7.954  14.264-174.572  1.00  0.00      CHA1 N
ATOM   3594  CD  HYP C 290      -7.157  13.123-174.215  1.00  0.00      CHA1 C
ATOM   3595  HD1 HYP C 290      -6.280  13.601-174.175  1.00  0.00      CHA1  
ATOM   3596  HD2 HYP C 290      -6.329  12.398-174.392  1.00  0.00      CHA1  
ATOM   3597  CA  HYP C 290      -8.665  14.709-173.432  1.00  0.00      CHA1 C
ATOM   3598  HA  HYP C 290      -9.668  15.010-173.711  1.00  0.00      CHA1  
ATOM   3599  CB  HYP C 290      -9.002  13.434-172.629  1.00  0.00      CHA1 C
ATOM   3600  HB1 HYP C 290      -9.977  13.240-172.524  1.00  0.00      CHA1  
ATOM   3601  HB2 HYP C 290      -8.541  13.351-171.745  1.00  0.00      CHA1  
ATOM   3602  CG  HYP C 290      -8.378  12.394-173.632  1.00  0.00      CHA1 C
ATOM   3603  HG  HYP C 290      -9.028  12.120-174.341  1.00  0.00      CHA1  
ATOM   3604  OE  HYP C 290      -8.035  11.156-173.005  1.00  0.00      CHA1 O
ATOM   3605  HE  HYP C 290      -7.053  10.998-173.112  1.00  0.00      CHA1  
ATOM   3606  C   HYP C 290      -7.984  15.851-172.751  1.00  0.00      CHA1 C
ATOM   3607  O   HYP C 290      -6.761  15.850-172.620  1.00  0.00      CHA1 O
ATOM   3608  N   GLY C 291      -8.795  16.847-172.342  1.00  0.00      CHA1 N
ATOM   3609  HN  GLY C 291      -9.772  16.688-172.208  1.00  0.00      CHA1  
ATOM   3610  CA  GLY C 291      -8.341  18.179-172.072  1.00  0.00      CHA1 C
ATOM   3611  HA1 GLY C 291      -9.129  18.872-172.333  1.00  0.00      CHA1  
ATOM   3612  HA2 GLY C 291      -7.411  18.346-172.598  1.00  0.00      CHA1  
ATOM   3613  C   GLY C 291      -8.074  18.312-170.616  1.00  0.00      CHA1 C
ATOM   3614  O   GLY C 291      -7.390  17.499-169.997  1.00  0.00      CHA1 O
ATOM   3615  N   PRO C 292      -8.604  19.370-170.075  1.00  0.00      CHA1 N
ATOM   3616  CD  PRO C 292      -8.919  20.555-170.853  1.00  0.00      CHA1 C
ATOM   3617  HD1 PRO C 292      -9.950  20.509-171.271  1.00  0.00      CHA1  
ATOM   3618  HD2 PRO C 292      -8.197  20.701-171.689  1.00  0.00      CHA1  
ATOM   3619  CA  PRO C 292      -8.441  19.651-168.678  1.00  0.00      CHA1 C
ATOM   3620  HA  PRO C 292      -7.398  19.714-168.391  1.00  0.00      CHA1  
ATOM   3621  CB  PRO C 292      -9.057  21.037-168.493  1.00  0.00      CHA1 C
ATOM   3622  HB1 PRO C 292      -8.553  21.629-167.696  1.00  0.00      CHA1  
ATOM   3623  HB2 PRO C 292     -10.153  20.999-168.302  1.00  0.00      CHA1  
ATOM   3624  CG  PRO C 292      -8.808  21.714-169.855  1.00  0.00      CHA1 C
ATOM   3625  HG1 PRO C 292      -7.817  22.209-169.876  1.00  0.00      CHA1  
ATOM   3626  HG2 PRO C 292      -9.578  22.482-170.097  1.00  0.00      CHA1  
ATOM   3627  C   PRO C 292      -9.091  18.564-167.907  1.00  0.00      CHA1 C
ATOM   3628  O   PRO C 292     -10.164  18.105-168.290  1.00  0.00      CHA1 O
ATOM   3629  N   VAL C 293      -8.422  18.122-166.829  1.00  0.00      CHA1 N
ATOM   3630  HN  VAL C 293      -7.518  18.432-166.545  1.00  0.00      CHA1  
ATOM   3631  CA  VAL C 293      -8.996  17.132-165.984  1.00  0.00      CHA1 C
ATOM   3632  HA  VAL C 293      -9.715  16.533-166.529  1.00  0.00      CHA1  
ATOM   3633  CB  VAL C 293      -8.008  16.254-165.258  1.00  0.00      CHA1 C
ATOM   3634  HB  VAL C 293      -8.584  15.617-164.543  1.00  0.00      CHA1  
ATOM   3635  CG1 VAL C 293      -7.221  15.321-166.188  1.00  0.00      CHA1 C
ATOM   3636 HG11 VAL C 293      -6.483  14.728-165.605  1.00  0.00      CHA1  
ATOM   3637 HG12 VAL C 293      -7.888  14.601-166.706  1.00  0.00      CHA1  
ATOM   3638 HG13 VAL C 293      -6.665  15.906-166.952  1.00  0.00      CHA1  
ATOM   3639  CG2 VAL C 293      -7.535  16.824-163.913  1.00  0.00      CHA1 C
ATOM   3640 HG21 VAL C 293      -6.781  16.155-163.446  1.00  0.00      CHA1  
ATOM   3641 HG22 VAL C 293      -7.074  17.825-164.054  1.00  0.00      CHA1  
ATOM   3642 HG23 VAL C 293      -8.380  16.926-163.201  1.00  0.00      CHA1  
ATOM   3643  C   VAL C 293      -9.747  17.925-164.980  1.00  0.00      CHA1 C
ATOM   3644  O   VAL C 293      -9.685  19.153-164.975  1.00  0.00      CHA1 O
ATOM   3645  N   GLY C 294     -10.494  17.246-164.105  1.00  0.00      CHA1 N
ATOM   3646  HN  GLY C 294     -10.530  16.251-164.026  1.00  0.00      CHA1  
ATOM   3647  CA  GLY C 294     -11.318  17.966-163.195  1.00  0.00      CHA1 C
ATOM   3648  HA1 GLY C 294     -11.868  17.253-162.596  1.00  0.00      CHA1  
ATOM   3649  HA2 GLY C 294     -11.941  18.647-163.758  1.00  0.00      CHA1  
ATOM   3650  C   GLY C 294     -10.459  18.779-162.275  1.00  0.00      CHA1 C
ATOM   3651  O   GLY C 294      -9.232  18.762-162.359  1.00  0.00      CHA1 O
ATOM   3652  N   VAL C 295     -11.122  19.521-161.363  1.00  0.00      CHA1 N
ATOM   3653  HN  VAL C 295     -12.115  19.500-161.287  1.00  0.00      CHA1  
ATOM   3654  CA  VAL C 295     -10.474  20.399-160.428  1.00  0.00      CHA1 C
ATOM   3655  HA  VAL C 295      -9.405  20.394-160.598  1.00  0.00      CHA1  
ATOM   3656  CB  VAL C 295     -11.019  21.806-160.535  1.00  0.00      CHA1 C
ATOM   3657  HB  VAL C 295     -11.026  22.084-161.618  1.00  0.00      CHA1  
ATOM   3658  CG1 VAL C 295     -12.452  21.988-160.014  1.00  0.00      CHA1 C
ATOM   3659 HG11 VAL C 295     -12.759  23.053-160.093  1.00  0.00      CHA1  
ATOM   3660 HG12 VAL C 295     -13.180  21.390-160.600  1.00  0.00      CHA1  
ATOM   3661 HG13 VAL C 295     -12.523  21.689-158.946  1.00  0.00      CHA1  
ATOM   3662  CG2 VAL C 295      -9.936  22.889-160.652  1.00  0.00      CHA1 C
ATOM   3663 HG21 VAL C 295     -10.394  23.900-160.687  1.00  0.00      CHA1  
ATOM   3664 HG22 VAL C 295      -9.246  22.847-159.781  1.00  0.00      CHA1  
ATOM   3665 HG23 VAL C 295      -9.337  22.760-161.577  1.00  0.00      CHA1  
ATOM   3666  C   VAL C 295     -10.717  19.798-159.079  1.00  0.00      CHA1 C
ATOM   3667  O   VAL C 295     -10.954  18.596-158.971  1.00  0.00      CHA1 O
ATOM   3668  N   GLN C 296     -10.639  20.599-158.005  1.00  0.00      CHA1 N
ATOM   3669  HN  GLN C 296     -10.512  21.589-158.039  1.00  0.00      CHA1  
ATOM   3670  CA  GLN C 296     -10.738  20.057-156.676  1.00  0.00      CHA1 C
ATOM   3671  HA  GLN C 296     -10.505  19.001-156.744  1.00  0.00      CHA1  
ATOM   3672  CB  GLN C 296      -9.855  20.842-155.704  1.00  0.00      CHA1 C
ATOM   3673  HB1 GLN C 296     -10.272  21.875-155.652  1.00  0.00      CHA1  
ATOM   3674  HB2 GLN C 296      -9.960  20.413-154.681  1.00  0.00      CHA1  
ATOM   3675  CG  GLN C 296      -8.396  20.884-156.150  1.00  0.00      CHA1 C
ATOM   3676  HG1 GLN C 296      -7.883  19.934-155.888  1.00  0.00      CHA1  
ATOM   3677  HG2 GLN C 296      -8.325  21.017-157.249  1.00  0.00      CHA1  
ATOM   3678  CD  GLN C 296      -7.735  22.030-155.402  1.00  0.00      CHA1 C
ATOM   3679  OE1 GLN C 296      -7.869  22.161-154.188  1.00  0.00      CHA1 O
ATOM   3680  NE2 GLN C 296      -7.030  22.908-156.165  1.00  0.00      CHA1 N
ATOM   3681 HE21 GLN C 296      -6.587  23.663-155.689  1.00  0.00      CHA1  
ATOM   3682 HE22 GLN C 296      -6.991  22.786-157.151  1.00  0.00      CHA1  
ATOM   3683  C   GLN C 296     -12.136  20.177-156.152  1.00  0.00      CHA1 C
ATOM   3684  O   GLN C 296     -13.000  20.804-156.764  1.00  0.00      CHA1 O
ATOM   3685  N   GLY C 297     -12.380  19.537-154.984  1.00  0.00      CHA1 N
ATOM   3686  HN  GLY C 297     -11.674  19.019-154.503  1.00  0.00      CHA1  
ATOM   3687  CA  GLY C 297     -13.673  19.559-154.355  1.00  0.00      CHA1 C
ATOM   3688  HA1 GLY C 297     -13.858  18.577-153.942  1.00  0.00      CHA1  
ATOM   3689  HA2 GLY C 297     -14.400  19.876-155.091  1.00  0.00      CHA1  
ATOM   3690  C   GLY C 297     -13.695  20.561-153.214  1.00  0.00      CHA1 C
ATOM   3691  O   GLY C 297     -12.787  21.363-153.003  1.00  0.00      CHA1 O
ATOM   3692  N   PRO C 298     -14.788  20.457-152.484  1.00  0.00      CHA1 N
ATOM   3693  CD  PRO C 298     -15.793  19.481-152.863  1.00  0.00      CHA1 C
ATOM   3694  HD1 PRO C 298     -15.551  18.470-152.463  1.00  0.00      CHA1  
ATOM   3695  HD2 PRO C 298     -15.902  19.415-153.970  1.00  0.00      CHA1  
ATOM   3696  CA  PRO C 298     -15.260  21.367-151.443  1.00  0.00      CHA1 C
ATOM   3697  HA  PRO C 298     -15.549  22.259-151.986  1.00  0.00      CHA1  
ATOM   3698  CB  PRO C 298     -16.601  20.768-151.004  1.00  0.00      CHA1 C
ATOM   3699  HB1 PRO C 298     -17.348  21.552-150.747  1.00  0.00      CHA1  
ATOM   3700  HB2 PRO C 298     -16.487  20.059-150.154  1.00  0.00      CHA1  
ATOM   3701  CG  PRO C 298     -17.091  19.994-152.240  1.00  0.00      CHA1 C
ATOM   3702  HG1 PRO C 298     -17.666  20.652-152.921  1.00  0.00      CHA1  
ATOM   3703  HG2 PRO C 298     -17.739  19.127-151.975  1.00  0.00      CHA1  
ATOM   3704  C   PRO C 298     -14.434  21.764-150.249  1.00  0.00      CHA1 C
ATOM   3705  O   PRO C 298     -14.048  22.930-150.178  1.00  0.00      CHA1 O
ATOM   3706  N   HYP C 299     -14.141  20.879-149.350  1.00  0.00      CHA1 N
ATOM   3707  CD  HYP C 299     -14.399  19.488-149.521  1.00  0.00      CHA1 C
ATOM   3708  HD1 HYP C 299     -15.142  19.360-148.701  1.00  0.00      CHA1  
ATOM   3709  HD2 HYP C 299     -14.698  18.893-150.414  1.00  0.00      CHA1  
ATOM   3710  CA  HYP C 299     -13.421  21.082-148.144  1.00  0.00      CHA1 C
ATOM   3711  HA  HYP C 299     -13.273  22.025-147.845  1.00  0.00      CHA1  
ATOM   3712  CB  HYP C 299     -12.181  20.298-148.482  1.00  0.00      CHA1 C
ATOM   3713  HB1 HYP C 299     -11.612  20.007-147.713  1.00  0.00      CHA1  
ATOM   3714  HB2 HYP C 299     -11.605  20.664-149.213  1.00  0.00      CHA1  
ATOM   3715  CG  HYP C 299     -12.984  19.046-149.034  1.00  0.00      CHA1 C
ATOM   3716  HG  HYP C 299     -12.396  18.108-149.002  1.00  0.00      CHA1  
ATOM   3717  OE  HYP C 299     -12.321  18.472-150.154  1.00  0.00      CHA1 O
ATOM   3718  HE  HYP C 299     -12.931  18.505-150.946  1.00  0.00      CHA1  
ATOM   3719  C   HYP C 299     -14.166  20.328-147.094  1.00  0.00      CHA1 C
ATOM   3720  O   HYP C 299     -15.394  20.402-147.046  1.00  0.00      CHA1 O
ATOM   3721  N   GLY C 300     -13.420  19.536-146.301  1.00  0.00      CHA1 N
ATOM   3722  HN  GLY C 300     -12.485  19.741-146.015  1.00  0.00      CHA1  
ATOM   3723  CA  GLY C 300     -13.962  18.305-145.809  1.00  0.00      CHA1 C
ATOM   3724  HA1 GLY C 300     -13.161  17.582-145.736  1.00  0.00      CHA1  
ATOM   3725  HA2 GLY C 300     -14.777  18.002-146.452  1.00  0.00      CHA1  
ATOM   3726  C   GLY C 300     -14.516  18.525-144.432  1.00  0.00      CHA1 C
ATOM   3727  O   GLY C 300     -14.555  19.642-143.919  1.00  0.00      CHA1 O
ATOM   3728  N   PRO C 301     -14.959  17.444-143.833  1.00  0.00      CHA1 N
ATOM   3729  CD  PRO C 301     -15.610  16.412-144.620  1.00  0.00      CHA1 C
ATOM   3730  HD1 PRO C 301     -14.926  15.554-144.808  1.00  0.00      CHA1  
ATOM   3731  HD2 PRO C 301     -15.966  16.811-145.598  1.00  0.00      CHA1  
ATOM   3732  CA  PRO C 301     -15.508  17.525-142.501  1.00  0.00      CHA1 C
ATOM   3733  HA  PRO C 301     -16.181  18.370-142.419  1.00  0.00      CHA1  
ATOM   3734  CB  PRO C 301     -16.350  16.260-142.338  1.00  0.00      CHA1 C
ATOM   3735  HB1 PRO C 301     -17.248  16.420-141.700  1.00  0.00      CHA1  
ATOM   3736  HB2 PRO C 301     -15.760  15.398-141.954  1.00  0.00      CHA1  
ATOM   3737  CG  PRO C 301     -16.804  15.956-143.773  1.00  0.00      CHA1 C
ATOM   3738  HG1 PRO C 301     -17.739  16.497-144.018  1.00  0.00      CHA1  
ATOM   3739  HG2 PRO C 301     -16.983  14.870-143.945  1.00  0.00      CHA1  
ATOM   3740  C   PRO C 301     -14.431  17.654-141.465  1.00  0.00      CHA1 C
ATOM   3741  O   PRO C 301     -13.308  17.217-141.712  1.00  0.00      CHA1 O
ATOM   3742  N   ALA C 302     -14.754  18.286-140.316  1.00  0.00      CHA1 N
ATOM   3743  HN  ALA C 302     -15.679  18.601-140.106  1.00  0.00      CHA1  
ATOM   3744  CA  ALA C 302     -13.769  18.550-139.305  1.00  0.00      CHA1 C
ATOM   3745  HA  ALA C 302     -12.909  19.018-139.770  1.00  0.00      CHA1  
ATOM   3746  CB  ALA C 302     -14.313  19.460-138.191  1.00  0.00      CHA1 C
ATOM   3747  HB1 ALA C 302     -14.673  20.414-138.632  1.00  0.00      CHA1  
ATOM   3748  HB2 ALA C 302     -15.169  18.981-137.667  1.00  0.00      CHA1  
ATOM   3749  HB3 ALA C 302     -13.529  19.702-137.441  1.00  0.00      CHA1  
ATOM   3750  C   ALA C 302     -13.255  17.336-138.590  1.00  0.00      CHA1 C
ATOM   3751  O   ALA C 302     -12.060  17.079-138.609  1.00  0.00      CHA1 O
ATOM   3752  N   GLY C 303     -14.102  16.497-137.967  1.00  0.00      CHA1 N
ATOM   3753  HN  GLY C 303     -15.101  16.494-137.967  1.00  0.00      CHA1  
ATOM   3754  CA  GLY C 303     -13.475  15.456-137.191  1.00  0.00      CHA1 C
ATOM   3755  HA1 GLY C 303     -12.705  15.901-136.576  1.00  0.00      CHA1  
ATOM   3756  HA2 GLY C 303     -13.118  14.686-137.862  1.00  0.00      CHA1  
ATOM   3757  C   GLY C 303     -14.491  14.844-136.288  1.00  0.00      CHA1 C
ATOM   3758  O   GLY C 303     -15.662  15.222-136.292  1.00  0.00      CHA1 O
ATOM   3759  N   GLU C 304     -14.038  13.864-135.482  1.00  0.00      CHA1 N
ATOM   3760  HN  GLU C 304     -13.094  13.550-135.441  1.00  0.00      CHA1  
ATOM   3761  CA  GLU C 304     -14.919  13.176-134.590  1.00  0.00      CHA1 C
ATOM   3762  HA  GLU C 304     -15.934  13.519-134.748  1.00  0.00      CHA1  
ATOM   3763  CB  GLU C 304     -14.830  11.651-134.773  1.00  0.00      CHA1 C
ATOM   3764  HB1 GLU C 304     -15.537  11.173-134.056  1.00  0.00      CHA1  
ATOM   3765  HB2 GLU C 304     -15.190  11.371-135.789  1.00  0.00      CHA1  
ATOM   3766  CG  GLU C 304     -13.421  11.101-134.538  1.00  0.00      CHA1 C
ATOM   3767  HG1 GLU C 304     -12.699  11.655-135.165  1.00  0.00      CHA1  
ATOM   3768  HG2 GLU C 304     -13.129  11.198-133.473  1.00  0.00      CHA1  
ATOM   3769  CD  GLU C 304     -13.410   9.644-134.980  1.00  0.00      CHA1 C
ATOM   3770  OE1 GLU C 304     -12.412   8.938-134.672  1.00  0.00      CHA1 O
ATOM   3771  OE2 GLU C 304     -14.396   9.220-135.641  1.00  0.00      CHA1 O
ATOM   3772  C   GLU C 304     -14.542  13.537-133.191  1.00  0.00      CHA1 C
ATOM   3773  O   GLU C 304     -13.398  13.379-132.777  1.00  0.00      CHA1 O
ATOM   3774  N   GLU C 305     -15.539  13.980-132.410  1.00  0.00      CHA1 N
ATOM   3775  HN  GLU C 305     -16.488  13.985-132.711  1.00  0.00      CHA1  
ATOM   3776  CA  GLU C 305     -15.346  14.484-131.081  1.00  0.00      CHA1 C
ATOM   3777  HA  GLU C 305     -14.979  15.493-131.222  1.00  0.00      CHA1  
ATOM   3778  CB  GLU C 305     -16.397  15.449-130.501  1.00  0.00      CHA1 C
ATOM   3779  HB1 GLU C 305     -16.226  15.530-129.403  1.00  0.00      CHA1  
ATOM   3780  HB2 GLU C 305     -16.237  16.472-130.910  1.00  0.00      CHA1  
ATOM   3781  CG  GLU C 305     -17.819  14.951-130.783  1.00  0.00      CHA1 C
ATOM   3782  HG1 GLU C 305     -17.956  14.824-131.872  1.00  0.00      CHA1  
ATOM   3783  HG2 GLU C 305     -18.009  13.984-130.277  1.00  0.00      CHA1  
ATOM   3784  CD  GLU C 305     -18.818  16.000-130.316  1.00  0.00      CHA1 C
ATOM   3785  OE1 GLU C 305     -18.906  16.235-129.081  1.00  0.00      CHA1 O
ATOM   3786  OE2 GLU C 305     -19.507  16.583-131.195  1.00  0.00      CHA1 O
ATOM   3787  C   GLU C 305     -14.377  13.781-130.180  1.00  0.00      CHA1 C
ATOM   3788  O   GLU C 305     -14.042  12.615-130.383  1.00  0.00      CHA1 O
ATOM   3789  N   GLY C 306     -13.886  14.517-129.158  1.00  0.00      CHA1 N
ATOM   3790  HN  GLY C 306     -14.232  15.436-128.974  1.00  0.00      CHA1  
ATOM   3791  CA  GLY C 306     -12.851  14.052-128.271  1.00  0.00      CHA1 C
ATOM   3792  HA1 GLY C 306     -12.538  14.896-127.672  1.00  0.00      CHA1  
ATOM   3793  HA2 GLY C 306     -12.066  13.625-128.881  1.00  0.00      CHA1  
ATOM   3794  C   GLY C 306     -13.347  12.986-127.346  1.00  0.00      CHA1 C
ATOM   3795  O   GLY C 306     -14.543  12.721-127.230  1.00  0.00      CHA1 O
ATOM   3796  N   LYS C 307     -12.369  12.346-126.669  1.00  0.00      CHA1 N
ATOM   3797  HN  LYS C 307     -11.414  12.601-126.813  1.00  0.00      CHA1  
ATOM   3798  CA  LYS C 307     -12.581  11.289-125.721  1.00  0.00      CHA1 C
ATOM   3799  HA  LYS C 307     -13.507  10.783-125.966  1.00  0.00      CHA1  
ATOM   3800  CB  LYS C 307     -11.375  10.320-125.637  1.00  0.00      CHA1 C
ATOM   3801  HB1 LYS C 307     -11.217   9.903-126.659  1.00  0.00      CHA1  
ATOM   3802  HB2 LYS C 307     -10.459  10.903-125.392  1.00  0.00      CHA1  
ATOM   3803  CG  LYS C 307     -11.574   9.168-124.646  1.00  0.00      CHA1 C
ATOM   3804  HG1 LYS C 307     -11.684   9.585-123.619  1.00  0.00      CHA1  
ATOM   3805  HG2 LYS C 307     -12.522   8.637-124.892  1.00  0.00      CHA1  
ATOM   3806  CD  LYS C 307     -10.428   8.147-124.611  1.00  0.00      CHA1 C
ATOM   3807  HD1 LYS C 307     -10.678   7.363-123.860  1.00  0.00      CHA1  
ATOM   3808  HD2 LYS C 307     -10.376   7.650-125.607  1.00  0.00      CHA1  
ATOM   3809  CE  LYS C 307      -9.067   8.766-124.279  1.00  0.00      CHA1 C
ATOM   3810  HE1 LYS C 307      -8.699   9.378-125.132  1.00  0.00      CHA1  
ATOM   3811  HE2 LYS C 307      -9.144   9.421-123.383  1.00  0.00      CHA1  
ATOM   3812  NZ  LYS C 307      -8.072   7.704-124.001  1.00  0.00      CHA1 N
ATOM   3813  HZ1 LYS C 307      -7.149   8.130-123.778  1.00  0.00      CHA1  
ATOM   3814  HZ2 LYS C 307      -8.392   7.131-123.194  1.00  0.00      CHA1  
ATOM   3815  HZ3 LYS C 307      -7.976   7.093-124.837  1.00  0.00      CHA1  
ATOM   3816  C   LYS C 307     -12.759  11.919-124.370  1.00  0.00      CHA1 C
ATOM   3817  O   LYS C 307     -12.608  13.130-124.210  1.00  0.00      CHA1 O
ATOM   3818  N   ARG C 308     -13.111  11.092-123.363  1.00  0.00      CHA1 N
ATOM   3819  HN  ARG C 308     -13.243  10.119-123.540  1.00  0.00      CHA1  
ATOM   3820  CA  ARG C 308     -13.314  11.536-122.010  1.00  0.00      CHA1 C
ATOM   3821  HA  ARG C 308     -13.957  12.408-121.992  1.00  0.00      CHA1  
ATOM   3822  CB  ARG C 308     -13.807  10.409-121.096  1.00  0.00      CHA1 C
ATOM   3823  HB1 ARG C 308     -12.986   9.653-121.057  1.00  0.00      CHA1  
ATOM   3824  HB2 ARG C 308     -13.919  10.794-120.058  1.00  0.00      CHA1  
ATOM   3825  CG  ARG C 308     -15.086   9.746-121.609  1.00  0.00      CHA1 C
ATOM   3826  HG1 ARG C 308     -14.897   9.357-122.634  1.00  0.00      CHA1  
ATOM   3827  HG2 ARG C 308     -15.305   8.849-120.985  1.00  0.00      CHA1  
ATOM   3828  CD  ARG C 308     -16.324  10.642-121.572  1.00  0.00      CHA1 C
ATOM   3829  HD1 ARG C 308     -16.458  11.046-120.542  1.00  0.00      CHA1  
ATOM   3830  HD2 ARG C 308     -16.232  11.497-122.282  1.00  0.00      CHA1  
ATOM   3831  NE  ARG C 308     -17.478   9.793-121.978  1.00  0.00      CHA1 N
ATOM   3832  HE  ARG C 308     -17.257   9.156-122.726  1.00  0.00      CHA1  
ATOM   3833  CZ  ARG C 308     -18.683   9.925-121.350  1.00  0.00      CHA1 C
ATOM   3834  NH1 ARG C 308     -18.869  10.913-120.426  1.00  0.00      CHA1 N
ATOM   3835 HH11 ARG C 308     -19.732  11.000-119.947  1.00  0.00      CHA1  
ATOM   3836 HH12 ARG C 308     -18.056  11.440-120.170  1.00  0.00      CHA1  
ATOM   3837  NH2 ARG C 308     -19.696   9.058-121.637  1.00  0.00      CHA1 N
ATOM   3838 HH21 ARG C 308     -20.595   9.204-121.249  1.00  0.00      CHA1  
ATOM   3839 HH22 ARG C 308     -19.549   8.431-122.391  1.00  0.00      CHA1  
ATOM   3840  C   ARG C 308     -11.980  11.977-121.499  1.00  0.00      CHA1 C
ATOM   3841  O   ARG C 308     -10.951  11.517-121.993  1.00  0.00      CHA1 O
ATOM   3842  N   GLY C 309     -11.934  12.900-120.512  1.00  0.00      CHA1 N
ATOM   3843  HN  GLY C 309     -12.699  13.339-120.042  1.00  0.00      CHA1  
ATOM   3844  CA  GLY C 309     -10.632  13.303-120.083  1.00  0.00      CHA1 C
ATOM   3845  HA1 GLY C 309     -10.348  14.140-120.706  1.00  0.00      CHA1  
ATOM   3846  HA2 GLY C 309      -9.989  12.439-120.180  1.00  0.00      CHA1  
ATOM   3847  C   GLY C 309     -10.589  13.750-118.661  1.00  0.00      CHA1 C
ATOM   3848  O   GLY C 309     -11.432  14.508-118.187  1.00  0.00      CHA1 O
ATOM   3849  N   ALA C 310      -9.536  13.268-117.971  1.00  0.00      CHA1 N
ATOM   3850  HN  ALA C 310      -8.948  12.563-118.366  1.00  0.00      CHA1  
ATOM   3851  CA  ALA C 310      -9.175  13.704-116.658  1.00  0.00      CHA1 C
ATOM   3852  HA  ALA C 310      -8.253  13.219-116.358  1.00  0.00      CHA1  
ATOM   3853  CB  ALA C 310      -8.919  15.220-116.581  1.00  0.00      CHA1 C
ATOM   3854  HB1 ALA C 310      -8.131  15.502-117.311  1.00  0.00      CHA1  
ATOM   3855  HB2 ALA C 310      -9.838  15.793-116.831  1.00  0.00      CHA1  
ATOM   3856  HB3 ALA C 310      -8.575  15.526-115.569  1.00  0.00      CHA1  
ATOM   3857  C   ALA C 310     -10.184  13.366-115.620  1.00  0.00      CHA1 C
ATOM   3858  O   ALA C 310     -11.334  13.018-115.883  1.00  0.00      CHA1 O
ATOM   3859  N   ARG C 311      -9.673  13.465-114.382  1.00  0.00      CHA1 N
ATOM   3860  HN  ARG C 311      -8.704  13.694-114.328  1.00  0.00      CHA1  
ATOM   3861  CA  ARG C 311     -10.357  13.280-113.144  1.00  0.00      CHA1 C
ATOM   3862  HA  ARG C 311     -11.380  13.003-113.368  1.00  0.00      CHA1  
ATOM   3863  CB  ARG C 311     -10.557  11.894-112.519  1.00  0.00      CHA1 C
ATOM   3864  HB1 ARG C 311     -10.917  12.067-111.477  1.00  0.00      CHA1  
ATOM   3865  HB2 ARG C 311     -11.383  11.365-113.044  1.00  0.00      CHA1  
ATOM   3866  CG  ARG C 311      -9.247  11.106-112.505  1.00  0.00      CHA1 C
ATOM   3867  HG1 ARG C 311      -9.045  10.737-113.534  1.00  0.00      CHA1  
ATOM   3868  HG2 ARG C 311      -8.409  11.801-112.267  1.00  0.00      CHA1  
ATOM   3869  CD  ARG C 311      -9.246   9.983-111.475  1.00  0.00      CHA1 C
ATOM   3870  HD1 ARG C 311     -10.118   9.313-111.656  1.00  0.00      CHA1  
ATOM   3871  HD2 ARG C 311      -8.312   9.377-111.532  1.00  0.00      CHA1  
ATOM   3872  NE  ARG C 311      -9.326  10.663-110.156  1.00  0.00      CHA1 N
ATOM   3873  HE  ARG C 311     -10.254  10.662-109.766  1.00  0.00      CHA1  
ATOM   3874  CZ  ARG C 311      -8.198  11.204-109.611  1.00  0.00      CHA1 C
ATOM   3875  NH1 ARG C 311      -6.996  11.057-110.241  1.00  0.00      CHA1 N
ATOM   3876 HH11 ARG C 311      -6.168  11.424-109.840  1.00  0.00      CHA1  
ATOM   3877 HH12 ARG C 311      -6.984  10.451-111.039  1.00  0.00      CHA1  
ATOM   3878  NH2 ARG C 311      -8.275  11.906-108.443  1.00  0.00      CHA1 N
ATOM   3879 HH21 ARG C 311      -7.474  12.371-108.093  1.00  0.00      CHA1  
ATOM   3880 HH22 ARG C 311      -9.183  12.099-108.095  1.00  0.00      CHA1  
ATOM   3881  C   ARG C 311     -10.421  14.540-112.337  1.00  0.00      CHA1 C
ATOM   3882  O   ARG C 311      -9.672  15.479-112.605  1.00  0.00      CHA1 O
ATOM   3883  N   GLY C 312     -11.320  14.624-111.340  1.00  0.00      CHA1 N
ATOM   3884  HN  GLY C 312     -11.913  13.883-111.026  1.00  0.00      CHA1  
ATOM   3885  CA  GLY C 312     -11.466  15.874-110.645  1.00  0.00      CHA1 C
ATOM   3886  HA1 GLY C 312     -12.481  15.921-110.274  1.00  0.00      CHA1  
ATOM   3887  HA2 GLY C 312     -11.209  16.665-111.336  1.00  0.00      CHA1  
ATOM   3888  C   GLY C 312     -10.531  15.967-109.462  1.00  0.00      CHA1 C
ATOM   3889  O   GLY C 312      -9.701  15.091-109.225  1.00  0.00      CHA1 O
ATOM   3890  N   GLU C 313     -10.691  17.069-108.687  1.00  0.00      CHA1 N
ATOM   3891  HN  GLU C 313     -11.432  17.708-108.873  1.00  0.00      CHA1  
ATOM   3892  CA  GLU C 313      -9.863  17.440-107.562  1.00  0.00      CHA1 C
ATOM   3893  HA  GLU C 313      -8.855  17.162-107.845  1.00  0.00      CHA1  
ATOM   3894  CB  GLU C 313      -9.034  18.744-107.693  1.00  0.00      CHA1 C
ATOM   3895  HB1 GLU C 313      -8.350  18.810-106.816  1.00  0.00      CHA1  
ATOM   3896  HB2 GLU C 313      -8.376  18.684-108.589  1.00  0.00      CHA1  
ATOM   3897  CG  GLU C 313      -9.869  20.028-107.758  1.00  0.00      CHA1 C
ATOM   3898  HG1 GLU C 313      -9.254  20.847-108.173  1.00  0.00      CHA1  
ATOM   3899  HG2 GLU C 313     -10.766  19.887-108.393  1.00  0.00      CHA1  
ATOM   3900  CD  GLU C 313     -10.270  20.423-106.342  1.00  0.00      CHA1 C
ATOM   3901  OE1 GLU C 313     -11.478  20.308-106.003  1.00  0.00      CHA1 O
ATOM   3902  OE2 GLU C 313      -9.365  20.853-105.579  1.00  0.00      CHA1 O
ATOM   3903  C   GLU C 313     -10.159  16.767-106.225  1.00  0.00      CHA1 C
ATOM   3904  O   GLU C 313     -11.086  15.959-106.188  1.00  0.00      CHA1 O
ATOM   3905  N   HYP C 314      -9.476  17.021-105.104  1.00  0.00      CHA1 N
ATOM   3906  CD  HYP C 314      -8.585  18.149-104.876  1.00  0.00      CHA1 C
ATOM   3907  HD1 HYP C 314      -7.544  18.331-105.228  1.00  0.00      CHA1  
ATOM   3908  HD2 HYP C 314      -9.270  18.941-105.258  1.00  0.00      CHA1  
ATOM   3909  CA  HYP C 314      -9.613  16.251-103.900  1.00  0.00      CHA1 C
ATOM   3910  HA  HYP C 314      -9.656  15.187-104.101  1.00  0.00      CHA1  
ATOM   3911  CB  HYP C 314      -8.474  16.607-102.980  1.00  0.00      CHA1 C
ATOM   3912  HB1 HYP C 314      -7.556  16.303-103.235  1.00  0.00      CHA1  
ATOM   3913  HB2 HYP C 314      -8.613  16.485-101.997  1.00  0.00      CHA1  
ATOM   3914  CG  HYP C 314      -8.624  18.116-103.329  1.00  0.00      CHA1 C
ATOM   3915  HG  HYP C 314      -9.474  18.488-102.955  1.00  0.00      CHA1  
ATOM   3916  OE  HYP C 314      -7.645  18.967-102.729  1.00  0.00      CHA1 O
ATOM   3917  HE  HYP C 314      -8.108  19.638-102.150  1.00  0.00      CHA1  
ATOM   3918  C   HYP C 314     -10.875  16.670-103.201  1.00  0.00      CHA1 C
ATOM   3919  O   HYP C 314     -11.296  15.949-102.297  1.00  0.00      CHA1 O
ATOM   3920  N   GLY C 315     -11.504  17.810-103.566  1.00  0.00      CHA1 N
ATOM   3921  HN  GLY C 315     -11.191  18.449-104.267  1.00  0.00      CHA1  
ATOM   3922  CA  GLY C 315     -12.735  18.163-102.906  1.00  0.00      CHA1 C
ATOM   3923  HA1 GLY C 315     -13.440  17.350-103.009  1.00  0.00      CHA1  
ATOM   3924  HA2 GLY C 315     -13.091  19.110-103.289  1.00  0.00      CHA1  
ATOM   3925  C   GLY C 315     -12.436  18.337-101.445  1.00  0.00      CHA1 C
ATOM   3926  O   GLY C 315     -12.740  17.475-100.620  1.00  0.00      CHA1 O
ATOM   3927  N   PRO C 316     -11.826  19.442-101.120  1.00  0.00      CHA1 N
ATOM   3928  CD  PRO C 316     -11.038  20.173-102.098  1.00  0.00      CHA1 C
ATOM   3929  HD1 PRO C 316     -11.653  20.938-102.624  1.00  0.00      CHA1  
ATOM   3930  HD2 PRO C 316     -10.591  19.487-102.854  1.00  0.00      CHA1  
ATOM   3931  CA  PRO C 316     -11.456  19.760 -99.760  1.00  0.00      CHA1 C
ATOM   3932  HA  PRO C 316     -10.875  18.940 -99.354  1.00  0.00      CHA1  
ATOM   3933  CB  PRO C 316     -10.559  20.995 -99.893  1.00  0.00      CHA1 C
ATOM   3934  HB1 PRO C 316      -9.748  21.011 -99.131  1.00  0.00      CHA1  
ATOM   3935  HB2 PRO C 316     -11.139  21.944 -99.850  1.00  0.00      CHA1  
ATOM   3936  CG  PRO C 316      -9.931  20.855-101.290  1.00  0.00      CHA1 C
ATOM   3937  HG1 PRO C 316      -8.997  20.261-101.251  1.00  0.00      CHA1  
ATOM   3938  HG2 PRO C 316      -9.691  21.839-101.754  1.00  0.00      CHA1  
ATOM   3939  C   PRO C 316     -12.584  20.036 -98.868  1.00  0.00      CHA1 C
ATOM   3940  O   PRO C 316     -13.672  20.379 -99.327  1.00  0.00      CHA1 O
ATOM   3941  N   THR C 317     -12.281  19.848 -97.579  1.00  0.00      CHA1 N
ATOM   3942  HN  THR C 317     -11.363  19.549 -97.321  1.00  0.00      CHA1  
ATOM   3943  CA  THR C 317     -13.161  20.035 -96.486  1.00  0.00      CHA1 C
ATOM   3944  HA  THR C 317     -13.430  21.082 -96.524  1.00  0.00      CHA1  
ATOM   3945  CB  THR C 317     -14.665  19.933 -96.562  1.00  0.00      CHA1 C
ATOM   3946  HB  THR C 317     -14.885  18.946 -97.037  1.00  0.00      CHA1  
ATOM   3947  OG1 THR C 317     -15.211  20.936 -97.404  1.00  0.00      CHA1 O
ATOM   3948  HG1 THR C 317     -16.164  20.799 -97.381  1.00  0.00      CHA1  
ATOM   3949  CG2 THR C 317     -15.223  20.088 -95.137  1.00  0.00      CHA1 C
ATOM   3950 HG21 THR C 317     -16.318  19.907 -95.120  1.00  0.00      CHA1  
ATOM   3951 HG22 THR C 317     -14.745  19.355 -94.452  1.00  0.00      CHA1  
ATOM   3952 HG23 THR C 317     -15.033  21.109 -94.742  1.00  0.00      CHA1  
ATOM   3953  C   THR C 317     -12.522  19.808 -95.156  1.00  0.00      CHA1 C
ATOM   3954  O   THR C 317     -11.707  20.601 -94.687  1.00  0.00      CHA1 O
ATOM   3955  N   GLY C 318     -12.895  18.673 -94.527  1.00  0.00      CHA1 N
ATOM   3956  HN  GLY C 318     -13.555  18.045 -94.939  1.00  0.00      CHA1  
ATOM   3957  CA  GLY C 318     -12.386  18.284 -93.245  1.00  0.00      CHA1 C
ATOM   3958  HA1 GLY C 318     -11.688  19.029 -92.888  1.00  0.00      CHA1  
ATOM   3959  HA2 GLY C 318     -11.980  17.283 -93.296  1.00  0.00      CHA1  
ATOM   3960  C   GLY C 318     -13.558  18.260 -92.310  1.00  0.00      CHA1 C
ATOM   3961  O   GLY C 318     -14.310  19.229 -92.229  1.00  0.00      CHA1 O
ATOM   3962  N   LEU C 319     -13.742  17.143 -91.564  1.00  0.00      CHA1 N
ATOM   3963  HN  LEU C 319     -13.132  16.357 -91.494  1.00  0.00      CHA1  
ATOM   3964  CA  LEU C 319     -14.935  17.037 -90.770  1.00  0.00      CHA1 C
ATOM   3965  HA  LEU C 319     -15.132  18.023 -90.369  1.00  0.00      CHA1  
ATOM   3966  CB  LEU C 319     -16.031  16.389 -91.639  1.00  0.00      CHA1 C
ATOM   3967  HB1 LEU C 319     -15.675  15.368 -91.910  1.00  0.00      CHA1  
ATOM   3968  HB2 LEU C 319     -16.944  16.243 -91.020  1.00  0.00      CHA1  
ATOM   3969  CG  LEU C 319     -16.352  17.178 -92.930  1.00  0.00      CHA1 C
ATOM   3970  HG  LEU C 319     -15.373  17.472 -93.380  1.00  0.00      CHA1  
ATOM   3971  CD1 LEU C 319     -17.142  16.299 -93.913  1.00  0.00      CHA1 C
ATOM   3972 HD11 LEU C 319     -17.415  16.878 -94.821  1.00  0.00      CHA1  
ATOM   3973 HD12 LEU C 319     -16.536  15.422 -94.228  1.00  0.00      CHA1  
ATOM   3974 HD13 LEU C 319     -18.078  15.929 -93.443  1.00  0.00      CHA1  
ATOM   3975  CD2 LEU C 319     -17.144  18.463 -92.632  1.00  0.00      CHA1 C
ATOM   3976 HD21 LEU C 319     -17.345  19.020 -93.573  1.00  0.00      CHA1  
ATOM   3977 HD22 LEU C 319     -18.121  18.241 -92.157  1.00  0.00      CHA1  
ATOM   3978 HD23 LEU C 319     -16.567  19.127 -91.952  1.00  0.00      CHA1  
ATOM   3979  C   LEU C 319     -14.725  16.097 -89.594  1.00  0.00      CHA1 C
ATOM   3980  O   LEU C 319     -15.237  14.980 -89.633  1.00  0.00      CHA1 O
ATOM   3981  N   HYP C 320     -14.008  16.477 -88.562  1.00  0.00      CHA1 N
ATOM   3982  CD  HYP C 320     -13.304  17.728 -88.518  1.00  0.00      CHA1 C
ATOM   3983  HD1 HYP C 320     -12.204  17.555 -88.514  1.00  0.00      CHA1  
ATOM   3984  HD2 HYP C 320     -13.568  18.545 -89.228  1.00  0.00      CHA1  
ATOM   3985  CA  HYP C 320     -13.808  15.779 -87.316  1.00  0.00      CHA1 C
ATOM   3986  HA  HYP C 320     -12.730  15.724 -87.223  1.00  0.00      CHA1  
ATOM   3987  CB  HYP C 320     -14.278  16.817 -86.309  1.00  0.00      CHA1 C
ATOM   3988  HB1 HYP C 320     -13.823  16.783 -85.419  1.00  0.00      CHA1  
ATOM   3989  HB2 HYP C 320     -15.269  16.870 -86.184  1.00  0.00      CHA1  
ATOM   3990  CG  HYP C 320     -13.793  18.091 -87.081  1.00  0.00      CHA1 C
ATOM   3991  HG  HYP C 320     -14.603  18.668 -87.189  1.00  0.00      CHA1  
ATOM   3992  OE  HYP C 320     -12.929  18.967 -86.353  1.00  0.00      CHA1 O
ATOM   3993  HE  HYP C 320     -13.359  19.868 -86.288  1.00  0.00      CHA1  
ATOM   3994  C   HYP C 320     -14.394  14.442 -87.004  1.00  0.00      CHA1 C
ATOM   3995  O   HYP C 320     -14.288  13.510 -87.801  1.00  0.00      CHA1 O
ATOM   3996  N   GLY C 321     -15.005  14.355 -85.797  1.00  0.00      CHA1 N
ATOM   3997  HN  GLY C 321     -15.110  15.153 -85.205  1.00  0.00      CHA1  
ATOM   3998  CA  GLY C 321     -15.540  13.128 -85.285  1.00  0.00      CHA1 C
ATOM   3999  HA1 GLY C 321     -14.764  12.375 -85.303  1.00  0.00      CHA1  
ATOM   4000  HA2 GLY C 321     -16.425  12.867 -85.849  1.00  0.00      CHA1  
ATOM   4001  C   GLY C 321     -15.950  13.342 -83.848  1.00  0.00      CHA1 C
ATOM   4002  O   GLY C 321     -15.628  14.341 -83.208  1.00  0.00      CHA1 O
ATOM   4003  N   PRO C 322     -16.670  12.361 -83.359  1.00  0.00      CHA1 N
ATOM   4004  CD  PRO C 322     -17.735  11.902 -84.241  1.00  0.00      CHA1 C
ATOM   4005  HD1 PRO C 322     -17.336  11.230 -85.035  1.00  0.00      CHA1  
ATOM   4006  HD2 PRO C 322     -18.256  12.761 -84.723  1.00  0.00      CHA1  
ATOM   4007  CA  PRO C 322     -17.163  12.371 -81.999  1.00  0.00      CHA1 C
ATOM   4008  HA  PRO C 322     -17.845  13.214 -81.997  1.00  0.00      CHA1  
ATOM   4009  CB  PRO C 322     -18.612  11.869 -81.999  1.00  0.00      CHA1 C
ATOM   4010  HB1 PRO C 322     -19.357  12.696 -81.982  1.00  0.00      CHA1  
ATOM   4011  HB2 PRO C 322     -18.822  11.152 -81.174  1.00  0.00      CHA1  
ATOM   4012  CG  PRO C 322     -18.714  11.131 -83.342  1.00  0.00      CHA1 C
ATOM   4013  HG1 PRO C 322     -19.753  11.143 -83.725  1.00  0.00      CHA1  
ATOM   4014  HG2 PRO C 322     -18.388  10.068 -83.272  1.00  0.00      CHA1  
ATOM   4015  C   PRO C 322     -16.305  12.424 -80.750  1.00  0.00      CHA1 C
ATOM   4016  O   PRO C 322     -15.193  11.893 -80.789  1.00  0.00      CHA1 O
ATOM   4017  N   PRO C 323     -16.762  13.026 -79.665  1.00  0.00      CHA1 N
ATOM   4018  CD  PRO C 323     -18.189  13.075 -79.368  1.00  0.00      CHA1 C
ATOM   4019  HD1 PRO C 323     -18.700  12.142 -79.698  1.00  0.00      CHA1  
ATOM   4020  HD2 PRO C 323     -18.673  13.947 -79.865  1.00  0.00      CHA1  
ATOM   4021  CA  PRO C 323     -15.978  13.230 -78.462  1.00  0.00      CHA1 C
ATOM   4022  HA  PRO C 323     -15.180  13.922 -78.705  1.00  0.00      CHA1  
ATOM   4023  CB  PRO C 323     -16.953  13.879 -77.483  1.00  0.00      CHA1 C
ATOM   4024  HB1 PRO C 323     -17.042  14.979 -77.626  1.00  0.00      CHA1  
ATOM   4025  HB2 PRO C 323     -16.713  13.653 -76.420  1.00  0.00      CHA1  
ATOM   4026  CG  PRO C 323     -18.289  13.218 -77.845  1.00  0.00      CHA1 C
ATOM   4027  HG1 PRO C 323     -19.147  13.841 -77.525  1.00  0.00      CHA1  
ATOM   4028  HG2 PRO C 323     -18.411  12.209 -77.389  1.00  0.00      CHA1  
ATOM   4029  C   PRO C 323     -15.386  12.003 -77.809  1.00  0.00      CHA1 C
ATOM   4030  O   PRO C 323     -14.207  12.062 -77.461  1.00  0.00      CHA1 O
ATOM   4031  N   GLY C 324     -16.136  10.898 -77.596  1.00  0.00      CHA1 N
ATOM   4032  HN  GLY C 324     -17.086  10.774 -77.880  1.00  0.00      CHA1  
ATOM   4033  CA  GLY C 324     -15.541   9.780 -76.898  1.00  0.00      CHA1 C
ATOM   4034  HA1 GLY C 324     -14.534  10.043 -76.606  1.00  0.00      CHA1  
ATOM   4035  HA2 GLY C 324     -15.608   8.896 -77.517  1.00  0.00      CHA1  
ATOM   4036  C   GLY C 324     -16.339   9.531 -75.647  1.00  0.00      CHA1 C
ATOM   4037  O   GLY C 324     -17.490   9.951 -75.542  1.00  0.00      CHA1 O
ATOM   4038  N   GLU C 325     -15.728   8.840 -74.659  1.00  0.00      CHA1 N
ATOM   4039  HN  GLU C 325     -14.782   8.528 -74.678  1.00  0.00      CHA1  
ATOM   4040  CA  GLU C 325     -16.434   8.491 -73.457  1.00  0.00      CHA1 C
ATOM   4041  HA  GLU C 325     -17.416   8.933 -73.566  1.00  0.00      CHA1  
ATOM   4042  CB  GLU C 325     -17.425   7.310 -73.461  1.00  0.00      CHA1 C
ATOM   4043  HB1 GLU C 325     -16.857   6.381 -73.698  1.00  0.00      CHA1  
ATOM   4044  HB2 GLU C 325     -17.839   7.162 -72.439  1.00  0.00      CHA1  
ATOM   4045  CG  GLU C 325     -18.538   7.528 -74.487  1.00  0.00      CHA1 C
ATOM   4046  HG1 GLU C 325     -19.197   8.348 -74.148  1.00  0.00      CHA1  
ATOM   4047  HG2 GLU C 325     -18.118   7.785 -75.480  1.00  0.00      CHA1  
ATOM   4048  CD  GLU C 325     -19.386   6.268 -74.578  1.00  0.00      CHA1 C
ATOM   4049  OE1 GLU C 325     -19.212   5.518 -75.576  1.00  0.00      CHA1 O
ATOM   4050  OE2 GLU C 325     -20.211   6.035 -73.655  1.00  0.00      CHA1 O
ATOM   4051  C   GLU C 325     -15.869   8.979 -72.159  1.00  0.00      CHA1 C
ATOM   4052  O   GLU C 325     -14.924   9.767 -72.133  1.00  0.00      CHA1 O
ATOM   4053  N   ARG C 326     -16.462   8.519 -71.038  1.00  0.00      CHA1 N
ATOM   4054  HN  ARG C 326     -17.191   7.840 -71.081  1.00  0.00      CHA1  
ATOM   4055  CA  ARG C 326     -16.082   8.975 -69.729  1.00  0.00      CHA1 C
ATOM   4056  HA  ARG C 326     -15.255   9.670 -69.809  1.00  0.00      CHA1  
ATOM   4057  CB  ARG C 326     -17.307   9.575 -69.014  1.00  0.00      CHA1 C
ATOM   4058  HB1 ARG C 326     -17.769  10.295 -69.731  1.00  0.00      CHA1  
ATOM   4059  HB2 ARG C 326     -18.066   8.780 -68.846  1.00  0.00      CHA1  
ATOM   4060  CG  ARG C 326     -16.993  10.314 -67.723  1.00  0.00      CHA1 C
ATOM   4061  HG1 ARG C 326     -16.581   9.586 -66.990  1.00  0.00      CHA1  
ATOM   4062  HG2 ARG C 326     -16.173  11.044 -67.914  1.00  0.00      CHA1  
ATOM   4063  CD  ARG C 326     -18.206  11.076 -67.178  1.00  0.00      CHA1 C
ATOM   4064  HD1 ARG C 326     -18.722  11.599 -68.016  1.00  0.00      CHA1  
ATOM   4065  HD2 ARG C 326     -18.932  10.389 -66.684  1.00  0.00      CHA1  
ATOM   4066  NE  ARG C 326     -17.691  12.042 -66.172  1.00  0.00      CHA1 N
ATOM   4067  HE  ARG C 326     -16.692  12.000 -66.058  1.00  0.00      CHA1  
ATOM   4068  CZ  ARG C 326     -18.529  12.881 -65.497  1.00  0.00      CHA1 C
ATOM   4069  NH1 ARG C 326     -19.879  12.825 -65.693  1.00  0.00      CHA1 N
ATOM   4070 HH11 ARG C 326     -20.483  13.452 -65.221  1.00  0.00      CHA1  
ATOM   4071 HH12 ARG C 326     -20.196  12.222 -66.428  1.00  0.00      CHA1  
ATOM   4072  NH2 ARG C 326     -17.997  13.788 -64.629  1.00  0.00      CHA1 N
ATOM   4073 HH21 ARG C 326     -18.594  14.343 -64.068  1.00  0.00      CHA1  
ATOM   4074 HH22 ARG C 326     -17.027  13.711 -64.439  1.00  0.00      CHA1  
ATOM   4075  C   ARG C 326     -15.576   7.794 -68.953  1.00  0.00      CHA1 C
ATOM   4076  O   ARG C 326     -15.847   6.648 -69.306  1.00  0.00      CHA1 O
ATOM   4077  N   GLY C 327     -14.799   8.053 -67.879  1.00  0.00      CHA1 N
ATOM   4078  HN  GLY C 327     -14.601   8.977 -67.554  1.00  0.00      CHA1  
ATOM   4079  CA  GLY C 327     -14.199   6.987 -67.125  1.00  0.00      CHA1 C
ATOM   4080  HA1 GLY C 327     -13.207   7.308 -66.838  1.00  0.00      CHA1  
ATOM   4081  HA2 GLY C 327     -14.217   6.096 -67.738  1.00  0.00      CHA1  
ATOM   4082  C   GLY C 327     -14.977   6.702 -65.871  1.00  0.00      CHA1 C
ATOM   4083  O   GLY C 327     -16.189   6.903 -65.809  1.00  0.00      CHA1 O
ATOM   4084  N   GLY C 328     -14.259   6.211 -64.832  1.00  0.00      CHA1 N
ATOM   4085  HN  GLY C 328     -13.265   6.126 -64.887  1.00  0.00      CHA1  
ATOM   4086  CA  GLY C 328     -14.854   5.781 -63.592  1.00  0.00      CHA1 C
ATOM   4087  HA1 GLY C 328     -14.303   4.917 -63.246  1.00  0.00      CHA1  
ATOM   4088  HA2 GLY C 328     -15.904   5.595 -63.773  1.00  0.00      CHA1  
ATOM   4089  C   GLY C 328     -14.748   6.848 -62.546  1.00  0.00      CHA1 C
ATOM   4090  O   GLY C 328     -14.947   8.035 -62.801  1.00  0.00      CHA1 O
ATOM   4091  N   HYP C 329     -14.430   6.404 -61.349  1.00  0.00      CHA1 N
ATOM   4092  CD  HYP C 329     -14.227   5.023 -61.029  1.00  0.00      CHA1 C
ATOM   4093  HD1 HYP C 329     -13.285   4.964 -61.359  1.00  0.00      CHA1  
ATOM   4094  HD2 HYP C 329     -13.981   3.967 -61.287  1.00  0.00      CHA1  
ATOM   4095  CA  HYP C 329     -14.323   7.184 -60.164  1.00  0.00      CHA1 C
ATOM   4096  HA  HYP C 329     -14.936   8.077 -60.210  1.00  0.00      CHA1  
ATOM   4097  CB  HYP C 329     -14.981   6.297 -59.077  1.00  0.00      CHA1 C
ATOM   4098  HB1 HYP C 329     -15.821   6.669 -58.681  1.00  0.00      CHA1  
ATOM   4099  HB2 HYP C 329     -14.365   5.997 -58.349  1.00  0.00      CHA1  
ATOM   4100  CG  HYP C 329     -15.345   5.060 -59.984  1.00  0.00      CHA1 C
ATOM   4101  HG  HYP C 329     -16.253   5.160 -60.392  1.00  0.00      CHA1  
ATOM   4102  OE  HYP C 329     -15.447   3.832 -59.259  1.00  0.00      CHA1 O
ATOM   4103  HE  HYP C 329     -14.778   3.183 -59.622  1.00  0.00      CHA1  
ATOM   4104  C   HYP C 329     -12.900   7.579 -59.977  1.00  0.00      CHA1 C
ATOM   4105  O   HYP C 329     -12.016   6.881 -60.470  1.00  0.00      CHA1 O
ATOM   4106  N   GLY C 330     -12.661   8.704 -59.285  1.00  0.00      CHA1 N
ATOM   4107  HN  GLY C 330     -13.367   9.245 -58.830  1.00  0.00      CHA1  
ATOM   4108  CA  GLY C 330     -11.328   9.200 -59.163  1.00  0.00      CHA1 C
ATOM   4109  HA1 GLY C 330     -11.341  10.273 -59.028  1.00  0.00      CHA1  
ATOM   4110  HA2 GLY C 330     -10.724   8.864 -59.995  1.00  0.00      CHA1  
ATOM   4111  C   GLY C 330     -10.779   8.584 -57.917  1.00  0.00      CHA1 C
ATOM   4112  O   GLY C 330     -11.103   7.440 -57.603  1.00  0.00      CHA1 O
ATOM   4113  N   SER C 331      -9.926   9.309 -57.160  1.00  0.00      CHA1 N
ATOM   4114  HN  SER C 331      -9.607  10.250 -57.277  1.00  0.00      CHA1  
ATOM   4115  CA  SER C 331      -9.387   8.646 -56.013  1.00  0.00      CHA1 C
ATOM   4116  HA  SER C 331      -9.622   7.597 -56.134  1.00  0.00      CHA1  
ATOM   4117  CB  SER C 331      -7.852   8.753 -55.836  1.00  0.00      CHA1 C
ATOM   4118  HB1 SER C 331      -7.552   8.076 -55.004  1.00  0.00      CHA1  
ATOM   4119  HB2 SER C 331      -7.330   8.396 -56.753  1.00  0.00      CHA1  
ATOM   4120  OG  SER C 331      -7.435  10.068 -55.508  1.00  0.00      CHA1 O
ATOM   4121  HG1 SER C 331      -6.522  10.007 -55.200  1.00  0.00      CHA1  
ATOM   4122  C   SER C 331     -10.055   9.107 -54.768  1.00  0.00      CHA1 C
ATOM   4123  O   SER C 331     -10.538  10.234 -54.676  1.00  0.00      CHA1 O
ATOM   4124  N   ARG C 332     -10.112   8.196 -53.775  1.00  0.00      CHA1 N
ATOM   4125  HN  ARG C 332      -9.725   7.280 -53.854  1.00  0.00      CHA1  
ATOM   4126  CA  ARG C 332     -10.748   8.519 -52.536  1.00  0.00      CHA1 C
ATOM   4127  HA  ARG C 332     -11.703   9.000 -52.712  1.00  0.00      CHA1  
ATOM   4128  CB  ARG C 332     -10.895   7.351 -51.535  1.00  0.00      CHA1 C
ATOM   4129  HB1 ARG C 332     -11.476   7.749 -50.669  1.00  0.00      CHA1  
ATOM   4130  HB2 ARG C 332     -11.525   6.552 -51.985  1.00  0.00      CHA1  
ATOM   4131  CG  ARG C 332      -9.582   6.760 -50.995  1.00  0.00      CHA1 C
ATOM   4132  HG1 ARG C 332      -8.786   7.532 -51.079  1.00  0.00      CHA1  
ATOM   4133  HG2 ARG C 332      -9.695   6.564 -49.904  1.00  0.00      CHA1  
ATOM   4134  CD  ARG C 332      -9.120   5.441 -51.630  1.00  0.00      CHA1 C
ATOM   4135  HD1 ARG C 332      -8.380   4.946 -50.959  1.00  0.00      CHA1  
ATOM   4136  HD2 ARG C 332      -9.975   4.745 -51.794  1.00  0.00      CHA1  
ATOM   4137  NE  ARG C 332      -8.498   5.692 -52.958  1.00  0.00      CHA1 N
ATOM   4138  HE  ARG C 332      -8.700   6.608 -53.322  1.00  0.00      CHA1  
ATOM   4139  CZ  ARG C 332      -7.748   4.703 -53.530  1.00  0.00      CHA1 C
ATOM   4140  NH1 ARG C 332      -7.579   3.517 -52.875  1.00  0.00      CHA1 N
ATOM   4141 HH11 ARG C 332      -7.018   2.801 -53.266  1.00  0.00      CHA1  
ATOM   4142 HH12 ARG C 332      -7.934   3.473 -51.939  1.00  0.00      CHA1  
ATOM   4143  NH2 ARG C 332      -7.163   4.889 -54.750  1.00  0.00      CHA1 N
ATOM   4144 HH21 ARG C 332      -6.696   4.137 -55.193  1.00  0.00      CHA1  
ATOM   4145 HH22 ARG C 332      -7.408   5.713 -55.243  1.00  0.00      CHA1  
ATOM   4146  C   ARG C 332      -9.877   9.531 -51.876  1.00  0.00      CHA1 C
ATOM   4147  O   ARG C 332      -8.661   9.533 -52.060  1.00  0.00      CHA1 O
ATOM   4148  N   GLY C 333     -10.490  10.439 -51.099  1.00  0.00      CHA1 N
ATOM   4149  HN  GLY C 333     -11.473  10.460 -50.923  1.00  0.00      CHA1  
ATOM   4150  CA  GLY C 333      -9.725  11.464 -50.460  1.00  0.00      CHA1 C
ATOM   4151  HA1 GLY C 333     -10.364  12.319 -50.289  1.00  0.00      CHA1  
ATOM   4152  HA2 GLY C 333      -8.850  11.676 -51.060  1.00  0.00      CHA1  
ATOM   4153  C   GLY C 333      -9.263  10.962 -49.137  1.00  0.00      CHA1 C
ATOM   4154  O   GLY C 333      -9.442   9.794 -48.794  1.00  0.00      CHA1 O
ATOM   4155  N   PHE C 334      -8.640  11.867 -48.359  1.00  0.00      CHA1 N
ATOM   4156  HN  PHE C 334      -8.433  12.805 -48.631  1.00  0.00      CHA1  
ATOM   4157  CA  PHE C 334      -8.218  11.527 -47.039  1.00  0.00      CHA1 C
ATOM   4158  HA  PHE C 334      -7.720  10.566 -47.073  1.00  0.00      CHA1  
ATOM   4159  CB  PHE C 334      -7.366  12.602 -46.346  1.00  0.00      CHA1 C
ATOM   4160  HB1 PHE C 334      -7.767  13.606 -46.604  1.00  0.00      CHA1  
ATOM   4161  HB2 PHE C 334      -7.418  12.503 -45.240  1.00  0.00      CHA1  
ATOM   4162  CG  PHE C 334      -5.985  12.472 -46.876  1.00  0.00      CHA1 C
ATOM   4163  CD1 PHE C 334      -5.592  13.060 -48.056  1.00  0.00      CHA1 C
ATOM   4164  HD1 PHE C 334      -6.304  13.639 -48.628  1.00  0.00      CHA1  
ATOM   4165  CE1 PHE C 334      -4.300  12.905 -48.507  1.00  0.00      CHA1 C
ATOM   4166  HE1 PHE C 334      -3.990  13.372 -49.431  1.00  0.00      CHA1  
ATOM   4167  CZ  PHE C 334      -3.400  12.161 -47.780  1.00  0.00      CHA1 C
ATOM   4168  HZ  PHE C 334      -2.384  12.047 -48.129  1.00  0.00      CHA1  
ATOM   4169  CD2 PHE C 334      -5.079  11.728 -46.159  1.00  0.00      CHA1 C
ATOM   4170  HD2 PHE C 334      -5.384  11.241 -45.243  1.00  0.00      CHA1  
ATOM   4171  CE2 PHE C 334      -3.791  11.571 -46.604  1.00  0.00      CHA1 C
ATOM   4172  HE2 PHE C 334      -3.090  10.983 -46.028  1.00  0.00      CHA1  
ATOM   4173  C   PHE C 334      -9.461  11.345 -46.253  1.00  0.00      CHA1 C
ATOM   4174  O   PHE C 334     -10.509  11.875 -46.613  1.00  0.00      CHA1 O
ATOM   4175  N   HYP C 335      -9.382  10.571 -45.208  1.00  0.00      CHA1 N
ATOM   4176  CD  HYP C 335      -8.239   9.803 -44.819  1.00  0.00      CHA1 C
ATOM   4177  HD1 HYP C 335      -7.767  10.535 -44.328  1.00  0.00      CHA1  
ATOM   4178  HD2 HYP C 335      -7.146   9.592 -44.773  1.00  0.00      CHA1  
ATOM   4179  CA  HYP C 335     -10.473  10.248 -44.375  1.00  0.00      CHA1 C
ATOM   4180  HA  HYP C 335     -11.391  10.334 -44.944  1.00  0.00      CHA1  
ATOM   4181  CB  HYP C 335     -10.337   8.722 -44.152  1.00  0.00      CHA1 C
ATOM   4182  HB1 HYP C 335     -11.072   8.170 -44.546  1.00  0.00      CHA1  
ATOM   4183  HB2 HYP C 335     -10.174   8.446 -43.205  1.00  0.00      CHA1  
ATOM   4184  CG  HYP C 335      -9.019   8.494 -44.987  1.00  0.00      CHA1 C
ATOM   4185  HG  HYP C 335      -8.906   7.450 -45.340  1.00  0.00      CHA1  
ATOM   4186  OE  HYP C 335      -9.341   8.264 -46.362  1.00  0.00      CHA1 O
ATOM   4187  HE  HYP C 335      -9.001   7.362 -46.629  1.00  0.00      CHA1  
ATOM   4188  C   HYP C 335     -10.579  11.087 -43.152  1.00  0.00      CHA1 C
ATOM   4189  O   HYP C 335     -10.726  12.303 -43.268  1.00  0.00      CHA1 O
ATOM   4190  N   GLY C 336     -10.557  10.450 -41.971  1.00  0.00      CHA1 N
ATOM   4191  HN  GLY C 336     -10.113   9.576 -41.779  1.00  0.00      CHA1  
ATOM   4192  CA  GLY C 336     -11.225  11.058 -40.866  1.00  0.00      CHA1 C
ATOM   4193  HA1 GLY C 336     -11.735  10.280 -40.314  1.00  0.00      CHA1  
ATOM   4194  HA2 GLY C 336     -11.877  11.832 -41.248  1.00  0.00      CHA1  
ATOM   4195  C   GLY C 336     -10.237  11.699 -39.953  1.00  0.00      CHA1 C
ATOM   4196  O   GLY C 336      -9.127  12.049 -40.352  1.00  0.00      CHA1 O
ATOM   4197  N   ALA C 337     -10.642  11.861 -38.674  1.00  0.00      CHA1 N
ATOM   4198  HN  ALA C 337     -11.521  11.548 -38.315  1.00  0.00      CHA1  
ATOM   4199  CA  ALA C 337      -9.793  12.518 -37.730  1.00  0.00      CHA1 C
ATOM   4200  HA  ALA C 337      -8.767  12.180 -37.824  1.00  0.00      CHA1  
ATOM   4201  CB  ALA C 337      -9.805  14.051 -37.867  1.00  0.00      CHA1 C
ATOM   4202  HB1 ALA C 337      -9.441  14.338 -38.877  1.00  0.00      CHA1  
ATOM   4203  HB2 ALA C 337     -10.834  14.455 -37.747  1.00  0.00      CHA1  
ATOM   4204  HB3 ALA C 337      -9.145  14.534 -37.115  1.00  0.00      CHA1  
ATOM   4205  C   ALA C 337     -10.224  12.179 -36.337  1.00  0.00      CHA1 C
ATOM   4206  O   ALA C 337     -11.053  11.300 -36.121  1.00  0.00      CHA1 O
ATOM   4207  N   ASP C 338      -9.631  12.877 -35.345  1.00  0.00      CHA1 N
ATOM   4208  HN  ASP C 338      -8.995  13.631 -35.487  1.00  0.00      CHA1  
ATOM   4209  CA  ASP C 338      -9.864  12.595 -33.956  1.00  0.00      CHA1 C
ATOM   4210  HA  ASP C 338      -9.691  11.534 -33.817  1.00  0.00      CHA1  
ATOM   4211  CB  ASP C 338      -9.015  13.455 -33.000  1.00  0.00      CHA1 C
ATOM   4212  HB1 ASP C 338      -9.222  13.151 -31.954  1.00  0.00      CHA1  
ATOM   4213  HB2 ASP C 338      -7.935  13.308 -33.198  1.00  0.00      CHA1  
ATOM   4214  CG  ASP C 338      -9.411  14.913 -33.198  1.00  0.00      CHA1 C
ATOM   4215  OD1 ASP C 338      -9.100  15.736 -32.294  1.00  0.00      CHA1 O
ATOM   4216  OD2 ASP C 338     -10.034  15.222 -34.247  1.00  0.00      CHA1 O
ATOM   4217  C   ASP C 338     -11.285  12.853 -33.577  1.00  0.00      CHA1 C
ATOM   4218  O   ASP C 338     -12.007  13.596 -34.240  1.00  0.00      CHA1 O
ATOM   4219  N   GLY C 339     -11.709  12.190 -32.478  1.00  0.00      CHA1 N
ATOM   4220  HN  GLY C 339     -11.121  11.535 -32.005  1.00  0.00      CHA1  
ATOM   4221  CA  GLY C 339     -13.015  12.371 -31.914  1.00  0.00      CHA1 C
ATOM   4222  HA1 GLY C 339     -13.291  11.513 -31.316  1.00  0.00      CHA1  
ATOM   4223  HA2 GLY C 339     -13.732  12.625 -32.683  1.00  0.00      CHA1  
ATOM   4224  C   GLY C 339     -12.882  13.544 -31.004  1.00  0.00      CHA1 C
ATOM   4225  O   GLY C 339     -11.794  14.098 -30.863  1.00  0.00      CHA1 O
ATOM   4226  N   VAL C 340     -13.983  13.975 -30.362  1.00  0.00      CHA1 N
ATOM   4227  HN  VAL C 340     -14.912  13.621 -30.427  1.00  0.00      CHA1  
ATOM   4228  CA  VAL C 340     -13.833  15.079 -29.466  1.00  0.00      CHA1 C
ATOM   4229  HA  VAL C 340     -12.775  15.251 -29.309  1.00  0.00      CHA1  
ATOM   4230  CB  VAL C 340     -14.492  16.344 -29.931  1.00  0.00      CHA1 C
ATOM   4231  HB  VAL C 340     -13.992  16.656 -30.881  1.00  0.00      CHA1  
ATOM   4232  CG1 VAL C 340     -15.984  16.068 -30.191  1.00  0.00      CHA1 C
ATOM   4233 HG11 VAL C 340     -16.501  17.002 -30.499  1.00  0.00      CHA1  
ATOM   4234 HG12 VAL C 340     -16.128  15.327 -31.004  1.00  0.00      CHA1  
ATOM   4235 HG13 VAL C 340     -16.479  15.689 -29.272  1.00  0.00      CHA1  
ATOM   4236  CG2 VAL C 340     -14.266  17.414 -28.845  1.00  0.00      CHA1 C
ATOM   4237 HG21 VAL C 340     -14.769  18.365 -29.120  1.00  0.00      CHA1  
ATOM   4238 HG22 VAL C 340     -14.674  17.072 -27.869  1.00  0.00      CHA1  
ATOM   4239 HG23 VAL C 340     -13.186  17.632 -28.714  1.00  0.00      CHA1  
ATOM   4240  C   VAL C 340     -14.429  14.716 -28.145  1.00  0.00      CHA1 C
ATOM   4241  O   VAL C 340     -15.538  14.191 -28.062  1.00  0.00      CHA1 O
ATOM   4242  N   ALA C 341     -13.666  14.990 -27.069  1.00  0.00      CHA1 N
ATOM   4243  HN  ALA C 341     -12.740  15.356 -27.156  1.00  0.00      CHA1  
ATOM   4244  CA  ALA C 341     -14.120  14.780 -25.727  1.00  0.00      CHA1 C
ATOM   4245  HA  ALA C 341     -13.417  15.192 -25.012  1.00  0.00      CHA1  
ATOM   4246  CB  ALA C 341     -15.492  15.408 -25.427  1.00  0.00      CHA1 C
ATOM   4247  HB1 ALA C 341     -15.443  16.506 -25.590  1.00  0.00      CHA1  
ATOM   4248  HB2 ALA C 341     -16.275  14.997 -26.101  1.00  0.00      CHA1  
ATOM   4249  HB3 ALA C 341     -15.802  15.231 -24.375  1.00  0.00      CHA1  
ATOM   4250  C   ALA C 341     -14.215  13.321 -25.431  1.00  0.00      CHA1 C
ATOM   4251  O   ALA C 341     -14.283  12.479 -26.324  1.00  0.00      CHA1 O
ATOM   4252  N   GLY C 342     -14.200  13.009 -24.117  1.00  0.00      CHA1 N
ATOM   4253  HN  GLY C 342     -14.085  13.712 -23.417  1.00  0.00      CHA1  
ATOM   4254  CA  GLY C 342     -14.345  11.672 -23.632  1.00  0.00      CHA1 C
ATOM   4255  HA1 GLY C 342     -13.379  11.242 -23.404  1.00  0.00      CHA1  
ATOM   4256  HA2 GLY C 342     -14.946  11.080 -24.308  1.00  0.00      CHA1  
ATOM   4257  C   GLY C 342     -15.099  11.817 -22.353  1.00  0.00      CHA1 C
ATOM   4258  O   GLY C 342     -14.940  12.814 -21.650  1.00  0.00      CHA1 O
ATOM   4259  N   PRO C 343     -15.903  10.851 -22.010  1.00  0.00      CHA1 N
ATOM   4260  CD  PRO C 343     -16.536   9.977 -22.980  1.00  0.00      CHA1 C
ATOM   4261  HD1 PRO C 343     -15.943   9.048 -23.144  1.00  0.00      CHA1  
ATOM   4262  HD2 PRO C 343     -16.684  10.489 -23.959  1.00  0.00      CHA1  
ATOM   4263  CA  PRO C 343     -16.645  10.955 -20.788  1.00  0.00      CHA1 C
ATOM   4264  HA  PRO C 343     -17.219  11.873 -20.736  1.00  0.00      CHA1  
ATOM   4265  CB  PRO C 343     -17.653   9.808 -20.846  1.00  0.00      CHA1 C
ATOM   4266  HB1 PRO C 343     -18.617  10.058 -20.350  1.00  0.00      CHA1  
ATOM   4267  HB2 PRO C 343     -17.248   8.859 -20.430  1.00  0.00      CHA1  
ATOM   4268  CG  PRO C 343     -17.897   9.630 -22.358  1.00  0.00      CHA1 C
ATOM   4269  HG1 PRO C 343     -18.713  10.292 -22.709  1.00  0.00      CHA1  
ATOM   4270  HG2 PRO C 343     -18.167   8.583 -22.627  1.00  0.00      CHA1  
ATOM   4271  C   PRO C 343     -15.689  10.914 -19.650  1.00  0.00      CHA1 C
ATOM   4272  O   PRO C 343     -14.902   9.975 -19.570  1.00  0.00      CHA1 O
ATOM   4273  N   LYS C 344     -15.800  11.905 -18.745  1.00  0.00      CHA1 N
ATOM   4274  HN  LYS C 344     -16.539  12.573 -18.818  1.00  0.00      CHA1  
ATOM   4275  CA  LYS C 344     -14.913  12.097 -17.634  1.00  0.00      CHA1 C
ATOM   4276  HA  LYS C 344     -13.899  11.984 -17.999  1.00  0.00      CHA1  
ATOM   4277  CB  LYS C 344     -15.151  13.439 -16.941  1.00  0.00      CHA1 C
ATOM   4278  HB1 LYS C 344     -14.485  13.469 -16.047  1.00  0.00      CHA1  
ATOM   4279  HB2 LYS C 344     -14.810  14.259 -17.612  1.00  0.00      CHA1  
ATOM   4280  CG  LYS C 344     -16.622  13.520 -16.560  1.00  0.00      CHA1 C
ATOM   4281  HG1 LYS C 344     -17.229  13.679 -17.480  1.00  0.00      CHA1  
ATOM   4282  HG2 LYS C 344     -16.937  12.546 -16.119  1.00  0.00      CHA1  
ATOM   4283  CD  LYS C 344     -16.996  14.627 -15.585  1.00  0.00      CHA1 C
ATOM   4284  HD1 LYS C 344     -16.334  14.548 -14.692  1.00  0.00      CHA1  
ATOM   4285  HD2 LYS C 344     -16.782  15.606 -16.073  1.00  0.00      CHA1  
ATOM   4286  CE  LYS C 344     -18.471  14.500 -15.211  1.00  0.00      CHA1 C
ATOM   4287  HE1 LYS C 344     -18.675  13.503 -14.762  1.00  0.00      CHA1  
ATOM   4288  HE2 LYS C 344     -18.756  15.283 -14.474  1.00  0.00      CHA1  
ATOM   4289  NZ  LYS C 344     -19.310  14.656 -16.419  1.00  0.00      CHA1 N
ATOM   4290  HZ1 LYS C 344     -20.316  14.569 -16.168  1.00  0.00      CHA1  
ATOM   4291  HZ2 LYS C 344     -19.139  15.591 -16.842  1.00  0.00      CHA1  
ATOM   4292  HZ3 LYS C 344     -19.062  13.919 -17.109  1.00  0.00      CHA1  
ATOM   4293  C   LYS C 344     -15.140  11.030 -16.609  1.00  0.00      CHA1 C
ATOM   4294  O   LYS C 344     -16.164  10.348 -16.611  1.00  0.00      CHA1 O
ATOM   4295  N   GLY C 345     -14.143  10.860 -15.714  1.00  0.00      CHA1 N
ATOM   4296  HN  GLY C 345     -13.321  11.428 -15.724  1.00  0.00      CHA1  
ATOM   4297  CA  GLY C 345     -14.191   9.856 -14.689  1.00  0.00      CHA1 C
ATOM   4298  HA1 GLY C 345     -13.186   9.702 -14.321  1.00  0.00      CHA1  
ATOM   4299  HA2 GLY C 345     -14.655   8.969 -15.100  1.00  0.00      CHA1  
ATOM   4300  C   GLY C 345     -15.042  10.335 -13.538  1.00  0.00      CHA1 C
ATOM   4301  O   GLY C 345     -15.373  11.513 -13.401  1.00  0.00      CHA1 O
ATOM   4302  N   PRO C 346     -15.395   9.370 -12.720  1.00  0.00      CHA1 N
ATOM   4303  CD  PRO C 346     -15.274   7.989 -13.154  1.00  0.00      CHA1 C
ATOM   4304  HD1 PRO C 346     -14.236   7.609 -13.020  1.00  0.00      CHA1  
ATOM   4305  HD2 PRO C 346     -15.568   7.869 -14.222  1.00  0.00      CHA1  
ATOM   4306  CA  PRO C 346     -16.226   9.512 -11.536  1.00  0.00      CHA1 C
ATOM   4307  HA  PRO C 346     -17.217   9.717 -11.924  1.00  0.00      CHA1  
ATOM   4308  CB  PRO C 346     -16.336   8.085 -10.992  1.00  0.00      CHA1 C
ATOM   4309  HB1 PRO C 346     -17.312   7.893 -10.492  1.00  0.00      CHA1  
ATOM   4310  HB2 PRO C 346     -15.500   7.825 -10.305  1.00  0.00      CHA1  
ATOM   4311  CG  PRO C 346     -16.238   7.210 -12.255  1.00  0.00      CHA1 C
ATOM   4312  HG1 PRO C 346     -17.236   7.065 -12.714  1.00  0.00      CHA1  
ATOM   4313  HG2 PRO C 346     -15.810   6.203 -12.044  1.00  0.00      CHA1  
ATOM   4314  C   PRO C 346     -15.914  10.495 -10.436  1.00  0.00      CHA1 C
ATOM   4315  O   PRO C 346     -16.508  11.572 -10.466  1.00  0.00      CHA1 O
ATOM   4316  N   ALA C 347     -15.001  10.174  -9.483  1.00  0.00      CHA1 N
ATOM   4317  HN  ALA C 347     -14.460   9.333  -9.503  1.00  0.00      CHA1  
ATOM   4318  CA  ALA C 347     -14.749  11.049  -8.354  1.00  0.00      CHA1 C
ATOM   4319  HA  ALA C 347     -14.011  11.807  -8.588  1.00  0.00      CHA1  
ATOM   4320  CB  ALA C 347     -15.990  11.767  -7.790  1.00  0.00      CHA1 C
ATOM   4321  HB1 ALA C 347     -16.424  12.429  -8.569  1.00  0.00      CHA1  
ATOM   4322  HB2 ALA C 347     -16.772  11.036  -7.489  1.00  0.00      CHA1  
ATOM   4323  HB3 ALA C 347     -15.735  12.395  -6.909  1.00  0.00      CHA1  
ATOM   4324  C   ALA C 347     -14.173  10.227  -7.237  1.00  0.00      CHA1 C
ATOM   4325  O   ALA C 347     -13.774   9.082  -7.440  1.00  0.00      CHA1 O
ATOM   4326  N   GLY C 348     -14.110  10.810  -6.018  1.00  0.00      CHA1 N
ATOM   4327  HN  GLY C 348     -14.480  11.715  -5.811  1.00  0.00      CHA1  
ATOM   4328  CA  GLY C 348     -13.482  10.128  -4.918  1.00  0.00      CHA1 C
ATOM   4329  HA1 GLY C 348     -12.689  10.766  -4.554  1.00  0.00      CHA1  
ATOM   4330  HA2 GLY C 348     -13.147   9.165  -5.279  1.00  0.00      CHA1  
ATOM   4331  C   GLY C 348     -14.440   9.891  -3.792  1.00  0.00      CHA1 C
ATOM   4332  O   GLY C 348     -15.613  10.260  -3.841  1.00  0.00      CHA1 O
ATOM   4333  N   GLU C 349     -13.904   9.243  -2.734  1.00  0.00      CHA1 N
ATOM   4334  HN  GLU C 349     -12.944   8.976  -2.724  1.00  0.00      CHA1  
ATOM   4335  CA  GLU C 349     -14.623   8.878  -1.549  1.00  0.00      CHA1 C
ATOM   4336  HA  GLU C 349     -15.654   9.161  -1.723  1.00  0.00      CHA1  
ATOM   4337  CB  GLU C 349     -15.300   7.490  -1.401  1.00  0.00      CHA1 C
ATOM   4338  HB1 GLU C 349     -14.503   6.711  -1.419  1.00  0.00      CHA1  
ATOM   4339  HB2 GLU C 349     -15.782   7.410  -0.401  1.00  0.00      CHA1  
ATOM   4340  CG  GLU C 349     -16.331   7.149  -2.486  1.00  0.00      CHA1 C
ATOM   4341  HG1 GLU C 349     -15.912   7.387  -3.481  1.00  0.00      CHA1  
ATOM   4342  HG2 GLU C 349     -16.603   6.075  -2.452  1.00  0.00      CHA1  
ATOM   4343  CD  GLU C 349     -17.573   8.011  -2.303  1.00  0.00      CHA1 C
ATOM   4344  OE1 GLU C 349     -17.602   8.825  -1.344  1.00  0.00      CHA1 O
ATOM   4345  OE2 GLU C 349     -18.519   7.853  -3.122  1.00  0.00      CHA1 O
ATOM   4346  C   GLU C 349     -14.181   9.561  -0.292  1.00  0.00      CHA1 C
ATOM   4347  O   GLU C 349     -13.517  10.596  -0.332  1.00  0.00      CHA1 O
ATOM   4348  N   ARG C 350     -14.561   8.986   0.868  1.00  0.00      CHA1 N
ATOM   4349  HN  ARG C 350     -15.090   8.141   0.868  1.00  0.00      CHA1  
ATOM   4350  CA  ARG C 350     -14.234   9.544   2.154  1.00  0.00      CHA1 C
ATOM   4351  HA  ARG C 350     -13.862  10.553   2.017  1.00  0.00      CHA1  
ATOM   4352  CB  ARG C 350     -15.395   9.444   3.159  1.00  0.00      CHA1 C
ATOM   4353  HB1 ARG C 350     -16.206  10.104   2.770  1.00  0.00      CHA1  
ATOM   4354  HB2 ARG C 350     -15.809   8.412   3.148  1.00  0.00      CHA1  
ATOM   4355  CG  ARG C 350     -15.023   9.891   4.576  1.00  0.00      CHA1 C
ATOM   4356  HG1 ARG C 350     -14.043   9.439   4.844  1.00  0.00      CHA1  
ATOM   4357  HG2 ARG C 350     -14.854  10.992   4.575  1.00  0.00      CHA1  
ATOM   4358  CD  ARG C 350     -16.113   9.572   5.603  1.00  0.00      CHA1 C
ATOM   4359  HD1 ARG C 350     -16.278   8.471   5.638  1.00  0.00      CHA1  
ATOM   4360  HD2 ARG C 350     -15.830   9.924   6.623  1.00  0.00      CHA1  
ATOM   4361  NE  ARG C 350     -17.350  10.284   5.180  1.00  0.00      CHA1 N
ATOM   4362  HE  ARG C 350     -17.359  11.254   5.448  1.00  0.00      CHA1  
ATOM   4363  CZ  ARG C 350     -18.328   9.616   4.500  1.00  0.00      CHA1 C
ATOM   4364  NH1 ARG C 350     -18.258   8.262   4.336  1.00  0.00      CHA1 N
ATOM   4365 HH11 ARG C 350     -18.953   7.780   3.821  1.00  0.00      CHA1  
ATOM   4366 HH12 ARG C 350     -17.411   7.821   4.640  1.00  0.00      CHA1  
ATOM   4367  NH2 ARG C 350     -19.385  10.308   3.983  1.00  0.00      CHA1 N
ATOM   4368 HH21 ARG C 350     -20.138   9.820   3.566  1.00  0.00      CHA1  
ATOM   4369 HH22 ARG C 350     -19.459  11.265   4.231  1.00  0.00      CHA1  
ATOM   4370  C   ARG C 350     -13.122   8.759   2.777  1.00  0.00      CHA1 C
ATOM   4371  O   ARG C 350     -12.883   7.602   2.434  1.00  0.00      CHA1 O
ATOM   4372  N   GLY C 351     -12.404   9.403   3.724  1.00  0.00      CHA1 N
ATOM   4373  HN  GLY C 351     -12.590  10.352   3.977  1.00  0.00      CHA1  
ATOM   4374  CA  GLY C 351     -11.325   8.771   4.432  1.00  0.00      CHA1 C
ATOM   4375  HA1 GLY C 351     -10.543   9.499   4.599  1.00  0.00      CHA1  
ATOM   4376  HA2 GLY C 351     -11.007   7.895   3.883  1.00  0.00      CHA1  
ATOM   4377  C   GLY C 351     -11.832   8.319   5.771  1.00  0.00      CHA1 C
ATOM   4378  O   GLY C 351     -13.028   8.085   5.948  1.00  0.00      CHA1 O
ATOM   4379  N   SER C 352     -10.913   8.187   6.755  1.00  0.00      CHA1 N
ATOM   4380  HN  SER C 352      -9.944   8.413   6.657  1.00  0.00      CHA1  
ATOM   4381  CA  SER C 352     -11.274   7.696   8.056  1.00  0.00      CHA1 C
ATOM   4382  HA  SER C 352     -12.355   7.670   8.014  1.00  0.00      CHA1  
ATOM   4383  CB  SER C 352     -11.501   6.182   8.272  1.00  0.00      CHA1 C
ATOM   4384  HB1 SER C 352     -11.857   6.031   9.317  1.00  0.00      CHA1  
ATOM   4385  HB2 SER C 352     -12.303   5.810   7.595  1.00  0.00      CHA1  
ATOM   4386  OG  SER C 352     -10.285   5.474   8.085  1.00  0.00      CHA1 O
ATOM   4387  HG1 SER C 352     -10.416   4.586   8.442  1.00  0.00      CHA1  
ATOM   4388  C   SER C 352     -10.892   8.523   9.254  1.00  0.00      CHA1 C
ATOM   4389  O   SER C 352      -9.894   9.242   9.236  1.00  0.00      CHA1 O
ATOM   4390  N   HYP C 353     -11.697   8.462  10.290  1.00  0.00      CHA1 N
ATOM   4391  CD  HYP C 353     -12.923   7.707  10.335  1.00  0.00      CHA1 C
ATOM   4392  HD1 HYP C 353     -13.738   8.465  10.374  1.00  0.00      CHA1  
ATOM   4393  HD2 HYP C 353     -13.180   6.895   9.617  1.00  0.00      CHA1  
ATOM   4394  CA  HYP C 353     -11.508   9.073  11.556  1.00  0.00      CHA1 C
ATOM   4395  HA  HYP C 353     -12.461   9.542  11.771  1.00  0.00      CHA1  
ATOM   4396  CB  HYP C 353     -11.542   7.894  12.499  1.00  0.00      CHA1 C
ATOM   4397  HB1 HYP C 353     -11.837   8.097  13.433  1.00  0.00      CHA1  
ATOM   4398  HB2 HYP C 353     -10.715   7.332  12.517  1.00  0.00      CHA1  
ATOM   4399  CG  HYP C 353     -12.682   7.104  11.763  1.00  0.00      CHA1 C
ATOM   4400  HG  HYP C 353     -13.213   6.394  12.427  1.00  0.00      CHA1  
ATOM   4401  OE  HYP C 353     -12.254   5.744  11.655  1.00  0.00      CHA1 O
ATOM   4402  HE  HYP C 353     -12.210   5.492  10.688  1.00  0.00      CHA1  
ATOM   4403  C   HYP C 353     -10.416  10.043  11.832  1.00  0.00      CHA1 C
ATOM   4404  O   HYP C 353     -10.453  11.161  11.322  1.00  0.00      CHA1 O
ATOM   4405  N   GLY C 354      -9.471   9.633  12.706  1.00  0.00      CHA1 N
ATOM   4406  HN  GLY C 354      -9.394   8.691  13.031  1.00  0.00      CHA1  
ATOM   4407  CA  GLY C 354      -8.503  10.549  13.228  1.00  0.00      CHA1 C
ATOM   4408  HA1 GLY C 354      -8.981  11.505  13.392  1.00  0.00      CHA1  
ATOM   4409  HA2 GLY C 354      -7.655  10.586  12.558  1.00  0.00      CHA1  
ATOM   4410  C   GLY C 354      -8.027  10.040  14.544  1.00  0.00      CHA1 C
ATOM   4411  O   GLY C 354      -8.567   9.120  15.159  1.00  0.00      CHA1 O
ATOM   4412  N   PRO C 355      -6.983  10.696  14.939  1.00  0.00      CHA1 N
ATOM   4413  CD  PRO C 355      -5.943  10.819  13.922  1.00  0.00      CHA1 C
ATOM   4414  HD1 PRO C 355      -5.708  11.889  13.719  1.00  0.00      CHA1  
ATOM   4415  HD2 PRO C 355      -6.255  10.330  12.970  1.00  0.00      CHA1  
ATOM   4416  CA  PRO C 355      -6.355  10.384  16.185  1.00  0.00      CHA1 C
ATOM   4417  HA  PRO C 355      -6.121   9.327  16.131  1.00  0.00      CHA1  
ATOM   4418  CB  PRO C 355      -4.841  10.302  16.017  1.00  0.00      CHA1 C
ATOM   4419  HB1 PRO C 355      -4.387   9.430  16.539  1.00  0.00      CHA1  
ATOM   4420  HB2 PRO C 355      -4.314  11.237  16.311  1.00  0.00      CHA1  
ATOM   4421  CG  PRO C 355      -4.701  10.105  14.500  1.00  0.00      CHA1 C
ATOM   4422  HG1 PRO C 355      -4.665   9.028  14.245  1.00  0.00      CHA1  
ATOM   4423  HG2 PRO C 355      -3.780  10.583  14.093  1.00  0.00      CHA1  
ATOM   4424  C   PRO C 355      -7.032  10.667  17.482  1.00  0.00      CHA1 C
ATOM   4425  O   PRO C 355      -8.219  10.984  17.482  1.00  0.00      CHA1 O
ATOM   4426  N   ALA C 356      -6.311  10.521  18.599  1.00  0.00      CHA1 N
ATOM   4427  HN  ALA C 356      -5.371  10.180  18.600  1.00  0.00      CHA1  
ATOM   4428  CA  ALA C 356      -6.846  10.848  19.883  1.00  0.00      CHA1 C
ATOM   4429  HA  ALA C 356      -7.922  10.732  19.825  1.00  0.00      CHA1  
ATOM   4430  CB  ALA C 356      -7.178   9.734  20.889  1.00  0.00      CHA1 C
ATOM   4431  HB1 ALA C 356      -7.383   8.788  20.343  1.00  0.00      CHA1  
ATOM   4432  HB2 ALA C 356      -6.326   9.553  21.580  1.00  0.00      CHA1  
ATOM   4433  HB3 ALA C 356      -8.077   9.983  21.494  1.00  0.00      CHA1  
ATOM   4434  C   ALA C 356      -6.597  12.232  20.413  1.00  0.00      CHA1 C
ATOM   4435  O   ALA C 356      -6.005  13.072  19.734  1.00  0.00      CHA1 O
ATOM   4436  N   GLY C 357      -7.063  12.497  21.656  1.00  0.00      CHA1 N
ATOM   4437  HN  GLY C 357      -7.553  11.818  22.201  1.00  0.00      CHA1  
ATOM   4438  CA  GLY C 357      -6.882  13.785  22.280  1.00  0.00      CHA1 C
ATOM   4439  HA1 GLY C 357      -7.853  14.165  22.567  1.00  0.00      CHA1  
ATOM   4440  HA2 GLY C 357      -6.338  14.426  21.600  1.00  0.00      CHA1  
ATOM   4441  C   GLY C 357      -6.054  13.625  23.531  1.00  0.00      CHA1 C
ATOM   4442  O   GLY C 357      -5.892  12.547  24.102  1.00  0.00      CHA1 O
ATOM   4443  N   PRO C 358      -5.572  14.769  23.939  1.00  0.00      CHA1 N
ATOM   4444  CD  PRO C 358      -6.266  15.995  23.578  1.00  0.00      CHA1 C
ATOM   4445  HD1 PRO C 358      -7.371  15.855  23.585  1.00  0.00      CHA1  
ATOM   4446  HD2 PRO C 358      -5.954  16.359  22.572  1.00  0.00      CHA1  
ATOM   4447  CA  PRO C 358      -4.579  14.984  24.982  1.00  0.00      CHA1 C
ATOM   4448  HA  PRO C 358      -3.654  14.597  24.571  1.00  0.00      CHA1  
ATOM   4449  CB  PRO C 358      -4.468  16.509  25.073  1.00  0.00      CHA1 C
ATOM   4450  HB1 PRO C 358      -3.707  16.920  24.373  1.00  0.00      CHA1  
ATOM   4451  HB2 PRO C 358      -4.257  16.857  26.109  1.00  0.00      CHA1  
ATOM   4452  CG  PRO C 358      -5.860  17.008  24.650  1.00  0.00      CHA1 C
ATOM   4453  HG1 PRO C 358      -5.817  18.047  24.268  1.00  0.00      CHA1  
ATOM   4454  HG2 PRO C 358      -6.602  16.980  25.481  1.00  0.00      CHA1  
ATOM   4455  C   PRO C 358      -4.762  14.445  26.375  1.00  0.00      CHA1 C
ATOM   4456  O   PRO C 358      -3.823  13.816  26.859  1.00  0.00      CHA1 O
ATOM   4457  N   LYS C 359      -5.903  14.648  27.060  1.00  0.00      CHA1 N
ATOM   4458  HN  LYS C 359      -6.776  15.000  26.727  1.00  0.00      CHA1  
ATOM   4459  CA  LYS C 359      -5.872  14.317  28.464  1.00  0.00      CHA1 C
ATOM   4460  HA  LYS C 359      -5.279  13.420  28.594  1.00  0.00      CHA1  
ATOM   4461  CB  LYS C 359      -5.379  15.529  29.273  1.00  0.00      CHA1 C
ATOM   4462  HB1 LYS C 359      -4.515  15.963  28.719  1.00  0.00      CHA1  
ATOM   4463  HB2 LYS C 359      -6.172  16.310  29.276  1.00  0.00      CHA1  
ATOM   4464  CG  LYS C 359      -4.927  15.265  30.708  1.00  0.00      CHA1 C
ATOM   4465  HG1 LYS C 359      -5.790  14.880  31.297  1.00  0.00      CHA1  
ATOM   4466  HG2 LYS C 359      -4.148  14.468  30.702  1.00  0.00      CHA1  
ATOM   4467  CD  LYS C 359      -4.401  16.557  31.329  1.00  0.00      CHA1 C
ATOM   4468  HD1 LYS C 359      -3.590  16.956  30.677  1.00  0.00      CHA1  
ATOM   4469  HD2 LYS C 359      -5.228  17.304  31.328  1.00  0.00      CHA1  
ATOM   4470  CE  LYS C 359      -3.875  16.404  32.751  1.00  0.00      CHA1 C
ATOM   4471  HE1 LYS C 359      -4.705  16.154  33.449  1.00  0.00      CHA1  
ATOM   4472  HE2 LYS C 359      -3.116  15.592  32.802  1.00  0.00      CHA1  
ATOM   4473  NZ  LYS C 359      -3.253  17.677  33.174  1.00  0.00      CHA1 N
ATOM   4474  HZ1 LYS C 359      -2.889  17.590  34.145  1.00  0.00      CHA1  
ATOM   4475  HZ2 LYS C 359      -2.470  17.911  32.531  1.00  0.00      CHA1  
ATOM   4476  HZ3 LYS C 359      -3.963  18.437  33.139  1.00  0.00      CHA1  
ATOM   4477  C   LYS C 359      -7.263  13.997  28.892  1.00  0.00      CHA1 C
ATOM   4478  O   LYS C 359      -8.007  13.294  28.208  1.00  0.00      CHA1 O
ATOM   4479  N   GLY C 360      -7.623  14.521  30.076  1.00  0.00      CHA1 N
ATOM   4480  HN  GLY C 360      -6.981  15.085  30.594  1.00  0.00      CHA1  
ATOM   4481  CA  GLY C 360      -8.896  14.330  30.677  1.00  0.00      CHA1 C
ATOM   4482  HA1 GLY C 360      -9.043  13.296  30.957  1.00  0.00      CHA1  
ATOM   4483  HA2 GLY C 360      -9.687  14.741  30.064  1.00  0.00      CHA1  
ATOM   4484  C   GLY C 360      -8.814  15.144  31.934  1.00  0.00      CHA1 C
ATOM   4485  O   GLY C 360      -7.922  15.977  32.070  1.00  0.00      CHA1 O
ATOM   4486  N   SER C 361      -9.742  14.940  32.884  1.00  0.00      CHA1 N
ATOM   4487  HN  SER C 361     -10.481  14.268  32.850  1.00  0.00      CHA1  
ATOM   4488  CA  SER C 361      -9.721  15.730  34.082  1.00  0.00      CHA1 C
ATOM   4489  HA  SER C 361      -9.064  16.555  33.839  1.00  0.00      CHA1  
ATOM   4490  CB  SER C 361     -10.601  17.001  34.107  1.00  0.00      CHA1 C
ATOM   4491  HB1 SER C 361     -11.628  16.718  33.780  1.00  0.00      CHA1  
ATOM   4492  HB2 SER C 361     -10.685  17.394  35.145  1.00  0.00      CHA1  
ATOM   4493  OG  SER C 361     -10.063  17.963  33.211  1.00  0.00      CHA1 O
ATOM   4494  HG1 SER C 361     -10.740  18.639  33.080  1.00  0.00      CHA1  
ATOM   4495  C   SER C 361      -9.152  15.047  35.314  1.00  0.00      CHA1 C
ATOM   4496  O   SER C 361      -8.639  13.940  35.164  1.00  0.00      CHA1 O
ATOM   4497  N   HYP C 362      -9.190  15.582  36.525  1.00  0.00      CHA1 N
ATOM   4498  CD  HYP C 362      -9.653  16.892  36.879  1.00  0.00      CHA1 C
ATOM   4499  HD1 HYP C 362     -10.624  16.656  36.924  1.00  0.00      CHA1  
ATOM   4500  HD2 HYP C 362     -10.271  17.803  36.710  1.00  0.00      CHA1  
ATOM   4501  CA  HYP C 362      -8.666  14.960  37.697  1.00  0.00      CHA1 C
ATOM   4502  HA  HYP C 362      -7.910  14.215  37.480  1.00  0.00      CHA1  
ATOM   4503  CB  HYP C 362      -7.942  16.116  38.439  1.00  0.00      CHA1 C
ATOM   4504  HB1 HYP C 362      -6.948  16.022  38.495  1.00  0.00      CHA1  
ATOM   4505  HB2 HYP C 362      -8.315  16.336  39.340  1.00  0.00      CHA1  
ATOM   4506  CG  HYP C 362      -8.291  17.283  37.440  1.00  0.00      CHA1 C
ATOM   4507  HG  HYP C 362      -7.578  18.129  37.498  1.00  0.00      CHA1  
ATOM   4508  OE  HYP C 362      -8.323  18.575  38.053  1.00  0.00      CHA1 O
ATOM   4509  HE  HYP C 362      -9.236  18.966  37.940  1.00  0.00      CHA1  
ATOM   4510  C   HYP C 362      -9.819  14.301  38.383  1.00  0.00      CHA1 C
ATOM   4511  O   HYP C 362     -10.962  14.590  38.030  1.00  0.00      CHA1 O
ATOM   4512  N   GLY C 363      -9.547  13.408  39.346  1.00  0.00      CHA1 N
ATOM   4513  HN  GLY C 363      -8.624  13.264  39.699  1.00  0.00      CHA1  
ATOM   4514  CA  GLY C 363     -10.568  12.598  39.935  1.00  0.00      CHA1 C
ATOM   4515  HA1 GLY C 363     -10.159  11.629  40.186  1.00  0.00      CHA1  
ATOM   4516  HA2 GLY C 363     -11.428  12.561  39.279  1.00  0.00      CHA1  
ATOM   4517  C   GLY C 363     -10.986  13.268  41.206  1.00  0.00      CHA1 C
ATOM   4518  O   GLY C 363     -10.916  14.490  41.323  1.00  0.00      CHA1 O
ATOM   4519  N   GLU C 364     -11.440  12.476  42.199  1.00  0.00      CHA1 N
ATOM   4520  HN  GLU C 364     -11.485  11.481  42.201  1.00  0.00      CHA1  
ATOM   4521  CA  GLU C 364     -11.922  13.083  43.405  1.00  0.00      CHA1 C
ATOM   4522  HA  GLU C 364     -12.142  14.123  43.197  1.00  0.00      CHA1  
ATOM   4523  CB  GLU C 364     -13.171  12.419  44.014  1.00  0.00      CHA1 C
ATOM   4524  HB1 GLU C 364     -12.902  11.379  44.310  1.00  0.00      CHA1  
ATOM   4525  HB2 GLU C 364     -13.454  12.940  44.956  1.00  0.00      CHA1  
ATOM   4526  CG  GLU C 364     -14.365  12.375  43.060  1.00  0.00      CHA1 C
ATOM   4527  HG1 GLU C 364     -14.468  13.352  42.553  1.00  0.00      CHA1  
ATOM   4528  HG2 GLU C 364     -14.236  11.581  42.298  1.00  0.00      CHA1  
ATOM   4529  CD  GLU C 364     -15.619  12.139  43.893  1.00  0.00      CHA1 C
ATOM   4530  OE1 GLU C 364     -15.532  12.292  45.142  1.00  0.00      CHA1 O
ATOM   4531  OE2 GLU C 364     -16.682  11.822  43.294  1.00  0.00      CHA1 O
ATOM   4532  C   GLU C 364     -10.873  13.056  44.478  1.00  0.00      CHA1 C
ATOM   4533  O   GLU C 364      -9.852  12.380  44.367  1.00  0.00      CHA1 O
ATOM   4534  N   ALA C 365     -11.126  13.847  45.547  1.00  0.00      CHA1 N
ATOM   4535  HN  ALA C 365     -11.976  14.372  45.590  1.00  0.00      CHA1  
ATOM   4536  CA  ALA C 365     -10.243  14.006  46.674  1.00  0.00      CHA1 C
ATOM   4537  HA  ALA C 365      -9.209  13.901  46.366  1.00  0.00      CHA1  
ATOM   4538  CB  ALA C 365     -10.434  15.353  47.388  1.00  0.00      CHA1 C
ATOM   4539  HB1 ALA C 365     -10.217  16.183  46.682  1.00  0.00      CHA1  
ATOM   4540  HB2 ALA C 365     -11.481  15.471  47.744  1.00  0.00      CHA1  
ATOM   4541  HB3 ALA C 365      -9.751  15.455  48.258  1.00  0.00      CHA1  
ATOM   4542  C   ALA C 365     -10.487  12.942  47.710  1.00  0.00      CHA1 C
ATOM   4543  O   ALA C 365     -11.503  12.249  47.688  1.00  0.00      CHA1 O
ATOM   4544  N   GLY C 366      -9.517  12.799  48.646  1.00  0.00      CHA1 N
ATOM   4545  HN  GLY C 366      -8.687  13.355  48.617  1.00  0.00      CHA1  
ATOM   4546  CA  GLY C 366      -9.599  11.858  49.733  1.00  0.00      CHA1 C
ATOM   4547  HA1 GLY C 366      -8.603  11.653  50.101  1.00  0.00      CHA1  
ATOM   4548  HA2 GLY C 366     -10.142  10.981  49.408  1.00  0.00      CHA1  
ATOM   4549  C   GLY C 366     -10.377  12.499  50.837  1.00  0.00      CHA1 C
ATOM   4550  O   GLY C 366     -10.729  13.676  50.757  1.00  0.00      CHA1 O
ATOM   4551  N   ARG C 367     -10.663  11.734  51.913  1.00  0.00      CHA1 N
ATOM   4552  HN  ARG C 367     -10.368  10.786  52.008  1.00  0.00      CHA1  
ATOM   4553  CA  ARG C 367     -11.430  12.282  52.995  1.00  0.00      CHA1 C
ATOM   4554  HA  ARG C 367     -11.462  13.361  52.902  1.00  0.00      CHA1  
ATOM   4555  CB  ARG C 367     -12.822  11.650  53.176  1.00  0.00      CHA1 C
ATOM   4556  HB1 ARG C 367     -13.322  12.218  53.997  1.00  0.00      CHA1  
ATOM   4557  HB2 ARG C 367     -13.433  11.829  52.264  1.00  0.00      CHA1  
ATOM   4558  CG  ARG C 367     -12.719  10.169  53.547  1.00  0.00      CHA1 C
ATOM   4559  HG1 ARG C 367     -12.229   9.627  52.708  1.00  0.00      CHA1  
ATOM   4560  HG2 ARG C 367     -12.030  10.061  54.416  1.00  0.00      CHA1  
ATOM   4561  CD  ARG C 367     -14.052   9.525  53.931  1.00  0.00      CHA1 C
ATOM   4562  HD1 ARG C 367     -14.452  10.019  54.846  1.00  0.00      CHA1  
ATOM   4563  HD2 ARG C 367     -14.804   9.624  53.114  1.00  0.00      CHA1  
ATOM   4564  NE  ARG C 367     -13.794   8.076  54.172  1.00  0.00      CHA1 N
ATOM   4565  HE  ARG C 367     -14.074   7.491  53.402  1.00  0.00      CHA1  
ATOM   4566  CZ  ARG C 367     -13.232   7.652  55.341  1.00  0.00      CHA1 C
ATOM   4567  NH1 ARG C 367     -12.865   8.549  56.302  1.00  0.00      CHA1 N
ATOM   4568 HH11 ARG C 367     -12.434   8.243  57.139  1.00  0.00      CHA1  
ATOM   4569 HH12 ARG C 367     -12.930   9.518  56.053  1.00  0.00      CHA1  
ATOM   4570  NH2 ARG C 367     -13.021   6.318  55.544  1.00  0.00      CHA1 N
ATOM   4571 HH21 ARG C 367     -12.695   5.998  56.422  1.00  0.00      CHA1  
ATOM   4572 HH22 ARG C 367     -13.401   5.697  54.872  1.00  0.00      CHA1  
ATOM   4573  C   ARG C 367     -10.739  11.986  54.276  1.00  0.00      CHA1 C
ATOM   4574  O   ARG C 367      -9.720  11.299  54.305  1.00  0.00      CHA1 O
ATOM   4575  N   HYP C 368     -11.249  12.667  55.280  1.00  0.00      CHA1 N
ATOM   4576  CD  HYP C 368     -12.131  13.787  55.079  1.00  0.00      CHA1 C
ATOM   4577  HD1 HYP C 368     -11.481  14.644  55.369  1.00  0.00      CHA1  
ATOM   4578  HD2 HYP C 368     -12.712  14.032  54.160  1.00  0.00      CHA1  
ATOM   4579  CA  HYP C 368     -11.050  12.486  56.678  1.00  0.00      CHA1 C
ATOM   4580  HA  HYP C 368     -10.750  13.458  57.052  1.00  0.00      CHA1  
ATOM   4581  CB  HYP C 368     -12.477  12.304  57.146  1.00  0.00      CHA1 C
ATOM   4582  HB1 HYP C 368     -12.647  12.518  58.108  1.00  0.00      CHA1  
ATOM   4583  HB2 HYP C 368     -12.900  11.429  56.912  1.00  0.00      CHA1  
ATOM   4584  CG  HYP C 368     -13.106  13.433  56.251  1.00  0.00      CHA1 C
ATOM   4585  HG  HYP C 368     -14.063  13.820  56.653  1.00  0.00      CHA1  
ATOM   4586  OE  HYP C 368     -14.359  12.976  55.737  1.00  0.00      CHA1 O
ATOM   4587  HE  HYP C 368     -14.320  12.975  54.738  1.00  0.00      CHA1  
ATOM   4588  C   HYP C 368     -10.107  11.450  57.198  1.00  0.00      CHA1 C
ATOM   4589  O   HYP C 368      -9.971  10.376  56.618  1.00  0.00      CHA1 O
ATOM   4590  N   GLY C 369      -9.479  11.732  58.345  1.00  0.00      CHA1 N
ATOM   4591  HN  GLY C 369      -9.549  12.596  58.842  1.00  0.00      CHA1  
ATOM   4592  CA  GLY C 369      -8.635  10.748  58.935  1.00  0.00      CHA1 C
ATOM   4593  HA1 GLY C 369      -7.748  11.217  59.339  1.00  0.00      CHA1  
ATOM   4594  HA2 GLY C 369      -8.435   9.955  58.227  1.00  0.00      CHA1  
ATOM   4595  C   GLY C 369      -9.408  10.167  60.070  1.00  0.00      CHA1 C
ATOM   4596  O   GLY C 369     -10.504  10.624  60.389  1.00  0.00      CHA1 O
ATOM   4597  N   GLU C 370      -8.834   9.147  60.728  1.00  0.00      CHA1 N
ATOM   4598  HN  GLU C 370      -7.935   8.766  60.533  1.00  0.00      CHA1  
ATOM   4599  CA  GLU C 370      -9.514   8.507  61.810  1.00  0.00      CHA1 C
ATOM   4600  HA  GLU C 370     -10.544   8.842  61.834  1.00  0.00      CHA1  
ATOM   4601  CB  GLU C 370      -9.431   6.974  61.747  1.00  0.00      CHA1 C
ATOM   4602  HB1 GLU C 370      -8.371   6.691  61.553  1.00  0.00      CHA1  
ATOM   4603  HB2 GLU C 370      -9.685   6.541  62.741  1.00  0.00      CHA1  
ATOM   4604  CG  GLU C 370     -10.330   6.390  60.655  1.00  0.00      CHA1 C
ATOM   4605  HG1 GLU C 370     -10.168   5.299  60.588  1.00  0.00      CHA1  
ATOM   4606  HG2 GLU C 370     -11.398   6.588  60.872  1.00  0.00      CHA1  
ATOM   4607  CD  GLU C 370      -9.929   7.001  59.320  1.00  0.00      CHA1 C
ATOM   4608  OE1 GLU C 370     -10.651   7.927  58.862  1.00  0.00      CHA1 O
ATOM   4609  OE2 GLU C 370      -8.900   6.558  58.745  1.00  0.00      CHA1 O
ATOM   4610  C   GLU C 370      -8.880   8.934  63.091  1.00  0.00      CHA1 C
ATOM   4611  O   GLU C 370      -7.762   9.445  63.118  1.00  0.00      CHA1 O
ATOM   4612  N   ALA C 371      -9.628   8.742  64.194  1.00  0.00      CHA1 N
ATOM   4613  HN  ALA C 371     -10.549   8.355  64.158  1.00  0.00      CHA1  
ATOM   4614  CA  ALA C 371      -9.155   9.079  65.500  1.00  0.00      CHA1 C
ATOM   4615  HA  ALA C 371      -8.738  10.078  65.548  1.00  0.00      CHA1  
ATOM   4616  CB  ALA C 371     -10.237   8.905  66.582  1.00  0.00      CHA1 C
ATOM   4617  HB1 ALA C 371     -11.060   9.629  66.405  1.00  0.00      CHA1  
ATOM   4618  HB2 ALA C 371     -10.670   7.881  66.553  1.00  0.00      CHA1  
ATOM   4619  HB3 ALA C 371      -9.831   9.088  67.600  1.00  0.00      CHA1  
ATOM   4620  C   ALA C 371      -8.038   8.143  65.803  1.00  0.00      CHA1 C
ATOM   4621  O   ALA C 371      -8.000   7.025  65.293  1.00  0.00      CHA1 O
ATOM   4622  N   GLY C 372      -7.083   8.580  66.645  1.00  0.00      CHA1 N
ATOM   4623  HN  GLY C 372      -7.075   9.453  67.131  1.00  0.00      CHA1  
ATOM   4624  CA  GLY C 372      -5.961   7.730  66.884  1.00  0.00      CHA1 C
ATOM   4625  HA1 GLY C 372      -5.185   7.989  66.177  1.00  0.00      CHA1  
ATOM   4626  HA2 GLY C 372      -6.292   6.702  66.823  1.00  0.00      CHA1  
ATOM   4627  C   GLY C 372      -5.432   7.961  68.254  1.00  0.00      CHA1 C
ATOM   4628  O   GLY C 372      -6.169   8.174  69.216  1.00  0.00      CHA1 O
ATOM   4629  N   LEU C 373      -4.093   7.924  68.333  1.00  0.00      CHA1 N
ATOM   4630  HN  LEU C 373      -3.526   7.867  67.514  1.00  0.00      CHA1  
ATOM   4631  CA  LEU C 373      -3.357   7.961  69.555  1.00  0.00      CHA1 C
ATOM   4632  HA  LEU C 373      -3.483   6.954  69.932  1.00  0.00      CHA1  
ATOM   4633  CB  LEU C 373      -1.934   7.380  69.573  1.00  0.00      CHA1 C
ATOM   4634  HB1 LEU C 373      -1.380   7.840  68.723  1.00  0.00      CHA1  
ATOM   4635  HB2 LEU C 373      -1.416   7.720  70.497  1.00  0.00      CHA1  
ATOM   4636  CG  LEU C 373      -1.927   5.845  69.439  1.00  0.00      CHA1 C
ATOM   4637  HG  LEU C 373      -2.605   5.949  70.320  1.00  0.00      CHA1  
ATOM   4638  CD1 LEU C 373      -2.839   5.262  68.349  1.00  0.00      CHA1 C
ATOM   4639 HD11 LEU C 373      -2.729   4.158  68.298  1.00  0.00      CHA1  
ATOM   4640 HD12 LEU C 373      -3.904   5.497  68.563  1.00  0.00      CHA1  
ATOM   4641 HD13 LEU C 373      -2.580   5.682  67.354  1.00  0.00      CHA1  
ATOM   4642  CD2 LEU C 373      -0.647   5.141  69.906  1.00  0.00      CHA1 C
ATOM   4643 HD21 LEU C 373      -0.747   4.040  69.787  1.00  0.00      CHA1  
ATOM   4644 HD22 LEU C 373       0.236   5.464  69.319  1.00  0.00      CHA1  
ATOM   4645 HD23 LEU C 373      -0.453   5.358  70.979  1.00  0.00      CHA1  
ATOM   4646  C   LEU C 373      -3.747   8.895  70.635  1.00  0.00      CHA1 C
ATOM   4647  O   LEU C 373      -3.778  10.114  70.490  1.00  0.00      CHA1 O
ATOM   4648  N   HYP C 374      -4.156   8.203  71.669  1.00  0.00      CHA1 N
ATOM   4649  CD  HYP C 374      -4.372   6.777  71.561  1.00  0.00      CHA1 C
ATOM   4650  HD1 HYP C 374      -5.482   6.873  71.566  1.00  0.00      CHA1  
ATOM   4651  HD2 HYP C 374      -4.052   5.996  70.834  1.00  0.00      CHA1  
ATOM   4652  CA  HYP C 374      -4.440   8.619  73.000  1.00  0.00      CHA1 C
ATOM   4653  HA  HYP C 374      -5.440   8.233  73.160  1.00  0.00      CHA1  
ATOM   4654  CB  HYP C 374      -3.477   7.726  73.753  1.00  0.00      CHA1 C
ATOM   4655  HB1 HYP C 374      -3.663   7.604  74.728  1.00  0.00      CHA1  
ATOM   4656  HB2 HYP C 374      -2.505   7.913  73.612  1.00  0.00      CHA1  
ATOM   4657  CG  HYP C 374      -3.858   6.416  72.995  1.00  0.00      CHA1 C
ATOM   4658  HG  HYP C 374      -4.599   5.964  73.492  1.00  0.00      CHA1  
ATOM   4659  OE  HYP C 374      -2.795   5.462  72.978  1.00  0.00      CHA1 O
ATOM   4660  HE  HYP C 374      -2.545   5.269  72.029  1.00  0.00      CHA1  
ATOM   4661  C   HYP C 374      -4.368  10.032  73.518  1.00  0.00      CHA1 C
ATOM   4662  O   HYP C 374      -3.866  10.938  72.858  1.00  0.00      CHA1 O
ATOM   4663  N   GLY C 375      -4.838  10.199  74.771  1.00  0.00      CHA1 N
ATOM   4664  HN  GLY C 375      -5.482   9.549  75.173  1.00  0.00      CHA1  
ATOM   4665  CA  GLY C 375      -4.461  11.300  75.612  1.00  0.00      CHA1 C
ATOM   4666  HA1 GLY C 375      -5.278  12.000  75.722  1.00  0.00      CHA1  
ATOM   4667  HA2 GLY C 375      -3.534  11.748  75.279  1.00  0.00      CHA1  
ATOM   4668  C   GLY C 375      -4.214  10.665  76.940  1.00  0.00      CHA1 C
ATOM   4669  O   GLY C 375      -4.106   9.442  77.017  1.00  0.00      CHA1 O
ATOM   4670  N   ALA C 376      -4.101  11.441  78.039  1.00  0.00      CHA1 N
ATOM   4671  HN  ALA C 376      -4.167  12.435  78.124  1.00  0.00      CHA1  
ATOM   4672  CA  ALA C 376      -3.850  10.734  79.260  1.00  0.00      CHA1 C
ATOM   4673  HA  ALA C 376      -4.350   9.772  79.247  1.00  0.00      CHA1  
ATOM   4674  CB  ALA C 376      -2.358  10.478  79.522  1.00  0.00      CHA1 C
ATOM   4675  HB1 ALA C 376      -1.929   9.887  78.685  1.00  0.00      CHA1  
ATOM   4676  HB2 ALA C 376      -1.795  11.434  79.590  1.00  0.00      CHA1  
ATOM   4677  HB3 ALA C 376      -2.200   9.906  80.462  1.00  0.00      CHA1  
ATOM   4678  C   ALA C 376      -4.381  11.468  80.444  1.00  0.00      CHA1 C
ATOM   4679  O   ALA C 376      -4.616  12.675  80.422  1.00  0.00      CHA1 O
ATOM   4680  N   LYS C 377      -4.587  10.682  81.517  1.00  0.00      CHA1 N
ATOM   4681  HN  LYS C 377      -4.458   9.694  81.447  1.00  0.00      CHA1  
ATOM   4682  CA  LYS C 377      -4.991  11.151  82.805  1.00  0.00      CHA1 C
ATOM   4683  HA  LYS C 377      -5.888  11.736  82.640  1.00  0.00      CHA1  
ATOM   4684  CB  LYS C 377      -5.919  10.318  83.720  1.00  0.00      CHA1 C
ATOM   4685  HB1 LYS C 377      -5.965  10.841  84.703  1.00  0.00      CHA1  
ATOM   4686  HB2 LYS C 377      -6.952  10.341  83.305  1.00  0.00      CHA1  
ATOM   4687  CG  LYS C 377      -5.408   8.878  83.910  1.00  0.00      CHA1 C
ATOM   4688  HG1 LYS C 377      -6.131   8.315  84.543  1.00  0.00      CHA1  
ATOM   4689  HG2 LYS C 377      -5.371   8.372  82.918  1.00  0.00      CHA1  
ATOM   4690  CD  LYS C 377      -4.027   8.788  84.576  1.00  0.00      CHA1 C
ATOM   4691  HD1 LYS C 377      -3.313   9.412  83.991  1.00  0.00      CHA1  
ATOM   4692  HD2 LYS C 377      -4.103   9.234  85.595  1.00  0.00      CHA1  
ATOM   4693  CE  LYS C 377      -3.490   7.356  84.688  1.00  0.00      CHA1 C
ATOM   4694  HE1 LYS C 377      -3.435   6.881  83.683  1.00  0.00      CHA1  
ATOM   4695  HE2 LYS C 377      -2.471   7.354  85.134  1.00  0.00      CHA1  
ATOM   4696  NZ  LYS C 377      -4.371   6.530  85.542  1.00  0.00      CHA1 N
ATOM   4697  HZ1 LYS C 377      -3.997   5.562  85.609  1.00  0.00      CHA1  
ATOM   4698  HZ2 LYS C 377      -4.422   6.947  86.494  1.00  0.00      CHA1  
ATOM   4699  HZ3 LYS C 377      -5.325   6.503  85.129  1.00  0.00      CHA1  
ATOM   4700  C   LYS C 377      -3.991  12.045  83.465  1.00  0.00      CHA1 C
ATOM   4701  O   LYS C 377      -2.844  12.120  83.030  1.00  0.00      CHA1 O
ATOM   4702  N   GLY C 378      -4.396  12.763  84.531  1.00  0.00      CHA1 N
ATOM   4703  HN  GLY C 378      -5.330  12.805  84.883  1.00  0.00      CHA1  
ATOM   4704  CA  GLY C 378      -3.428  13.546  85.245  1.00  0.00      CHA1 C
ATOM   4705  HA1 GLY C 378      -2.478  13.036  85.164  1.00  0.00      CHA1  
ATOM   4706  HA2 GLY C 378      -3.785  13.661  86.259  1.00  0.00      CHA1  
ATOM   4707  C   GLY C 378      -3.272  14.913  84.652  1.00  0.00      CHA1 C
ATOM   4708  O   GLY C 378      -2.185  15.488  84.702  1.00  0.00      CHA1 O
ATOM   4709  N   LEU C 379      -4.344  15.484  84.076  1.00  0.00      CHA1 N
ATOM   4710  HN  LEU C 379      -5.246  15.075  83.956  1.00  0.00      CHA1  
ATOM   4711  CA  LEU C 379      -4.230  16.820  83.564  1.00  0.00      CHA1 C
ATOM   4712  HA  LEU C 379      -3.314  16.899  82.993  1.00  0.00      CHA1  
ATOM   4713  CB  LEU C 379      -5.423  17.214  82.664  1.00  0.00      CHA1 C
ATOM   4714  HB1 LEU C 379      -5.296  18.290  82.401  1.00  0.00      CHA1  
ATOM   4715  HB2 LEU C 379      -5.354  16.653  81.706  1.00  0.00      CHA1  
ATOM   4716  CG  LEU C 379      -6.824  17.028  83.289  1.00  0.00      CHA1 C
ATOM   4717  HG  LEU C 379      -6.606  18.122  83.334  1.00  0.00      CHA1  
ATOM   4718  CD1 LEU C 379      -7.990  16.920  82.293  1.00  0.00      CHA1 C
ATOM   4719 HD11 LEU C 379      -8.946  16.741  82.830  1.00  0.00      CHA1  
ATOM   4720 HD12 LEU C 379      -8.090  17.857  81.705  1.00  0.00      CHA1  
ATOM   4721 HD13 LEU C 379      -7.826  16.078  81.587  1.00  0.00      CHA1  
ATOM   4722  CD2 LEU C 379      -6.946  16.509  84.728  1.00  0.00      CHA1 C
ATOM   4723 HD21 LEU C 379      -8.015  16.451  85.028  1.00  0.00      CHA1  
ATOM   4724 HD22 LEU C 379      -6.511  15.495  84.836  1.00  0.00      CHA1  
ATOM   4725 HD23 LEU C 379      -6.423  17.191  85.433  1.00  0.00      CHA1  
ATOM   4726  C   LEU C 379      -4.098  17.721  84.762  1.00  0.00      CHA1 C
ATOM   4727  O   LEU C 379      -4.394  17.322  85.888  1.00  0.00      CHA1 O
ATOM   4728  N   THR C 380      -3.598  18.957  84.560  1.00  0.00      CHA1 N
ATOM   4729  HN  THR C 380      -3.396  19.356  83.666  1.00  0.00      CHA1  
ATOM   4730  CA  THR C 380      -3.310  19.822  85.673  1.00  0.00      CHA1 C
ATOM   4731  HA  THR C 380      -2.687  19.254  86.351  1.00  0.00      CHA1  
ATOM   4732  CB  THR C 380      -2.615  21.087  85.241  1.00  0.00      CHA1 C
ATOM   4733  HB  THR C 380      -1.690  20.765  84.704  1.00  0.00      CHA1  
ATOM   4734  OG1 THR C 380      -2.215  21.843  86.375  1.00  0.00      CHA1 O
ATOM   4735  HG1 THR C 380      -1.793  22.633  86.021  1.00  0.00      CHA1  
ATOM   4736  CG2 THR C 380      -3.546  21.913  84.339  1.00  0.00      CHA1 C
ATOM   4737 HG21 THR C 380      -3.012  22.792  83.919  1.00  0.00      CHA1  
ATOM   4738 HG22 THR C 380      -3.910  21.296  83.489  1.00  0.00      CHA1  
ATOM   4739 HG23 THR C 380      -4.429  22.280  84.905  1.00  0.00      CHA1  
ATOM   4740  C   THR C 380      -4.577  20.131  86.415  1.00  0.00      CHA1 C
ATOM   4741  O   THR C 380      -5.641  20.275  85.816  1.00  0.00      CHA1 O
ATOM   4742  N   GLY C 381      -4.485  20.233  87.766  1.00  0.00      CHA1 N
ATOM   4743  HN  GLY C 381      -3.625  20.198  88.273  1.00  0.00      CHA1  
ATOM   4744  CA  GLY C 381      -5.671  20.404  88.564  1.00  0.00      CHA1 C
ATOM   4745  HA1 GLY C 381      -5.884  19.454  89.035  1.00  0.00      CHA1  
ATOM   4746  HA2 GLY C 381      -6.456  20.762  87.912  1.00  0.00      CHA1  
ATOM   4747  C   GLY C 381      -5.468  21.419  89.641  1.00  0.00      CHA1 C
ATOM   4748  O   GLY C 381      -4.415  22.049  89.741  1.00  0.00      CHA1 O
ATOM   4749  N   SER C 382      -6.518  21.588  90.475  1.00  0.00      CHA1 N
ATOM   4750  HN  SER C 382      -7.355  21.043  90.426  1.00  0.00      CHA1  
ATOM   4751  CA  SER C 382      -6.520  22.575  91.514  1.00  0.00      CHA1 C
ATOM   4752  HA  SER C 382      -5.469  22.678  91.750  1.00  0.00      CHA1  
ATOM   4753  CB  SER C 382      -6.392  24.073  91.155  1.00  0.00      CHA1 C
ATOM   4754  HB1 SER C 382      -7.195  24.324  90.425  1.00  0.00      CHA1  
ATOM   4755  HB2 SER C 382      -6.561  24.704  92.057  1.00  0.00      CHA1  
ATOM   4756  OG  SER C 382      -5.130  24.341  90.564  1.00  0.00      CHA1 O
ATOM   4757  HG1 SER C 382      -5.185  25.217  90.162  1.00  0.00      CHA1  
ATOM   4758  C   SER C 382      -7.238  22.254  92.798  1.00  0.00      CHA1 C
ATOM   4759  O   SER C 382      -8.175  21.458  92.832  1.00  0.00      CHA1 O
ATOM   4760  N   HYP C 383      -6.763  22.849  93.866  1.00  0.00      CHA1 N
ATOM   4761  CD  HYP C 383      -5.462  23.493  93.878  1.00  0.00      CHA1 C
ATOM   4762  HD1 HYP C 383      -4.438  23.057  93.910  1.00  0.00      CHA1  
ATOM   4763  HD2 HYP C 383      -5.602  24.092  92.949  1.00  0.00      CHA1  
ATOM   4764  CA  HYP C 383      -7.389  22.898  95.156  1.00  0.00      CHA1 C
ATOM   4765  HA  HYP C 383      -8.164  23.511  95.002  1.00  0.00      CHA1  
ATOM   4766  CB  HYP C 383      -6.371  23.433  96.146  1.00  0.00      CHA1 C
ATOM   4767  HB1 HYP C 383      -5.691  22.783  96.485  1.00  0.00      CHA1  
ATOM   4768  HB2 HYP C 383      -6.727  23.980  96.903  1.00  0.00      CHA1  
ATOM   4769  CG  HYP C 383      -5.697  24.377  95.113  1.00  0.00      CHA1 C
ATOM   4770  HG  HYP C 383      -6.277  25.165  94.907  1.00  0.00      CHA1  
ATOM   4771  OE  HYP C 383      -4.493  24.976  95.596  1.00  0.00      CHA1 O
ATOM   4772  HE  HYP C 383      -4.599  25.970  95.589  1.00  0.00      CHA1  
ATOM   4773  C   HYP C 383      -8.251  21.806  95.678  1.00  0.00      CHA1 C
ATOM   4774  O   HYP C 383      -9.450  21.791  95.404  1.00  0.00      CHA1 O
ATOM   4775  N   GLY C 384      -7.653  20.916  96.491  1.00  0.00      CHA1 N
ATOM   4776  HN  GLY C 384      -6.693  20.644  96.446  1.00  0.00      CHA1  
ATOM   4777  CA  GLY C 384      -8.426  20.287  97.517  1.00  0.00      CHA1 C
ATOM   4778  HA1 GLY C 384      -7.843  19.512  97.995  1.00  0.00      CHA1  
ATOM   4779  HA2 GLY C 384      -9.372  19.949  97.117  1.00  0.00      CHA1  
ATOM   4780  C   GLY C 384      -8.708  21.348  98.534  1.00  0.00      CHA1 C
ATOM   4781  O   GLY C 384      -7.922  22.276  98.715  1.00  0.00      CHA1 O
ATOM   4782  N   SER C 385      -9.859  21.233  99.221  1.00  0.00      CHA1 N
ATOM   4783  HN  SER C 385     -10.520  20.495  99.085  1.00  0.00      CHA1  
ATOM   4784  CA  SER C 385     -10.237  22.183 100.227  1.00  0.00      CHA1 C
ATOM   4785  HA  SER C 385      -9.682  23.096 100.054  1.00  0.00      CHA1  
ATOM   4786  CB  SER C 385     -11.761  22.397 100.267  1.00  0.00      CHA1 C
ATOM   4787  HB1 SER C 385     -12.245  21.410 100.446  1.00  0.00      CHA1  
ATOM   4788  HB2 SER C 385     -12.038  23.056 101.121  1.00  0.00      CHA1  
ATOM   4789  OG  SER C 385     -12.203  22.923  99.023  1.00  0.00      CHA1 O
ATOM   4790  HG1 SER C 385     -13.164  22.834  99.003  1.00  0.00      CHA1  
ATOM   4791  C   SER C 385      -9.770  21.617 101.543  1.00  0.00      CHA1 C
ATOM   4792  O   SER C 385      -9.016  20.645 101.534  1.00  0.00      CHA1 O
ATOM   4793  N   HYP C 386     -10.138  22.160 102.686  1.00  0.00      CHA1 N
ATOM   4794  CD  HYP C 386     -10.853  23.392 102.875  1.00  0.00      CHA1 C
ATOM   4795  HD1 HYP C 386     -10.445  22.867 101.982  1.00  0.00      CHA1  
ATOM   4796  HD2 HYP C 386     -11.570  24.187 102.566  1.00  0.00      CHA1  
ATOM   4797  CA  HYP C 386      -9.757  21.648 103.956  1.00  0.00      CHA1 C
ATOM   4798  HA  HYP C 386      -8.861  21.041 103.890  1.00  0.00      CHA1  
ATOM   4799  CB  HYP C 386      -9.367  22.907 104.770  1.00  0.00      CHA1 C
ATOM   4800  HB1 HYP C 386      -8.396  22.971 105.002  1.00  0.00      CHA1  
ATOM   4801  HB2 HYP C 386      -9.924  23.067 105.585  1.00  0.00      CHA1  
ATOM   4802  CG  HYP C 386      -9.710  24.005 103.690  1.00  0.00      CHA1 C
ATOM   4803  HG  HYP C 386      -9.158  24.953 103.847  1.00  0.00      CHA1  
ATOM   4804  OE  HYP C 386      -8.571  24.282 102.875  1.00  0.00      CHA1 O
ATOM   4805  HE  HYP C 386      -8.332  25.249 102.968  1.00  0.00      CHA1  
ATOM   4806  C   HYP C 386     -10.873  20.816 104.513  1.00  0.00      CHA1 C
ATOM   4807  O   HYP C 386     -11.983  20.964 104.004  1.00  0.00      CHA1 O
ATOM   4808  N   GLY C 387     -10.676  19.937 105.533  1.00  0.00      CHA1 N
ATOM   4809  HN  GLY C 387     -11.498  19.501 105.898  1.00  0.00      CHA1  
ATOM   4810  CA  GLY C 387      -9.433  19.550 106.159  1.00  0.00      CHA1 C
ATOM   4811  HA1 GLY C 387      -8.767  20.397 106.245  1.00  0.00      CHA1  
ATOM   4812  HA2 GLY C 387      -8.999  18.692 105.663  1.00  0.00      CHA1  
ATOM   4813  C   GLY C 387      -9.836  19.127 107.556  1.00  0.00      CHA1 C
ATOM   4814  O   GLY C 387     -10.786  19.682 108.104  1.00  0.00      CHA1 O
ATOM   4815  N   PRO C 388      -9.172  18.166 108.159  1.00  0.00      CHA1 N
ATOM   4816  CD  PRO C 388      -8.527  17.118 107.391  1.00  0.00      CHA1 C
ATOM   4817  HD1 PRO C 388      -7.649  17.501 106.824  1.00  0.00      CHA1  
ATOM   4818  HD2 PRO C 388      -9.233  16.632 106.679  1.00  0.00      CHA1  
ATOM   4819  CA  PRO C 388      -9.519  17.709 109.499  1.00  0.00      CHA1 C
ATOM   4820  HA  PRO C 388     -10.590  17.792 109.639  1.00  0.00      CHA1  
ATOM   4821  CB  PRO C 388      -9.135  16.238 109.536  1.00  0.00      CHA1 C
ATOM   4822  HB1 PRO C 388      -9.991  15.571 109.287  1.00  0.00      CHA1  
ATOM   4823  HB2 PRO C 388      -8.694  15.941 110.514  1.00  0.00      CHA1  
ATOM   4824  CG  PRO C 388      -8.069  16.107 108.448  1.00  0.00      CHA1 C
ATOM   4825  HG1 PRO C 388      -8.019  15.070 108.061  1.00  0.00      CHA1  
ATOM   4826  HG2 PRO C 388      -7.052  16.387 108.807  1.00  0.00      CHA1  
ATOM   4827  C   PRO C 388      -8.824  18.453 110.592  1.00  0.00      CHA1 C
ATOM   4828  O   PRO C 388      -8.043  19.365 110.326  1.00  0.00      CHA1 O
ATOM   4829  N   ASP C 389      -9.127  18.031 111.841  1.00  0.00      CHA1 N
ATOM   4830  HN  ASP C 389      -9.755  17.273 112.000  1.00  0.00      CHA1  
ATOM   4831  CA  ASP C 389      -8.609  18.592 113.056  1.00  0.00      CHA1 C
ATOM   4832  HA  ASP C 389      -8.356  19.629 112.866  1.00  0.00      CHA1  
ATOM   4833  CB  ASP C 389      -9.587  18.405 114.233  1.00  0.00      CHA1 C
ATOM   4834  HB1 ASP C 389     -10.600  18.731 113.921  1.00  0.00      CHA1  
ATOM   4835  HB2 ASP C 389      -9.640  17.339 114.531  1.00  0.00      CHA1  
ATOM   4836  CG  ASP C 389      -9.135  19.256 115.409  1.00  0.00      CHA1 C
ATOM   4837  OD1 ASP C 389      -9.813  19.196 116.470  1.00  0.00      CHA1 O
ATOM   4838  OD2 ASP C 389      -8.119  19.989 115.264  1.00  0.00      CHA1 O
ATOM   4839  C   ASP C 389      -7.335  17.894 113.406  1.00  0.00      CHA1 C
ATOM   4840  O   ASP C 389      -6.400  17.901 112.613  1.00  0.00      CHA1 O
ATOM   4841  N   GLY C 390      -7.259  17.302 114.625  1.00  0.00      CHA1 N
ATOM   4842  HN  GLY C 390      -8.005  17.321 115.290  1.00  0.00      CHA1  
ATOM   4843  CA  GLY C 390      -6.072  16.597 115.039  1.00  0.00      CHA1 C
ATOM   4844  HA1 GLY C 390      -5.266  17.309 115.151  1.00  0.00      CHA1  
ATOM   4845  HA2 GLY C 390      -5.869  15.803 114.333  1.00  0.00      CHA1  
ATOM   4846  C   GLY C 390      -6.327  15.972 116.375  1.00  0.00      CHA1 C
ATOM   4847  O   GLY C 390      -7.468  15.865 116.823  1.00  0.00      CHA1 O
ATOM   4848  N   LYS C 391      -5.237  15.537 117.042  1.00  0.00      CHA1 N
ATOM   4849  HN  LYS C 391      -4.311  15.689 116.699  1.00  0.00      CHA1  
ATOM   4850  CA  LYS C 391      -5.316  14.826 118.289  1.00  0.00      CHA1 C
ATOM   4851  HA  LYS C 391      -6.202  14.204 118.244  1.00  0.00      CHA1  
ATOM   4852  CB  LYS C 391      -4.046  14.024 118.625  1.00  0.00      CHA1 C
ATOM   4853  HB1 LYS C 391      -4.298  13.353 119.478  1.00  0.00      CHA1  
ATOM   4854  HB2 LYS C 391      -3.800  13.359 117.767  1.00  0.00      CHA1  
ATOM   4855  CG  LYS C 391      -2.885  14.948 118.996  1.00  0.00      CHA1 C
ATOM   4856  HG1 LYS C 391      -2.610  15.562 118.108  1.00  0.00      CHA1  
ATOM   4857  HG2 LYS C 391      -3.221  15.649 119.794  1.00  0.00      CHA1  
ATOM   4858  CD  LYS C 391      -1.616  14.230 119.471  1.00  0.00      CHA1 C
ATOM   4859  HD1 LYS C 391      -1.267  13.556 118.656  1.00  0.00      CHA1  
ATOM   4860  HD2 LYS C 391      -0.823  14.997 119.632  1.00  0.00      CHA1  
ATOM   4861  CE  LYS C 391      -1.784  13.416 120.759  1.00  0.00      CHA1 C
ATOM   4862  HE1 LYS C 391      -0.794  13.075 121.136  1.00  0.00      CHA1  
ATOM   4863  HE2 LYS C 391      -2.269  14.030 121.549  1.00  0.00      CHA1  
ATOM   4864  NZ  LYS C 391      -2.624  12.221 120.522  1.00  0.00      CHA1 N
ATOM   4865  HZ1 LYS C 391      -2.728  11.678 121.403  1.00  0.00      CHA1  
ATOM   4866  HZ2 LYS C 391      -3.563  12.518 120.186  1.00  0.00      CHA1  
ATOM   4867  HZ3 LYS C 391      -2.176  11.622 119.799  1.00  0.00      CHA1  
ATOM   4868  C   LYS C 391      -5.487  15.764 119.441  1.00  0.00      CHA1 C
ATOM   4869  O   LYS C 391      -5.318  16.976 119.316  1.00  0.00      CHA1 O
ATOM   4870  N   THR C 392      -5.856  15.184 120.607  1.00  0.00      CHA1 N
ATOM   4871  HN  THR C 392      -6.062  14.209 120.685  1.00  0.00      CHA1  
ATOM   4872  CA  THR C 392      -5.985  15.915 121.836  1.00  0.00      CHA1 C
ATOM   4873  HA  THR C 392      -6.264  16.930 121.588  1.00  0.00      CHA1  
ATOM   4874  CB  THR C 392      -6.911  15.250 122.810  1.00  0.00      CHA1 C
ATOM   4875  HB  THR C 392      -6.540  14.202 122.924  1.00  0.00      CHA1  
ATOM   4876  OG1 THR C 392      -8.223  15.193 122.266  1.00  0.00      CHA1 O
ATOM   4877  HG1 THR C 392      -8.763  14.769 122.942  1.00  0.00      CHA1  
ATOM   4878  CG2 THR C 392      -6.908  16.043 124.125  1.00  0.00      CHA1 C
ATOM   4879 HG21 THR C 392      -7.495  15.515 124.906  1.00  0.00      CHA1  
ATOM   4880 HG22 THR C 392      -5.870  16.165 124.502  1.00  0.00      CHA1  
ATOM   4881 HG23 THR C 392      -7.347  17.054 123.984  1.00  0.00      CHA1  
ATOM   4882  C   THR C 392      -4.621  15.985 122.439  1.00  0.00      CHA1 C
ATOM   4883  O   THR C 392      -3.873  15.009 122.422  1.00  0.00      CHA1 O
ATOM   4884  N   GLY C 393      -4.256  17.167 122.970  1.00  0.00      CHA1 N
ATOM   4885  HN  GLY C 393      -4.849  17.969 123.018  1.00  0.00      CHA1  
ATOM   4886  CA  GLY C 393      -2.942  17.335 123.514  1.00  0.00      CHA1 C
ATOM   4887  HA1 GLY C 393      -2.749  18.394 123.618  1.00  0.00      CHA1  
ATOM   4888  HA2 GLY C 393      -2.236  16.815 122.880  1.00  0.00      CHA1  
ATOM   4889  C   GLY C 393      -2.881  16.714 124.883  1.00  0.00      CHA1 C
ATOM   4890  O   GLY C 393      -3.817  16.776 125.678  1.00  0.00      CHA1 O
ATOM   4891  N   PRO C 394      -1.750  16.105 125.129  1.00  0.00      CHA1 N
ATOM   4892  CD  PRO C 394      -1.133  15.373 124.039  1.00  0.00      CHA1 C
ATOM   4893  HD1 PRO C 394      -0.872  16.033 123.181  1.00  0.00      CHA1  
ATOM   4894  HD2 PRO C 394      -1.775  14.540 123.671  1.00  0.00      CHA1  
ATOM   4895  CA  PRO C 394      -1.476  15.453 126.392  1.00  0.00      CHA1 C
ATOM   4896  HA  PRO C 394      -2.347  14.885 126.697  1.00  0.00      CHA1  
ATOM   4897  CB  PRO C 394      -0.331  14.473 126.096  1.00  0.00      CHA1 C
ATOM   4898  HB1 PRO C 394      -0.677  13.415 126.122  1.00  0.00      CHA1  
ATOM   4899  HB2 PRO C 394       0.521  14.610 126.799  1.00  0.00      CHA1  
ATOM   4900  CG  PRO C 394       0.135  14.813 124.672  1.00  0.00      CHA1 C
ATOM   4901  HG1 PRO C 394       0.521  13.917 124.147  1.00  0.00      CHA1  
ATOM   4902  HG2 PRO C 394       0.931  15.592 124.649  1.00  0.00      CHA1  
ATOM   4903  C   PRO C 394      -1.092  16.399 127.500  1.00  0.00      CHA1 C
ATOM   4904  O   PRO C 394      -0.732  17.548 127.250  1.00  0.00      CHA1 O
ATOM   4905  N   HYP C 395      -1.230  15.883 128.703  1.00  0.00      CHA1 N
ATOM   4906  CD  HYP C 395      -1.875  14.594 128.878  1.00  0.00      CHA1 C
ATOM   4907  HD1 HYP C 395      -2.948  14.303 128.808  1.00  0.00      CHA1  
ATOM   4908  HD2 HYP C 395      -1.272  14.046 128.117  1.00  0.00      CHA1  
ATOM   4909  CA  HYP C 395      -0.838  16.456 129.964  1.00  0.00      CHA1 C
ATOM   4910  HA  HYP C 395       0.158  16.374 129.994  1.00  0.00      CHA1  
ATOM   4911  CB  HYP C 395      -1.533  15.645 131.043  1.00  0.00      CHA1 C
ATOM   4912  HB1 HYP C 395      -2.511  15.808 131.170  1.00  0.00      CHA1  
ATOM   4913  HB2 HYP C 395      -1.078  15.593 131.932  1.00  0.00      CHA1  
ATOM   4914  CG  HYP C 395      -1.337  14.295 130.293  1.00  0.00      CHA1 C
ATOM   4915  HG  HYP C 395      -2.073  13.523 130.593  1.00  0.00      CHA1  
ATOM   4916  OE  HYP C 395       0.053  13.959 130.275  1.00  0.00      CHA1 O
ATOM   4917  HE  HYP C 395       0.360  13.892 129.325  1.00  0.00      CHA1  
ATOM   4918  C   HYP C 395      -0.757  17.925 130.180  1.00  0.00      CHA1 C
ATOM   4919  O   HYP C 395      -1.353  18.695 129.427  1.00  0.00      CHA1 O
ATOM   4920  N   GLY C 396      -0.012  18.316 131.234  1.00  0.00      CHA1 N
ATOM   4921  HN  GLY C 396       0.525  17.680 131.787  1.00  0.00      CHA1  
ATOM   4922  CA  GLY C 396       0.055  19.687 131.629  1.00  0.00      CHA1 C
ATOM   4923  HA1 GLY C 396      -0.936  20.027 131.896  1.00  0.00      CHA1  
ATOM   4924  HA2 GLY C 396       0.527  20.263 130.844  1.00  0.00      CHA1  
ATOM   4925  C   GLY C 396       0.921  19.775 132.852  1.00  0.00      CHA1 C
ATOM   4926  O   GLY C 396       1.519  18.802 133.305  1.00  0.00      CHA1 O
ATOM   4927  N   PRO C 397       0.990  20.974 133.362  1.00  0.00      CHA1 N
ATOM   4928  CD  PRO C 397       0.914  22.116 132.466  1.00  0.00      CHA1 C
ATOM   4929  HD1 PRO C 397      -0.097  22.583 132.489  1.00  0.00      CHA1  
ATOM   4930  HD2 PRO C 397       1.154  21.826 131.417  1.00  0.00      CHA1  
ATOM   4931  CA  PRO C 397       1.777  21.265 134.542  1.00  0.00      CHA1 C
ATOM   4932  HA  PRO C 397       2.731  20.751 134.510  1.00  0.00      CHA1  
ATOM   4933  CB  PRO C 397       2.016  22.777 134.487  1.00  0.00      CHA1 C
ATOM   4934  HB1 PRO C 397       3.016  23.063 134.883  1.00  0.00      CHA1  
ATOM   4935  HB2 PRO C 397       1.221  23.352 135.014  1.00  0.00      CHA1  
ATOM   4936  CG  PRO C 397       1.959  23.103 132.988  1.00  0.00      CHA1 C
ATOM   4937  HG1 PRO C 397       2.951  22.975 132.511  1.00  0.00      CHA1  
ATOM   4938  HG2 PRO C 397       1.615  24.143 132.785  1.00  0.00      CHA1  
ATOM   4939  C   PRO C 397       1.042  20.856 135.780  1.00  0.00      CHA1 C
ATOM   4940  O   PRO C 397      -0.031  20.274 135.674  1.00  0.00      CHA1 O
ATOM   4941  N   ALA C 398       1.625  21.106 136.969  1.00  0.00      CHA1 N
ATOM   4942  HN  ALA C 398       2.517  21.552 137.039  1.00  0.00      CHA1  
ATOM   4943  CA  ALA C 398       1.011  20.752 138.223  1.00  0.00      CHA1 C
ATOM   4944  HA  ALA C 398       0.353  19.898 138.107  1.00  0.00      CHA1  
ATOM   4945  CB  ALA C 398       2.041  20.454 139.326  1.00  0.00      CHA1 C
ATOM   4946  HB1 ALA C 398       2.669  19.588 139.025  1.00  0.00      CHA1  
ATOM   4947  HB2 ALA C 398       2.714  21.324 139.490  1.00  0.00      CHA1  
ATOM   4948  HB3 ALA C 398       1.548  20.202 140.289  1.00  0.00      CHA1  
ATOM   4949  C   ALA C 398       0.155  21.882 138.719  1.00  0.00      CHA1 C
ATOM   4950  O   ALA C 398       0.072  22.936 138.094  1.00  0.00      CHA1 O
ATOM   4951  N   GLY C 399      -0.509  21.657 139.879  1.00  0.00      CHA1 N
ATOM   4952  HN  GLY C 399      -0.384  20.802 140.380  1.00  0.00      CHA1  
ATOM   4953  CA  GLY C 399      -1.424  22.600 140.473  1.00  0.00      CHA1 C
ATOM   4954  HA1 GLY C 399      -2.099  22.053 141.116  1.00  0.00      CHA1  
ATOM   4955  HA2 GLY C 399      -1.913  23.146 139.678  1.00  0.00      CHA1  
ATOM   4956  C   GLY C 399      -0.673  23.588 141.320  1.00  0.00      CHA1 C
ATOM   4957  O   GLY C 399       0.545  23.719 141.217  1.00  0.00      CHA1 O
ATOM   4958  N   GLN C 400      -1.416  24.316 142.190  1.00  0.00      CHA1 N
ATOM   4959  HN  GLN C 400      -2.395  24.173 142.326  1.00  0.00      CHA1  
ATOM   4960  CA  GLN C 400      -0.849  25.366 142.997  1.00  0.00      CHA1 C
ATOM   4961  HA  GLN C 400       0.158  25.538 142.636  1.00  0.00      CHA1  
ATOM   4962  CB  GLN C 400      -1.664  26.675 142.905  1.00  0.00      CHA1 C
ATOM   4963  HB1 GLN C 400      -1.564  27.044 141.858  1.00  0.00      CHA1  
ATOM   4964  HB2 GLN C 400      -2.745  26.448 143.053  1.00  0.00      CHA1  
ATOM   4965  CG  GLN C 400      -1.201  27.766 143.874  1.00  0.00      CHA1 C
ATOM   4966  HG1 GLN C 400      -1.399  27.461 144.924  1.00  0.00      CHA1  
ATOM   4967  HG2 GLN C 400      -0.111  27.946 143.771  1.00  0.00      CHA1  
ATOM   4968  CD  GLN C 400      -1.984  29.040 143.594  1.00  0.00      CHA1 C
ATOM   4969  OE1 GLN C 400      -1.795  30.057 144.258  1.00  0.00      CHA1 O
ATOM   4970  NE2 GLN C 400      -2.885  28.988 142.577  1.00  0.00      CHA1 N
ATOM   4971 HE21 GLN C 400      -3.397  29.821 142.387  1.00  0.00      CHA1  
ATOM   4972 HE22 GLN C 400      -3.017  28.139 142.076  1.00  0.00      CHA1  
ATOM   4973  C   GLN C 400      -0.747  24.939 144.441  1.00  0.00      CHA1 C
ATOM   4974  O   GLN C 400      -1.369  23.973 144.880  1.00  0.00      CHA1 O
ATOM   4975  N   ASP C 401       0.084  25.696 145.198  1.00  0.00      CHA1 N
ATOM   4976  HN  ASP C 401       0.493  26.517 144.808  1.00  0.00      CHA1  
ATOM   4977  CA  ASP C 401       0.480  25.465 146.565  1.00  0.00      CHA1 C
ATOM   4978  HA  ASP C 401       0.781  24.425 146.625  1.00  0.00      CHA1  
ATOM   4979  CB  ASP C 401       1.623  26.434 146.948  1.00  0.00      CHA1 C
ATOM   4980  HB1 ASP C 401       2.431  26.363 146.192  1.00  0.00      CHA1  
ATOM   4981  HB2 ASP C 401       1.257  27.480 146.970  1.00  0.00      CHA1  
ATOM   4982  CG  ASP C 401       2.230  26.098 148.305  1.00  0.00      CHA1 C
ATOM   4983  OD1 ASP C 401       2.839  27.023 148.905  1.00  0.00      CHA1 O
ATOM   4984  OD2 ASP C 401       2.125  24.924 148.745  1.00  0.00      CHA1 O
ATOM   4985  C   ASP C 401      -0.659  25.645 147.534  1.00  0.00      CHA1 C
ATOM   4986  O   ASP C 401      -1.646  26.319 147.245  1.00  0.00      CHA1 O
ATOM   4987  N   GLY C 402      -0.522  25.005 148.724  1.00  0.00      CHA1 N
ATOM   4988  HN  GLY C 402       0.308  24.482 148.914  1.00  0.00      CHA1  
ATOM   4989  CA  GLY C 402      -1.508  25.015 149.777  1.00  0.00      CHA1 C
ATOM   4990  HA1 GLY C 402      -1.373  24.120 150.369  1.00  0.00      CHA1  
ATOM   4991  HA2 GLY C 402      -2.486  25.105 149.324  1.00  0.00      CHA1  
ATOM   4992  C   GLY C 402      -1.303  26.203 150.676  1.00  0.00      CHA1 C
ATOM   4993  O   GLY C 402      -0.417  27.024 150.445  1.00  0.00      CHA1 O
ATOM   4994  N   ARG C 403      -2.129  26.307 151.750  1.00  0.00      CHA1 N
ATOM   4995  HN  ARG C 403      -2.800  25.605 151.975  1.00  0.00      CHA1  
ATOM   4996  CA  ARG C 403      -2.072  27.452 152.624  1.00  0.00      CHA1 C
ATOM   4997  HA  ARG C 403      -1.165  28.001 152.403  1.00  0.00      CHA1  
ATOM   4998  CB  ARG C 403      -3.339  28.320 152.526  1.00  0.00      CHA1 C
ATOM   4999  HB1 ARG C 403      -3.430  28.625 151.456  1.00  0.00      CHA1  
ATOM   5000  HB2 ARG C 403      -4.235  27.697 152.744  1.00  0.00      CHA1  
ATOM   5001  CG  ARG C 403      -3.265  29.565 153.410  1.00  0.00      CHA1 C
ATOM   5002  HG1 ARG C 403      -2.842  29.274 154.396  1.00  0.00      CHA1  
ATOM   5003  HG2 ARG C 403      -2.532  30.279 152.969  1.00  0.00      CHA1  
ATOM   5004  CD  ARG C 403      -4.599  30.300 153.560  1.00  0.00      CHA1 C
ATOM   5005  HD1 ARG C 403      -4.954  30.631 152.557  1.00  0.00      CHA1  
ATOM   5006  HD2 ARG C 403      -5.378  29.645 154.016  1.00  0.00      CHA1  
ATOM   5007  NE  ARG C 403      -4.354  31.462 154.460  1.00  0.00      CHA1 N
ATOM   5008  HE  ARG C 403      -3.412  31.496 154.814  1.00  0.00      CHA1  
ATOM   5009  CZ  ARG C 403      -5.350  32.354 154.736  1.00  0.00      CHA1 C
ATOM   5010  NH1 ARG C 403      -6.585  32.203 154.174  1.00  0.00      CHA1 N
ATOM   5011 HH11 ARG C 403      -7.303  32.861 154.351  1.00  0.00      CHA1  
ATOM   5012 HH12 ARG C 403      -6.673  31.484 153.482  1.00  0.00      CHA1  
ATOM   5013  NH2 ARG C 403      -5.105  33.397 155.579  1.00  0.00      CHA1 N
ATOM   5014 HH21 ARG C 403      -5.845  33.996 155.851  1.00  0.00      CHA1  
ATOM   5015 HH22 ARG C 403      -4.236  33.394 156.055  1.00  0.00      CHA1  
ATOM   5016  C   ARG C 403      -1.985  27.041 154.072  1.00  0.00      CHA1 C
ATOM   5017  O   ARG C 403      -2.586  26.064 154.517  1.00  0.00      CHA1 O
ATOM   5018  N   HYP C 404      -1.189  27.796 154.788  1.00  0.00      CHA1 N
ATOM   5019  CD  HYP C 404      -0.332  28.789 154.168  1.00  0.00      CHA1 C
ATOM   5020  HD1 HYP C 404       0.606  28.690 153.576  1.00  0.00      CHA1  
ATOM   5021  HD2 HYP C 404      -1.130  29.267 153.555  1.00  0.00      CHA1  
ATOM   5022  CA  HYP C 404      -1.009  27.762 156.214  1.00  0.00      CHA1 C
ATOM   5023  HA  HYP C 404      -1.798  28.209 156.636  1.00  0.00      CHA1  
ATOM   5024  CB  HYP C 404       0.247  28.548 156.522  1.00  0.00      CHA1 C
ATOM   5025  HB1 HYP C 404       1.121  28.115 156.304  1.00  0.00      CHA1  
ATOM   5026  HB2 HYP C 404       0.300  28.992 157.417  1.00  0.00      CHA1  
ATOM   5027  CG  HYP C 404      -0.070  29.625 155.439  1.00  0.00      CHA1 C
ATOM   5028  HG  HYP C 404       0.832  30.163 155.088  1.00  0.00      CHA1  
ATOM   5029  OE  HYP C 404      -1.237  30.356 155.824  1.00  0.00      CHA1 O
ATOM   5030  HE  HYP C 404      -1.938  30.244 155.120  1.00  0.00      CHA1  
ATOM   5031  C   HYP C 404      -1.377  26.562 157.026  1.00  0.00      CHA1 C
ATOM   5032  O   HYP C 404      -1.158  25.434 156.589  1.00  0.00      CHA1 O
ATOM   5033  N   GLY C 405      -1.950  26.821 158.224  1.00  0.00      CHA1 N
ATOM   5034  HN  GLY C 405      -2.143  27.759 158.509  1.00  0.00      CHA1  
ATOM   5035  CA  GLY C 405      -2.319  25.799 159.161  1.00  0.00      CHA1 C
ATOM   5036  HA1 GLY C 405      -1.459  25.184 159.387  1.00  0.00      CHA1  
ATOM   5037  HA2 GLY C 405      -3.173  25.249 158.790  1.00  0.00      CHA1  
ATOM   5038  C   GLY C 405      -2.731  26.498 160.418  1.00  0.00      CHA1 C
ATOM   5039  O   GLY C 405      -2.599  27.716 160.539  1.00  0.00      CHA1 O
ATOM   5040  N   PRO C 406      -3.248  25.749 161.353  1.00  0.00      CHA1 N
ATOM   5041  CD  PRO C 406      -4.085  24.615 160.996  1.00  0.00      CHA1 C
ATOM   5042  HD1 PRO C 406      -3.518  23.658 161.059  1.00  0.00      CHA1  
ATOM   5043  HD2 PRO C 406      -4.497  24.724 159.966  1.00  0.00      CHA1  
ATOM   5044  CA  PRO C 406      -3.667  26.349 162.595  1.00  0.00      CHA1 C
ATOM   5045  HA  PRO C 406      -4.196  27.281 162.432  1.00  0.00      CHA1  
ATOM   5046  CB  PRO C 406      -4.609  25.327 163.232  1.00  0.00      CHA1 C
ATOM   5047  HB1 PRO C 406      -5.421  25.803 163.827  1.00  0.00      CHA1  
ATOM   5048  HB2 PRO C 406      -4.072  24.578 163.856  1.00  0.00      CHA1  
ATOM   5049  CG  PRO C 406      -5.227  24.618 162.021  1.00  0.00      CHA1 C
ATOM   5050  HG1 PRO C 406      -6.128  25.154 161.663  1.00  0.00      CHA1  
ATOM   5051  HG2 PRO C 406      -5.522  23.567 162.245  1.00  0.00      CHA1  
ATOM   5052  C   PRO C 406      -2.468  26.610 163.445  1.00  0.00      CHA1 C
ATOM   5053  O   PRO C 406      -1.379  26.118 163.155  1.00  0.00      CHA1 O
ATOM   5054  N   PRO C 407      -2.679  27.425 164.435  1.00  0.00      CHA1 N
ATOM   5055  CD  PRO C 407      -3.750  28.403 164.357  1.00  0.00      CHA1 C
ATOM   5056  HD1 PRO C 407      -4.749  27.920 164.257  1.00  0.00      CHA1  
ATOM   5057  HD2 PRO C 407      -3.605  29.113 163.511  1.00  0.00      CHA1  
ATOM   5058  CA  PRO C 407      -1.668  27.811 165.384  1.00  0.00      CHA1 C
ATOM   5059  HA  PRO C 407      -0.688  27.919 164.934  1.00  0.00      CHA1  
ATOM   5060  CB  PRO C 407      -2.155  29.129 165.987  1.00  0.00      CHA1 C
ATOM   5061  HB1 PRO C 407      -1.677  30.012 165.507  1.00  0.00      CHA1  
ATOM   5062  HB2 PRO C 407      -2.003  29.168 167.089  1.00  0.00      CHA1
[truncated: 29,421,501 more chars]
