# Supplementary material for: Devising Bone Molecular Models at the Nanoscale: From Usual Mineralized Collagen Fibrils to the First Bone Fibers Including Hydroxyapatite in the Extra-Fibrillar Volume
Source: Materials (Basel). 2022 Mar 19;15(6):2274. doi: 10.3390/ma15062274 (PMC8955169; doi:10.3390/ma15062274)
Supplement: Supplementary file 1 [file materials-15-02274-s001.zip › Supplementary_Materials/3-Bone_Fiber/7_Fiber_PDB_PSF/logpsfgen65.log]

PSFGEN 2.0 from NAMD 2.14 for Linux-x86_64-multicore
psfgen) reading topology file ../FF/top_all36_prot.rtf

psfgen) >>>>>>>>CHARMM36 All-Hydrogen Topology File for Proteins <<<<<<
psfgen) >>>>> Includes phi, psi cross term map (CMAP) correction <<<<<<<
psfgen) >>>>>>>>>>>>>>>>>>>>>>>>>> May 2011 <<<<<<<<<<<<<<<<<<<<<<<<<<<<
psfgen)  All comments to the CHARMM web site: www.charmm.org
psfgen)              parameter set discussion forum
psfgen) 
psfgen) Created by CHARMM version 36 1
psfgen) cross-term entries present in topology definitions
psfgen) reading topology file ../FF/toppar_all36_prot_modify_res.str

psfgen)  Toppar file for various modified residues and patches, including
psfgen)  patches to covalently link residues to ions to work the the 
psfgen)  additive C36 protein force field
psfgen) 
psfgen) reading topology from stream file
psfgen)  Toppar file protein modifications
psfgen) 
psfgen) Created by CHARMM version 36 1
psfgen) skipping parameters in stream file
psfgen) reading topology file ../FF/toppar_water_ions_namd.str

psfgen)  Toplogy and parameter information for water and ions.
psfgen) 
psfgen) reading topology from stream file
psfgen)  Topology for water and ions
psfgen) 
psfgen) Created by CHARMM version 31 1
psfgen) skipping parameters in stream file
psfgen)  Parameters for water and ions
psfgen) 
psfgen) skipping parameters in stream file
psfgen)  NBFix between carboxylate and sodium
psfgen) 
psfgen) reading topology file ../FF/top_HA.rtf

psfgen)  Topology information for HAP 
psfgen) Created by CHARMM version 36 1
psfgen) aliasing residue HYP atom OD1 to OE
psfgen) aliasing residue ILE atom CD1 to CD
psfgen) aliasing residue HIS to HSE
psfgen) building segment CHA1
psfgen) reading residues from pdb file ../6_Chains_Fiber/chainA1.pdb
psfgen) extracted 1057 residues from pdb file
Info: generating structure...
psfgen) Info: skipping improper N-C-CA-HN at beginning of segment.
psfgen) Info: skipping cross-term C-N-CA-C-N-CA-C-N at beginning of segment.
psfgen) Info: skipping conformation C-N-CA-C at beginning of segment.
psfgen) Info: skipping conformation C-CA-N-HN at beginning of segment.
psfgen) Info: skipping bond C-N at end of segment.
psfgen) Info: skipping improper C-CA-N-O at end of segment.
psfgen) Info: skipping cross-term C-N-CA-C-N-CA-C-N at end of segment.
psfgen) Info: skipping conformation CA-C-N-CA at end of segment.
psfgen) Info: skipping conformation N-CA-C-O at end of segment.
psfgen) Info: skipping conformation N-CA-C-N at end of segment.
segment complete.
psfgen) reading coordinates from pdb file ../6_Chains_Fiber/chainA1.pdb for segment CHA1
psfgen) regenerating all angles
psfgen) regenerating all dihedrals
psfgen) Info: guessing coordinates for 0 atoms (0 non-hydrogen)
psfgen) building segment CHA2
psfgen) reading residues from pdb file ../6_Chains_Fiber/chainA2.pdb
psfgen) extracted 1057 residues from pdb file
Info: generating structure...
psfgen) Info: skipping improper N-C-CA-HN at beginning of segment.
psfgen) Info: skipping cross-term C-N-CA-C-N-CA-C-N at beginning of segment.
psfgen) Info: skipping conformation C-N-CA-C at beginning of segment.
psfgen) Info: skipping conformation C-CA-N-HN at beginning of segment.
psfgen) Info: skipping bond C-N at end of segment.
psfgen) Info: skipping improper C-CA-N-O at end of segment.
psfgen) Info: skipping cross-term C-N-CA-C-N-CA-C-N at end of segment.
psfgen) Info: skipping conformation CA-C-N-CA at end of segment.
psfgen) Info: skipping conformation N-CA-C-O at end of segment.
psfgen) Info: skipping conformation N-CA-C-N at end of segment.
segment complete.
psfgen) reading coordinates from pdb file ../6_Chains_Fiber/chainA2.pdb for segment CHA2
psfgen) regenerating all angles
psfgen) regenerating all dihedrals
psfgen) Info: guessing coordinates for 0 atoms (0 non-hydrogen)
psfgen) building segment CHA3
psfgen) reading residues from pdb file ../6_Chains_Fiber/chainA3.pdb
psfgen) extracted 1057 residues from pdb file
Info: generating structure...
psfgen) Info: skipping improper N-C-CA-HN at beginning of segment.
psfgen) Info: skipping cross-term C-N-CA-C-N-CA-C-N at beginning of segment.
psfgen) Info: skipping conformation C-N-CA-C at beginning of segment.
psfgen) Info: skipping conformation C-CA-N-HN at beginning of segment.
psfgen) Info: skipping bond C-N at end of segment.
psfgen) Info: skipping improper C-CA-N-O at end of segment.
psfgen) Info: skipping cross-term C-N-CA-C-N-CA-C-N at end of segment.
psfgen) Info: skipping conformation CA-C-N-CA at end of segment.
psfgen) Info: skipping conformation N-CA-C-O at end of segment.
psfgen) Info: skipping conformation N-CA-C-N at end of segment.
segment complete.
psfgen) reading coordinates from pdb file ../6_Chains_Fiber/chainA3.pdb for segment CHA3
psfgen) regenerating all angles
psfgen) regenerating all dihedrals
psfgen) Info: guessing coordinates for 0 atoms (0 non-hydrogen)
psfgen) building segment CHA4
psfgen) reading residues from pdb file ../6_Chains_Fiber/chainA4.pdb
psfgen) extracted 1057 residues from pdb file
Info: generating structure...
psfgen) Info: skipping improper N-C-CA-HN at beginning of segment.
psfgen) Info: skipping cross-term C-N-CA-C-N-CA-C-N at beginning of segment.
psfgen) Info: skipping conformation C-N-CA-C at beginning of segment.
psfgen) Info: skipping conformation C-CA-N-HN at beginning of segment.
psfgen) Info: skipping bond C-N at end of segment.
psfgen) Info: skipping improper C-CA-N-O at end of segment.
psfgen) Info: skipping cross-term C-N-CA-C-N-CA-C-N at end of segment.
psfgen) Info: skipping conformation CA-C-N-CA at end of segment.
psfgen) Info: skipping conformation N-CA-C-O at end of segment.
psfgen) Info: skipping conformation N-CA-C-N at end of segment.
segment complete.
psfgen) reading coordinates from pdb file ../6_Chains_Fiber/chainA4.pdb for segment CHA4
psfgen) regenerating all angles
psfgen) regenerating all dihedrals
psfgen) Info: guessing coordinates for 0 atoms (0 non-hydrogen)
psfgen) aliasing residue HYP atom OD1 to OE
psfgen) building segment CHB1
psfgen) reading residues from pdb file ../6_Chains_Fiber/chainB1.pdb
psfgen) extracted 1040 residues from pdb file
Info: generating structure...
psfgen) Info: skipping improper N-C-CA-HN at beginning of segment.
psfgen) Info: skipping cross-term C-N-CA-C-N-CA-C-N at beginning of segment.
psfgen) Info: skipping conformation C-N-CA-C at beginning of segment.
psfgen) Info: skipping conformation C-CA-N-HN at beginning of segment.
psfgen) Info: skipping bond C-N at end of segment.
psfgen) Info: skipping improper C-CA-N-O at end of segment.
psfgen) Info: skipping cross-term C-N-CA-C-N-CA-C-N at end of segment.
psfgen) Info: skipping conformation CA-C-N-CA at end of segment.
psfgen) Info: skipping conformation N-CA-C-O at end of segment.
psfgen) Info: skipping conformation N-CA-C-N at end of segment.
segment complete.
psfgen) reading coordinates from pdb file ../6_Chains_Fiber/chainB1.pdb for segment CHB1
psfgen) regenerating all angles
psfgen) regenerating all dihedrals
psfgen) Info: guessing coordinates for 0 atoms (0 non-hydrogen)
psfgen) aliasing residue HYP atom OD1 to OE
psfgen) building segment CHB2
psfgen) reading residues from pdb file ../6_Chains_Fiber/chainB2.pdb
psfgen) extracted 1040 residues from pdb file
Info: generating structure...
psfgen) Info: skipping improper N-C-CA-HN at beginning of segment.
psfgen) Info: skipping cross-term C-N-CA-C-N-CA-C-N at beginning of segment.
psfgen) Info: skipping conformation C-N-CA-C at beginning of segment.
psfgen) Info: skipping conformation C-CA-N-HN at beginning of segment.
psfgen) Info: skipping bond C-N at end of segment.
psfgen) Info: skipping improper C-CA-N-O at end of segment.
psfgen) Info: skipping cross-term C-N-CA-C-N-CA-C-N at end of segment.
psfgen) Info: skipping conformation CA-C-N-CA at end of segment.
psfgen) Info: skipping conformation N-CA-C-O at end of segment.
psfgen) Info: skipping conformation N-CA-C-N at end of segment.
segment complete.
psfgen) reading coordinates from pdb file ../6_Chains_Fiber/chainB2.pdb for segment CHB2
psfgen) regenerating all angles
psfgen) regenerating all dihedrals
psfgen) Info: guessing coordinates for 0 atoms (0 non-hydrogen)
psfgen) aliasing residue HYP atom OD1 to OE
psfgen) building segment CHB3
psfgen) reading residues from pdb file ../6_Chains_Fiber/chainB3.pdb
psfgen) extracted 1040 residues from pdb file
Info: generating structure...
psfgen) Info: skipping improper N-C-CA-HN at beginning of segment.
psfgen) Info: skipping cross-term C-N-CA-C-N-CA-C-N at beginning of segment.
psfgen) Info: skipping conformation C-N-CA-C at beginning of segment.
psfgen) Info: skipping conformation C-CA-N-HN at beginning of segment.
psfgen) Info: skipping bond C-N at end of segment.
psfgen) Info: skipping improper C-CA-N-O at end of segment.
psfgen) Info: skipping cross-term C-N-CA-C-N-CA-C-N at end of segment.
psfgen) Info: skipping conformation CA-C-N-CA at end of segment.
psfgen) Info: skipping conformation N-CA-C-O at end of segment.
psfgen) Info: skipping conformation N-CA-C-N at end of segment.
segment complete.
psfgen) reading coordinates from pdb file ../6_Chains_Fiber/chainB3.pdb for segment CHB3
psfgen) regenerating all angles
psfgen) regenerating all dihedrals
psfgen) Info: guessing coordinates for 0 atoms (0 non-hydrogen)
psfgen) aliasing residue HYP atom OD1 to OE
psfgen) building segment CHB4
psfgen) reading residues from pdb file ../6_Chains_Fiber/chainB4.pdb
psfgen) extracted 1040 residues from pdb file
Info: generating structure...
psfgen) Info: skipping improper N-C-CA-HN at beginning of segment.
psfgen) Info: skipping cross-term C-N-CA-C-N-CA-C-N at beginning of segment.
psfgen) Info: skipping conformation C-N-CA-C at beginning of segment.
psfgen) Info: skipping conformation C-CA-N-HN at beginning of segment.
psfgen) Info: skipping bond C-N at end of segment.
psfgen) Info: skipping improper C-CA-N-O at end of segment.
psfgen) Info: skipping cross-term C-N-CA-C-N-CA-C-N at end of segment.
psfgen) Info: skipping conformation CA-C-N-CA at end of segment.
psfgen) Info: skipping conformation N-CA-C-O at end of segment.
psfgen) Info: skipping conformation N-CA-C-N at end of segment.
segment complete.
psfgen) reading coordinates from pdb file ../6_Chains_Fiber/chainB4.pdb for segment CHB4
psfgen) regenerating all angles
psfgen) regenerating all dihedrals
psfgen) Info: guessing coordinates for 0 atoms (0 non-hydrogen)
psfgen) aliasing residue HYP atom OD1 to OE
psfgen) building segment CHC1
psfgen) reading residues from pdb file ../6_Chains_Fiber/chainC1.pdb
psfgen) extracted 1057 residues from pdb file
Info: generating structure...
psfgen) Info: skipping improper N-C-CA-HN at beginning of segment.
psfgen) Info: skipping cross-term C-N-CA-C-N-CA-C-N at beginning of segment.
psfgen) Info: skipping conformation C-N-CA-C at beginning of segment.
psfgen) Info: skipping conformation C-CA-N-HN at beginning of segment.
psfgen) Info: skipping bond C-N at end of segment.
psfgen) Info: skipping improper C-CA-N-O at end of segment.
psfgen) Info: skipping cross-term C-N-CA-C-N-CA-C-N at end of segment.
psfgen) Info: skipping conformation CA-C-N-CA at end of segment.
psfgen) Info: skipping conformation N-CA-C-O at end of segment.
psfgen) Info: skipping conformation N-CA-C-N at end of segment.
segment complete.
psfgen) reading coordinates from pdb file ../6_Chains_Fiber/chainC1.pdb for segment CHC1
psfgen) regenerating all angles
psfgen) regenerating all dihedrals
psfgen) Info: guessing coordinates for 0 atoms (0 non-hydrogen)
psfgen) aliasing residue HYP atom OD1 to OE
psfgen) building segment CHC2
psfgen) reading residues from pdb file ../6_Chains_Fiber/chainC2.pdb
psfgen) extracted 1057 residues from pdb file
Info: generating structure...
psfgen) Info: skipping improper N-C-CA-HN at beginning of segment.
psfgen) Info: skipping cross-term C-N-CA-C-N-CA-C-N at beginning of segment.
psfgen) Info: skipping conformation C-N-CA-C at beginning of segment.
psfgen) Info: skipping conformation C-CA-N-HN at beginning of segment.
psfgen) Info: skipping bond C-N at end of segment.
psfgen) Info: skipping improper C-CA-N-O at end of segment.
psfgen) Info: skipping cross-term C-N-CA-C-N-CA-C-N at end of segment.
psfgen) Info: skipping conformation CA-C-N-CA at end of segment.
psfgen) Info: skipping conformation N-CA-C-O at end of segment.
psfgen) Info: skipping conformation N-CA-C-N at end of segment.
segment complete.
psfgen) reading coordinates from pdb file ../6_Chains_Fiber/chainC2.pdb for segment CHC2
psfgen) regenerating all angles
psfgen) regenerating all dihedrals
psfgen) Info: guessing coordinates for 0 atoms (0 non-hydrogen)
psfgen) aliasing residue HYP atom OD1 to OE
psfgen) building segment CHC3
psfgen) reading residues from pdb file ../6_Chains_Fiber/chainC3.pdb
psfgen) extracted 1057 residues from pdb file
Info: generating structure...
psfgen) Info: skipping improper N-C-CA-HN at beginning of segment.
psfgen) Info: skipping cross-term C-N-CA-C-N-CA-C-N at beginning of segment.
psfgen) Info: skipping conformation C-N-CA-C at beginning of segment.
psfgen) Info: skipping conformation C-CA-N-HN at beginning of segment.
psfgen) Info: skipping bond C-N at end of segment.
psfgen) Info: skipping improper C-CA-N-O at end of segment.
psfgen) Info: skipping cross-term C-N-CA-C-N-CA-C-N at end of segment.
psfgen) Info: skipping conformation CA-C-N-CA at end of segment.
psfgen) Info: skipping conformation N-CA-C-O at end of segment.
psfgen) Info: skipping conformation N-CA-C-N at end of segment.
segment complete.
psfgen) reading coordinates from pdb file ../6_Chains_Fiber/chainC3.pdb for segment CHC3
psfgen) regenerating all angles
psfgen) regenerating all dihedrals
psfgen) Info: guessing coordinates for 0 atoms (0 non-hydrogen)
psfgen) aliasing residue HYP atom OD1 to OE
psfgen) building segment CHC4
psfgen) reading residues from pdb file ../6_Chains_Fiber/chainC4.pdb
psfgen) extracted 1057 residues from pdb file
Info: generating structure...
psfgen) Info: skipping improper N-C-CA-HN at beginning of segment.
psfgen) Info: skipping cross-term C-N-CA-C-N-CA-C-N at beginning of segment.
psfgen) Info: skipping conformation C-N-CA-C at beginning of segment.
psfgen) Info: skipping conformation C-CA-N-HN at beginning of segment.
psfgen) Info: skipping bond C-N at end of segment.
psfgen) Info: skipping improper C-CA-N-O at end of segment.
psfgen) Info: skipping cross-term C-N-CA-C-N-CA-C-N at end of segment.
psfgen) Info: skipping conformation CA-C-N-CA at end of segment.
psfgen) Info: skipping conformation N-CA-C-O at end of segment.
psfgen) Info: skipping conformation N-CA-C-N at end of segment.
segment complete.
psfgen) reading coordinates from pdb file ../6_Chains_Fiber/chainC4.pdb for segment CHC4
psfgen) regenerating all angles
psfgen) regenerating all dihedrals
psfgen) Info: guessing coordinates for 0 atoms (0 non-hydrogen)
psfgen) regenerating all angles
psfgen) regenerating all dihedrals
psfgen) Info: guessing coordinates for 0 atoms (0 non-hydrogen)
psfgen) building segment HAP1
psfgen) setting patch for first residue to NONE
psfgen) setting patch for last residue to NONE
psfgen) reading residues from pdb file ../6_Chains_Fiber/hapt1.pdb
psfgen) extracted 633 residues from pdb file
Info: generating structure...
segment complete.
psfgen) reading coordinates from pdb file ../6_Chains_Fiber/hapt1.pdb for segment HAP1
psfgen) building segment HAP2
psfgen) setting patch for first residue to NONE
psfgen) setting patch for last residue to NONE
psfgen) reading residues from pdb file ../6_Chains_Fiber/hapt2.pdb
psfgen) extracted 2531 residues from pdb file
Info: generating structure...
segment complete.
psfgen) reading coordinates from pdb file ../6_Chains_Fiber/hapt2.pdb for segment HAP2
psfgen) aliasing residue HOH to TIP3
psfgen) building segment H2O1
psfgen) disabling angle autogeneration
psfgen) disabling dihedral autogeneration
psfgen) reading residues from pdb file ../6_Chains_Fiber/water1.pdb
psfgen) extracted 9999 residues from pdb file
Info: generating structure...
segment complete.
psfgen) aliasing residue HOH atom O to OH2
psfgen) reading coordinates from pdb file ../6_Chains_Fiber/water1.pdb for segment H2O1
psfgen) aliasing residue HOH to TIP3
psfgen) building segment H2O2
psfgen) disabling angle autogeneration
psfgen) disabling dihedral autogeneration
psfgen) reading residues from pdb file ../6_Chains_Fiber/water2.pdb
psfgen) extracted 9999 residues from pdb file
Info: generating structure...
segment complete.
psfgen) aliasing residue HOH atom O to OH2
psfgen) reading coordinates from pdb file ../6_Chains_Fiber/water2.pdb for segment H2O2
psfgen) aliasing residue HOH to TIP3
psfgen) building segment H2O3
psfgen) disabling angle autogeneration
psfgen) disabling dihedral autogeneration
psfgen) reading residues from pdb file ../6_Chains_Fiber/water3.pdb
psfgen) extracted 7140 residues from pdb file
Info: generating structure...
segment complete.
psfgen) aliasing residue HOH atom O to OH2
psfgen) reading coordinates from pdb file ../6_Chains_Fiber/water3.pdb for segment H2O3
psfgen) aliasing residue HOH to TIP3
psfgen) building segment H2O4
psfgen) disabling angle autogeneration
psfgen) disabling dihedral autogeneration
psfgen) reading residues from pdb file ../6_Chains_Fiber/water4.pdb
psfgen) extracted 0 residues from pdb file
Info: generating structure...
segment complete.
psfgen) aliasing residue HOH atom O to OH2
psfgen) reading coordinates from pdb file ../6_Chains_Fiber/water4.pdb for segment H2O4
psfgen) building segment SOD
psfgen) disabling angle autogeneration
psfgen) disabling dihedral autogeneration
psfgen) reading residues from pdb file ../6_Chains_Fiber/sod.pdb
psfgen) extracted 0 residues from pdb file
Info: generating structure...
segment complete.
psfgen) reading coordinates from pdb file ../6_Chains_Fiber/sod.pdb for segment SOD
psfgen) building segment CLA
psfgen) disabling angle autogeneration
psfgen) disabling dihedral autogeneration
psfgen) reading residues from pdb file ../6_Chains_Fiber/cla.pdb
psfgen) extracted 132 residues from pdb file
Info: generating structure...
segment complete.
psfgen) reading coordinates from pdb file ../6_Chains_Fiber/cla.pdb for segment CLA
psfgen) Info: guessing coordinates for 0 atoms (0 non-hydrogen)
psfgen) Info: writing pdb file Fiber65.pdb
psfgen) Info: pdb file complete.
psfgen) Info: writing psf file Fiber65.psf
psfgen) total of 377486 atoms
psfgen) total of 323418 bonds
psfgen) total of 433458 angles
psfgen) total of 434480 dihedrals
psfgen) total of 30572 impropers
psfgen) total of 0 explicit exclusions
psfgen) total of 12592 cross-terms
psfgen) Info: psf file complete.
