# Supplementary material for: Devising Bone Molecular Models at the Nanoscale: From Usual Mineralized Collagen Fibrils to the First Bone Fibers Including Hydroxyapatite in the Extra-Fibrillar Volume
Source: Materials (Basel). 2022 Mar 19;15(6):2274. doi: 10.3390/ma15062274 (PMC8955169; doi:10.3390/ma15062274)
Supplement: Supplementary file 1 [file materials-15-02274-s001.zip › Supplementary_Materials/3-Bone_Fiber/7_Fiber_PDB_PSF/psfgen.sh]

#!/bin/bash

/home/amadeus/Downloads/NAMD_2.14_Linux-x86_64-multicore/psfgen << ENDMOL

# Read in molecular topology definitions from file.
topology ../FF/top_all36_prot.rtf
topology ../FF/toppar_all36_prot_modify_res.str
topology ../FF/toppar_water_ions_namd.str
topology ../FF/top_HA.rtf

# Protein Segment Chain A

# Provide translations from atom_names/residues found in PDB files to proper atom names read in from topology definition files.
# Proper names from topology files will be used in generated PSF and PDB files. This command also exists under the deprecated name alias.
pdbalias atom HYP OD1 OE

# failed to set coordinate for atom CD1	 ILE
pdbalias atom ILE CD1 CD 

# HIS residue unknown (HSD/HSE)
# https://www.ks.uiuc.edu/Research/namd/mailing_list/namd-l.2003-2004/0226.html
# https://www.ks.uiuc.edu/Research/namd/mailing_list/namd-l.2003-2004/0242.html
pdbalias residue HIS HSE

# Build a segment of the molecule. A segment is typically a single chain of protein or DNA, with default patches applied to the termini. Segments may also contain pure solvent or lipid.
segment CHA1 { 
#	first none
#	last none
# auto none
pdb ../6_Chains_Fiber/chainA1.pdb 
}

# Read coordinates from PDB file, matching segment, residue and atom names.
coordpdb ../6_Chains_Fiber/chainA1.pdb CHA1

# Remove all angles and/or dihedrals and completely regenerate them using the segment automatic generation algorithms.
# This is only needed if patches were applied that do not correct angles and bonds. Segment and file defaults are ignored, and angles/dihedrals for the entire molecule are regenerated from scratch.
regenerate angles dihedrals

# Guesses coordinates of atoms for which they were not explicitly set.(H)
guesscoord

# Build a segment of the molecule. A segment is typically a single chain of protein or DNA, with default patches applied to the termini. Segments may also contain pure solvent or lipid.
segment CHA2 { 
#	first none
#	last none
# auto none
pdb ../6_Chains_Fiber/chainA2.pdb 
}

# Read coordinates from PDB file, matching segment, residue and atom names.
coordpdb ../6_Chains_Fiber/chainA2.pdb CHA2

regenerate angles dihedrals
guesscoord

# Build a segment of the molecule. A segment is typically a single chain of protein or DNA, with default patches applied to the termini. Segments may also contain pure solvent or lipid.
segment CHA3 { 
#	first none
#	last none
# auto none
pdb ../6_Chains_Fiber/chainA3.pdb 
}

# Read coordinates from PDB file, matching segment, residue and atom names.
coordpdb ../6_Chains_Fiber/chainA3.pdb CHA3

regenerate angles dihedrals
guesscoord

# Build a segment of the molecule. A segment is typically a single chain of protein or DNA, with default patches applied to the termini. Segments may also contain pure solvent or lipid.
segment CHA4 { 
#	first none
#	last none
# auto none
pdb ../6_Chains_Fiber/chainA4.pdb 
}

# Read coordinates from PDB file, matching segment, residue and atom names.
coordpdb ../6_Chains_Fiber/chainA4.pdb CHA4

regenerate angles dihedrals
guesscoord

# Protein Segment Chain B
pdbalias atom HYP OD1 OE
segment CHB1 { 
#	first none
#	last none
# auto none
pdb ../6_Chains_Fiber/chainB1.pdb 
}

coordpdb ../6_Chains_Fiber/chainB1.pdb CHB1

regenerate angles dihedrals
guesscoord

# Protein Segment Chain B
pdbalias atom HYP OD1 OE
segment CHB2 { 
#	first none
#	last none
# auto none
pdb ../6_Chains_Fiber/chainB2.pdb 
}

coordpdb ../6_Chains_Fiber/chainB2.pdb CHB2

regenerate angles dihedrals
guesscoord

# Protein Segment Chain B
pdbalias atom HYP OD1 OE
segment CHB3 { 
#	first none
#	last none
# auto none
pdb ../6_Chains_Fiber/chainB3.pdb 
}

coordpdb ../6_Chains_Fiber/chainB3.pdb CHB3

regenerate angles dihedrals
guesscoord

# Protein Segment Chain B
pdbalias atom HYP OD1 OE
segment CHB4 { 
#	first none
#	last none
# auto none
pdb ../6_Chains_Fiber/chainB4.pdb 
}

coordpdb ../6_Chains_Fiber/chainB4.pdb CHB4

regenerate angles dihedrals
guesscoord

# Protein Segment Chain C
pdbalias atom HYP OD1 OE
segment CHC1 { 
#	first none
#	last none
# auto none
pdb ../6_Chains_Fiber/chainC1.pdb 
}

coordpdb ../6_Chains_Fiber/chainC1.pdb CHC1

regenerate angles dihedrals
guesscoord

# Protein Segment Chain C
pdbalias atom HYP OD1 OE
segment CHC2 { 
#	first none
#	last none
# auto none
pdb ../6_Chains_Fiber/chainC2.pdb 
}

coordpdb ../6_Chains_Fiber/chainC2.pdb CHC2

regenerate angles dihedrals
guesscoord

# Protein Segment Chain C
pdbalias atom HYP OD1 OE
segment CHC3 { 
#	first none
#	last none
# auto none
pdb ../6_Chains_Fiber/chainC3.pdb 
}

coordpdb ../6_Chains_Fiber/chainC3.pdb CHC3

regenerate angles dihedrals
guesscoord

# Protein Segment Chain C
pdbalias atom HYP OD1 OE
segment CHC4 { 
#	first none
#	last none
# auto none
pdb ../6_Chains_Fiber/chainC4.pdb 
}

coordpdb ../6_Chains_Fiber/chainC4.pdb CHC4

regenerate angles dihedrals
guesscoord

# Remove all angles and/or dihedrals and completely regenerate them using the segment automatic generation algorithms.
# This is only needed if patches were applied that do not correct angles and bonds. Segment and file defaults are ignored, and angles/dihedrals for the entire molecule are regenerated from scratch.
regenerate angles dihedrals

# Guesses coordinates of atoms for which they were not explicitly set.(H)
guesscoord

#######################################################################

# HAP Segment 

# Build a segment of the molecule. A segment is typically a single chain of protein or DNA, with default patches applied to the termini. Segments may also contain pure solvent or lipid.
segment HAP1 { 
first none
last none
# auto none
pdb ../6_Chains_Fiber/hapt1.pdb 
}

# Read coordinates from PDB file, matching segment, residue and atom names.
coordpdb ../6_Chains_Fiber/hapt1.pdb HAP1

# Build a segment of the molecule. A segment is typically a single chain of protein or DNA, with default patches applied to the termini. Segments may also contain pure solvent or lipid.
segment HAP2 { 
first none
last none
# auto none
pdb ../6_Chains_Fiber/hapt2.pdb 
}

coordpdb ../6_Chains_Fiber/hapt2.pdb HAP2

# Water Segment

# Water Segment 1
pdbalias residue HOH TIP3
segment H2O1 {
auto none
pdb ../6_Chains_Fiber/water1.pdb
}
# auto none - Disable generation of angles and dihedrals
# psfgen user guide
# Both  angles  and  dihedrals  are  generated  automatically  unless  “auto  none”  is  added(which is required to build residues of water).  
# The commands “first” and “last” may be used to change thedefault patches for the ends of the chain.  
# The structure is built when the closing}is encountered, and someerrors regarding the first and last residue are normal.
# The residue type for water depends on the model, so here we alias HOH to TIP3.  
# Because CHARMM uses an additional H-H bond we mustdisable generation of angles and dihedrals for segments containing water.

pdbalias atom HOH O OH2
coordpdb ../6_Chains_Fiber/water1.pdb H2O1

# Water Segment 2
pdbalias residue HOH TIP3
segment H2O2 {
auto none
pdb ../6_Chains_Fiber/water2.pdb
}

pdbalias atom HOH O OH2
coordpdb ../6_Chains_Fiber/water2.pdb H2O2

# Water Segment 3
pdbalias residue HOH TIP3
segment H2O3 {
auto none
pdb ../6_Chains_Fiber/water3.pdb
}

pdbalias atom HOH O OH2
coordpdb ../6_Chains_Fiber/water3.pdb H2O3

# Water Segment 4
pdbalias residue HOH TIP3
segment H2O4 {
auto none
pdb ../6_Chains_Fiber/water4.pdb
}

pdbalias atom HOH O OH2
coordpdb ../6_Chains_Fiber/water4.pdb H2O4

# SOD Segment
segment SOD {
auto none
pdb ../6_Chains_Fiber/sod.pdb
}
coordpdb ../6_Chains_Fiber/sod.pdb SOD

# CLA Segment
segment CLA {
auto none
pdb ../6_Chains_Fiber/cla.pdb
}
coordpdb ../6_Chains_Fiber/cla.pdb CLA

# Guesses coordinates of atoms for which they were not explicitly set.(H)
guesscoord

# Writes PDB file containing coordinates. Write out structure information as PSF file.
# writepdb Fiber60.pdb
# writepsf Fiber60.psf
# writepdb Fiber65.pdb
# writepsf Fiber65.psf
# writepdb Fiber70.pdb
# writepsf Fiber70.psf
# writepdb Fiber55.pdb
# writepsf Fiber55.psf

ENDMOL
