# Supplementary material for: Devising Bone Molecular Models at the Nanoscale: From Usual Mineralized Collagen Fibrils to the First Bone Fibers Including Hydroxyapatite in the Extra-Fibrillar Volume
Source: Materials (Basel). 2022 Mar 19;15(6):2274. doi: 10.3390/ma15062274 (PMC8955169; doi:10.3390/ma15062274)
Supplement: Supplementary file 1 [file materials-15-02274-s001.zip › Supplementary_Materials/3-Bone_Fiber/7_Fiber_PDB_PSF/README.txt]

Creating Bone Fiber PDB and PSF files using VMD/NAMD

Written by Amadeus Alcântara
amadeus.alcantara@gmail.com

CITE: 

Devising Bone Molecular Models at the Nanoscale: From Usual
Mineralized Collagen Fibrils to the First Bone Fibers including
Hydroxyapatite in the Extra-Fibrillar Volume

Amadeus C. S. de Alcântara, Levi C. Felix, Douglas S. Galvão, Paulo Sollero, Munir S. Skaf

Materials MDPI 2022
--------------------------------------------------------------------

Inputs: Separated chains of Bone Fiber

	- chainA1.pdb
	- chainB1.pdb
	- chainC1.pdb
	- chainA2.pdb
	- chainB2.pdb
	- chainC2.pdb
	- chainA3.pdb
	- chainB3.pdb
	- chainC3.pdb
	- chainA4.pdb
	- chainB4.pdb
	- chainC4.pdb	
	- cla.pdb
	- hapt1.pdb
	- hapt2.pdb
	- water1.pdb
	- water2.pdb
	- water3.pdb
	
Outputs: PDB and PSF files for Bone Fiber 

	- Fiber**.pdb
	- Fiber**.psf
	
--------------------------------------------------------------------
Step by step:

1:	Use psfgen to create PDB and PSF files of the separated chains of Bone Fiber 

	In terminal run:

		% ./psfgen.sh

	Do this for each one of the different systems by commenting and uncommenting the proper lines.

OBS:	If permission is denied, run:

				$ chmod +rwx psfgen.sh
			
