# Supplementary material for: Devising Bone Molecular Models at the Nanoscale: From Usual Mineralized Collagen Fibrils to the First Bone Fibers Including Hydroxyapatite in the Extra-Fibrillar Volume
Source: Materials (Basel). 2022 Mar 19;15(6):2274. doi: 10.3390/ma15062274 (PMC8955169; doi:10.3390/ma15062274)
Supplement: Supplementary file 1 [file materials-15-02274-s001.zip › Supplementary_Materials/3-Bone_Fiber/8_Equilibration_NAMD_Lovelace/Fiber55_dyn1/Fiber55_dyn1.log]

Charm++: standalone mode (not using charmrun)
Charm++> Running in Multicore mode: 64 threads (PEs)
Charm++> Using recursive bisection (scheme 3) for topology aware partitions
Converse/Charm++ Commit ID: v6.10.2-0-g7bf00fa-namd-charm-6.10.2-build-2020-Aug-05-556
Warning> Randomization of virtual memory (ASLR) is turned on in the kernel, thread migration may not work! Run 'echo 0 > /proc/sys/kernel/randomize_va_space' as root to disable it, or try running with '+isomalloc_sync'.
CharmLB> Load balancer assumes all CPUs are same.
Charm++> Running on 1 hosts (2 sockets x 64 cores x 2 PUs = 256-way SMP)
Charm++> cpu topology info is gathered in 0.008 seconds.
Info: Built with CUDA version 11040
Did not find +devices i,j,k,... argument, using all
Pe 28 physical rank 28 will use CUDA device of pe 16
Pe 20 physical rank 20 will use CUDA device of pe 16
Pe 7 physical rank 7 will use CUDA device of pe 16
Pe 2 physical rank 2 will use CUDA device of pe 16
Pe 5 physical rank 5 will use CUDA device of pe 16
Pe 30 physical rank 30 will use CUDA device of pe 16
Pe 35 physical rank 35 will use CUDA device of pe 32
Pe 0 physical rank 0 will use CUDA device of pe 16
Pe 38 physical rank 38 will use CUDA device of pe 32
Pe 46 physical rank 46 will use CUDA device of pe 32
Pe 14 physical rank 14 will use CUDA device of pe 16
Pe 11 physical rank 11 will use CUDA device of pe 16
Pe 9 physical rank 9 will use CUDA device of pe 16
Pe 8 physical rank 8 will use CUDA device of pe 16
Pe 44 physical rank 44 will use CUDA device of pe 32
Pe 25 physical rank 25 will use CUDA device of pe 16
Pe 23 physical rank 23 will use CUDA device of pe 16
Pe 22 physical rank 22 will use CUDA device of pe 16
Pe 13 physical rank 13 will use CUDA device of pe 16
Pe 31 physical rank 31 will use CUDA device of pe 16
Pe 58 physical rank 58 will use CUDA device of pe 32
Pe 27 physical rank 27 will use CUDA device of pe 16
Pe 50 physical rank 50 will use CUDA device of pe 32
Pe 54 physical rank 54 will use CUDA device of pe 32
Pe 6 physical rank 6 will use CUDA device of pe 16
Pe 56 physical rank 56 will use CUDA device of pe 32
Pe 1 physical rank 1 will use CUDA device of pe 16
Pe 39 physical rank 39 will use CUDA device of pe 32
Pe 47 physical rank 47 will use CUDA device of pe 32
Pe 3 physical rank 3 will use CUDA device of pe 16
Pe 52 physical rank 52 will use CUDA device of pe 32
Pe 51 physical rank 51 will use CUDA device of pe 32
Pe 4 physical rank 4 will use CUDA device of pe 16
Pe 40 physical rank 40 will use CUDA device of pe 32
Pe 18 physical rank 18 will use CUDA device of pe 16
Pe 24 physical rank 24 will use CUDA device of pe 16
Pe 43 physical rank 43 will use CUDA device of pe 32
Pe 29 physical rank 29 will use CUDA device of pe 16
Pe 33 physical rank 33 will use CUDA device of pe 32
Pe 10 physical rank 10 will use CUDA device of pe 16
Pe 37 physical rank 37 will use CUDA device of pe 32
Pe 49 physical rank 49 will use CUDA device of pe 32
Pe 12 physical rank 12 will use CUDA device of pe 16
Pe 61 physical rank 61 will use CUDA device of pe 32
Pe 42 physical rank 42 will use CUDA device of pe 32
Pe 62 physical rank 62 will use CUDA device of pe 32
Pe 17 physical rank 17 will use CUDA device of pe 16
Pe 21 physical rank 21 will use CUDA device of pe 16
Pe 34 physical rank 34 will use CUDA device of pe 32
Pe 59 physical rank 59 will use CUDA device of pe 32
Pe 53 physical rank 53 will use CUDA device of pe 32
Pe 26 physical rank 26 will use CUDA device of pe 16
Pe 60 physical rank 60 will use CUDA device of pe 32
Pe 19 physical rank 19 will use CUDA device of pe 16
Pe 45 physical rank 45 will use CUDA device of pe 32
Pe 41 physical rank 41 will use CUDA device of pe 32
Pe 55 physical rank 55 will use CUDA device of pe 32
Pe 48 physical rank 48 will use CUDA device of pe 32
Pe 36 physical rank 36 will use CUDA device of pe 32
Pe 63 physical rank 63 will use CUDA device of pe 32
Pe 15 physical rank 15 will use CUDA device of pe 16
Pe 57 physical rank 57 will use CUDA device of pe 32
Pe 16 physical rank 16 binding to CUDA device 0 on adagp02: 'NVIDIA A100-PCIE-40GB'  Mem: 40536MB  Rev: 8.0  PCI: 0:21:0
Pe 32 physical rank 32 binding to CUDA device 1 on adagp02: 'NVIDIA A100-PCIE-40GB'  Mem: 40536MB  Rev: 8.0  PCI: 0:81:0
Info: NAMD 2.14 for Linux-x86_64-multicore-CUDA
Info: 
Info: Please visit http://www.ks.uiuc.edu/Research/namd/
Info: for updates, documentation, and support information.
Info: 
Info: Please cite Phillips et al., J. Chem. Phys. 153:044130 (2020) doi:10.1063/5.0014475
Info: in all publications reporting results obtained with NAMD.
Info: 
Info: Based on Charm++/Converse 61002 for multicore-linux-x86_64-iccstatic
Info: Built Fri Sep 10 15:10:23 -03 2021 by root on headnode.ada.cenapad.unicamp.br
Info: 1 NAMD  2.14  Linux-x86_64-multicore-CUDA  64    adagp02  amadeus
Info: Running on 64 processors, 1 nodes, 1 physical nodes.
Info: CPU topology information available.
Info: Charm++/Converse parallel runtime startup completed at 0.855336 s
CkLoopLib is used in SMP with simple dynamic scheduling (converse-level notification)
Info: 384.113 MB of memory in use based on /proc/self/stat
Info: Configuration file is Fiber55_dyn1/Fiber55_dyn1.namd
Info: Changed directory to Fiber55_dyn1
TCL: Suspending until startup complete.
Warning: The following variables were set in the
Warning: configuration file but will be ignored:
Warning:    fixedAtomsForces (fixedatoms)
Warning:    fixedAtomsFile (fixedatoms)
Warning:    fixedAtomsCol (fixedatoms)
Warning:    consexp (constraints)
Warning:    consref (constraints)
Warning:    conskfile (constraints)
Warning:    conskcol (constraints)
Warning:    extraBondsFile (extraBonds)
Info: EXTENDED SYSTEM FILE   ../Fiber55_eq3/Fiber55_eq3.xsc
Info: SIMULATION PARAMETERS:
Info: TIMESTEP               2
Info: NUMBER OF STEPS        0
Info: STEPS PER CYCLE        10
Info: PERIODIC CELL BASIS 1  62.8295 0 0
Info: PERIODIC CELL BASIS 2  0 99.7508 0
Info: PERIODIC CELL BASIS 3  0 0 558.302
Info: PERIODIC CELL CENTER   -0.08 -0.07 -0.01
Info: WRAPPING ALL CLUSTERS AROUND PERIODIC BOUNDARIES ON OUTPUT.
Info: LOAD BALANCER  Centralized
Info: LOAD BALANCING STRATEGY  New Load Balancers -- DEFAULT
Info: LDB PERIOD             2000 steps
Info: FIRST LDB TIMESTEP     50
Info: LAST LDB TIMESTEP     -1
Info: LDB BACKGROUND SCALING 1
Info: HOM BACKGROUND SCALING 1
Info: PME BACKGROUND SCALING 1
Info: MIN ATOMS PER PATCH    40
Info: VELOCITY FILE          ../Fiber55_eq3/Fiber55_eq3.vel
Info: CENTER OF MASS MOVING INITIALLY? NO
Info: DIELECTRIC             1
Info: EXCLUDE                SCALED ONE-FOUR
Info: 1-4 ELECTROSTATICS SCALED BY 1
Info: MODIFIED 1-4 VDW PARAMETERS WILL BE USED
Info: DCD FILENAME           Fiber55_dyn1.dcd
Info: DCD FREQUENCY          10000
Info: DCD FIRST STEP         10000
Info: DCD FILE WILL CONTAIN UNIT CELL DATA
Info: NO EXTENDED SYSTEM TRAJECTORY OUTPUT
Info: NO VELOCITY DCD OUTPUT
Info: NO FORCE DCD OUTPUT
Info: OUTPUT FILENAME        Fiber55_dyn1
Info: BINARY OUTPUT FILES WILL BE USED
Info: RESTART FILENAME       Fiber55_dyn1
Info: RESTART FREQUENCY      10000
Info: BINARY RESTART FILES WILL BE USED
Info: SWITCHING ACTIVE
Info: SWITCHING ON           10
Info: SWITCHING OFF          12
Info: PAIRLIST DISTANCE      14
Info: PAIRLIST SHRINK RATE   0.01
Info: PAIRLIST GROW RATE     0.01
Info: PAIRLIST TRIGGER       0.3
Info: PAIRLISTS PER CYCLE    2
Info: PAIRLISTS ENABLED
Info: MARGIN                 3
Info: HYDROGEN GROUP CUTOFF  2.5
Info: PATCH DIMENSION        19.5
Info: ENERGY OUTPUT STEPS    10000
Info: CROSSTERM ENERGY INCLUDED IN DIHEDRAL
Info: TIMING OUTPUT STEPS    10000
Info: PRESSURE OUTPUT STEPS  10000
Info: LANGEVIN DYNAMICS ACTIVE
Info: LANGEVIN TEMPERATURE   310
Info: LANGEVIN USING BBK INTEGRATOR
Info: LANGEVIN DAMPING COEFFICIENT IS 1 INVERSE PS
Info: LANGEVIN DYNAMICS NOT APPLIED TO HYDROGENS
Info: LANGEVIN PISTON PRESSURE CONTROL ACTIVE
Info:        TARGET PRESSURE IS 1.01325 BAR
Info:     OSCILLATION PERIOD IS 200 FS
Info:             DECAY TIME IS 100 FS
Info:     PISTON TEMPERATURE IS 310 K
Info:       PRESSURE CONTROL IS GROUP-BASED
Info:    INITIAL STRAIN RATE IS -1.67237e-05 5.80165e-06 -6.54354e-06
Info:       CELL FLUCTUATION IS ANISOTROPIC
Info: PARTICLE MESH EWALD (PME) ACTIVE
Info: PME TOLERANCE               1e-06
Info: PME EWALD COEFFICIENT       0.257952
Info: PME INTERPOLATION ORDER     4
Info: PME GRID DIMENSIONS         64 108 560
Info: PME MAXIMUM GRID SPACING    1
Info: Attempting to read FFTW data from system
Info: Attempting to read FFTW data from FFTW_NAMD_2.14_Linux-x86_64-multicore-CUDA_FFTW3.txt
Info: Optimizing 6 FFT steps.  1... 2... 3... 4... 5... 6...   Done.
Info: FULL ELECTROSTATIC EVALUATION FREQUENCY      2
Info: USING VERLET I (r-RESPA) MTS SCHEME.
Info: C1 SPLITTING OF LONG RANGE ELECTROSTATICS
Info: PLACING ATOMS IN PATCHES BY HYDROGEN GROUPS
Info: RIGID BONDS TO HYDROGEN : ALL
Info:         ERROR TOLERANCE : 1e-08
Info:          MAX ITERATIONS : 100
Info: RIGID WATER USING SETTLE ALGORITHM
Info: RANDOM NUMBER SEED     1637968338
Info: USE HYDROGEN BONDS?    NO
Info: COORDINATE PDB         ../../7_Fiber_PDB_PSF/Fiber55.pdb
Info: STRUCTURE FILE         ../../7_Fiber_PDB_PSF/Fiber55.psf
Info: PARAMETER file: CHARMM format! 
Info: PARAMETERS             ../../FF/par_all36m_prot.prm
Info: PARAMETERS             ../../FF/par_all36_lipid.prm
Info: PARAMETERS             ../../FF/par_all36_carb.prm
Info: PARAMETERS             ../../FF/par_all36_na.prm
Info: PARAMETERS             ../../FF/par_all36_cgenff.prm
Info: PARAMETERS             ../../FF/toppar_all36_prot_modify_res.str
Info: PARAMETERS             ../../FF/toppar_water_ions_namd.str
Info: PARAMETERS             ../../FF/par_HA.prm
Info: USING ARITHMETIC MEAN TO COMBINE L-J SIGMA PARAMETERS
Info: BINARY COORDINATES     ../Fiber55_eq3/Fiber55_eq3.coor
Info: SKIPPING rtf SECTION IN STREAM FILE
Info: SKIPPING rtf SECTION IN STREAM FILE
Info: SUMMARY OF PARAMETERS:
Info: 951 BONDS
Info: 2806 ANGLES
Info: 6953 DIHEDRAL
Info: 193 IMPROPER
Info: 8 CROSSTERM
Info: 359 VDW
Info: 7 VDW_PAIRS
Info: 0 NBTHOLE_PAIRS
Warning: Ignored 19384 bonds with zero force constants.
Warning: Will get H-H distance in rigid H2O from H-O-H angle.
Info: TIME FOR READING PSF FILE: 26.345
Info: Reading pdb file ../../7_Fiber_PDB_PSF/Fiber55.pdb
Info: TIME FOR READING PDB FILE: 0.349087
Info: 
Info: ****************************
Info: STRUCTURE SUMMARY:
Info: 299136 ATOMS
Info: 248220 BONDS
Info: 380632 ANGLES
Info: 434480 DIHEDRALS
Info: 30572 IMPROPERS
Info: 12592 CROSSTERMS
Info: 0 EXCLUSIONS
Info: 137820 RIGID BONDS
Info: 759588 DEGREES OF FREEDOM
Info: 180700 HYDROGEN GROUPS
Info: 4 ATOMS IN LARGEST HYDROGEN GROUP
Info: 180700 MIGRATION GROUPS
Info: 4 ATOMS IN LARGEST MIGRATION GROUP
Info: TOTAL MASS = 3.42156e+06 amu
Info: TOTAL CHARGE = -0.000460714 e
Info: MASS DENSITY = 1.6238 g/cm^3
Info: ATOM DENSITY = 0.0854908 atoms/A^3
Info: *****************************
Info: Reading from binary file ../Fiber55_eq3/Fiber55_eq3.coor
Info: 
Info: Entering startup at 28.0759 s, 501.566 MB of memory in use
Info: Startup phase 0 took 0.00182027 s, 501.566 MB of memory in use
Info: ADDED 1048632 IMPLICIT EXCLUSIONS
Info: Startup phase 1 took 0.169405 s, 589.523 MB of memory in use
Info: NONBONDED TABLE R-SQUARED SPACING: 0.0625
Info: NONBONDED TABLE SIZE: 769 POINTS
Info: INCONSISTENCY IN FAST TABLE ENERGY VS FORCE: 0.000325096 AT 11.9556
Info: INCONSISTENCY IN SCOR TABLE ENERGY VS FORCE: 0.000324844 AT 11.9556
Info: INCONSISTENCY IN VDWA TABLE ENERGY VS FORCE: 0.0040507 AT 0.251946
Info: INCONSISTENCY IN VDWB TABLE ENERGY VS FORCE: 0.00150189 AT 0.251946
Info: Startup phase 2 took 0.00334 s, 589.523 MB of memory in use
Info: Startup phase 3 took 0.000342961 s, 589.523 MB of memory in use
Info: Startup phase 4 took 0.014367 s, 723.504 MB of memory in use
Info: Startup phase 5 took 0.000166401 s, 724.793 MB of memory in use
Info: PATCH GRID IS 3 (PERIODIC) BY 5 (PERIODIC) BY 28 (PERIODIC)
Info: PATCH GRID IS 1-AWAY BY 1-AWAY BY 1-AWAY
Info: Reading from binary file ../Fiber55_eq3/Fiber55_eq3.vel
Info: REMOVING COM VELOCITY -0.0105294 0.0110379 -0.0168776
Info: LARGEST PATCH (82) HAS 903 ATOMS
Info: TORUS A SIZE 1 USING 0
Info: TORUS B SIZE 1 USING 0
Info: TORUS C SIZE 1 USING 0
Info: TORUS MINIMAL MESH SIZE IS 1 BY 1 BY 1
Info: Placed 100% of base nodes on same physical node as patch
Info: Startup phase 6 took 0.0544071 s, 775.02 MB of memory in use
Info: PME using 1 x 1 x 1 pencil grid for FFT and reciprocal sum.
Info: Startup phase 7 took 0.0030738 s, 777.836 MB of memory in use
Info: Updated CUDA force table with 4096 elements.
Info: Updated CUDA LJ table with 359 x 359 elements.
Info: Updated CUDA force table with 4096 elements.
Info: Updated CUDA LJ table with 359 x 359 elements.
Info: Startup phase 8 took 0.0201396 s, 778.059 MB of memory in use
Info: Startup phase 9 took 0.000207559 s, 778.059 MB of memory in use
Info: Startup phase 10 took 0.000143288 s, 778.059 MB of memory in use
Info: Startup phase 11 took 0.0102397 s, 780.43 MB of memory in use
LDB: Central LB being created...
Info: Startup phase 12 took 1.35392 s, 824.016 MB of memory in use
Info: CREATING 9332 COMPUTE OBJECTS
Info: Found 362 unique exclusion lists needing 1260 bytes
Info: Found 362 unique exclusion lists needing 1260 bytes
Info: useSync: 0 useProxySync: 0
Info: Startup phase 13 took 0.0987019 s, 835.922 MB of memory in use
Info: Startup phase 14 took 0.000602247 s, 835.922 MB of memory in use
Info: Startup phase 15 took 0.00317198 s, 839.227 MB of memory in use
Info: Finished startup at 29.8099 s, 839.227 MB of memory in use

TCL: Running for 5000000 steps
PRESSURE: 0 293.772 -41.3461 41.6083 -41.3462 110.33 -14.7023 41.6085 -14.7024 49.9676
GPRESSURE: 0 238.245 -71.7874 31.7916 -25.9391 155.489 27.8869 72.2761 -17.8262 84.0311
ETITLE:      TS           BOND          ANGLE          DIHED          IMPRP               ELECT            VDW       BOUNDARY           MISC        KINETIC               TOTAL           TEMP      POTENTIAL         TOTAL3        TEMPAVG            PRESSURE      GPRESSURE         VOLUME       PRESSAVG      GPRESSAVG

ENERGY:       0     67437.1750    149694.4191    104944.7350      6846.1153       -9273900.0436    345705.9167         0.0000         0.0000    234008.3886       -8365263.2939       310.0586  -8599271.6825  -8363369.6049       310.0586            151.3565       159.2550   3499041.7228       151.3565       159.2550

LDB: ============= START OF LOAD BALANCING ============== 47.6518
LDB: ============== END OF LOAD BALANCING =============== 47.6524
Info: useSync: 0 useProxySync: 0
LDB: =============== DONE WITH MIGRATION ================ 47.6579
LDB: ============= START OF LOAD BALANCING ============== 48.0992
LDB: Partitioning computes with target load 0.000000
LDB: Increased migratable compute count from 0 to 0
LDB: Largest unpartitionable compute is 0.000000
LDB: ============== END OF LOAD BALANCING =============== 48.1008
Info: useSync: 0 useProxySync: 0
LDB: =============== DONE WITH MIGRATION ================ 48.1032
Info: Initial time: 64 CPUs 0.0120104 s/step 0.0695046 days/ns 1306.29 MB memory
LDB: ============= START OF LOAD BALANCING ============== 48.2036
LDB: ============== END OF LOAD BALANCING =============== 48.2037
Info: useSync: 0 useProxySync: 0
LDB: =============== DONE WITH MIGRATION ================ 48.2043
LDB: ============= START OF LOAD BALANCING ============== 48.596
LDB: TIME 48.5969 LOAD: AVG 0.155214 MAX 0.224404  PROXIES: TOTAL 1494 MAXPE 28 MAXPATCH 7 None MEM: 1308.27 MB
LDB: TIME 48.5971 LOAD: AVG 0.155214 MAX 0.224404  PROXIES: TOTAL 1494 MAXPE 28 MAXPATCH 7 TorusLB MEM: 1308.27 MB
LDB: Reverting to original mapping
LDB: ============== END OF LOAD BALANCING =============== 48.5975
Info: useSync: 0 useProxySync: 0
LDB: =============== DONE WITH MIGRATION ================ 48.5997
Info: Initial time: 64 CPUs 0.00980039 s/step 0.0567152 days/ns 1308.52 MB memory
LDB: ============= START OF LOAD BALANCING ============== 49.0741
LDB: TIME 49.075 LOAD: AVG 0.200538 MAX 0.280834  PROXIES: TOTAL 1494 MAXPE 28 MAXPATCH 7 None MEM: 1309.59 MB
LDB: TIME 49.0751 LOAD: AVG 0.200538 MAX 0.280834  PROXIES: TOTAL 1494 MAXPE 28 MAXPATCH 7 RefineTorusLB MEM: 1309.59 MB
LDB: TIME 49.0751 LOAD: AVG 0.200538 MAX 0.280834  PROXIES: TOTAL 1494 MAXPE 28 MAXPATCH 7 RefineTorusLB MEM: 1309.59 MB
LDB: Reverting to original mapping
LDB: ============== END OF LOAD BALANCING =============== 49.0755
Info: useSync: 0 useProxySync: 0
LDB: =============== DONE WITH MIGRATION ================ 49.0777
Info: Initial time: 64 CPUs 0.00940575 s/step 0.0544314 days/ns 1309.7 MB memory
LDB: ============= START OF LOAD BALANCING ============== 49.5547
LDB: TIME 49.5555 LOAD: AVG 0.20321 MAX 0.287789  PROXIES: TOTAL 1494 MAXPE 28 MAXPATCH 7 None MEM: 1310.02 MB
LDB: TIME 49.5556 LOAD: AVG 0.20321 MAX 0.287789  PROXIES: TOTAL 1494 MAXPE 28 MAXPATCH 7 RefineTorusLB MEM: 1310.02 MB
LDB: TIME 49.5556 LOAD: AVG 0.20321 MAX 0.287789  PROXIES: TOTAL 1494 MAXPE 28 MAXPATCH 7 RefineTorusLB MEM: 1310.02 MB
LDB: Reverting to original mapping
LDB: ============== END OF LOAD BALANCING =============== 49.5561
Info: useSync: 0 useProxySync: 0
LDB: =============== DONE WITH MIGRATION ================ 49.5583
Info: Benchmark time: 64 CPUs 0.00951754 s/step 0.0550784 days/ns 1310.22 MB memory
Info: Benchmark time: 64 CPUs 0.0106368 s/step 0.0615555 days/ns 1311.07 MB memory
Info: Benchmark time: 64 CPUs 0.0146645 s/step 0.0848638 days/ns 1311.56 MB memory
Info: Benchmark time: 64 CPUs 0.0157038 s/step 0.0908784 days/ns 1312.07 MB memory
Info: Benchmark time: 64 CPUs 0.0171187 s/step 0.0990663 days/ns 1312.07 MB memory
Info: Benchmark time: 64 CPUs 0.0170371 s/step 0.0985941 days/ns 1312.27 MB memory
LDB: ============= START OF LOAD BALANCING ============== 76.42
LDB: ============== END OF LOAD BALANCING =============== 76.4208
Info: useSync: 0 useProxySync: 0
LDB: =============== DONE WITH MIGRATION ================ 76.4255
LDB: ============= START OF LOAD BALANCING ============== 77.1166
LDB: TIME 77.1178 LOAD: AVG 0.199826 MAX 0.34761  PROXIES: TOTAL 1494 MAXPE 28 MAXPATCH 7 None MEM: 1320.28 MB
LDB: TIME 77.118 LOAD: AVG 0.199826 MAX 0.34761  PROXIES: TOTAL 1494 MAXPE 28 MAXPATCH 7 RefineTorusLB MEM: 1320.28 MB
LDB: TIME 77.118 LOAD: AVG 0.199826 MAX 0.34761  PROXIES: TOTAL 1494 MAXPE 28 MAXPATCH 7 RefineTorusLB MEM: 1320.28 MB
LDB: Reverting to original mapping
LDB: ============== END OF LOAD BALANCING =============== 77.119
Info: useSync: 0 useProxySync: 0
LDB: =============== DONE WITH MIGRATION ================ 77.1215
LDB: ============= START OF LOAD BALANCING ============== 103.957
LDB: ============== END OF LOAD BALANCING =============== 103.958
Info: useSync: 0 useProxySync: 0
LDB: =============== DONE WITH MIGRATION ================ 103.963
LDB: ============= START OF LOAD BALANCING ============== 104.63
LDB: TIME 104.631 LOAD: AVG 0.197724 MAX 0.353534  PROXIES: TOTAL 1494 MAXPE 28 MAXPATCH 7 None MEM: 1321.3 MB
LDB: TIME 104.631 LOAD: AVG 0.197724 MAX 0.353534  PROXIES: TOTAL 1494 MAXPE 28 MAXPATCH 7 RefineTorusLB MEM: 1321.3 MB
LDB: TIME 104.631 LOAD: AVG 0.197724 MAX 0.353534  PROXIES: TOTAL 1494 MAXPE 28 MAXPATCH 7 RefineTorusLB MEM: 1321.3 MB
LDB: Reverting to original mapping
LDB: ============== END OF LOAD BALANCING =============== 104.632
Info: useSync: 0 useProxySync: 0
LDB: =============== DONE WITH MIGRATION ================ 104.634
LDB: ============= START OF LOAD BALANCING ============== 130.573
LDB: ============== END OF LOAD BALANCING =============== 130.574
Info: useSync: 0 useProxySync: 0
LDB: =============== DONE WITH MIGRATION ================ 130.578
LDB: ============= START OF LOAD BALANCING ============== 131.257
LDB: TIME 131.258 LOAD: AVG 0.190168 MAX 0.353602  PROXIES: TOTAL 1494 MAXPE 28 MAXPATCH 7 None MEM: 1321.72 MB
LDB: TIME 131.258 LOAD: AVG 0.190168 MAX 0.353602  PROXIES: TOTAL 1494 MAXPE 28 MAXPATCH 7 RefineTorusLB MEM: 1321.72 MB
LDB: TIME 131.258 LOAD: AVG 0.190168 MAX 0.353602  PROXIES: TOTAL 1494 MAXPE 28 MAXPATCH 7 RefineTorusLB MEM: 1321.72 MB
LDB: Reverting to original mapping
LDB: ============== END OF LOAD BALANCING =============== 131.259
Info: useSync: 0 useProxySync: 0
LDB: =============== DONE WITH MIGRATION ================ 131.261
LDB: ============= START OF LOAD BALANCING ============== 157.384
LDB: ============== END OF LOAD BALANCING =============== 157.385
Info: useSync: 0 useProxySync: 0
LDB: =============== DONE WITH MIGRATION ================ 157.385
LDB: ============= START OF LOAD BALANCING ============== 158.058
LDB: TIME 158.059 LOAD: AVG 0.195294 MAX 0.351021  PROXIES: TOTAL 1494 MAXPE 28 MAXPATCH 7 None MEM: 1321.86 MB
LDB: TIME 158.059 LOAD: AVG 0.195294 MAX 0.351021  PROXIES: TOTAL 1494 MAXPE 28 MAXPATCH 7 RefineTorusLB MEM: 1321.86 MB
LDB: TIME 158.059 LOAD: AVG 0.195294 MAX 0.351021  PROXIES: TOTAL 1494 MAXPE 28 MAXPATCH 7 RefineTorusLB MEM: 1321.86 MB
LDB: ============== END OF LOAD BALANCING =============== 158.06
Info: useSync: 0 useProxySync: 0
LDB: =============== DONE WITH MIGRATION ================ 158.062
PRESSURE: 10000 -255.672 -17.7232 89.6783 -17.7228 -151.862 137.758 89.6777 137.758 -144.775
GPRESSURE: 10000 -275.046 -36.5936 94.6219 6.60199 -112.788 142.536 118.376 150.202 -138.579
PRESSAVG: 10000 0.834177 -21.4763 -20.3593 -21.4763 3.59486 23.8359 -20.3593 23.8359 1.03902
GPRESSAVG: 10000 0.845865 -21.4615 -20.3511 -21.4741 3.59731 23.8462 -20.355 23.8385 1.05949
TIMING: 10000  CPU: 136.358, 0.01327/step  Wall: 152.552, 0.0134719/step, 18.6735 hours remaining, 1379.597656 MB of memory in use.
ENERGY:   10000     66558.2225    149576.0946    104746.8306      6821.4381       -9272140.5069    345587.8347         0.0000         0.0000    233990.8008       -8364859.2856       310.0352  -8598850.0864  -8362966.7772       309.6076           -184.1033      -175.4711   3498723.1380         1.8227         1.8342

WRITING EXTENDED SYSTEM TO RESTART FILE AT STEP 10000
OPENING COORDINATE DCD FILE
WRITING COORDINATES TO DCD FILE Fiber55_dyn1.dcd AT STEP 10000
WRITING COORDINATES TO RESTART FILE AT STEP 10000
FINISHED WRITING RESTART COORDINATES
The last position output (seq=10000) takes 0.083 seconds, 1379.598 MB of memory in use
WRITING VELOCITIES TO RESTART FILE AT STEP 10000
FINISHED WRITING RESTART VELOCITIES
The last velocity output (seq=10000) takes 0.124 seconds, 1389.875 MB of memory in use
LDB: ============= START OF LOAD BALANCING ============== 184.508
LDB: ============== END OF LOAD BALANCING =============== 184.508
Info: useSync: 0 useProxySync: 0
LDB: =============== DONE WITH MIGRATION ================ 184.513
LDB: ============= START OF LOAD BALANCING ============== 185.206
LDB: TIME 185.207 LOAD: AVG 0.193622 MAX 0.389734  PROXIES: TOTAL 1494 MAXPE 28 MAXPATCH 7 None MEM: 1397.71 MB
LDB: TIME 185.207 LOAD: AVG 0.193622 MAX 0.389734  PROXIES: TOTAL 1494 MAXPE 28 MAXPATCH 7 RefineTorusLB MEM: 1397.71 MB
LDB: TIME 185.207 LOAD: AVG 0.193622 MAX 0.389734  PROXIES: TOTAL 1494 MAXPE 28 MAXPATCH 7 RefineTorusLB MEM: 1397.71 MB
LDB: ============== END OF LOAD BALANCING =============== 185.208
Info: useSync: 0 useProxySync: 0
LDB: =============== DONE WITH MIGRATION ================ 185.21
LDB: ============= START OF LOAD BALANCING ============== 211.318
LDB: ============== END OF LOAD BALANCING =============== 211.319
Info: useSync: 0 useProxySync: 0
LDB: =============== DONE WITH MIGRATION ================ 211.32
LDB: ============= START OF LOAD BALANCING ============== 212.028
LDB: TIME 212.03 LOAD: AVG 0.183328 MAX 0.353298  PROXIES: TOTAL 1494 MAXPE 28 MAXPATCH 7 None MEM: 1397.84 MB
LDB: TIME 212.03 LOAD: AVG 0.183328 MAX 0.353298  PROXIES: TOTAL 1494 MAXPE 28 MAXPATCH 7 RefineTorusLB MEM: 1397.84 MB
LDB: TIME 212.03 LOAD: AVG 0.183328 MAX 0.353298  PROXIES: TOTAL 1494 MAXPE 28 MAXPATCH 7 RefineTorusLB MEM: 1397.84 MB
LDB: Reverting to original mapping
LDB: ============== END OF LOAD BALANCING =============== 212.031
Info: useSync: 0 useProxySync: 0
LDB: =============== DONE WITH MIGRATION ================ 212.035
LDB: ============= START OF LOAD BALANCING ============== 238.44
LDB: ============== END OF LOAD BALANCING =============== 238.441
Info: useSync: 0 useProxySync: 0
LDB: =============== DONE WITH MIGRATION ================ 238.446
LDB: ============= START OF LOAD BALANCING ============== 239.119
LDB: TIME 239.12 LOAD: AVG 0.184944 MAX 0.340171  PROXIES: TOTAL 1494 MAXPE 28 MAXPATCH 7 None MEM: 1398.05 MB
LDB: TIME 239.12 LOAD: AVG 0.184944 MAX 0.340171  PROXIES: TOTAL 1494 MAXPE 28 MAXPATCH 7 RefineTorusLB MEM: 1398.05 MB
LDB: TIME 239.12 LOAD: AVG 0.184944 MAX 0.340171  PROXIES: TOTAL 1494 MAXPE 28 MAXPATCH 7 RefineTorusLB MEM: 1398.05 MB
LDB: ============== END OF LOAD BALANCING =============== 239.121
Info: useSync: 0 useProxySync: 0
LDB: =============== DONE WITH MIGRATION ================ 239.123
LDB: ============= START OF LOAD BALANCING ============== 265.275
LDB: ============== END OF LOAD BALANCING =============== 265.275
Info: useSync: 0 useProxySync: 0
LDB: =============== DONE WITH MIGRATION ================ 265.276
LDB: ============= START OF LOAD BALANCING ============== 265.966
LDB: TIME 265.967 LOAD: AVG 0.186703 MAX 0.363463  PROXIES: TOTAL 1494 MAXPE 28 MAXPATCH 7 None MEM: 1398.06 MB
LDB: TIME 265.967 LOAD: AVG 0.186703 MAX 0.363463  PROXIES: TOTAL 1494 MAXPE 28 MAXPATCH 7 RefineTorusLB MEM: 1398.06 MB
LDB: TIME 265.967 LOAD: AVG 0.186703 MAX 0.363463  PROXIES: TOTAL 1494 MAXPE 28 MAXPATCH 7 RefineTorusLB MEM: 1398.06 MB
LDB: Reverting to original mapping
LDB: ============== END OF LOAD BALANCING =============== 265.968
Info: useSync: 0 useProxySync: 0
LDB: =============== DONE WITH MIGRATION ================ 265.97
LDB: ============= START OF LOAD BALANCING ============== 292.434
LDB: ============== END OF LOAD BALANCING =============== 292.434
Info: useSync: 0 useProxySync: 0
LDB: =============== DONE WITH MIGRATION ================ 292.439
LDB: ============= START OF LOAD BALANCING ============== 293.108
LDB: TIME 293.109 LOAD: AVG 0.188028 MAX 0.36552  PROXIES: TOTAL 1494 MAXPE 28 MAXPATCH 7 None MEM: 1398.21 MB
LDB: TIME 293.109 LOAD: AVG 0.188028 MAX 0.36552  PROXIES: TOTAL 1494 MAXPE 28 MAXPATCH 7 RefineTorusLB MEM: 1398.21 MB
LDB: TIME 293.109 LOAD: AVG 0.188028 MAX 0.36552  PROXIES: TOTAL 1494 MAXPE 28 MAXPATCH 7 RefineTorusLB MEM: 1398.21 MB
LDB: ============== END OF LOAD BALANCING =============== 293.11
Info: useSync: 0 useProxySync: 0
LDB: =============== DONE WITH MIGRATION ================ 293.112
PRESSURE: 20000 -14.374 -80.4713 -154.8 -80.4708 -57.5921 184.635 -154.8 184.634 182.897
GPRESSURE: 20000 -1.9018 -66.966 -158.558 -70.9815 -60.2495 199.388 -181.349 174.925 195.464
PRESSAVG: 20000 -0.294801 -24.4078 -21.135 -24.4078 2.73337 20.8397 -21.135 20.8397 1.29462
GPRESSAVG: 20000 -0.291758 -24.4024 -21.1248 -24.3891 2.73848 20.8407 -21.1581 20.823 1.28156
TIMING: 20000  CPU: 269.36, 0.0133001/step  Wall: 287.75, 0.0135198/step, 18.7024 hours remaining, 1399.406250 MB of memory in use.
ENERGY:   20000     67308.8693    149691.7187    104814.1428      6967.3463       -9273965.4129    346333.6171         0.0000         0.0000    234190.7349       -8364658.9838       310.3002  -8598849.7187  -8362746.1921       309.6003             36.9769        44.4377   3501697.8241         1.2444         1.2428

WRITING EXTENDED SYSTEM TO RESTART FILE AT STEP 20000
WRITING COORDINATES TO DCD FILE Fiber55_dyn1.dcd AT STEP 20000
WRITING COORDINATES TO RESTART FILE AT STEP 20000
FINISHED WRITING RESTART COORDINATES
The last position output (seq=20000) takes 0.786 seconds, 1399.406 MB of memory in use
WRITING VELOCITIES TO RESTART FILE AT STEP 20000
FINISHED WRITING RESTART VELOCITIES
The last velocity output (seq=20000) takes 0.280 seconds, 1399.406 MB of memory in use
LDB: ============= START OF LOAD BALANCING ============== 347.557
LDB: ============== END OF LOAD BALANCING =============== 347.557
Info: useSync: 0 useProxySync: 0
LDB: =============== DONE WITH MIGRATION ================ 347.562
LDB: ============= START OF LOAD BALANCING ============== 348.32
LDB: TIME 348.321 LOAD: AVG 0.19575 MAX 0.383264  PROXIES: TOTAL 1494 MAXPE 28 MAXPATCH 7 None MEM: 1399.67 MB
LDB: TIME 348.321 LOAD: AVG 0.19575 MAX 0.383264  PROXIES: TOTAL 1494 MAXPE 28 MAXPATCH 7 RefineTorusLB MEM: 1399.67 MB
LDB: TIME 348.321 LOAD: AVG 0.19575 MAX 0.383264  PROXIES: TOTAL 1494 MAXPE 28 MAXPATCH 7 RefineTorusLB MEM: 1399.67 MB
LDB: Reverting to original mapping
LDB: ============== END OF LOAD BALANCING =============== 348.322
Info: useSync: 0 useProxySync: 0
LDB: =============== DONE WITH MIGRATION ================ 348.325
LDB: ============= START OF LOAD BALANCING ============== 375.744
LDB: ============== END OF LOAD BALANCING =============== 375.744
Info: useSync: 0 useProxySync: 0
LDB: =============== DONE WITH MIGRATION ================ 375.745
LDB: ============= START OF LOAD BALANCING ============== 376.475
LDB: TIME 376.477 LOAD: AVG 0.192124 MAX 0.403927  PROXIES: TOTAL 1494 MAXPE 28 MAXPATCH 7 None MEM: 1399.68 MB
LDB: TIME 376.477 LOAD: AVG 0.192124 MAX 0.403927  PROXIES: TOTAL 1494 MAXPE 28 MAXPATCH 7 RefineTorusLB MEM: 1399.68 MB
LDB: TIME 376.477 LOAD: AVG 0.192124 MAX 0.403927  PROXIES: TOTAL 1494 MAXPE 28 MAXPATCH 7 RefineTorusLB MEM: 1399.68 MB
LDB: Reverting to original mapping
LDB: ============== END OF LOAD BALANCING =============== 376.478
Info: useSync: 0 useProxySync: 0
LDB: =============== DONE WITH MIGRATION ================ 376.481
LDB: ============= START OF LOAD BALANCING ============== 404.734
LDB: ============== END OF LOAD BALANCING =============== 404.734
Info: useSync: 0 useProxySync: 0
LDB: =============== DONE WITH MIGRATION ================ 404.739
LDB: ============= START OF LOAD BALANCING ============== 405.438
LDB: TIME 405.439 LOAD: AVG 0.196338 MAX 0.361337  PROXIES: TOTAL 1494 MAXPE 28 MAXPATCH 7 None MEM: 1400.11 MB
LDB: TIME 405.439 LOAD: AVG 0.196338 MAX 0.361337  PROXIES: TOTAL 1494 MAXPE 28 MAXPATCH 7 RefineTorusLB MEM: 1400.11 MB
LDB: TIME 405.439 LOAD: AVG 0.196338 MAX 0.361337  PROXIES: TOTAL 1494 MAXPE 28 MAXPATCH 7 RefineTorusLB MEM: 1400.11 MB
LDB: Reverting to original mapping
LDB: ============== END OF LOAD BALANCING =============== 405.44
Info: useSync: 0 useProxySync: 0
LDB: =============== DONE WITH MIGRATION ================ 405.443
LDB: ============= START OF LOAD BALANCING ============== 431.19
LDB: ============== END OF LOAD BALANCING =============== 431.191
Info: useSync: 0 useProxySync: 0
LDB: =============== DONE WITH MIGRATION ================ 431.195
LDB: ============= START OF LOAD BALANCING ============== 431.934
LDB: TIME 431.935 LOAD: AVG 0.199353 MAX 0.41529  PROXIES: TOTAL 1494 MAXPE 28 MAXPATCH 7 None MEM: 1400.15 MB
LDB: TIME 431.936 LOAD: AVG 0.199353 MAX 0.41529  PROXIES: TOTAL 1494 MAXPE 28 MAXPATCH 7 RefineTorusLB MEM: 1400.15 MB
LDB: TIME 431.936 LOAD: AVG 0.199353 MAX 0.41529  PROXIES: TOTAL 1494 MAXPE 28 MAXPATCH 7 RefineTorusLB MEM: 1400.15 MB
LDB: ============== END OF LOAD BALANCING =============== 431.936
Info: useSync: 0 useProxySync: 0
LDB: =============== DONE WITH MIGRATION ================ 431.94
LDB: ============= START OF LOAD BALANCING ============== 460.205
LDB: ============== END OF LOAD BALANCING =============== 460.207
Info: useSync: 0 useProxySync: 0
LDB: =============== DONE WITH MIGRATION ================ 460.208
LDB: ============= START OF LOAD BALANCING ============== 460.953
LDB: TIME 460.954 LOAD: AVG 0.19644 MAX 0.432842  PROXIES: TOTAL 1494 MAXPE 28 MAXPATCH 7 None MEM: 1400.37 MB
LDB: TIME 460.954 LOAD: AVG 0.19644 MAX 0.432842  PROXIES: TOTAL 1494 MAXPE 28 MAXPATCH 7 RefineTorusLB MEM: 1400.37 MB
LDB: TIME 460.955 LOAD: AVG 0.19644 MAX 0.432842  PROXIES: TOTAL 1494 MAXPE 28 MAXPATCH 7 RefineTorusLB MEM: 1400.37 MB
LDB: Reverting to original mapping
LDB: ============== END OF LOAD BALANCING =============== 460.955
Info: useSync: 0 useProxySync: 0
LDB: =============== DONE WITH MIGRATION ================ 460.957
PRESSURE: 30000 151.617 12.9904 -103.395 12.9898 50.9967 161.627 -103.394 161.626 -9.84301
GPRESSURE: 30000 117.574 -4.17612 -101.656 4.19845 45.3491 159.559 -99.4737 128.835 52.5094
PRESSAVG: 30000 1.56156 -28.4399 -14.4757 -28.4399 -0.507543 36.9047 -14.4757 36.9047 0.821035
GPRESSAVG: 30000 1.56481 -28.4569 -14.4903 -28.4375 -0.50087 36.9013 -14.4642 36.9018 0.82301
TIMING: 30000  CPU: 408.303, 0.0138943/step  Wall: 456.422, 0.0168672/step, 23.2861 hours remaining, 1400.898438 MB of memory in use.
ENERGY:   30000     67287.0438    148955.5968    105075.9133      6843.3850       -9272783.1509    344910.8387         0.0000         0.0000    234245.0503       -8365465.3230       310.3721  -8599710.3733  -8363570.3143       309.4900             64.2570        71.8109   3494461.3520         0.6250         0.6290

WRITING EXTENDED SYSTEM TO RESTART FILE AT STEP 30000
WRITING COORDINATES TO DCD FILE Fiber55_dyn1.dcd AT STEP 30000
WRITING COORDINATES TO RESTART FILE AT STEP 30000
FINISHED WRITING RESTART COORDINATES
The last position output (seq=30000) takes 10.867 seconds, 1400.898 MB of memory in use
WRITING VELOCITIES TO RESTART FILE AT STEP 30000
FINISHED WRITING RESTART VELOCITIES
The last velocity output (seq=30000) takes 1.547 seconds, 1400.898 MB of memory in use
LDB: ============= START OF LOAD BALANCING ============== 518.912
LDB: ============== END OF LOAD BALANCING =============== 518.912
Info: useSync: 0 useProxySync: 0
LDB: =============== DONE WITH MIGRATION ================ 518.917
LDB: ============= START OF LOAD BALANCING ============== 519.602
LDB: TIME 519.604 LOAD: AVG 0.192314 MAX 0.317661  PROXIES: TOTAL 1494 MAXPE 28 MAXPATCH 7 None MEM: 1401.1 MB
LDB: TIME 519.604 LOAD: AVG 0.192314 MAX 0.317661  PROXIES: TOTAL 1494 MAXPE 28 MAXPATCH 7 RefineTorusLB MEM: 1401.1 MB
LDB: TIME 519.604 LOAD: AVG 0.192314 MAX 0.317661  PROXIES: TOTAL 1494 MAXPE 28 MAXPATCH 7 RefineTorusLB MEM: 1401.1 MB
LDB: ============== END OF LOAD BALANCING =============== 519.605
Info: useSync: 0 useProxySync: 0
LDB: =============== DONE WITH MIGRATION ================ 519.608
LDB: ============= START OF LOAD BALANCING ============== 546.645
LDB: ============== END OF LOAD BALANCING =============== 546.645
Info: useSync: 0 useProxySync: 0
LDB: =============== DONE WITH MIGRATION ================ 546.649
LDB: ============= START OF LOAD BALANCING ============== 547.392
LDB: TIME 547.394 LOAD: AVG 0.19063 MAX 0.386693  PROXIES: TOTAL 1494 MAXPE 28 MAXPATCH 7 None MEM: 1401.12 MB
LDB: TIME 547.394 LOAD: AVG 0.19063 MAX 0.386693  PROXIES: TOTAL 1494 MAXPE 28 MAXPATCH 7 RefineTorusLB MEM: 1401.12 MB
LDB: TIME 547.394 LOAD: AVG 0.19063 MAX 0.386693  PROXIES: TOTAL 1494 MAXPE 28 MAXPATCH 7 RefineTorusLB MEM: 1401.12 MB
LDB: ============== END OF LOAD BALANCING =============== 547.395
Info: useSync: 0 useProxySync: 0
LDB: =============== DONE WITH MIGRATION ================ 547.397
LDB: ============= START OF LOAD BALANCING ============== 575.131
LDB: ============== END OF LOAD BALANCING =============== 575.132
Info: useSync: 0 useProxySync: 0
LDB: =============== DONE WITH MIGRATION ================ 575.132
LDB: ============= START OF LOAD BALANCING ============== 575.78
LDB: TIME 575.781 LOAD: AVG 0.185654 MAX 0.401364  PROXIES: TOTAL 1494 MAXPE 28 MAXPATCH 7 None MEM: 1401.14 MB
LDB: TIME 575.781 LOAD: AVG 0.185654 MAX 0.401364  PROXIES: TOTAL 1494 MAXPE 28 MAXPATCH 7 RefineTorusLB MEM: 1401.14 MB
LDB: TIME 575.781 LOAD: AVG 0.185654 MAX 0.401364  PROXIES: TOTAL 1494 MAXPE 28 MAXPATCH 7 RefineTorusLB MEM: 1401.14 MB
LDB: ============== END OF LOAD BALANCING =============== 575.782
Info: useSync: 0 useProxySync: 0
LDB: =============== DONE WITH MIGRATION ================ 575.784
LDB: ============= START OF LOAD BALANCING ============== 599.542
LDB: ============== END OF LOAD BALANCING =============== 599.542
Info: useSync: 0 useProxySync: 0
LDB: =============== DONE WITH MIGRATION ================ 599.543
LDB: ============= START OF LOAD BALANCING ============== 600.016
LDB: TIME 600.017 LOAD: AVG 0.170916 MAX 0.317652  PROXIES: TOTAL 1494 MAXPE 28 MAXPATCH 7 None MEM: 1401.14 MB
LDB: TIME 600.017 LOAD: AVG 0.170916 MAX 0.317652  PROXIES: TOTAL 1494 MAXPE 28 MAXPATCH 7 RefineTorusLB MEM: 1401.14 MB
LDB: TIME 600.017 LOAD: AVG 0.170916 MAX 0.317652  PROXIES: TOTAL 1494 MAXPE 28 MAXPATCH 7 RefineTorusLB MEM: 1401.14 MB
LDB: ============== END OF LOAD BALANCING =============== 600.018
Info: useSync: 0 useProxySync: 0
LDB: =============== DONE WITH MIGRATION ================ 600.02
LDB: ============= START OF LOAD BALANCING ============== 627.655
LDB: ============== END OF LOAD BALANCING =============== 627.656
Info: useSync: 0 useProxySync: 0
LDB: =============== DONE WITH MIGRATION ================ 627.656
LDB: ============= START OF LOAD BALANCING ============== 628.462
LDB: TIME 628.463 LOAD: AVG 0.195421 MAX 0.458002  PROXIES: TOTAL 1494 MAXPE 28 MAXPATCH 7 None MEM: 1401.23 MB
LDB: TIME 628.463 LOAD: AVG 0.195421 MAX 0.458002  PROXIES: TOTAL 1494 MAXPE 28 MAXPATCH 7 RefineTorusLB MEM: 1401.23 MB
LDB: TIME 628.463 LOAD: AVG 0.195421 MAX 0.458002  PROXIES: TOTAL 1494 MAXPE 28 MAXPATCH 7 RefineTorusLB MEM: 1401.23 MB
LDB: Reverting to original mapping
LDB: ============== END OF LOAD BALANCING =============== 628.464
Info: useSync: 0 useProxySync: 0
LDB: =============== DONE WITH MIGRATION ================ 628.467
PRESSURE: 40000 -194.335 -92.5052 -10.6836 -92.5053 215.009 -188.206 -10.6825 -188.207 139.987
GPRESSURE: 40000 -167.97 -149.631 -37.6109 -119.933 189.094 -157.027 9.07915 -179.561 165.399
PRESSAVG: 40000 0.662693 -26.6583 8.33887 -26.6582 2.30474 25.8238 8.33888 25.8238 -0.161581
GPRESSAVG: 40000 0.654508 -26.6654 8.34023 -26.6573 2.29767 25.8367 8.36538 25.8261 -0.176157
TIMING: 40000  CPU: 542.745, 0.0134442/step  Wall: 623.739, 0.0167317/step, 23.0526 hours remaining, 1401.578125 MB of memory in use.
ENERGY:   40000     67148.6693    149479.3323    104842.5379      6873.7758       -9274402.5320    346378.6831         0.0000         0.0000    233176.0791       -8366503.4544       308.9558  -8599679.5335  -8364593.7092       309.7819             53.5536        62.1744   3498148.7108         0.9353         0.9253

WRITING EXTENDED SYSTEM TO RESTART FILE AT STEP 40000
WRITING COORDINATES TO DCD FILE Fiber55_dyn1.dcd AT STEP 40000
WRITING COORDINATES TO RESTART FILE AT STEP 40000
FINISHED WRITING RESTART COORDINATES
The last position output (seq=40000) takes 5.053 seconds, 1401.578 MB of memory in use
WRITING VELOCITIES TO RESTART FILE AT STEP 40000
FINISHED WRITING RESTART VELOCITIES
The last velocity output (seq=40000) takes 6.791 seconds, 1401.578 MB of memory in use
LDB: ============= START OF LOAD BALANCING ============== 704.886
LDB: ============== END OF LOAD BALANCING =============== 704.887
Info: useSync: 0 useProxySync: 0
LDB: =============== DONE WITH MIGRATION ================ 704.892
LDB: ============= START OF LOAD BALANCING ============== 705.646
LDB: TIME 705.647 LOAD: AVG 0.195177 MAX 0.331173  PROXIES: TOTAL 1494 MAXPE 28 MAXPATCH 7 None MEM: 1401.71 MB
LDB: TIME 705.648 LOAD: AVG 0.195177 MAX 0.331173  PROXIES: TOTAL 1494 MAXPE 28 MAXPATCH 7 RefineTorusLB MEM: 1401.71 MB
LDB: TIME 705.648 LOAD: AVG 0.195177 MAX 0.331173  PROXIES: TOTAL 1494 MAXPE 28 MAXPATCH 7 RefineTorusLB MEM: 1401.71 MB
LDB: ============== END OF LOAD BALANCING =============== 705.649
Info: useSync: 0 useProxySync: 0
LDB: =============== DONE WITH MIGRATION ================ 705.652
LDB: ============= START OF LOAD BALANCING ============== 733.351
LDB: ============== END OF LOAD BALANCING =============== 733.351
Info: useSync: 0 useProxySync: 0
LDB: =============== DONE WITH MIGRATION ================ 733.352
LDB: ============= START OF LOAD BALANCING ============== 734.046
LDB: TIME 734.047 LOAD: AVG 0.199546 MAX 0.366667  PROXIES: TOTAL 1494 MAXPE 28 MAXPATCH 7 None MEM: 1401.71 MB
LDB: TIME 734.047 LOAD: AVG 0.199546 MAX 0.366667  PROXIES: TOTAL 1494 MAXPE 28 MAXPATCH 7 RefineTorusLB MEM: 1401.71 MB
LDB: TIME 734.047 LOAD: AVG 0.199546 MAX 0.366667  PROXIES: TOTAL 1494 MAXPE 28 MAXPATCH 7 RefineTorusLB MEM: 1401.71 MB
LDB: ============== END OF LOAD BALANCING =============== 734.048
Info: useSync: 0 useProxySync: 0
LDB: =============== DONE WITH MIGRATION ================ 734.05
LDB: ============= START OF LOAD BALANCING ============== 759.97
LDB: ============== END OF LOAD BALANCING =============== 759.97
Info: useSync: 0 useProxySync: 0
LDB: =============== DONE WITH MIGRATION ================ 759.971
LDB: ============= START OF LOAD BALANCING ============== 760.434
LDB: TIME 760.435 LOAD: AVG 0.174668 MAX 0.311296  PROXIES: TOTAL 1494 MAXPE 28 MAXPATCH 7 None MEM: 1401.71 MB
LDB: TIME 760.435 LOAD: AVG 0.174668 MAX 0.311296  PROXIES: TOTAL 1494 MAXPE 28 MAXPATCH 7 RefineTorusLB MEM: 1401.71 MB
LDB: TIME 760.435 LOAD: AVG 0.174668 MAX 0.311296  PROXIES: TOTAL 1494 MAXPE 28 MAXPATCH 7 RefineTorusLB MEM: 1401.71 MB
LDB: Reverting to original mapping
LDB: ============== END OF LOAD BALANCING =============== 760.435
Info: useSync: 0 useProxySync: 0
LDB: =============== DONE WITH MIGRATION ================ 760.437
LDB: ============= START OF LOAD BALANCING ============== 784.884
LDB: ============== END OF LOAD BALANCING =============== 784.884
Info: useSync: 0 useProxySync: 0
LDB: =============== DONE WITH MIGRATION ================ 784.884
LDB: ============= START OF LOAD BALANCING ============== 785.321
LDB: TIME 785.322 LOAD: AVG 0.17999 MAX 0.267306  PROXIES: TOTAL 1494 MAXPE 28 MAXPATCH 7 None MEM: 1401.79 MB
LDB: TIME 785.322 LOAD: AVG 0.17999 MAX 0.267306  PROXIES: TOTAL 1494 MAXPE 28 MAXPATCH 7 RefineTorusLB MEM: 1401.79 MB
LDB: TIME 785.322 LOAD: AVG 0.17999 MAX 0.267306  PROXIES: TOTAL 1494 MAXPE 28 MAXPATCH 7 RefineTorusLB MEM: 1401.79 MB
LDB: Reverting to original mapping
LDB: ============== END OF LOAD BALANCING =============== 785.323
Info: useSync: 0 useProxySync: 0
LDB: =============== DONE WITH MIGRATION ================ 785.325
LDB: ============= START OF LOAD BALANCING ============== 810.367
LDB: ============== END OF LOAD BALANCING =============== 810.368
Info: useSync: 0 useProxySync: 0
LDB: =============== DONE WITH MIGRATION ================ 810.373
LDB: ============= START OF LOAD BALANCING ============== 811.073
LDB: TIME 811.074 LOAD: AVG 0.19454 MAX 0.329081  PROXIES: TOTAL 1494 MAXPE 28 MAXPATCH 7 None MEM: 1401.82 MB
LDB: TIME 811.074 LOAD: AVG 0.19454 MAX 0.329081  PROXIES: TOTAL 1494 MAXPE 28 MAXPATCH 7 RefineTorusLB MEM: 1401.82 MB
LDB: TIME 811.074 LOAD: AVG 0.19454 MAX 0.329081  PROXIES: TOTAL 1494 MAXPE 28 MAXPATCH 7 RefineTorusLB MEM: 1401.82 MB
LDB: ============== END OF LOAD BALANCING =============== 811.076
Info: useSync: 0 useProxySync: 0
LDB: =============== DONE WITH MIGRATION ================ 811.078
PRESSURE: 50000 0.431621 108.842 -58.8949 108.842 79.6285 -108.525 -58.8963 -108.524 -291.183
GPRESSURE: 50000 8.28513 87.1152 -29.7563 88.5443 68.9869 -108.489 -60.8281 -126.6 -265.905
PRESSAVG: 50000 2.11759 -39.6952 -11.7967 -39.6952 1.74539 16.8768 -11.7967 16.8769 1.39267
GPRESSAVG: 50000 2.13053 -39.6937 -11.7971 -39.6867 1.75082 16.8641 -11.7954 16.8832 1.38093
TIMING: 50000  CPU: 674.629, 0.0131883/step  Wall: 807.136, 0.0183397/step, 25.217 hours remaining, 1401.843750 MB of memory in use.
ENERGY:   50000     67000.3676    149718.2988    105089.9985      6820.6919       -9273840.6422    346014.3375         0.0000         0.0000    233845.6828       -8365351.2652       309.8430  -8599196.9479  -8363437.6101       309.6943            -70.3744       -62.8776   3494461.2870         1.7519         1.7541

WRITING EXTENDED SYSTEM TO RESTART FILE AT STEP 50000
WRITING COORDINATES TO DCD FILE Fiber55_dyn1.dcd AT STEP 50000
WRITING COORDINATES TO RESTART FILE AT STEP 50000
FINISHED WRITING RESTART COORDINATES
The last position output (seq=50000) takes 4.241 seconds, 1401.844 MB of memory in use
WRITING VELOCITIES TO RESTART FILE AT STEP 50000
FINISHED WRITING RESTART VELOCITIES
The last velocity output (seq=50000) takes 0.209 seconds, 1401.965 MB of memory in use
LDB: ============= START OF LOAD BALANCING ============== 888.067
LDB: ============== END OF LOAD BALANCING =============== 888.067
Info: useSync: 0 useProxySync: 0
LDB: =============== DONE WITH MIGRATION ================ 888.068
LDB: ============= START OF LOAD BALANCING ============== 888.557
LDB: TIME 888.558 LOAD: AVG 0.174099 MAX 0.340752  PROXIES: TOTAL 1494 MAXPE 28 MAXPATCH 7 None MEM: 1401.96 MB
LDB: TIME 888.558 LOAD: AVG 0.174099 MAX 0.340752  PROXIES: TOTAL 1494 MAXPE 28 MAXPATCH 7 RefineTorusLB MEM: 1401.96 MB
LDB: TIME 888.558 LOAD: AVG 0.174099 MAX 0.340752  PROXIES: TOTAL 1494 MAXPE 28 MAXPATCH 7 RefineTorusLB MEM: 1401.96 MB
LDB: Reverting to original mapping
LDB: ============== END OF LOAD BALANCING =============== 888.558
Info: useSync: 0 useProxySync: 0
LDB: =============== DONE WITH MIGRATION ================ 888.56
LDB: ============= START OF LOAD BALANCING ============== 918.847
LDB: ============== END OF LOAD BALANCING =============== 918.848
Info: useSync: 0 useProxySync: 0
LDB: =============== DONE WITH MIGRATION ================ 918.848
LDB: ============= START OF LOAD BALANCING ============== 919.595
LDB: TIME 919.596 LOAD: AVG 0.192998 MAX 0.306098  PROXIES: TOTAL 1494 MAXPE 28 MAXPATCH 7 None MEM: 1402.09 MB
LDB: TIME 919.597 LOAD: AVG 0.192998 MAX 0.306098  PROXIES: TOTAL 1494 MAXPE 28 MAXPATCH 7 RefineTorusLB MEM: 1402.09 MB
LDB: TIME 919.597 LOAD: AVG 0.192998 MAX 0.306098  PROXIES: TOTAL 1494 MAXPE 28 MAXPATCH 7 RefineTorusLB MEM: 1402.09 MB
LDB: ============== END OF LOAD BALANCING =============== 919.597
Info: useSync: 0 useProxySync: 0
LDB: =============== DONE WITH MIGRATION ================ 919.6
LDB: ============= START OF LOAD BALANCING ============== 943.957
LDB: ============== END OF LOAD BALANCING =============== 943.957
Info: useSync: 0 useProxySync: 0
LDB: =============== DONE WITH MIGRATION ================ 943.961
LDB: ============= START OF LOAD BALANCING ============== 944.442
LDB: TIME 944.443 LOAD: AVG 0.174496 MAX 0.323806  PROXIES: TOTAL 1494 MAXPE 28 MAXPATCH 7 None MEM: 1402.1 MB
LDB: TIME 944.443 LOAD: AVG 0.174496 MAX 0.323806  PROXIES: TOTAL 1494 MAXPE 28 MAXPATCH 7 RefineTorusLB MEM: 1402.1 MB
LDB: TIME 944.443 LOAD: AVG 0.174496 MAX 0.323806  PROXIES: TOTAL 1494 MAXPE 28 MAXPATCH 7 RefineTorusLB MEM: 1402.1 MB
LDB: Reverting to original mapping
LDB: ============== END OF LOAD BALANCING =============== 944.444
Info: useSync: 0 useProxySync: 0
LDB: =============== DONE WITH MIGRATION ================ 944.446
LDB: ============= START OF LOAD BALANCING ============== 963.589
LDB: ============== END OF LOAD BALANCING =============== 963.589
Info: useSync: 0 useProxySync: 0
LDB: =============== DONE WITH MIGRATION ================ 963.589
LDB: ============= START OF LOAD BALANCING ============== 964.102
LDB: TIME 964.103 LOAD: AVG 0.177023 MAX 0.365534  PROXIES: TOTAL 1494 MAXPE 28 MAXPATCH 7 None MEM: 1402.1 MB
LDB: TIME 964.103 LOAD: AVG 0.177023 MAX 0.365534  PROXIES: TOTAL 1494 MAXPE 28 MAXPATCH 7 RefineTorusLB MEM: 1402.1 MB
LDB: TIME 964.103 LOAD: AVG 0.177023 MAX 0.365534  PROXIES: TOTAL 1494 MAXPE 28 MAXPATCH 7 RefineTorusLB MEM: 1402.1 MB
LDB: ============== END OF LOAD BALANCING =============== 964.103
Info: useSync: 0 useProxySync: 0
LDB: =============== DONE WITH MIGRATION ================ 964.106
LDB: ============= START OF LOAD BALANCING ============== 995.375
LDB: ============== END OF LOAD BALANCING =============== 995.376
Info: useSync: 0 useProxySync: 0
LDB: =============== DONE WITH MIGRATION ================ 995.376
LDB: ============= START OF LOAD BALANCING ============== 996.037
LDB: TIME 996.039 LOAD: AVG 0.19206 MAX 0.366312  PROXIES: TOTAL 1494 MAXPE 28 MAXPATCH 7 None MEM: 1402.1 MB
LDB: TIME 996.039 LOAD: AVG 0.19206 MAX 0.366312  PROXIES: TOTAL 1494 MAXPE 28 MAXPATCH 7 RefineTorusLB MEM: 1402.1 MB
LDB: TIME 996.039 LOAD: AVG 0.19206 MAX 0.366312  PROXIES: TOTAL 1494 MAXPE 28 MAXPATCH 7 RefineTorusLB MEM: 1402.1 MB
LDB: ============== END OF LOAD BALANCING =============== 996.04
Info: useSync: 0 useProxySync: 0
LDB: =============== DONE WITH MIGRATION ================ 996.044
PRESSURE: 60000 38.2021 116.727 35.119 116.727 14.9481 74.4851 35.1184 74.4851 -43.2934
GPRESSURE: 60000 42.4502 133.295 88.2561 57.4382 37.3697 23.066 51.7911 27.714 -46.796
PRESSAVG: 60000 -0.385653 -32.3553 -13.241 -32.3553 0.0324132 23.6145 -13.241 23.6145 0.58894
GPRESSAVG: 60000 -0.382906 -32.3183 -13.2432 -32.3773 0.0322106 23.6062 -13.2401 23.5861 0.5951
TIMING: 60000  CPU: 811.617, 0.0136988/step  Wall: 996.127, 0.018899/step, 25.9337 hours remaining, 1402.183594 MB of memory in use.
ENERGY:   60000     66983.7473    149388.4530    104754.2220      6764.8376       -9274062.7615    345980.6526         0.0000         0.0000    233243.3522       -8366947.4967       309.0449  -8600190.8490  -8365055.8662       309.4430              3.2856        11.0079   3493351.3183         0.0786         0.0815

WRITING EXTENDED SYSTEM TO RESTART FILE AT STEP 60000
WRITING COORDINATES TO DCD FILE Fiber55_dyn1.dcd AT STEP 60000
WRITING COORDINATES TO RESTART FILE AT STEP 60000
FINISHED WRITING RESTART COORDINATES
The last position output (seq=60000) takes 5.367 seconds, 1402.188 MB of memory in use
WRITING VELOCITIES TO RESTART FILE AT STEP 60000
FINISHED WRITING RESTART VELOCITIES
LDB: ============= START OF LOAD BALANCING ============== 1067.14
LDB: ============== END OF LOAD BALANCING =============== 1067.14
Info: useSync: 0 useProxySync: 0
LDB: =============== DONE WITH MIGRATION ================ 1067.15
LDB: ============= START OF LOAD BALANCING ============== 1067.84
LDB: TIME 1067.84 LOAD: AVG 0.191906 MAX 0.312529  PROXIES: TOTAL 1494 MAXPE 28 MAXPATCH 7 None MEM: 1402.23 MB
LDB: TIME 1067.84 LOAD: AVG 0.191906 MAX 0.312529  PROXIES: TOTAL 1494 MAXPE 28 MAXPATCH 7 RefineTorusLB MEM: 1402.23 MB
LDB: TIME 1067.84 LOAD: AVG 0.191906 MAX 0.312529  PROXIES: TOTAL 1494 MAXPE 28 MAXPATCH 7 RefineTorusLB MEM: 1402.23 MB
LDB: ============== END OF LOAD BALANCING =============== 1067.84
Info: useSync: 0 useProxySync: 0
LDB: =============== DONE WITH MIGRATION ================ 1067.85
LDB: ============= START OF LOAD BALANCING ============== 1094.53
LDB: ============== END OF LOAD BALANCING =============== 1094.53
Info: useSync: 0 useProxySync: 0
LDB: =============== DONE WITH MIGRATION ================ 1094.53
LDB: ============= START OF LOAD BALANCING ============== 1095.19
LDB: TIME 1095.2 LOAD: AVG 0.197503 MAX 0.317084  PROXIES: TOTAL 1494 MAXPE 28 MAXPATCH 7 None MEM: 1402.24 MB
LDB: TIME 1095.2 LOAD: AVG 0.197503 MAX 0.317084  PROXIES: TOTAL 1494 MAXPE 28 MAXPATCH 7 RefineTorusLB MEM: 1402.24 MB
LDB: TIME 1095.2 LOAD: AVG 0.197503 MAX 0.317084  PROXIES: TOTAL 1494 MAXPE 28 MAXPATCH 7 RefineTorusLB MEM: 1402.24 MB
LDB: Reverting to original mapping
LDB: ============== END OF LOAD BALANCING =============== 1095.2
Info: useSync: 0 useProxySync: 0
LDB: =============== DONE WITH MIGRATION ================ 1095.2
LDB: ============= START OF LOAD BALANCING ============== 1120.11
LDB: ============== END OF LOAD BALANCING =============== 1120.11
Info: useSync: 0 useProxySync: 0
LDB: =============== DONE WITH MIGRATION ================ 1120.12
LDB: ============= START OF LOAD BALANCING ============== 1120.86
LDB: TIME 1120.87 LOAD: AVG 0.200776 MAX 0.327718  PROXIES: TOTAL 1494 MAXPE 28 MAXPATCH 7 None MEM: 1402.27 MB
LDB: TIME 1120.87 LOAD: AVG 0.200776 MAX 0.327718  PROXIES: TOTAL 1494 MAXPE 28 MAXPATCH 7 RefineTorusLB MEM: 1402.27 MB
LDB: TIME 1120.87 LOAD: AVG 0.200776 MAX 0.327718  PROXIES: TOTAL 1494 MAXPE 28 MAXPATCH 7 RefineTorusLB MEM: 1402.27 MB
LDB: Reverting to original mapping
LDB: ============== END OF LOAD BALANCING =============== 1120.87
Info: useSync: 0 useProxySync: 0
LDB: =============== DONE WITH MIGRATION ================ 1120.87
LDB: ============= START OF LOAD BALANCING ============== 1149.94
LDB: ============== END OF LOAD BALANCING =============== 1149.94
Info: useSync: 0 useProxySync: 0
LDB: =============== DONE WITH MIGRATION ================ 1149.95
LDB: ============= START OF LOAD BALANCING ============== 1150.66
LDB: TIME 1150.67 LOAD: AVG 0.197776 MAX 0.32467  PROXIES: TOTAL 1494 MAXPE 28 MAXPATCH 7 None MEM: 1402.29 MB
LDB: TIME 1150.67 LOAD: AVG 0.197776 MAX 0.32467  PROXIES: TOTAL 1494 MAXPE 28 MAXPATCH 7 RefineTorusLB MEM: 1402.29 MB
LDB: TIME 1150.67 LOAD: AVG 0.197776 MAX 0.32467  PROXIES: TOTAL 1494 MAXPE 28 MAXPATCH 7 RefineTorusLB MEM: 1402.29 MB
LDB: ============== END OF LOAD BALANCING =============== 1150.67
Info: useSync: 0 useProxySync: 0
LDB: =============== DONE WITH MIGRATION ================ 1150.67
LDB: ============= START OF LOAD BALANCING ============== 1179.02
LDB: ============== END OF LOAD BALANCING =============== 1179.02
Info: useSync: 0 useProxySync: 0
LDB: =============== DONE WITH MIGRATION ================ 1179.02
LDB: ============= START OF LOAD BALANCING ============== 1179.75
LDB: TIME 1179.75 LOAD: AVG 0.199334 MAX 0.351574  PROXIES: TOTAL 1494 MAXPE 28 MAXPATCH 7 None MEM: 1402.32 MB
LDB: TIME 1179.75 LOAD: AVG 0.199334 MAX 0.351574  PROXIES: TOTAL 1494 MAXPE 28 MAXPATCH 7 RefineTorusLB MEM: 1402.32 MB
LDB: TIME 1179.75 LOAD: AVG 0.199334 MAX 0.351574  PROXIES: TOTAL 1494 MAXPE 28 MAXPATCH 7 RefineTorusLB MEM: 1402.32 MB
LDB: ============== END OF LOAD BALANCING =============== 1179.76
Info: useSync: 0 useProxySync: 0
LDB: =============== DONE WITH MIGRATION ================ 1179.76
PRESSURE: 70000 -106.6 32.6036 23.608 32.6045 11.9603 137.992 23.6081 137.992 -26.198
GPRESSURE: 70000 -93.717 8.86065 -11.387 5.39783 30.5711 129.023 -11.3831 140.867 -32.4082
PRESSAVG: 70000 -1.85635 -26.2042 11.523 -26.2042 1.57211 45.1936 11.523 45.1936 0.862922
GPRESSAVG: 70000 -1.85691 -26.2148 11.5376 -26.1857 1.59054 45.1858 11.5228 45.2172 0.863411
TIMING: 70000  CPU: 949.883, 0.0138266/step  Wall: 1175.93, 0.0179799/step, 24.6225 hours remaining, 1402.339844 MB of memory in use.
ENERGY:   70000     67283.1594    148857.5260    104853.3613      6842.2149       -9273390.2799    345660.9028         0.0000         0.0000    233089.0380       -8366804.0775       308.8404  -8599893.1155  -8364905.9879       309.2625            -40.2793       -31.8514   3491433.2093         0.1929         0.1990

WRITING EXTENDED SYSTEM TO RESTART FILE AT STEP 70000
WRITING COORDINATES TO DCD FILE Fiber55_dyn1.dcd AT STEP 70000
WRITING COORDINATES TO RESTART FILE AT STEP 70000
FINISHED WRITING RESTART COORDINATES
The last position output (seq=70000) takes 1.492 seconds, 1402.340 MB of memory in use
WRITING VELOCITIES TO RESTART FILE AT STEP 70000
FINISHED WRITING RESTART VELOCITIES
LDB: ============= START OF LOAD BALANCING ============== 1248.85
LDB: ============== END OF LOAD BALANCING =============== 1248.85
Info: useSync: 0 useProxySync: 0
LDB: =============== DONE WITH MIGRATION ================ 1248.86
LDB: ============= START OF LOAD BALANCING ============== 1249.55
LDB: TIME 1249.55 LOAD: AVG 0.193875 MAX 0.326819  PROXIES: TOTAL 1494 MAXPE 28 MAXPATCH 7 None MEM: 1402.34 MB
LDB: TIME 1249.55 LOAD: AVG 0.193875 MAX 0.326819  PROXIES: TOTAL 1494 MAXPE 28 MAXPATCH 7 RefineTorusLB MEM: 1402.34 MB
LDB: TIME 1249.55 LOAD: AVG 0.193875 MAX 0.326819  PROXIES: TOTAL 1494 MAXPE 28 MAXPATCH 7 RefineTorusLB MEM: 1402.34 MB
LDB: Reverting to original mapping
LDB: ============== END OF LOAD BALANCING =============== 1249.55
Info: useSync: 0 useProxySync: 0
LDB: =============== DONE WITH MIGRATION ================ 1249.56
LDB: ============= START OF LOAD BALANCING ============== 1278.26
LDB: ============== END OF LOAD BALANCING =============== 1278.27
Info: useSync: 0 useProxySync: 0
LDB: =============== DONE WITH MIGRATION ================ 1278.27
LDB: ============= START OF LOAD BALANCING ============== 1278.99
LDB: TIME 1278.99 LOAD: AVG 0.192048 MAX 0.413163  PROXIES: TOTAL 1494 MAXPE 28 MAXPATCH 7 None MEM: 1402.34 MB
LDB: TIME 1278.99 LOAD: AVG 0.192048 MAX 0.413163  PROXIES: TOTAL 1494 MAXPE 28 MAXPATCH 7 RefineTorusLB MEM: 1402.34 MB
LDB: TIME 1278.99 LOAD: AVG 0.192048 MAX 0.413163  PROXIES: TOTAL 1494 MAXPE 28 MAXPATCH 7 RefineTorusLB MEM: 1402.34 MB
LDB: Reverting to original mapping
LDB: ============== END OF LOAD BALANCING =============== 1278.99
Info: useSync: 0 useProxySync: 0
LDB: =============== DONE WITH MIGRATION ================ 1278.99
LDB: ============= START OF LOAD BALANCING ============== 1307.65
LDB: ============== END OF LOAD BALANCING =============== 1307.65
Info: useSync: 0 useProxySync: 0
LDB: =============== DONE WITH MIGRATION ================ 1307.66
LDB: ============= START OF LOAD BALANCING ============== 1308.36
LDB: TIME 1308.37 LOAD: AVG 0.199463 MAX 0.393999  PROXIES: TOTAL 1494 MAXPE 28 MAXPATCH 7 None MEM: 1402.39 MB
LDB: TIME 1308.37 LOAD: AVG 0.199463 MAX 0.393999  PROXIES: TOTAL 1494 MAXPE 28 MAXPATCH 7 RefineTorusLB MEM: 1402.39 MB
LDB: TIME 1308.37 LOAD: AVG 0.199463 MAX 0.393999  PROXIES: TOTAL 1494 MAXPE 28 MAXPATCH 7 RefineTorusLB MEM: 1402.39 MB
LDB: Reverting to original mapping
LDB: ============== END OF LOAD BALANCING =============== 1308.37
Info: useSync: 0 useProxySync: 0
LDB: =============== DONE WITH MIGRATION ================ 1308.37
LDB: ============= START OF LOAD BALANCING ============== 1332.19
LDB: ============== END OF LOAD BALANCING =============== 1332.19
Info: useSync: 0 useProxySync: 0
LDB: =============== DONE WITH MIGRATION ================ 1332.19
LDB: ============= START OF LOAD BALANCING ============== 1332.93
LDB: TIME 1332.94 LOAD: AVG 0.20108 MAX 0.381424  PROXIES: TOTAL 1494 MAXPE 28 MAXPATCH 7 None MEM: 1402.39 MB
LDB: TIME 1332.94 LOAD: AVG 0.20108 MAX 0.381424  PROXIES: TOTAL 1494 MAXPE 28 MAXPATCH 7 RefineTorusLB MEM: 1402.39 MB
LDB: TIME 1332.94 LOAD: AVG 0.20108 MAX 0.381424  PROXIES: TOTAL 1494 MAXPE 28 MAXPATCH 7 RefineTorusLB MEM: 1402.39 MB
LDB: ============== END OF LOAD BALANCING =============== 1332.94
Info: useSync: 0 useProxySync: 0
LDB: =============== DONE WITH MIGRATION ================ 1332.95
LDB: ============= START OF LOAD BALANCING ============== 1363.24
LDB: ============== END OF LOAD BALANCING =============== 1363.24
Info: useSync: 0 useProxySync: 0
LDB: =============== DONE WITH MIGRATION ================ 1363.24
LDB: ============= START OF LOAD BALANCING ============== 1363.98
LDB: TIME 1363.98 LOAD: AVG 0.201078 MAX 0.346021  PROXIES: TOTAL 1494 MAXPE 28 MAXPATCH 7 None MEM: 1402.39 MB
LDB: TIME 1363.98 LOAD: AVG 0.201078 MAX 0.346021  PROXIES: TOTAL 1494 MAXPE 28 MAXPATCH 7 RefineTorusLB MEM: 1402.39 MB
LDB: TIME 1363.98 LOAD: AVG 0.201078 MAX 0.346021  PROXIES: TOTAL 1494 MAXPE 28 MAXPATCH 7 RefineTorusLB MEM: 1402.39 MB
LDB: Reverting to original mapping
LDB: ============== END OF LOAD BALANCING =============== 1363.98
Info: useSync: 0 useProxySync: 0
LDB: =============== DONE WITH MIGRATION ================ 1363.98
PRESSURE: 80000 9.64948 159.47 -135.339 159.47 62.3902 56.2623 -135.338 56.2622 92.4571
GPRESSURE: 80000 33.2151 168.003 -123.11 177.649 92.8014 51.0221 -128.451 13.0923 63.1102
PRESSAVG: 80000 1.51495 -18.7012 -7.74005 -18.7012 -0.526286 51.4258 -7.74005 51.4258 -0.229813
GPRESSAVG: 80000 1.50448 -18.6715 -7.73243 -18.6959 -0.537638 51.4367 -7.73813 51.4252 -0.240367
TIMING: 80000  CPU: 1090.59, 0.0140704/step  Wall: 1359.98, 0.0184054/step, 25.1541 hours remaining, 1402.433594 MB of memory in use.
ENERGY:   80000     66900.7687    149634.8386    104955.8445      6883.3912       -9274285.5644    345384.4153         0.0000         0.0000    233507.5014       -8367018.8048       309.3949  -8600526.3062  -8365127.1365       309.6488             54.8322        63.0422   3490238.5129         0.2529         0.2422

WRITING EXTENDED SYSTEM TO RESTART FILE AT STEP 80000
WRITING COORDINATES TO DCD FILE Fiber55_dyn1.dcd AT STEP 80000
WRITING COORDINATES TO RESTART FILE AT STEP 80000
FINISHED WRITING RESTART COORDINATES
The last position output (seq=80000) takes 5.645 seconds, 1402.434 MB of memory in use
WRITING VELOCITIES TO RESTART FILE AT STEP 80000
FINISHED WRITING RESTART VELOCITIES
LDB: ============= START OF LOAD BALANCING ============== 1421.37
LDB: ============== END OF LOAD BALANCING =============== 1421.37
Info: useSync: 0 useProxySync: 0
LDB: =============== DONE WITH MIGRATION ================ 1421.37
LDB: ============= START OF LOAD BALANCING ============== 1422.21
LDB: TIME 1422.21 LOAD: AVG 0.205339 MAX 0.409189  PROXIES: TOTAL 1494 MAXPE 28 MAXPATCH 7 None MEM: 1402.55 MB
LDB: TIME 1422.21 LOAD: AVG 0.205339 MAX 0.409189  PROXIES: TOTAL 1494 MAXPE 28 MAXPATCH 7 RefineTorusLB MEM: 1402.55 MB
LDB: TIME 1422.21 LOAD: AVG 0.205339 MAX 0.409189  PROXIES: TOTAL 1494 MAXPE 28 MAXPATCH 7 RefineTorusLB MEM: 1402.55 MB
LDB: ============== END OF LOAD BALANCING =============== 1422.21
Info: useSync: 0 useProxySync: 0
LDB: =============== DONE WITH MIGRATION ================ 1422.21
LDB: ============= START OF LOAD BALANCING ============== 1451.62
LDB: ============== END OF LOAD BALANCING =============== 1451.62
Info: useSync: 0 useProxySync: 0
LDB: =============== DONE WITH MIGRATION ================ 1451.62
LDB: ============= START OF LOAD BALANCING ============== 1452.28
LDB: TIME 1452.29 LOAD: AVG 0.194926 MAX 0.308393  PROXIES: TOTAL 1494 MAXPE 28 MAXPATCH 7 None MEM: 1402.55 MB
LDB: TIME 1452.29 LOAD: AVG 0.194926 MAX 0.308393  PROXIES: TOTAL 1494 MAXPE 28 MAXPATCH 7 RefineTorusLB MEM: 1402.55 MB
LDB: TIME 1452.29 LOAD: AVG 0.194926 MAX 0.308393  PROXIES: TOTAL 1494 MAXPE 28 MAXPATCH 7 RefineTorusLB MEM: 1402.55 MB
LDB: ============== END OF LOAD BALANCING =============== 1452.29
Info: useSync: 0 useProxySync: 0
LDB: =============== DONE WITH MIGRATION ================ 1452.29
LDB: ============= START OF LOAD BALANCING ============== 1481.5
LDB: ============== END OF LOAD BALANCING =============== 1481.5
Info: useSync: 0 useProxySync: 0
LDB: =============== DONE WITH MIGRATION ================ 1481.51
LDB: ============= START OF LOAD BALANCING ============== 1482.27
LDB: TIME 1482.28 LOAD: AVG 0.20673 MAX 0.354916  PROXIES: TOTAL 1494 MAXPE 28 MAXPATCH 7 None MEM: 1402.55 MB
LDB: TIME 1482.28 LOAD: AVG 0.20673 MAX 0.354916  PROXIES: TOTAL 1494 MAXPE 28 MAXPATCH 7 RefineTorusLB MEM: 1402.55 MB
LDB: TIME 1482.28 LOAD: AVG 0.20673 MAX 0.354916  PROXIES: TOTAL 1494 MAXPE 28 MAXPATCH 7 RefineTorusLB MEM: 1402.55 MB
LDB: Reverting to original mapping
LDB: ============== END OF LOAD BALANCING =============== 1482.28
Info: useSync: 0 useProxySync: 0
LDB: =============== DONE WITH MIGRATION ================ 1482.28
LDB: ============= START OF LOAD BALANCING ============== 1506.15
LDB: ============== END OF LOAD BALANCING =============== 1506.15
Info: useSync: 0 useProxySync: 0
LDB: =============== DONE WITH MIGRATION ================ 1506.15
LDB: ============= START OF LOAD BALANCING ============== 1506.65
LDB: TIME 1506.66 LOAD: AVG 0.170175 MAX 0.279096  PROXIES: TOTAL 1494 MAXPE 28 MAXPATCH 7 None MEM: 1402.6 MB
LDB: TIME 1506.66 LOAD: AVG 0.170175 MAX 0.279096  PROXIES: TOTAL 1494 MAXPE 28 MAXPATCH 7 RefineTorusLB MEM: 1402.6 MB
LDB: TIME 1506.66 LOAD: AVG 0.170175 MAX 0.279096  PROXIES: TOTAL 1494 MAXPE 28 MAXPATCH 7 RefineTorusLB MEM: 1402.6 MB
LDB: ============== END OF LOAD BALANCING =============== 1506.66
Info: useSync: 0 useProxySync: 0
LDB: =============== DONE WITH MIGRATION ================ 1506.66
LDB: ============= START OF LOAD BALANCING ============== 1536.06
LDB: ============== END OF LOAD BALANCING =============== 1536.06
Info: useSync: 0 useProxySync: 0
LDB: =============== DONE WITH MIGRATION ================ 1536.06
LDB: ============= START OF LOAD BALANCING ============== 1536.83
LDB: TIME 1536.84 LOAD: AVG 0.203177 MAX 0.381624  PROXIES: TOTAL 1494 MAXPE 28 MAXPATCH 7 None MEM: 1402.6 MB
LDB: TIME 1536.84 LOAD: AVG 0.203177 MAX 0.381624  PROXIES: TOTAL 1494 MAXPE 28 MAXPATCH 7 RefineTorusLB MEM: 1402.6 MB
LDB: TIME 1536.84 LOAD: AVG 0.203177 MAX 0.381624  PROXIES: TOTAL 1494 MAXPE 28 MAXPATCH 7 RefineTorusLB MEM: 1402.6 MB
LDB: Reverting to original mapping
LDB: ============== END OF LOAD BALANCING =============== 1536.84
Info: useSync: 0 useProxySync: 0
LDB: =============== DONE WITH MIGRATION ================ 1536.85
PRESSURE: 90000 -192.596 -50.5683 -151.653 -50.5684 42.9877 114.224 -151.653 114.225 -266.143
GPRESSURE: 90000 -167.205 -68.4939 -137.305 -17.9898 70.5432 85.1743 -151.455 126.418 -302.789
PRESSAVG: 90000 2.7531 -16.239 -12.8524 -16.239 0.531062 54.3544 -12.8524 54.3544 -0.303936
GPRESSAVG: 90000 2.73253 -16.2358 -12.8672 -16.2324 0.514865 54.3631 -12.843 54.3658 -0.290999
TIMING: 90000  CPU: 1233.07, 0.014248/step  Wall: 1534.4, 0.0174425/step, 23.7896 hours remaining, 1403.171875 MB of memory in use.
ENERGY:   90000     66656.5892    149693.6449    104977.5995      6800.0317       -9273848.3087    344755.7438         0.0000         0.0000    233660.8759       -8367303.8238       309.5981  -8600964.6997  -8365407.7597       309.4199           -138.5840      -133.1503   3490308.9478         0.9934         0.9855

WRITING EXTENDED SYSTEM TO RESTART FILE AT STEP 90000
WRITING COORDINATES TO DCD FILE Fiber55_dyn1.dcd AT STEP 90000
WRITING COORDINATES TO RESTART FILE AT STEP 90000
FINISHED WRITING RESTART COORDINATES
The last position output (seq=90000) takes 4.707 seconds, 1403.457 MB of memory in use
WRITING VELOCITIES TO RESTART FILE AT STEP 90000
FINISHED WRITING RESTART VELOCITIES
LDB: ============= START OF LOAD BALANCING ============== 1618.8
LDB: ============== END OF LOAD BALANCING =============== 1618.8
Info: useSync: 0 useProxySync: 0
LDB: =============== DONE WITH MIGRATION ================ 1618.8
LDB: ============= START OF LOAD BALANCING ============== 1619.52
LDB: TIME 1619.53 LOAD: AVG 0.196516 MAX 0.389899  PROXIES: TOTAL 1494 MAXPE 28 MAXPATCH 7 None MEM: 1403.51 MB
LDB: TIME 1619.53 LOAD: AVG 0.196516 MAX 0.389899  PROXIES: TOTAL 1494 MAXPE 28 MAXPATCH 7 RefineTorusLB MEM: 1403.51 MB
LDB: TIME 1619.53 LOAD: AVG 0.196516 MAX 0.389899  PROXIES: TOTAL 1494 MAXPE 28 MAXPATCH 7 RefineTorusLB MEM: 1403.51 MB
LDB: Reverting to original mapping
LDB: ============== END OF LOAD BALANCING =============== 1619.53
Info: useSync: 0 useProxySync: 0
LDB: =============== DONE WITH MIGRATION ================ 1619.53
LDB: ============= START OF LOAD BALANCING ============== 1647.89
LDB: ============== END OF LOAD BALANCING =============== 1647.89
Info: useSync: 0 useProxySync: 0
LDB: =============== DONE WITH MIGRATION ================ 1647.9
LDB: ============= START OF LOAD BALANCING ============== 1648.6
LDB: TIME 1648.6 LOAD: AVG 0.193581 MAX 0.384275  PROXIES: TOTAL 1494 MAXPE 28 MAXPATCH 7 None MEM: 1403.52 MB
LDB: TIME 1648.6 LOAD: AVG 0.193581 MAX 0.384275  PROXIES: TOTAL 1494 MAXPE 28 MAXPATCH 7 RefineTorusLB MEM: 1403.52 MB
LDB: TIME 1648.6 LOAD: AVG 0.193581 MAX 0.384275  PROXIES: TOTAL 1494 MAXPE 28 MAXPATCH 7 RefineTorusLB MEM: 1403.52 MB
LDB: Reverting to original mapping
LDB: ============== END OF LOAD BALANCING =============== 1648.61
Info: useSync: 0 useProxySync: 0
LDB: =============== DONE WITH MIGRATION ================ 1648.61
LDB: ============= START OF LOAD BALANCING ============== 1673.72
LDB: ============== END OF LOAD BALANCING =============== 1673.72
Info: useSync: 0 useProxySync: 0
LDB: =============== DONE WITH MIGRATION ================ 1673.73
LDB: ============= START OF LOAD BALANCING ============== 1674.18
LDB: TIME 1674.18 LOAD: AVG 0.168647 MAX 0.302976  PROXIES: TOTAL 1494 MAXPE 28 MAXPATCH 7 None MEM: 1404.77 MB
LDB: TIME 1674.18 LOAD: AVG 0.168647 MAX 0.302976  PROXIES: TOTAL 1494 MAXPE 28 MAXPATCH 7 RefineTorusLB MEM: 1404.77 MB
LDB: TIME 1674.18 LOAD: AVG 0.168647 MAX 0.302976  PROXIES: TOTAL 1494 MAXPE 28 MAXPATCH 7 RefineTorusLB MEM: 1404.77 MB
LDB: ============== END OF LOAD BALANCING =============== 1674.18
Info: useSync: 0 useProxySync: 0
LDB: =============== DONE WITH MIGRATION ================ 1674.18
LDB: ============= START OF LOAD BALANCING ============== 1694.97
LDB: ============== END OF LOAD BALANCING =============== 1694.97
Info: useSync: 0 useProxySync: 0
LDB: =============== DONE WITH MIGRATION ================ 1694.97
LDB: ============= START OF LOAD BALANCING ============== 1695.87
LDB: TIME 1695.87 LOAD: AVG 0.218176 MAX 0.588696  PROXIES: TOTAL 1494 MAXPE 28 MAXPATCH 7 None MEM: 1409.29 MB
LDB: TIME 1695.87 LOAD: AVG 0.218176 MAX 0.588696  PROXIES: TOTAL 1494 MAXPE 28 MAXPATCH 7 RefineTorusLB MEM: 1409.29 MB
LDB: TIME 1695.87 LOAD: AVG 0.218176 MAX 0.588696  PROXIES: TOTAL 1494 MAXPE 28 MAXPATCH 7 RefineTorusLB MEM: 1409.29 MB
LDB: Reverting to original mapping
LDB: ============== END OF LOAD BALANCING =============== 1695.87
Info: useSync: 0 useProxySync: 0
LDB: =============== DONE WITH MIGRATION ================ 1695.88
LDB: ============= START OF LOAD BALANCING ============== 1724.78
LDB: ============== END OF LOAD BALANCING =============== 1724.78
Info: useSync: 0 useProxySync: 0
LDB: =============== DONE WITH MIGRATION ================ 1724.78
LDB: ============= START OF LOAD BALANCING ============== 1725.51
LDB: TIME 1725.51 LOAD: AVG 0.195743 MAX 0.394102  PROXIES: TOTAL 1494 MAXPE 28 MAXPATCH 7 None MEM: 1413.72 MB
LDB: TIME 1725.51 LOAD: AVG 0.195743 MAX 0.394102  PROXIES: TOTAL 1494 MAXPE 28 MAXPATCH 7 RefineTorusLB MEM: 1413.72 MB
LDB: TIME 1725.51 LOAD: AVG 0.195743 MAX 0.394102  PROXIES: TOTAL 1494 MAXPE 28 MAXPATCH 7 RefineTorusLB MEM: 1413.72 MB
LDB: ============== END OF LOAD BALANCING =============== 1725.51
Info: useSync: 0 useProxySync: 0
LDB: =============== DONE WITH MIGRATION ================ 1725.52
PRESSURE: 100000 -14.4047 7.35723 -9.31553 7.35706 101.565 4.91068 -9.31551 4.91015 98.922
GPRESSURE: 100000 -10.5023 -19.0055 -18.3715 6.95102 119.291 -7.47232 14.7738 -1.36897 103.056
PRESSAVG: 100000 0.0614428 -39.0101 -23.053 -39.0101 0.811787 43.2683 -23.053 43.2683 4.17852
GPRESSAVG: 100000 0.0836471 -39.0259 -23.0326 -39.0144 0.825609 43.2806 -23.0907 43.2527 4.16022
TIMING: 100000  CPU: 1365.51, 0.0132443/step  Wall: 1721.47, 0.0187069/step, 25.4621 hours remaining, 1417.433594 MB of memory in use.
ETITLE:      TS           BOND          ANGLE          DIHED          IMPRP               ELECT            VDW       BOUNDARY           MISC        KINETIC               TOTAL           TEMP      POTENTIAL         TOTAL3        TEMPAVG            PRESSURE      GPRESSURE         VOLUME       PRESSAVG      GPRESSAVG

ENERGY:  100000     67194.4421    149189.4507    105160.1328      6822.5837       -9274376.4902    345115.8068         0.0000         0.0000    233386.8377       -8367507.2364       309.2350  -8600894.0742  -8365636.4793       309.5901             62.0275        70.6149   3489111.9260         1.6839         1.6898

WRITING EXTENDED SYSTEM TO RESTART FILE AT STEP 100000
WRITING COORDINATES TO DCD FILE Fiber55_dyn1.dcd AT STEP 100000
WRITING COORDINATES TO RESTART FILE AT STEP 100000
FINISHED WRITING RESTART COORDINATES
The last position output (seq=100000) takes 26.925 seconds, 1418.688 MB of memory in use
WRITING VELOCITIES TO RESTART FILE AT STEP 100000
FINISHED WRITING RESTART VELOCITIES
LDB: ============= START OF LOAD BALANCING ============== 1796.62
LDB: ============== END OF LOAD BALANCING =============== 1796.62
Info: useSync: 0 useProxySync: 0
LDB: =============== DONE WITH MIGRATION ================ 1796.63
LDB: ============= START OF LOAD BALANCING ============== 1797.1
LDB: TIME 1797.1 LOAD: AVG 0.178622 MAX 0.351517  PROXIES: TOTAL 1494 MAXPE 28 MAXPATCH 7 None MEM: 1421.49 MB
LDB: TIME 1797.11 LOAD: AVG 0.178622 MAX 0.351517  PROXIES: TOTAL 1494 MAXPE 28 MAXPATCH 7 RefineTorusLB MEM: 1421.49 MB
LDB: TIME 1797.11 LOAD: AVG 0.178622 MAX 0.351517  PROXIES: TOTAL 1494 MAXPE 28 MAXPATCH 7 RefineTorusLB MEM: 1421.49 MB
LDB: Reverting to original mapping
LDB: ============== END OF LOAD BALANCING =============== 1797.11
Info: useSync: 0 useProxySync: 0
LDB: =============== DONE WITH MIGRATION ================ 1797.11
LDB: ============= START OF LOAD BALANCING ============== 1825.9
LDB: ============== END OF LOAD BALANCING =============== 1825.9
Info: useSync: 0 useProxySync: 0
LDB: =============== DONE WITH MIGRATION ================ 1825.9
LDB: ============= START OF LOAD BALANCING ============== 1826.59
LDB: TIME 1826.59 LOAD: AVG 0.186888 MAX 0.390932  PROXIES: TOTAL 1494 MAXPE 28 MAXPATCH 7 None MEM: 1424.41 MB
LDB: TIME 1826.59 LOAD: AVG 0.186888 MAX 0.390932  PROXIES: TOTAL 1494 MAXPE 28 MAXPATCH 7 RefineTorusLB MEM: 1424.41 MB
LDB: TIME 1826.59 LOAD: AVG 0.186888 MAX 0.390932  PROXIES: TOTAL 1494 MAXPE 28 MAXPATCH 7 RefineTorusLB MEM: 1424.41 MB
LDB: ============== END OF LOAD BALANCING =============== 1826.59
Info: useSync: 0 useProxySync: 0
LDB: =============== DONE WITH MIGRATION ================ 1826.6
LDB: ============= START OF LOAD BALANCING ============== 1854.43
LDB: ============== END OF LOAD BALANCING =============== 1854.43
Info: useSync: 0 useProxySync: 0
LDB: =============== DONE WITH MIGRATION ================ 1854.43
LDB: ============= START OF LOAD BALANCING ============== 1855.16
LDB: TIME 1855.16 LOAD: AVG 0.192369 MAX 0.331298  PROXIES: TOTAL 1494 MAXPE 28 MAXPATCH 7 None MEM: 1424.43 MB
LDB: TIME 1855.16 LOAD: AVG 0.192369 MAX 0.331298  PROXIES: TOTAL 1494 MAXPE 28 MAXPATCH 7 RefineTorusLB MEM: 1424.43 MB
LDB: TIME 1855.16 LOAD: AVG 0.192369 MAX 0.331298  PROXIES: TOTAL 1494 MAXPE 28 MAXPATCH 7 RefineTorusLB MEM: 1424.43 MB
LDB: Reverting to original mapping
LDB: ============== END OF LOAD BALANCING =============== 1855.17
Info: useSync: 0 useProxySync: 0
LDB: =============== DONE WITH MIGRATION ================ 1855.17
LDB: ============= START OF LOAD BALANCING ============== 1882.77
LDB: ============== END OF LOAD BALANCING =============== 1882.77
Info: useSync: 0 useProxySync: 0
LDB: =============== DONE WITH MIGRATION ================ 1882.78
LDB: ============= START OF LOAD BALANCING ============== 1883.54
LDB: TIME 1883.54 LOAD: AVG 0.18843 MAX 0.403472  PROXIES: TOTAL 1494 MAXPE 28 MAXPATCH 7 None MEM: 1427.19 MB
LDB: TIME 1883.54 LOAD: AVG 0.18843 MAX 0.403472  PROXIES: TOTAL 1494 MAXPE 28 MAXPATCH 7 RefineTorusLB MEM: 1427.19 MB
LDB: TIME 1883.54 LOAD: AVG 0.18843 MAX 0.403472  PROXIES: TOTAL 1494 MAXPE 28 MAXPATCH 7 RefineTorusLB MEM: 1427.19 MB
LDB: ============== END OF LOAD BALANCING =============== 1883.54
Info: useSync: 0 useProxySync: 0
LDB: =============== DONE WITH MIGRATION ================ 1883.55
LDB: ============= START OF LOAD BALANCING ============== 1911.61
LDB: ============== END OF LOAD BALANCING =============== 1911.61
Info: useSync: 0 useProxySync: 0
LDB: =============== DONE WITH MIGRATION ================ 1911.61
LDB: ============= START OF LOAD BALANCING ============== 1912.35
LDB: TIME 1912.35 LOAD: AVG 0.189355 MAX 0.432602  PROXIES: TOTAL 1494 MAXPE 28 MAXPATCH 7 None MEM: 1430.1 MB
LDB: TIME 1912.36 LOAD: AVG 0.189355 MAX 0.432602  PROXIES: TOTAL 1494 MAXPE 28 MAXPATCH 7 RefineTorusLB MEM: 1430.1 MB
LDB: TIME 1912.36 LOAD: AVG 0.189355 MAX 0.432602  PROXIES: TOTAL 1494 MAXPE 28 MAXPATCH 7 RefineTorusLB MEM: 1430.1 MB
LDB: ============== END OF LOAD BALANCING =============== 1912.36
Info: useSync: 0 useProxySync: 0
LDB: =============== DONE WITH MIGRATION ================ 1912.36
PRESSURE: 110000 -8.06259 -52.5267 -21.7389 -52.5268 210.813 15.2354 -21.739 15.2344 169.562
GPRESSURE: 110000 26.7583 -22.2306 17.2447 -79.8037 184.324 39.7048 -60.4031 61.2644 184.715
PRESSAVG: 110000 2.5748 -44.3321 -28.7221 -44.3321 0.188316 46.2076 -28.7221 46.2076 1.32301
GPRESSAVG: 110000 2.58709 -44.315 -28.7383 -44.344 0.186024 46.213 -28.7187 46.2299 1.32057
TIMING: 110000  CPU: 1507.15, 0.0141636/step  Wall: 1909.15, 0.0187673/step, 25.4922 hours remaining, 1430.617188 MB of memory in use.
ENERGY:  110000     67101.7336    150062.6423    104779.3336      6786.9434       -9275171.4814    345888.6570         0.0000         0.0000    233300.4279       -8367251.7437       309.1205  -8600552.1716  -8365393.3767       309.5595            124.1039       131.9324   3487137.7216         1.3620         1.3646

WRITING EXTENDED SYSTEM TO RESTART FILE AT STEP 110000
WRITING COORDINATES TO DCD FILE Fiber55_dyn1.dcd AT STEP 110000
WRITING COORDINATES TO RESTART FILE AT STEP 110000
FINISHED WRITING RESTART COORDINATES
WRITING VELOCITIES TO RESTART FILE AT STEP 110000
FINISHED WRITING RESTART VELOCITIES
LDB: ============= START OF LOAD BALANCING ============== 1965.05
LDB: ============== END OF LOAD BALANCING =============== 1965.05
Info: useSync: 0 useProxySync: 0
LDB: =============== DONE WITH MIGRATION ================ 1965.05
LDB: ============= START OF LOAD BALANCING ============== 1965.84
LDB: TIME 1965.84 LOAD: AVG 0.195911 MAX 0.591013  PROXIES: TOTAL 1494 MAXPE 28 MAXPATCH 7 None MEM: 1430.62 MB
LDB: TIME 1965.84 LOAD: AVG 0.195911 MAX 0.591013  PROXIES: TOTAL 1494 MAXPE 28 MAXPATCH 7 RefineTorusLB MEM: 1430.62 MB
LDB: TIME 1965.84 LOAD: AVG 0.195911 MAX 0.591013  PROXIES: TOTAL 1494 MAXPE 28 MAXPATCH 7 RefineTorusLB MEM: 1430.62 MB
LDB: Reverting to original mapping
LDB: ============== END OF LOAD BALANCING =============== 1965.84
Info: useSync: 0 useProxySync: 0
LDB: =============== DONE WITH MIGRATION ================ 1965.85
LDB: ============= START OF LOAD BALANCING ============== 1995.75
LDB: ============== END OF LOAD BALANCING =============== 1995.75
Info: useSync: 0 useProxySync: 0
LDB: =============== DONE WITH MIGRATION ================ 1995.75
LDB: ============= START OF LOAD BALANCING ============== 1996.51
LDB: TIME 1996.51 LOAD: AVG 0.195252 MAX 0.355685  PROXIES: TOTAL 1494 MAXPE 28 MAXPATCH 7 None MEM: 1431.71 MB
LDB: TIME 1996.51 LOAD: AVG 0.195252 MAX 0.355685  PROXIES: TOTAL 1494 MAXPE 28 MAXPATCH 7 RefineTorusLB MEM: 1431.71 MB
LDB: TIME 1996.51 LOAD: AVG 0.195252 MAX 0.355685  PROXIES: TOTAL 1494 MAXPE 28 MAXPATCH 7 RefineTorusLB MEM: 1431.71 MB
LDB: ============== END OF LOAD BALANCING =============== 1996.51
Info: useSync: 0 useProxySync: 0
LDB: =============== DONE WITH MIGRATION ================ 1996.52
LDB: ============= START OF LOAD BALANCING ============== 2021.12
LDB: ============== END OF LOAD BALANCING =============== 2021.13
Info: useSync: 0 useProxySync: 0
LDB: =============== DONE WITH MIGRATION ================ 2021.13
LDB: ============= START OF LOAD BALANCING ============== 2021.59
LDB: TIME 2021.59 LOAD: AVG 0.172478 MAX 0.271779  PROXIES: TOTAL 1494 MAXPE 28 MAXPATCH 7 None MEM: 1431.71 MB
LDB: TIME 2021.59 LOAD: AVG 0.172478 MAX 0.271779  PROXIES: TOTAL 1494 MAXPE 28 MAXPATCH 7 RefineTorusLB MEM: 1431.71 MB
LDB: TIME 2021.59 LOAD: AVG 0.172478 MAX 0.271779  PROXIES: TOTAL 1494 MAXPE 28 MAXPATCH 7 RefineTorusLB MEM: 1431.71 MB
LDB: Reverting to original mapping
LDB: ============== END OF LOAD BALANCING =============== 2021.59
Info: useSync: 0 useProxySync: 0
LDB: =============== DONE WITH MIGRATION ================ 2021.59
LDB: ============= START OF LOAD BALANCING ============== 2046.15
LDB: ============== END OF LOAD BALANCING =============== 2046.15
Info: useSync: 0 useProxySync: 0
LDB: =============== DONE WITH MIGRATION ================ 2046.15
LDB: ============= START OF LOAD BALANCING ============== 2046.6
LDB: TIME 2046.6 LOAD: AVG 0.170068 MAX 0.296542  PROXIES: TOTAL 1494 MAXPE 28 MAXPATCH 7 None MEM: 1431.73 MB
LDB: TIME 2046.6 LOAD: AVG 0.170068 MAX 0.296542  PROXIES: TOTAL 1494 MAXPE 28 MAXPATCH 7 RefineTorusLB MEM: 1431.73 MB
LDB: TIME 2046.6 LOAD: AVG 0.170068 MAX 0.296542  PROXIES: TOTAL 1494 MAXPE 28 MAXPATCH 7 RefineTorusLB MEM: 1431.73 MB
LDB: Reverting to original mapping
LDB: ============== END OF LOAD BALANCING =============== 2046.6
Info: useSync: 0 useProxySync: 0
LDB: =============== DONE WITH MIGRATION ================ 2046.6
LDB: ============= START OF LOAD BALANCING ============== 2073.98
LDB: ============== END OF LOAD BALANCING =============== 2073.98
Info: useSync: 0 useProxySync: 0
LDB: =============== DONE WITH MIGRATION ================ 2073.98
LDB: ============= START OF LOAD BALANCING ============== 2074.64
LDB: TIME 2074.65 LOAD: AVG 0.193357 MAX 0.388063  PROXIES: TOTAL 1494 MAXPE 28 MAXPATCH 7 None MEM: 1431.74 MB
LDB: TIME 2074.65 LOAD: AVG 0.193357 MAX 0.388063  PROXIES: TOTAL 1494 MAXPE 28 MAXPATCH 7 RefineTorusLB MEM: 1431.74 MB
LDB: TIME 2074.65 LOAD: AVG 0.193357 MAX 0.388063  PROXIES: TOTAL 1494 MAXPE 28 MAXPATCH 7 RefineTorusLB MEM: 1431.74 MB
LDB: ============== END OF LOAD BALANCING =============== 2074.65
Info: useSync: 0 useProxySync: 0
LDB: =============== DONE WITH MIGRATION ================ 2074.65
PRESSURE: 120000 133.536 -57.0537 68.0265 -57.0541 101.74 -23.3512 68.0268 -23.3518 24.2401
GPRESSURE: 120000 108.363 -85.0609 34.451 -47.5122 138.105 -41.1986 50.4123 -47.5318 35.5479
PRESSAVG: 120000 0.958762 -58.8319 -4.36012 -58.8319 2.15155 27.6711 -4.36013 27.6711 -0.286431
GPRESSAVG: 120000 0.974094 -58.8495 -4.35938 -58.7731 2.16676 27.6808 -4.34627 27.6678 -0.286397
TIMING: 120000  CPU: 1641.4, 0.0134255/step  Wall: 2069.76, 0.016061/step, 21.7715 hours remaining, 1431.925781 MB of memory in use.
ENERGY:  120000     67042.0867    148754.2567    105107.4021      6770.2735       -9275463.3586    346100.7365         0.0000         0.0000    233187.8213       -8368500.7819       308.9713  -8601688.6031  -8366624.3015       309.5814             86.5051        94.0051   3486247.0596         0.9413         0.9515

WRITING EXTENDED SYSTEM TO RESTART FILE AT STEP 120000
WRITING COORDINATES TO DCD FILE Fiber55_dyn1.dcd AT STEP 120000
WRITING COORDINATES TO RESTART FILE AT STEP 120000
FINISHED WRITING RESTART COORDINATES
WRITING VELOCITIES TO RESTART FILE AT STEP 120000
FINISHED WRITING RESTART VELOCITIES
LDB: ============= START OF LOAD BALANCING ============== 2151.7
LDB: ============== END OF LOAD BALANCING =============== 2151.7
Info: useSync: 0 useProxySync: 0
LDB: =============== DONE WITH MIGRATION ================ 2151.7
LDB: ============= START OF LOAD BALANCING ============== 2152.45
LDB: TIME 2152.45 LOAD: AVG 0.202752 MAX 0.317957  PROXIES: TOTAL 1494 MAXPE 28 MAXPATCH 7 None MEM: 1434.69 MB
LDB: TIME 2152.45 LOAD: AVG 0.202752 MAX 0.317957  PROXIES: TOTAL 1494 MAXPE 28 MAXPATCH 7 RefineTorusLB MEM: 1434.69 MB
LDB: TIME 2152.45 LOAD: AVG 0.202752 MAX 0.317957  PROXIES: TOTAL 1494 MAXPE 28 MAXPATCH 7 RefineTorusLB MEM: 1434.69 MB
LDB: Reverting to original mapping
LDB: ============== END OF LOAD BALANCING =============== 2152.45
Info: useSync: 0 useProxySync: 0
LDB: =============== DONE WITH MIGRATION ================ 2152.45
LDB: ============= START OF LOAD BALANCING ============== 2181.89
LDB: ============== END OF LOAD BALANCING =============== 2182.58
Info: useSync: 0 useProxySync: 0
LDB: =============== DONE WITH MIGRATION ================ 2182.58
LDB: ============= START OF LOAD BALANCING ============== 2183.3
LDB: TIME 2183.3 LOAD: AVG 0.197972 MAX 0.384949  PROXIES: TOTAL 1494 MAXPE 28 MAXPATCH 7 None MEM: 1436.99 MB
LDB: TIME 2183.3 LOAD: AVG 0.197972 MAX 0.384949  PROXIES: TOTAL 1494 MAXPE 28 MAXPATCH 7 RefineTorusLB MEM: 1436.99 MB
LDB: TIME 2183.3 LOAD: AVG 0.197972 MAX 0.384949  PROXIES: TOTAL 1494 MAXPE 28 MAXPATCH 7 RefineTorusLB MEM: 1436.99 MB
LDB: Reverting to original mapping
LDB: ============== END OF LOAD BALANCING =============== 2183.3
Info: useSync: 0 useProxySync: 0
LDB: =============== DONE WITH MIGRATION ================ 2183.3
LDB: ============= START OF LOAD BALANCING ============== 2209.73
LDB: ============== END OF LOAD BALANCING =============== 2209.73
Info: useSync: 0 useProxySync: 0
LDB: =============== DONE WITH MIGRATION ================ 2209.73
LDB: ============= START OF LOAD BALANCING ============== 2210.23
LDB: TIME 2210.23 LOAD: AVG 0.175311 MAX 0.286264  PROXIES: TOTAL 1494 MAXPE 28 MAXPATCH 7 None MEM: 1442.65 MB
LDB: TIME 2210.23 LOAD: AVG 0.175311 MAX 0.286264  PROXIES: TOTAL 1494 MAXPE 28 MAXPATCH 7 RefineTorusLB MEM: 1442.65 MB
LDB: TIME 2210.23 LOAD: AVG 0.175311 MAX 0.286264  PROXIES: TOTAL 1494 MAXPE 28 MAXPATCH 7 RefineTorusLB MEM: 1442.65 MB
LDB: Reverting to original mapping
LDB: ============== END OF LOAD BALANCING =============== 2210.23
Info: useSync: 0 useProxySync: 0
LDB: =============== DONE WITH MIGRATION ================ 2210.24
LDB: ============= START OF LOAD BALANCING ============== 2233.89
LDB: ============== END OF LOAD BALANCING =============== 2233.89
Info: useSync: 0 useProxySync: 0
LDB: =============== DONE WITH MIGRATION ================ 2233.89
LDB: ============= START OF LOAD BALANCING ============== 2234.62
LDB: TIME 2234.62 LOAD: AVG 0.205058 MAX 0.31197  PROXIES: TOTAL 1494 MAXPE 28 MAXPATCH 7 None MEM: 1442.75 MB
LDB: TIME 2234.62 LOAD: AVG 0.205058 MAX 0.31197  PROXIES: TOTAL 1494 MAXPE 28 MAXPATCH 7 RefineTorusLB MEM: 1442.75 MB
LDB: TIME 2234.62 LOAD: AVG 0.205058 MAX 0.31197  PROXIES: TOTAL 1494 MAXPE 28 MAXPATCH 7 RefineTorusLB MEM: 1442.75 MB
LDB: ============== END OF LOAD BALANCING =============== 2234.62
Info: useSync: 0 useProxySync: 0
LDB: =============== DONE WITH MIGRATION ================ 2234.62
LDB: ============= START OF LOAD BALANCING ============== 2263.46
LDB: ============== END OF LOAD BALANCING =============== 2263.46
Info: useSync: 0 useProxySync: 0
LDB: =============== DONE WITH MIGRATION ================ 2263.46
LDB: ============= START OF LOAD BALANCING ============== 2264.15
LDB: TIME 2264.15 LOAD: AVG 0.195516 MAX 0.307842  PROXIES: TOTAL 1494 MAXPE 28 MAXPATCH 7 None MEM: 1443.34 MB
LDB: TIME 2264.15 LOAD: AVG 0.195516 MAX 0.307842  PROXIES: TOTAL 1494 MAXPE 28 MAXPATCH 7 RefineTorusLB MEM: 1443.34 MB
LDB: TIME 2264.15 LOAD: AVG 0.195516 MAX 0.307842  PROXIES: TOTAL 1494 MAXPE 28 MAXPATCH 7 RefineTorusLB MEM: 1443.34 MB
LDB: Reverting to original mapping
LDB: ============== END OF LOAD BALANCING =============== 2264.15
Info: useSync: 0 useProxySync: 0
LDB: =============== DONE WITH MIGRATION ================ 2264.15
PRESSURE: 130000 -168.664 -131.922 1.24443 -131.923 10.6452 80.4476 1.24464 80.4464 -146.444
GPRESSURE: 130000 -136.097 -151.502 -6.86926 -132.466 54.5972 110.232 40.4269 110.307 -199.05
PRESSAVG: 130000 2.17983 -39.8465 -18.6652 -39.8465 1.84118 46.7989 -18.6652 46.799 -0.116818
GPRESSAVG: 130000 2.18671 -39.8515 -18.6354 -39.8565 1.83229 46.7997 -18.6772 46.7752 -0.137314
TIMING: 130000  CPU: 1774.07, 0.0132669/step  Wall: 2255.59, 0.0185831/step, 25.1388 hours remaining, 1443.558594 MB of memory in use.
ENERGY:  130000     66965.5487    149033.3785    104903.2479      6852.5779       -9273913.4414    344257.9643         0.0000         0.0000    233635.4585       -8368265.2655       309.5644  -8601900.7240  -8366396.9142       309.4709           -101.4875       -93.5165   3483914.7024         1.3014         1.2939

WRITING EXTENDED SYSTEM TO RESTART FILE AT STEP 130000
WRITING COORDINATES TO DCD FILE Fiber55_dyn1.dcd AT STEP 130000
WRITING COORDINATES TO RESTART FILE AT STEP 130000
FINISHED WRITING RESTART COORDINATES
WRITING VELOCITIES TO RESTART FILE AT STEP 130000
FINISHED WRITING RESTART VELOCITIES
LDB: ============= START OF LOAD BALANCING ============== 2328.39
LDB: ============== END OF LOAD BALANCING =============== 2328.39
Info: useSync: 0 useProxySync: 0
LDB: =============== DONE WITH MIGRATION ================ 2328.39
LDB: ============= START OF LOAD BALANCING ============== 2329.11
LDB: TIME 2329.11 LOAD: AVG 0.195522 MAX 0.364184  PROXIES: TOTAL 1494 MAXPE 28 MAXPATCH 7 None MEM: 1443.56 MB
LDB: TIME 2329.11 LOAD: AVG 0.195522 MAX 0.364184  PROXIES: TOTAL 1494 MAXPE 28 MAXPATCH 7 RefineTorusLB MEM: 1443.56 MB
LDB: TIME 2329.11 LOAD: AVG 0.195522 MAX 0.364184  PROXIES: TOTAL 1494 MAXPE 28 MAXPATCH 7 RefineTorusLB MEM: 1443.56 MB
LDB: Reverting to original mapping
LDB: ============== END OF LOAD BALANCING =============== 2329.11
Info: useSync: 0 useProxySync: 0
LDB: =============== DONE WITH MIGRATION ================ 2329.11
LDB: ============= START OF LOAD BALANCING ============== 2355.96
LDB: ============== END OF LOAD BALANCING =============== 2355.96
Info: useSync: 0 useProxySync: 0
LDB: =============== DONE WITH MIGRATION ================ 2355.97
LDB: ============= START OF LOAD BALANCING ============== 2356.68
LDB: TIME 2356.68 LOAD: AVG 0.196696 MAX 0.361396  PROXIES: TOTAL 1494 MAXPE 28 MAXPATCH 7 None MEM: 1443.58 MB
LDB: TIME 2356.68 LOAD: AVG 0.196696 MAX 0.361396  PROXIES: TOTAL 1494 MAXPE 28 MAXPATCH 7 RefineTorusLB MEM: 1443.58 MB
LDB: TIME 2356.68 LOAD: AVG 0.196696 MAX 0.361396  PROXIES: TOTAL 1494 MAXPE 28 MAXPATCH 7 RefineTorusLB MEM: 1443.58 MB
LDB: ============== END OF LOAD BALANCING =============== 2356.68
Info: useSync: 0 useProxySync: 0
LDB: =============== DONE WITH MIGRATION ================ 2356.68
LDB: ============= START OF LOAD BALANCING ============== 2384.96
LDB: ============== END OF LOAD BALANCING =============== 2384.96
Info: useSync: 0 useProxySync: 0
LDB: =============== DONE WITH MIGRATION ================ 2384.96
LDB: ============= START OF LOAD BALANCING ============== 2385.67
LDB: TIME 2385.67 LOAD: AVG 0.201558 MAX 0.362137  PROXIES: TOTAL 1494 MAXPE 28 MAXPATCH 7 None MEM: 1443.58 MB
LDB: TIME 2385.67 LOAD: AVG 0.201558 MAX 0.362137  PROXIES: TOTAL 1494 MAXPE 28 MAXPATCH 7 RefineTorusLB MEM: 1443.58 MB
LDB: TIME 2385.67 LOAD: AVG 0.201558 MAX 0.362137  PROXIES: TOTAL 1494 MAXPE 28 MAXPATCH 7 RefineTorusLB MEM: 1443.58 MB
LDB: ============== END OF LOAD BALANCING =============== 2385.67
Info: useSync: 0 useProxySync: 0
LDB: =============== DONE WITH MIGRATION ================ 2385.67
LDB: ============= START OF LOAD BALANCING ============== 2412.9
LDB: ============== END OF LOAD BALANCING =============== 2412.9
Info: useSync: 0 useProxySync: 0
LDB: =============== DONE WITH MIGRATION ================ 2412.9
LDB: ============= START OF LOAD BALANCING ============== 2413.68
LDB: TIME 2413.68 LOAD: AVG 0.198422 MAX 0.365625  PROXIES: TOTAL 1494 MAXPE 28 MAXPATCH 7 None MEM: 1443.58 MB
LDB: TIME 2413.68 LOAD: AVG 0.198422 MAX 0.365625  PROXIES: TOTAL 1494 MAXPE 28 MAXPATCH 7 RefineTorusLB MEM: 1443.58 MB
LDB: TIME 2413.68 LOAD: AVG 0.198422 MAX 0.365625  PROXIES: TOTAL 1494 MAXPE 28 MAXPATCH 7 RefineTorusLB MEM: 1443.58 MB
LDB: Reverting to original mapping
LDB: ============== END OF LOAD BALANCING =============== 2413.68
Info: useSync: 0 useProxySync: 0
LDB: =============== DONE WITH MIGRATION ================ 2413.68
LDB: ============= START OF LOAD BALANCING ============== 2442.65
LDB: ============== END OF LOAD BALANCING =============== 2442.65
Info: useSync: 0 useProxySync: 0
LDB: =============== DONE WITH MIGRATION ================ 2442.65
LDB: ============= START OF LOAD BALANCING ============== 2443.4
LDB: TIME 2443.4 LOAD: AVG 0.194745 MAX 0.360537  PROXIES: TOTAL 1494 MAXPE 28 MAXPATCH 7 None MEM: 1443.58 MB
LDB: TIME 2443.4 LOAD: AVG 0.194745 MAX 0.360537  PROXIES: TOTAL 1494 MAXPE 28 MAXPATCH 7 RefineTorusLB MEM: 1443.58 MB
LDB: TIME 2443.4 LOAD: AVG 0.194745 MAX 0.360537  PROXIES: TOTAL 1494 MAXPE 28 MAXPATCH 7 RefineTorusLB MEM: 1443.58 MB
LDB: Reverting to original mapping
LDB: ============== END OF LOAD BALANCING =============== 2443.4
Info: useSync: 0 useProxySync: 0
LDB: =============== DONE WITH MIGRATION ================ 2443.4
PRESSURE: 140000 -65.8268 34.6293 -7.54803 34.6293 -199.791 13.5732 -7.54799 13.5738 -160.564
GPRESSURE: 140000 -29.4662 26.4609 40.856 31.1926 -180.614 64.0323 5.72424 36.1427 -190.469
PRESSAVG: 140000 0.568293 -36.271 -32.0116 -36.2711 0.343478 54.1907 -32.0116 54.1907 2.02648
GPRESSAVG: 140000 0.561461 -36.2693 -31.993 -36.286 0.363428 54.1909 -32.0274 54.2063 2.02083
TIMING: 140000  CPU: 1911.54, 0.0137469/step  Wall: 2436.16, 0.0180569/step, 24.3769 hours remaining, 1443.601562 MB of memory in use.
ENERGY:  140000     67130.3805    149289.8636    104909.5975      6730.7390       -9274291.4110    344723.5994         0.0000         0.0000    233399.1890       -8368108.0421       309.2514  -8601507.2311  -8366197.0703       309.6194           -142.0604      -133.5164   3483259.2692         0.9794         0.9819

WRITING EXTENDED SYSTEM TO RESTART FILE AT STEP 140000
WRITING COORDINATES TO DCD FILE Fiber55_dyn1.dcd AT STEP 140000
WRITING COORDINATES TO RESTART FILE AT STEP 140000
FINISHED WRITING RESTART COORDINATES
WRITING VELOCITIES TO RESTART FILE AT STEP 140000
FINISHED WRITING RESTART VELOCITIES
LDB: ============= START OF LOAD BALANCING ============== 2513.08
LDB: ============== END OF LOAD BALANCING =============== 2513.08
Info: useSync: 0 useProxySync: 0
LDB: =============== DONE WITH MIGRATION ================ 2513.08
LDB: ============= START OF LOAD BALANCING ============== 2513.8
LDB: TIME 2513.8 LOAD: AVG 0.193721 MAX 0.327818  PROXIES: TOTAL 1494 MAXPE 28 MAXPATCH 7 None MEM: 1443.66 MB
LDB: TIME 2513.8 LOAD: AVG 0.193721 MAX 0.327818  PROXIES: TOTAL 1494 MAXPE 28 MAXPATCH 7 RefineTorusLB MEM: 1443.66 MB
LDB: TIME 2513.8 LOAD: AVG 0.193721 MAX 0.327818  PROXIES: TOTAL 1494 MAXPE 28 MAXPATCH 7 RefineTorusLB MEM: 1443.66 MB
LDB: Reverting to original mapping
LDB: ============== END OF LOAD BALANCING =============== 2513.8
Info: useSync: 0 useProxySync: 0
LDB: =============== DONE WITH MIGRATION ================ 2513.8
LDB: ============= START OF LOAD BALANCING ============== 2541.59
LDB: ============== END OF LOAD BALANCING =============== 2541.59
Info: useSync: 0 useProxySync: 0
LDB: =============== DONE WITH MIGRATION ================ 2541.59
LDB: ============= START OF LOAD BALANCING ============== 2542.3
LDB: TIME 2542.3 LOAD: AVG 0.19146 MAX 0.318738  PROXIES: TOTAL 1494 MAXPE 28 MAXPATCH 7 None MEM: 1443.66 MB
LDB: TIME 2542.3 LOAD: AVG 0.19146 MAX 0.318738  PROXIES: TOTAL 1494 MAXPE 28 MAXPATCH 7 RefineTorusLB MEM: 1443.66 MB
LDB: TIME 2542.3 LOAD: AVG 0.19146 MAX 0.318738  PROXIES: TOTAL 1494 MAXPE 28 MAXPATCH 7 RefineTorusLB MEM: 1443.66 MB
LDB: ============== END OF LOAD BALANCING =============== 2542.31
Info: useSync: 0 useProxySync: 0
LDB: =============== DONE WITH MIGRATION ================ 2542.31
LDB: ============= START OF LOAD BALANCING ============== 2568.2
LDB: ============== END OF LOAD BALANCING =============== 2568.2
Info: useSync: 0 useProxySync: 0
LDB: =============== DONE WITH MIGRATION ================ 2568.21
LDB: ============= START OF LOAD BALANCING ============== 2568.67
LDB: TIME 2568.67 LOAD: AVG 0.172916 MAX 0.304778  PROXIES: TOTAL 1494 MAXPE 28 MAXPATCH 7 None MEM: 1443.67 MB
LDB: TIME 2568.67 LOAD: AVG 0.172916 MAX 0.304778  PROXIES: TOTAL 1494 MAXPE 28 MAXPATCH 7 RefineTorusLB MEM: 1443.67 MB
LDB: TIME 2568.67 LOAD: AVG 0.172916 MAX 0.304778  PROXIES: TOTAL 1494 MAXPE 28 MAXPATCH 7 RefineTorusLB MEM: 1443.67 MB
LDB: ============== END OF LOAD BALANCING =============== 2568.67
Info: useSync: 0 useProxySync: 0
LDB: =============== DONE WITH MIGRATION ================ 2568.67
LDB: ============= START OF LOAD BALANCING ============== 2593.64
LDB: ============== END OF LOAD BALANCING =============== 2593.64
Info: useSync: 0 useProxySync: 0
LDB: =============== DONE WITH MIGRATION ================ 2593.64
LDB: ============= START OF LOAD BALANCING ============== 2594.35
LDB: TIME 2594.35 LOAD: AVG 0.193171 MAX 0.399204  PROXIES: TOTAL 1494 MAXPE 28 MAXPATCH 7 None MEM: 1443.68 MB
LDB: TIME 2594.35 LOAD: AVG 0.193171 MAX 0.399204  PROXIES: TOTAL 1494 MAXPE 28 MAXPATCH 7 RefineTorusLB MEM: 1443.68 MB
LDB: TIME 2594.35 LOAD: AVG 0.193171 MAX 0.399204  PROXIES: TOTAL 1494 MAXPE 28 MAXPATCH 7 RefineTorusLB MEM: 1443.68 MB
LDB: ============== END OF LOAD BALANCING =============== 2594.35
Info: useSync: 0 useProxySync: 0
LDB: =============== DONE WITH MIGRATION ================ 2594.35
LDB: ============= START OF LOAD BALANCING ============== 2623.08
LDB: ============== END OF LOAD BALANCING =============== 2623.08
Info: useSync: 0 useProxySync: 0
LDB: =============== DONE WITH MIGRATION ================ 2623.09
LDB: ============= START OF LOAD BALANCING ============== 2623.78
LDB: TIME 2623.79 LOAD: AVG 0.192067 MAX 0.316926  PROXIES: TOTAL 1494 MAXPE 28 MAXPATCH 7 None MEM: 1443.69 MB
LDB: TIME 2623.79 LOAD: AVG 0.192067 MAX 0.316926  PROXIES: TOTAL 1494 MAXPE 28 MAXPATCH 7 RefineTorusLB MEM: 1443.69 MB
LDB: TIME 2623.79 LOAD: AVG 0.192067 MAX 0.316926  PROXIES: TOTAL 1494 MAXPE 28 MAXPATCH 7 RefineTorusLB MEM: 1443.69 MB
LDB: ============== END OF LOAD BALANCING =============== 2623.79
Info: useSync: 0 useProxySync: 0
LDB: =============== DONE WITH MIGRATION ================ 2623.79
PRESSURE: 150000 -69.2593 -153.362 -37.3661 -153.362 -119.305 14.6998 -37.366 14.7001 10.9765
GPRESSURE: 150000 -77.4666 -110.343 -27.874 -140.583 -111.671 -3.47598 -59.3304 18.4848 25.8524
PRESSAVG: 150000 2.04015 -41.1896 -46.0039 -41.1896 -1.17771 52.7199 -46.0039 52.7199 3.28495
GPRESSAVG: 150000 2.05113 -41.1946 -45.9856 -41.178 -1.16561 52.7171 -46.0036 52.7182 3.26971
TIMING: 150000  CPU: 2047.33, 0.0135793/step  Wall: 2619.1, 0.0182949/step, 24.6473 hours remaining, 1443.703125 MB of memory in use.
ENERGY:  150000     67348.6080    148832.5189    105034.7719      6795.8495       -9274914.5742    345344.5633         0.0000         0.0000    234155.0769       -8367403.1858       310.2529  -8601558.2626  -8365498.5709       309.4493            -59.1959       -54.4283   3482211.2240         1.3825         1.3851

WRITING EXTENDED SYSTEM TO RESTART FILE AT STEP 150000
WRITING COORDINATES TO DCD FILE Fiber55_dyn1.dcd AT STEP 150000
WRITING COORDINATES TO RESTART FILE AT STEP 150000
FINISHED WRITING RESTART COORDINATES
WRITING VELOCITIES TO RESTART FILE AT STEP 150000
FINISHED WRITING RESTART VELOCITIES
LDB: ============= START OF LOAD BALANCING ============== 2688.47
LDB: ============== END OF LOAD BALANCING =============== 2688.47
Info: useSync: 0 useProxySync: 0
LDB: =============== DONE WITH MIGRATION ================ 2688.47
LDB: ============= START OF LOAD BALANCING ============== 2688.9
LDB: TIME 2688.91 LOAD: AVG 0.178498 MAX 0.280728  PROXIES: TOTAL 1494 MAXPE 28 MAXPATCH 7 None MEM: 1443.71 MB
LDB: TIME 2688.91 LOAD: AVG 0.178498 MAX 0.280728  PROXIES: TOTAL 1494 MAXPE 28 MAXPATCH 7 RefineTorusLB MEM: 1443.71 MB
LDB: TIME 2688.91 LOAD: AVG 0.178498 MAX 0.280728  PROXIES: TOTAL 1494 MAXPE 28 MAXPATCH 7 RefineTorusLB MEM: 1443.71 MB
LDB: ============== END OF LOAD BALANCING =============== 2688.91
Info: useSync: 0 useProxySync: 0
LDB: =============== DONE WITH MIGRATION ================ 2688.91
LDB: ============= START OF LOAD BALANCING ============== 2714.86
LDB: ============== END OF LOAD BALANCING =============== 2714.86
Info: useSync: 0 useProxySync: 0
LDB: =============== DONE WITH MIGRATION ================ 2714.86
LDB: ============= START OF LOAD BALANCING ============== 2715.59
LDB: TIME 2715.59 LOAD: AVG 0.197292 MAX 0.368614  PROXIES: TOTAL 1494 MAXPE 28 MAXPATCH 7 None MEM: 1443.71 MB
LDB: TIME 2715.59 LOAD: AVG 0.197292 MAX 0.368614  PROXIES: TOTAL 1494 MAXPE 28 MAXPATCH 7 RefineTorusLB MEM: 1443.71 MB
LDB: TIME 2715.59 LOAD: AVG 0.197292 MAX 0.368614  PROXIES: TOTAL 1494 MAXPE 28 MAXPATCH 7 RefineTorusLB MEM: 1443.71 MB
LDB: Reverting to original mapping
LDB: ============== END OF LOAD BALANCING =============== 2715.59
Info: useSync: 0 useProxySync: 0
LDB: =============== DONE WITH MIGRATION ================ 2715.6
LDB: ============= START OF LOAD BALANCING ============== 2742.91
LDB: ============== END OF LOAD BALANCING =============== 2742.91
Info: useSync: 0 useProxySync: 0
LDB: =============== DONE WITH MIGRATION ================ 2742.91
LDB: ============= START OF LOAD BALANCING ============== 2743.61
LDB: TIME 2743.62 LOAD: AVG 0.199277 MAX 0.368911  PROXIES: TOTAL 1494 MAXPE 28 MAXPATCH 7 None MEM: 1443.73 MB
LDB: TIME 2743.62 LOAD: AVG 0.199277 MAX 0.368911  PROXIES: TOTAL 1494 MAXPE 28 MAXPATCH 7 RefineTorusLB MEM: 1443.73 MB
LDB: TIME 2743.62 LOAD: AVG 0.199277 MAX 0.368911  PROXIES: TOTAL 1494 MAXPE 28 MAXPATCH 7 RefineTorusLB MEM: 1443.73 MB
LDB: ============== END OF LOAD BALANCING =============== 2743.62
Info: useSync: 0 useProxySync: 0
LDB: =============== DONE WITH MIGRATION ================ 2743.62
LDB: ============= START OF LOAD BALANCING ============== 2771.45
LDB: ============== END OF LOAD BALANCING =============== 2771.45
Info: useSync: 0 useProxySync: 0
LDB: =============== DONE WITH MIGRATION ================ 2771.45
LDB: ============= START OF LOAD BALANCING ============== 2772.19
LDB: TIME 2772.19 LOAD: AVG 0.199418 MAX 0.398376  PROXIES: TOTAL 1494 MAXPE 28 MAXPATCH 7 None MEM: 1443.73 MB
LDB: TIME 2772.19 LOAD: AVG 0.199418 MAX 0.398376  PROXIES: TOTAL 1494 MAXPE 28 MAXPATCH 7 RefineTorusLB MEM: 1443.73 MB
LDB: TIME 2772.19 LOAD: AVG 0.199418 MAX 0.398376  PROXIES: TOTAL 1494 MAXPE 28 MAXPATCH 7 RefineTorusLB MEM: 1443.73 MB
LDB: Reverting to original mapping
LDB: ============== END OF LOAD BALANCING =============== 2772.19
Info: useSync: 0 useProxySync: 0
LDB: =============== DONE WITH MIGRATION ================ 2772.19
LDB: ============= START OF LOAD BALANCING ============== 2801.02
LDB: ============== END OF LOAD BALANCING =============== 2801.02
Info: useSync: 0 useProxySync: 0
LDB: =============== DONE WITH MIGRATION ================ 2801.02
LDB: ============= START OF LOAD BALANCING ============== 2801.75
LDB: TIME 2801.75 LOAD: AVG 0.194464 MAX 0.40969  PROXIES: TOTAL 1494 MAXPE 28 MAXPATCH 7 None MEM: 1443.73 MB
LDB: TIME 2801.75 LOAD: AVG 0.194464 MAX 0.40969  PROXIES: TOTAL 1494 MAXPE 28 MAXPATCH 7 RefineTorusLB MEM: 1443.73 MB
LDB: TIME 2801.75 LOAD: AVG 0.194464 MAX 0.40969  PROXIES: TOTAL 1494 MAXPE 28 MAXPATCH 7 RefineTorusLB MEM: 1443.73 MB
LDB: Reverting to original mapping
LDB: ============== END OF LOAD BALANCING =============== 2801.75
Info: useSync: 0 useProxySync: 0
LDB: =============== DONE WITH MIGRATION ================ 2801.75
PRESSURE: 160000 -96.2154 -45.6732 -170.87 -45.6737 111.892 51.792 -170.872 51.7912 16.4943
GPRESSURE: 160000 -88.6783 -69.4951 -163.467 -72.6669 75.4506 58.2603 -147.967 52.1683 63.416
PRESSAVG: 160000 0.0450445 -32.9035 -42.8075 -32.9035 0.176063 50.8159 -42.8075 50.8159 -0.210575
GPRESSAVG: 160000 0.0771956 -32.9144 -42.812 -32.899 0.182037 50.8097 -42.7921 50.7942 -0.217141
TIMING: 160000  CPU: 2184.78, 0.0137446/step  Wall: 2797.34, 0.0178233/step, 23.9624 hours remaining, 1443.742188 MB of memory in use.
ENERGY:  160000     66686.1742    149257.7433    105082.0497      6796.9883       -9274919.9064    345243.0244         0.0000         0.0000    233209.7723       -8368644.1542       309.0004  -8601853.9265  -8366791.8928       309.6056             10.7235        16.7294   3482762.8153         0.0035         0.0140

WRITING EXTENDED SYSTEM TO RESTART FILE AT STEP 160000
WRITING COORDINATES TO DCD FILE Fiber55_dyn1.dcd AT STEP 160000
WRITING COORDINATES TO RESTART FILE AT STEP 160000
FINISHED WRITING RESTART COORDINATES
WRITING VELOCITIES TO RESTART FILE AT STEP 160000
FINISHED WRITING RESTART VELOCITIES
LDB: ============= START OF LOAD BALANCING ============== 2877.1
LDB: ============== END OF LOAD BALANCING =============== 2877.1
Info: useSync: 0 useProxySync: 0
LDB: =============== DONE WITH MIGRATION ================ 2877.1
LDB: ============= START OF LOAD BALANCING ============== 2877.79
LDB: TIME 2877.79 LOAD: AVG 0.196975 MAX 0.33547  PROXIES: TOTAL 1494 MAXPE 28 MAXPATCH 7 None MEM: 1443.74 MB
LDB: TIME 2877.79 LOAD: AVG 0.196975 MAX 0.33547  PROXIES: TOTAL 1494 MAXPE 28 MAXPATCH 7 RefineTorusLB MEM: 1443.74 MB
LDB: TIME 2877.79 LOAD: AVG 0.196975 MAX 0.33547  PROXIES: TOTAL 1494 MAXPE 28 MAXPATCH 7 RefineTorusLB MEM: 1443.74 MB
LDB: Reverting to original mapping
LDB: ============== END OF LOAD BALANCING =============== 2877.79
Info: useSync: 0 useProxySync: 0
LDB: =============== DONE WITH MIGRATION ================ 2877.79
LDB: ============= START OF LOAD BALANCING ============== 2904.61
LDB: ============== END OF LOAD BALANCING =============== 2904.61
Info: useSync: 0 useProxySync: 0
LDB: =============== DONE WITH MIGRATION ================ 2904.62
LDB: ============= START OF LOAD BALANCING ============== 2905.32
LDB: TIME 2905.32 LOAD: AVG 0.195631 MAX 0.389326  PROXIES: TOTAL 1494 MAXPE 28 MAXPATCH 7 None MEM: 1443.77 MB
LDB: TIME 2905.32 LOAD: AVG 0.195631 MAX 0.389326  PROXIES: TOTAL 1494 MAXPE 28 MAXPATCH 7 RefineTorusLB MEM: 1443.77 MB
LDB: TIME 2905.32 LOAD: AVG 0.195631 MAX 0.389326  PROXIES: TOTAL 1494 MAXPE 28 MAXPATCH 7 RefineTorusLB MEM: 1443.77 MB
LDB: Reverting to original mapping
LDB: ============== END OF LOAD BALANCING =============== 2905.32
Info: useSync: 0 useProxySync: 0
LDB: =============== DONE WITH MIGRATION ================ 2905.33
LDB: ============= START OF LOAD BALANCING ============== 2932.06
LDB: ============== END OF LOAD BALANCING =============== 2932.06
Info: useSync: 0 useProxySync: 0
LDB: =============== DONE WITH MIGRATION ================ 2932.06
LDB: ============= START OF LOAD BALANCING ============== 2932.8
LDB: TIME 2932.81 LOAD: AVG 0.201568 MAX 0.351468  PROXIES: TOTAL 1494 MAXPE 28 MAXPATCH 7 None MEM: 1443.77 MB
LDB: TIME 2932.81 LOAD: AVG 0.201568 MAX 0.351468  PROXIES: TOTAL 1494 MAXPE 28 MAXPATCH 7 RefineTorusLB MEM: 1443.77 MB
LDB: TIME 2932.81 LOAD: AVG 0.201568 MAX 0.351468  PROXIES: TOTAL 1494 MAXPE 28 MAXPATCH 7 RefineTorusLB MEM: 1443.77 MB
LDB: Reverting to original mapping
LDB: ============== END OF LOAD BALANCING =============== 2932.81
Info: useSync: 0 useProxySync: 0
LDB: =============== DONE WITH MIGRATION ================ 2932.81
LDB: ============= START OF LOAD BALANCING ============== 2960.39
LDB: ============== END OF LOAD BALANCING =============== 2960.39
Info: useSync: 0 useProxySync: 0
LDB: =============== DONE WITH MIGRATION ================ 2960.39
LDB: ============= START OF LOAD BALANCING ============== 2961.08
LDB: TIME 2961.09 LOAD: AVG 0.19302 MAX 0.341082  PROXIES: TOTAL 1494 MAXPE 28 MAXPATCH 7 None MEM: 1443.77 MB
LDB: TIME 2961.09 LOAD: AVG 0.19302 MAX 0.341082  PROXIES: TOTAL 1494 MAXPE 28 MAXPATCH 7 RefineTorusLB MEM: 1443.77 MB
LDB: TIME 2961.09 LOAD: AVG 0.19302 MAX 0.341082  PROXIES: TOTAL 1494 MAXPE 28 MAXPATCH 7 RefineTorusLB MEM: 1443.77 MB
LDB: Reverting to original mapping
LDB: ============== END OF LOAD BALANCING =============== 2961.09
Info: useSync: 0 useProxySync: 0
LDB: =============== DONE WITH MIGRATION ================ 2961.09
LDB: ============= START OF LOAD BALANCING ============== 2987.41
LDB: ============== END OF LOAD BALANCING =============== 2987.41
Info: useSync: 0 useProxySync: 0
LDB: =============== DONE WITH MIGRATION ================ 2987.41
LDB: ============= START OF LOAD BALANCING ============== 2988.1
LDB: TIME 2988.11 LOAD: AVG 0.192081 MAX 0.336472  PROXIES: TOTAL 1494 MAXPE 28 MAXPATCH 7 None MEM: 1443.78 MB
LDB: TIME 2988.11 LOAD: AVG 0.192081 MAX 0.336472  PROXIES: TOTAL 1494 MAXPE 28 MAXPATCH 7 RefineTorusLB MEM: 1443.78 MB
LDB: TIME 2988.11 LOAD: AVG 0.192081 MAX 0.336472  PROXIES: TOTAL 1494 MAXPE 28 MAXPATCH 7 RefineTorusLB MEM: 1443.78 MB
LDB: Reverting to original mapping
LDB: ============== END OF LOAD BALANCING =============== 2988.11
Info: useSync: 0 useProxySync: 0
LDB: =============== DONE WITH MIGRATION ================ 2988.11
PRESSURE: 170000 26.6581 -65.0544 -114.454 -65.0547 29.2029 84.9714 -114.454 84.9719 32.5733
GPRESSURE: 170000 -19.8223 -76.621 -124.263 -77.2111 76.2668 103.946 -122.606 15.1317 60.2395
PRESSAVG: 170000 0.262706 -38.6804 -53.7227 -38.6804 2.71138 45.4515 -53.7227 45.4515 1.5546
GPRESSAVG: 170000 0.271803 -38.6787 -53.6989 -38.6945 2.70713 45.4499 -53.7219 45.456 1.54458
TIMING: 170000  CPU: 2321.02, 0.0136244/step  Wall: 2983.71, 0.0186376/step, 25.0055 hours remaining, 1443.839844 MB of memory in use.
ENERGY:  170000     66525.4554    149414.7858    104735.3431      6771.5815       -9275640.7488    345882.7315         0.0000         0.0000    233996.0742       -8368314.7772       310.0422  -8602310.8514  -8366407.3866       309.5871             29.4781        38.8946   3480746.6304         1.5096         1.5078

WRITING EXTENDED SYSTEM TO RESTART FILE AT STEP 170000
WRITING COORDINATES TO DCD FILE Fiber55_dyn1.dcd AT STEP 170000
WRITING COORDINATES TO RESTART FILE AT STEP 170000
FINISHED WRITING RESTART COORDINATES
WRITING VELOCITIES TO RESTART FILE AT STEP 170000
FINISHED WRITING RESTART VELOCITIES
LDB: ============= START OF LOAD BALANCING ============== 3059.48
LDB: ============== END OF LOAD BALANCING =============== 3059.48
Info: useSync: 0 useProxySync: 0
LDB: =============== DONE WITH MIGRATION ================ 3059.48
LDB: ============= START OF LOAD BALANCING ============== 3060.19
LDB: TIME 3060.19 LOAD: AVG 0.202577 MAX 0.33916  PROXIES: TOTAL 1494 MAXPE 28 MAXPATCH 7 None MEM: 1443.84 MB
LDB: TIME 3060.19 LOAD: AVG 0.202577 MAX 0.33916  PROXIES: TOTAL 1494 MAXPE 28 MAXPATCH 7 RefineTorusLB MEM: 1443.84 MB
LDB: TIME 3060.19 LOAD: AVG 0.202577 MAX 0.33916  PROXIES: TOTAL 1494 MAXPE 28 MAXPATCH 7 RefineTorusLB MEM: 1443.84 MB
LDB: ============== END OF LOAD BALANCING =============== 3060.19
Info: useSync: 0 useProxySync: 0
LDB: =============== DONE WITH MIGRATION ================ 3060.2
LDB: ============= START OF LOAD BALANCING ============== 3088.8
LDB: ============== END OF LOAD BALANCING =============== 3088.8
Info: useSync: 0 useProxySync: 0
LDB: =============== DONE WITH MIGRATION ================ 3088.8
LDB: ============= START OF LOAD BALANCING ============== 3089.54
LDB: TIME 3089.55 LOAD: AVG 0.20085 MAX 0.337511  PROXIES: TOTAL 1494 MAXPE 28 MAXPATCH 7 None MEM: 1443.84 MB
LDB: TIME 3089.55 LOAD: AVG 0.20085 MAX 0.337511  PROXIES: TOTAL 1494 MAXPE 28 MAXPATCH 7 RefineTorusLB MEM: 1443.84 MB
LDB: TIME 3089.55 LOAD: AVG 0.20085 MAX 0.337511  PROXIES: TOTAL 1494 MAXPE 28 MAXPATCH 7 RefineTorusLB MEM: 1443.84 MB
LDB: ============== END OF LOAD BALANCING =============== 3089.55
Info: useSync: 0 useProxySync: 0
LDB: =============== DONE WITH MIGRATION ================ 3089.55
LDB: ============= START OF LOAD BALANCING ============== 3114.79
LDB: ============== END OF LOAD BALANCING =============== 3114.79
Info: useSync: 0 useProxySync: 0
LDB: =============== DONE WITH MIGRATION ================ 3114.79
LDB: ============= START OF LOAD BALANCING ============== 3115.58
LDB: TIME 3115.58 LOAD: AVG 0.202007 MAX 0.534701  PROXIES: TOTAL 1494 MAXPE 28 MAXPATCH 7 None MEM: 1443.84 MB
LDB: TIME 3115.58 LOAD: AVG 0.202007 MAX 0.534701  PROXIES: TOTAL 1494 MAXPE 28 MAXPATCH 7 RefineTorusLB MEM: 1443.84 MB
LDB: TIME 3115.58 LOAD: AVG 0.202007 MAX 0.534701  PROXIES: TOTAL 1494 MAXPE 28 MAXPATCH 7 RefineTorusLB MEM: 1443.84 MB
LDB: ============== END OF LOAD BALANCING =============== 3115.58
Info: useSync: 0 useProxySync: 0
LDB: =============== DONE WITH MIGRATION ================ 3115.58
LDB: ============= START OF LOAD BALANCING ============== 3145.35
LDB: ============== END OF LOAD BALANCING =============== 3145.35
Info: useSync: 0 useProxySync: 0
LDB: =============== DONE WITH MIGRATION ================ 3145.35
LDB: ============= START OF LOAD BALANCING ============== 3146.14
LDB: TIME 3146.14 LOAD: AVG 0.208758 MAX 0.534129  PROXIES: TOTAL 1494 MAXPE 28 MAXPATCH 7 None MEM: 1443.97 MB
LDB: TIME 3146.14 LOAD: AVG 0.208758 MAX 0.534129  PROXIES: TOTAL 1494 MAXPE 28 MAXPATCH 7 RefineTorusLB MEM: 1443.97 MB
LDB: TIME 3146.14 LOAD: AVG 0.208758 MAX 0.534129  PROXIES: TOTAL 1494 MAXPE 28 MAXPATCH 7 RefineTorusLB MEM: 1443.97 MB
LDB: ============== END OF LOAD BALANCING =============== 3146.14
Info: useSync: 0 useProxySync: 0
LDB: =============== DONE WITH MIGRATION ================ 3146.14
LDB: ============= START OF LOAD BALANCING ============== 3176.37
LDB: ============== END OF LOAD BALANCING =============== 3176.37
Info: useSync: 0 useProxySync: 0
LDB: =============== DONE WITH MIGRATION ================ 3176.37
LDB: ============= START OF LOAD BALANCING ============== 3177.13
LDB: TIME 3177.14 LOAD: AVG 0.206723 MAX 0.484832  PROXIES: TOTAL 1494 MAXPE 28 MAXPATCH 7 None MEM: 1443.97 MB
LDB: TIME 3177.14 LOAD: AVG 0.206723 MAX 0.484832  PROXIES: TOTAL 1494 MAXPE 28 MAXPATCH 7 RefineTorusLB MEM: 1443.97 MB
LDB: TIME 3177.14 LOAD: AVG 0.206723 MAX 0.484832  PROXIES: TOTAL 1494 MAXPE 28 MAXPATCH 7 RefineTorusLB MEM: 1443.97 MB
LDB: ============== END OF LOAD BALANCING =============== 3177.14
Info: useSync: 0 useProxySync: 0
LDB: =============== DONE WITH MIGRATION ================ 3177.14
PRESSURE: 180000 116.922 27.989 -105.74 27.99 -121.081 45.8541 -105.74 45.8526 83.2672
GPRESSURE: 180000 170.328 11.9179 -48.6959 16.7827 -142.483 12.8635 -125.117 63.7745 80.013
PRESSAVG: 180000 0.283614 -35.1361 -36.4946 -35.1361 0.213046 35.5845 -36.4946 35.5845 -0.644683
GPRESSAVG: 180000 0.274468 -35.1349 -36.5048 -35.1599 0.209191 35.6125 -36.4626 35.5493 -0.63517
TIMING: 180000  CPU: 2457.86, 0.0136836/step  Wall: 3167.37, 0.0183659/step, 24.5899 hours remaining, 1443.972656 MB of memory in use.
ENERGY:  180000     66854.9108    149229.2791    104631.3029      6835.1281       -9276228.9181    345797.5431         0.0000         0.0000    233936.3147       -8368944.4395       309.9631  -8602880.7543  -8367056.6521       309.7097             26.3692        35.9528   3479766.4376        -0.0493        -0.0505

WRITING EXTENDED SYSTEM TO RESTART FILE AT STEP 180000
WRITING COORDINATES TO DCD FILE Fiber55_dyn1.dcd AT STEP 180000
WRITING COORDINATES TO RESTART FILE AT STEP 180000
FINISHED WRITING RESTART COORDINATES
WRITING VELOCITIES TO RESTART FILE AT STEP 180000
FINISHED WRITING RESTART VELOCITIES
LDB: ============= START OF LOAD BALANCING ============== 3227.29
LDB: ============== END OF LOAD BALANCING =============== 3227.29
Info: useSync: 0 useProxySync: 0
LDB: =============== DONE WITH MIGRATION ================ 3227.29
LDB: ============= START OF LOAD BALANCING ============== 3228.02
LDB: TIME 3228.03 LOAD: AVG 0.184846 MAX 0.389394  PROXIES: TOTAL 1494 MAXPE 28 MAXPATCH 7 None MEM: 1444.15 MB
LDB: TIME 3228.03 LOAD: AVG 0.184846 MAX 0.389394  PROXIES: TOTAL 1494 MAXPE 28 MAXPATCH 7 RefineTorusLB MEM: 1444.15 MB
LDB: TIME 3228.03 LOAD: AVG 0.184846 MAX 0.389394  PROXIES: TOTAL 1494 MAXPE 28 MAXPATCH 7 RefineTorusLB MEM: 1444.15 MB
LDB: Reverting to original mapping
LDB: ============== END OF LOAD BALANCING =============== 3228.03
Info: useSync: 0 useProxySync: 0
LDB: =============== DONE WITH MIGRATION ================ 3228.03
LDB: ============= START OF LOAD BALANCING ============== 3256.38
LDB: ============== END OF LOAD BALANCING =============== 3256.38
Info: useSync: 0 useProxySync: 0
LDB: =============== DONE WITH MIGRATION ================ 3256.39
LDB: ============= START OF LOAD BALANCING ============== 3257.13
LDB: TIME 3257.13 LOAD: AVG 0.186201 MAX 0.373493  PROXIES: TOTAL 1494 MAXPE 28 MAXPATCH 7 None MEM: 1444.15 MB
LDB: TIME 3257.13 LOAD: AVG 0.186201 MAX 0.373493  PROXIES: TOTAL 1494 MAXPE 28 MAXPATCH 7 RefineTorusLB MEM: 1444.15 MB
LDB: TIME 3257.13 LOAD: AVG 0.186201 MAX 0.373493  PROXIES: TOTAL 1494 MAXPE 28 MAXPATCH 7 RefineTorusLB MEM: 1444.15 MB
LDB: Reverting to original mapping
LDB: ============== END OF LOAD BALANCING =============== 3257.13
Info: useSync: 0 useProxySync: 0
LDB: =============== DONE WITH MIGRATION ================ 3257.13
LDB: ============= START OF LOAD BALANCING ============== 3285.3
LDB: ============== END OF LOAD BALANCING =============== 3285.3
Info: useSync: 0 useProxySync: 0
LDB: =============== DONE WITH MIGRATION ================ 3285.3
LDB: ============= START OF LOAD BALANCING ============== 3286.04
LDB: TIME 3286.04 LOAD: AVG 0.184614 MAX 0.395892  PROXIES: TOTAL 1494 MAXPE 28 MAXPATCH 7 None MEM: 1444.15 MB
LDB: TIME 3286.04 LOAD: AVG 0.184614 MAX 0.395892  PROXIES: TOTAL 1494 MAXPE 28 MAXPATCH 7 RefineTorusLB MEM: 1444.15 MB
LDB: TIME 3286.04 LOAD: AVG 0.184614 MAX 0.395892  PROXIES: TOTAL 1494 MAXPE 28 MAXPATCH 7 RefineTorusLB MEM: 1444.15 MB
LDB: ============== END OF LOAD BALANCING =============== 3286.04
Info: useSync: 0 useProxySync: 0
LDB: =============== DONE WITH MIGRATION ================ 3286.05
LDB: ============= START OF LOAD BALANCING ============== 3312.67
LDB: ============== END OF LOAD BALANCING =============== 3312.67
Info: useSync: 0 useProxySync: 0
LDB: =============== DONE WITH MIGRATION ================ 3312.67
LDB: ============= START OF LOAD BALANCING ============== 3313.6
LDB: TIME 3313.6 LOAD: AVG 0.20751 MAX 0.555902  PROXIES: TOTAL 1494 MAXPE 28 MAXPATCH 7 None MEM: 1444.15 MB
LDB: TIME 3313.6 LOAD: AVG 0.20751 MAX 0.555902  PROXIES: TOTAL 1494 MAXPE 28 MAXPATCH 7 RefineTorusLB MEM: 1444.15 MB
LDB: TIME 3313.6 LOAD: AVG 0.20751 MAX 0.555902  PROXIES: TOTAL 1494 MAXPE 28 MAXPATCH 7 RefineTorusLB MEM: 1444.15 MB
LDB: ============== END OF LOAD BALANCING =============== 3313.6
Info: useSync: 0 useProxySync: 0
LDB: =============== DONE WITH MIGRATION ================ 3313.61
LDB: ============= START OF LOAD BALANCING ============== 3344.72
LDB: ============== END OF LOAD BALANCING =============== 3344.72
Info: useSync: 0 useProxySync: 0
LDB: =============== DONE WITH MIGRATION ================ 3344.73
LDB: ============= START OF LOAD BALANCING ============== 3345.5
LDB: TIME 3345.51 LOAD: AVG 0.195544 MAX 0.370935  PROXIES: TOTAL 1494 MAXPE 28 MAXPATCH 7 None MEM: 1444.15 MB
LDB: TIME 3345.51 LOAD: AVG 0.195544 MAX 0.370935  PROXIES: TOTAL 1494 MAXPE 28 MAXPATCH 7 RefineTorusLB MEM: 1444.15 MB
LDB: TIME 3345.51 LOAD: AVG 0.195544 MAX 0.370935  PROXIES: TOTAL 1494 MAXPE 28 MAXPATCH 7 RefineTorusLB MEM: 1444.15 MB
LDB: Reverting to original mapping
LDB: ============== END OF LOAD BALANCING =============== 3345.51
Info: useSync: 0 useProxySync: 0
LDB: =============== DONE WITH MIGRATION ================ 3345.51
PRESSURE: 190000 2.31229 -125.316 -65.0433 -125.316 -133.86 21.433 -65.0434 21.433 74.2968
GPRESSURE: 190000 23.1212 -104.564 -67.28 -108.976 -128.648 17.1288 -105.403 -11.8363 65.5066
PRESSAVG: 190000 1.19091 -49.6398 -63.1983 -49.6398 2.507 22.0595 -63.1983 22.0595 1.87168
GPRESSAVG: 190000 1.19711 -49.655 -63.205 -49.6287 2.51139 22.0643 -63.2064 22.0525 1.8518
TIMING: 190000  CPU: 2602.55, 0.0144695/step  Wall: 3342.81, 0.0175439/step, 23.4406 hours remaining, 1444.214844 MB of memory in use.
ENERGY:  190000     67295.8563    149098.8455    104875.9288      6773.7706       -9276392.6860    345494.2348         0.0000         0.0000    233652.7833       -8369201.2667       309.5874  -8602854.0500  -8367327.2485       309.5035            -19.0838       -13.3402   3478808.6541         1.8565         1.8534

WRITING EXTENDED SYSTEM TO RESTART FILE AT STEP 190000
WRITING COORDINATES TO DCD FILE Fiber55_dyn1.dcd AT STEP 190000
WRITING COORDINATES TO RESTART FILE AT STEP 190000
FINISHED WRITING RESTART COORDINATES
WRITING VELOCITIES TO RESTART FILE AT STEP 190000
FINISHED WRITING RESTART VELOCITIES
LDB: ============= START OF LOAD BALANCING ============== 3407.95
LDB: ============== END OF LOAD BALANCING =============== 3407.95
Info: useSync: 0 useProxySync: 0
LDB: =============== DONE WITH MIGRATION ================ 3407.95
LDB: ============= START OF LOAD BALANCING ============== 3408.67
LDB: TIME 3408.67 LOAD: AVG 0.191064 MAX 0.379036  PROXIES: TOTAL 1494 MAXPE 28 MAXPATCH 7 None MEM: 1444.21 MB
LDB: TIME 3408.67 LOAD: AVG 0.191064 MAX 0.379036  PROXIES: TOTAL 1494 MAXPE 28 MAXPATCH 7 RefineTorusLB MEM: 1444.21 MB
LDB: TIME 3408.67 LOAD: AVG 0.191064 MAX 0.379036  PROXIES: TOTAL 1494 MAXPE 28 MAXPATCH 7 RefineTorusLB MEM: 1444.21 MB
LDB: Reverting to original mapping
LDB: ============== END OF LOAD BALANCING =============== 3408.67
Info: useSync: 0 useProxySync: 0
LDB: =============== DONE WITH MIGRATION ================ 3408.67
LDB: ============= START OF LOAD BALANCING ============== 3436.19
LDB: ============== END OF LOAD BALANCING =============== 3436.19
Info: useSync: 0 useProxySync: 0
LDB: =============== DONE WITH MIGRATION ================ 3436.19
LDB: ============= START OF LOAD BALANCING ============== 3436.9
LDB: TIME 3438.61 LOAD: AVG 0.214606 MAX 1.87853  PROXIES: TOTAL 1494 MAXPE 28 MAXPATCH 7 None MEM: 1444.21 MB
LDB: TIME 3438.62 LOAD: AVG 0.214606 MAX 1.87853  PROXIES: TOTAL 1494 MAXPE 28 MAXPATCH 7 RefineTorusLB MEM: 1444.21 MB
LDB: TIME 3438.62 LOAD: AVG 0.214606 MAX 1.87853  PROXIES: TOTAL 1494 MAXPE 28 MAXPATCH 7 RefineTorusLB MEM: 1444.21 MB
LDB: Reverting to original mapping
LDB: ============== END OF LOAD BALANCING =============== 3438.62
Info: useSync: 0 useProxySync: 0
LDB: =============== DONE WITH MIGRATION ================ 3438.62
LDB: ============= START OF LOAD BALANCING ============== 3466.19
LDB: ============== END OF LOAD BALANCING =============== 3466.19
Info: useSync: 0 useProxySync: 0
LDB: =============== DONE WITH MIGRATION ================ 3466.19
LDB: ============= START OF LOAD BALANCING ============== 3466.89
LDB: TIME 3466.89 LOAD: AVG 0.195378 MAX 0.330263  PROXIES: TOTAL 1494 MAXPE 28 MAXPATCH 7 None MEM: 1444.31 MB
LDB: TIME 3466.89 LOAD: AVG 0.195378 MAX 0.330263  PROXIES: TOTAL 1494 MAXPE 28 MAXPATCH 7 RefineTorusLB MEM: 1444.31 MB
LDB: TIME 3466.89 LOAD: AVG 0.195378 MAX 0.330263  PROXIES: TOTAL 1494 MAXPE 28 MAXPATCH 7 RefineTorusLB MEM: 1444.31 MB
LDB: ============== END OF LOAD BALANCING =============== 3466.89
Info: useSync: 0 useProxySync: 0
LDB: =============== DONE WITH MIGRATION ================ 3466.89
LDB: ============= START OF LOAD BALANCING ============== 3491.14
LDB: ============== END OF LOAD BALANCING =============== 3491.14
Info: useSync: 0 useProxySync: 0
LDB: =============== DONE WITH MIGRATION ================ 3491.14
LDB: ============= START OF LOAD BALANCING ============== 3491.92
LDB: TIME 3491.92 LOAD: AVG 0.202057 MAX 0.580633  PROXIES: TOTAL 1494 MAXPE 28 MAXPATCH 7 None MEM: 1444.31 MB
LDB: TIME 3491.92 LOAD: AVG 0.202057 MAX 0.580633  PROXIES: TOTAL 1494 MAXPE 28 MAXPATCH 7 RefineTorusLB MEM: 1444.31 MB
LDB: TIME 3491.92 LOAD: AVG 0.202057 MAX 0.580633  PROXIES: TOTAL 1494 MAXPE 28 MAXPATCH 7 RefineTorusLB MEM: 1444.31 MB
LDB: ============== END OF LOAD BALANCING =============== 3491.92
Info: useSync: 0 useProxySync: 0
LDB: =============== DONE WITH MIGRATION ================ 3491.92
LDB: ============= START OF LOAD BALANCING ============== 3520.96
LDB: ============== END OF LOAD BALANCING =============== 3520.96
Info: useSync: 0 useProxySync: 0
LDB: =============== DONE WITH MIGRATION ================ 3520.97
LDB: ============= START OF LOAD BALANCING ============== 3521.73
LDB: TIME 3521.73 LOAD: AVG 0.189016 MAX 0.344269  PROXIES: TOTAL 1494 MAXPE 28 MAXPATCH 7 None MEM: 1444.34 MB
LDB: TIME 3521.73 LOAD: AVG 0.189016 MAX 0.344269  PROXIES: TOTAL 1494 MAXPE 28 MAXPATCH 7 RefineTorusLB MEM: 1444.34 MB
LDB: TIME 3521.73 LOAD: AVG 0.189016 MAX 0.344269  PROXIES: TOTAL 1494 MAXPE 28 MAXPATCH 7 RefineTorusLB MEM: 1444.34 MB
LDB: Reverting to original mapping
LDB: ============== END OF LOAD BALANCING =============== 3521.73
Info: useSync: 0 useProxySync: 0
LDB: =============== DONE WITH MIGRATION ================ 3521.74
PRESSURE: 200000 40.9752 -83.5569 -71.9841 -83.5572 43.9655 89.4102 -71.984 89.4102 31.3263
GPRESSURE: 200000 59.0439 -88.164 -93.2033 -56.2081 47.3834 73.6318 -23.7681 112.04 34.9093
PRESSAVG: 200000 0.580252 -44.0189 -47.4158 -44.0189 0.584721 20.4934 -47.4158 20.4934 -0.513364
GPRESSAVG: 200000 0.565166 -44.0315 -47.4155 -44.0361 0.576774 20.4709 -47.4258 20.5152 -0.521206
TIMING: 200000  CPU: 2738.55, 0.0135996/step  Wall: 3516.59, 0.017378/step, 23.1707 hours remaining, 1444.343750 MB of memory in use.
ETITLE:      TS           BOND          ANGLE          DIHED          IMPRP               ELECT            VDW       BOUNDARY           MISC        KINETIC               TOTAL           TEMP      POTENTIAL         TOTAL3        TEMPAVG            PRESSURE      GPRESSURE         VOLUME       PRESSAVG      GPRESSAVG

ENERGY:  200000     67346.4752    148679.7120    104922.6571      6802.8915       -9276584.2269    345687.0667         0.0000         0.0000    233408.7868       -8369736.6376       309.2641  -8603145.4243  -8367825.7924       309.5968             38.7557        47.1122   3474176.3652         0.2172         0.2069

WRITING EXTENDED SYSTEM TO RESTART FILE AT STEP 200000
WRITING COORDINATES TO DCD FILE Fiber55_dyn1.dcd AT STEP 200000
WRITING COORDINATES TO RESTART FILE AT STEP 200000
FINISHED WRITING RESTART COORDINATES
WRITING VELOCITIES TO RESTART FILE AT STEP 200000
FINISHED WRITING RESTART VELOCITIES
LDB: ============= START OF LOAD BALANCING ============== 3586.75
LDB: ============== END OF LOAD BALANCING =============== 3586.75
Info: useSync: 0 useProxySync: 0
LDB: =============== DONE WITH MIGRATION ================ 3586.75
LDB: ============= START OF LOAD BALANCING ============== 3587.21
LDB: TIME 3587.21 LOAD: AVG 0.165911 MAX 0.295004  PROXIES: TOTAL 1494 MAXPE 28 MAXPATCH 7 None MEM: 1444.34 MB
LDB: TIME 3587.21 LOAD: AVG 0.165911 MAX 0.295004  PROXIES: TOTAL 1494 MAXPE 28 MAXPATCH 7 RefineTorusLB MEM: 1444.34 MB
LDB: TIME 3587.21 LOAD: AVG 0.165911 MAX 0.295004  PROXIES: TOTAL 1494 MAXPE 28 MAXPATCH 7 RefineTorusLB MEM: 1444.34 MB
LDB: Reverting to original mapping
LDB: ============== END OF LOAD BALANCING =============== 3587.21
Info: useSync: 0 useProxySync: 0
LDB: =============== DONE WITH MIGRATION ================ 3587.21
LDB: ============= START OF LOAD BALANCING ============== 3615.75
LDB: ============== END OF LOAD BALANCING =============== 3615.75
Info: useSync: 0 useProxySync: 0
LDB: =============== DONE WITH MIGRATION ================ 3615.75
LDB: ============= START OF LOAD BALANCING ============== 3616.52
LDB: TIME 3616.52 LOAD: AVG 0.197246 MAX 0.352568  PROXIES: TOTAL 1494 MAXPE 28 MAXPATCH 7 None MEM: 1444.34 MB
LDB: TIME 3616.53 LOAD: AVG 0.197246 MAX 0.352568  PROXIES: TOTAL 1494 MAXPE 28 MAXPATCH 7 RefineTorusLB MEM: 1444.34 MB
LDB: TIME 3616.53 LOAD: AVG 0.197246 MAX 0.352568  PROXIES: TOTAL 1494 MAXPE 28 MAXPATCH 7 RefineTorusLB MEM: 1444.34 MB
LDB: ============== END OF LOAD BALANCING =============== 3616.53
Info: useSync: 0 useProxySync: 0
LDB: =============== DONE WITH MIGRATION ================ 3616.53
LDB: ============= START OF LOAD BALANCING ============== 3639.53
LDB: ============== END OF LOAD BALANCING =============== 3639.53
Info: useSync: 0 useProxySync: 0
LDB: =============== DONE WITH MIGRATION ================ 3639.53
LDB: ============= START OF LOAD BALANCING ============== 3639.97
LDB: TIME 3639.97 LOAD: AVG 0.16071 MAX 0.29437  PROXIES: TOTAL 1494 MAXPE 28 MAXPATCH 7 None MEM: 1444.34 MB
LDB: TIME 3639.97 LOAD: AVG 0.16071 MAX 0.29437  PROXIES: TOTAL 1494 MAXPE 28 MAXPATCH 7 RefineTorusLB MEM: 1444.34 MB
LDB: TIME 3639.97 LOAD: AVG 0.16071 MAX 0.29437  PROXIES: TOTAL 1494 MAXPE 28 MAXPATCH 7 RefineTorusLB MEM: 1444.34 MB
LDB: ============== END OF LOAD BALANCING =============== 3639.97
Info: useSync: 0 useProxySync: 0
LDB: =============== DONE WITH MIGRATION ================ 3639.97
LDB: ============= START OF LOAD BALANCING ============== 3662.82
LDB: ============== END OF LOAD BALANCING =============== 3662.82
Info: useSync: 0 useProxySync: 0
LDB: =============== DONE WITH MIGRATION ================ 3662.82
LDB: ============= START OF LOAD BALANCING ============== 3663.62
LDB: TIME 3663.62 LOAD: AVG 0.214678 MAX 0.389898  PROXIES: TOTAL 1494 MAXPE 28 MAXPATCH 7 None MEM: 1444.34 MB
LDB: TIME 3663.62 LOAD: AVG 0.214678 MAX 0.389898  PROXIES: TOTAL 1494 MAXPE 28 MAXPATCH 7 RefineTorusLB MEM: 1444.34 MB
LDB: TIME 3663.62 LOAD: AVG 0.214678 MAX 0.389898  PROXIES: TOTAL 1494 MAXPE 28 MAXPATCH 7 RefineTorusLB MEM: 1444.34 MB
LDB: Reverting to original mapping
LDB: ============== END OF LOAD BALANCING =============== 3663.62
Info: useSync: 0 useProxySync: 0
LDB: =============== DONE WITH MIGRATION ================ 3663.63
LDB: ============= START OF LOAD BALANCING ============== 3694.08
LDB: ============== END OF LOAD BALANCING =============== 3694.08
Info: useSync: 0 useProxySync: 0
LDB: =============== DONE WITH MIGRATION ================ 3694.09
LDB: ============= START OF LOAD BALANCING ============== 3694.85
LDB: TIME 3694.85 LOAD: AVG 0.209559 MAX 0.342388  PROXIES: TOTAL 1494 MAXPE 28 MAXPATCH 7 None MEM: 1444.34 MB
LDB: TIME 3694.85 LOAD: AVG 0.209559 MAX 0.342388  PROXIES: TOTAL 1494 MAXPE 28 MAXPATCH 7 RefineTorusLB MEM: 1444.34 MB
LDB: TIME 3694.85 LOAD: AVG 0.209559 MAX 0.342388  PROXIES: TOTAL 1494 MAXPE 28 MAXPATCH 7 RefineTorusLB MEM: 1444.34 MB
LDB: Reverting to original mapping
LDB: ============== END OF LOAD BALANCING =============== 3694.85
Info: useSync: 0 useProxySync: 0
LDB: =============== DONE WITH MIGRATION ================ 3694.86
PRESSURE: 210000 -75.0679 -9.57016 14.8552 -9.57062 -10.5027 92.1293 14.8548 92.13 -43.1274
GPRESSURE: 210000 -71.3664 -22.2847 6.66962 -21.0205 6.59921 120.082 36.3799 90.6188 -42.9823
PRESSAVG: 210000 0.541462 -52.653 -40.0862 -52.653 0.783247 15.2501 -40.0862 15.2501 -0.581456
GPRESSAVG: 210000 0.519821 -52.6521 -40.08 -52.6666 0.776609 15.2531 -40.0675 15.2685 -0.575145
TIMING: 210000  CPU: 2872.25, 0.0133699/step  Wall: 3691.6, 0.0175005/step, 23.2854 hours remaining, 1444.351562 MB of memory in use.
ENERGY:  210000     66945.5542    148993.1807    104969.0540      6774.7073       -9276161.7786    345747.7607         0.0000         0.0000    233913.9085       -8368817.6132       309.9334  -8602731.5217  -8366907.0668       309.7742            -42.8994       -35.9165   3474823.2349         0.2478         0.2404

WRITING EXTENDED SYSTEM TO RESTART FILE AT STEP 210000
WRITING COORDINATES TO DCD FILE Fiber55_dyn1.dcd AT STEP 210000
WRITING COORDINATES TO RESTART FILE AT STEP 210000
FINISHED WRITING RESTART COORDINATES
WRITING VELOCITIES TO RESTART FILE AT STEP 210000
FINISHED WRITING RESTART VELOCITIES
LDB: ============= START OF LOAD BALANCING ============== 3754.13
LDB: ============== END OF LOAD BALANCING =============== 3754.14
Info: useSync: 0 useProxySync: 0
LDB: =============== DONE WITH MIGRATION ================ 3754.14
LDB: ============= START OF LOAD BALANCING ============== 3754.85
LDB: TIME 3754.86 LOAD: AVG 0.196975 MAX 0.357606  PROXIES: TOTAL 1494 MAXPE 28 MAXPATCH 7 None MEM: 1444.38 MB
LDB: TIME 3754.86 LOAD: AVG 0.196975 MAX 0.357606  PROXIES: TOTAL 1494 MAXPE 28 MAXPATCH 7 RefineTorusLB MEM: 1444.38 MB
LDB: TIME 3754.86 LOAD: AVG 0.196975 MAX 0.357606  PROXIES: TOTAL 1494 MAXPE 28 MAXPATCH 7 RefineTorusLB MEM: 1444.38 MB
LDB: Reverting to original mapping
LDB: ============== END OF LOAD BALANCING =============== 3754.86
Info: useSync: 0 useProxySync: 0
LDB: =============== DONE WITH MIGRATION ================ 3754.86
LDB: ============= START OF LOAD BALANCING ============== 3783.17
LDB: ============== END OF LOAD BALANCING =============== 3783.17
Info: useSync: 0 useProxySync: 0
LDB: =============== DONE WITH MIGRATION ================ 3783.17
LDB: ============= START OF LOAD BALANCING ============== 3783.93
LDB: TIME 3783.93 LOAD: AVG 0.1938 MAX 0.380215  PROXIES: TOTAL 1494 MAXPE 28 MAXPATCH 7 None MEM: 1444.38 MB
LDB: TIME 3783.93 LOAD: AVG 0.1938 MAX 0.380215  PROXIES: TOTAL 1494 MAXPE 28 MAXPATCH 7 RefineTorusLB MEM: 1444.38 MB
LDB: TIME 3783.93 LOAD: AVG 0.1938 MAX 0.380215  PROXIES: TOTAL 1494 MAXPE 28 MAXPATCH 7 RefineTorusLB MEM: 1444.38 MB
LDB: Reverting to original mapping
LDB: ============== END OF LOAD BALANCING =============== 3783.93
Info: useSync: 0 useProxySync: 0
LDB: =============== DONE WITH MIGRATION ================ 3783.94
LDB: ============= START OF LOAD BALANCING ============== 3809.17
LDB: ============== END OF LOAD BALANCING =============== 3809.17
Info: useSync: 0 useProxySync: 0
LDB: =============== DONE WITH MIGRATION ================ 3809.18
LDB: ============= START OF LOAD BALANCING ============== 3809.95
LDB: TIME 3809.95 LOAD: AVG 0.202851 MAX 0.400166  PROXIES: TOTAL 1494 MAXPE 28 MAXPATCH 7 None MEM: 1444.38 MB
LDB: TIME 3809.95 LOAD: AVG 0.202851 MAX 0.400166  PROXIES: TOTAL 1494 MAXPE 28 MAXPATCH 7 RefineTorusLB MEM: 1444.38 MB
LDB: TIME 3809.95 LOAD: AVG 0.202851 MAX 0.400166  PROXIES: TOTAL 1494 MAXPE 28 MAXPATCH 7 RefineTorusLB MEM: 1444.38 MB
LDB: ============== END OF LOAD BALANCING =============== 3809.95
Info: useSync: 0 useProxySync: 0
LDB: =============== DONE WITH MIGRATION ================ 3809.96
LDB: ============= START OF LOAD BALANCING ============== 3838.4
LDB: ============== END OF LOAD BALANCING =============== 3838.4
Info: useSync: 0 useProxySync: 0
LDB: =============== DONE WITH MIGRATION ================ 3838.4
LDB: ============= START OF LOAD BALANCING ============== 3839.12
LDB: TIME 3839.12 LOAD: AVG 0.204695 MAX 0.361714  PROXIES: TOTAL 1494 MAXPE 28 MAXPATCH 7 None MEM: 1444.38 MB
LDB: TIME 3839.12 LOAD: AVG 0.204695 MAX 0.361714  PROXIES: TOTAL 1494 MAXPE 28 MAXPATCH 7 RefineTorusLB MEM: 1444.38 MB
LDB: TIME 3839.12 LOAD: AVG 0.204695 MAX 0.361714  PROXIES: TOTAL 1494 MAXPE 28 MAXPATCH 7 RefineTorusLB MEM: 1444.38 MB
LDB: Reverting to original mapping
LDB: ============== END OF LOAD BALANCING =============== 3839.12
Info: useSync: 0 useProxySync: 0
LDB: =============== DONE WITH MIGRATION ================ 3839.12
LDB: ============= START OF LOAD BALANCING ============== 3867.25
LDB: ============== END OF LOAD BALANCING =============== 3867.25
Info: useSync: 0 useProxySync: 0
LDB: =============== DONE WITH MIGRATION ================ 3867.25
LDB: ============= START OF LOAD BALANCING ============== 3867.93
LDB: TIME 3867.93 LOAD: AVG 0.193299 MAX 0.377097  PROXIES: TOTAL 1494 MAXPE 28 MAXPATCH 7 None MEM: 1444.38 MB
LDB: TIME 3867.93 LOAD: AVG 0.193299 MAX 0.377097  PROXIES: TOTAL 1494 MAXPE 28 MAXPATCH 7 RefineTorusLB MEM: 1444.38 MB
LDB: TIME 3867.93 LOAD: AVG 0.193299 MAX 0.377097  PROXIES: TOTAL 1494 MAXPE 28 MAXPATCH 7 RefineTorusLB MEM: 1444.38 MB
LDB: ============== END OF LOAD BALANCING =============== 3867.93
Info: useSync: 0 useProxySync: 0
LDB: =============== DONE WITH MIGRATION ================ 3867.94
PRESSURE: 220000 34.927 29.65 102.527 29.6501 200.418 10.1124 102.527 10.1122 -4.71001
GPRESSURE: 220000 20.2983 12.298 117.1 22.745 223.154 71.9952 56.7267 100.092 10.5393
PRESSAVG: 220000 -0.182024 -62.4702 -29.6582 -62.4702 -0.108829 13.3175 -29.6582 13.3175 1.3075
GPRESSAVG: 220000 -0.185196 -62.4926 -29.6257 -62.4705 -0.122744 13.3073 -29.6639 13.3249 1.29701
TIMING: 220000  CPU: 3011.48, 0.0139234/step  Wall: 3864.12, 0.0172523/step, 22.9072 hours remaining, 1444.386719 MB of memory in use.
ENERGY:  220000     67335.5188    149031.2350    104662.7691      6782.9319       -9276507.7395    345995.8899         0.0000         0.0000    233934.6092       -8368764.7855       309.9608  -8602699.3947  -8366891.2455       309.8330             76.8784        84.6640   3476362.2893         0.3389         0.3297

WRITING EXTENDED SYSTEM TO RESTART FILE AT STEP 220000
WRITING COORDINATES TO DCD FILE Fiber55_dyn1.dcd AT STEP 220000
WRITING COORDINATES TO RESTART FILE AT STEP 220000
FINISHED WRITING RESTART COORDINATES
WRITING VELOCITIES TO RESTART FILE AT STEP 220000
FINISHED WRITING RESTART VELOCITIES
LDB: ============= START OF LOAD BALANCING ============== 3941.3
LDB: ============== END OF LOAD BALANCING =============== 3941.3
Info: useSync: 0 useProxySync: 0
LDB: =============== DONE WITH MIGRATION ================ 3941.3
LDB: ============= START OF LOAD BALANCING ============== 3942.1
LDB: TIME 3942.1 LOAD: AVG 0.216777 MAX 0.35034  PROXIES: TOTAL 1494 MAXPE 28 MAXPATCH 7 None MEM: 1444.39 MB
LDB: TIME 3942.1 LOAD: AVG 0.216777 MAX 0.35034  PROXIES: TOTAL 1494 MAXPE 28 MAXPATCH 7 RefineTorusLB MEM: 1444.39 MB
LDB: TIME 3942.1 LOAD: AVG 0.216777 MAX 0.35034  PROXIES: TOTAL 1494 MAXPE 28 MAXPATCH 7 RefineTorusLB MEM: 1444.39 MB
LDB: ============== END OF LOAD BALANCING =============== 3942.1
Info: useSync: 0 useProxySync: 0
LDB: =============== DONE WITH MIGRATION ================ 3942.1
LDB: ============= START OF LOAD BALANCING ============== 3972.24
LDB: ============== END OF LOAD BALANCING =============== 3972.24
Info: useSync: 0 useProxySync: 0
LDB: =============== DONE WITH MIGRATION ================ 3972.24
LDB: ============= START OF LOAD BALANCING ============== 3973
LDB: TIME 3979.63 LOAD: AVG 0.303334 MAX 6.82445  PROXIES: TOTAL 1494 MAXPE 28 MAXPATCH 7 None MEM: 1444.39 MB
LDB: TIME 3979.63 LOAD: AVG 0.303334 MAX 6.82445  PROXIES: TOTAL 1494 MAXPE 28 MAXPATCH 7 RefineTorusLB MEM: 1444.39 MB
LDB: TIME 3979.63 LOAD: AVG 0.303334 MAX 6.82445  PROXIES: TOTAL 1494 MAXPE 28 MAXPATCH 7 RefineTorusLB MEM: 1444.39 MB
LDB: Reverting to original mapping
LDB: ============== END OF LOAD BALANCING =============== 3979.63
Info: useSync: 0 useProxySync: 0
LDB: =============== DONE WITH MIGRATION ================ 3979.64
LDB: ============= START OF LOAD BALANCING ============== 4003.07
LDB: ============== END OF LOAD BALANCING =============== 4003.07
Info: useSync: 0 useProxySync: 0
LDB: =============== DONE WITH MIGRATION ================ 4003.07
LDB: ============= START OF LOAD BALANCING ============== 4003.54
LDB: TIME 4003.54 LOAD: AVG 0.165134 MAX 0.301716  PROXIES: TOTAL 1494 MAXPE 28 MAXPATCH 7 None MEM: 1444.39 MB
LDB: TIME 4003.54 LOAD: AVG 0.165134 MAX 0.301716  PROXIES: TOTAL 1494 MAXPE 28 MAXPATCH 7 RefineTorusLB MEM: 1444.39 MB
LDB: TIME 4003.54 LOAD: AVG 0.165134 MAX 0.301716  PROXIES: TOTAL 1494 MAXPE 28 MAXPATCH 7 RefineTorusLB MEM: 1444.39 MB
LDB: Reverting to original mapping
LDB: ============== END OF LOAD BALANCING =============== 4003.54
Info: useSync: 0 useProxySync: 0
LDB: =============== DONE WITH MIGRATION ================ 4003.54
LDB: ============= START OF LOAD BALANCING ============== 4031.99
LDB: ============== END OF LOAD BALANCING =============== 4031.99
Info: useSync: 0 useProxySync: 0
LDB: =============== DONE WITH MIGRATION ================ 4031.99
LDB: ============= START OF LOAD BALANCING ============== 4032.74
LDB: TIME 4032.75 LOAD: AVG 0.203531 MAX 0.376429  PROXIES: TOTAL 1494 MAXPE 28 MAXPATCH 7 None MEM: 1444.39 MB
LDB: TIME 4032.75 LOAD: AVG 0.203531 MAX 0.376429  PROXIES: TOTAL 1494 MAXPE 28 MAXPATCH 7 RefineTorusLB MEM: 1444.39 MB
LDB: TIME 4032.75 LOAD: AVG 0.203531 MAX 0.376429  PROXIES: TOTAL 1494 MAXPE 28 MAXPATCH 7 RefineTorusLB MEM: 1444.39 MB
LDB: Reverting to original mapping
LDB: ============== END OF LOAD BALANCING =============== 4032.75
Info: useSync: 0 useProxySync: 0
LDB: =============== DONE WITH MIGRATION ================ 4032.75
LDB: ============= START OF LOAD BALANCING ============== 4061.06
LDB: ============== END OF LOAD BALANCING =============== 4061.06
Info: useSync: 0 useProxySync: 0
LDB: =============== DONE WITH MIGRATION ================ 4061.06
LDB: ============= START OF LOAD BALANCING ============== 4061.69
LDB: TIME 4061.69 LOAD: AVG 0.196561 MAX 0.294061  PROXIES: TOTAL 1494 MAXPE 28 MAXPATCH 7 None MEM: 1444.41 MB
LDB: TIME 4061.69 LOAD: AVG 0.196561 MAX 0.294061  PROXIES: TOTAL 1494 MAXPE 28 MAXPATCH 7 RefineTorusLB MEM: 1444.41 MB
LDB: TIME 4061.69 LOAD: AVG 0.196561 MAX 0.294061  PROXIES: TOTAL 1494 MAXPE 28 MAXPATCH 7 RefineTorusLB MEM: 1444.41 MB
LDB: Reverting to original mapping
LDB: ============== END OF LOAD BALANCING =============== 4061.69
Info: useSync: 0 useProxySync: 0
LDB: =============== DONE WITH MIGRATION ================ 4061.69
PRESSURE: 230000 21.855 -73.4954 47.9409 -73.4951 -275.829 32.2421 47.9418 32.2423 -483.91
GPRESSURE: 230000 15.3677 -80.9692 101.252 -32.4114 -265.148 9.25904 36.0033 37.4296 -459.215
PRESSAVG: 230000 2.48123 -43.3002 -12.0958 -43.3002 1.69507 27.7732 -12.0958 27.7733 2.03423
GPRESSAVG: 230000 2.46258 -43.2926 -12.1081 -43.297 1.68743 27.8014 -12.1015 27.7323 2.05686
TIMING: 230000  CPU: 3149.28, 0.0137802/step  Wall: 4056.46, 0.0192342/step, 25.4853 hours remaining, 1444.414062 MB of memory in use.
ENERGY:  230000     66906.8875    149254.5301    104744.4730      6813.4749       -9276177.5958    344230.7604         0.0000         0.0000    232973.6655       -8371253.8045       308.6876  -8604227.4700  -8369334.8855       309.5856           -245.9615      -236.3317   3473822.4194         2.0702         2.0690

WRITING EXTENDED SYSTEM TO RESTART FILE AT STEP 230000
WRITING COORDINATES TO DCD FILE Fiber55_dyn1.dcd AT STEP 230000
WRITING COORDINATES TO RESTART FILE AT STEP 230000
FINISHED WRITING RESTART COORDINATES
WRITING VELOCITIES TO RESTART FILE AT STEP 230000
FINISHED WRITING RESTART VELOCITIES
LDB: ============= START OF LOAD BALANCING ============== 4115.39
LDB: ============== END OF LOAD BALANCING =============== 4115.39
Info: useSync: 0 useProxySync: 0
LDB: =============== DONE WITH MIGRATION ================ 4115.39
LDB: ============= START OF LOAD BALANCING ============== 4116.15
LDB: TIME 4116.15 LOAD: AVG 0.204516 MAX 0.422794  PROXIES: TOTAL 1494 MAXPE 28 MAXPATCH 7 None MEM: 1444.41 MB
LDB: TIME 4116.15 LOAD: AVG 0.204516 MAX 0.422794  PROXIES: TOTAL 1494 MAXPE 28 MAXPATCH 7 RefineTorusLB MEM: 1444.41 MB
LDB: TIME 4116.15 LOAD: AVG 0.204516 MAX 0.422794  PROXIES: TOTAL 1494 MAXPE 28 MAXPATCH 7 RefineTorusLB MEM: 1444.41 MB
LDB: ============== END OF LOAD BALANCING =============== 4116.15
Info: useSync: 0 useProxySync: 0
LDB: =============== DONE WITH MIGRATION ================ 4116.16
LDB: ============= START OF LOAD BALANCING ============== 4146.07
LDB: ============== END OF LOAD BALANCING =============== 4146.07
Info: useSync: 0 useProxySync: 0
LDB: =============== DONE WITH MIGRATION ================ 4146.07
LDB: ============= START OF LOAD BALANCING ============== 4146.86
LDB: TIME 4146.86 LOAD: AVG 0.197818 MAX 0.548982  PROXIES: TOTAL 1494 MAXPE 28 MAXPATCH 7 None MEM: 1444.41 MB
LDB: TIME 4146.86 LOAD: AVG 0.197818 MAX 0.548982  PROXIES: TOTAL 1494 MAXPE 28 MAXPATCH 7 RefineTorusLB MEM: 1444.41 MB
LDB: TIME 4146.86 LOAD: AVG 0.197818 MAX 0.548982  PROXIES: TOTAL 1494 MAXPE 28 MAXPATCH 7 RefineTorusLB MEM: 1444.41 MB
LDB: Reverting to original mapping
LDB: ============== END OF LOAD BALANCING =============== 4146.86
Info: useSync: 0 useProxySync: 0
LDB: =============== DONE WITH MIGRATION ================ 4146.86
LDB: ============= START OF LOAD BALANCING ============== 4172.78
LDB: ============== END OF LOAD BALANCING =============== 4172.78
Info: useSync: 0 useProxySync: 0
LDB: =============== DONE WITH MIGRATION ================ 4172.78
LDB: ============= START OF LOAD BALANCING ============== 4173.47
LDB: TIME 4173.48 LOAD: AVG 0.197217 MAX 0.371896  PROXIES: TOTAL 1494 MAXPE 28 MAXPATCH 7 None MEM: 1444.62 MB
LDB: TIME 4173.48 LOAD: AVG 0.197217 MAX 0.371896  PROXIES: TOTAL 1494 MAXPE 28 MAXPATCH 7 RefineTorusLB MEM: 1444.62 MB
LDB: TIME 4173.48 LOAD: AVG 0.197217 MAX 0.371896  PROXIES: TOTAL 1494 MAXPE 28 MAXPATCH 7 RefineTorusLB MEM: 1444.62 MB
LDB: ============== END OF LOAD BALANCING =============== 4173.48
Info: useSync: 0 useProxySync: 0
LDB: =============== DONE WITH MIGRATION ================ 4173.48
LDB: ============= START OF LOAD BALANCING ============== 4201.84
LDB: ============== END OF LOAD BALANCING =============== 4201.84
Info: useSync: 0 useProxySync: 0
LDB: =============== DONE WITH MIGRATION ================ 4201.84
LDB: ============= START OF LOAD BALANCING ============== 4202.58
LDB: TIME 4202.58 LOAD: AVG 0.193037 MAX 0.404951  PROXIES: TOTAL 1494 MAXPE 28 MAXPATCH 7 None MEM: 1444.62 MB
LDB: TIME 4202.58 LOAD: AVG 0.193037 MAX 0.404951  PROXIES: TOTAL 1494 MAXPE 28 MAXPATCH 7 RefineTorusLB MEM: 1444.62 MB
LDB: TIME 4202.58 LOAD: AVG 0.193037 MAX 0.404951  PROXIES: TOTAL 1494 MAXPE 28 MAXPATCH 7 RefineTorusLB MEM: 1444.62 MB
LDB: ============== END OF LOAD BALANCING =============== 4202.58
Info: useSync: 0 useProxySync: 0
LDB: =============== DONE WITH MIGRATION ================ 4202.59
LDB: ============= START OF LOAD BALANCING ============== 4230.69
LDB: ============== END OF LOAD BALANCING =============== 4230.69
Info: useSync: 0 useProxySync: 0
LDB: =============== DONE WITH MIGRATION ================ 4230.69
LDB: ============= START OF LOAD BALANCING ============== 4231.41
LDB: TIME 4231.42 LOAD: AVG 0.197244 MAX 0.364405  PROXIES: TOTAL 1494 MAXPE 28 MAXPATCH 7 None MEM: 1444.62 MB
LDB: TIME 4231.42 LOAD: AVG 0.197244 MAX 0.364405  PROXIES: TOTAL 1494 MAXPE 28 MAXPATCH 7 RefineTorusLB MEM: 1444.62 MB
LDB: TIME 4231.42 LOAD: AVG 0.197244 MAX 0.364405  PROXIES: TOTAL 1494 MAXPE 28 MAXPATCH 7 RefineTorusLB MEM: 1444.62 MB
LDB: ============== END OF LOAD BALANCING =============== 4231.42
Info: useSync: 0 useProxySync: 0
LDB: =============== DONE WITH MIGRATION ================ 4231.42
PRESSURE: 240000 -181.714 -21.7687 -91.5569 -21.7692 -111.62 104.406 -91.557 104.405 -9.94413
GPRESSURE: 240000 -149.417 -19.9317 -65.0621 20.0912 -76.758 82.747 -81.6975 74.1814 -51.4711
PRESSAVG: 240000 0.663131 -46.2022 -12.5811 -46.2022 -0.412137 18.0802 -12.5811 18.0802 0.00716142
GPRESSAVG: 240000 0.676991 -46.2095 -12.6045 -46.1992 -0.399539 18.1026 -12.5623 18.1116 -0.00920928
TIMING: 240000  CPU: 3290.12, 0.0140832/step  Wall: 4227.27, 0.0170809/step, 22.5848 hours remaining, 1444.621094 MB of memory in use.
ENERGY:  240000     66747.1333    148583.9636    104874.6874      6843.6490       -9275951.4629    344845.0604         0.0000         0.0000    233863.8205       -8370193.1487       309.8670  -8604056.9692  -8368278.2273       309.5703           -101.0927       -92.5489   3471065.9748         0.0861         0.0894

WRITING EXTENDED SYSTEM TO RESTART FILE AT STEP 240000
WRITING COORDINATES TO DCD FILE Fiber55_dyn1.dcd AT STEP 240000
WRITING COORDINATES TO RESTART FILE AT STEP 240000
FINISHED WRITING RESTART COORDINATES
WRITING VELOCITIES TO RESTART FILE AT STEP 240000
FINISHED WRITING RESTART VELOCITIES
LDB: ============= START OF LOAD BALANCING ============== 4290.91
LDB: ============== END OF LOAD BALANCING =============== 4290.91
Info: useSync: 0 useProxySync: 0
LDB: =============== DONE WITH MIGRATION ================ 4290.91
LDB: ============= START OF LOAD BALANCING ============== 4291.7
LDB: TIME 4291.7 LOAD: AVG 0.216133 MAX 0.359529  PROXIES: TOTAL 1494 MAXPE 28 MAXPATCH 7 None MEM: 1444.62 MB
LDB: TIME 4291.7 LOAD: AVG 0.216133 MAX 0.359529  PROXIES: TOTAL 1494 MAXPE 28 MAXPATCH 7 RefineTorusLB MEM: 1444.62 MB
LDB: TIME 4291.7 LOAD: AVG 0.216133 MAX 0.359529  PROXIES: TOTAL 1494 MAXPE 28 MAXPATCH 7 RefineTorusLB MEM: 1444.62 MB
LDB: ============== END OF LOAD BALANCING =============== 4291.7
Info: useSync: 0 useProxySync: 0
LDB: =============== DONE WITH MIGRATION ================ 4291.7
LDB: ============= START OF LOAD BALANCING ============== 4321.14
LDB: ============== END OF LOAD BALANCING =============== 4321.14
Info: useSync: 0 useProxySync: 0
LDB: =============== DONE WITH MIGRATION ================ 4321.14
LDB: ============= START OF LOAD BALANCING ============== 4321.9
LDB: TIME 4321.9 LOAD: AVG 0.203041 MAX 0.342348  PROXIES: TOTAL 1494 MAXPE 28 MAXPATCH 7 None MEM: 1445.33 MB
LDB: TIME 4321.9 LOAD: AVG 0.203041 MAX 0.342348  PROXIES: TOTAL 1494 MAXPE 28 MAXPATCH 7 RefineTorusLB MEM: 1445.33 MB
LDB: TIME 4321.9 LOAD: AVG 0.203041 MAX 0.342348  PROXIES: TOTAL 1494 MAXPE 28 MAXPATCH 7 RefineTorusLB MEM: 1445.33 MB
LDB: Reverting to original mapping
LDB: ============== END OF LOAD BALANCING =============== 4321.9
Info: useSync: 0 useProxySync: 0
LDB: =============== DONE WITH MIGRATION ================ 4321.9
LDB: ============= START OF LOAD BALANCING ============== 4348
LDB: ============== END OF LOAD BALANCING =============== 4348
Info: useSync: 0 useProxySync: 0
LDB: =============== DONE WITH MIGRATION ================ 4348
LDB: ============= START OF LOAD BALANCING ============== 4348.73
LDB: TIME 4348.73 LOAD: AVG 0.197035 MAX 0.403596  PROXIES: TOTAL 1494 MAXPE 28 MAXPATCH 7 None MEM: 1445.35 MB
LDB: TIME 4348.73 LOAD: AVG 0.197035 MAX 0.403596  PROXIES: TOTAL 1494 MAXPE 28 MAXPATCH 7 RefineTorusLB MEM: 1445.35 MB
LDB: TIME 4348.73 LOAD: AVG 0.197035 MAX 0.403596  PROXIES: TOTAL 1494 MAXPE 28 MAXPATCH 7 RefineTorusLB MEM: 1445.35 MB
LDB: ============== END OF LOAD BALANCING =============== 4348.73
Info: useSync: 0 useProxySync: 0
LDB: =============== DONE WITH MIGRATION ================ 4348.73
LDB: ============= START OF LOAD BALANCING ============== 4375.87
LDB: ============== END OF LOAD BALANCING =============== 4375.87
Info: useSync: 0 useProxySync: 0
LDB: =============== DONE WITH MIGRATION ================ 4375.87
LDB: ============= START OF LOAD BALANCING ============== 4376.59
LDB: TIME 4376.6 LOAD: AVG 0.198327 MAX 0.319793  PROXIES: TOTAL 1494 MAXPE 28 MAXPATCH 7 None MEM: 1445.37 MB
LDB: TIME 4376.6 LOAD: AVG 0.198327 MAX 0.319793  PROXIES: TOTAL 1494 MAXPE 28 MAXPATCH 7 RefineTorusLB MEM: 1445.37 MB
LDB: TIME 4376.6 LOAD: AVG 0.198327 MAX 0.319793  PROXIES: TOTAL 1494 MAXPE 28 MAXPATCH 7 RefineTorusLB MEM: 1445.37 MB
LDB: ============== END OF LOAD BALANCING =============== 4376.6
Info: useSync: 0 useProxySync: 0
LDB: =============== DONE WITH MIGRATION ================ 4376.6
LDB: ============= START OF LOAD BALANCING ============== 4403.58
LDB: ============== END OF LOAD BALANCING =============== 4403.59
Info: useSync: 0 useProxySync: 0
LDB: =============== DONE WITH MIGRATION ================ 4403.59
LDB: ============= START OF LOAD BALANCING ============== 4404.03
LDB: TIME 4404.03 LOAD: AVG 0.167815 MAX 0.320542  PROXIES: TOTAL 1494 MAXPE 28 MAXPATCH 7 None MEM: 1445.37 MB
LDB: TIME 4404.03 LOAD: AVG 0.167815 MAX 0.320542  PROXIES: TOTAL 1494 MAXPE 28 MAXPATCH 7 RefineTorusLB MEM: 1445.37 MB
LDB: TIME 4404.03 LOAD: AVG 0.167815 MAX 0.320542  PROXIES: TOTAL 1494 MAXPE 28 MAXPATCH 7 RefineTorusLB MEM: 1445.37 MB
LDB: ============== END OF LOAD BALANCING =============== 4404.03
Info: useSync: 0 useProxySync: 0
LDB: =============== DONE WITH MIGRATION ================ 4404.03
PRESSURE: 250000 -165.456 -25.5345 -138.358 -25.5349 47.3678 77.3987 -138.359 77.398 -235.783
GPRESSURE: 250000 -131.008 -14.4125 -158.742 -10.6153 59.8286 48.1549 -119.844 50.9368 -264.23
PRESSAVG: 250000 1.40049 -33.981 -34.9179 -33.981 -0.339268 29.7973 -34.9179 29.7973 -0.531274
GPRESSAVG: 250000 1.40237 -33.9836 -34.9203 -33.9839 -0.349076 29.7631 -34.9106 29.8048 -0.51459
TIMING: 250000  CPU: 3426.18, 0.0136068/step  Wall: 4397.61, 0.0170339/step, 22.4753 hours remaining, 1446.199219 MB of memory in use.
ENERGY:  250000     66871.6136    149155.9940    104968.9056      6845.6231       -9276287.2490    344730.8708         0.0000         0.0000    233014.4795       -8370699.7624       308.7416  -8603714.2419  -8368831.4944       309.6474           -117.9568      -111.8032   3472068.6055         0.1766         0.1796

WRITING EXTENDED SYSTEM TO RESTART FILE AT STEP 250000
WRITING COORDINATES TO DCD FILE Fiber55_dyn1.dcd AT STEP 250000
WRITING COORDINATES TO RESTART FILE AT STEP 250000
FINISHED WRITING RESTART COORDINATES
WRITING VELOCITIES TO RESTART FILE AT STEP 250000
FINISHED WRITING RESTART VELOCITIES
LDB: ============= START OF LOAD BALANCING ============== 4450.15
LDB: ============== END OF LOAD BALANCING =============== 4450.15
Info: useSync: 0 useProxySync: 0
LDB: =============== DONE WITH MIGRATION ================ 4450.15
LDB: ============= START OF LOAD BALANCING ============== 4450.9
LDB: TIME 4450.91 LOAD: AVG 0.213083 MAX 0.327956  PROXIES: TOTAL 1494 MAXPE 28 MAXPATCH 7 None MEM: 1446.49 MB
LDB: TIME 4450.91 LOAD: AVG 0.213083 MAX 0.327956  PROXIES: TOTAL 1494 MAXPE 28 MAXPATCH 7 RefineTorusLB MEM: 1446.49 MB
LDB: TIME 4450.91 LOAD: AVG 0.213083 MAX 0.327956  PROXIES: TOTAL 1494 MAXPE 28 MAXPATCH 7 RefineTorusLB MEM: 1446.49 MB
LDB: Reverting to original mapping
LDB: ============== END OF LOAD BALANCING =============== 4450.91
Info: useSync: 0 useProxySync: 0
LDB: =============== DONE WITH MIGRATION ================ 4450.91
LDB: ============= START OF LOAD BALANCING ============== 4480.79
LDB: ============== END OF LOAD BALANCING =============== 4480.79
Info: useSync: 0 useProxySync: 0
LDB: =============== DONE WITH MIGRATION ================ 4480.79
LDB: ============= START OF LOAD BALANCING ============== 4481.56
LDB: TIME 4481.56 LOAD: AVG 0.216128 MAX 0.367882  PROXIES: TOTAL 1494 MAXPE 28 MAXPATCH 7 None MEM: 1449.73 MB
LDB: TIME 4481.56 LOAD: AVG 0.216128 MAX 0.367882  PROXIES: TOTAL 1494 MAXPE 28 MAXPATCH 7 RefineTorusLB MEM: 1449.73 MB
LDB: TIME 4481.56 LOAD: AVG 0.216128 MAX 0.367882  PROXIES: TOTAL 1494 MAXPE 28 MAXPATCH 7 RefineTorusLB MEM: 1449.73 MB
LDB: ============== END OF LOAD BALANCING =============== 4481.56
Info: useSync: 0 useProxySync: 0
LDB: =============== DONE WITH MIGRATION ================ 4481.57
LDB: ============= START OF LOAD BALANCING ============== 4501.57
LDB: ============== END OF LOAD BALANCING =============== 4501.57
Info: useSync: 0 useProxySync: 0
LDB: =============== DONE WITH MIGRATION ================ 4501.57
LDB: ============= START OF LOAD BALANCING ============== 4502.05
LDB: TIME 4502.05 LOAD: AVG 0.175423 MAX 0.312202  PROXIES: TOTAL 1494 MAXPE 28 MAXPATCH 7 None MEM: 1450 MB
LDB: TIME 4502.05 LOAD: AVG 0.175423 MAX 0.312202  PROXIES: TOTAL 1494 MAXPE 28 MAXPATCH 7 RefineTorusLB MEM: 1450 MB
LDB: TIME 4502.05 LOAD: AVG 0.175423 MAX 0.312202  PROXIES: TOTAL 1494 MAXPE 28 MAXPATCH 7 RefineTorusLB MEM: 1450 MB
LDB: ============== END OF LOAD BALANCING =============== 4502.05
Info: useSync: 0 useProxySync: 0
LDB: =============== DONE WITH MIGRATION ================ 4502.05
LDB: ============= START OF LOAD BALANCING ============== 4521.36
LDB: ============== END OF LOAD BALANCING =============== 4526.24
Info: useSync: 0 useProxySync: 0
LDB: =============== DONE WITH MIGRATION ================ 4526.24
LDB: ============= START OF LOAD BALANCING ============== 4526.78
LDB: TIME 4526.78 LOAD: AVG 0.195982 MAX 0.361633  PROXIES: TOTAL 1494 MAXPE 28 MAXPATCH 7 None MEM: 1450.82 MB
LDB: TIME 4526.78 LOAD: AVG 0.195982 MAX 0.361633  PROXIES: TOTAL 1494 MAXPE 28 MAXPATCH 7 RefineTorusLB MEM: 1450.82 MB
LDB: TIME 4526.78 LOAD: AVG 0.195982 MAX 0.361633  PROXIES: TOTAL 1494 MAXPE 28 MAXPATCH 7 RefineTorusLB MEM: 1450.82 MB
LDB: ============== END OF LOAD BALANCING =============== 4526.78
Info: useSync: 0 useProxySync: 0
LDB: =============== DONE WITH MIGRATION ================ 4526.78
LDB: ============= START OF LOAD BALANCING ============== 4548.03
LDB: ============== END OF LOAD BALANCING =============== 4548.03
Info: useSync: 0 useProxySync: 0
LDB: =============== DONE WITH MIGRATION ================ 4548.04
LDB: ============= START OF LOAD BALANCING ============== 4548.95
LDB: TIME 4548.96 LOAD: AVG 0.247273 MAX 0.660536  PROXIES: TOTAL 1494 MAXPE 28 MAXPATCH 7 None MEM: 1452.29 MB
LDB: TIME 4548.96 LOAD: AVG 0.247273 MAX 0.660536  PROXIES: TOTAL 1494 MAXPE 28 MAXPATCH 7 RefineTorusLB MEM: 1452.29 MB
LDB: TIME 4548.96 LOAD: AVG 0.247273 MAX 0.660536  PROXIES: TOTAL 1494 MAXPE 28 MAXPATCH 7 RefineTorusLB MEM: 1452.29 MB
LDB: ============== END OF LOAD BALANCING =============== 4548.96
Info: useSync: 0 useProxySync: 0
LDB: =============== DONE WITH MIGRATION ================ 4548.96
PRESSURE: 260000 -166.258 74.3373 -20.4994 74.3383 -24.0728 6.16679 -20.4999 6.16671 -245.426
GPRESSURE: 260000 -159.832 72.0393 -23.0348 102.152 -17.2954 -8.38059 -21.3422 -7.11469 -236.865
PRESSAVG: 260000 0.356459 -38.3588 -32.0628 -38.3588 1.18412 22.4221 -32.0628 22.4221 1.10251
GPRESSAVG: 260000 0.360464 -38.3481 -32.0328 -38.3589 1.18211 22.4281 -32.0924 22.3961 1.12702
TIMING: 260000  CPU: 3549.42, 0.0123233/step  Wall: 4548.8, 0.0151186/step, 19.9061 hours remaining, 1455.601562 MB of memory in use.
ENERGY:  260000     66972.9387    148785.2873    104855.6307      6768.4998       -9275280.6328    343161.5533         0.0000         0.0000    233359.8612       -8371376.8619       309.1993  -8604736.7231  -8369452.0014       309.2734           -145.2525      -137.9974   3469855.0895         0.8810         0.8899

WRITING EXTENDED SYSTEM TO RESTART FILE AT STEP 260000
WRITING COORDINATES TO DCD FILE Fiber55_dyn1.dcd AT STEP 260000
WRITING COORDINATES TO RESTART FILE AT STEP 260000
FINISHED WRITING RESTART COORDINATES
WRITING VELOCITIES TO RESTART FILE AT STEP 260000
FINISHED WRITING RESTART VELOCITIES
LDB: ============= START OF LOAD BALANCING ============== 4635
LDB: ============== END OF LOAD BALANCING =============== 4635
Info: useSync: 0 useProxySync: 0
LDB: =============== DONE WITH MIGRATION ================ 4635
LDB: ============= START OF LOAD BALANCING ============== 4635.75
LDB: TIME 4635.75 LOAD: AVG 0.201819 MAX 0.342777  PROXIES: TOTAL 1494 MAXPE 28 MAXPATCH 7 None MEM: 1456.7 MB
LDB: TIME 4635.75 LOAD: AVG 0.201819 MAX 0.342777  PROXIES: TOTAL 1494 MAXPE 28 MAXPATCH 7 RefineTorusLB MEM: 1456.7 MB
LDB: TIME 4635.75 LOAD: AVG 0.201819 MAX 0.342777  PROXIES: TOTAL 1494 MAXPE 28 MAXPATCH 7 RefineTorusLB MEM: 1456.7 MB
LDB: ============== END OF LOAD BALANCING =============== 4635.75
Info: useSync: 0 useProxySync: 0
LDB: =============== DONE WITH MIGRATION ================ 4635.75
LDB: ============= START OF LOAD BALANCING ============== 4664.27
LDB: ============== END OF LOAD BALANCING =============== 4664.27
Info: useSync: 0 useProxySync: 0
LDB: =============== DONE WITH MIGRATION ================ 4664.27
LDB: ============= START OF LOAD BALANCING ============== 4665
LDB: TIME 4665 LOAD: AVG 0.201119 MAX 0.331966  PROXIES: TOTAL 1494 MAXPE 28 MAXPATCH 7 None MEM: 1456.8 MB
LDB: TIME 4665 LOAD: AVG 0.201119 MAX 0.331966  PROXIES: TOTAL 1494 MAXPE 28 MAXPATCH 7 RefineTorusLB MEM: 1456.8 MB
LDB: TIME 4665 LOAD: AVG 0.201119 MAX 0.331966  PROXIES: TOTAL 1494 MAXPE 28 MAXPATCH 7 RefineTorusLB MEM: 1456.8 MB
LDB: Reverting to original mapping
LDB: ============== END OF LOAD BALANCING =============== 4665
Info: useSync: 0 useProxySync: 0
LDB: =============== DONE WITH MIGRATION ================ 4665
LDB: ============= START OF LOAD BALANCING ============== 4692.88
LDB: ============== END OF LOAD BALANCING =============== 4692.88
Info: useSync: 0 useProxySync: 0
LDB: =============== DONE WITH MIGRATION ================ 4692.88
LDB: ============= START OF LOAD BALANCING ============== 4693.59
LDB: TIME 4693.59 LOAD: AVG 0.20223 MAX 0.435564  PROXIES: TOTAL 1494 MAXPE 28 MAXPATCH 7 None MEM: 1458.78 MB
LDB: TIME 4693.59 LOAD: AVG 0.20223 MAX 0.435564  PROXIES: TOTAL 1494 MAXPE 28 MAXPATCH 7 RefineTorusLB MEM: 1458.78 MB
LDB: TIME 4693.59 LOAD: AVG 0.20223 MAX 0.435564  PROXIES: TOTAL 1494 MAXPE 28 MAXPATCH 7 RefineTorusLB MEM: 1458.78 MB
LDB: ============== END OF LOAD BALANCING =============== 4693.6
Info: useSync: 0 useProxySync: 0
LDB: =============== DONE WITH MIGRATION ================ 4693.6
LDB: ============= START OF LOAD BALANCING ============== 4719.4
LDB: ============== END OF LOAD BALANCING =============== 4719.4
Info: useSync: 0 useProxySync: 0
LDB: =============== DONE WITH MIGRATION ================ 4719.4
LDB: ============= START OF LOAD BALANCING ============== 4720.2
LDB: TIME 4720.2 LOAD: AVG 0.204518 MAX 0.494799  PROXIES: TOTAL 1494 MAXPE 28 MAXPATCH 7 None MEM: 1458.83 MB
LDB: TIME 4720.2 LOAD: AVG 0.204518 MAX 0.494799  PROXIES: TOTAL 1494 MAXPE 28 MAXPATCH 7 RefineTorusLB MEM: 1458.83 MB
LDB: TIME 4720.2 LOAD: AVG 0.204518 MAX 0.494799  PROXIES: TOTAL 1494 MAXPE 28 MAXPATCH 7 RefineTorusLB MEM: 1458.83 MB
LDB: Reverting to original mapping
LDB: ============== END OF LOAD BALANCING =============== 4720.2
Info: useSync: 0 useProxySync: 0
LDB: =============== DONE WITH MIGRATION ================ 4720.21
LDB: ============= START OF LOAD BALANCING ============== 4750.43
LDB: ============== END OF LOAD BALANCING =============== 4750.43
Info: useSync: 0 useProxySync: 0
LDB: =============== DONE WITH MIGRATION ================ 4750.43
LDB: ============= START OF LOAD BALANCING ============== 4751.18
LDB: TIME 4751.18 LOAD: AVG 0.203722 MAX 0.37007  PROXIES: TOTAL 1494 MAXPE 28 MAXPATCH 7 None MEM: 1459.65 MB
LDB: TIME 4751.18 LOAD: AVG 0.203722 MAX 0.37007  PROXIES: TOTAL 1494 MAXPE 28 MAXPATCH 7 RefineTorusLB MEM: 1459.65 MB
LDB: TIME 4751.18 LOAD: AVG 0.203722 MAX 0.37007  PROXIES: TOTAL 1494 MAXPE 28 MAXPATCH 7 RefineTorusLB MEM: 1459.65 MB
LDB: ============== END OF LOAD BALANCING =============== 4751.18
Info: useSync: 0 useProxySync: 0
LDB: =============== DONE WITH MIGRATION ================ 4751.19
PRESSURE: 270000 -89.0255 59.7159 -177.889 59.7159 -353.117 -150.74 -177.889 -150.74 -287.104
GPRESSURE: 270000 -133.981 75.2565 -140.25 25.5864 -324.746 -158.54 -146.791 -152.038 -246.983
PRESSAVG: 270000 2.64679 -27.8343 -41.6761 -27.8343 1.79232 29.5352 -41.6761 29.5351 1.69859
GPRESSAVG: 270000 2.65013 -27.7948 -41.6872 -27.8546 1.786 29.5267 -41.6633 29.5713 1.70608
TIMING: 270000  CPU: 3692.23, 0.0142811/step  Wall: 4748.51, 0.0199715/step, 26.2403 hours remaining, 1460.667969 MB of memory in use.
ENERGY:  270000     66816.1003    148568.9347    104836.6028      6847.7835       -9275909.4257    344444.1235         0.0000         0.0000    234449.9126       -8369945.9683       310.6436  -8604395.8809  -8368034.3372       309.5443           -243.0820      -235.2365   3470469.3230         2.0459         2.0474

WRITING EXTENDED SYSTEM TO RESTART FILE AT STEP 270000
WRITING COORDINATES TO DCD FILE Fiber55_dyn1.dcd AT STEP 270000
WRITING COORDINATES TO RESTART FILE AT STEP 270000
FINISHED WRITING RESTART COORDINATES
WRITING VELOCITIES TO RESTART FILE AT STEP 270000
FINISHED WRITING RESTART VELOCITIES
LDB: ============= START OF LOAD BALANCING ============== 4819.7
LDB: ============== END OF LOAD BALANCING =============== 4819.7
Info: useSync: 0 useProxySync: 0
LDB: =============== DONE WITH MIGRATION ================ 4819.71
LDB: ============= START OF LOAD BALANCING ============== 4820.4
LDB: TIME 4820.4 LOAD: AVG 0.19618 MAX 0.341128  PROXIES: TOTAL 1494 MAXPE 28 MAXPATCH 7 None MEM: 1460.67 MB
LDB: TIME 4820.4 LOAD: AVG 0.19618 MAX 0.341128  PROXIES: TOTAL 1494 MAXPE 28 MAXPATCH 7 RefineTorusLB MEM: 1460.67 MB
LDB: TIME 4820.4 LOAD: AVG 0.19618 MAX 0.341128  PROXIES: TOTAL 1494 MAXPE 28 MAXPATCH 7 RefineTorusLB MEM: 1460.67 MB
LDB: Reverting to original mapping
LDB: ============== END OF LOAD BALANCING =============== 4820.4
Info: useSync: 0 useProxySync: 0
LDB: =============== DONE WITH MIGRATION ================ 4820.4
LDB: ============= START OF LOAD BALANCING ============== 4847.71
LDB: ============== END OF LOAD BALANCING =============== 4848.93
Info: useSync: 0 useProxySync: 0
LDB: =============== DONE WITH MIGRATION ================ 4848.93
LDB: ============= START OF LOAD BALANCING ============== 4849.41
LDB: TIME 4849.41 LOAD: AVG 0.168415 MAX 0.30194  PROXIES: TOTAL 1494 MAXPE 28 MAXPATCH 7 None MEM: 1460.67 MB
LDB: TIME 4849.41 LOAD: AVG 0.168415 MAX 0.30194  PROXIES: TOTAL 1494 MAXPE 28 MAXPATCH 7 RefineTorusLB MEM: 1460.67 MB
LDB: TIME 4849.41 LOAD: AVG 0.168415 MAX 0.30194  PROXIES: TOTAL 1494 MAXPE 28 MAXPATCH 7 RefineTorusLB MEM: 1460.67 MB
LDB: ============== END OF LOAD BALANCING =============== 4849.41
Info: useSync: 0 useProxySync: 0
LDB: =============== DONE WITH MIGRATION ================ 4849.41
LDB: ============= START OF LOAD BALANCING ============== 4876.85
LDB: ============== END OF LOAD BALANCING =============== 4876.85
Info: useSync: 0 useProxySync: 0
LDB: =============== DONE WITH MIGRATION ================ 4876.85
LDB: ============= START OF LOAD BALANCING ============== 4877.31
LDB: TIME 4877.31 LOAD: AVG 0.169333 MAX 0.278483  PROXIES: TOTAL 1494 MAXPE 28 MAXPATCH 7 None MEM: 1461.54 MB
LDB: TIME 4877.31 LOAD: AVG 0.169333 MAX 0.278483  PROXIES: TOTAL 1494 MAXPE 28 MAXPATCH 7 RefineTorusLB MEM: 1461.54 MB
LDB: TIME 4877.31 LOAD: AVG 0.169333 MAX 0.278483  PROXIES: TOTAL 1494 MAXPE 28 MAXPATCH 7 RefineTorusLB MEM: 1461.54 MB
LDB: Reverting to original mapping
LDB: ============== END OF LOAD BALANCING =============== 4877.32
Info: useSync: 0 useProxySync: 0
LDB: =============== DONE WITH MIGRATION ================ 4877.32
LDB: ============= START OF LOAD BALANCING ============== 4900.1
LDB: ============== END OF LOAD BALANCING =============== 4900.1
Info: useSync: 0 useProxySync: 0
LDB: =============== DONE WITH MIGRATION ================ 4900.1
LDB: ============= START OF LOAD BALANCING ============== 4900.81
LDB: TIME 4900.81 LOAD: AVG 0.200835 MAX 0.351751  PROXIES: TOTAL 1494 MAXPE 28 MAXPATCH 7 None MEM: 1461.54 MB
LDB: TIME 4900.81 LOAD: AVG 0.200835 MAX 0.351751  PROXIES: TOTAL 1494 MAXPE 28 MAXPATCH 7 RefineTorusLB MEM: 1461.54 MB
LDB: TIME 4900.81 LOAD: AVG 0.200835 MAX 0.351751  PROXIES: TOTAL 1494 MAXPE 28 MAXPATCH 7 RefineTorusLB MEM: 1461.54 MB
LDB: Reverting to original mapping
LDB: ============== END OF LOAD BALANCING =============== 4900.81
Info: useSync: 0 useProxySync: 0
LDB: =============== DONE WITH MIGRATION ================ 4900.81
LDB: ============= START OF LOAD BALANCING ============== 4930.67
LDB: ============== END OF LOAD BALANCING =============== 4930.67
Info: useSync: 0 useProxySync: 0
LDB: =============== DONE WITH MIGRATION ================ 4930.67
LDB: ============= START OF LOAD BALANCING ============== 4931.43
LDB: TIME 4931.43 LOAD: AVG 0.199853 MAX 0.422566  PROXIES: TOTAL 1494 MAXPE 28 MAXPATCH 7 None MEM: 1461.54 MB
LDB: TIME 4931.43 LOAD: AVG 0.199853 MAX 0.422566  PROXIES: TOTAL 1494 MAXPE 28 MAXPATCH 7 RefineTorusLB MEM: 1461.54 MB
LDB: TIME 4931.43 LOAD: AVG 0.199853 MAX 0.422566  PROXIES: TOTAL 1494 MAXPE 28 MAXPATCH 7 RefineTorusLB MEM: 1461.54 MB
LDB: ============== END OF LOAD BALANCING =============== 4931.43
Info: useSync: 0 useProxySync: 0
LDB: =============== DONE WITH MIGRATION ================ 4931.43
PRESSURE: 280000 111.314 149.937 102.723 149.937 123.704 -50.5537 102.724 -50.5546 280.282
GPRESSURE: 280000 146.833 115.173 104.68 171.587 128.329 -51.7089 79.8681 8.4748 261.663
PRESSAVG: 280000 -0.629922 -34.7376 -24.6615 -34.7376 0.90806 17.2138 -24.6615 17.2138 2.42678
GPRESSAVG: 280000 -0.644189 -34.7646 -24.6303 -34.7423 0.899926 17.213 -24.6768 17.2506 2.43377
TIMING: 280000  CPU: 3828.83, 0.0136597/step  Wall: 4928.65, 0.0180137/step, 23.6179 hours remaining, 1461.539062 MB of memory in use.
ENERGY:  280000     66886.4958    148728.4336    104983.6986      6792.1230       -9276850.6581    345260.2729         0.0000         0.0000    233513.4427       -8370686.1915       309.4028  -8604199.6342  -8368782.4709       309.5740            171.7667       178.9415   3468005.9729         0.9016         0.8965

WRITING EXTENDED SYSTEM TO RESTART FILE AT STEP 280000
WRITING COORDINATES TO DCD FILE Fiber55_dyn1.dcd AT STEP 280000
WRITING COORDINATES TO RESTART FILE AT STEP 280000
FINISHED WRITING RESTART COORDINATES
WRITING VELOCITIES TO RESTART FILE AT STEP 280000
FINISHED WRITING RESTART VELOCITIES
LDB: ============= START OF LOAD BALANCING ============== 4991.34
LDB: ============== END OF LOAD BALANCING =============== 4991.34
Info: useSync: 0 useProxySync: 0
LDB: =============== DONE WITH MIGRATION ================ 4991.35
LDB: ============= START OF LOAD BALANCING ============== 4992.19
LDB: TIME 4992.19 LOAD: AVG 0.223848 MAX 0.396765  PROXIES: TOTAL 1494 MAXPE 28 MAXPATCH 7 None MEM: 1461.69 MB
LDB: TIME 4992.19 LOAD: AVG 0.223848 MAX 0.396765  PROXIES: TOTAL 1494 MAXPE 28 MAXPATCH 7 RefineTorusLB MEM: 1461.69 MB
LDB: TIME 4992.19 LOAD: AVG 0.223848 MAX 0.396765  PROXIES: TOTAL 1494 MAXPE 28 MAXPATCH 7 RefineTorusLB MEM: 1461.69 MB
LDB: ============== END OF LOAD BALANCING =============== 4992.19
Info: useSync: 0 useProxySync: 0
LDB: =============== DONE WITH MIGRATION ================ 4992.19
LDB: ============= START OF LOAD BALANCING ============== 5022.31
LDB: ============== END OF LOAD BALANCING =============== 5025.84
Info: useSync: 0 useProxySync: 0
LDB: =============== DONE WITH MIGRATION ================ 5025.84
LDB: ============= START OF LOAD BALANCING ============== 5026.54
LDB: TIME 5026.54 LOAD: AVG 0.198079 MAX 0.426042  PROXIES: TOTAL 1494 MAXPE 28 MAXPATCH 7 None MEM: 1461.7 MB
LDB: TIME 5026.54 LOAD: AVG 0.198079 MAX 0.426042  PROXIES: TOTAL 1494 MAXPE 28 MAXPATCH 7 RefineTorusLB MEM: 1461.7 MB
LDB: TIME 5026.54 LOAD: AVG 0.198079 MAX 0.426042  PROXIES: TOTAL 1494 MAXPE 28 MAXPATCH 7 RefineTorusLB MEM: 1461.7 MB
LDB: ============== END OF LOAD BALANCING =============== 5026.54
Info: useSync: 0 useProxySync: 0
LDB: =============== DONE WITH MIGRATION ================ 5026.54
LDB: ============= START OF LOAD BALANCING ============== 5049.15
LDB: ============== END OF LOAD BALANCING =============== 5049.15
Info: useSync: 0 useProxySync: 0
LDB: =============== DONE WITH MIGRATION ================ 5049.16
LDB: ============= START OF LOAD BALANCING ============== 5049.62
LDB: TIME 5049.62 LOAD: AVG 0.164179 MAX 0.31505  PROXIES: TOTAL 1494 MAXPE 28 MAXPATCH 7 None MEM: 1461.73 MB
LDB: TIME 5049.62 LOAD: AVG 0.164179 MAX 0.31505  PROXIES: TOTAL 1494 MAXPE 28 MAXPATCH 7 RefineTorusLB MEM: 1461.73 MB
LDB: TIME 5049.62 LOAD: AVG 0.164179 MAX 0.31505  PROXIES: TOTAL 1494 MAXPE 28 MAXPATCH 7 RefineTorusLB MEM: 1461.73 MB
LDB: ============== END OF LOAD BALANCING =============== 5049.62
Info: useSync: 0 useProxySync: 0
LDB: =============== DONE WITH MIGRATION ================ 5049.62
LDB: ============= START OF LOAD BALANCING ============== 5077.96
LDB: ============== END OF LOAD BALANCING =============== 5077.96
Info: useSync: 0 useProxySync: 0
LDB: =============== DONE WITH MIGRATION ================ 5077.96
LDB: ============= START OF LOAD BALANCING ============== 5078.75
LDB: TIME 5078.75 LOAD: AVG 0.197495 MAX 0.546375  PROXIES: TOTAL 1494 MAXPE 28 MAXPATCH 7 None MEM: 1461.73 MB
LDB: TIME 5078.75 LOAD: AVG 0.197495 MAX 0.546375  PROXIES: TOTAL 1494 MAXPE 28 MAXPATCH 7 RefineTorusLB MEM: 1461.73 MB
LDB: TIME 5078.75 LOAD: AVG 0.197495 MAX 0.546375  PROXIES: TOTAL 1494 MAXPE 28 MAXPATCH 7 RefineTorusLB MEM: 1461.73 MB
LDB: Reverting to original mapping
LDB: ============== END OF LOAD BALANCING =============== 5078.75
Info: useSync: 0 useProxySync: 0
LDB: =============== DONE WITH MIGRATION ================ 5078.76
LDB: ============= START OF LOAD BALANCING ============== 5108.62
LDB: ============== END OF LOAD BALANCING =============== 5113.48
Info: useSync: 0 useProxySync: 0
LDB: =============== DONE WITH MIGRATION ================ 5113.48
LDB: ============= START OF LOAD BALANCING ============== 5114.28
LDB: TIME 5114.29 LOAD: AVG 0.202884 MAX 0.47103  PROXIES: TOTAL 1494 MAXPE 28 MAXPATCH 7 None MEM: 1461.73 MB
LDB: TIME 5114.29 LOAD: AVG 0.202884 MAX 0.47103  PROXIES: TOTAL 1494 MAXPE 28 MAXPATCH 7 RefineTorusLB MEM: 1461.73 MB
LDB: TIME 5114.29 LOAD: AVG 0.202884 MAX 0.47103  PROXIES: TOTAL 1494 MAXPE 28 MAXPATCH 7 RefineTorusLB MEM: 1461.73 MB
LDB: Reverting to original mapping
LDB: ============== END OF LOAD BALANCING =============== 5114.29
Info: useSync: 0 useProxySync: 0
LDB: =============== DONE WITH MIGRATION ================ 5114.29
PRESSURE: 290000 7.40744 -70.9175 129.621 -70.9173 -94.3393 166.99 129.619 166.99 140.306
GPRESSURE: 290000 33.3342 -62.3698 160.552 -0.51805 -119.104 196.135 97.0336 139.301 160.278
PRESSAVG: 290000 1.67097 -34.9223 -32.1171 -34.9223 1.12484 24.8626 -32.1171 24.8626 2.49695
GPRESSAVG: 290000 1.66628 -34.9251 -32.1152 -34.8947 1.12933 24.865 -32.1214 24.8279 2.49248
TIMING: 290000  CPU: 3969.97, 0.0141149/step  Wall: 5113.1, 0.0184457/step, 24.1332 hours remaining, 1461.738281 MB of memory in use.
ENERGY:  290000     66589.7661    149088.6499    104964.1300      6887.2658       -9276717.6814    345186.9248         0.0000         0.0000    233705.9768       -8370294.9681       309.6579  -8604000.9449  -8368420.1819       309.7204             17.7914        24.8363   3469052.1473         1.7643         1.7627

WRITING EXTENDED SYSTEM TO RESTART FILE AT STEP 290000
WRITING COORDINATES TO DCD FILE Fiber55_dyn1.dcd AT STEP 290000
WRITING COORDINATES TO RESTART FILE AT STEP 290000
FINISHED WRITING RESTART COORDINATES
WRITING VELOCITIES TO RESTART FILE AT STEP 290000
FINISHED WRITING RESTART VELOCITIES
LDB: ============= START OF LOAD BALANCING ============== 5159.34
LDB: ============== END OF LOAD BALANCING =============== 5159.34
Info: useSync: 0 useProxySync: 0
LDB: =============== DONE WITH MIGRATION ================ 5159.34
LDB: ============= START OF LOAD BALANCING ============== 5160.14
LDB: TIME 5160.14 LOAD: AVG 0.190897 MAX 0.473555  PROXIES: TOTAL 1494 MAXPE 28 MAXPATCH 7 None MEM: 1461.74 MB
LDB: TIME 5160.14 LOAD: AVG 0.190897 MAX 0.473555  PROXIES: TOTAL 1494 MAXPE 28 MAXPATCH 7 RefineTorusLB MEM: 1461.74 MB
LDB: TIME 5160.14 LOAD: AVG 0.190897 MAX 0.473555  PROXIES: TOTAL 1494 MAXPE 28 MAXPATCH 7 RefineTorusLB MEM: 1461.74 MB
LDB: Reverting to original mapping
LDB: ============== END OF LOAD BALANCING =============== 5160.14
Info: useSync: 0 useProxySync: 0
LDB: =============== DONE WITH MIGRATION ================ 5160.14
LDB: ============= START OF LOAD BALANCING ============== 5189.45
LDB: ============== END OF LOAD BALANCING =============== 5189.45
Info: useSync: 0 useProxySync: 0
LDB: =============== DONE WITH MIGRATION ================ 5189.45
LDB: ============= START OF LOAD BALANCING ============== 5190.22
LDB: TIME 5190.22 LOAD: AVG 0.188709 MAX 0.394426  PROXIES: TOTAL 1494 MAXPE 28 MAXPATCH 7 None MEM: 1461.74 MB
LDB: TIME 5190.22 LOAD: AVG 0.188709 MAX 0.394426  PROXIES: TOTAL 1494 MAXPE 28 MAXPATCH 7 RefineTorusLB MEM: 1461.74 MB
LDB: TIME 5190.22 LOAD: AVG 0.188709 MAX 0.394426  PROXIES: TOTAL 1494 MAXPE 28 MAXPATCH 7 RefineTorusLB MEM: 1461.74 MB
LDB: Reverting to original mapping
LDB: ============== END OF LOAD BALANCING =============== 5190.22
Info: useSync: 0 useProxySync: 0
LDB: =============== DONE WITH MIGRATION ================ 5190.23
LDB: ============= START OF LOAD BALANCING ============== 5216.97
LDB: ============== END OF LOAD BALANCING =============== 5216.97
Info: useSync: 0 useProxySync: 0
LDB: =============== DONE WITH MIGRATION ================ 5216.97
LDB: ============= START OF LOAD BALANCING ============== 5217.39
LDB: TIME 5217.39 LOAD: AVG 0.162568 MAX 0.289132  PROXIES: TOTAL 1494 MAXPE 28 MAXPATCH 7 None MEM: 1461.74 MB
LDB: TIME 5217.39 LOAD: AVG 0.162568 MAX 0.289132  PROXIES: TOTAL 1494 MAXPE 28 MAXPATCH 7 RefineTorusLB MEM: 1461.74 MB
LDB: TIME 5217.39 LOAD: AVG 0.162568 MAX 0.289132  PROXIES: TOTAL 1494 MAXPE 28 MAXPATCH 7 RefineTorusLB MEM: 1461.74 MB
LDB: ============== END OF LOAD BALANCING =============== 5217.39
Info: useSync: 0 useProxySync: 0
LDB: =============== DONE WITH MIGRATION ================ 5217.39
LDB: ============= START OF LOAD BALANCING ============== 5242.55
LDB: ============== END OF LOAD BALANCING =============== 5242.55
Info: useSync: 0 useProxySync: 0
LDB: =============== DONE WITH MIGRATION ================ 5242.55
LDB: ============= START OF LOAD BALANCING ============== 5243
LDB: TIME 5243 LOAD: AVG 0.160869 MAX 0.285221  PROXIES: TOTAL 1494 MAXPE 28 MAXPATCH 7 None MEM: 1461.74 MB
LDB: TIME 5243 LOAD: AVG 0.160869 MAX 0.285221  PROXIES: TOTAL 1494 MAXPE 28 MAXPATCH 7 RefineTorusLB MEM: 1461.74 MB
LDB: TIME 5243 LOAD: AVG 0.160869 MAX 0.285221  PROXIES: TOTAL 1494 MAXPE 28 MAXPATCH 7 RefineTorusLB MEM: 1461.74 MB
LDB: Reverting to original mapping
LDB: ============== END OF LOAD BALANCING =============== 5243
Info: useSync: 0 useProxySync: 0
LDB: =============== DONE WITH MIGRATION ================ 5243
LDB: ============= START OF LOAD BALANCING ============== 5271.48
LDB: ============== END OF LOAD BALANCING =============== 5271.48
Info: useSync: 0 useProxySync: 0
LDB: =============== DONE WITH MIGRATION ================ 5271.48
LDB: ============= START OF LOAD BALANCING ============== 5272.15
LDB: TIME 5272.15 LOAD: AVG 0.191554 MAX 0.366962  PROXIES: TOTAL 1494 MAXPE 28 MAXPATCH 7 None MEM: 1461.75 MB
LDB: TIME 5272.15 LOAD: AVG 0.191554 MAX 0.366962  PROXIES: TOTAL 1494 MAXPE 28 MAXPATCH 7 RefineTorusLB MEM: 1461.75 MB
LDB: TIME 5272.15 LOAD: AVG 0.191554 MAX 0.366962  PROXIES: TOTAL 1494 MAXPE 28 MAXPATCH 7 RefineTorusLB MEM: 1461.75 MB
LDB: ============== END OF LOAD BALANCING =============== 5272.15
Info: useSync: 0 useProxySync: 0
LDB: =============== DONE WITH MIGRATION ================ 5272.15
PRESSURE: 300000 151.655 -79.6749 -187.958 -79.6745 25.4713 -15.5454 -187.957 -15.5456 -171.676
GPRESSURE: 300000 159.973 -62.8791 -202.271 -41.4975 54.911 -28.8955 -170.98 -10.8625 -187.261
PRESSAVG: 300000 0.791086 -43.9145 -27.5694 -43.9145 2.16875 -0.0771087 -27.5693 -0.0771117 2.45821
GPRESSAVG: 300000 0.783465 -43.9218 -27.5792 -43.9225 2.1606 -0.0543923 -27.5468 -0.0728899 2.44872
TIMING: 300000  CPU: 4103.38, 0.0133405/step  Wall: 5263.18, 0.0150072/step, 19.5927 hours remaining, 1461.804688 MB of memory in use.
ETITLE:      TS           BOND          ANGLE          DIHED          IMPRP               ELECT            VDW       BOUNDARY           MISC        KINETIC               TOTAL           TEMP      POTENTIAL         TOTAL3        TEMPAVG            PRESSURE      GPRESSURE         VOLUME       PRESSAVG      GPRESSAVG

ENERGY:  300000     66841.8003    148225.9060    105180.9412      6725.8246       -9275899.5811    344510.2079         0.0000         0.0000    234278.6074       -8370136.2936       310.4166  -8604414.9011  -8368224.4342       309.7046              1.8168         9.2077   3466658.7926         1.8060         1.7976

WRITING EXTENDED SYSTEM TO RESTART FILE AT STEP 300000
WRITING COORDINATES TO DCD FILE Fiber55_dyn1.dcd AT STEP 300000
WRITING COORDINATES TO RESTART FILE AT STEP 300000
FINISHED WRITING RESTART COORDINATES
WRITING VELOCITIES TO RESTART FILE AT STEP 300000
FINISHED WRITING RESTART VELOCITIES
LDB: ============= START OF LOAD BALANCING ============== 5338.06
LDB: ============== END OF LOAD BALANCING =============== 5338.06
Info: useSync: 0 useProxySync: 0
LDB: =============== DONE WITH MIGRATION ================ 5338.07
LDB: ============= START OF LOAD BALANCING ============== 5338.84
LDB: TIME 5338.84 LOAD: AVG 0.199927 MAX 0.359729  PROXIES: TOTAL 1494 MAXPE 28 MAXPATCH 7 None MEM: 1461.82 MB
LDB: TIME 5338.84 LOAD: AVG 0.199927 MAX 0.359729  PROXIES: TOTAL 1494 MAXPE 28 MAXPATCH 7 RefineTorusLB MEM: 1461.82 MB
LDB: TIME 5338.84 LOAD: AVG 0.199927 MAX 0.359729  PROXIES: TOTAL 1494 MAXPE 28 MAXPATCH 7 RefineTorusLB MEM: 1461.82 MB
LDB: Reverting to original mapping
LDB: ============== END OF LOAD BALANCING =============== 5338.84
Info: useSync: 0 useProxySync: 0
LDB: =============== DONE WITH MIGRATION ================ 5338.85
LDB: ============= START OF LOAD BALANCING ============== 5370.83
LDB: ============== END OF LOAD BALANCING =============== 5370.83
Info: useSync: 0 useProxySync: 0
LDB: =============== DONE WITH MIGRATION ================ 5370.83
LDB: ============= START OF LOAD BALANCING ============== 5371.64
LDB: TIME 5371.64 LOAD: AVG 0.202799 MAX 0.37095  PROXIES: TOTAL 1494 MAXPE 28 MAXPATCH 7 None MEM: 1461.82 MB
LDB: TIME 5371.64 LOAD: AVG 0.202799 MAX 0.37095  PROXIES: TOTAL 1494 MAXPE 28 MAXPATCH 7 RefineTorusLB MEM: 1461.82 MB
LDB: TIME 5371.64 LOAD: AVG 0.202799 MAX 0.37095  PROXIES: TOTAL 1494 MAXPE 28 MAXPATCH 7 RefineTorusLB MEM: 1461.82 MB
LDB: Reverting to original mapping
LDB: ============== END OF LOAD BALANCING =============== 5371.64
Info: useSync: 0 useProxySync: 0
LDB: =============== DONE WITH MIGRATION ================ 5371.64
LDB: ============= START OF LOAD BALANCING ============== 5395.99
LDB: ============== END OF LOAD BALANCING =============== 5395.99
Info: useSync: 0 useProxySync: 0
LDB: =============== DONE WITH MIGRATION ================ 5395.99
LDB: ============= START OF LOAD BALANCING ============== 5396.46
LDB: TIME 5396.46 LOAD: AVG 0.174891 MAX 0.281367  PROXIES: TOTAL 1494 MAXPE 28 MAXPATCH 7 None MEM: 1461.82 MB
LDB: TIME 5396.46 LOAD: AVG 0.174891 MAX 0.281367  PROXIES: TOTAL 1494 MAXPE 28 MAXPATCH 7 RefineTorusLB MEM: 1461.82 MB
LDB: TIME 5396.46 LOAD: AVG 0.174891 MAX 0.281367  PROXIES: TOTAL 1494 MAXPE 28 MAXPATCH 7 RefineTorusLB MEM: 1461.82 MB
LDB: Reverting to original mapping
LDB: ============== END OF LOAD BALANCING =============== 5396.46
Info: useSync: 0 useProxySync: 0
LDB: =============== DONE WITH MIGRATION ================ 5396.47
LDB: ============= START OF LOAD BALANCING ============== 5416.03
LDB: ============== END OF LOAD BALANCING =============== 5416.03
Info: useSync: 0 useProxySync: 0
LDB: =============== DONE WITH MIGRATION ================ 5416.03
LDB: ============= START OF LOAD BALANCING ============== 5416.54
LDB: TIME 5416.55 LOAD: AVG 0.17885 MAX 0.378392  PROXIES: TOTAL 1494 MAXPE 28 MAXPATCH 7 None MEM: 1461.82 MB
LDB: TIME 5416.55 LOAD: AVG 0.17885 MAX 0.378392  PROXIES: TOTAL 1494 MAXPE 28 MAXPATCH 7 RefineTorusLB MEM: 1461.82 MB
LDB: TIME 5416.55 LOAD: AVG 0.17885 MAX 0.378392  PROXIES: TOTAL 1494 MAXPE 28 MAXPATCH 7 RefineTorusLB MEM: 1461.82 MB
LDB: Reverting to original mapping
LDB: ============== END OF LOAD BALANCING =============== 5416.55
Info: useSync: 0 useProxySync: 0
LDB: =============== DONE WITH MIGRATION ================ 5416.55
LDB: ============= START OF LOAD BALANCING ============== 5440.19
LDB: ============== END OF LOAD BALANCING =============== 5440.19
Info: useSync: 0 useProxySync: 0
LDB: =============== DONE WITH MIGRATION ================ 5440.19
LDB: ============= START OF LOAD BALANCING ============== 5441.13
LDB: TIME 5441.13 LOAD: AVG 0.234734 MAX 0.658909  PROXIES: TOTAL 1494 MAXPE 28 MAXPATCH 7 None MEM: 1461.82 MB
LDB: TIME 5441.13 LOAD: AVG 0.234734 MAX 0.658909  PROXIES: TOTAL 1494 MAXPE 28 MAXPATCH 7 RefineTorusLB MEM: 1461.82 MB
LDB: TIME 5441.13 LOAD: AVG 0.234734 MAX 0.658909  PROXIES: TOTAL 1494 MAXPE 28 MAXPATCH 7 RefineTorusLB MEM: 1461.82 MB
LDB: Reverting to original mapping
LDB: ============== END OF LOAD BALANCING =============== 5441.13
Info: useSync: 0 useProxySync: 0
LDB: =============== DONE WITH MIGRATION ================ 5441.14
PRESSURE: 310000 -15.9708 142.018 -35.4379 142.018 82.0142 32.4106 -35.438 32.4101 41.5412
GPRESSURE: 310000 -6.68169 95.2851 -71.0569 169.1 67.7691 39.4298 -47.2015 37.2323 73.474
PRESSAVG: 310000 0.347261 -45.0955 -38.7515 -45.0955 0.7053 8.24672 -38.7515 8.24672 0.636659
GPRESSAVG: 310000 0.32994 -45.0796 -38.7435 -45.1102 0.715675 8.2289 -38.744 8.25487 0.650505
TIMING: 310000  CPU: 4237.25, 0.0133867/step  Wall: 5442.32, 0.0179143/step, 23.3384 hours remaining, 1461.832031 MB of memory in use.
ENERGY:  310000     66623.1047    148745.1219    104889.2189      6905.7561       -9277020.8254    345292.2157         0.0000         0.0000    233218.4634       -8371346.9446       309.0119  -8604565.4080  -8369471.0749       309.6507             35.8615        44.8538   3466289.9304         0.5631         0.5654

WRITING EXTENDED SYSTEM TO RESTART FILE AT STEP 310000
WRITING COORDINATES TO DCD FILE Fiber55_dyn1.dcd AT STEP 310000
WRITING COORDINATES TO RESTART FILE AT STEP 310000
FINISHED WRITING RESTART COORDINATES
WRITING VELOCITIES TO RESTART FILE AT STEP 310000
FINISHED WRITING RESTART VELOCITIES
LDB: ============= START OF LOAD BALANCING ============== 5510.41
LDB: ============== END OF LOAD BALANCING =============== 5510.41
Info: useSync: 0 useProxySync: 0
LDB: =============== DONE WITH MIGRATION ================ 5510.41
LDB: ============= START OF LOAD BALANCING ============== 5511.29
LDB: TIME 5511.3 LOAD: AVG 0.242179 MAX 0.605508  PROXIES: TOTAL 1494 MAXPE 28 MAXPATCH 7 None MEM: 1461.83 MB
LDB: TIME 5511.3 LOAD: AVG 0.242179 MAX 0.605508  PROXIES: TOTAL 1494 MAXPE 28 MAXPATCH 7 RefineTorusLB MEM: 1461.83 MB
LDB: TIME 5511.3 LOAD: AVG 0.242179 MAX 0.605508  PROXIES: TOTAL 1494 MAXPE 28 MAXPATCH 7 RefineTorusLB MEM: 1461.83 MB
LDB: ============== END OF LOAD BALANCING =============== 5511.3
Info: useSync: 0 useProxySync: 0
LDB: =============== DONE WITH MIGRATION ================ 5511.3
LDB: ============= START OF LOAD BALANCING ============== 5543.27
LDB: ============== END OF LOAD BALANCING =============== 5543.27
Info: useSync: 0 useProxySync: 0
LDB: =============== DONE WITH MIGRATION ================ 5543.27
LDB: ============= START OF LOAD BALANCING ============== 5543.96
LDB: TIME 5543.96 LOAD: AVG 0.195985 MAX 0.350873  PROXIES: TOTAL 1494 MAXPE 28 MAXPATCH 7 None MEM: 1461.86 MB
LDB: TIME 5543.97 LOAD: AVG 0.195985 MAX 0.350873  PROXIES: TOTAL 1494 MAXPE 28 MAXPATCH 7 RefineTorusLB MEM: 1461.86 MB
LDB: TIME 5543.97 LOAD: AVG 0.195985 MAX 0.350873  PROXIES: TOTAL 1494 MAXPE 28 MAXPATCH 7 RefineTorusLB MEM: 1461.86 MB
LDB: ============== END OF LOAD BALANCING =============== 5543.97
Info: useSync: 0 useProxySync: 0
LDB: =============== DONE WITH MIGRATION ================ 5543.97
LDB: ============= START OF LOAD BALANCING ============== 5567.06
LDB: ============== END OF LOAD BALANCING =============== 5567.06
Info: useSync: 0 useProxySync: 0
LDB: =============== DONE WITH MIGRATION ================ 5567.06
LDB: ============= START OF LOAD BALANCING ============== 5567.51
LDB: TIME 5567.51 LOAD: AVG 0.173208 MAX 0.292797  PROXIES: TOTAL 1494 MAXPE 28 MAXPATCH 7 None MEM: 1461.87 MB
LDB: TIME 5567.51 LOAD: AVG 0.173208 MAX 0.292797  PROXIES: TOTAL 1494 MAXPE 28 MAXPATCH 7 RefineTorusLB MEM: 1461.87 MB
LDB: TIME 5567.51 LOAD: AVG 0.173208 MAX 0.292797  PROXIES: TOTAL 1494 MAXPE 28 MAXPATCH 7 RefineTorusLB MEM: 1461.87 MB
LDB: Reverting to original mapping
LDB: ============== END OF LOAD BALANCING =============== 5567.51
Info: useSync: 0 useProxySync: 0
LDB: =============== DONE WITH MIGRATION ================ 5567.52
LDB: ============= START OF LOAD BALANCING ============== 5587.85
LDB: ============== END OF LOAD BALANCING =============== 5587.85
Info: useSync: 0 useProxySync: 0
LDB: =============== DONE WITH MIGRATION ================ 5587.85
LDB: ============= START OF LOAD BALANCING ============== 5588.32
LDB: TIME 5588.32 LOAD: AVG 0.175936 MAX 0.300465  PROXIES: TOTAL 1494 MAXPE 28 MAXPATCH 7 None MEM: 1461.87 MB
LDB: TIME 5588.32 LOAD: AVG 0.175936 MAX 0.300465  PROXIES: TOTAL 1494 MAXPE 28 MAXPATCH 7 RefineTorusLB MEM: 1461.87 MB
LDB: TIME 5588.32 LOAD: AVG 0.175936 MAX 0.300465  PROXIES: TOTAL 1494 MAXPE 28 MAXPATCH 7 RefineTorusLB MEM: 1461.87 MB
LDB: ============== END OF LOAD BALANCING =============== 5588.32
Info: useSync: 0 useProxySync: 0
LDB: =============== DONE WITH MIGRATION ================ 5588.32
LDB: ============= START OF LOAD BALANCING ============== 5617.3
LDB: ============== END OF LOAD BALANCING =============== 5617.3
Info: useSync: 0 useProxySync: 0
LDB: =============== DONE WITH MIGRATION ================ 5617.3
LDB: ============= START OF LOAD BALANCING ============== 5618.14
LDB: TIME 5618.14 LOAD: AVG 0.210713 MAX 0.376742  PROXIES: TOTAL 1494 MAXPE 28 MAXPATCH 7 None MEM: 1461.87 MB
LDB: TIME 5618.14 LOAD: AVG 0.210713 MAX 0.376742  PROXIES: TOTAL 1494 MAXPE 28 MAXPATCH 7 RefineTorusLB MEM: 1461.87 MB
LDB: TIME 5618.14 LOAD: AVG 0.210713 MAX 0.376742  PROXIES: TOTAL 1494 MAXPE 28 MAXPATCH 7 RefineTorusLB MEM: 1461.87 MB
LDB: ============== END OF LOAD BALANCING =============== 5618.14
Info: useSync: 0 useProxySync: 0
LDB: =============== DONE WITH MIGRATION ================ 5618.14
PRESSURE: 320000 -353.934 -35.1135 -29.2482 -35.113 32.0906 26.1529 -29.2487 26.1516 -164.366
GPRESSURE: 320000 -328.236 -24.3806 -6.74071 -98.3852 44.7411 66.0549 -21.4308 45.462 -170.14
PRESSAVG: 320000 0.604408 -59.7572 -12.4701 -59.7572 0.263823 37.4898 -12.4701 37.4898 0.144089
GPRESSAVG: 320000 0.600988 -59.7455 -12.464 -59.7483 0.259599 37.4774 -12.4742 37.4796 0.138045
TIMING: 320000  CPU: 4372.29, 0.0135049/step  Wall: 5616.46, 0.0174144/step, 22.6388 hours remaining, 1461.871094 MB of memory in use.
ENERGY:  320000     66451.7924    148202.1418    104786.8812      6800.8561       -9276423.5076    344542.1165         0.0000         0.0000    233508.0987       -8372131.6210       309.3957  -8605639.7197  -8370226.7047       309.6242           -162.0699      -151.2114   3463418.6365         0.3374         0.3329

WRITING EXTENDED SYSTEM TO RESTART FILE AT STEP 320000
WRITING COORDINATES TO DCD FILE Fiber55_dyn1.dcd AT STEP 320000
WRITING COORDINATES TO RESTART FILE AT STEP 320000
FINISHED WRITING RESTART COORDINATES
WRITING VELOCITIES TO RESTART FILE AT STEP 320000
FINISHED WRITING RESTART VELOCITIES
LDB: ============= START OF LOAD BALANCING ============== 5702.9
LDB: ============== END OF LOAD BALANCING =============== 5702.9
Info: useSync: 0 useProxySync: 0
LDB: =============== DONE WITH MIGRATION ================ 5702.9
LDB: ============= START OF LOAD BALANCING ============== 5703.88
LDB: TIME 5703.89 LOAD: AVG 0.225472 MAX 0.469662  PROXIES: TOTAL 1494 MAXPE 28 MAXPATCH 7 None MEM: 1461.87 MB
LDB: TIME 5703.89 LOAD: AVG 0.225472 MAX 0.469662  PROXIES: TOTAL 1494 MAXPE 28 MAXPATCH 7 RefineTorusLB MEM: 1461.87 MB
LDB: TIME 5703.89 LOAD: AVG 0.225472 MAX 0.469662  PROXIES: TOTAL 1494 MAXPE 28 MAXPATCH 7 RefineTorusLB MEM: 1461.87 MB
LDB: Reverting to original mapping
LDB: ============== END OF LOAD BALANCING =============== 5703.89
Info: useSync: 0 useProxySync: 0
LDB: =============== DONE WITH MIGRATION ================ 5703.89
LDB: ============= START OF LOAD BALANCING ============== 5737.12
LDB: ============== END OF LOAD BALANCING =============== 5737.12
Info: useSync: 0 useProxySync: 0
LDB: =============== DONE WITH MIGRATION ================ 5737.12
LDB: ============= START OF LOAD BALANCING ============== 5737.92
LDB: TIME 5737.93 LOAD: AVG 0.193572 MAX 0.343972  PROXIES: TOTAL 1494 MAXPE 28 MAXPATCH 7 None MEM: 1461.87 MB
LDB: TIME 5737.93 LOAD: AVG 0.193572 MAX 0.343972  PROXIES: TOTAL 1494 MAXPE 28 MAXPATCH 7 RefineTorusLB MEM: 1461.87 MB
LDB: TIME 5737.93 LOAD: AVG 0.193572 MAX 0.343972  PROXIES: TOTAL 1494 MAXPE 28 MAXPATCH 7 RefineTorusLB MEM: 1461.87 MB
LDB: ============== END OF LOAD BALANCING =============== 5737.93
Info: useSync: 0 useProxySync: 0
LDB: =============== DONE WITH MIGRATION ================ 5737.93
LDB: ============= START OF LOAD BALANCING ============== 5763.87
LDB: ============== END OF LOAD BALANCING =============== 5763.87
Info: useSync: 0 useProxySync: 0
LDB: =============== DONE WITH MIGRATION ================ 5763.87
LDB: ============= START OF LOAD BALANCING ============== 5764.32
LDB: TIME 5764.32 LOAD: AVG 0.171553 MAX 0.299277  PROXIES: TOTAL 1494 MAXPE 28 MAXPATCH 7 None MEM: 1461.87 MB
LDB: TIME 5764.32 LOAD: AVG 0.171553 MAX 0.299277  PROXIES: TOTAL 1494 MAXPE 28 MAXPATCH 7 RefineTorusLB MEM: 1461.87 MB
LDB: TIME 5764.32 LOAD: AVG 0.171553 MAX 0.299277  PROXIES: TOTAL 1494 MAXPE 28 MAXPATCH 7 RefineTorusLB MEM: 1461.87 MB
LDB: ============== END OF LOAD BALANCING =============== 5764.32
Info: useSync: 0 useProxySync: 0
LDB: =============== DONE WITH MIGRATION ================ 5764.33
LDB: ============= START OF LOAD BALANCING ============== 5784.43
LDB: ============== END OF LOAD BALANCING =============== 5784.43
Info: useSync: 0 useProxySync: 0
LDB: =============== DONE WITH MIGRATION ================ 5784.43
LDB: ============= START OF LOAD BALANCING ============== 5785.25
LDB: TIME 5785.26 LOAD: AVG 0.227444 MAX 0.370525  PROXIES: TOTAL 1494 MAXPE 28 MAXPATCH 7 None MEM: 1461.87 MB
LDB: TIME 5785.26 LOAD: AVG 0.227444 MAX 0.370525  PROXIES: TOTAL 1494 MAXPE 28 MAXPATCH 7 RefineTorusLB MEM: 1461.87 MB
LDB: TIME 5785.26 LOAD: AVG 0.227444 MAX 0.370525  PROXIES: TOTAL 1494 MAXPE 28 MAXPATCH 7 RefineTorusLB MEM: 1461.87 MB
LDB: Reverting to original mapping
LDB: ============== END OF LOAD BALANCING =============== 5785.26
Info: useSync: 0 useProxySync: 0
LDB: =============== DONE WITH MIGRATION ================ 5785.27
LDB: ============= START OF LOAD BALANCING ============== 5817.43
LDB: ============== END OF LOAD BALANCING =============== 5817.43
Info: useSync: 0 useProxySync: 0
LDB: =============== DONE WITH MIGRATION ================ 5817.43
LDB: ============= START OF LOAD BALANCING ============== 5818.25
LDB: TIME 5818.25 LOAD: AVG 0.221462 MAX 0.405145  PROXIES: TOTAL 1494 MAXPE 28 MAXPATCH 7 None MEM: 1461.87 MB
LDB: TIME 5818.25 LOAD: AVG 0.221462 MAX 0.405145  PROXIES: TOTAL 1494 MAXPE 28 MAXPATCH 7 RefineTorusLB MEM: 1461.87 MB
LDB: TIME 5818.25 LOAD: AVG 0.221462 MAX 0.405145  PROXIES: TOTAL 1494 MAXPE 28 MAXPATCH 7 RefineTorusLB MEM: 1461.87 MB
LDB: Reverting to original mapping
LDB: ============== END OF LOAD BALANCING =============== 5818.25
Info: useSync: 0 useProxySync: 0
LDB: =============== DONE WITH MIGRATION ================ 5818.26
PRESSURE: 330000 -191.863 -165.223 103.602 -165.223 -3.83812 -23.7323 103.602 -23.7323 -202.796
GPRESSURE: 330000 -201.866 -151.596 105.202 -192.464 24.3162 -45.9318 80.1579 3.60058 -193.68
PRESSAVG: 330000 0.467186 -33.1841 -11.6272 -33.1841 0.417624 38.5674 -11.6272 38.5674 0.926311
GPRESSAVG: 330000 0.487237 -33.1894 -11.6465 -33.1921 0.409231 38.5628 -11.6168 38.5768 0.921959
TIMING: 330000  CPU: 4514.9, 0.0142602/step  Wall: 5816.18, 0.0199721/step, 25.9082 hours remaining, 1461.882812 MB of memory in use.
ENERGY:  330000     66951.9825    148972.5299    104964.0280      6787.4496       -9277384.1123    344663.3366         0.0000         0.0000    232961.2400       -8372083.5457       308.6711  -8605044.7856  -8370220.4173       309.4754           -132.8323      -123.7434   3463199.0636         0.6037         0.6061

WRITING EXTENDED SYSTEM TO RESTART FILE AT STEP 330000
WRITING COORDINATES TO DCD FILE Fiber55_dyn1.dcd AT STEP 330000
WRITING COORDINATES TO RESTART FILE AT STEP 330000
FINISHED WRITING RESTART COORDINATES
WRITING VELOCITIES TO RESTART FILE AT STEP 330000
FINISHED WRITING RESTART VELOCITIES
LDB: ============= START OF LOAD BALANCING ============== 5890.7
LDB: ============== END OF LOAD BALANCING =============== 5890.7
Info: useSync: 0 useProxySync: 0
LDB: =============== DONE WITH MIGRATION ================ 5890.71
LDB: ============= START OF LOAD BALANCING ============== 5891.48
LDB: TIME 5891.48 LOAD: AVG 0.200616 MAX 0.41203  PROXIES: TOTAL 1494 MAXPE 28 MAXPATCH 7 None MEM: 1461.88 MB
LDB: TIME 5891.48 LOAD: AVG 0.200616 MAX 0.41203  PROXIES: TOTAL 1494 MAXPE 28 MAXPATCH 7 RefineTorusLB MEM: 1461.88 MB
LDB: TIME 5891.48 LOAD: AVG 0.200616 MAX 0.41203  PROXIES: TOTAL 1494 MAXPE 28 MAXPATCH 7 RefineTorusLB MEM: 1461.88 MB
LDB: ============== END OF LOAD BALANCING =============== 5891.48
Info: useSync: 0 useProxySync: 0
LDB: =============== DONE WITH MIGRATION ================ 5891.48
LDB: ============= START OF LOAD BALANCING ============== 5920.98
LDB: ============== END OF LOAD BALANCING =============== 5920.98
Info: useSync: 0 useProxySync: 0
LDB: =============== DONE WITH MIGRATION ================ 5920.98
LDB: ============= START OF LOAD BALANCING ============== 5921.73
LDB: TIME 5921.73 LOAD: AVG 0.203154 MAX 0.427845  PROXIES: TOTAL 1494 MAXPE 28 MAXPATCH 7 None MEM: 1461.88 MB
LDB: TIME 5921.73 LOAD: AVG 0.203154 MAX 0.427845  PROXIES: TOTAL 1494 MAXPE 28 MAXPATCH 7 RefineTorusLB MEM: 1461.88 MB
LDB: TIME 5921.73 LOAD: AVG 0.203154 MAX 0.427845  PROXIES: TOTAL 1494 MAXPE 28 MAXPATCH 7 RefineTorusLB MEM: 1461.88 MB
LDB: ============== END OF LOAD BALANCING =============== 5921.73
Info: useSync: 0 useProxySync: 0
LDB: =============== DONE WITH MIGRATION ================ 5921.74
LDB: ============= START OF LOAD BALANCING ============== 5949.85
LDB: ============== END OF LOAD BALANCING =============== 5949.85
Info: useSync: 0 useProxySync: 0
LDB: =============== DONE WITH MIGRATION ================ 5949.85
LDB: ============= START OF LOAD BALANCING ============== 5950.61
LDB: TIME 5950.62 LOAD: AVG 0.206521 MAX 0.34561  PROXIES: TOTAL 1494 MAXPE 28 MAXPATCH 7 None MEM: 1461.88 MB
LDB: TIME 5950.62 LOAD: AVG 0.206521 MAX 0.34561  PROXIES: TOTAL 1494 MAXPE 28 MAXPATCH 7 RefineTorusLB MEM: 1461.88 MB
LDB: TIME 5950.62 LOAD: AVG 0.206521 MAX 0.34561  PROXIES: TOTAL 1494 MAXPE 28 MAXPATCH 7 RefineTorusLB MEM: 1461.88 MB
LDB: Reverting to original mapping
LDB: ============== END OF LOAD BALANCING =============== 5950.62
Info: useSync: 0 useProxySync: 0
LDB: =============== DONE WITH MIGRATION ================ 5950.62
LDB: ============= START OF LOAD BALANCING ============== 5980.07
LDB: ============== END OF LOAD BALANCING =============== 5980.07
Info: useSync: 0 useProxySync: 0
LDB: =============== DONE WITH MIGRATION ================ 5980.07
LDB: ============= START OF LOAD BALANCING ============== 5980.83
LDB: TIME 5980.83 LOAD: AVG 0.20413 MAX 0.336241  PROXIES: TOTAL 1494 MAXPE 28 MAXPATCH 7 None MEM: 1461.88 MB
LDB: TIME 5980.83 LOAD: AVG 0.20413 MAX 0.336241  PROXIES: TOTAL 1494 MAXPE 28 MAXPATCH 7 RefineTorusLB MEM: 1461.88 MB
LDB: TIME 5980.83 LOAD: AVG 0.20413 MAX 0.336241  PROXIES: TOTAL 1494 MAXPE 28 MAXPATCH 7 RefineTorusLB MEM: 1461.88 MB
LDB: Reverting to original mapping
LDB: ============== END OF LOAD BALANCING =============== 5980.83
Info: useSync: 0 useProxySync: 0
LDB: =============== DONE WITH MIGRATION ================ 5980.84
LDB: ============= START OF LOAD BALANCING ============== 6011.69
LDB: ============== END OF LOAD BALANCING =============== 6011.7
Info: useSync: 0 useProxySync: 0
LDB: =============== DONE WITH MIGRATION ================ 6011.7
LDB: ============= START OF LOAD BALANCING ============== 6012.5
LDB: TIME 6012.5 LOAD: AVG 0.212045 MAX 0.343154  PROXIES: TOTAL 1494 MAXPE 28 MAXPATCH 7 None MEM: 1461.88 MB
LDB: TIME 6012.5 LOAD: AVG 0.212045 MAX 0.343154  PROXIES: TOTAL 1494 MAXPE 28 MAXPATCH 7 RefineTorusLB MEM: 1461.88 MB
LDB: TIME 6012.5 LOAD: AVG 0.212045 MAX 0.343154  PROXIES: TOTAL 1494 MAXPE 28 MAXPATCH 7 RefineTorusLB MEM: 1461.88 MB
LDB: Reverting to original mapping
LDB: ============== END OF LOAD BALANCING =============== 6012.5
Info: useSync: 0 useProxySync: 0
LDB: =============== DONE WITH MIGRATION ================ 6012.5
PRESSURE: 340000 -44.0901 -21.8874 71.494 -21.8873 -15.7021 -65.1807 71.4936 -65.1808 115.275
GPRESSURE: 340000 -7.22889 -46.6411 103.024 -25.3412 -12.152 -41.1643 52.6898 -104.41 107.736
PRESSAVG: 340000 2.37741 -31.0908 -10.0252 -31.0908 2.58756 38.9656 -10.0252 38.9656 2.55206
GPRESSAVG: 340000 2.35605 -31.0754 -10.0156 -31.0981 2.59059 38.9699 -10.0292 38.9346 2.54837
TIMING: 340000  CPU: 4656.49, 0.0141596/step  Wall: 6003.3, 0.0187116/step, 24.2211 hours remaining, 1461.886719 MB of memory in use.
ENERGY:  340000     67102.8395    148446.7285    104784.9431      6809.2287       -9276232.4854    344041.1682         0.0000         0.0000    233286.7397       -8371760.8375       309.1024  -8605047.5773  -8369889.6448       309.5091             18.4942        29.4517   3460989.2336         2.5057         2.4983

WRITING EXTENDED SYSTEM TO RESTART FILE AT STEP 340000
WRITING COORDINATES TO DCD FILE Fiber55_dyn1.dcd AT STEP 340000
WRITING COORDINATES TO RESTART FILE AT STEP 340000
FINISHED WRITING RESTART COORDINATES
WRITING VELOCITIES TO RESTART FILE AT STEP 340000
FINISHED WRITING RESTART VELOCITIES
LDB: ============= START OF LOAD BALANCING ============== 6086.43
LDB: ============== END OF LOAD BALANCING =============== 6086.43
Info: useSync: 0 useProxySync: 0
LDB: =============== DONE WITH MIGRATION ================ 6086.43
LDB: ============= START OF LOAD BALANCING ============== 6087.28
LDB: TIME 6087.28 LOAD: AVG 0.234738 MAX 0.547137  PROXIES: TOTAL 1494 MAXPE 28 MAXPATCH 7 None MEM: 1461.89 MB
LDB: TIME 6087.28 LOAD: AVG 0.234738 MAX 0.547137  PROXIES: TOTAL 1494 MAXPE 28 MAXPATCH 7 RefineTorusLB MEM: 1461.89 MB
LDB: TIME 6087.28 LOAD: AVG 0.234738 MAX 0.547137  PROXIES: TOTAL 1494 MAXPE 28 MAXPATCH 7 RefineTorusLB MEM: 1461.89 MB
LDB: Reverting to original mapping
LDB: ============== END OF LOAD BALANCING =============== 6087.28
Info: useSync: 0 useProxySync: 0
LDB: =============== DONE WITH MIGRATION ================ 6087.29
LDB: ============= START OF LOAD BALANCING ============== 6117.55
LDB: ============== END OF LOAD BALANCING =============== 6117.55
Info: useSync: 0 useProxySync: 0
LDB: =============== DONE WITH MIGRATION ================ 6117.55
LDB: ============= START OF LOAD BALANCING ============== 6118.32
LDB: TIME 6118.32 LOAD: AVG 0.207232 MAX 0.345843  PROXIES: TOTAL 1494 MAXPE 28 MAXPATCH 7 None MEM: 1461.89 MB
LDB: TIME 6118.32 LOAD: AVG 0.207232 MAX 0.345843  PROXIES: TOTAL 1494 MAXPE 28 MAXPATCH 7 RefineTorusLB MEM: 1461.89 MB
LDB: TIME 6118.32 LOAD: AVG 0.207232 MAX 0.345843  PROXIES: TOTAL 1494 MAXPE 28 MAXPATCH 7 RefineTorusLB MEM: 1461.89 MB
LDB: ============== END OF LOAD BALANCING =============== 6118.32
Info: useSync: 0 useProxySync: 0
LDB: =============== DONE WITH MIGRATION ================ 6118.33
LDB: ============= START OF LOAD BALANCING ============== 6143.15
LDB: ============== END OF LOAD BALANCING =============== 6143.15
Info: useSync: 0 useProxySync: 0
LDB: =============== DONE WITH MIGRATION ================ 6143.15
LDB: ============= START OF LOAD BALANCING ============== 6143.97
LDB: TIME 6143.97 LOAD: AVG 0.215309 MAX 0.475823  PROXIES: TOTAL 1494 MAXPE 28 MAXPATCH 7 None MEM: 1461.89 MB
LDB: TIME 6143.97 LOAD: AVG 0.215309 MAX 0.475823  PROXIES: TOTAL 1494 MAXPE 28 MAXPATCH 7 RefineTorusLB MEM: 1461.89 MB
LDB: TIME 6143.97 LOAD: AVG 0.215309 MAX 0.475823  PROXIES: TOTAL 1494 MAXPE 28 MAXPATCH 7 RefineTorusLB MEM: 1461.89 MB
LDB: Reverting to original mapping
LDB: ============== END OF LOAD BALANCING =============== 6143.97
Info: useSync: 0 useProxySync: 0
LDB: =============== DONE WITH MIGRATION ================ 6143.98
LDB: ============= START OF LOAD BALANCING ============== 6171.78
LDB: ============== END OF LOAD BALANCING =============== 6171.78
Info: useSync: 0 useProxySync: 0
LDB: =============== DONE WITH MIGRATION ================ 6171.78
LDB: ============= START OF LOAD BALANCING ============== 6172.45
LDB: TIME 6172.46 LOAD: AVG 0.190582 MAX 0.32976  PROXIES: TOTAL 1494 MAXPE 28 MAXPATCH 7 None MEM: 1462.01 MB
LDB: TIME 6172.46 LOAD: AVG 0.190582 MAX 0.32976  PROXIES: TOTAL 1494 MAXPE 28 MAXPATCH 7 RefineTorusLB MEM: 1462.01 MB
LDB: TIME 6172.46 LOAD: AVG 0.190582 MAX 0.32976  PROXIES: TOTAL 1494 MAXPE 28 MAXPATCH 7 RefineTorusLB MEM: 1462.01 MB
LDB: ============== END OF LOAD BALANCING =============== 6172.46
Info: useSync: 0 useProxySync: 0
LDB: =============== DONE WITH MIGRATION ================ 6172.46
LDB: ============= START OF LOAD BALANCING ============== 6202.47
LDB: ============== END OF LOAD BALANCING =============== 6202.47
Info: useSync: 0 useProxySync: 0
LDB: =============== DONE WITH MIGRATION ================ 6202.47
LDB: ============= START OF LOAD BALANCING ============== 6203.15
LDB: TIME 6203.15 LOAD: AVG 0.191247 MAX 0.31625  PROXIES: TOTAL 1494 MAXPE 28 MAXPATCH 7 None MEM: 1462.01 MB
LDB: TIME 6203.16 LOAD: AVG 0.191247 MAX 0.31625  PROXIES: TOTAL 1494 MAXPE 28 MAXPATCH 7 RefineTorusLB MEM: 1462.01 MB
LDB: TIME 6203.16 LOAD: AVG 0.191247 MAX 0.31625  PROXIES: TOTAL 1494 MAXPE 28 MAXPATCH 7 RefineTorusLB MEM: 1462.01 MB
LDB: ============== END OF LOAD BALANCING =============== 6203.16
Info: useSync: 0 useProxySync: 0
LDB: =============== DONE WITH MIGRATION ================ 6203.16
PRESSURE: 350000 -157.013 -37.7616 144.495 -37.7609 -328.097 -62.2265 144.494 -62.2263 -259.431
GPRESSURE: 350000 -132.258 -40.0418 151.74 -27.2232 -339.485 -14.0628 86.9864 -59.6129 -251.99
PRESSAVG: 350000 0.609725 -37.9839 -7.08114 -37.9839 1.07498 23.6661 -7.08114 23.6661 0.125347
GPRESSAVG: 350000 0.601328 -38.0026 -7.10527 -37.9799 1.05985 23.6482 -7.09721 23.6846 0.130173
TIMING: 350000  CPU: 4798.94, 0.0142452/step  Wall: 6199.28, 0.0195979/step, 25.3139 hours remaining, 1462.023438 MB of memory in use.
ENERGY:  350000     67290.3588    148680.0109    104959.3756      6743.8683       -9276456.6422    344047.8163         0.0000         0.0000    233560.6188       -8371174.5936       309.4653  -8604735.2124  -8369279.5008       309.6308           -248.1806      -241.2443   3461333.2709         0.6034         0.5971

WRITING EXTENDED SYSTEM TO RESTART FILE AT STEP 350000
WRITING COORDINATES TO DCD FILE Fiber55_dyn1.dcd AT STEP 350000
WRITING COORDINATES TO RESTART FILE AT STEP 350000
FINISHED WRITING RESTART COORDINATES
WRITING VELOCITIES TO RESTART FILE AT STEP 350000
FINISHED WRITING RESTART VELOCITIES
LDB: ============= START OF LOAD BALANCING ============== 6312.87
LDB: ============== END OF LOAD BALANCING =============== 6312.87
Info: useSync: 0 useProxySync: 0
LDB: =============== DONE WITH MIGRATION ================ 6312.87
LDB: ============= START OF LOAD BALANCING ============== 6313.71
LDB: TIME 6313.71 LOAD: AVG 0.236318 MAX 0.442825  PROXIES: TOTAL 1494 MAXPE 28 MAXPATCH 7 None MEM: 1462.02 MB
LDB: TIME 6313.71 LOAD: AVG 0.236318 MAX 0.442825  PROXIES: TOTAL 1494 MAXPE 28 MAXPATCH 7 RefineTorusLB MEM: 1462.02 MB
LDB: TIME 6313.71 LOAD: AVG 0.236318 MAX 0.442825  PROXIES: TOTAL 1494 MAXPE 28 MAXPATCH 7 RefineTorusLB MEM: 1462.02 MB
LDB: Reverting to original mapping
LDB: ============== END OF LOAD BALANCING =============== 6313.71
Info: useSync: 0 useProxySync: 0
LDB: =============== DONE WITH MIGRATION ================ 6313.71
LDB: ============= START OF LOAD BALANCING ============== 6345.57
LDB: ============== END OF LOAD BALANCING =============== 6346.36
Info: useSync: 0 useProxySync: 0
LDB: =============== DONE WITH MIGRATION ================ 6346.36
LDB: ============= START OF LOAD BALANCING ============== 6347.16
LDB: TIME 6347.16 LOAD: AVG 0.203806 MAX 0.340423  PROXIES: TOTAL 1494 MAXPE 28 MAXPATCH 7 None MEM: 1462.02 MB
LDB: TIME 6347.16 LOAD: AVG 0.203806 MAX 0.340423  PROXIES: TOTAL 1494 MAXPE 28 MAXPATCH 7 RefineTorusLB MEM: 1462.02 MB
LDB: TIME 6347.16 LOAD: AVG 0.203806 MAX 0.340423  PROXIES: TOTAL 1494 MAXPE 28 MAXPATCH 7 RefineTorusLB MEM: 1462.02 MB
LDB: Reverting to original mapping
LDB: ============== END OF LOAD BALANCING =============== 6347.16
Info: useSync: 0 useProxySync: 0
LDB: =============== DONE WITH MIGRATION ================ 6347.16
LDB: ============= START OF LOAD BALANCING ============== 6374.73
LDB: ============== END OF LOAD BALANCING =============== 6374.73
Info: useSync: 0 useProxySync: 0
LDB: =============== DONE WITH MIGRATION ================ 6374.74
LDB: ============= START OF LOAD BALANCING ============== 6375.47
LDB: TIME 6375.48 LOAD: AVG 0.196042 MAX 0.312866  PROXIES: TOTAL 1494 MAXPE 28 MAXPATCH 7 None MEM: 1462.02 MB
LDB: TIME 6375.48 LOAD: AVG 0.196042 MAX 0.312866  PROXIES: TOTAL 1494 MAXPE 28 MAXPATCH 7 RefineTorusLB MEM: 1462.02 MB
LDB: TIME 6375.48 LOAD: AVG 0.196042 MAX 0.312866  PROXIES: TOTAL 1494 MAXPE 28 MAXPATCH 7 RefineTorusLB MEM: 1462.02 MB
LDB: ============== END OF LOAD BALANCING =============== 6375.48
Info: useSync: 0 useProxySync: 0
LDB: =============== DONE WITH MIGRATION ================ 6375.49
LDB: ============= START OF LOAD BALANCING ============== 6402.56
LDB: ============== END OF LOAD BALANCING =============== 6402.56
Info: useSync: 0 useProxySync: 0
LDB: =============== DONE WITH MIGRATION ================ 6402.56
LDB: ============= START OF LOAD BALANCING ============== 6403.38
LDB: TIME 6403.39 LOAD: AVG 0.200982 MAX 0.548909  PROXIES: TOTAL 1494 MAXPE 28 MAXPATCH 7 None MEM: 1462.03 MB
LDB: TIME 6403.39 LOAD: AVG 0.200982 MAX 0.548909  PROXIES: TOTAL 1494 MAXPE 28 MAXPATCH 7 RefineTorusLB MEM: 1462.03 MB
LDB: TIME 6403.39 LOAD: AVG 0.200982 MAX 0.548909  PROXIES: TOTAL 1494 MAXPE 28 MAXPATCH 7 RefineTorusLB MEM: 1462.03 MB
LDB: Reverting to original mapping
LDB: ============== END OF LOAD BALANCING =============== 6403.39
Info: useSync: 0 useProxySync: 0
LDB: =============== DONE WITH MIGRATION ================ 6403.39
LDB: ============= START OF LOAD BALANCING ============== 6435.4
LDB: ============== END OF LOAD BALANCING =============== 6435.4
Info: useSync: 0 useProxySync: 0
LDB: =============== DONE WITH MIGRATION ================ 6435.4
LDB: ============= START OF LOAD BALANCING ============== 6436.26
LDB: TIME 6436.26 LOAD: AVG 0.195895 MAX 0.52418  PROXIES: TOTAL 1494 MAXPE 28 MAXPATCH 7 None MEM: 1462.03 MB
LDB: TIME 6436.26 LOAD: AVG 0.195895 MAX 0.52418  PROXIES: TOTAL 1494 MAXPE 28 MAXPATCH 7 RefineTorusLB MEM: 1462.03 MB
LDB: TIME 6436.26 LOAD: AVG 0.195895 MAX 0.52418  PROXIES: TOTAL 1494 MAXPE 28 MAXPATCH 7 RefineTorusLB MEM: 1462.03 MB
LDB: ============== END OF LOAD BALANCING =============== 6436.26
Info: useSync: 0 useProxySync: 0
LDB: =============== DONE WITH MIGRATION ================ 6436.27
PRESSURE: 360000 86.3919 -44.721 -98.8173 -44.7208 34.4274 -49.8976 -98.8165 -49.898 -22.2666
GPRESSURE: 360000 80.2297 -51.0543 -52.2054 -79.406 80.9553 -36.0644 -43.5846 -59.8139 -46.915
PRESSAVG: 360000 0.488537 -39.3208 -11.3127 -39.3208 0.607071 25.3156 -11.3127 25.3156 -1.14526
GPRESSAVG: 360000 0.498884 -39.3334 -11.3112 -39.2984 0.5943 25.3005 -11.3054 25.3026 -1.14796
TIMING: 360000  CPU: 4946.8, 0.0147852/step  Wall: 6432.37, 0.023309/step, 30.0427 hours remaining, 1462.050781 MB of memory in use.
ENERGY:  360000     67400.4955    149045.0659    104997.6740      6769.7333       -9277634.9935    344435.7428         0.0000         0.0000    233508.5170       -8371477.7649       309.3962  -8604986.2819  -8369567.7218       309.6743             32.8509        38.0900   3461267.2988        -0.0166        -0.0183

WRITING EXTENDED SYSTEM TO RESTART FILE AT STEP 360000
WRITING COORDINATES TO DCD FILE Fiber55_dyn1.dcd AT STEP 360000
WRITING COORDINATES TO RESTART FILE AT STEP 360000
FINISHED WRITING RESTART COORDINATES
WRITING VELOCITIES TO RESTART FILE AT STEP 360000
FINISHED WRITING RESTART VELOCITIES
LDB: ============= START OF LOAD BALANCING ============== 6497.9
LDB: ============== END OF LOAD BALANCING =============== 6497.9
Info: useSync: 0 useProxySync: 0
LDB: =============== DONE WITH MIGRATION ================ 6497.9
LDB: ============= START OF LOAD BALANCING ============== 6498.58
LDB: TIME 6498.58 LOAD: AVG 0.195364 MAX 0.313053  PROXIES: TOTAL 1494 MAXPE 28 MAXPATCH 7 None MEM: 1462.07 MB
LDB: TIME 6498.58 LOAD: AVG 0.195364 MAX 0.313053  PROXIES: TOTAL 1494 MAXPE 28 MAXPATCH 7 RefineTorusLB MEM: 1462.07 MB
LDB: TIME 6498.58 LOAD: AVG 0.195364 MAX 0.313053  PROXIES: TOTAL 1494 MAXPE 28 MAXPATCH 7 RefineTorusLB MEM: 1462.07 MB
LDB: Reverting to original mapping
LDB: ============== END OF LOAD BALANCING =============== 6498.58
Info: useSync: 0 useProxySync: 0
LDB: =============== DONE WITH MIGRATION ================ 6498.58
LDB: ============= START OF LOAD BALANCING ============== 6527.18
LDB: ============== END OF LOAD BALANCING =============== 6527.18
Info: useSync: 0 useProxySync: 0
LDB: =============== DONE WITH MIGRATION ================ 6527.18
LDB: ============= START OF LOAD BALANCING ============== 6527.92
LDB: TIME 6527.92 LOAD: AVG 0.194977 MAX 0.343201  PROXIES: TOTAL 1494 MAXPE 28 MAXPATCH 7 None MEM: 1462.08 MB
LDB: TIME 6527.92 LOAD: AVG 0.194977 MAX 0.343201  PROXIES: TOTAL 1494 MAXPE 28 MAXPATCH 7 RefineTorusLB MEM: 1462.08 MB
LDB: TIME 6527.92 LOAD: AVG 0.194977 MAX 0.343201  PROXIES: TOTAL 1494 MAXPE 28 MAXPATCH 7 RefineTorusLB MEM: 1462.08 MB
LDB: Reverting to original mapping
LDB: ============== END OF LOAD BALANCING =============== 6527.92
Info: useSync: 0 useProxySync: 0
LDB: =============== DONE WITH MIGRATION ================ 6527.92
LDB: ============= START OF LOAD BALANCING ============== 6556.08
LDB: ============== END OF LOAD BALANCING =============== 6556.08
Info: useSync: 0 useProxySync: 0
LDB: =============== DONE WITH MIGRATION ================ 6556.08
LDB: ============= START OF LOAD BALANCING ============== 6556.76
LDB: TIME 6556.76 LOAD: AVG 0.191977 MAX 0.348809  PROXIES: TOTAL 1494 MAXPE 28 MAXPATCH 7 None MEM: 1462.08 MB
LDB: TIME 6556.77 LOAD: AVG 0.191977 MAX 0.348809  PROXIES: TOTAL 1494 MAXPE 28 MAXPATCH 7 RefineTorusLB MEM: 1462.08 MB
LDB: TIME 6556.77 LOAD: AVG 0.191977 MAX 0.348809  PROXIES: TOTAL 1494 MAXPE 28 MAXPATCH 7 RefineTorusLB MEM: 1462.08 MB
LDB: ============== END OF LOAD BALANCING =============== 6556.77
Info: useSync: 0 useProxySync: 0
LDB: =============== DONE WITH MIGRATION ================ 6556.77
LDB: ============= START OF LOAD BALANCING ============== 6579.41
LDB: ============== END OF LOAD BALANCING =============== 6579.41
Info: useSync: 0 useProxySync: 0
LDB: =============== DONE WITH MIGRATION ================ 6579.41
LDB: ============= START OF LOAD BALANCING ============== 6580.22
LDB: TIME 6580.22 LOAD: AVG 0.205236 MAX 0.350658  PROXIES: TOTAL 1494 MAXPE 28 MAXPATCH 7 None MEM: 1462.08 MB
LDB: TIME 6580.22 LOAD: AVG 0.205236 MAX 0.350658  PROXIES: TOTAL 1494 MAXPE 28 MAXPATCH 7 RefineTorusLB MEM: 1462.08 MB
LDB: TIME 6580.22 LOAD: AVG 0.205236 MAX 0.350658  PROXIES: TOTAL 1494 MAXPE 28 MAXPATCH 7 RefineTorusLB MEM: 1462.08 MB
LDB: Reverting to original mapping
LDB: ============== END OF LOAD BALANCING =============== 6580.22
Info: useSync: 0 useProxySync: 0
LDB: =============== DONE WITH MIGRATION ================ 6580.23
LDB: ============= START OF LOAD BALANCING ============== 6604.56
LDB: ============== END OF LOAD BALANCING =============== 6604.56
Info: useSync: 0 useProxySync: 0
LDB: =============== DONE WITH MIGRATION ================ 6604.56
LDB: ============= START OF LOAD BALANCING ============== 6605.04
LDB: TIME 6605.04 LOAD: AVG 0.175426 MAX 0.299546  PROXIES: TOTAL 1494 MAXPE 28 MAXPATCH 7 None MEM: 1462.08 MB
LDB: TIME 6605.04 LOAD: AVG 0.175426 MAX 0.299546  PROXIES: TOTAL 1494 MAXPE 28 MAXPATCH 7 RefineTorusLB MEM: 1462.08 MB
LDB: TIME 6605.04 LOAD: AVG 0.175426 MAX 0.299546  PROXIES: TOTAL 1494 MAXPE 28 MAXPATCH 7 RefineTorusLB MEM: 1462.08 MB
LDB: ============== END OF LOAD BALANCING =============== 6605.04
Info: useSync: 0 useProxySync: 0
LDB: =============== DONE WITH MIGRATION ================ 6605.04
PRESSURE: 370000 -51.3707 25.2265 56.8146 25.2264 130.461 31.5058 56.8146 31.5051 -80.3363
GPRESSURE: 370000 -17.2105 -3.8947 30.5915 12.4097 115.576 24.0293 77.0573 29.2394 -77.1631
PRESSAVG: 370000 1.56277 -32.1009 -16.9652 -32.1009 0.863157 42.6049 -16.9652 42.6049 -0.215709
GPRESSAVG: 370000 1.59113 -32.0715 -16.9772 -32.1392 0.856086 42.5872 -16.9649 42.6154 -0.220789
TIMING: 370000  CPU: 5083.43, 0.0136638/step  Wall: 6605.32, 0.0172948/step, 22.243 hours remaining, 1462.105469 MB of memory in use.
ENERGY:  370000     66936.8535    148679.6285    104966.9239      6881.3551       -9277811.3034    344457.9520         0.0000         0.0000    234328.7533       -8371559.8371       310.4830  -8605888.5905  -8369664.8790       309.4223             -0.4153         7.0676   3459858.0981         0.7367         0.7421

WRITING EXTENDED SYSTEM TO RESTART FILE AT STEP 370000
WRITING COORDINATES TO DCD FILE Fiber55_dyn1.dcd AT STEP 370000
WRITING COORDINATES TO RESTART FILE AT STEP 370000
FINISHED WRITING RESTART COORDINATES
WRITING VELOCITIES TO RESTART FILE AT STEP 370000
FINISHED WRITING RESTART VELOCITIES
LDB: ============= START OF LOAD BALANCING ============== 6637.67
LDB: ============== END OF LOAD BALANCING =============== 6637.67
Info: useSync: 0 useProxySync: 0
LDB: =============== DONE WITH MIGRATION ================ 6637.67
LDB: ============= START OF LOAD BALANCING ============== 6638.48
LDB: TIME 6638.49 LOAD: AVG 0.197776 MAX 0.335699  PROXIES: TOTAL 1494 MAXPE 28 MAXPATCH 7 None MEM: 1462.11 MB
LDB: TIME 6638.49 LOAD: AVG 0.197776 MAX 0.335699  PROXIES: TOTAL 1494 MAXPE 28 MAXPATCH 7 RefineTorusLB MEM: 1462.11 MB
LDB: TIME 6638.49 LOAD: AVG 0.197776 MAX 0.335699  PROXIES: TOTAL 1494 MAXPE 28 MAXPATCH 7 RefineTorusLB MEM: 1462.11 MB
LDB: Reverting to original mapping
LDB: ============== END OF LOAD BALANCING =============== 6638.49
Info: useSync: 0 useProxySync: 0
LDB: =============== DONE WITH MIGRATION ================ 6638.49
LDB: ============= START OF LOAD BALANCING ============== 6668.72
LDB: ============== END OF LOAD BALANCING =============== 6668.72
Info: useSync: 0 useProxySync: 0
LDB: =============== DONE WITH MIGRATION ================ 6668.72
LDB: ============= START OF LOAD BALANCING ============== 6669.3
LDB: TIME 6669.3 LOAD: AVG 0.186207 MAX 0.299688  PROXIES: TOTAL 1494 MAXPE 28 MAXPATCH 7 None MEM: 1462.11 MB
LDB: TIME 6669.3 LOAD: AVG 0.186207 MAX 0.299688  PROXIES: TOTAL 1494 MAXPE 28 MAXPATCH 7 RefineTorusLB MEM: 1462.11 MB
LDB: TIME 6669.3 LOAD: AVG 0.186207 MAX 0.299688  PROXIES: TOTAL 1494 MAXPE 28 MAXPATCH 7 RefineTorusLB MEM: 1462.11 MB
LDB: ============== END OF LOAD BALANCING =============== 6669.3
Info: useSync: 0 useProxySync: 0
LDB: =============== DONE WITH MIGRATION ================ 6669.3
LDB: ============= START OF LOAD BALANCING ============== 6693.34
LDB: ============== END OF LOAD BALANCING =============== 6693.34
Info: useSync: 0 useProxySync: 0
LDB: =============== DONE WITH MIGRATION ================ 6693.34
LDB: ============= START OF LOAD BALANCING ============== 6694.11
LDB: TIME 6694.11 LOAD: AVG 0.222356 MAX 0.394697  PROXIES: TOTAL 1494 MAXPE 28 MAXPATCH 7 None MEM: 1462.11 MB
LDB: TIME 6694.11 LOAD: AVG 0.222356 MAX 0.394697  PROXIES: TOTAL 1494 MAXPE 28 MAXPATCH 7 RefineTorusLB MEM: 1462.11 MB
LDB: TIME 6694.11 LOAD: AVG 0.222356 MAX 0.394697  PROXIES: TOTAL 1494 MAXPE 28 MAXPATCH 7 RefineTorusLB MEM: 1462.11 MB
LDB: ============== END OF LOAD BALANCING =============== 6694.12
Info: useSync: 0 useProxySync: 0
LDB: =============== DONE WITH MIGRATION ================ 6694.12
LDB: ============= START OF LOAD BALANCING ============== 6726.03
LDB: ============== END OF LOAD BALANCING =============== 6726.03
Info: useSync: 0 useProxySync: 0
LDB: =============== DONE WITH MIGRATION ================ 6726.03
LDB: ============= START OF LOAD BALANCING ============== 6726.89
LDB: TIME 6726.89 LOAD: AVG 0.219275 MAX 0.421943  PROXIES: TOTAL 1494 MAXPE 28 MAXPATCH 7 None MEM: 1462.11 MB
LDB: TIME 6726.89 LOAD: AVG 0.219275 MAX 0.421943  PROXIES: TOTAL 1494 MAXPE 28 MAXPATCH 7 RefineTorusLB MEM: 1462.11 MB
LDB: TIME 6726.89 LOAD: AVG 0.219275 MAX 0.421943  PROXIES: TOTAL 1494 MAXPE 28 MAXPATCH 7 RefineTorusLB MEM: 1462.11 MB
LDB: ============== END OF LOAD BALANCING =============== 6726.89
Info: useSync: 0 useProxySync: 0
LDB: =============== DONE WITH MIGRATION ================ 6726.89
LDB: ============= START OF LOAD BALANCING ============== 6758.56
LDB: ============== END OF LOAD BALANCING =============== 6761.63
Info: useSync: 0 useProxySync: 0
LDB: =============== DONE WITH MIGRATION ================ 6761.64
LDB: ============= START OF LOAD BALANCING ============== 6762.47
LDB: TIME 6762.47 LOAD: AVG 0.209615 MAX 0.354962  PROXIES: TOTAL 1494 MAXPE 28 MAXPATCH 7 None MEM: 1462.11 MB
LDB: TIME 6762.47 LOAD: AVG 0.209615 MAX 0.354962  PROXIES: TOTAL 1494 MAXPE 28 MAXPATCH 7 RefineTorusLB MEM: 1462.11 MB
LDB: TIME 6762.47 LOAD: AVG 0.209615 MAX 0.354962  PROXIES: TOTAL 1494 MAXPE 28 MAXPATCH 7 RefineTorusLB MEM: 1462.11 MB
LDB: Reverting to original mapping
LDB: ============== END OF LOAD BALANCING =============== 6762.47
Info: useSync: 0 useProxySync: 0
LDB: =============== DONE WITH MIGRATION ================ 6762.47
PRESSURE: 380000 107.441 15.8701 3.61825 15.8694 -297.423 -16.6585 3.61837 -16.6585 -103.911
GPRESSURE: 380000 99.5589 -18.5068 15.3168 1.09412 -281.891 -5.32906 -7.15822 -17.4301 -88.1029
PRESSAVG: 380000 -0.518882 -39.1429 -5.97782 -39.143 0.154474 32.6005 -5.97781 32.6005 0.902798
GPRESSAVG: 380000 -0.51323 -39.1481 -5.96403 -39.1415 0.138069 32.6043 -5.98282 32.6033 0.890553
TIMING: 380000  CPU: 5226.94, 0.0143511/step  Wall: 6755.21, 0.0149897/step, 19.2367 hours remaining, 1462.105469 MB of memory in use.
ENERGY:  380000     66871.6248    148582.7617    104716.0176      6779.1942       -9276793.9922    344441.0937         0.0000         0.0000    233034.1337       -8372369.1667       308.7677  -8605403.3004  -8370489.8339       309.5326            -97.9646       -90.1449   3460845.7048         0.1795         0.1718

WRITING EXTENDED SYSTEM TO RESTART FILE AT STEP 380000
WRITING COORDINATES TO DCD FILE Fiber55_dyn1.dcd AT STEP 380000
WRITING COORDINATES TO RESTART FILE AT STEP 380000
FINISHED WRITING RESTART COORDINATES
WRITING VELOCITIES TO RESTART FILE AT STEP 380000
FINISHED WRITING RESTART VELOCITIES
LDB: ============= START OF LOAD BALANCING ============== 6837.38
LDB: ============== END OF LOAD BALANCING =============== 6837.38
Info: useSync: 0 useProxySync: 0
LDB: =============== DONE WITH MIGRATION ================ 6837.38
LDB: ============= START OF LOAD BALANCING ============== 6838.06
LDB: TIME 6838.07 LOAD: AVG 0.196473 MAX 0.324314  PROXIES: TOTAL 1494 MAXPE 28 MAXPATCH 7 None MEM: 1462.27 MB
LDB: TIME 6838.07 LOAD: AVG 0.196473 MAX 0.324314  PROXIES: TOTAL 1494 MAXPE 28 MAXPATCH 7 RefineTorusLB MEM: 1462.27 MB
LDB: TIME 6838.07 LOAD: AVG 0.196473 MAX 0.324314  PROXIES: TOTAL 1494 MAXPE 28 MAXPATCH 7 RefineTorusLB MEM: 1462.27 MB
LDB: ============== END OF LOAD BALANCING =============== 6838.07
Info: useSync: 0 useProxySync: 0
LDB: =============== DONE WITH MIGRATION ================ 6838.07
LDB: ============= START OF LOAD BALANCING ============== 6866.01
LDB: ============== END OF LOAD BALANCING =============== 6866.01
Info: useSync: 0 useProxySync: 0
LDB: =============== DONE WITH MIGRATION ================ 6866.01
LDB: ============= START OF LOAD BALANCING ============== 6866.67
LDB: TIME 6866.67 LOAD: AVG 0.196202 MAX 0.327864  PROXIES: TOTAL 1494 MAXPE 28 MAXPATCH 7 None MEM: 1462.28 MB
LDB: TIME 6866.67 LOAD: AVG 0.196202 MAX 0.327864  PROXIES: TOTAL 1494 MAXPE 28 MAXPATCH 7 RefineTorusLB MEM: 1462.28 MB
LDB: TIME 6866.67 LOAD: AVG 0.196202 MAX 0.327864  PROXIES: TOTAL 1494 MAXPE 28 MAXPATCH 7 RefineTorusLB MEM: 1462.28 MB
LDB: ============== END OF LOAD BALANCING =============== 6866.67
Info: useSync: 0 useProxySync: 0
LDB: =============== DONE WITH MIGRATION ================ 6866.67
LDB: ============= START OF LOAD BALANCING ============== 6893.38
LDB: ============== END OF LOAD BALANCING =============== 6893.38
Info: useSync: 0 useProxySync: 0
LDB: =============== DONE WITH MIGRATION ================ 6893.39
LDB: ============= START OF LOAD BALANCING ============== 6894.17
LDB: TIME 6894.17 LOAD: AVG 0.205461 MAX 0.430267  PROXIES: TOTAL 1494 MAXPE 28 MAXPATCH 7 None MEM: 1462.28 MB
LDB: TIME 6894.17 LOAD: AVG 0.205461 MAX 0.430267  PROXIES: TOTAL 1494 MAXPE 28 MAXPATCH 7 RefineTorusLB MEM: 1462.28 MB
LDB: TIME 6894.17 LOAD: AVG 0.205461 MAX 0.430267  PROXIES: TOTAL 1494 MAXPE 28 MAXPATCH 7 RefineTorusLB MEM: 1462.28 MB
LDB: Reverting to original mapping
LDB: ============== END OF LOAD BALANCING =============== 6894.17
Info: useSync: 0 useProxySync: 0
LDB: =============== DONE WITH MIGRATION ================ 6894.17
LDB: ============= START OF LOAD BALANCING ============== 6924.52
LDB: ============== END OF LOAD BALANCING =============== 6924.52
Info: useSync: 0 useProxySync: 0
LDB: =============== DONE WITH MIGRATION ================ 6924.52
LDB: ============= START OF LOAD BALANCING ============== 6925.34
LDB: TIME 6925.34 LOAD: AVG 0.197314 MAX 0.341166  PROXIES: TOTAL 1494 MAXPE 28 MAXPATCH 7 None MEM: 1462.38 MB
LDB: TIME 6925.34 LOAD: AVG 0.197314 MAX 0.341166  PROXIES: TOTAL 1494 MAXPE 28 MAXPATCH 7 RefineTorusLB MEM: 1462.38 MB
LDB: TIME 6925.34 LOAD: AVG 0.197314 MAX 0.341166  PROXIES: TOTAL 1494 MAXPE 28 MAXPATCH 7 RefineTorusLB MEM: 1462.38 MB
LDB: Reverting to original mapping
LDB: ============== END OF LOAD BALANCING =============== 6925.34
Info: useSync: 0 useProxySync: 0
LDB: =============== DONE WITH MIGRATION ================ 6925.34
LDB: ============= START OF LOAD BALANCING ============== 6956.29
LDB: ============== END OF LOAD BALANCING =============== 6956.29
Info: useSync: 0 useProxySync: 0
LDB: =============== DONE WITH MIGRATION ================ 6956.29
LDB: ============= START OF LOAD BALANCING ============== 6957.13
LDB: TIME 6958.72 LOAD: AVG 0.212738 MAX 1.76629  PROXIES: TOTAL 1494 MAXPE 28 MAXPATCH 7 None MEM: 1462.38 MB
LDB: TIME 6958.72 LOAD: AVG 0.212738 MAX 1.76629  PROXIES: TOTAL 1494 MAXPE 28 MAXPATCH 7 RefineTorusLB MEM: 1462.38 MB
LDB: TIME 6958.72 LOAD: AVG 0.212738 MAX 1.76629  PROXIES: TOTAL 1494 MAXPE 28 MAXPATCH 7 RefineTorusLB MEM: 1462.38 MB
LDB: ============== END OF LOAD BALANCING =============== 6958.72
Info: useSync: 0 useProxySync: 0
LDB: =============== DONE WITH MIGRATION ================ 6958.72
PRESSURE: 390000 -110.544 -33.5329 29.869 -33.5324 -39.9002 -39.377 29.8696 -39.3766 -234.548
GPRESSURE: 390000 -144.083 -71.7117 68.4927 -10.4863 -23.1609 -38.9148 81.0779 -24.5554 -183.906
PRESSAVG: 390000 2.0681 -41.7446 -15.8741 -41.7446 1.61693 6.95781 -15.8741 6.95781 0.65252
GPRESSAVG: 390000 2.08032 -41.7569 -15.882 -41.7616 1.61378 6.95418 -15.8716 6.94108 0.644848
TIMING: 390000  CPU: 5371.79, 0.0144845/step  Wall: 6954.68, 0.0199469/step, 25.5431 hours remaining, 1463.039062 MB of memory in use.
ENERGY:  390000     66765.4631    148729.6032    105124.3319      6882.9200       -9277750.2936    344728.9667         0.0000         0.0000    234005.9468       -8371513.0620       310.0553  -8605519.0088  -8369633.2628       309.8950           -128.3308      -117.0500   3457661.6418         1.4458         1.4463

WRITING EXTENDED SYSTEM TO RESTART FILE AT STEP 390000
WRITING COORDINATES TO DCD FILE Fiber55_dyn1.dcd AT STEP 390000
WRITING COORDINATES TO RESTART FILE AT STEP 390000
FINISHED WRITING RESTART COORDINATES
WRITING VELOCITIES TO RESTART FILE AT STEP 390000
FINISHED WRITING RESTART VELOCITIES
LDB: ============= START OF LOAD BALANCING ============== 7039.86
LDB: ============== END OF LOAD BALANCING =============== 7039.86
Info: useSync: 0 useProxySync: 0
LDB: =============== DONE WITH MIGRATION ================ 7039.86
LDB: ============= START OF LOAD BALANCING ============== 7040.7
LDB: TIME 7040.7 LOAD: AVG 0.22276 MAX 0.39883  PROXIES: TOTAL 1494 MAXPE 28 MAXPATCH 7 None MEM: 1463.04 MB
LDB: TIME 7040.7 LOAD: AVG 0.22276 MAX 0.39883  PROXIES: TOTAL 1494 MAXPE 28 MAXPATCH 7 RefineTorusLB MEM: 1463.04 MB
LDB: TIME 7040.7 LOAD: AVG 0.22276 MAX 0.39883  PROXIES: TOTAL 1494 MAXPE 28 MAXPATCH 7 RefineTorusLB MEM: 1463.04 MB
LDB: Reverting to original mapping
LDB: ============== END OF LOAD BALANCING =============== 7040.7
Info: useSync: 0 useProxySync: 0
LDB: =============== DONE WITH MIGRATION ================ 7040.7
LDB: ============= START OF LOAD BALANCING ============== 7070.9
LDB: ============== END OF LOAD BALANCING =============== 7073.47
Info: useSync: 0 useProxySync: 0
LDB: =============== DONE WITH MIGRATION ================ 7073.47
LDB: ============= START OF LOAD BALANCING ============== 7074.25
LDB: TIME 7074.25 LOAD: AVG 0.20907 MAX 0.333224  PROXIES: TOTAL 1494 MAXPE 28 MAXPATCH 7 None MEM: 1463.39 MB
LDB: TIME 7074.25 LOAD: AVG 0.20907 MAX 0.333224  PROXIES: TOTAL 1494 MAXPE 28 MAXPATCH 7 RefineTorusLB MEM: 1463.39 MB
LDB: TIME 7074.25 LOAD: AVG 0.20907 MAX 0.333224  PROXIES: TOTAL 1494 MAXPE 28 MAXPATCH 7 RefineTorusLB MEM: 1463.39 MB
LDB: Reverting to original mapping
LDB: ============== END OF LOAD BALANCING =============== 7074.26
Info: useSync: 0 useProxySync: 0
LDB: =============== DONE WITH MIGRATION ================ 7074.26
LDB: ============= START OF LOAD BALANCING ============== 7100.91
LDB: ============== END OF LOAD BALANCING =============== 7100.91
Info: useSync: 0 useProxySync: 0
LDB: =============== DONE WITH MIGRATION ================ 7100.91
LDB: ============= START OF LOAD BALANCING ============== 7101.67
LDB: TIME 7101.67 LOAD: AVG 0.207411 MAX 0.351469  PROXIES: TOTAL 1494 MAXPE 28 MAXPATCH 7 None MEM: 1463.39 MB
LDB: TIME 7101.67 LOAD: AVG 0.207411 MAX 0.351469  PROXIES: TOTAL 1494 MAXPE 28 MAXPATCH 7 RefineTorusLB MEM: 1463.39 MB
LDB: TIME 7101.67 LOAD: AVG 0.207411 MAX 0.351469  PROXIES: TOTAL 1494 MAXPE 28 MAXPATCH 7 RefineTorusLB MEM: 1463.39 MB
LDB: ============== END OF LOAD BALANCING =============== 7101.68
Info: useSync: 0 useProxySync: 0
LDB: =============== DONE WITH MIGRATION ================ 7101.68
LDB: ============= START OF LOAD BALANCING ============== 7125.25
LDB: ============== END OF LOAD BALANCING =============== 7125.25
Info: useSync: 0 useProxySync: 0
LDB: =============== DONE WITH MIGRATION ================ 7125.25
LDB: ============= START OF LOAD BALANCING ============== 7126.05
LDB: TIME 7126.06 LOAD: AVG 0.199423 MAX 0.502134  PROXIES: TOTAL 1494 MAXPE 28 MAXPATCH 7 None MEM: 1463.39 MB
LDB: TIME 7126.06 LOAD: AVG 0.199423 MAX 0.502134  PROXIES: TOTAL 1494 MAXPE 28 MAXPATCH 7 RefineTorusLB MEM: 1463.39 MB
LDB: TIME 7126.06 LOAD: AVG 0.199423 MAX 0.502134  PROXIES: TOTAL 1494 MAXPE 28 MAXPATCH 7 RefineTorusLB MEM: 1463.39 MB
LDB: ============== END OF LOAD BALANCING =============== 7126.06
Info: useSync: 0 useProxySync: 0
LDB: =============== DONE WITH MIGRATION ================ 7126.06
LDB: ============= START OF LOAD BALANCING ============== 7155.07
LDB: ============== END OF LOAD BALANCING =============== 7155.07
Info: useSync: 0 useProxySync: 0
LDB: =============== DONE WITH MIGRATION ================ 7155.07
LDB: ============= START OF LOAD BALANCING ============== 7155.82
LDB: TIME 7155.83 LOAD: AVG 0.185785 MAX 0.375096  PROXIES: TOTAL 1494 MAXPE 28 MAXPATCH 7 None MEM: 1463.75 MB
LDB: TIME 7155.83 LOAD: AVG 0.185785 MAX 0.375096  PROXIES: TOTAL 1494 MAXPE 28 MAXPATCH 7 RefineTorusLB MEM: 1463.75 MB
LDB: TIME 7155.83 LOAD: AVG 0.185785 MAX 0.375096  PROXIES: TOTAL 1494 MAXPE 28 MAXPATCH 7 RefineTorusLB MEM: 1463.75 MB
LDB: Reverting to original mapping
LDB: ============== END OF LOAD BALANCING =============== 7155.83
Info: useSync: 0 useProxySync: 0
LDB: =============== DONE WITH MIGRATION ================ 7155.83
PRESSURE: 400000 -18.1709 -114.71 -16.6529 -114.709 74.6662 -33.4393 -16.6517 -33.4397 73.5139
GPRESSURE: 400000 -47.8495 -106.967 4.69166 -117.545 64.9261 -18.8242 -19.9389 1.06883 131.194
PRESSAVG: 400000 1.60665 -28.3877 5.89077 -28.3877 2.73974 8.98112 5.89076 8.98112 1.45396
GPRESSAVG: 400000 1.59719 -28.3712 5.88989 -28.3839 2.74065 8.98398 5.89119 8.98619 1.44726
TIMING: 400000  CPU: 5512.14, 0.0140346/step  Wall: 7153.44, 0.0198758/step, 25.3968 hours remaining, 1463.941406 MB of memory in use.
ETITLE:      TS           BOND          ANGLE          DIHED          IMPRP               ELECT            VDW       BOUNDARY           MISC        KINETIC               TOTAL           TEMP      POTENTIAL         TOTAL3        TEMPAVG            PRESSURE      GPRESSURE         VOLUME       PRESSAVG      GPRESSAVG

ENERGY:  400000     67144.7120    148353.9626    104678.0415      6721.9541       -9278650.3888    345187.1658         0.0000         0.0000    233284.0943       -8373280.4586       309.0989  -8606564.5529  -8371357.7121       309.4773             43.3364        49.4236   3458736.4635         1.9334         1.9284

WRITING EXTENDED SYSTEM TO RESTART FILE AT STEP 400000
WRITING COORDINATES TO DCD FILE Fiber55_dyn1.dcd AT STEP 400000
WRITING COORDINATES TO RESTART FILE AT STEP 400000
FINISHED WRITING RESTART COORDINATES
WRITING VELOCITIES TO RESTART FILE AT STEP 400000
FINISHED WRITING RESTART VELOCITIES
LDB: ============= START OF LOAD BALANCING ============== 7240.13
LDB: ============== END OF LOAD BALANCING =============== 7240.13
Info: useSync: 0 useProxySync: 0
LDB: =============== DONE WITH MIGRATION ================ 7240.14
LDB: ============= START OF LOAD BALANCING ============== 7240.9
LDB: TIME 7240.9 LOAD: AVG 0.207028 MAX 0.426234  PROXIES: TOTAL 1494 MAXPE 28 MAXPATCH 7 None MEM: 1465.79 MB
LDB: TIME 7240.9 LOAD: AVG 0.207028 MAX 0.426234  PROXIES: TOTAL 1494 MAXPE 28 MAXPATCH 7 RefineTorusLB MEM: 1465.79 MB
LDB: TIME 7240.9 LOAD: AVG 0.207028 MAX 0.426234  PROXIES: TOTAL 1494 MAXPE 28 MAXPATCH 7 RefineTorusLB MEM: 1465.79 MB
LDB: ============== END OF LOAD BALANCING =============== 7240.9
Info: useSync: 0 useProxySync: 0
LDB: =============== DONE WITH MIGRATION ================ 7240.9
LDB: ============= START OF LOAD BALANCING ============== 7269.67
LDB: ============== END OF LOAD BALANCING =============== 7269.67
Info: useSync: 0 useProxySync: 0
LDB: =============== DONE WITH MIGRATION ================ 7269.67
LDB: ============= START OF LOAD BALANCING ============== 7270.41
LDB: TIME 7270.41 LOAD: AVG 0.202253 MAX 0.367576  PROXIES: TOTAL 1494 MAXPE 28 MAXPATCH 7 None MEM: 1465.79 MB
LDB: TIME 7270.41 LOAD: AVG 0.202253 MAX 0.367576  PROXIES: TOTAL 1494 MAXPE 28 MAXPATCH 7 RefineTorusLB MEM: 1465.79 MB
LDB: TIME 7270.41 LOAD: AVG 0.202253 MAX 0.367576  PROXIES: TOTAL 1494 MAXPE 28 MAXPATCH 7 RefineTorusLB MEM: 1465.79 MB
LDB: ============== END OF LOAD BALANCING =============== 7270.41
Info: useSync: 0 useProxySync: 0
LDB: =============== DONE WITH MIGRATION ================ 7270.41
LDB: ============= START OF LOAD BALANCING ============== 7297.93
LDB: ============== END OF LOAD BALANCING =============== 7297.93
Info: useSync: 0 useProxySync: 0
LDB: =============== DONE WITH MIGRATION ================ 7297.93
LDB: ============= START OF LOAD BALANCING ============== 7298.37
LDB: TIME 7298.37 LOAD: AVG 0.166681 MAX 0.291437  PROXIES: TOTAL 1494 MAXPE 28 MAXPATCH 7 None MEM: 1465.84 MB
LDB: TIME 7298.37 LOAD: AVG 0.166681 MAX 0.291437  PROXIES: TOTAL 1494 MAXPE 28 MAXPATCH 7 RefineTorusLB MEM: 1465.84 MB
LDB: TIME 7298.37 LOAD: AVG 0.166681 MAX 0.291437  PROXIES: TOTAL 1494 MAXPE 28 MAXPATCH 7 RefineTorusLB MEM: 1465.84 MB
LDB: ============== END OF LOAD BALANCING =============== 7298.37
Info: useSync: 0 useProxySync: 0
LDB: =============== DONE WITH MIGRATION ================ 7298.37
LDB: ============= START OF LOAD BALANCING ============== 7319.15
LDB: ============== END OF LOAD BALANCING =============== 7319.15
Info: useSync: 0 useProxySync: 0
LDB: =============== DONE WITH MIGRATION ================ 7319.15
LDB: ============= START OF LOAD BALANCING ============== 7319.62
LDB: TIME 7319.62 LOAD: AVG 0.169109 MAX 0.298501  PROXIES: TOTAL 1494 MAXPE 28 MAXPATCH 7 None MEM: 1468.08 MB
LDB: TIME 7319.62 LOAD: AVG 0.169109 MAX 0.298501  PROXIES: TOTAL 1494 MAXPE 28 MAXPATCH 7 RefineTorusLB MEM: 1468.08 MB
LDB: TIME 7319.62 LOAD: AVG 0.169109 MAX 0.298501  PROXIES: TOTAL 1494 MAXPE 28 MAXPATCH 7 RefineTorusLB MEM: 1468.08 MB
LDB: ============== END OF LOAD BALANCING =============== 7319.62
Info: useSync: 0 useProxySync: 0
LDB: =============== DONE WITH MIGRATION ================ 7319.62
LDB: ============= START OF LOAD BALANCING ============== 7350.58
LDB: ============== END OF LOAD BALANCING =============== 7350.58
Info: useSync: 0 useProxySync: 0
LDB: =============== DONE WITH MIGRATION ================ 7350.58
LDB: ============= START OF LOAD BALANCING ============== 7351.39
LDB: TIME 7351.39 LOAD: AVG 0.199165 MAX 0.423512  PROXIES: TOTAL 1494 MAXPE 28 MAXPATCH 7 None MEM: 1469.09 MB
LDB: TIME 7351.39 LOAD: AVG 0.199165 MAX 0.423512  PROXIES: TOTAL 1494 MAXPE 28 MAXPATCH 7 RefineTorusLB MEM: 1469.09 MB
LDB: TIME 7351.39 LOAD: AVG 0.199165 MAX 0.423512  PROXIES: TOTAL 1494 MAXPE 28 MAXPATCH 7 RefineTorusLB MEM: 1469.09 MB
LDB: ============== END OF LOAD BALANCING =============== 7351.39
Info: useSync: 0 useProxySync: 0
LDB: =============== DONE WITH MIGRATION ================ 7351.39
PRESSURE: 410000 -57.1058 175.451 -80.0494 175.451 -145.145 56.3967 -80.0495 56.3975 36.854
GPRESSURE: 410000 -54.6113 153.494 -74.9615 108.119 -121.844 80.7791 -58.857 61.81 36.3251
PRESSAVG: 410000 0.741176 -28.5058 15.8852 -28.5058 0.383517 18.0093 15.8852 18.0093 2.16551
GPRESSAVG: 410000 0.739644 -28.5083 15.894 -28.5151 0.389013 18.0388 15.8686 18.0109 2.1541
TIMING: 410000  CPU: 5651.14, 0.0139001/step  Wall: 7349.89, 0.0196452/step, 25.0477 hours remaining, 1470.136719 MB of memory in use.
ENERGY:  410000     66720.2190    148933.6143    104765.5223      6709.4603       -9276733.4347    343545.2569         0.0000         0.0000    233430.6104       -8372628.7514       309.2930  -8606059.3619  -8370734.3618       309.7185            -55.1323       -46.7100   3459072.2549         1.0967         1.0943

WRITING EXTENDED SYSTEM TO RESTART FILE AT STEP 410000
WRITING COORDINATES TO DCD FILE Fiber55_dyn1.dcd AT STEP 410000
WRITING COORDINATES TO RESTART FILE AT STEP 410000
FINISHED WRITING RESTART COORDINATES
WRITING VELOCITIES TO RESTART FILE AT STEP 410000
FINISHED WRITING RESTART VELOCITIES
LDB: ============= START OF LOAD BALANCING ============== 7441.69
LDB: ============== END OF LOAD BALANCING =============== 7441.69
Info: useSync: 0 useProxySync: 0
LDB: =============== DONE WITH MIGRATION ================ 7441.69
LDB: ============= START OF LOAD BALANCING ============== 7442.41
LDB: TIME 7442.41 LOAD: AVG 0.196303 MAX 0.336934  PROXIES: TOTAL 1494 MAXPE 28 MAXPATCH 7 None MEM: 1471.74 MB
LDB: TIME 7442.41 LOAD: AVG 0.196303 MAX 0.336934  PROXIES: TOTAL 1494 MAXPE 28 MAXPATCH 7 RefineTorusLB MEM: 1471.74 MB
LDB: TIME 7442.41 LOAD: AVG 0.196303 MAX 0.336934  PROXIES: TOTAL 1494 MAXPE 28 MAXPATCH 7 RefineTorusLB MEM: 1471.74 MB
LDB: Reverting to original mapping
LDB: ============== END OF LOAD BALANCING =============== 7442.41
Info: useSync: 0 useProxySync: 0
LDB: =============== DONE WITH MIGRATION ================ 7442.41
LDB: ============= START OF LOAD BALANCING ============== 7469.21
LDB: ============== END OF LOAD BALANCING =============== 7469.21
Info: useSync: 0 useProxySync: 0
LDB: =============== DONE WITH MIGRATION ================ 7469.21
LDB: ============= START OF LOAD BALANCING ============== 7469.9
LDB: TIME 7469.9 LOAD: AVG 0.19298 MAX 0.378978  PROXIES: TOTAL 1494 MAXPE 28 MAXPATCH 7 None MEM: 1472.97 MB
LDB: TIME 7469.9 LOAD: AVG 0.19298 MAX 0.378978  PROXIES: TOTAL 1494 MAXPE 28 MAXPATCH 7 RefineTorusLB MEM: 1472.97 MB
LDB: TIME 7469.9 LOAD: AVG 0.19298 MAX 0.378978  PROXIES: TOTAL 1494 MAXPE 28 MAXPATCH 7 RefineTorusLB MEM: 1472.97 MB
LDB: ============== END OF LOAD BALANCING =============== 7469.91
Info: useSync: 0 useProxySync: 0
LDB: =============== DONE WITH MIGRATION ================ 7469.91
LDB: ============= START OF LOAD BALANCING ============== 7496.7
LDB: ============== END OF LOAD BALANCING =============== 7496.7
Info: useSync: 0 useProxySync: 0
LDB: =============== DONE WITH MIGRATION ================ 7496.7
LDB: ============= START OF LOAD BALANCING ============== 7497.17
LDB: TIME 7497.17 LOAD: AVG 0.169555 MAX 0.338281  PROXIES: TOTAL 1494 MAXPE 28 MAXPATCH 7 None MEM: 1472.98 MB
LDB: TIME 7497.17 LOAD: AVG 0.169555 MAX 0.338281  PROXIES: TOTAL 1494 MAXPE 28 MAXPATCH 7 RefineTorusLB MEM: 1472.98 MB
LDB: TIME 7497.17 LOAD: AVG 0.169555 MAX 0.338281  PROXIES: TOTAL 1494 MAXPE 28 MAXPATCH 7 RefineTorusLB MEM: 1472.98 MB
LDB: ============== END OF LOAD BALANCING =============== 7497.17
Info: useSync: 0 useProxySync: 0
LDB: =============== DONE WITH MIGRATION ================ 7497.18
LDB: ============= START OF LOAD BALANCING ============== 7518.04
LDB: ============== END OF LOAD BALANCING =============== 7518.04
Info: useSync: 0 useProxySync: 0
LDB: =============== DONE WITH MIGRATION ================ 7518.04
LDB: ============= START OF LOAD BALANCING ============== 7518.79
LDB: TIME 7518.79 LOAD: AVG 0.20496 MAX 0.361305  PROXIES: TOTAL 1494 MAXPE 28 MAXPATCH 7 None MEM: 1472.98 MB
LDB: TIME 7518.79 LOAD: AVG 0.20496 MAX 0.361305  PROXIES: TOTAL 1494 MAXPE 28 MAXPATCH 7 RefineTorusLB MEM: 1472.98 MB
LDB: TIME 7518.79 LOAD: AVG 0.20496 MAX 0.361305  PROXIES: TOTAL 1494 MAXPE 28 MAXPATCH 7 RefineTorusLB MEM: 1472.98 MB
LDB: Reverting to original mapping
LDB: ============== END OF LOAD BALANCING =============== 7518.79
Info: useSync: 0 useProxySync: 0
LDB: =============== DONE WITH MIGRATION ================ 7518.8
LDB: ============= START OF LOAD BALANCING ============== 7547.04
LDB: ============== END OF LOAD BALANCING =============== 7547.04
Info: useSync: 0 useProxySync: 0
LDB: =============== DONE WITH MIGRATION ================ 7547.04
LDB: ============= START OF LOAD BALANCING ============== 7547.74
LDB: TIME 7547.74 LOAD: AVG 0.203275 MAX 0.34955  PROXIES: TOTAL 1494 MAXPE 28 MAXPATCH 7 None MEM: 1472.98 MB
LDB: TIME 7547.74 LOAD: AVG 0.203275 MAX 0.34955  PROXIES: TOTAL 1494 MAXPE 28 MAXPATCH 7 RefineTorusLB MEM: 1472.98 MB
LDB: TIME 7547.74 LOAD: AVG 0.203275 MAX 0.34955  PROXIES: TOTAL 1494 MAXPE 28 MAXPATCH 7 RefineTorusLB MEM: 1472.98 MB
LDB: Reverting to original mapping
LDB: ============== END OF LOAD BALANCING =============== 7547.74
Info: useSync: 0 useProxySync: 0
LDB: =============== DONE WITH MIGRATION ================ 7547.74
PRESSURE: 420000 -21.4942 -22.1059 5.00884 -22.1047 52.895 52.0202 5.00838 52.0197 104.381
GPRESSURE: 420000 -19.8298 32.2563 18.2325 -18.4329 57.7401 27.0284 12.6809 40.9258 128.718
PRESSAVG: 420000 1.64231 -35.3525 27.5167 -35.3525 -0.418762 10.7683 27.5167 10.7683 0.507963
GPRESSAVG: 420000 1.64898 -35.3457 27.5095 -35.3417 -0.426845 10.7629 27.5211 10.7602 0.496565
TIMING: 420000  CPU: 5780.83, 0.0129693/step  Wall: 7541.99, 0.01921/step, 24.4394 hours remaining, 1472.992188 MB of memory in use.
ENERGY:  420000     67204.4611    148641.9170    104826.4788      6773.8749       -9277450.5746    343882.7726         0.0000         0.0000    233865.8898       -8372255.1803       309.8697  -8606121.0702  -8370345.1403       309.5184             45.2604        55.5429   3456719.2049         0.5772         0.5729

WRITING EXTENDED SYSTEM TO RESTART FILE AT STEP 420000
WRITING COORDINATES TO DCD FILE Fiber55_dyn1.dcd AT STEP 420000
WRITING COORDINATES TO RESTART FILE AT STEP 420000
FINISHED WRITING RESTART COORDINATES
WRITING VELOCITIES TO RESTART FILE AT STEP 420000
FINISHED WRITING RESTART VELOCITIES
LDB: ============= START OF LOAD BALANCING ============== 7632.4
LDB: ============== END OF LOAD BALANCING =============== 7632.4
Info: useSync: 0 useProxySync: 0
LDB: =============== DONE WITH MIGRATION ================ 7632.4
LDB: ============= START OF LOAD BALANCING ============== 7633.24
LDB: TIME 7633.24 LOAD: AVG 0.230517 MAX 0.457658  PROXIES: TOTAL 1494 MAXPE 28 MAXPATCH 7 None MEM: 1472.99 MB
LDB: TIME 7633.24 LOAD: AVG 0.230517 MAX 0.457658  PROXIES: TOTAL 1494 MAXPE 28 MAXPATCH 7 RefineTorusLB MEM: 1472.99 MB
LDB: TIME 7633.24 LOAD: AVG 0.230517 MAX 0.457658  PROXIES: TOTAL 1494 MAXPE 28 MAXPATCH 7 RefineTorusLB MEM: 1472.99 MB
LDB: ============== END OF LOAD BALANCING =============== 7633.24
Info: useSync: 0 useProxySync: 0
LDB: =============== DONE WITH MIGRATION ================ 7633.24
LDB: ============= START OF LOAD BALANCING ============== 7666.71
LDB: ============== END OF LOAD BALANCING =============== 7666.71
Info: useSync: 0 useProxySync: 0
LDB: =============== DONE WITH MIGRATION ================ 7666.72
LDB: ============= START OF LOAD BALANCING ============== 7667.54
LDB: TIME 7667.54 LOAD: AVG 0.204587 MAX 0.496856  PROXIES: TOTAL 1494 MAXPE 28 MAXPATCH 7 None MEM: 1472.99 MB
LDB: TIME 7667.54 LOAD: AVG 0.204587 MAX 0.496856  PROXIES: TOTAL 1494 MAXPE 28 MAXPATCH 7 RefineTorusLB MEM: 1472.99 MB
LDB: TIME 7667.54 LOAD: AVG 0.204587 MAX 0.496856  PROXIES: TOTAL 1494 MAXPE 28 MAXPATCH 7 RefineTorusLB MEM: 1472.99 MB
LDB: Reverting to original mapping
LDB: ============== END OF LOAD BALANCING =============== 7667.54
Info: useSync: 0 useProxySync: 0
LDB: =============== DONE WITH MIGRATION ================ 7667.55
LDB: ============= START OF LOAD BALANCING ============== 7691.73
LDB: ============== END OF LOAD BALANCING =============== 7691.73
Info: useSync: 0 useProxySync: 0
LDB: =============== DONE WITH MIGRATION ================ 7691.73
LDB: ============= START OF LOAD BALANCING ============== 7692.53
LDB: TIME 7692.53 LOAD: AVG 0.215109 MAX 0.373635  PROXIES: TOTAL 1494 MAXPE 28 MAXPATCH 7 None MEM: 1472.99 MB
LDB: TIME 7692.53 LOAD: AVG 0.215109 MAX 0.373635  PROXIES: TOTAL 1494 MAXPE 28 MAXPATCH 7 RefineTorusLB MEM: 1472.99 MB
LDB: TIME 7692.53 LOAD: AVG 0.215109 MAX 0.373635  PROXIES: TOTAL 1494 MAXPE 28 MAXPATCH 7 RefineTorusLB MEM: 1472.99 MB
LDB: Reverting to original mapping
LDB: ============== END OF LOAD BALANCING =============== 7692.53
Info: useSync: 0 useProxySync: 0
LDB: =============== DONE WITH MIGRATION ================ 7692.53
LDB: ============= START OF LOAD BALANCING ============== 7720.73
LDB: ============== END OF LOAD BALANCING =============== 7720.73
Info: useSync: 0 useProxySync: 0
LDB: =============== DONE WITH MIGRATION ================ 7720.73
LDB: ============= START OF LOAD BALANCING ============== 7721.47
LDB: TIME 7721.47 LOAD: AVG 0.197183 MAX 0.370677  PROXIES: TOTAL 1494 MAXPE 28 MAXPATCH 7 None MEM: 1473 MB
LDB: TIME 7721.47 LOAD: AVG 0.197183 MAX 0.370677  PROXIES: TOTAL 1494 MAXPE 28 MAXPATCH 7 RefineTorusLB MEM: 1473 MB
LDB: TIME 7721.47 LOAD: AVG 0.197183 MAX 0.370677  PROXIES: TOTAL 1494 MAXPE 28 MAXPATCH 7 RefineTorusLB MEM: 1473 MB
LDB: Reverting to original mapping
LDB: ============== END OF LOAD BALANCING =============== 7721.47
Info: useSync: 0 useProxySync: 0
LDB: =============== DONE WITH MIGRATION ================ 7721.47
LDB: ============= START OF LOAD BALANCING ============== 7748.96
LDB: ============== END OF LOAD BALANCING =============== 7748.97
Info: useSync: 0 useProxySync: 0
LDB: =============== DONE WITH MIGRATION ================ 7748.97
LDB: ============= START OF LOAD BALANCING ============== 7749.7
LDB: TIME 7749.71 LOAD: AVG 0.189547 MAX 0.333799  PROXIES: TOTAL 1494 MAXPE 28 MAXPATCH 7 None MEM: 1473 MB
LDB: TIME 7749.71 LOAD: AVG 0.189547 MAX 0.333799  PROXIES: TOTAL 1494 MAXPE 28 MAXPATCH 7 RefineTorusLB MEM: 1473 MB
LDB: TIME 7749.71 LOAD: AVG 0.189547 MAX 0.333799  PROXIES: TOTAL 1494 MAXPE 28 MAXPATCH 7 RefineTorusLB MEM: 1473 MB
LDB: Reverting to original mapping
LDB: ============== END OF LOAD BALANCING =============== 7749.71
Info: useSync: 0 useProxySync: 0
LDB: =============== DONE WITH MIGRATION ================ 7749.71
PRESSURE: 430000 -107.73 4.24569 6.16858 4.24605 -85.6181 99.0677 6.16952 99.0678 -228.996
GPRESSURE: 430000 -68.8141 -37.8514 0.0380435 -41.4017 -106.396 101.998 -11.8552 97.5895 -230.414
PRESSAVG: 430000 2.60526 -24.8649 28.8556 -24.865 1.95817 8.51091 28.8556 8.51092 1.11592
GPRESSAVG: 430000 2.59278 -24.8691 28.8621 -24.8611 1.95328 8.48442 28.8448 8.485 1.11313
TIMING: 430000  CPU: 5924.49, 0.0143664/step  Wall: 7746.87, 0.0204877/step, 26.008 hours remaining, 1473.003906 MB of memory in use.
ENERGY:  430000     66740.4399    148300.5635    104787.3147      6850.8127       -9278068.5353    344101.7825         0.0000         0.0000    233903.0505       -8373384.5715       309.9190  -8607287.6220  -8371458.5448       309.6044           -140.7813      -135.2080   3455418.2015         1.8931         1.8864

WRITING EXTENDED SYSTEM TO RESTART FILE AT STEP 430000
WRITING COORDINATES TO DCD FILE Fiber55_dyn1.dcd AT STEP 430000
WRITING COORDINATES TO RESTART FILE AT STEP 430000
FINISHED WRITING RESTART COORDINATES
WRITING VELOCITIES TO RESTART FILE AT STEP 430000
FINISHED WRITING RESTART VELOCITIES
LDB: ============= START OF LOAD BALANCING ============== 7859.1
LDB: ============== END OF LOAD BALANCING =============== 7859.1
Info: useSync: 0 useProxySync: 0
LDB: =============== DONE WITH MIGRATION ================ 7859.1
LDB: ============= START OF LOAD BALANCING ============== 7859.97
LDB: TIME 7859.97 LOAD: AVG 0.229043 MAX 0.400739  PROXIES: TOTAL 1494 MAXPE 28 MAXPATCH 7 None MEM: 1473 MB
LDB: TIME 7859.97 LOAD: AVG 0.229043 MAX 0.400739  PROXIES: TOTAL 1494 MAXPE 28 MAXPATCH 7 RefineTorusLB MEM: 1473 MB
LDB: TIME 7859.97 LOAD: AVG 0.229043 MAX 0.400739  PROXIES: TOTAL 1494 MAXPE 28 MAXPATCH 7 RefineTorusLB MEM: 1473 MB
LDB: Reverting to original mapping
LDB: ============== END OF LOAD BALANCING =============== 7859.97
Info: useSync: 0 useProxySync: 0
LDB: =============== DONE WITH MIGRATION ================ 7859.97
LDB: ============= START OF LOAD BALANCING ============== 7892.05
LDB: ============== END OF LOAD BALANCING =============== 7896.57
Info: useSync: 0 useProxySync: 0
LDB: =============== DONE WITH MIGRATION ================ 7896.57
LDB: ============= START OF LOAD BALANCING ============== 7897.33
LDB: TIME 7897.34 LOAD: AVG 0.191473 MAX 0.351695  PROXIES: TOTAL 1494 MAXPE 28 MAXPATCH 7 None MEM: 1473 MB
LDB: TIME 7897.34 LOAD: AVG 0.191473 MAX 0.351695  PROXIES: TOTAL 1494 MAXPE 28 MAXPATCH 7 RefineTorusLB MEM: 1473 MB
LDB: TIME 7897.34 LOAD: AVG 0.191473 MAX 0.351695  PROXIES: TOTAL 1494 MAXPE 28 MAXPATCH 7 RefineTorusLB MEM: 1473 MB
LDB: ============== END OF LOAD BALANCING =============== 7897.34
Info: useSync: 0 useProxySync: 0
LDB: =============== DONE WITH MIGRATION ================ 7897.34
LDB: ============= START OF LOAD BALANCING ============== 7926.03
LDB: ============== END OF LOAD BALANCING =============== 7930.31
Info: useSync: 0 useProxySync: 0
LDB: =============== DONE WITH MIGRATION ================ 7930.31
LDB: ============= START OF LOAD BALANCING ============== 7930.81
LDB: TIME 7930.81 LOAD: AVG 0.164733 MAX 0.310223  PROXIES: TOTAL 1494 MAXPE 28 MAXPATCH 7 None MEM: 1473 MB
LDB: TIME 7930.81 LOAD: AVG 0.164733 MAX 0.310223  PROXIES: TOTAL 1494 MAXPE 28 MAXPATCH 7 RefineTorusLB MEM: 1473 MB
LDB: TIME 7930.81 LOAD: AVG 0.164733 MAX 0.310223  PROXIES: TOTAL 1494 MAXPE 28 MAXPATCH 7 RefineTorusLB MEM: 1473 MB
LDB: ============== END OF LOAD BALANCING =============== 7930.81
Info: useSync: 0 useProxySync: 0
LDB: =============== DONE WITH MIGRATION ================ 7930.81
LDB: ============= START OF LOAD BALANCING ============== 7955.3
LDB: ============== END OF LOAD BALANCING =============== 7955.3
Info: useSync: 0 useProxySync: 0
LDB: =============== DONE WITH MIGRATION ================ 7955.3
LDB: ============= START OF LOAD BALANCING ============== 7955.75
LDB: TIME 7955.75 LOAD: AVG 0.172587 MAX 0.291321  PROXIES: TOTAL 1494 MAXPE 28 MAXPATCH 7 None MEM: 1473 MB
LDB: TIME 7955.75 LOAD: AVG 0.172587 MAX 0.291321  PROXIES: TOTAL 1494 MAXPE 28 MAXPATCH 7 RefineTorusLB MEM: 1473 MB
LDB: TIME 7955.75 LOAD: AVG 0.172587 MAX 0.291321  PROXIES: TOTAL 1494 MAXPE 28 MAXPATCH 7 RefineTorusLB MEM: 1473 MB
LDB: ============== END OF LOAD BALANCING =============== 7955.75
Info: useSync: 0 useProxySync: 0
LDB: =============== DONE WITH MIGRATION ================ 7955.75
LDB: ============= START OF LOAD BALANCING ============== 7982.47
LDB: ============== END OF LOAD BALANCING =============== 7982.47
Info: useSync: 0 useProxySync: 0
LDB: =============== DONE WITH MIGRATION ================ 7982.47
LDB: ============= START OF LOAD BALANCING ============== 7983.16
LDB: TIME 7983.16 LOAD: AVG 0.18532 MAX 0.399491  PROXIES: TOTAL 1494 MAXPE 28 MAXPATCH 7 None MEM: 1473 MB
LDB: TIME 7983.16 LOAD: AVG 0.18532 MAX 0.399491  PROXIES: TOTAL 1494 MAXPE 28 MAXPATCH 7 RefineTorusLB MEM: 1473 MB
LDB: TIME 7983.16 LOAD: AVG 0.18532 MAX 0.399491  PROXIES: TOTAL 1494 MAXPE 28 MAXPATCH 7 RefineTorusLB MEM: 1473 MB
LDB: ============== END OF LOAD BALANCING =============== 7983.16
Info: useSync: 0 useProxySync: 0
LDB: =============== DONE WITH MIGRATION ================ 7983.16
PRESSURE: 440000 -26.3356 27.225 -76.2176 27.2261 -37.1267 -25.3984 -76.2172 -25.3978 -31.0837
GPRESSURE: 440000 -32.7789 48.3679 -73.3005 35.4983 -13.7475 -15.4396 -97.9969 -34.1812 -29.222
PRESSAVG: 440000 0.601327 -32.81 26.7424 -32.81 2.25929 6.40518 26.7424 6.40519 -1.11352
GPRESSAVG: 440000 0.602575 -32.8113 26.7358 -32.8088 2.24747 6.4351 26.7455 6.40034 -1.112
TIMING: 440000  CPU: 6064.38, 0.0139881/step  Wall: 7978.49, 0.023162/step, 29.3386 hours remaining, 1473.265625 MB of memory in use.
ENERGY:  440000     66697.1354    149213.0319    104999.5312      6776.7273       -9279301.8125    345160.6080         0.0000         0.0000    233274.4391       -8373180.3397       309.0861  -8606454.7787  -8371277.0713       309.4309            -31.5153       -25.2495   3454583.1598         0.5824         0.5794

WRITING EXTENDED SYSTEM TO RESTART FILE AT STEP 440000
WRITING COORDINATES TO DCD FILE Fiber55_dyn1.dcd AT STEP 440000
WRITING COORDINATES TO RESTART FILE AT STEP 440000
FINISHED WRITING RESTART COORDINATES
WRITING VELOCITIES TO RESTART FILE AT STEP 440000
FINISHED WRITING RESTART VELOCITIES
LDB: ============= START OF LOAD BALANCING ============== 8075.17
LDB: ============== END OF LOAD BALANCING =============== 8075.17
Info: useSync: 0 useProxySync: 0
LDB: =============== DONE WITH MIGRATION ================ 8075.18
LDB: ============= START OF LOAD BALANCING ============== 8075.94
LDB: TIME 8075.94 LOAD: AVG 0.20767 MAX 0.357216  PROXIES: TOTAL 1494 MAXPE 28 MAXPATCH 7 None MEM: 1473.27 MB
LDB: TIME 8075.94 LOAD: AVG 0.20767 MAX 0.357216  PROXIES: TOTAL 1494 MAXPE 28 MAXPATCH 7 RefineTorusLB MEM: 1473.27 MB
LDB: TIME 8075.94 LOAD: AVG 0.20767 MAX 0.357216  PROXIES: TOTAL 1494 MAXPE 28 MAXPATCH 7 RefineTorusLB MEM: 1473.27 MB
LDB: ============== END OF LOAD BALANCING =============== 8075.94
Info: useSync: 0 useProxySync: 0
LDB: =============== DONE WITH MIGRATION ================ 8075.94
LDB: ============= START OF LOAD BALANCING ============== 8104.36
LDB: ============== END OF LOAD BALANCING =============== 8104.36
Info: useSync: 0 useProxySync: 0
LDB: =============== DONE WITH MIGRATION ================ 8104.36
LDB: ============= START OF LOAD BALANCING ============== 8105.13
LDB: TIME 8105.13 LOAD: AVG 0.195796 MAX 0.324362  PROXIES: TOTAL 1494 MAXPE 28 MAXPATCH 7 None MEM: 1473.27 MB
LDB: TIME 8105.13 LOAD: AVG 0.195796 MAX 0.324362  PROXIES: TOTAL 1494 MAXPE 28 MAXPATCH 7 RefineTorusLB MEM: 1473.27 MB
LDB: TIME 8105.13 LOAD: AVG 0.195796 MAX 0.324362  PROXIES: TOTAL 1494 MAXPE 28 MAXPATCH 7 RefineTorusLB MEM: 1473.27 MB
LDB: ============== END OF LOAD BALANCING =============== 8105.13
Info: useSync: 0 useProxySync: 0
LDB: =============== DONE WITH MIGRATION ================ 8105.13
LDB: ============= START OF LOAD BALANCING ============== 8130.96
LDB: ============== END OF LOAD BALANCING =============== 8130.96
Info: useSync: 0 useProxySync: 0
LDB: =============== DONE WITH MIGRATION ================ 8130.96
LDB: ============= START OF LOAD BALANCING ============== 8131.68
LDB: TIME 8131.68 LOAD: AVG 0.193611 MAX 0.331621  PROXIES: TOTAL 1494 MAXPE 28 MAXPATCH 7 None MEM: 1473.27 MB
LDB: TIME 8131.68 LOAD: AVG 0.193611 MAX 0.331621  PROXIES: TOTAL 1494 MAXPE 28 MAXPATCH 7 RefineTorusLB MEM: 1473.27 MB
LDB: TIME 8131.68 LOAD: AVG 0.193611 MAX 0.331621  PROXIES: TOTAL 1494 MAXPE 28 MAXPATCH 7 RefineTorusLB MEM: 1473.27 MB
LDB: Reverting to original mapping
LDB: ============== END OF LOAD BALANCING =============== 8131.68
Info: useSync: 0 useProxySync: 0
LDB: =============== DONE WITH MIGRATION ================ 8131.68
LDB: ============= START OF LOAD BALANCING ============== 8158.55
LDB: ============== END OF LOAD BALANCING =============== 8158.55
Info: useSync: 0 useProxySync: 0
LDB: =============== DONE WITH MIGRATION ================ 8158.55
LDB: ============= START OF LOAD BALANCING ============== 8159.26
LDB: TIME 8159.26 LOAD: AVG 0.20344 MAX 0.370747  PROXIES: TOTAL 1494 MAXPE 28 MAXPATCH 7 None MEM: 1473.27 MB
LDB: TIME 8159.26 LOAD: AVG 0.20344 MAX 0.370747  PROXIES: TOTAL 1494 MAXPE 28 MAXPATCH 7 RefineTorusLB MEM: 1473.27 MB
LDB: TIME 8159.26 LOAD: AVG 0.20344 MAX 0.370747  PROXIES: TOTAL 1494 MAXPE 28 MAXPATCH 7 RefineTorusLB MEM: 1473.27 MB
LDB: Reverting to original mapping
LDB: ============== END OF LOAD BALANCING =============== 8159.26
Info: useSync: 0 useProxySync: 0
LDB: =============== DONE WITH MIGRATION ================ 8159.26
LDB: ============= START OF LOAD BALANCING ============== 8183.94
LDB: ============== END OF LOAD BALANCING =============== 8183.94
Info: useSync: 0 useProxySync: 0
LDB: =============== DONE WITH MIGRATION ================ 8183.94
LDB: ============= START OF LOAD BALANCING ============== 8184.79
LDB: TIME 8184.79 LOAD: AVG 0.214159 MAX 0.38754  PROXIES: TOTAL 1494 MAXPE 28 MAXPATCH 7 None MEM: 1473.27 MB
LDB: TIME 8184.79 LOAD: AVG 0.214159 MAX 0.38754  PROXIES: TOTAL 1494 MAXPE 28 MAXPATCH 7 RefineTorusLB MEM: 1473.27 MB
LDB: TIME 8184.79 LOAD: AVG 0.214159 MAX 0.38754  PROXIES: TOTAL 1494 MAXPE 28 MAXPATCH 7 RefineTorusLB MEM: 1473.27 MB
LDB: ============== END OF LOAD BALANCING =============== 8184.79
Info: useSync: 0 useProxySync: 0
LDB: =============== DONE WITH MIGRATION ================ 8184.79
PRESSURE: 450000 -140.244 -180.823 -82.4504 -180.825 -52.5931 71.7484 -82.4499 71.7485 -348.615
GPRESSURE: 450000 -131.1 -220.411 -68.3279 -165.27 -70.6065 112.807 -31.6794 30.7481 -317.042
PRESSAVG: 450000 1.53287 -12.7568 14.8821 -12.7568 0.152543 20.8256 14.8821 20.8256 0.737529
GPRESSAVG: 450000 1.50773 -12.7611 14.8857 -12.7525 0.136213 20.8112 14.8804 20.8437 0.7438
TIMING: 450000  CPU: 6201.01, 0.013663/step  Wall: 8182.99, 0.0204502/step, 25.8468 hours remaining, 1473.281250 MB of memory in use.
ENERGY:  450000     67051.7172    148734.4830    104979.6283      6701.0258       -9277355.1921    343376.6873         0.0000         0.0000    233650.0701       -8372861.5804       309.5838  -8606511.6505  -8370961.8748       309.5981           -180.4842      -172.9160   3455493.9532         0.8076         0.7959

WRITING EXTENDED SYSTEM TO RESTART FILE AT STEP 450000
WRITING COORDINATES TO DCD FILE Fiber55_dyn1.dcd AT STEP 450000
WRITING COORDINATES TO RESTART FILE AT STEP 450000
FINISHED WRITING RESTART COORDINATES
WRITING VELOCITIES TO RESTART FILE AT STEP 450000
FINISHED WRITING RESTART VELOCITIES
LDB: ============= START OF LOAD BALANCING ============== 8283.48
LDB: ============== END OF LOAD BALANCING =============== 8283.48
Info: useSync: 0 useProxySync: 0
LDB: =============== DONE WITH MIGRATION ================ 8283.48
LDB: ============= START OF LOAD BALANCING ============== 8284.23
LDB: TIME 8284.23 LOAD: AVG 0.19638 MAX 0.35374  PROXIES: TOTAL 1494 MAXPE 28 MAXPATCH 7 None MEM: 1473.28 MB
LDB: TIME 8284.24 LOAD: AVG 0.19638 MAX 0.35374  PROXIES: TOTAL 1494 MAXPE 28 MAXPATCH 7 RefineTorusLB MEM: 1473.28 MB
LDB: TIME 8284.24 LOAD: AVG 0.19638 MAX 0.35374  PROXIES: TOTAL 1494 MAXPE 28 MAXPATCH 7 RefineTorusLB MEM: 1473.28 MB
LDB: ============== END OF LOAD BALANCING =============== 8284.24
Info: useSync: 0 useProxySync: 0
LDB: =============== DONE WITH MIGRATION ================ 8284.24
LDB: ============= START OF LOAD BALANCING ============== 8311.94
LDB: ============== END OF LOAD BALANCING =============== 8311.94
Info: useSync: 0 useProxySync: 0
LDB: =============== DONE WITH MIGRATION ================ 8311.94
LDB: ============= START OF LOAD BALANCING ============== 8312.42
LDB: TIME 8312.42 LOAD: AVG 0.16796 MAX 0.303064  PROXIES: TOTAL 1494 MAXPE 28 MAXPATCH 7 None MEM: 1473.28 MB
LDB: TIME 8312.42 LOAD: AVG 0.16796 MAX 0.303064  PROXIES: TOTAL 1494 MAXPE 28 MAXPATCH 7 RefineTorusLB MEM: 1473.28 MB
LDB: TIME 8312.42 LOAD: AVG 0.16796 MAX 0.303064  PROXIES: TOTAL 1494 MAXPE 28 MAXPATCH 7 RefineTorusLB MEM: 1473.28 MB
LDB: Reverting to original mapping
LDB: ============== END OF LOAD BALANCING =============== 8312.42
Info: useSync: 0 useProxySync: 0
LDB: =============== DONE WITH MIGRATION ================ 8312.43
LDB: ============= START OF LOAD BALANCING ============== 8330.62
LDB: ============== END OF LOAD BALANCING =============== 8330.62
Info: useSync: 0 useProxySync: 0
LDB: =============== DONE WITH MIGRATION ================ 8330.62
LDB: ============= START OF LOAD BALANCING ============== 8331.11
LDB: TIME 8331.11 LOAD: AVG 0.174028 MAX 0.333955  PROXIES: TOTAL 1494 MAXPE 28 MAXPATCH 7 None MEM: 1473.28 MB
LDB: TIME 8331.11 LOAD: AVG 0.174028 MAX 0.333955  PROXIES: TOTAL 1494 MAXPE 28 MAXPATCH 7 RefineTorusLB MEM: 1473.28 MB
LDB: TIME 8331.11 LOAD: AVG 0.174028 MAX 0.333955  PROXIES: TOTAL 1494 MAXPE 28 MAXPATCH 7 RefineTorusLB MEM: 1473.28 MB
LDB: Reverting to original mapping
LDB: ============== END OF LOAD BALANCING =============== 8331.11
Info: useSync: 0 useProxySync: 0
LDB: =============== DONE WITH MIGRATION ================ 8331.11
LDB: ============= START OF LOAD BALANCING ============== 8355.38
LDB: ============== END OF LOAD BALANCING =============== 8355.38
Info: useSync: 0 useProxySync: 0
LDB: =============== DONE WITH MIGRATION ================ 8355.38
LDB: ============= START OF LOAD BALANCING ============== 8355.88
LDB: TIME 8355.88 LOAD: AVG 0.186256 MAX 0.277577  PROXIES: TOTAL 1494 MAXPE 28 MAXPATCH 7 None MEM: 1473.28 MB
LDB: TIME 8355.88 LOAD: AVG 0.186256 MAX 0.277577  PROXIES: TOTAL 1494 MAXPE 28 MAXPATCH 7 RefineTorusLB MEM: 1473.28 MB
LDB: TIME 8355.88 LOAD: AVG 0.186256 MAX 0.277577  PROXIES: TOTAL 1494 MAXPE 28 MAXPATCH 7 RefineTorusLB MEM: 1473.28 MB
LDB: ============== END OF LOAD BALANCING =============== 8355.88
Info: useSync: 0 useProxySync: 0
LDB: =============== DONE WITH MIGRATION ================ 8355.88
LDB: ============= START OF LOAD BALANCING ============== 8388.51
LDB: ============== END OF LOAD BALANCING =============== 8388.51
Info: useSync: 0 useProxySync: 0
LDB: =============== DONE WITH MIGRATION ================ 8388.51
LDB: ============= START OF LOAD BALANCING ============== 8389.31
LDB: TIME 8389.31 LOAD: AVG 0.213452 MAX 0.381351  PROXIES: TOTAL 1494 MAXPE 28 MAXPATCH 7 None MEM: 1473.28 MB
LDB: TIME 8389.31 LOAD: AVG 0.213452 MAX 0.381351  PROXIES: TOTAL 1494 MAXPE 28 MAXPATCH 7 RefineTorusLB MEM: 1473.28 MB
LDB: TIME 8389.31 LOAD: AVG 0.213452 MAX 0.381351  PROXIES: TOTAL 1494 MAXPE 28 MAXPATCH 7 RefineTorusLB MEM: 1473.28 MB
LDB: ============== END OF LOAD BALANCING =============== 8389.31
Info: useSync: 0 useProxySync: 0
LDB: =============== DONE WITH MIGRATION ================ 8389.32
PRESSURE: 460000 338.631 156.557 32.9302 156.557 -6.5028 1.49822 32.9295 1.49741 201.85
GPRESSURE: 460000 364.777 184.66 0.899573 166.524 31.9692 52.1113 15.9971 2.94787 155.728
PRESSAVG: 460000 -1.16482 -13.571 16.8289 -13.571 1.96532 35.1429 16.8289 35.1429 1.07821
GPRESSAVG: 460000 -1.15921 -13.5673 16.8322 -13.579 1.95779 35.1573 16.8241 35.1421 1.07118
TIMING: 460000  CPU: 6334.25, 0.0133242/step  Wall: 8387.53, 0.0204541/step, 25.7949 hours remaining, 1473.285156 MB of memory in use.
ENERGY:  460000     67249.0897    148552.9776    105073.6022      6776.9447       -9279123.7860    344879.7318         0.0000         0.0000    233969.3338       -8372622.1060       310.0068  -8606591.4399  -8370723.3013       309.7189            177.9927       184.1584   3451669.4973         0.6262         0.6233

WRITING EXTENDED SYSTEM TO RESTART FILE AT STEP 460000
WRITING COORDINATES TO DCD FILE Fiber55_dyn1.dcd AT STEP 460000
WRITING COORDINATES TO RESTART FILE AT STEP 460000
FINISHED WRITING RESTART COORDINATES
WRITING VELOCITIES TO RESTART FILE AT STEP 460000
FINISHED WRITING RESTART VELOCITIES
LDB: ============= START OF LOAD BALANCING ============== 8496.08
LDB: ============== END OF LOAD BALANCING =============== 8496.08
Info: useSync: 0 useProxySync: 0
LDB: =============== DONE WITH MIGRATION ================ 8496.09
LDB: ============= START OF LOAD BALANCING ============== 8496.86
LDB: TIME 8496.86 LOAD: AVG 0.197108 MAX 0.373371  PROXIES: TOTAL 1494 MAXPE 28 MAXPATCH 7 None MEM: 1473.29 MB
LDB: TIME 8496.86 LOAD: AVG 0.197108 MAX 0.373371  PROXIES: TOTAL 1494 MAXPE 28 MAXPATCH 7 RefineTorusLB MEM: 1473.29 MB
LDB: TIME 8496.86 LOAD: AVG 0.197108 MAX 0.373371  PROXIES: TOTAL 1494 MAXPE 28 MAXPATCH 7 RefineTorusLB MEM: 1473.29 MB
LDB: Reverting to original mapping
LDB: ============== END OF LOAD BALANCING =============== 8496.86
Info: useSync: 0 useProxySync: 0
LDB: =============== DONE WITH MIGRATION ================ 8496.87
LDB: ============= START OF LOAD BALANCING ============== 8526.25
LDB: ============== END OF LOAD BALANCING =============== 8533.13
Info: useSync: 0 useProxySync: 0
LDB: =============== DONE WITH MIGRATION ================ 8533.14
LDB: ============= START OF LOAD BALANCING ============== 8533.89
LDB: TIME 8533.89 LOAD: AVG 0.188956 MAX 0.417237  PROXIES: TOTAL 1494 MAXPE 28 MAXPATCH 7 None MEM: 1473.29 MB
LDB: TIME 8533.9 LOAD: AVG 0.188956 MAX 0.417237  PROXIES: TOTAL 1494 MAXPE 28 MAXPATCH 7 RefineTorusLB MEM: 1473.29 MB
LDB: TIME 8533.9 LOAD: AVG 0.188956 MAX 0.417237  PROXIES: TOTAL 1494 MAXPE 28 MAXPATCH 7 RefineTorusLB MEM: 1473.29 MB
LDB: ============== END OF LOAD BALANCING =============== 8533.9
Info: useSync: 0 useProxySync: 0
LDB: =============== DONE WITH MIGRATION ================ 8533.9
LDB: ============= START OF LOAD BALANCING ============== 8559.12
LDB: ============== END OF LOAD BALANCING =============== 8564.89
Info: useSync: 0 useProxySync: 0
LDB: =============== DONE WITH MIGRATION ================ 8564.9
LDB: ============= START OF LOAD BALANCING ============== 8565.37
LDB: TIME 8565.37 LOAD: AVG 0.17574 MAX 0.278676  PROXIES: TOTAL 1494 MAXPE 28 MAXPATCH 7 None MEM: 1473.29 MB
LDB: TIME 8565.37 LOAD: AVG 0.17574 MAX 0.278676  PROXIES: TOTAL 1494 MAXPE 28 MAXPATCH 7 RefineTorusLB MEM: 1473.29 MB
LDB: TIME 8565.37 LOAD: AVG 0.17574 MAX 0.278676  PROXIES: TOTAL 1494 MAXPE 28 MAXPATCH 7 RefineTorusLB MEM: 1473.29 MB
LDB: ============== END OF LOAD BALANCING =============== 8565.37
Info: useSync: 0 useProxySync: 0
LDB: =============== DONE WITH MIGRATION ================ 8565.37
LDB: ============= START OF LOAD BALANCING ============== 8596.04
LDB: ============== END OF LOAD BALANCING =============== 8596.04
Info: useSync: 0 useProxySync: 0
LDB: =============== DONE WITH MIGRATION ================ 8596.04
LDB: ============= START OF LOAD BALANCING ============== 8596.86
LDB: TIME 8596.86 LOAD: AVG 0.20876 MAX 0.371882  PROXIES: TOTAL 1494 MAXPE 28 MAXPATCH 7 None MEM: 1473.29 MB
LDB: TIME 8596.86 LOAD: AVG 0.20876 MAX 0.371882  PROXIES: TOTAL 1494 MAXPE 28 MAXPATCH 7 RefineTorusLB MEM: 1473.29 MB
LDB: TIME 8596.86 LOAD: AVG 0.20876 MAX 0.371882  PROXIES: TOTAL 1494 MAXPE 28 MAXPATCH 7 RefineTorusLB MEM: 1473.29 MB
LDB: Reverting to original mapping
LDB: ============== END OF LOAD BALANCING =============== 8596.86
Info: useSync: 0 useProxySync: 0
LDB: =============== DONE WITH MIGRATION ================ 8596.86
LDB: ============= START OF LOAD BALANCING ============== 8627.12
LDB: ============== END OF LOAD BALANCING =============== 8627.12
Info: useSync: 0 useProxySync: 0
LDB: =============== DONE WITH MIGRATION ================ 8627.12
LDB: ============= START OF LOAD BALANCING ============== 8627.86
LDB: TIME 8627.86 LOAD: AVG 0.193485 MAX 0.341801  PROXIES: TOTAL 1494 MAXPE 28 MAXPATCH 7 None MEM: 1473.29 MB
LDB: TIME 8627.86 LOAD: AVG 0.193485 MAX 0.341801  PROXIES: TOTAL 1494 MAXPE 28 MAXPATCH 7 RefineTorusLB MEM: 1473.29 MB
LDB: TIME 8627.86 LOAD: AVG 0.193485 MAX 0.341801  PROXIES: TOTAL 1494 MAXPE 28 MAXPATCH 7 RefineTorusLB MEM: 1473.29 MB
LDB: Reverting to original mapping
LDB: ============== END OF LOAD BALANCING =============== 8627.86
Info: useSync: 0 useProxySync: 0
LDB: =============== DONE WITH MIGRATION ================ 8627.87
PRESSURE: 470000 219.64 -123.117 54.0475 -123.117 -195.917 -39.8118 54.0481 -39.8119 -80.8586
GPRESSURE: 470000 186.656 -128.799 40.8946 -106.773 -124.937 -21.1566 106.336 -56.6699 -98.6709
PRESSAVG: 470000 2.29499 -21.8322 13.7077 -21.8322 0.65093 31.6347 13.7077 31.6347 1.92885
GPRESSAVG: 470000 2.2853 -21.8307 13.6968 -21.8132 0.674123 31.6392 13.7136 31.652 1.92369
TIMING: 470000  CPU: 6480.27, 0.0146018/step  Wall: 8625.69, 0.0238157/step, 29.9682 hours remaining, 1473.296875 MB of memory in use.
ENERGY:  470000     67075.3872    148676.8380    104651.7152      6691.8307       -9278861.3511    343986.9515         0.0000         0.0000    233880.2262       -8373898.4023       309.8887  -8607778.6285  -8371979.7283       309.4547            -19.0451       -12.3172   3453407.7990         1.6249         1.6277

WRITING EXTENDED SYSTEM TO RESTART FILE AT STEP 470000
WRITING COORDINATES TO DCD FILE Fiber55_dyn1.dcd AT STEP 470000
WRITING COORDINATES TO RESTART FILE AT STEP 470000
FINISHED WRITING RESTART COORDINATES
WRITING VELOCITIES TO RESTART FILE AT STEP 470000
FINISHED WRITING RESTART VELOCITIES
LDB: ============= START OF LOAD BALANCING ============== 8703.12
LDB: ============== END OF LOAD BALANCING =============== 8703.12
Info: useSync: 0 useProxySync: 0
LDB: =============== DONE WITH MIGRATION ================ 8703.12
LDB: ============= START OF LOAD BALANCING ============== 8703.61
LDB: TIME 8703.61 LOAD: AVG 0.17916 MAX 0.343532  PROXIES: TOTAL 1494 MAXPE 28 MAXPATCH 7 None MEM: 1473.3 MB
LDB: TIME 8703.61 LOAD: AVG 0.17916 MAX 0.343532  PROXIES: TOTAL 1494 MAXPE 28 MAXPATCH 7 RefineTorusLB MEM: 1473.3 MB
LDB: TIME 8703.61 LOAD: AVG 0.17916 MAX 0.343532  PROXIES: TOTAL 1494 MAXPE 28 MAXPATCH 7 RefineTorusLB MEM: 1473.3 MB
LDB: Reverting to original mapping
LDB: ============== END OF LOAD BALANCING =============== 8703.61
Info: useSync: 0 useProxySync: 0
LDB: =============== DONE WITH MIGRATION ================ 8703.62
LDB: ============= START OF LOAD BALANCING ============== 8741.18
LDB: ============== END OF LOAD BALANCING =============== 8741.18
Info: useSync: 0 useProxySync: 0
LDB: =============== DONE WITH MIGRATION ================ 8741.18
LDB: ============= START OF LOAD BALANCING ============== 8742.12
LDB: TIME 8742.13 LOAD: AVG 0.20349 MAX 0.56596  PROXIES: TOTAL 1494 MAXPE 28 MAXPATCH 7 None MEM: 1473.3 MB
LDB: TIME 8742.13 LOAD: AVG 0.20349 MAX 0.56596  PROXIES: TOTAL 1494 MAXPE 28 MAXPATCH 7 RefineTorusLB MEM: 1473.3 MB
LDB: TIME 8742.13 LOAD: AVG 0.20349 MAX 0.56596  PROXIES: TOTAL 1494 MAXPE 28 MAXPATCH 7 RefineTorusLB MEM: 1473.3 MB
LDB: ============== END OF LOAD BALANCING =============== 8742.13
Info: useSync: 0 useProxySync: 0
LDB: =============== DONE WITH MIGRATION ================ 8742.13
LDB: ============= START OF LOAD BALANCING ============== 8769.74
LDB: ============== END OF LOAD BALANCING =============== 8769.74
Info: useSync: 0 useProxySync: 0
LDB: =============== DONE WITH MIGRATION ================ 8769.74
LDB: ============= START OF LOAD BALANCING ============== 8770.16
LDB: TIME 8770.16 LOAD: AVG 0.164501 MAX 0.286597  PROXIES: TOTAL 1494 MAXPE 28 MAXPATCH 7 None MEM: 1473.3 MB
LDB: TIME 8770.16 LOAD: AVG 0.164501 MAX 0.286597  PROXIES: TOTAL 1494 MAXPE 28 MAXPATCH 7 RefineTorusLB MEM: 1473.3 MB
LDB: TIME 8770.16 LOAD: AVG 0.164501 MAX 0.286597  PROXIES: TOTAL 1494 MAXPE 28 MAXPATCH 7 RefineTorusLB MEM: 1473.3 MB
LDB: ============== END OF LOAD BALANCING =============== 8770.16
Info: useSync: 0 useProxySync: 0
LDB: =============== DONE WITH MIGRATION ================ 8770.16
LDB: ============= START OF LOAD BALANCING ============== 8790.98
LDB: ============== END OF LOAD BALANCING =============== 8800.49
Info: useSync: 0 useProxySync: 0
LDB: =============== DONE WITH MIGRATION ================ 8800.49
LDB: ============= START OF LOAD BALANCING ============== 8801.44
LDB: TIME 8801.44 LOAD: AVG 0.221978 MAX 0.652928  PROXIES: TOTAL 1494 MAXPE 28 MAXPATCH 7 None MEM: 1473.3 MB
LDB: TIME 8801.44 LOAD: AVG 0.221978 MAX 0.652928  PROXIES: TOTAL 1494 MAXPE 28 MAXPATCH 7 RefineTorusLB MEM: 1473.3 MB
LDB: TIME 8801.44 LOAD: AVG 0.221978 MAX 0.652928  PROXIES: TOTAL 1494 MAXPE 28 MAXPATCH 7 RefineTorusLB MEM: 1473.3 MB
LDB: Reverting to original mapping
LDB: ============== END OF LOAD BALANCING =============== 8801.44
Info: useSync: 0 useProxySync: 0
LDB: =============== DONE WITH MIGRATION ================ 8801.44
LDB: ============= START OF LOAD BALANCING ============== 8836.15
LDB: ============== END OF LOAD BALANCING =============== 8836.15
Info: useSync: 0 useProxySync: 0
LDB: =============== DONE WITH MIGRATION ================ 8836.15
LDB: ============= START OF LOAD BALANCING ============== 8837.06
LDB: TIME 8837.06 LOAD: AVG 0.212771 MAX 0.575871  PROXIES: TOTAL 1494 MAXPE 28 MAXPATCH 7 None MEM: 1473.3 MB
LDB: TIME 8837.06 LOAD: AVG 0.212771 MAX 0.575871  PROXIES: TOTAL 1494 MAXPE 28 MAXPATCH 7 RefineTorusLB MEM: 1473.3 MB
LDB: TIME 8837.06 LOAD: AVG 0.212771 MAX 0.575871  PROXIES: TOTAL 1494 MAXPE 28 MAXPATCH 7 RefineTorusLB MEM: 1473.3 MB
LDB: Reverting to original mapping
LDB: ============== END OF LOAD BALANCING =============== 8837.06
Info: useSync: 0 useProxySync: 0
LDB: =============== DONE WITH MIGRATION ================ 8837.06
PRESSURE: 480000 74.8898 9.20382 140.551 9.20295 -194.824 -1.78611 140.551 -1.78651 -79.4281
GPRESSURE: 480000 36.6909 -9.32839 130.51 15.8586 -179.907 -4.12622 117.261 -9.84289 -35.6631
PRESSAVG: 480000 -0.666265 -4.86999 -8.57128 -4.87 -0.280577 22.1733 -8.57128 22.1733 1.05086
GPRESSAVG: 480000 -0.665728 -4.84695 -8.58094 -4.88047 -0.274118 22.1658 -8.59816 22.1636 1.04647
TIMING: 480000  CPU: 6633.82, 0.0153551/step  Wall: 8848.62, 0.0222926/step, 27.9896 hours remaining, 1473.300781 MB of memory in use.
ENERGY:  480000     66930.0977    149196.1837    104821.4167      6873.7922       -9279346.6474    345002.3778         0.0000         0.0000    233729.0916       -8372793.6878       309.6885  -8606522.7794  -8370877.5397       309.3377            -66.4542       -59.6266   3452027.7986         0.0347         0.0355

WRITING EXTENDED SYSTEM TO RESTART FILE AT STEP 480000
WRITING COORDINATES TO DCD FILE Fiber55_dyn1.dcd AT STEP 480000
WRITING COORDINATES TO RESTART FILE AT STEP 480000
FINISHED WRITING RESTART COORDINATES
WRITING VELOCITIES TO RESTART FILE AT STEP 480000
FINISHED WRITING RESTART VELOCITIES
LDB: ============= START OF LOAD BALANCING ============== 8933.89
LDB: ============== END OF LOAD BALANCING =============== 8933.89
Info: useSync: 0 useProxySync: 0
LDB: =============== DONE WITH MIGRATION ================ 8933.89
LDB: ============= START OF LOAD BALANCING ============== 8934.61
LDB: TIME 8934.61 LOAD: AVG 0.198349 MAX 0.344415  PROXIES: TOTAL 1494 MAXPE 28 MAXPATCH 7 None MEM: 1473.3 MB
LDB: TIME 8934.61 LOAD: AVG 0.198349 MAX 0.344415  PROXIES: TOTAL 1494 MAXPE 28 MAXPATCH 7 RefineTorusLB MEM: 1473.3 MB
LDB: TIME 8934.61 LOAD: AVG 0.198349 MAX 0.344415  PROXIES: TOTAL 1494 MAXPE 28 MAXPATCH 7 RefineTorusLB MEM: 1473.3 MB
LDB: ============== END OF LOAD BALANCING =============== 8934.61
Info: useSync: 0 useProxySync: 0
LDB: =============== DONE WITH MIGRATION ================ 8934.62
LDB: ============= START OF LOAD BALANCING ============== 8961.76
LDB: ============== END OF LOAD BALANCING =============== 8961.76
Info: useSync: 0 useProxySync: 0
LDB: =============== DONE WITH MIGRATION ================ 8961.76
LDB: ============= START OF LOAD BALANCING ============== 8962.47
LDB: TIME 8962.47 LOAD: AVG 0.18978 MAX 0.422903  PROXIES: TOTAL 1494 MAXPE 28 MAXPATCH 7 None MEM: 1473.3 MB
LDB: TIME 8962.47 LOAD: AVG 0.18978 MAX 0.422903  PROXIES: TOTAL 1494 MAXPE 28 MAXPATCH 7 RefineTorusLB MEM: 1473.3 MB
LDB: TIME 8962.47 LOAD: AVG 0.18978 MAX 0.422903  PROXIES: TOTAL 1494 MAXPE 28 MAXPATCH 7 RefineTorusLB MEM: 1473.3 MB
LDB: Reverting to original mapping
LDB: ============== END OF LOAD BALANCING =============== 8962.47
Info: useSync: 0 useProxySync: 0
LDB: =============== DONE WITH MIGRATION ================ 8962.47
LDB: ============= START OF LOAD BALANCING ============== 8987.62
LDB: ============== END OF LOAD BALANCING =============== 8987.62
Info: useSync: 0 useProxySync: 0
LDB: =============== DONE WITH MIGRATION ================ 8987.62
LDB: ============= START OF LOAD BALANCING ============== 8988.09
LDB: TIME 8988.09 LOAD: AVG 0.167419 MAX 0.311347  PROXIES: TOTAL 1494 MAXPE 28 MAXPATCH 7 None MEM: 1473.3 MB
LDB: TIME 8988.09 LOAD: AVG 0.167419 MAX 0.311347  PROXIES: TOTAL 1494 MAXPE 28 MAXPATCH 7 RefineTorusLB MEM: 1473.3 MB
LDB: TIME 8988.09 LOAD: AVG 0.167419 MAX 0.311347  PROXIES: TOTAL 1494 MAXPE 28 MAXPATCH 7 RefineTorusLB MEM: 1473.3 MB
LDB: ============== END OF LOAD BALANCING =============== 8988.09
Info: useSync: 0 useProxySync: 0
LDB: =============== DONE WITH MIGRATION ================ 8988.09
LDB: ============= START OF LOAD BALANCING ============== 9007.05
LDB: ============== END OF LOAD BALANCING =============== 9007.05
Info: useSync: 0 useProxySync: 0
LDB: =============== DONE WITH MIGRATION ================ 9007.05
LDB: ============= START OF LOAD BALANCING ============== 9007.55
LDB: TIME 9007.55 LOAD: AVG 0.183084 MAX 0.34386  PROXIES: TOTAL 1494 MAXPE 28 MAXPATCH 7 None MEM: 1473.3 MB
LDB: TIME 9007.55 LOAD: AVG 0.183084 MAX 0.34386  PROXIES: TOTAL 1494 MAXPE 28 MAXPATCH 7 RefineTorusLB MEM: 1473.3 MB
LDB: TIME 9007.55 LOAD: AVG 0.183084 MAX 0.34386  PROXIES: TOTAL 1494 MAXPE 28 MAXPATCH 7 RefineTorusLB MEM: 1473.3 MB
LDB: ============== END OF LOAD BALANCING =============== 9007.55
Info: useSync: 0 useProxySync: 0
LDB: =============== DONE WITH MIGRATION ================ 9007.55
LDB: ============= START OF LOAD BALANCING ============== 9027.37
LDB: ============== END OF LOAD BALANCING =============== 9035.64
Info: useSync: 0 useProxySync: 0
LDB: =============== DONE WITH MIGRATION ================ 9035.65
LDB: ============= START OF LOAD BALANCING ============== 9036.29
LDB: TIME 9036.29 LOAD: AVG 0.190985 MAX 0.391037  PROXIES: TOTAL 1494 MAXPE 28 MAXPATCH 7 None MEM: 1473.3 MB
LDB: TIME 9036.29 LOAD: AVG 0.190985 MAX 0.391037  PROXIES: TOTAL 1494 MAXPE 28 MAXPATCH 7 RefineTorusLB MEM: 1473.3 MB
LDB: TIME 9036.29 LOAD: AVG 0.190985 MAX 0.391037  PROXIES: TOTAL 1494 MAXPE 28 MAXPATCH 7 RefineTorusLB MEM: 1473.3 MB
LDB: ============== END OF LOAD BALANCING =============== 9036.29
Info: useSync: 0 useProxySync: 0
LDB: =============== DONE WITH MIGRATION ================ 9036.3
PRESSURE: 490000 23.3574 -121.915 -27.5234 -121.915 245.633 78.3401 -27.5225 78.3395 -217.496
GPRESSURE: 490000 48.1824 -96.5672 13.8662 -98.9854 224.415 77.1037 -35.2892 68.897 -193.833
PRESSAVG: 490000 1.11396 -21.3669 8.11932 -21.3669 2.51859 41.9468 8.11931 41.9468 1.44857
GPRESSAVG: 490000 1.12626 -21.397 8.1279 -21.3564 2.51268 41.9437 8.1392 41.9476 1.45968
TIMING: 490000  CPU: 6753.5, 0.0119684/step  Wall: 9032.37, 0.018375/step, 23.0198 hours remaining, 1473.304688 MB of memory in use.
ENERGY:  490000     67272.0928    148452.6623    104756.0704      6898.6017       -9278084.4821    344696.1119         0.0000         0.0000    233423.7024       -8372585.2407       309.2838  -8606008.9430  -8370684.5958       309.8791             17.1647        26.2549   3453449.7450         1.6937         1.6995

WRITING EXTENDED SYSTEM TO RESTART FILE AT STEP 490000
WRITING COORDINATES TO DCD FILE Fiber55_dyn1.dcd AT STEP 490000
WRITING COORDINATES TO RESTART FILE AT STEP 490000
FINISHED WRITING RESTART COORDINATES
WRITING VELOCITIES TO RESTART FILE AT STEP 490000
FINISHED WRITING RESTART VELOCITIES
LDB: ============= START OF LOAD BALANCING ============== 9065.54
LDB: ============== END OF LOAD BALANCING =============== 9065.54
Info: useSync: 0 useProxySync: 0
LDB: =============== DONE WITH MIGRATION ================ 9065.55
LDB: ============= START OF LOAD BALANCING ============== 9066.35
LDB: TIME 9066.35 LOAD: AVG 0.209008 MAX 0.497072  PROXIES: TOTAL 1494 MAXPE 28 MAXPATCH 7 None MEM: 1473.3 MB
LDB: TIME 9066.35 LOAD: AVG 0.209008 MAX 0.497072  PROXIES: TOTAL 1494 MAXPE 28 MAXPATCH 7 RefineTorusLB MEM: 1473.3 MB
LDB: TIME 9066.35 LOAD: AVG 0.209008 MAX 0.497072  PROXIES: TOTAL 1494 MAXPE 28 MAXPATCH 7 RefineTorusLB MEM: 1473.3 MB
LDB: Reverting to original mapping
LDB: ============== END OF LOAD BALANCING =============== 9066.35
Info: useSync: 0 useProxySync: 0
LDB: =============== DONE WITH MIGRATION ================ 9066.35
LDB: ============= START OF LOAD BALANCING ============== 9099.64
LDB: ============== END OF LOAD BALANCING =============== 9109.1
Info: useSync: 0 useProxySync: 0
LDB: =============== DONE WITH MIGRATION ================ 9109.1
LDB: ============= START OF LOAD BALANCING ============== 9109.94
LDB: TIME 9109.94 LOAD: AVG 0.198542 MAX 0.50222  PROXIES: TOTAL 1494 MAXPE 28 MAXPATCH 7 None MEM: 1473.3 MB
LDB: TIME 9109.94 LOAD: AVG 0.198542 MAX 0.50222  PROXIES: TOTAL 1494 MAXPE 28 MAXPATCH 7 RefineTorusLB MEM: 1473.3 MB
LDB: TIME 9109.94 LOAD: AVG 0.198542 MAX 0.50222  PROXIES: TOTAL 1494 MAXPE 28 MAXPATCH 7 RefineTorusLB MEM: 1473.3 MB
LDB: Reverting to original mapping
LDB: ============== END OF LOAD BALANCING =============== 9109.94
Info: useSync: 0 useProxySync: 0
LDB: =============== DONE WITH MIGRATION ================ 9109.94
LDB: ============= START OF LOAD BALANCING ============== 9138.88
LDB: ============== END OF LOAD BALANCING =============== 9138.88
Info: useSync: 0 useProxySync: 0
LDB: =============== DONE WITH MIGRATION ================ 9138.88
LDB: ============= START OF LOAD BALANCING ============== 9139.85
LDB: TIME 9139.85 LOAD: AVG 0.217004 MAX 0.709483  PROXIES: TOTAL 1494 MAXPE 28 MAXPATCH 7 None MEM: 1473.3 MB
LDB: TIME 9139.85 LOAD: AVG 0.217004 MAX 0.709483  PROXIES: TOTAL 1494 MAXPE 28 MAXPATCH 7 RefineTorusLB MEM: 1473.3 MB
LDB: TIME 9139.85 LOAD: AVG 0.217004 MAX 0.709483  PROXIES: TOTAL 1494 MAXPE 28 MAXPATCH 7 RefineTorusLB MEM: 1473.3 MB
LDB: Reverting to original mapping
LDB: ============== END OF LOAD BALANCING =============== 9139.85
Info: useSync: 0 useProxySync: 0
LDB: =============== DONE WITH MIGRATION ================ 9139.86
LDB: ============= START OF LOAD BALANCING ============== 9165.8
LDB: ============== END OF LOAD BALANCING =============== 9165.8
Info: useSync: 0 useProxySync: 0
LDB: =============== DONE WITH MIGRATION ================ 9165.8
LDB: ============= START OF LOAD BALANCING ============== 9166.54
LDB: TIME 9166.54 LOAD: AVG 0.212477 MAX 0.425304  PROXIES: TOTAL 1494 MAXPE 28 MAXPATCH 7 None MEM: 1473.3 MB
LDB: TIME 9166.54 LOAD: AVG 0.212477 MAX 0.425304  PROXIES: TOTAL 1494 MAXPE 28 MAXPATCH 7 RefineTorusLB MEM: 1473.3 MB
LDB: TIME 9166.54 LOAD: AVG 0.212477 MAX 0.425304  PROXIES: TOTAL 1494 MAXPE 28 MAXPATCH 7 RefineTorusLB MEM: 1473.3 MB
LDB: ============== END OF LOAD BALANCING =============== 9166.54
Info: useSync: 0 useProxySync: 0
LDB: =============== DONE WITH MIGRATION ================ 9166.54
LDB: ============= START OF LOAD BALANCING ============== 9198.8
LDB: ============== END OF LOAD BALANCING =============== 9198.8
Info: useSync: 0 useProxySync: 0
LDB: =============== DONE WITH MIGRATION ================ 9198.8
LDB: ============= START OF LOAD BALANCING ============== 9199.62
LDB: TIME 9199.62 LOAD: AVG 0.213089 MAX 0.349798  PROXIES: TOTAL 1494 MAXPE 28 MAXPATCH 7 None MEM: 1473.3 MB
LDB: TIME 9199.62 LOAD: AVG 0.213089 MAX 0.349798  PROXIES: TOTAL 1494 MAXPE 28 MAXPATCH 7 RefineTorusLB MEM: 1473.3 MB
LDB: TIME 9199.62 LOAD: AVG 0.213089 MAX 0.349798  PROXIES: TOTAL 1494 MAXPE 28 MAXPATCH 7 RefineTorusLB MEM: 1473.3 MB
LDB: ============== END OF LOAD BALANCING =============== 9199.62
Info: useSync: 0 useProxySync: 0
LDB: =============== DONE WITH MIGRATION ================ 9199.62
PRESSURE: 500000 0.117076 7.85839 22.5348 7.85899 -245.856 63.2695 22.5348 63.2711 -114.466
GPRESSURE: 500000 26.057 -6.31292 67.5671 52.0308 -286.193 46.2118 -13.901 59.9587 -76.7372
PRESSAVG: 500000 -0.98591 -23.8814 -8.05445 -23.8814 0.999467 60.6972 -8.05444 60.6972 -0.0628786
GPRESSAVG: 500000 -0.989575 -23.8691 -8.04073 -23.8936 1.01661 60.6801 -8.07369 60.6821 -0.0675837
TIMING: 500000  CPU: 6906.9, 0.0153396/step  Wall: 9199.75, 0.0167381/step, 20.9226 hours remaining, 1473.433594 MB of memory in use.
ETITLE:      TS           BOND          ANGLE          DIHED          IMPRP               ELECT            VDW       BOUNDARY           MISC        KINETIC               TOTAL           TEMP      POTENTIAL         TOTAL3        TEMPAVG            PRESSURE      GPRESSURE         VOLUME       PRESSAVG      GPRESSAVG

ENERGY:  500000     66664.9176    148885.0747    104760.2448      6781.2870       -9278338.5729    343972.8597         0.0000         0.0000    233671.9528       -8373602.2364       309.6128  -8607274.1892  -8371726.0527       309.8123           -120.0684      -112.2912   3452005.9312        -0.0164        -0.0135

WRITING EXTENDED SYSTEM TO RESTART FILE AT STEP 500000
WRITING COORDINATES TO DCD FILE Fiber55_dyn1.dcd AT STEP 500000
WRITING COORDINATES TO RESTART FILE AT STEP 500000
FINISHED WRITING RESTART COORDINATES
WRITING VELOCITIES TO RESTART FILE AT STEP 500000
FINISHED WRITING RESTART VELOCITIES
LDB: ============= START OF LOAD BALANCING ============== 9266.34
LDB: ============== END OF LOAD BALANCING =============== 9266.34
Info: useSync: 0 useProxySync: 0
LDB: =============== DONE WITH MIGRATION ================ 9266.34
LDB: ============= START OF LOAD BALANCING ============== 9267.08
LDB: TIME 9267.08 LOAD: AVG 0.197505 MAX 0.423966  PROXIES: TOTAL 1494 MAXPE 28 MAXPATCH 7 None MEM: 1473.44 MB
LDB: TIME 9267.08 LOAD: AVG 0.197505 MAX 0.423966  PROXIES: TOTAL 1494 MAXPE 28 MAXPATCH 7 RefineTorusLB MEM: 1473.44 MB
LDB: TIME 9267.08 LOAD: AVG 0.197505 MAX 0.423966  PROXIES: TOTAL 1494 MAXPE 28 MAXPATCH 7 RefineTorusLB MEM: 1473.44 MB
LDB: ============== END OF LOAD BALANCING =============== 9267.08
Info: useSync: 0 useProxySync: 0
LDB: =============== DONE WITH MIGRATION ================ 9267.08
LDB: ============= START OF LOAD BALANCING ============== 9294.8
LDB: ============== END OF LOAD BALANCING =============== 9294.8
Info: useSync: 0 useProxySync: 0
LDB: =============== DONE WITH MIGRATION ================ 9294.81
LDB: ============= START OF LOAD BALANCING ============== 9295.55
LDB: TIME 9295.55 LOAD: AVG 0.195705 MAX 0.335273  PROXIES: TOTAL 1494 MAXPE 28 MAXPATCH 7 None MEM: 1473.44 MB
LDB: TIME 9295.55 LOAD: AVG 0.195705 MAX 0.335273  PROXIES: TOTAL 1494 MAXPE 28 MAXPATCH 7 RefineTorusLB MEM: 1473.44 MB
LDB: TIME 9295.55 LOAD: AVG 0.195705 MAX 0.335273  PROXIES: TOTAL 1494 MAXPE 28 MAXPATCH 7 RefineTorusLB MEM: 1473.44 MB
LDB: Reverting to original mapping
LDB: ============== END OF LOAD BALANCING =============== 9295.55
Info: useSync: 0 useProxySync: 0
LDB: =============== DONE WITH MIGRATION ================ 9295.55
LDB: ============= START OF LOAD BALANCING ============== 9325.01
LDB: ============== END OF LOAD BALANCING =============== 9325.01
Info: useSync: 0 useProxySync: 0
LDB: =============== DONE WITH MIGRATION ================ 9325.02
LDB: ============= START OF LOAD BALANCING ============== 9325.79
LDB: TIME 9325.79 LOAD: AVG 0.193854 MAX 0.436598  PROXIES: TOTAL 1494 MAXPE 28 MAXPATCH 7 None MEM: 1473.44 MB
LDB: TIME 9325.8 LOAD: AVG 0.193854 MAX 0.436598  PROXIES: TOTAL 1494 MAXPE 28 MAXPATCH 7 RefineTorusLB MEM: 1473.44 MB
LDB: TIME 9325.8 LOAD: AVG 0.193854 MAX 0.436598  PROXIES: TOTAL 1494 MAXPE 28 MAXPATCH 7 RefineTorusLB MEM: 1473.44 MB
LDB: Reverting to original mapping
LDB: ============== END OF LOAD BALANCING =============== 9325.8
Info: useSync: 0 useProxySync: 0
LDB: =============== DONE WITH MIGRATION ================ 9325.8
LDB: ============= START OF LOAD BALANCING ============== 9350.67
LDB: ============== END OF LOAD BALANCING =============== 9350.67
Info: useSync: 0 useProxySync: 0
LDB: =============== DONE WITH MIGRATION ================ 9350.67
LDB: ============= START OF LOAD BALANCING ============== 9351.13
LDB: TIME 9351.13 LOAD: AVG 0.172106 MAX 0.284548  PROXIES: TOTAL 1494 MAXPE 28 MAXPATCH 7 None MEM: 1473.44 MB
LDB: TIME 9351.13 LOAD: AVG 0.172106 MAX 0.284548  PROXIES: TOTAL 1494 MAXPE 28 MAXPATCH 7 RefineTorusLB MEM: 1473.44 MB
LDB: TIME 9351.13 LOAD: AVG 0.172106 MAX 0.284548  PROXIES: TOTAL 1494 MAXPE 28 MAXPATCH 7 RefineTorusLB MEM: 1473.44 MB
LDB: Reverting to original mapping
LDB: ============== END OF LOAD BALANCING =============== 9351.13
Info: useSync: 0 useProxySync: 0
LDB: =============== DONE WITH MIGRATION ================ 9351.13
LDB: ============= START OF LOAD BALANCING ============== 9376.63
LDB: ============== END OF LOAD BALANCING =============== 9376.63
Info: useSync: 0 useProxySync: 0
LDB: =============== DONE WITH MIGRATION ================ 9376.63
LDB: ============= START OF LOAD BALANCING ============== 9377.44
LDB: TIME 9377.44 LOAD: AVG 0.1978 MAX 0.362009  PROXIES: TOTAL 1494 MAXPE 28 MAXPATCH 7 None MEM: 1473.44 MB
LDB: TIME 9377.44 LOAD: AVG 0.1978 MAX 0.362009  PROXIES: TOTAL 1494 MAXPE 28 MAXPATCH 7 RefineTorusLB MEM: 1473.44 MB
LDB: TIME 9377.44 LOAD: AVG 0.1978 MAX 0.362009  PROXIES: TOTAL 1494 MAXPE 28 MAXPATCH 7 RefineTorusLB MEM: 1473.44 MB
LDB: ============== END OF LOAD BALANCING =============== 9377.44
Info: useSync: 0 useProxySync: 0
LDB: =============== DONE WITH MIGRATION ================ 9377.44
PRESSURE: 510000 -105.958 -76.7197 26.3026 -76.7206 53.2426 258.905 26.3022 258.905 -67.9855
GPRESSURE: 510000 -104.817 -81.6528 2.95474 -17.6975 40.9736 217.451 5.68158 227.049 -31.5917
PRESSAVG: 510000 3.07419 -20.1009 -1.68497 -20.1009 2.70327 42.4806 -1.68497 42.4806 2.4513
GPRESSAVG: 510000 3.05966 -20.0997 -1.69344 -20.1012 2.68112 42.4793 -1.67595 42.4741 2.46118
TIMING: 510000  CPU: 7045.56, 0.0138662/step  Wall: 9375.45, 0.0175706/step, 21.9145 hours remaining, 1473.441406 MB of memory in use.
ENERGY:  510000     66816.4290    148307.4976    104804.7344      6737.2515       -9277752.4566    343649.5051         0.0000         0.0000    233098.8875       -8374338.1514       308.8535  -8607437.0389  -8372453.5310       309.3341            -40.2337       -31.8118   3452037.5901         2.7429         2.7340

WRITING EXTENDED SYSTEM TO RESTART FILE AT STEP 510000
WRITING COORDINATES TO DCD FILE Fiber55_dyn1.dcd AT STEP 510000
WRITING COORDINATES TO RESTART FILE AT STEP 510000
FINISHED WRITING RESTART COORDINATES
WRITING VELOCITIES TO RESTART FILE AT STEP 510000
FINISHED WRITING RESTART VELOCITIES
LDB: ============= START OF LOAD BALANCING ============== 9485.06
LDB: ============== END OF LOAD BALANCING =============== 9485.06
Info: useSync: 0 useProxySync: 0
LDB: =============== DONE WITH MIGRATION ================ 9485.06
LDB: ============= START OF LOAD BALANCING ============== 9485.88
LDB: TIME 9485.88 LOAD: AVG 0.202188 MAX 0.376361  PROXIES: TOTAL 1494 MAXPE 28 MAXPATCH 7 None MEM: 1473.44 MB
LDB: TIME 9485.88 LOAD: AVG 0.202188 MAX 0.376361  PROXIES: TOTAL 1494 MAXPE 28 MAXPATCH 7 RefineTorusLB MEM: 1473.44 MB
LDB: TIME 9485.88 LOAD: AVG 0.202188 MAX 0.376361  PROXIES: TOTAL 1494 MAXPE 28 MAXPATCH 7 RefineTorusLB MEM: 1473.44 MB
LDB: Reverting to original mapping
LDB: ============== END OF LOAD BALANCING =============== 9485.88
Info: useSync: 0 useProxySync: 0
LDB: =============== DONE WITH MIGRATION ================ 9485.89
LDB: ============= START OF LOAD BALANCING ============== 9514.36
LDB: ============== END OF LOAD BALANCING =============== 9514.36
Info: useSync: 0 useProxySync: 0
LDB: =============== DONE WITH MIGRATION ================ 9514.37
LDB: ============= START OF LOAD BALANCING ============== 9515.06
LDB: TIME 9515.06 LOAD: AVG 0.198029 MAX 0.340771  PROXIES: TOTAL 1494 MAXPE 28 MAXPATCH 7 None MEM: 1473.44 MB
LDB: TIME 9515.06 LOAD: AVG 0.198029 MAX 0.340771  PROXIES: TOTAL 1494 MAXPE 28 MAXPATCH 7 RefineTorusLB MEM: 1473.44 MB
LDB: TIME 9515.06 LOAD: AVG 0.198029 MAX 0.340771  PROXIES: TOTAL 1494 MAXPE 28 MAXPATCH 7 RefineTorusLB MEM: 1473.44 MB
LDB: ============== END OF LOAD BALANCING =============== 9515.06
Info: useSync: 0 useProxySync: 0
LDB: =============== DONE WITH MIGRATION ================ 9515.06
LDB: ============= START OF LOAD BALANCING ============== 9539.18
LDB: ============== END OF LOAD BALANCING =============== 9539.18
Info: useSync: 0 useProxySync: 0
LDB: =============== DONE WITH MIGRATION ================ 9539.18
LDB: ============= START OF LOAD BALANCING ============== 9539.98
LDB: TIME 9539.99 LOAD: AVG 0.209517 MAX 0.397552  PROXIES: TOTAL 1494 MAXPE 28 MAXPATCH 7 None MEM: 1473.96 MB
LDB: TIME 9539.99 LOAD: AVG 0.209517 MAX 0.397552  PROXIES: TOTAL 1494 MAXPE 28 MAXPATCH 7 RefineTorusLB MEM: 1473.96 MB
LDB: TIME 9539.99 LOAD: AVG 0.209517 MAX 0.397552  PROXIES: TOTAL 1494 MAXPE 28 MAXPATCH 7 RefineTorusLB MEM: 1473.96 MB
LDB: ============== END OF LOAD BALANCING =============== 9539.99
Info: useSync: 0 useProxySync: 0
LDB: =============== DONE WITH MIGRATION ================ 9539.99
LDB: ============= START OF LOAD BALANCING ============== 9568.38
LDB: ============== END OF LOAD BALANCING =============== 9568.38
Info: useSync: 0 useProxySync: 0
LDB: =============== DONE WITH MIGRATION ================ 9568.38
LDB: ============= START OF LOAD BALANCING ============== 9569.15
LDB: TIME 9569.16 LOAD: AVG 0.204483 MAX 0.353775  PROXIES: TOTAL 1494 MAXPE 28 MAXPATCH 7 None MEM: 1473.96 MB
LDB: TIME 9569.16 LOAD: AVG 0.204483 MAX 0.353775  PROXIES: TOTAL 1494 MAXPE 28 MAXPATCH 7 RefineTorusLB MEM: 1473.96 MB
LDB: TIME 9569.16 LOAD: AVG 0.204483 MAX 0.353775  PROXIES: TOTAL 1494 MAXPE 28 MAXPATCH 7 RefineTorusLB MEM: 1473.96 MB
LDB: ============== END OF LOAD BALANCING =============== 9569.16
Info: useSync: 0 useProxySync: 0
LDB: =============== DONE WITH MIGRATION ================ 9569.16
LDB: ============= START OF LOAD BALANCING ============== 9597.63
LDB: ============== END OF LOAD BALANCING =============== 9597.63
Info: useSync: 0 useProxySync: 0
LDB: =============== DONE WITH MIGRATION ================ 9597.63
LDB: ============= START OF LOAD BALANCING ============== 9598.5
LDB: TIME 9598.5 LOAD: AVG 0.219983 MAX 0.469837  PROXIES: TOTAL 1494 MAXPE 28 MAXPATCH 7 None MEM: 1473.96 MB
LDB: TIME 9598.5 LOAD: AVG 0.219983 MAX 0.469837  PROXIES: TOTAL 1494 MAXPE 28 MAXPATCH 7 RefineTorusLB MEM: 1473.96 MB
LDB: TIME 9598.5 LOAD: AVG 0.219983 MAX 0.469837  PROXIES: TOTAL 1494 MAXPE 28 MAXPATCH 7 RefineTorusLB MEM: 1473.96 MB
LDB: Reverting to original mapping
LDB: ============== END OF LOAD BALANCING =============== 9598.51
Info: useSync: 0 useProxySync: 0
LDB: =============== DONE WITH MIGRATION ================ 9598.51
PRESSURE: 520000 38.2067 101.456 70.5421 101.456 71.0205 159.292 70.5408 159.292 168.811
GPRESSURE: 520000 29.0048 93.6263 68.2123 130.06 114.886 139.954 50.4462 163.191 158.59
PRESSAVG: 520000 -0.201126 -6.80664 11.0484 -6.80665 0.938975 51.4176 11.0484 51.4176 1.83465
GPRESSAVG: 520000 -0.193551 -6.79153 11.0335 -6.79869 0.948947 51.4065 11.0545 51.4484 1.84597
TIMING: 520000  CPU: 7186.77, 0.0141208/step  Wall: 9597.11, 0.0221659/step, 27.5842 hours remaining, 1473.960938 MB of memory in use.
ENERGY:  520000     66894.7679    148442.4670    104571.9242      6712.0824       -9278682.5974    344178.5205         0.0000         0.0000    233455.5015       -8374427.3338       309.3260  -8607882.8354  -8372523.9132       309.3592             92.6793       100.8268   3449441.2592         0.8575         0.8671

WRITING EXTENDED SYSTEM TO RESTART FILE AT STEP 520000
WRITING COORDINATES TO DCD FILE Fiber55_dyn1.dcd AT STEP 520000
WRITING COORDINATES TO RESTART FILE AT STEP 520000
FINISHED WRITING RESTART COORDINATES
WRITING VELOCITIES TO RESTART FILE AT STEP 520000
FINISHED WRITING RESTART VELOCITIES
LDB: ============= START OF LOAD BALANCING ============== 9700.53
LDB: ============== END OF LOAD BALANCING =============== 9700.53
Info: useSync: 0 useProxySync: 0
LDB: =============== DONE WITH MIGRATION ================ 9700.53
LDB: ============= START OF LOAD BALANCING ============== 9701.35
LDB: TIME 9701.36 LOAD: AVG 0.221181 MAX 0.353279  PROXIES: TOTAL 1494 MAXPE 28 MAXPATCH 7 None MEM: 1474.76 MB
LDB: TIME 9701.36 LOAD: AVG 0.221181 MAX 0.353279  PROXIES: TOTAL 1494 MAXPE 28 MAXPATCH 7 RefineTorusLB MEM: 1474.76 MB
LDB: TIME 9701.36 LOAD: AVG 0.221181 MAX 0.353279  PROXIES: TOTAL 1494 MAXPE 28 MAXPATCH 7 RefineTorusLB MEM: 1474.76 MB
LDB: Reverting to original mapping
LDB: ============== END OF LOAD BALANCING =============== 9701.36
Info: useSync: 0 useProxySync: 0
LDB: =============== DONE WITH MIGRATION ================ 9701.36
LDB: ============= START OF LOAD BALANCING ============== 9735.42
LDB: ============== END OF LOAD BALANCING =============== 9735.42
Info: useSync: 0 useProxySync: 0
LDB: =============== DONE WITH MIGRATION ================ 9735.42
LDB: ============= START OF LOAD BALANCING ============== 9736.05
LDB: TIME 9736.06 LOAD: AVG 0.191062 MAX 0.398793  PROXIES: TOTAL 1494 MAXPE 28 MAXPATCH 7 None MEM: 1476.53 MB
LDB: TIME 9736.06 LOAD: AVG 0.191062 MAX 0.398793  PROXIES: TOTAL 1494 MAXPE 28 MAXPATCH 7 RefineTorusLB MEM: 1476.53 MB
LDB: TIME 9736.06 LOAD: AVG 0.191062 MAX 0.398793  PROXIES: TOTAL 1494 MAXPE 28 MAXPATCH 7 RefineTorusLB MEM: 1476.53 MB
LDB: ============== END OF LOAD BALANCING =============== 9736.06
Info: useSync: 0 useProxySync: 0
LDB: =============== DONE WITH MIGRATION ================ 9736.06
LDB: ============= START OF LOAD BALANCING ============== 9759.56
LDB: ============== END OF LOAD BALANCING =============== 9759.56
Info: useSync: 0 useProxySync: 0
LDB: =============== DONE WITH MIGRATION ================ 9759.56
LDB: ============= START OF LOAD BALANCING ============== 9760.34
LDB: TIME 9760.34 LOAD: AVG 0.202757 MAX 0.345966  PROXIES: TOTAL 1494 MAXPE 28 MAXPATCH 7 None MEM: 1477.2 MB
LDB: TIME 9760.34 LOAD: AVG 0.202757 MAX 0.345966  PROXIES: TOTAL 1494 MAXPE 28 MAXPATCH 7 RefineTorusLB MEM: 1477.2 MB
LDB: TIME 9760.34 LOAD: AVG 0.202757 MAX 0.345966  PROXIES: TOTAL 1494 MAXPE 28 MAXPATCH 7 RefineTorusLB MEM: 1477.2 MB
LDB: Reverting to original mapping
LDB: ============== END OF LOAD BALANCING =============== 9760.34
Info: useSync: 0 useProxySync: 0
LDB: =============== DONE WITH MIGRATION ================ 9760.35
LDB: ============= START OF LOAD BALANCING ============== 9785.81
LDB: ============== END OF LOAD BALANCING =============== 9785.81
Info: useSync: 0 useProxySync: 0
LDB: =============== DONE WITH MIGRATION ================ 9785.82
LDB: ============= START OF LOAD BALANCING ============== 9786.63
LDB: TIME 9786.64 LOAD: AVG 0.196779 MAX 0.442918  PROXIES: TOTAL 1494 MAXPE 28 MAXPATCH 7 None MEM: 1477.62 MB
LDB: TIME 9786.64 LOAD: AVG 0.196779 MAX 0.442918  PROXIES: TOTAL 1494 MAXPE 28 MAXPATCH 7 RefineTorusLB MEM: 1477.62 MB
LDB: TIME 9786.64 LOAD: AVG 0.196779 MAX 0.442918  PROXIES: TOTAL 1494 MAXPE 28 MAXPATCH 7 RefineTorusLB MEM: 1477.62 MB
LDB: Reverting to original mapping
LDB: ============== END OF LOAD BALANCING =============== 9786.64
Info: useSync: 0 useProxySync: 0
LDB: =============== DONE WITH MIGRATION ================ 9786.64
LDB: ============= START OF LOAD BALANCING ============== 9814.25
LDB: ============== END OF LOAD BALANCING =============== 9814.25
Info: useSync: 0 useProxySync: 0
LDB: =============== DONE WITH MIGRATION ================ 9814.26
LDB: ============= START OF LOAD BALANCING ============== 9814.97
LDB: TIME 9814.97 LOAD: AVG 0.200814 MAX 0.386587  PROXIES: TOTAL 1494 MAXPE 28 MAXPATCH 7 None MEM: 1477.62 MB
LDB: TIME 9814.97 LOAD: AVG 0.200814 MAX 0.386587  PROXIES: TOTAL 1494 MAXPE 28 MAXPATCH 7 RefineTorusLB MEM: 1477.62 MB
LDB: TIME 9814.97 LOAD: AVG 0.200814 MAX 0.386587  PROXIES: TOTAL 1494 MAXPE 28 MAXPATCH 7 RefineTorusLB MEM: 1477.62 MB
LDB: ============== END OF LOAD BALANCING =============== 9814.97
Info: useSync: 0 useProxySync: 0
LDB: =============== DONE WITH MIGRATION ================ 9814.97
PRESSURE: 530000 -187.146 -134.048 28.6415 -134.048 -95.3664 116.905 28.6404 116.904 -302.77
GPRESSURE: 530000 -180.221 -105.369 11.2935 -117.22 -85.6219 75.9298 39.2725 182.501 -300.266
PRESSAVG: 530000 0.464899 -20.3629 17.1597 -20.3628 1.29547 34.5849 17.1597 34.5849 1.10494
GPRESSAVG: 530000 0.472897 -20.371 17.1689 -20.3701 1.25715 34.5999 17.171 34.5718 1.12383
TIMING: 530000  CPU: 7328.76, 0.0141997/step  Wall: 9813.08, 0.0215965/step, 26.8157 hours remaining, 1478.207031 MB of memory in use.
ENERGY:  530000     66957.4762    148485.5958    104973.3154      6856.7728       -9277685.2594    343326.5890         0.0000         0.0000    234212.7967       -8372872.7135       310.3294  -8607085.5102  -8370978.3788       309.6115           -195.0943      -188.7027   3450130.9990         0.9551         0.9513

WRITING EXTENDED SYSTEM TO RESTART FILE AT STEP 530000
WRITING COORDINATES TO DCD FILE Fiber55_dyn1.dcd AT STEP 530000
WRITING COORDINATES TO RESTART FILE AT STEP 530000
FINISHED WRITING RESTART COORDINATES
WRITING VELOCITIES TO RESTART FILE AT STEP 530000
FINISHED WRITING RESTART VELOCITIES
LDB: ============= START OF LOAD BALANCING ============== 9909.07
LDB: ============== END OF LOAD BALANCING =============== 9909.07
Info: useSync: 0 useProxySync: 0
LDB: =============== DONE WITH MIGRATION ================ 9909.08
LDB: ============= START OF LOAD BALANCING ============== 9909.63
LDB: TIME 9909.63 LOAD: AVG 0.17925 MAX 0.356345  PROXIES: TOTAL 1494 MAXPE 28 MAXPATCH 7 None MEM: 1480.52 MB
LDB: TIME 9909.63 LOAD: AVG 0.17925 MAX 0.356345  PROXIES: TOTAL 1494 MAXPE 28 MAXPATCH 7 RefineTorusLB MEM: 1480.52 MB
LDB: TIME 9909.63 LOAD: AVG 0.17925 MAX 0.356345  PROXIES: TOTAL 1494 MAXPE 28 MAXPATCH 7 RefineTorusLB MEM: 1480.52 MB
LDB: ============== END OF LOAD BALANCING =============== 9909.63
Info: useSync: 0 useProxySync: 0
LDB: =============== DONE WITH MIGRATION ================ 9909.63
LDB: ============= START OF LOAD BALANCING ============== 9934.57
LDB: ============== END OF LOAD BALANCING =============== 9934.57
Info: useSync: 0 useProxySync: 0
LDB: =============== DONE WITH MIGRATION ================ 9934.57
LDB: ============= START OF LOAD BALANCING ============== 9935.29
LDB: TIME 9935.29 LOAD: AVG 0.19647 MAX 0.348503  PROXIES: TOTAL 1494 MAXPE 28 MAXPATCH 7 None MEM: 1481.05 MB
LDB: TIME 9935.29 LOAD: AVG 0.19647 MAX 0.348503  PROXIES: TOTAL 1494 MAXPE 28 MAXPATCH 7 RefineTorusLB MEM: 1481.05 MB
LDB: TIME 9935.29 LOAD: AVG 0.19647 MAX 0.348503  PROXIES: TOTAL 1494 MAXPE 28 MAXPATCH 7 RefineTorusLB MEM: 1481.05 MB
LDB: Reverting to original mapping
LDB: ============== END OF LOAD BALANCING =============== 9935.29
Info: useSync: 0 useProxySync: 0
LDB: =============== DONE WITH MIGRATION ================ 9935.3
LDB: ============= START OF LOAD BALANCING ============== 9965.75
LDB: ============== END OF LOAD BALANCING =============== 9965.75
Info: useSync: 0 useProxySync: 0
LDB: =============== DONE WITH MIGRATION ================ 9965.75
LDB: ============= START OF LOAD BALANCING ============== 9966.45
LDB: TIME 9966.45 LOAD: AVG 0.189025 MAX 0.376566  PROXIES: TOTAL 1494 MAXPE 28 MAXPATCH 7 None MEM: 1481.15 MB
LDB: TIME 9966.45 LOAD: AVG 0.189025 MAX 0.376566  PROXIES: TOTAL 1494 MAXPE 28 MAXPATCH 7 RefineTorusLB MEM: 1481.15 MB
LDB: TIME 9966.45 LOAD: AVG 0.189025 MAX 0.376566  PROXIES: TOTAL 1494 MAXPE 28 MAXPATCH 7 RefineTorusLB MEM: 1481.15 MB
LDB: ============== END OF LOAD BALANCING =============== 9966.45
Info: useSync: 0 useProxySync: 0
LDB: =============== DONE WITH MIGRATION ================ 9966.45
LDB: ============= START OF LOAD BALANCING ============== 9984.72
LDB: ============== END OF LOAD BALANCING =============== 9984.72
Info: useSync: 0 useProxySync: 0
LDB: =============== DONE WITH MIGRATION ================ 9984.72
LDB: ============= START OF LOAD BALANCING ============== 9985.21
LDB: TIME 9985.21 LOAD: AVG 0.172618 MAX 0.372366  PROXIES: TOTAL 1494 MAXPE 28 MAXPATCH 7 None MEM: 1481.63 MB
LDB: TIME 9985.21 LOAD: AVG 0.172618 MAX 0.372366  PROXIES: TOTAL 1494 MAXPE 28 MAXPATCH 7 RefineTorusLB MEM: 1481.63 MB
LDB: TIME 9985.21 LOAD: AVG 0.172618 MAX 0.372366  PROXIES: TOTAL 1494 MAXPE 28 MAXPATCH 7 RefineTorusLB MEM: 1481.63 MB
LDB: ============== END OF LOAD BALANCING =============== 9985.21
Info: useSync: 0 useProxySync: 0
LDB: =============== DONE WITH MIGRATION ================ 9985.21
LDB: ============= START OF LOAD BALANCING ============== 10010.9
LDB: ============== END OF LOAD BALANCING =============== 10010.9
Info: useSync: 0 useProxySync: 0
LDB: =============== DONE WITH MIGRATION ================ 10010.9
LDB: ============= START OF LOAD BALANCING ============== 10011.8
LDB: TIME 10011.8 LOAD: AVG 0.230651 MAX 0.393413  PROXIES: TOTAL 1494 MAXPE 28 MAXPATCH 7 None MEM: 1482.5 MB
LDB: TIME 10011.8 LOAD: AVG 0.230651 MAX 0.393413  PROXIES: TOTAL 1494 MAXPE 28 MAXPATCH 7 RefineTorusLB MEM: 1482.5 MB
LDB: TIME 10011.8 LOAD: AVG 0.230651 MAX 0.393413  PROXIES: TOTAL 1494 MAXPE 28 MAXPATCH 7 RefineTorusLB MEM: 1482.5 MB
LDB: Reverting to original mapping
LDB: ============== END OF LOAD BALANCING =============== 10011.8
Info: useSync: 0 useProxySync: 0
LDB: =============== DONE WITH MIGRATION ================ 10011.8
PRESSURE: 540000 -217.75 34.2507 13.8906 34.2504 36.3231 -2.67612 13.8895 -2.676 -52.936
GPRESSURE: 540000 -210.705 59.5377 8.81625 42.8996 39.1429 7.34472 43.9 -30.0015 -37.4686
PRESSAVG: 540000 -0.52972 -1.54314 12.7994 -1.54314 1.45783 44.3511 12.7994 44.3511 0.584665
GPRESSAVG: 540000 -0.543363 -1.55156 12.8035 -1.55441 1.47155 44.3596 12.8011 44.3607 0.578608
TIMING: 540000  CPU: 7458.67, 0.0129911/step  Wall: 10010.4, 0.019732/step, 24.4457 hours remaining, 1483.957031 MB of memory in use.
ENERGY:  540000     66809.2628    148749.0268    104803.2286      6770.8208       -9278218.6201    343446.9951         0.0000         0.0000    233714.2589       -8373925.0272       309.6688  -8607639.2861  -8372059.9807       309.5435            -78.1209       -69.6769   3447363.5866         0.5043         0.5023

WRITING EXTENDED SYSTEM TO RESTART FILE AT STEP 540000
WRITING COORDINATES TO DCD FILE Fiber55_dyn1.dcd AT STEP 540000
WRITING COORDINATES TO RESTART FILE AT STEP 540000
FINISHED WRITING RESTART COORDINATES
WRITING VELOCITIES TO RESTART FILE AT STEP 540000
FINISHED WRITING RESTART VELOCITIES
LDB: ============= START OF LOAD BALANCING ============== 10042.6
LDB: ============== END OF LOAD BALANCING =============== 10042.6
Info: useSync: 0 useProxySync: 0
LDB: =============== DONE WITH MIGRATION ================ 10042.6
LDB: ============= START OF LOAD BALANCING ============== 10043.4
LDB: TIME 10043.4 LOAD: AVG 0.202902 MAX 0.332965  PROXIES: TOTAL 1494 MAXPE 28 MAXPATCH 7 None MEM: 1483.96 MB
LDB: TIME 10043.4 LOAD: AVG 0.202902 MAX 0.332965  PROXIES: TOTAL 1494 MAXPE 28 MAXPATCH 7 RefineTorusLB MEM: 1483.96 MB
LDB: TIME 10043.4 LOAD: AVG 0.202902 MAX 0.332965  PROXIES: TOTAL 1494 MAXPE 28 MAXPATCH 7 RefineTorusLB MEM: 1483.96 MB
LDB: Reverting to original mapping
LDB: ============== END OF LOAD BALANCING =============== 10043.4
Info: useSync: 0 useProxySync: 0
LDB: =============== DONE WITH MIGRATION ================ 10043.4
LDB: ============= START OF LOAD BALANCING ============== 10071.6
LDB: ============== END OF LOAD BALANCING =============== 10071.6
Info: useSync: 0 useProxySync: 0
LDB: =============== DONE WITH MIGRATION ================ 10071.6
LDB: ============= START OF LOAD BALANCING ============== 10072.1
LDB: TIME 10072.1 LOAD: AVG 0.168399 MAX 0.304208  PROXIES: TOTAL 1494 MAXPE 28 MAXPATCH 7 None MEM: 1483.96 MB
LDB: TIME 10072.1 LOAD: AVG 0.168399 MAX 0.304208  PROXIES: TOTAL 1494 MAXPE 28 MAXPATCH 7 RefineTorusLB MEM: 1483.96 MB
LDB: TIME 10072.1 LOAD: AVG 0.168399 MAX 0.304208  PROXIES: TOTAL 1494 MAXPE 28 MAXPATCH 7 RefineTorusLB MEM: 1483.96 MB
LDB: ============== END OF LOAD BALANCING =============== 10072.1
Info: useSync: 0 useProxySync: 0
LDB: =============== DONE WITH MIGRATION ================ 10072.1
LDB: ============= START OF LOAD BALANCING ============== 10100.4
LDB: ============== END OF LOAD BALANCING =============== 10100.4
Info: useSync: 0 useProxySync: 0
LDB: =============== DONE WITH MIGRATION ================ 10100.4
LDB: ============= START OF LOAD BALANCING ============== 10101.1
LDB: TIME 10101.1 LOAD: AVG 0.194038 MAX 0.331799  PROXIES: TOTAL 1494 MAXPE 28 MAXPATCH 7 None MEM: 1483.96 MB
LDB: TIME 10101.1 LOAD: AVG 0.194038 MAX 0.331799  PROXIES: TOTAL 1494 MAXPE 28 MAXPATCH 7 RefineTorusLB MEM: 1483.96 MB
LDB: TIME 10101.1 LOAD: AVG 0.194038 MAX 0.331799  PROXIES: TOTAL 1494 MAXPE 28 MAXPATCH 7 RefineTorusLB MEM: 1483.96 MB
LDB: ============== END OF LOAD BALANCING =============== 10101.1
Info: useSync: 0 useProxySync: 0
LDB: =============== DONE WITH MIGRATION ================ 10101.1
LDB: ============= START OF LOAD BALANCING ============== 10123.6
LDB: ============== END OF LOAD BALANCING =============== 10123.6
Info: useSync: 0 useProxySync: 0
LDB: =============== DONE WITH MIGRATION ================ 10123.6
LDB: ============= START OF LOAD BALANCING ============== 10124
LDB: TIME 10124 LOAD: AVG 0.173146 MAX 0.313675  PROXIES: TOTAL 1494 MAXPE 28 MAXPATCH 7 None MEM: 1483.96 MB
LDB: TIME 10124 LOAD: AVG 0.173146 MAX 0.313675  PROXIES: TOTAL 1494 MAXPE 28 MAXPATCH 7 RefineTorusLB MEM: 1483.96 MB
LDB: TIME 10124 LOAD: AVG 0.173146 MAX 0.313675  PROXIES: TOTAL 1494 MAXPE 28 MAXPATCH 7 RefineTorusLB MEM: 1483.96 MB
LDB: ============== END OF LOAD BALANCING =============== 10124
Info: useSync: 0 useProxySync: 0
LDB: =============== DONE WITH MIGRATION ================ 10124
LDB: ============= START OF LOAD BALANCING ============== 10155.8
LDB: ============== END OF LOAD BALANCING =============== 10155.8
Info: useSync: 0 useProxySync: 0
LDB: =============== DONE WITH MIGRATION ================ 10155.8
LDB: ============= START OF LOAD BALANCING ============== 10156.6
LDB: TIME 10156.6 LOAD: AVG 0.203879 MAX 0.507561  PROXIES: TOTAL 1494 MAXPE 28 MAXPATCH 7 None MEM: 1483.96 MB
LDB: TIME 10156.6 LOAD: AVG 0.203879 MAX 0.507561  PROXIES: TOTAL 1494 MAXPE 28 MAXPATCH 7 RefineTorusLB MEM: 1483.96 MB
LDB: TIME 10156.6 LOAD: AVG 0.203879 MAX 0.507561  PROXIES: TOTAL 1494 MAXPE 28 MAXPATCH 7 RefineTorusLB MEM: 1483.96 MB
LDB: Reverting to original mapping
LDB: ============== END OF LOAD BALANCING =============== 10156.6
Info: useSync: 0 useProxySync: 0
LDB: =============== DONE WITH MIGRATION ================ 10156.6
PRESSURE: 550000 -71.1022 -26.7006 164.855 -26.7002 -16.523 108.094 164.855 108.094 -311.693
GPRESSURE: 550000 -90.2224 -14.9862 176.252 -33.7891 -0.415573 84.9371 167.041 124.465 -282.724
PRESSAVG: 550000 -0.386161 -20.3354 25.1094 -20.3354 0.794069 60.2028 25.1094 60.2028 1.19556
GPRESSAVG: 550000 -0.391665 -20.3219 25.099 -20.3236 0.785871 60.2048 25.1186 60.2251 1.18972
TIMING: 550000  CPU: 7597.39, 0.0138718/step  Wall: 10152.2, 0.0141835/step, 17.5323 hours remaining, 1483.957031 MB of memory in use.
ENERGY:  550000     66757.8012    148621.8856    104815.4530      6808.8524       -9278884.3408    344295.4743         0.0000         0.0000    233762.5898       -8373822.2847       309.7329  -8607584.8745  -8371943.5886       309.5510           -133.1062      -124.4539   3449529.3656         0.5345         0.5280

WRITING EXTENDED SYSTEM TO RESTART FILE AT STEP 550000
WRITING COORDINATES TO DCD FILE Fiber55_dyn1.dcd AT STEP 550000
WRITING COORDINATES TO RESTART FILE AT STEP 550000
FINISHED WRITING RESTART COORDINATES
WRITING VELOCITIES TO RESTART FILE AT STEP 550000
FINISHED WRITING RESTART VELOCITIES
LDB: ============= START OF LOAD BALANCING ============== 10246.4
LDB: ============== END OF LOAD BALANCING =============== 10246.4
Info: useSync: 0 useProxySync: 0
LDB: =============== DONE WITH MIGRATION ================ 10246.4
LDB: ============= START OF LOAD BALANCING ============== 10247.2
LDB: TIME 10247.2 LOAD: AVG 0.194773 MAX 0.368326  PROXIES: TOTAL 1494 MAXPE 28 MAXPATCH 7 None MEM: 1483.96 MB
LDB: TIME 10247.2 LOAD: AVG 0.194773 MAX 0.368326  PROXIES: TOTAL 1494 MAXPE 28 MAXPATCH 7 RefineTorusLB MEM: 1483.96 MB
LDB: TIME 10247.2 LOAD: AVG 0.194773 MAX 0.368326  PROXIES: TOTAL 1494 MAXPE 28 MAXPATCH 7 RefineTorusLB MEM: 1483.96 MB
LDB: Reverting to original mapping
LDB: ============== END OF LOAD BALANCING =============== 10247.2
Info: useSync: 0 useProxySync: 0
LDB: =============== DONE WITH MIGRATION ================ 10247.2
LDB: ============= START OF LOAD BALANCING ============== 10276.5
LDB: ============== END OF LOAD BALANCING =============== 10276.5
Info: useSync: 0 useProxySync: 0
LDB: =============== DONE WITH MIGRATION ================ 10276.5
LDB: ============= START OF LOAD BALANCING ============== 10277.3
LDB: TIME 10277.3 LOAD: AVG 0.198069 MAX 0.336442  PROXIES: TOTAL 1494 MAXPE 28 MAXPATCH 7 None MEM: 1483.96 MB
LDB: TIME 10277.3 LOAD: AVG 0.198069 MAX 0.336442  PROXIES: TOTAL 1494 MAXPE 28 MAXPATCH 7 RefineTorusLB MEM: 1483.96 MB
LDB: TIME 10277.3 LOAD: AVG 0.198069 MAX 0.336442  PROXIES: TOTAL 1494 MAXPE 28 MAXPATCH 7 RefineTorusLB MEM: 1483.96 MB
LDB: Reverting to original mapping
LDB: ============== END OF LOAD BALANCING =============== 10277.3
Info: useSync: 0 useProxySync: 0
LDB: =============== DONE WITH MIGRATION ================ 10277.3
LDB: ============= START OF LOAD BALANCING ============== 10306.6
LDB: ============== END OF LOAD BALANCING =============== 10306.6
Info: useSync: 0 useProxySync: 0
LDB: =============== DONE WITH MIGRATION ================ 10306.6
LDB: ============= START OF LOAD BALANCING ============== 10307.3
LDB: TIME 10307.3 LOAD: AVG 0.190332 MAX 0.319757  PROXIES: TOTAL 1494 MAXPE 28 MAXPATCH 7 None MEM: 1483.96 MB
LDB: TIME 10307.3 LOAD: AVG 0.190332 MAX 0.319757  PROXIES: TOTAL 1494 MAXPE 28 MAXPATCH 7 RefineTorusLB MEM: 1483.96 MB
LDB: TIME 10307.3 LOAD: AVG 0.190332 MAX 0.319757  PROXIES: TOTAL 1494 MAXPE 28 MAXPATCH 7 RefineTorusLB MEM: 1483.96 MB
LDB: Reverting to original mapping
LDB: ============== END OF LOAD BALANCING =============== 10307.3
Info: useSync: 0 useProxySync: 0
LDB: =============== DONE WITH MIGRATION ================ 10307.3
LDB: ============= START OF LOAD BALANCING ============== 10333.4
LDB: ============== END OF LOAD BALANCING =============== 10333.4
Info: useSync: 0 useProxySync: 0
LDB: =============== DONE WITH MIGRATION ================ 10333.4
LDB: ============= START OF LOAD BALANCING ============== 10334.2
LDB: TIME 10334.2 LOAD: AVG 0.196866 MAX 0.380967  PROXIES: TOTAL 1494 MAXPE 28 MAXPATCH 7 None MEM: 1483.96 MB
LDB: TIME 10334.2 LOAD: AVG 0.196866 MAX 0.380967  PROXIES: TOTAL 1494 MAXPE 28 MAXPATCH 7 RefineTorusLB MEM: 1483.96 MB
LDB: TIME 10334.2 LOAD: AVG 0.196866 MAX 0.380967  PROXIES: TOTAL 1494 MAXPE 28 MAXPATCH 7 RefineTorusLB MEM: 1483.96 MB
LDB: ============== END OF LOAD BALANCING =============== 10334.2
Info: useSync: 0 useProxySync: 0
LDB: =============== DONE WITH MIGRATION ================ 10334.2
LDB: ============= START OF LOAD BALANCING ============== 10357.2
LDB: ============== END OF LOAD BALANCING =============== 10357.2
Info: useSync: 0 useProxySync: 0
LDB: =============== DONE WITH MIGRATION ================ 10357.2
LDB: ============= START OF LOAD BALANCING ============== 10358
LDB: TIME 10358 LOAD: AVG 0.215465 MAX 0.433449  PROXIES: TOTAL 1494 MAXPE 28 MAXPATCH 7 None MEM: 1483.96 MB
LDB: TIME 10358 LOAD: AVG 0.215465 MAX 0.433449  PROXIES: TOTAL 1494 MAXPE 28 MAXPATCH 7 RefineTorusLB MEM: 1483.96 MB
LDB: TIME 10358 LOAD: AVG 0.215465 MAX 0.433449  PROXIES: TOTAL 1494 MAXPE 28 MAXPATCH 7 RefineTorusLB MEM: 1483.96 MB
LDB: ============== END OF LOAD BALANCING =============== 10358
Info: useSync: 0 useProxySync: 0
LDB: =============== DONE WITH MIGRATION ================ 10358
PRESSURE: 560000 295.668 86.5429 25.1715 86.5434 205.752 -126.636 25.1715 -126.636 -80.2007
GPRESSURE: 560000 291.205 40.2842 70.5089 76.8459 241.533 -103.981 8.31166 -63.1336 -82.9229
PRESSAVG: 560000 1.36968 -16.7188 18.4817 -16.7188 0.492081 62.8719 18.4817 62.8719 -0.603396
GPRESSAVG: 560000 1.35565 -16.7224 18.5024 -16.7348 0.523367 62.8766 18.4897 62.8779 -0.603145
TIMING: 560000  CPU: 7736.55, 0.013916/step  Wall: 10356.1, 0.020391/step, 25.1489 hours remaining, 1483.957031 MB of memory in use.
ENERGY:  560000     67135.7676    148626.0854    104534.4397      6764.7138       -9279257.8057    344854.4941         0.0000         0.0000    233580.7009       -8373761.6043       309.4919  -8607342.3052  -8371869.3805       309.6587            140.4066       149.9383   3448621.8444         0.4195         0.4253

WRITING EXTENDED SYSTEM TO RESTART FILE AT STEP 560000
WRITING COORDINATES TO DCD FILE Fiber55_dyn1.dcd AT STEP 560000
WRITING COORDINATES TO RESTART FILE AT STEP 560000
FINISHED WRITING RESTART COORDINATES
WRITING VELOCITIES TO RESTART FILE AT STEP 560000
FINISHED WRITING RESTART VELOCITIES
LDB: ============= START OF LOAD BALANCING ============== 10465.9
LDB: ============== END OF LOAD BALANCING =============== 10465.9
Info: useSync: 0 useProxySync: 0
LDB: =============== DONE WITH MIGRATION ================ 10465.9
LDB: ============= START OF LOAD BALANCING ============== 10466.6
LDB: TIME 10466.7 LOAD: AVG 0.189874 MAX 0.359505  PROXIES: TOTAL 1494 MAXPE 28 MAXPATCH 7 None MEM: 1483.96 MB
LDB: TIME 10466.7 LOAD: AVG 0.189874 MAX 0.359505  PROXIES: TOTAL 1494 MAXPE 28 MAXPATCH 7 RefineTorusLB MEM: 1483.96 MB
LDB: TIME 10466.7 LOAD: AVG 0.189874 MAX 0.359505  PROXIES: TOTAL 1494 MAXPE 28 MAXPATCH 7 RefineTorusLB MEM: 1483.96 MB
LDB: Reverting to original mapping
LDB: ============== END OF LOAD BALANCING =============== 10466.7
Info: useSync: 0 useProxySync: 0
LDB: =============== DONE WITH MIGRATION ================ 10466.7
LDB: ============= START OF LOAD BALANCING ============== 10496.3
LDB: ============== END OF LOAD BALANCING =============== 10496.3
Info: useSync: 0 useProxySync: 0
LDB: =============== DONE WITH MIGRATION ================ 10496.3
LDB: ============= START OF LOAD BALANCING ============== 10497
LDB: TIME 10497 LOAD: AVG 0.181743 MAX 0.305381  PROXIES: TOTAL 1494 MAXPE 28 MAXPATCH 7 None MEM: 1483.96 MB
LDB: TIME 10497 LOAD: AVG 0.181743 MAX 0.305381  PROXIES: TOTAL 1494 MAXPE 28 MAXPATCH 7 RefineTorusLB MEM: 1483.96 MB
LDB: TIME 10497 LOAD: AVG 0.181743 MAX 0.305381  PROXIES: TOTAL 1494 MAXPE 28 MAXPATCH 7 RefineTorusLB MEM: 1483.96 MB
LDB: Reverting to original mapping
LDB: ============== END OF LOAD BALANCING =============== 10497
Info: useSync: 0 useProxySync: 0
LDB: =============== DONE WITH MIGRATION ================ 10497
LDB: ============= START OF LOAD BALANCING ============== 10525.7
LDB: ============== END OF LOAD BALANCING =============== 10525.7
Info: useSync: 0 useProxySync: 0
LDB: =============== DONE WITH MIGRATION ================ 10525.7
LDB: ============= START OF LOAD BALANCING ============== 10526.4
LDB: TIME 10526.4 LOAD: AVG 0.182711 MAX 0.369893  PROXIES: TOTAL 1494 MAXPE 28 MAXPATCH 7 None MEM: 1483.96 MB
LDB: TIME 10526.4 LOAD: AVG 0.182711 MAX 0.369893  PROXIES: TOTAL 1494 MAXPE 28 MAXPATCH 7 RefineTorusLB MEM: 1483.96 MB
LDB: TIME 10526.4 LOAD: AVG 0.182711 MAX 0.369893  PROXIES: TOTAL 1494 MAXPE 28 MAXPATCH 7 RefineTorusLB MEM: 1483.96 MB
LDB: Reverting to original mapping
LDB: ============== END OF LOAD BALANCING =============== 10526.4
Info: useSync: 0 useProxySync: 0
LDB: =============== DONE WITH MIGRATION ================ 10526.4
LDB: ============= START OF LOAD BALANCING ============== 10546.9
LDB: ============== END OF LOAD BALANCING =============== 10546.9
Info: useSync: 0 useProxySync: 0
LDB: =============== DONE WITH MIGRATION ================ 10546.9
LDB: ============= START OF LOAD BALANCING ============== 10547.3
LDB: TIME 10547.3 LOAD: AVG 0.173633 MAX 0.327815  PROXIES: TOTAL 1494 MAXPE 28 MAXPATCH 7 None MEM: 1483.96 MB
LDB: TIME 10547.3 LOAD: AVG 0.173633 MAX 0.327815  PROXIES: TOTAL 1494 MAXPE 28 MAXPATCH 7 RefineTorusLB MEM: 1483.96 MB
LDB: TIME 10547.3 LOAD: AVG 0.173633 MAX 0.327815  PROXIES: TOTAL 1494 MAXPE 28 MAXPATCH 7 RefineTorusLB MEM: 1483.96 MB
LDB: ============== END OF LOAD BALANCING =============== 10547.3
Info: useSync: 0 useProxySync: 0
LDB: =============== DONE WITH MIGRATION ================ 10547.3
LDB: ============= START OF LOAD BALANCING ============== 10575.7
LDB: ============== END OF LOAD BALANCING =============== 10575.7
Info: useSync: 0 useProxySync: 0
LDB: =============== DONE WITH MIGRATION ================ 10575.7
LDB: ============= START OF LOAD BALANCING ============== 10576.5
LDB: TIME 10576.5 LOAD: AVG 0.204184 MAX 0.336205  PROXIES: TOTAL 1494 MAXPE 28 MAXPATCH 7 None MEM: 1483.96 MB
LDB: TIME 10576.5 LOAD: AVG 0.204184 MAX 0.336205  PROXIES: TOTAL 1494 MAXPE 28 MAXPATCH 7 RefineTorusLB MEM: 1483.96 MB
LDB: TIME 10576.5 LOAD: AVG 0.204184 MAX 0.336205  PROXIES: TOTAL 1494 MAXPE 28 MAXPATCH 7 RefineTorusLB MEM: 1483.96 MB
LDB: ============== END OF LOAD BALANCING =============== 10576.5
Info: useSync: 0 useProxySync: 0
LDB: =============== DONE WITH MIGRATION ================ 10576.5
PRESSURE: 570000 1.52552 -49.1214 -38.1964 -49.1207 239.612 62.8066 -38.1974 62.8065 279.28
GPRESSURE: 570000 -12.4751 -104.484 -5.66576 -86.914 270.314 91.137 -21.012 38.1342 274.243
PRESSAVG: 570000 -0.757268 -8.37106 10.8321 -8.37106 1.16808 61.6715 10.8321 61.6715 1.06145
GPRESSAVG: 570000 -0.751 -8.37566 10.8369 -8.36783 1.16542 61.6783 10.8398 61.6519 1.0688
TIMING: 570000  CPU: 7874.32, 0.0137765/step  Wall: 10574.3, 0.0218149/step, 26.8444 hours remaining, 1483.976562 MB of memory in use.
ENERGY:  570000     66840.5469    148666.8723    104931.4646      6787.5224       -9280024.5067    344750.8110         0.0000         0.0000    233337.8629       -8374709.4266       309.1701  -8608047.2895  -8372801.9579       309.8159            173.4724       177.3605   3445042.7880         0.4908         0.4944

WRITING EXTENDED SYSTEM TO RESTART FILE AT STEP 570000
WRITING COORDINATES TO DCD FILE Fiber55_dyn1.dcd AT STEP 570000
WRITING COORDINATES TO RESTART FILE AT STEP 570000
FINISHED WRITING RESTART COORDINATES
WRITING VELOCITIES TO RESTART FILE AT STEP 570000
FINISHED WRITING RESTART VELOCITIES
LDB: ============= START OF LOAD BALANCING ============== 10685.6
LDB: ============== END OF LOAD BALANCING =============== 10685.6
Info: useSync: 0 useProxySync: 0
LDB: =============== DONE WITH MIGRATION ================ 10685.6
LDB: ============= START OF LOAD BALANCING ============== 10686.3
LDB: TIME 10686.3 LOAD: AVG 0.19321 MAX 0.36395  PROXIES: TOTAL 1494 MAXPE 28 MAXPATCH 7 None MEM: 1483.98 MB
LDB: TIME 10686.3 LOAD: AVG 0.19321 MAX 0.36395  PROXIES: TOTAL 1494 MAXPE 28 MAXPATCH 7 RefineTorusLB MEM: 1483.98 MB
LDB: TIME 10686.3 LOAD: AVG 0.19321 MAX 0.36395  PROXIES: TOTAL 1494 MAXPE 28 MAXPATCH 7 RefineTorusLB MEM: 1483.98 MB
LDB: Reverting to original mapping
LDB: ============== END OF LOAD BALANCING =============== 10686.3
Info: useSync: 0 useProxySync: 0
LDB: =============== DONE WITH MIGRATION ================ 10686.3
LDB: ============= START OF LOAD BALANCING ============== 10715.2
LDB: ============== END OF LOAD BALANCING =============== 10715.2
Info: useSync: 0 useProxySync: 0
LDB: =============== DONE WITH MIGRATION ================ 10715.3
LDB: ============= START OF LOAD BALANCING ============== 10716
LDB: TIME 10716 LOAD: AVG 0.20136 MAX 0.377572  PROXIES: TOTAL 1494 MAXPE 28 MAXPATCH 7 None MEM: 1483.99 MB
LDB: TIME 10716 LOAD: AVG 0.20136 MAX 0.377572  PROXIES: TOTAL 1494 MAXPE 28 MAXPATCH 7 RefineTorusLB MEM: 1483.99 MB
LDB: TIME 10716 LOAD: AVG 0.20136 MAX 0.377572  PROXIES: TOTAL 1494 MAXPE 28 MAXPATCH 7 RefineTorusLB MEM: 1483.99 MB
LDB: Reverting to original mapping
LDB: ============== END OF LOAD BALANCING =============== 10716
Info: useSync: 0 useProxySync: 0
LDB: =============== DONE WITH MIGRATION ================ 10716
LDB: ============= START OF LOAD BALANCING ============== 10746.4
LDB: ============== END OF LOAD BALANCING =============== 10746.4
Info: useSync: 0 useProxySync: 0
LDB: =============== DONE WITH MIGRATION ================ 10746.4
LDB: ============= START OF LOAD BALANCING ============== 10746.9
LDB: TIME 10746.9 LOAD: AVG 0.176131 MAX 0.399531  PROXIES: TOTAL 1494 MAXPE 28 MAXPATCH 7 None MEM: 1483.99 MB
LDB: TIME 10746.9 LOAD: AVG 0.176131 MAX 0.399531  PROXIES: TOTAL 1494 MAXPE 28 MAXPATCH 7 RefineTorusLB MEM: 1483.99 MB
LDB: TIME 10746.9 LOAD: AVG 0.176131 MAX 0.399531  PROXIES: TOTAL 1494 MAXPE 28 MAXPATCH 7 RefineTorusLB MEM: 1483.99 MB
LDB: ============== END OF LOAD BALANCING =============== 10746.9
Info: useSync: 0 useProxySync: 0
LDB: =============== DONE WITH MIGRATION ================ 10746.9
LDB: ============= START OF LOAD BALANCING ============== 10768
LDB: ============== END OF LOAD BALANCING =============== 10768
Info: useSync: 0 useProxySync: 0
LDB: =============== DONE WITH MIGRATION ================ 10768
LDB: ============= START OF LOAD BALANCING ============== 10768.9
LDB: TIME 10768.9 LOAD: AVG 0.223512 MAX 0.394138  PROXIES: TOTAL 1494 MAXPE 28 MAXPATCH 7 None MEM: 1483.99 MB
LDB: TIME 10768.9 LOAD: AVG 0.223512 MAX 0.394138  PROXIES: TOTAL 1494 MAXPE 28 MAXPATCH 7 RefineTorusLB MEM: 1483.99 MB
LDB: TIME 10768.9 LOAD: AVG 0.223512 MAX 0.394138  PROXIES: TOTAL 1494 MAXPE 28 MAXPATCH 7 RefineTorusLB MEM: 1483.99 MB
LDB: ============== END OF LOAD BALANCING =============== 10768.9
Info: useSync: 0 useProxySync: 0
LDB: =============== DONE WITH MIGRATION ================ 10768.9
LDB: ============= START OF LOAD BALANCING ============== 10798.6
LDB: ============== END OF LOAD BALANCING =============== 10798.6
Info: useSync: 0 useProxySync: 0
LDB: =============== DONE WITH MIGRATION ================ 10798.6
LDB: ============= START OF LOAD BALANCING ============== 10799.4
LDB: TIME 10799.4 LOAD: AVG 0.217147 MAX 0.35065  PROXIES: TOTAL 1494 MAXPE 28 MAXPATCH 7 None MEM: 1483.99 MB
LDB: TIME 10799.4 LOAD: AVG 0.217147 MAX 0.35065  PROXIES: TOTAL 1494 MAXPE 28 MAXPATCH 7 RefineTorusLB MEM: 1483.99 MB
LDB: TIME 10799.4 LOAD: AVG 0.217147 MAX 0.35065  PROXIES: TOTAL 1494 MAXPE 28 MAXPATCH 7 RefineTorusLB MEM: 1483.99 MB
LDB: ============== END OF LOAD BALANCING =============== 10799.4
Info: useSync: 0 useProxySync: 0
LDB: =============== DONE WITH MIGRATION ================ 10799.4
PRESSURE: 580000 -33.1526 -29.1652 61.5233 -29.1647 10.8179 175.331 61.5236 175.331 -219.699
GPRESSURE: 580000 -25.0786 -52.3055 45.6082 -30.1678 41.5304 210.275 62.5348 212.539 -230.374
PRESSAVG: 580000 0.335837 -4.85438 26.7372 -4.85439 1.36713 63.8679 26.7372 63.8679 1.32112
GPRESSAVG: 580000 0.32803 -4.83671 26.7462 -4.8397 1.37367 63.8592 26.7198 63.8589 1.31478
TIMING: 580000  CPU: 8012.71, 0.0138396/step  Wall: 10794.8, 0.0220493/step, 27.0716 hours remaining, 1484.000000 MB of memory in use.
ENERGY:  580000     67028.2819    148581.8797    104849.6925      6875.9336       -9279942.8567    344743.5389         0.0000         0.0000    233560.0031       -8374303.5270       309.4644  -8607863.5301  -8372416.9013       309.6399            -80.6778       -71.3075   3448278.5856         1.0080         1.0055

WRITING EXTENDED SYSTEM TO RESTART FILE AT STEP 580000
WRITING COORDINATES TO DCD FILE Fiber55_dyn1.dcd AT STEP 580000
WRITING COORDINATES TO RESTART FILE AT STEP 580000
FINISHED WRITING RESTART COORDINATES
WRITING VELOCITIES TO RESTART FILE AT STEP 580000
FINISHED WRITING RESTART VELOCITIES
LDB: ============= START OF LOAD BALANCING ============== 10880.7
LDB: ============== END OF LOAD BALANCING =============== 10880.7
Info: useSync: 0 useProxySync: 0
LDB: =============== DONE WITH MIGRATION ================ 10880.7
LDB: ============= START OF LOAD BALANCING ============== 10881.5
LDB: TIME 10881.5 LOAD: AVG 0.233766 MAX 0.452241  PROXIES: TOTAL 1494 MAXPE 28 MAXPATCH 7 None MEM: 1484.09 MB
LDB: TIME 10881.5 LOAD: AVG 0.233766 MAX 0.452241  PROXIES: TOTAL 1494 MAXPE 28 MAXPATCH 7 RefineTorusLB MEM: 1484.09 MB
LDB: TIME 10881.5 LOAD: AVG 0.233766 MAX 0.452241  PROXIES: TOTAL 1494 MAXPE 28 MAXPATCH 7 RefineTorusLB MEM: 1484.09 MB
LDB: Reverting to original mapping
LDB: ============== END OF LOAD BALANCING =============== 10881.5
Info: useSync: 0 useProxySync: 0
LDB: =============== DONE WITH MIGRATION ================ 10881.5
LDB: ============= START OF LOAD BALANCING ============== 10913.6
LDB: ============== END OF LOAD BALANCING =============== 10913.6
Info: useSync: 0 useProxySync: 0
LDB: =============== DONE WITH MIGRATION ================ 10913.6
LDB: ============= START OF LOAD BALANCING ============== 10914.3
LDB: TIME 10914.3 LOAD: AVG 0.209107 MAX 0.369177  PROXIES: TOTAL 1494 MAXPE 28 MAXPATCH 7 None MEM: 1484.09 MB
LDB: TIME 10914.3 LOAD: AVG 0.209107 MAX 0.369177  PROXIES: TOTAL 1494 MAXPE 28 MAXPATCH 7 RefineTorusLB MEM: 1484.09 MB
LDB: TIME 10914.3 LOAD: AVG 0.209107 MAX 0.369177  PROXIES: TOTAL 1494 MAXPE 28 MAXPATCH 7 RefineTorusLB MEM: 1484.09 MB
LDB: ============== END OF LOAD BALANCING =============== 10914.3
Info: useSync: 0 useProxySync: 0
LDB: =============== DONE WITH MIGRATION ================ 10914.3
LDB: ============= START OF LOAD BALANCING ============== 10945
LDB: ============== END OF LOAD BALANCING =============== 10959.7
Info: useSync: 0 useProxySync: 0
LDB: =============== DONE WITH MIGRATION ================ 10959.7
LDB: ============= START OF LOAD BALANCING ============== 10960.2
LDB: TIME 10960.2 LOAD: AVG 0.163781 MAX 0.291293  PROXIES: TOTAL 1494 MAXPE 28 MAXPATCH 7 None MEM: 1484.09 MB
LDB: TIME 10960.2 LOAD: AVG 0.163781 MAX 0.291293  PROXIES: TOTAL 1494 MAXPE 28 MAXPATCH 7 RefineTorusLB MEM: 1484.09 MB
LDB: TIME 10960.2 LOAD: AVG 0.163781 MAX 0.291293  PROXIES: TOTAL 1494 MAXPE 28 MAXPATCH 7 RefineTorusLB MEM: 1484.09 MB
LDB: Reverting to original mapping
LDB: ============== END OF LOAD BALANCING =============== 10960.2
Info: useSync: 0 useProxySync: 0
LDB: =============== DONE WITH MIGRATION ================ 10960.2
LDB: ============= START OF LOAD BALANCING ============== 10978.7
LDB: ============== END OF LOAD BALANCING =============== 10978.7
Info: useSync: 0 useProxySync: 0
LDB: =============== DONE WITH MIGRATION ================ 10978.7
LDB: ============= START OF LOAD BALANCING ============== 10979.2
LDB: TIME 10979.2 LOAD: AVG 0.179596 MAX 0.303199  PROXIES: TOTAL 1494 MAXPE 28 MAXPATCH 7 None MEM: 1484.09 MB
LDB: TIME 10979.2 LOAD: AVG 0.179596 MAX 0.303199  PROXIES: TOTAL 1494 MAXPE 28 MAXPATCH 7 RefineTorusLB MEM: 1484.09 MB
LDB: TIME 10979.2 LOAD: AVG 0.179596 MAX 0.303199  PROXIES: TOTAL 1494 MAXPE 28 MAXPATCH 7 RefineTorusLB MEM: 1484.09 MB
LDB: ============== END OF LOAD BALANCING =============== 10979.2
Info: useSync: 0 useProxySync: 0
LDB: =============== DONE WITH MIGRATION ================ 10979.2
LDB: ============= START OF LOAD BALANCING ============== 11011.5
LDB: ============== END OF LOAD BALANCING =============== 11011.5
Info: useSync: 0 useProxySync: 0
LDB: =============== DONE WITH MIGRATION ================ 11011.5
LDB: ============= START OF LOAD BALANCING ============== 11012.3
LDB: TIME 11012.3 LOAD: AVG 0.201142 MAX 0.4151  PROXIES: TOTAL 1494 MAXPE 28 MAXPATCH 7 None MEM: 1484.34 MB
LDB: TIME 11012.3 LOAD: AVG 0.201142 MAX 0.4151  PROXIES: TOTAL 1494 MAXPE 28 MAXPATCH 7 RefineTorusLB MEM: 1484.34 MB
LDB: TIME 11012.3 LOAD: AVG 0.201142 MAX 0.4151  PROXIES: TOTAL 1494 MAXPE 28 MAXPATCH 7 RefineTorusLB MEM: 1484.34 MB
LDB: Reverting to original mapping
LDB: ============== END OF LOAD BALANCING =============== 11012.3
Info: useSync: 0 useProxySync: 0
LDB: =============== DONE WITH MIGRATION ================ 11012.3
PRESSURE: 590000 43.1786 -18.3957 -116.782 -18.3956 -168.63 41.9551 -116.784 41.9544 93.147
GPRESSURE: 590000 28.5582 -55.8045 -120.101 -39.9789 -160.658 60.8215 -133.475 44.2328 120.977
PRESSAVG: 590000 1.50151 -7.21803 6.57985 -7.21802 0.97919 72.933 6.57985 72.933 0.980216
GPRESSAVG: 590000 1.49396 -7.20414 6.56554 -7.22551 0.953939 72.9347 6.58174 72.9312 0.975303
TIMING: 590000  CPU: 8156.76, 0.0144045/step  Wall: 11010.3, 0.0215511/step, 26.4001 hours remaining, 1484.343750 MB of memory in use.
ENERGY:  590000     66790.5701    148660.3228    104793.8360      6864.9407       -9280397.4280    344997.9311         0.0000         0.0000    233476.6453       -8374813.1820       309.3540  -8608289.8273  -8372902.0673       309.5363            -10.7682        -3.7074   3445102.6477         1.1536         1.1411

WRITING EXTENDED SYSTEM TO RESTART FILE AT STEP 590000
WRITING COORDINATES TO DCD FILE Fiber55_dyn1.dcd AT STEP 590000
WRITING COORDINATES TO RESTART FILE AT STEP 590000
FINISHED WRITING RESTART COORDINATES
WRITING VELOCITIES TO RESTART FILE AT STEP 590000
FINISHED WRITING RESTART VELOCITIES
LDB: ============= START OF LOAD BALANCING ============== 11106.2
LDB: ============== END OF LOAD BALANCING =============== 11106.2
Info: useSync: 0 useProxySync: 0
LDB: =============== DONE WITH MIGRATION ================ 11106.2
LDB: ============= START OF LOAD BALANCING ============== 11107
LDB: TIME 11107 LOAD: AVG 0.204897 MAX 0.33774  PROXIES: TOTAL 1494 MAXPE 28 MAXPATCH 7 None MEM: 1484.34 MB
LDB: TIME 11107 LOAD: AVG 0.204897 MAX 0.33774  PROXIES: TOTAL 1494 MAXPE 28 MAXPATCH 7 RefineTorusLB MEM: 1484.34 MB
LDB: TIME 11107 LOAD: AVG 0.204897 MAX 0.33774  PROXIES: TOTAL 1494 MAXPE 28 MAXPATCH 7 RefineTorusLB MEM: 1484.34 MB
LDB: Reverting to original mapping
LDB: ============== END OF LOAD BALANCING =============== 11107
Info: useSync: 0 useProxySync: 0
LDB: =============== DONE WITH MIGRATION ================ 11107
LDB: ============= START OF LOAD BALANCING ============== 11136.3
LDB: ============== END OF LOAD BALANCING =============== 11136.3
Info: useSync: 0 useProxySync: 0
LDB: =============== DONE WITH MIGRATION ================ 11136.3
LDB: ============= START OF LOAD BALANCING ============== 11137
LDB: TIME 11137 LOAD: AVG 0.196325 MAX 0.41279  PROXIES: TOTAL 1494 MAXPE 28 MAXPATCH 7 None MEM: 1484.34 MB
LDB: TIME 11137 LOAD: AVG 0.196325 MAX 0.412789  PROXIES: TOTAL 1494 MAXPE 28 MAXPATCH 7 RefineTorusLB MEM: 1484.34 MB
LDB: TIME 11137 LOAD: AVG 0.196325 MAX 0.412789  PROXIES: TOTAL 1494 MAXPE 28 MAXPATCH 7 RefineTorusLB MEM: 1484.34 MB
LDB: ============== END OF LOAD BALANCING =============== 11137
Info: useSync: 0 useProxySync: 0
LDB: =============== DONE WITH MIGRATION ================ 11137
LDB: ============= START OF LOAD BALANCING ============== 11165
LDB: ============== END OF LOAD BALANCING =============== 11165
Info: useSync: 0 useProxySync: 0
LDB: =============== DONE WITH MIGRATION ================ 11165
LDB: ============= START OF LOAD BALANCING ============== 11165.5
LDB: TIME 11165.5 LOAD: AVG 0.173722 MAX 0.367784  PROXIES: TOTAL 1494 MAXPE 28 MAXPATCH 7 None MEM: 1484.34 MB
LDB: TIME 11165.5 LOAD: AVG 0.173722 MAX 0.367784  PROXIES: TOTAL 1494 MAXPE 28 MAXPATCH 7 RefineTorusLB MEM: 1484.34 MB
LDB: TIME 11165.5 LOAD: AVG 0.173722 MAX 0.367784  PROXIES: TOTAL 1494 MAXPE 28 MAXPATCH 7 RefineTorusLB MEM: 1484.34 MB
LDB: ============== END OF LOAD BALANCING =============== 11165.5
Info: useSync: 0 useProxySync: 0
LDB: =============== DONE WITH MIGRATION ================ 11165.5
LDB: ============= START OF LOAD BALANCING ============== 11187.1
LDB: ============== END OF LOAD BALANCING =============== 11187.1
Info: useSync: 0 useProxySync: 0
LDB: =============== DONE WITH MIGRATION ================ 11187.1
LDB: ============= START OF LOAD BALANCING ============== 11187.9
LDB: TIME 11187.9 LOAD: AVG 0.205323 MAX 0.374499  PROXIES: TOTAL 1494 MAXPE 28 MAXPATCH 7 None MEM: 1484.34 MB
LDB: TIME 11187.9 LOAD: AVG 0.205323 MAX 0.374499  PROXIES: TOTAL 1494 MAXPE 28 MAXPATCH 7 RefineTorusLB MEM: 1484.34 MB
LDB: TIME 11187.9 LOAD: AVG 0.205323 MAX 0.374499  PROXIES: TOTAL 1494 MAXPE 28 MAXPATCH 7 RefineTorusLB MEM: 1484.34 MB
LDB: Reverting to original mapping
LDB: ============== END OF LOAD BALANCING =============== 11187.9
Info: useSync: 0 useProxySync: 0
LDB: =============== DONE WITH MIGRATION ================ 11187.9
LDB: ============= START OF LOAD BALANCING ============== 11216.4
LDB: ============== END OF LOAD BALANCING =============== 11216.4
Info: useSync: 0 useProxySync: 0
LDB: =============== DONE WITH MIGRATION ================ 11216.4
LDB: ============= START OF LOAD BALANCING ============== 11217.1
LDB: TIME 11217.1 LOAD: AVG 0.213691 MAX 0.403418  PROXIES: TOTAL 1494 MAXPE 28 MAXPATCH 7 None MEM: 1484.34 MB
LDB: TIME 11217.1 LOAD: AVG 0.213691 MAX 0.403418  PROXIES: TOTAL 1494 MAXPE 28 MAXPATCH 7 RefineTorusLB MEM: 1484.34 MB
LDB: TIME 11217.1 LOAD: AVG 0.213691 MAX 0.403418  PROXIES: TOTAL 1494 MAXPE 28 MAXPATCH 7 RefineTorusLB MEM: 1484.34 MB
LDB: ============== END OF LOAD BALANCING =============== 11217.1
Info: useSync: 0 useProxySync: 0
LDB: =============== DONE WITH MIGRATION ================ 11217.1
PRESSURE: 600000 -8.55355 -13.1223 -46.9599 -13.1222 -168.944 14.851 -46.96 14.8505 9.85138
GPRESSURE: 600000 -15.0382 -53.8876 -68.4902 -27.2057 -106.454 27.8487 -50.5242 -1.17656 -21.4945
PRESSAVG: 600000 1.18108 1.34338 -1.34739 1.34337 1.39754 58.9798 -1.34737 58.9798 1.64325
GPRESSAVG: 600000 1.16511 1.35833 -1.33714 1.33706 1.41269 58.9867 -1.337 59.0048 1.6592
TIMING: 600000  CPU: 8294.93, 0.0138175/step  Wall: 11215.3, 0.0205054/step, 25.0622 hours remaining, 1484.367188 MB of memory in use.
ETITLE:      TS           BOND          ANGLE          DIHED          IMPRP               ELECT            VDW       BOUNDARY           MISC        KINETIC               TOTAL           TEMP      POTENTIAL         TOTAL3        TEMPAVG            PRESSURE      GPRESSURE         VOLUME       PRESSAVG      GPRESSAVG

ENERGY:  600000     67318.3937    148492.5015    105093.3539      6801.9069       -9279301.6650    344056.7364         0.0000         0.0000    233698.5308       -8373840.2418       309.6480  -8607538.7726  -8371988.4037       309.7844            -55.8819       -47.6623   3446814.3380         1.4073         1.4123

WRITING EXTENDED SYSTEM TO RESTART FILE AT STEP 600000
WRITING COORDINATES TO DCD FILE Fiber55_dyn1.dcd AT STEP 600000
WRITING COORDINATES TO RESTART FILE AT STEP 600000
FINISHED WRITING RESTART COORDINATES
WRITING VELOCITIES TO RESTART FILE AT STEP 600000
FINISHED WRITING RESTART VELOCITIES
LDB: ============= START OF LOAD BALANCING ============== 11252.8
LDB: ============== END OF LOAD BALANCING =============== 11252.8
Info: useSync: 0 useProxySync: 0
LDB: =============== DONE WITH MIGRATION ================ 11252.8
LDB: ============= START OF LOAD BALANCING ============== 11253.7
LDB: TIME 11253.7 LOAD: AVG 0.212292 MAX 0.566366  PROXIES: TOTAL 1494 MAXPE 28 MAXPATCH 7 None MEM: 1484.37 MB
LDB: TIME 11253.7 LOAD: AVG 0.212292 MAX 0.566366  PROXIES: TOTAL 1494 MAXPE 28 MAXPATCH 7 RefineTorusLB MEM: 1484.37 MB
LDB: TIME 11253.7 LOAD: AVG 0.212292 MAX 0.566366  PROXIES: TOTAL 1494 MAXPE 28 MAXPATCH 7 RefineTorusLB MEM: 1484.37 MB
LDB: Reverting to original mapping
LDB: ============== END OF LOAD BALANCING =============== 11253.7
Info: useSync: 0 useProxySync: 0
LDB: =============== DONE WITH MIGRATION ================ 11253.7
LDB: ============= START OF LOAD BALANCING ============== 11283.4
LDB: ============== END OF LOAD BALANCING =============== 11286.2
Info: useSync: 0 useProxySync: 0
LDB: =============== DONE WITH MIGRATION ================ 11286.2
LDB: ============= START OF LOAD BALANCING ============== 11287.1
LDB: TIME 11287.1 LOAD: AVG 0.213003 MAX 0.55966  PROXIES: TOTAL 1494 MAXPE 28 MAXPATCH 7 None MEM: 1484.37 MB
LDB: TIME 11287.1 LOAD: AVG 0.213003 MAX 0.55966  PROXIES: TOTAL 1494 MAXPE 28 MAXPATCH 7 RefineTorusLB MEM: 1484.37 MB
LDB: TIME 11287.1 LOAD: AVG 0.213003 MAX 0.55966  PROXIES: TOTAL 1494 MAXPE 28 MAXPATCH 7 RefineTorusLB MEM: 1484.37 MB
LDB: ============== END OF LOAD BALANCING =============== 11287.1
Info: useSync: 0 useProxySync: 0
LDB: =============== DONE WITH MIGRATION ================ 11287.1
LDB: ============= START OF LOAD BALANCING ============== 11319
LDB: ============== END OF LOAD BALANCING =============== 11319
Info: useSync: 0 useProxySync: 0
LDB: =============== DONE WITH MIGRATION ================ 11319
LDB: ============= START OF LOAD BALANCING ============== 11319.9
LDB: TIME 11319.9 LOAD: AVG 0.215883 MAX 0.575804  PROXIES: TOTAL 1494 MAXPE 28 MAXPATCH 7 None MEM: 1484.37 MB
LDB: TIME 11319.9 LOAD: AVG 0.215883 MAX 0.575804  PROXIES: TOTAL 1494 MAXPE 28 MAXPATCH 7 RefineTorusLB MEM: 1484.37 MB
LDB: TIME 11319.9 LOAD: AVG 0.215883 MAX 0.575804  PROXIES: TOTAL 1494 MAXPE 28 MAXPATCH 7 RefineTorusLB MEM: 1484.37 MB
LDB: Reverting to original mapping
LDB: ============== END OF LOAD BALANCING =============== 11319.9
Info: useSync: 0 useProxySync: 0
LDB: =============== DONE WITH MIGRATION ================ 11319.9
LDB: ============= START OF LOAD BALANCING ============== 11353.2
LDB: ============== END OF LOAD BALANCING =============== 11353.2
Info: useSync: 0 useProxySync: 0
LDB: =============== DONE WITH MIGRATION ================ 11353.2
LDB: ============= START OF LOAD BALANCING ============== 11354.1
LDB: TIME 11354.1 LOAD: AVG 0.243036 MAX 0.793466  PROXIES: TOTAL 1494 MAXPE 28 MAXPATCH 7 None MEM: 1484.37 MB
LDB: TIME 11354.1 LOAD: AVG 0.243036 MAX 0.793466  PROXIES: TOTAL 1494 MAXPE 28 MAXPATCH 7 RefineTorusLB MEM: 1484.37 MB
LDB: TIME 11354.1 LOAD: AVG 0.243036 MAX 0.793466  PROXIES: TOTAL 1494 MAXPE 28 MAXPATCH 7 RefineTorusLB MEM: 1484.37 MB
LDB: Reverting to original mapping
LDB: ============== END OF LOAD BALANCING =============== 11354.1
Info: useSync: 0 useProxySync: 0
LDB: =============== DONE WITH MIGRATION ================ 11354.1
LDB: ============= START OF LOAD BALANCING ============== 11388.5
LDB: ============== END OF LOAD BALANCING =============== 11401.4
Info: useSync: 0 useProxySync: 0
LDB: =============== DONE WITH MIGRATION ================ 11401.4
LDB: ============= START OF LOAD BALANCING ============== 11402.2
LDB: TIME 11402.2 LOAD: AVG 0.215328 MAX 0.366861  PROXIES: TOTAL 1494 MAXPE 28 MAXPATCH 7 None MEM: 1484.37 MB
LDB: TIME 11402.2 LOAD: AVG 0.215328 MAX 0.366861  PROXIES: TOTAL 1494 MAXPE 28 MAXPATCH 7 RefineTorusLB MEM: 1484.37 MB
LDB: TIME 11402.2 LOAD: AVG 0.215328 MAX 0.366861  PROXIES: TOTAL 1494 MAXPE 28 MAXPATCH 7 RefineTorusLB MEM: 1484.37 MB
LDB: ============== END OF LOAD BALANCING =============== 11402.3
Info: useSync: 0 useProxySync: 0
LDB: =============== DONE WITH MIGRATION ================ 11402.3
PRESSURE: 610000 -22.7949 -81.5932 -72.4674 -81.5937 -111.326 77.3956 -72.4678 77.3963 81.1023
GPRESSURE: 610000 13.6145 -56.8373 -73.4763 -47.0604 -140.225 67.4244 -85.4412 20.3758 90.4608
PRESSAVG: 610000 1.79103 -19.0579 -11.434 -19.0579 -0.126313 60.368 -11.434 60.368 2.35387
GPRESSAVG: 610000 1.78708 -19.0492 -11.4324 -19.0446 -0.13076 60.3704 -11.4163 60.3628 2.35847
TIMING: 610000  CPU: 8454.96, 0.0160031/step  Wall: 11400, 0.0184674/step, 22.52 hours remaining, 1484.550781 MB of memory in use.
ENERGY:  610000     67072.2638    149079.8675    104846.3481      6868.9349       -9279666.9071    344132.4102         0.0000         0.0000    234305.8518       -8373361.2308       310.4527  -8607667.0826  -8371493.5813       309.7591            -17.6729       -12.0500   3444340.4432         1.3395         1.3383

WRITING EXTENDED SYSTEM TO RESTART FILE AT STEP 610000
WRITING COORDINATES TO DCD FILE Fiber55_dyn1.dcd AT STEP 610000
WRITING COORDINATES TO RESTART FILE AT STEP 610000
FINISHED WRITING RESTART COORDINATES
WRITING VELOCITIES TO RESTART FILE AT STEP 610000
FINISHED WRITING RESTART VELOCITIES
LDB: ============= START OF LOAD BALANCING ============== 11442
LDB: ============== END OF LOAD BALANCING =============== 11442
Info: useSync: 0 useProxySync: 0
LDB: =============== DONE WITH MIGRATION ================ 11442
LDB: ============= START OF LOAD BALANCING ============== 11442.8
LDB: TIME 11442.8 LOAD: AVG 0.195593 MAX 0.383029  PROXIES: TOTAL 1494 MAXPE 28 MAXPATCH 7 None MEM: 1484.55 MB
LDB: TIME 11442.8 LOAD: AVG 0.195593 MAX 0.383029  PROXIES: TOTAL 1494 MAXPE 28 MAXPATCH 7 RefineTorusLB MEM: 1484.55 MB
LDB: TIME 11442.8 LOAD: AVG 0.195593 MAX 0.383029  PROXIES: TOTAL 1494 MAXPE 28 MAXPATCH 7 RefineTorusLB MEM: 1484.55 MB
LDB: Reverting to original mapping
LDB: ============== END OF LOAD BALANCING =============== 11442.8
Info: useSync: 0 useProxySync: 0
LDB: =============== DONE WITH MIGRATION ================ 11442.8
LDB: ============= START OF LOAD BALANCING ============== 11472
LDB: ============== END OF LOAD BALANCING =============== 11472
Info: useSync: 0 useProxySync: 0
LDB: =============== DONE WITH MIGRATION ================ 11472
LDB: ============= START OF LOAD BALANCING ============== 11472.7
LDB: TIME 11472.7 LOAD: AVG 0.202533 MAX 0.37604  PROXIES: TOTAL 1494 MAXPE 28 MAXPATCH 7 None MEM: 1484.55 MB
LDB: TIME 11472.7 LOAD: AVG 0.202533 MAX 0.37604  PROXIES: TOTAL 1494 MAXPE 28 MAXPATCH 7 RefineTorusLB MEM: 1484.55 MB
LDB: TIME 11472.7 LOAD: AVG 0.202533 MAX 0.37604  PROXIES: TOTAL 1494 MAXPE 28 MAXPATCH 7 RefineTorusLB MEM: 1484.55 MB
LDB: ============== END OF LOAD BALANCING =============== 11472.7
Info: useSync: 0 useProxySync: 0
LDB: =============== DONE WITH MIGRATION ================ 11472.7
LDB: ============= START OF LOAD BALANCING ============== 11500.2
LDB: ============== END OF LOAD BALANCING =============== 11500.2
Info: useSync: 0 useProxySync: 0
LDB: =============== DONE WITH MIGRATION ================ 11500.2
LDB: ============= START OF LOAD BALANCING ============== 11501.1
LDB: TIME 11501.1 LOAD: AVG 0.211485 MAX 0.646494  PROXIES: TOTAL 1494 MAXPE 28 MAXPATCH 7 None MEM: 1484.55 MB
LDB: TIME 11501.1 LOAD: AVG 0.211485 MAX 0.646494  PROXIES: TOTAL 1494 MAXPE 28 MAXPATCH 7 RefineTorusLB MEM: 1484.55 MB
LDB: TIME 11501.1 LOAD: AVG 0.211485 MAX 0.646494  PROXIES: TOTAL 1494 MAXPE 28 MAXPATCH 7 RefineTorusLB MEM: 1484.55 MB
LDB: Reverting to original mapping
LDB: ============== END OF LOAD BALANCING =============== 11501.1
Info: useSync: 0 useProxySync: 0
LDB: =============== DONE WITH MIGRATION ================ 11501.1
LDB: ============= START OF LOAD BALANCING ============== 11529.2
LDB: ============== END OF LOAD BALANCING =============== 11529.2
Info: useSync: 0 useProxySync: 0
LDB: =============== DONE WITH MIGRATION ================ 11529.2
LDB: ============= START OF LOAD BALANCING ============== 11530
LDB: TIME 11530 LOAD: AVG 0.216787 MAX 0.598808  PROXIES: TOTAL 1494 MAXPE 28 MAXPATCH 7 None MEM: 1484.55 MB
LDB: TIME 11530 LOAD: AVG 0.216787 MAX 0.598808  PROXIES: TOTAL 1494 MAXPE 28 MAXPATCH 7 RefineTorusLB MEM: 1484.55 MB
LDB: TIME 11530 LOAD: AVG 0.216787 MAX 0.598808  PROXIES: TOTAL 1494 MAXPE 28 MAXPATCH 7 RefineTorusLB MEM: 1484.55 MB
LDB: Reverting to original mapping
LDB: ============== END OF LOAD BALANCING =============== 11530
Info: useSync: 0 useProxySync: 0
LDB: =============== DONE WITH MIGRATION ================ 11530
LDB: ============= START OF LOAD BALANCING ============== 11561.2
LDB: ============== END OF LOAD BALANCING =============== 11561.2
Info: useSync: 0 useProxySync: 0
LDB: =============== DONE WITH MIGRATION ================ 11561.2
LDB: ============= START OF LOAD BALANCING ============== 11562
LDB: TIME 11562 LOAD: AVG 0.194233 MAX 0.427414  PROXIES: TOTAL 1494 MAXPE 28 MAXPATCH 7 None MEM: 1484.55 MB
LDB: TIME 11562 LOAD: AVG 0.194233 MAX 0.427414  PROXIES: TOTAL 1494 MAXPE 28 MAXPATCH 7 RefineTorusLB MEM: 1484.55 MB
LDB: TIME 11562 LOAD: AVG 0.194233 MAX 0.427414  PROXIES: TOTAL 1494 MAXPE 28 MAXPATCH 7 RefineTorusLB MEM: 1484.55 MB
LDB: Reverting to original mapping
LDB: ============== END OF LOAD BALANCING =============== 11562
Info: useSync: 0 useProxySync: 0
LDB: =============== DONE WITH MIGRATION ================ 11562
PRESSURE: 620000 21.9985 63.1716 -61.2008 63.172 -273.236 -152.451 -61.2008 -152.452 -180.969
GPRESSURE: 620000 48.7579 71.4404 -68.596 75.0011 -260.022 -190.807 -48.863 -177.093 -187.171
PRESSAVG: 620000 1.2488 10.7939 -10.5566 10.7939 2.10534 62.4469 -10.5566 62.4469 -0.026002
GPRESSAVG: 620000 1.24603 10.7736 -10.5593 10.7753 2.09596 62.4509 -10.5304 62.4415 -0.0344422
TIMING: 620000  CPU: 8598.29, 0.0143322/step  Wall: 11556, 0.0155979/step, 18.9774 hours remaining, 1484.554688 MB of memory in use.
ENERGY:  620000     66956.3665    148448.6707    104879.2663      6830.4136       -9279164.9588    344132.4166         0.0000         0.0000    233341.2061       -8374576.6190       309.1745  -8607917.8251  -8372718.1103       309.5885           -144.0689      -132.8117   3443641.7233         1.1094         1.1025

WRITING EXTENDED SYSTEM TO RESTART FILE AT STEP 620000
WRITING COORDINATES TO DCD FILE Fiber55_dyn1.dcd AT STEP 620000
WRITING COORDINATES TO RESTART FILE AT STEP 620000
FINISHED WRITING RESTART COORDINATES
WRITING VELOCITIES TO RESTART FILE AT STEP 620000
FINISHED WRITING RESTART VELOCITIES
LDB: ============= START OF LOAD BALANCING ============== 11642.9
LDB: ============== END OF LOAD BALANCING =============== 11642.9
Info: useSync: 0 useProxySync: 0
LDB: =============== DONE WITH MIGRATION ================ 11642.9
LDB: ============= START OF LOAD BALANCING ============== 11643.9
LDB: TIME 11643.9 LOAD: AVG 0.246954 MAX 0.614469  PROXIES: TOTAL 1494 MAXPE 28 MAXPATCH 7 None MEM: 1484.55 MB
LDB: TIME 11643.9 LOAD: AVG 0.246954 MAX 0.614469  PROXIES: TOTAL 1494 MAXPE 28 MAXPATCH 7 RefineTorusLB MEM: 1484.55 MB
LDB: TIME 11643.9 LOAD: AVG 0.246954 MAX 0.614469  PROXIES: TOTAL 1494 MAXPE 28 MAXPATCH 7 RefineTorusLB MEM: 1484.55 MB
LDB: ============== END OF LOAD BALANCING =============== 11643.9
Info: useSync: 0 useProxySync: 0
LDB: =============== DONE WITH MIGRATION ================ 11643.9
LDB: ============= START OF LOAD BALANCING ============== 11682
LDB: ============== END OF LOAD BALANCING =============== 11682
Info: useSync: 0 useProxySync: 0
LDB: =============== DONE WITH MIGRATION ================ 11682
LDB: ============= START OF LOAD BALANCING ============== 11682.8
LDB: TIME 11682.8 LOAD: AVG 0.219512 MAX 0.352488  PROXIES: TOTAL 1494 MAXPE 28 MAXPATCH 7 None MEM: 1484.55 MB
LDB: TIME 11682.8 LOAD: AVG 0.219512 MAX 0.352488  PROXIES: TOTAL 1494 MAXPE 28 MAXPATCH 7 RefineTorusLB MEM: 1484.55 MB
LDB: TIME 11682.8 LOAD: AVG 0.219512 MAX 0.352488  PROXIES: TOTAL 1494 MAXPE 28 MAXPATCH 7 RefineTorusLB MEM: 1484.55 MB
LDB: Reverting to original mapping
LDB: ============== END OF LOAD BALANCING =============== 11682.8
Info: useSync: 0 useProxySync: 0
LDB: =============== DONE WITH MIGRATION ================ 11682.8
LDB: ============= START OF LOAD BALANCING ============== 11702.9
LDB: ============== END OF LOAD BALANCING =============== 11702.9
Info: useSync: 0 useProxySync: 0
LDB: =============== DONE WITH MIGRATION ================ 11702.9
LDB: ============= START OF LOAD BALANCING ============== 11703.3
LDB: TIME 11703.3 LOAD: AVG 0.186606 MAX 0.296846  PROXIES: TOTAL 1494 MAXPE 28 MAXPATCH 7 None MEM: 1484.56 MB
LDB: TIME 11703.3 LOAD: AVG 0.186606 MAX 0.296846  PROXIES: TOTAL 1494 MAXPE 28 MAXPATCH 7 RefineTorusLB MEM: 1484.56 MB
LDB: TIME 11703.3 LOAD: AVG 0.186606 MAX 0.296846  PROXIES: TOTAL 1494 MAXPE 28 MAXPATCH 7 RefineTorusLB MEM: 1484.56 MB
LDB: Reverting to original mapping
LDB: ============== END OF LOAD BALANCING =============== 11703.3
Info: useSync: 0 useProxySync: 0
LDB: =============== DONE WITH MIGRATION ================ 11703.3
LDB: ============= START OF LOAD BALANCING ============== 11723.1
LDB: ============== END OF LOAD BALANCING =============== 11723.1
Info: useSync: 0 useProxySync: 0
LDB: =============== DONE WITH MIGRATION ================ 11723.1
LDB: ============= START OF LOAD BALANCING ============== 11723.6
LDB: TIME 11723.6 LOAD: AVG 0.175303 MAX 0.348147  PROXIES: TOTAL 1494 MAXPE 28 MAXPATCH 7 None MEM: 1484.57 MB
LDB: TIME 11723.6 LOAD: AVG 0.175303 MAX 0.348147  PROXIES: TOTAL 1494 MAXPE 28 MAXPATCH 7 RefineTorusLB MEM: 1484.57 MB
LDB: TIME 11723.6 LOAD: AVG 0.175303 MAX 0.348147  PROXIES: TOTAL 1494 MAXPE 28 MAXPATCH 7 RefineTorusLB MEM: 1484.57 MB
LDB: Reverting to original mapping
LDB: ============== END OF LOAD BALANCING =============== 11723.6
Info: useSync: 0 useProxySync: 0
LDB: =============== DONE WITH MIGRATION ================ 11723.6
LDB: ============= START OF LOAD BALANCING ============== 11745.3
LDB: ============== END OF LOAD BALANCING =============== 11745.3
Info: useSync: 0 useProxySync: 0
LDB: =============== DONE WITH MIGRATION ================ 11745.3
LDB: ============= START OF LOAD BALANCING ============== 11745.8
LDB: TIME 11745.8 LOAD: AVG 0.188481 MAX 0.390479  PROXIES: TOTAL 1494 MAXPE 28 MAXPATCH 7 None MEM: 1484.57 MB
LDB: TIME 11745.8 LOAD: AVG 0.188481 MAX 0.390479  PROXIES: TOTAL 1494 MAXPE 28 MAXPATCH 7 RefineTorusLB MEM: 1484.57 MB
LDB: TIME 11745.8 LOAD: AVG 0.188481 MAX 0.390479  PROXIES: TOTAL 1494 MAXPE 28 MAXPATCH 7 RefineTorusLB MEM: 1484.57 MB
LDB: ============== END OF LOAD BALANCING =============== 11745.8
Info: useSync: 0 useProxySync: 0
LDB: =============== DONE WITH MIGRATION ================ 11745.8
PRESSURE: 630000 -287.658 -105.058 46.9486 -105.058 -49.7465 -12.1604 46.9475 -12.1607 -197.357
GPRESSURE: 630000 -297.849 -31.36 79.3405 -83.8306 -73.5539 9.01024 61.7151 -28.7237 -134.033
PRESSAVG: 630000 1.97936 2.93167 -9.0362 2.93167 1.35707 67.6937 -9.0362 67.6937 1.3307
GPRESSAVG: 630000 1.98022 2.93519 -9.02987 2.93651 1.3541 67.6965 -9.04402 67.6842 1.32066
TIMING: 630000  CPU: 8730.18, 0.0131893/step  Wall: 11744.9, 0.0188859/step, 22.9254 hours remaining, 1484.578125 MB of memory in use.
ENERGY:  630000     66954.2761    148486.8130    104872.8468      6728.9034       -9279663.0422    343846.8410         0.0000         0.0000    233599.2306       -8375174.1313       309.5164  -8608773.3619  -8373285.4986       309.8177           -178.2539      -168.4784   3444418.5807         1.5557         1.5517

WRITING EXTENDED SYSTEM TO RESTART FILE AT STEP 630000
WRITING COORDINATES TO DCD FILE Fiber55_dyn1.dcd AT STEP 630000
WRITING COORDINATES TO RESTART FILE AT STEP 630000
FINISHED WRITING RESTART COORDINATES
WRITING VELOCITIES TO RESTART FILE AT STEP 630000
FINISHED WRITING RESTART VELOCITIES
LDB: ============= START OF LOAD BALANCING ============== 11779.2
LDB: ============== END OF LOAD BALANCING =============== 11779.2
Info: useSync: 0 useProxySync: 0
LDB: =============== DONE WITH MIGRATION ================ 11779.2
LDB: ============= START OF LOAD BALANCING ============== 11780
LDB: TIME 11780 LOAD: AVG 0.212693 MAX 0.403745  PROXIES: TOTAL 1494 MAXPE 28 MAXPATCH 7 None MEM: 1484.58 MB
LDB: TIME 11780 LOAD: AVG 0.212693 MAX 0.403745  PROXIES: TOTAL 1494 MAXPE 28 MAXPATCH 7 RefineTorusLB MEM: 1484.58 MB
LDB: TIME 11780 LOAD: AVG 0.212693 MAX 0.403745  PROXIES: TOTAL 1494 MAXPE 28 MAXPATCH 7 RefineTorusLB MEM: 1484.58 MB
LDB: ============== END OF LOAD BALANCING =============== 11780
Info: useSync: 0 useProxySync: 0
LDB: =============== DONE WITH MIGRATION ================ 11780
LDB: ============= START OF LOAD BALANCING ============== 11809.1
LDB: ============== END OF LOAD BALANCING =============== 11818.8
Info: useSync: 0 useProxySync: 0
LDB: =============== DONE WITH MIGRATION ================ 11818.8
LDB: ============= START OF LOAD BALANCING ============== 11819.6
LDB: TIME 11819.6 LOAD: AVG 0.209527 MAX 0.371711  PROXIES: TOTAL 1494 MAXPE 28 MAXPATCH 7 None MEM: 1484.58 MB
LDB: TIME 11819.6 LOAD: AVG 0.209527 MAX 0.371711  PROXIES: TOTAL 1494 MAXPE 28 MAXPATCH 7 RefineTorusLB MEM: 1484.58 MB
LDB: TIME 11819.6 LOAD: AVG 0.209527 MAX 0.371711  PROXIES: TOTAL 1494 MAXPE 28 MAXPATCH 7 RefineTorusLB MEM: 1484.58 MB
LDB: Reverting to original mapping
LDB: ============== END OF LOAD BALANCING =============== 11819.6
Info: useSync: 0 useProxySync: 0
LDB: =============== DONE WITH MIGRATION ================ 11819.6
LDB: ============= START OF LOAD BALANCING ============== 11840.1
LDB: ============== END OF LOAD BALANCING =============== 11840.1
Info: useSync: 0 useProxySync: 0
LDB: =============== DONE WITH MIGRATION ================ 11840.1
LDB: ============= START OF LOAD BALANCING ============== 11840.6
LDB: TIME 11840.6 LOAD: AVG 0.180177 MAX 0.360489  PROXIES: TOTAL 1494 MAXPE 28 MAXPATCH 7 None MEM: 1484.58 MB
LDB: TIME 11840.6 LOAD: AVG 0.180177 MAX 0.360489  PROXIES: TOTAL 1494 MAXPE 28 MAXPATCH 7 RefineTorusLB MEM: 1484.58 MB
LDB: TIME 11840.6 LOAD: AVG 0.180177 MAX 0.360489  PROXIES: TOTAL 1494 MAXPE 28 MAXPATCH 7 RefineTorusLB MEM: 1484.58 MB
LDB: ============== END OF LOAD BALANCING =============== 11840.6
Info: useSync: 0 useProxySync: 0
LDB: =============== DONE WITH MIGRATION ================ 11840.6
LDB: ============= START OF LOAD BALANCING ============== 11877.7
LDB: ============== END OF LOAD BALANCING =============== 11877.7
Info: useSync: 0 useProxySync: 0
LDB: =============== DONE WITH MIGRATION ================ 11877.7
LDB: ============= START OF LOAD BALANCING ============== 11878.5
LDB: TIME 11878.5 LOAD: AVG 0.220926 MAX 0.54643  PROXIES: TOTAL 1494 MAXPE 28 MAXPATCH 7 None MEM: 1484.58 MB
LDB: TIME 11878.5 LOAD: AVG 0.220926 MAX 0.54643  PROXIES: TOTAL 1494 MAXPE 28 MAXPATCH 7 RefineTorusLB MEM: 1484.58 MB
LDB: TIME 11878.5 LOAD: AVG 0.220926 MAX 0.54643  PROXIES: TOTAL 1494 MAXPE 28 MAXPATCH 7 RefineTorusLB MEM: 1484.58 MB
LDB: Reverting to original mapping
LDB: ============== END OF LOAD BALANCING =============== 11878.5
Info: useSync: 0 useProxySync: 0
LDB: =============== DONE WITH MIGRATION ================ 11878.5
LDB: ============= START OF LOAD BALANCING ============== 11910.3
LDB: ============== END OF LOAD BALANCING =============== 11914.2
Info: useSync: 0 useProxySync: 0
LDB: =============== DONE WITH MIGRATION ================ 11914.2
LDB: ============= START OF LOAD BALANCING ============== 11915.1
LDB: TIME 11915.2 LOAD: AVG 0.202975 MAX 0.538774  PROXIES: TOTAL 1494 MAXPE 28 MAXPATCH 7 None MEM: 1484.58 MB
LDB: TIME 11915.2 LOAD: AVG 0.202975 MAX 0.538774  PROXIES: TOTAL 1494 MAXPE 28 MAXPATCH 7 RefineTorusLB MEM: 1484.58 MB
LDB: TIME 11915.2 LOAD: AVG 0.202975 MAX 0.538774  PROXIES: TOTAL 1494 MAXPE 28 MAXPATCH 7 RefineTorusLB MEM: 1484.58 MB
LDB: Reverting to original mapping
LDB: ============== END OF LOAD BALANCING =============== 11915.2
Info: useSync: 0 useProxySync: 0
LDB: =============== DONE WITH MIGRATION ================ 11915.2
PRESSURE: 640000 81.9751 -92.0878 -65.6892 -92.0882 198.695 69.123 -65.689 69.1231 20.6191
GPRESSURE: 640000 96.7318 -148.208 -89.8808 -110.654 181.921 95.3159 -34.0614 65.9812 46.2361
PRESSAVG: 640000 -0.924854 0.919103 13.3682 0.919088 1.46764 53.3633 13.3682 53.3633 0.679732
GPRESSAVG: 640000 -0.925577 0.898965 13.3976 0.938059 1.49207 53.3677 13.3634 53.371 0.674809
TIMING: 640000  CPU: 8876.49, 0.0146306/step  Wall: 11909.8, 0.016498/step, 19.9809 hours remaining, 1484.621094 MB of memory in use.
ENERGY:  640000     66742.3429    149076.6579    104974.5072      6804.9995       -9280788.5227    344691.5075         0.0000         0.0000    233676.1280       -8374822.3798       309.6183  -8608498.5078  -8372925.6971       309.5315            100.4296       108.2961   3441495.9071         0.4075         0.4138

WRITING EXTENDED SYSTEM TO RESTART FILE AT STEP 640000
WRITING COORDINATES TO DCD FILE Fiber55_dyn1.dcd AT STEP 640000
WRITING COORDINATES TO RESTART FILE AT STEP 640000
FINISHED WRITING RESTART COORDINATES
WRITING VELOCITIES TO RESTART FILE AT STEP 640000
FINISHED WRITING RESTART VELOCITIES
LDB: ============= START OF LOAD BALANCING ============== 11975.3
LDB: ============== END OF LOAD BALANCING =============== 11975.3
Info: useSync: 0 useProxySync: 0
LDB: =============== DONE WITH MIGRATION ================ 11975.3
LDB: ============= START OF LOAD BALANCING ============== 11976.3
LDB: TIME 11976.3 LOAD: AVG 0.221924 MAX 0.536379  PROXIES: TOTAL 1494 MAXPE 28 MAXPATCH 7 None MEM: 1484.62 MB
LDB: TIME 11976.3 LOAD: AVG 0.221924 MAX 0.536379  PROXIES: TOTAL 1494 MAXPE 28 MAXPATCH 7 RefineTorusLB MEM: 1484.62 MB
LDB: TIME 11976.3 LOAD: AVG 0.221924 MAX 0.536379  PROXIES: TOTAL 1494 MAXPE 28 MAXPATCH 7 RefineTorusLB MEM: 1484.62 MB
LDB: ============== END OF LOAD BALANCING =============== 11976.3
Info: useSync: 0 useProxySync: 0
LDB: =============== DONE WITH MIGRATION ================ 11976.3
LDB: ============= START OF LOAD BALANCING ============== 12008.6
LDB: ============== END OF LOAD BALANCING =============== 12008.6
Info: useSync: 0 useProxySync: 0
LDB: =============== DONE WITH MIGRATION ================ 12008.6
LDB: ============= START OF LOAD BALANCING ============== 12009.1
LDB: TIME 12009.1 LOAD: AVG 0.171075 MAX 0.355573  PROXIES: TOTAL 1494 MAXPE 28 MAXPATCH 7 None MEM: 1484.62 MB
LDB: TIME 12009.1 LOAD: AVG 0.171075 MAX 0.355573  PROXIES: TOTAL 1494 MAXPE 28 MAXPATCH 7 RefineTorusLB MEM: 1484.62 MB
LDB: TIME 12009.1 LOAD: AVG 0.171075 MAX 0.355573  PROXIES: TOTAL 1494 MAXPE 28 MAXPATCH 7 RefineTorusLB MEM: 1484.62 MB
LDB: Reverting to original mapping
LDB: ============== END OF LOAD BALANCING =============== 12009.1
Info: useSync: 0 useProxySync: 0
LDB: =============== DONE WITH MIGRATION ================ 12009.1
LDB: ============= START OF LOAD BALANCING ============== 12039.1
LDB: ============== END OF LOAD BALANCING =============== 12039.1
Info: useSync: 0 useProxySync: 0
LDB: =============== DONE WITH MIGRATION ================ 12039.1
LDB: ============= START OF LOAD BALANCING ============== 12039.6
LDB: TIME 12039.6 LOAD: AVG 0.171715 MAX 0.30033  PROXIES: TOTAL 1494 MAXPE 28 MAXPATCH 7 None MEM: 1484.84 MB
LDB: TIME 12039.6 LOAD: AVG 0.171715 MAX 0.30033  PROXIES: TOTAL 1494 MAXPE 28 MAXPATCH 7 RefineTorusLB MEM: 1484.84 MB
LDB: TIME 12039.6 LOAD: AVG 0.171715 MAX 0.30033  PROXIES: TOTAL 1494 MAXPE 28 MAXPATCH 7 RefineTorusLB MEM: 1484.84 MB
LDB: Reverting to original mapping
LDB: ============== END OF LOAD BALANCING =============== 12039.6
Info: useSync: 0 useProxySync: 0
LDB: =============== DONE WITH MIGRATION ================ 12039.6
LDB: ============= START OF LOAD BALANCING ============== 12064.9
LDB: ============== END OF LOAD BALANCING =============== 12064.9
Info: useSync: 0 useProxySync: 0
LDB: =============== DONE WITH MIGRATION ================ 12064.9
LDB: ============= START OF LOAD BALANCING ============== 12065.7
LDB: TIME 12065.7 LOAD: AVG 0.210573 MAX 0.443912  PROXIES: TOTAL 1494 MAXPE 28 MAXPATCH 7 None MEM: 1484.84 MB
LDB: TIME 12065.7 LOAD: AVG 0.210573 MAX 0.443912  PROXIES: TOTAL 1494 MAXPE 28 MAXPATCH 7 RefineTorusLB MEM: 1484.84 MB
LDB: TIME 12065.7 LOAD: AVG 0.210573 MAX 0.443912  PROXIES: TOTAL 1494 MAXPE 28 MAXPATCH 7 RefineTorusLB MEM: 1484.84 MB
LDB: ============== END OF LOAD BALANCING =============== 12065.7
Info: useSync: 0 useProxySync: 0
LDB: =============== DONE WITH MIGRATION ================ 12065.7
LDB: ============= START OF LOAD BALANCING ============== 12096.1
LDB: ============== END OF LOAD BALANCING =============== 12096.1
Info: useSync: 0 useProxySync: 0
LDB: =============== DONE WITH MIGRATION ================ 12096.1
LDB: ============= START OF LOAD BALANCING ============== 12096.9
LDB: TIME 12096.9 LOAD: AVG 0.198857 MAX 0.423778  PROXIES: TOTAL 1494 MAXPE 28 MAXPATCH 7 None MEM: 1484.84 MB
LDB: TIME 12096.9 LOAD: AVG 0.198857 MAX 0.423778  PROXIES: TOTAL 1494 MAXPE 28 MAXPATCH 7 RefineTorusLB MEM: 1484.84 MB
LDB: TIME 12096.9 LOAD: AVG 0.198857 MAX 0.423778  PROXIES: TOTAL 1494 MAXPE 28 MAXPATCH 7 RefineTorusLB MEM: 1484.84 MB
LDB: Reverting to original mapping
LDB: ============== END OF LOAD BALANCING =============== 12096.9
Info: useSync: 0 useProxySync: 0
LDB: =============== DONE WITH MIGRATION ================ 12096.9
PRESSURE: 650000 232.893 49.3933 133.2 49.3927 8.3196 157.817 133.199 157.817 211.588
GPRESSURE: 650000 222.355 65.0327 111.811 31.1934 22.4928 193.612 82.7932 148.503 228.233
PRESSAVG: 650000 3.64349 2.98774 8.48436 2.98772 0.187903 41.9059 8.48436 41.9059 1.31745
GPRESSAVG: 650000 3.65418 3.00255 8.46204 2.98968 0.174919 41.9208 8.50378 41.8837 1.31026
TIMING: 650000  CPU: 9025.24, 0.0148751/step  Wall: 12094.3, 0.0184505/step, 22.2943 hours remaining, 1484.839844 MB of memory in use.
ENERGY:  650000     66883.0292    148278.5360    105041.3982      6793.5744       -9281507.6674    344993.8562         0.0000         0.0000    233529.7334       -8375987.5400       309.4243  -8609517.2734  -8374095.4350       309.4247            150.9335       157.6934   3441278.0050         1.7163         1.7131

WRITING EXTENDED SYSTEM TO RESTART FILE AT STEP 650000
WRITING COORDINATES TO DCD FILE Fiber55_dyn1.dcd AT STEP 650000
WRITING COORDINATES TO RESTART FILE AT STEP 650000
FINISHED WRITING RESTART COORDINATES
WRITING VELOCITIES TO RESTART FILE AT STEP 650000
FINISHED WRITING RESTART VELOCITIES
LDB: ============= START OF LOAD BALANCING ============== 12176.6
LDB: ============== END OF LOAD BALANCING =============== 12176.6
Info: useSync: 0 useProxySync: 0
LDB: =============== DONE WITH MIGRATION ================ 12176.6
LDB: ============= START OF LOAD BALANCING ============== 12177.4
LDB: TIME 12177.4 LOAD: AVG 0.206982 MAX 0.386778  PROXIES: TOTAL 1494 MAXPE 28 MAXPATCH 7 None MEM: 1484.84 MB
LDB: TIME 12177.4 LOAD: AVG 0.206982 MAX 0.386778  PROXIES: TOTAL 1494 MAXPE 28 MAXPATCH 7 RefineTorusLB MEM: 1484.84 MB
LDB: TIME 12177.4 LOAD: AVG 0.206982 MAX 0.386778  PROXIES: TOTAL 1494 MAXPE 28 MAXPATCH 7 RefineTorusLB MEM: 1484.84 MB
LDB: Reverting to original mapping
LDB: ============== END OF LOAD BALANCING =============== 12177.4
Info: useSync: 0 useProxySync: 0
LDB: =============== DONE WITH MIGRATION ================ 12177.4
LDB: ============= START OF LOAD BALANCING ============== 12207.9
LDB: ============== END OF LOAD BALANCING =============== 12207.9
Info: useSync: 0 useProxySync: 0
LDB: =============== DONE WITH MIGRATION ================ 12207.9
LDB: ============= START OF LOAD BALANCING ============== 12208.7
LDB: TIME 12208.7 LOAD: AVG 0.216577 MAX 0.390981  PROXIES: TOTAL 1494 MAXPE 28 MAXPATCH 7 None MEM: 1485.01 MB
LDB: TIME 12208.7 LOAD: AVG 0.216577 MAX 0.390981  PROXIES: TOTAL 1494 MAXPE 28 MAXPATCH 7 RefineTorusLB MEM: 1485.01 MB
LDB: TIME 12208.7 LOAD: AVG 0.216577 MAX 0.390981  PROXIES: TOTAL 1494 MAXPE 28 MAXPATCH 7 RefineTorusLB MEM: 1485.01 MB
LDB: ============== END OF LOAD BALANCING =============== 12208.7
Info: useSync: 0 useProxySync: 0
LDB: =============== DONE WITH MIGRATION ================ 12208.7
LDB: ============= START OF LOAD BALANCING ============== 12232.4
LDB: ============== END OF LOAD BALANCING =============== 12232.4
Info: useSync: 0 useProxySync: 0
LDB: =============== DONE WITH MIGRATION ================ 12232.4
LDB: ============= START OF LOAD BALANCING ============== 12232.9
LDB: TIME 12233 LOAD: AVG 0.165632 MAX 0.36216  PROXIES: TOTAL 1494 MAXPE 28 MAXPATCH 7 None MEM: 1485.01 MB
LDB: TIME 12233 LOAD: AVG 0.165632 MAX 0.36216  PROXIES: TOTAL 1494 MAXPE 28 MAXPATCH 7 RefineTorusLB MEM: 1485.01 MB
LDB: TIME 12233 LOAD: AVG 0.165632 MAX 0.36216  PROXIES: TOTAL 1494 MAXPE 28 MAXPATCH 7 RefineTorusLB MEM: 1485.01 MB
LDB: Reverting to original mapping
LDB: ============== END OF LOAD BALANCING =============== 12233
Info: useSync: 0 useProxySync: 0
LDB: =============== DONE WITH MIGRATION ================ 12233
LDB: ============= START OF LOAD BALANCING ============== 12253.7
LDB: ============== END OF LOAD BALANCING =============== 12253.7
Info: useSync: 0 useProxySync: 0
LDB: =============== DONE WITH MIGRATION ================ 12253.7
LDB: ============= START OF LOAD BALANCING ============== 12254.8
LDB: TIME 12254.8 LOAD: AVG 0.246775 MAX 0.669546  PROXIES: TOTAL 1494 MAXPE 28 MAXPATCH 7 None MEM: 1485.01 MB
LDB: TIME 12254.8 LOAD: AVG 0.246775 MAX 0.669546  PROXIES: TOTAL 1494 MAXPE 28 MAXPATCH 7 RefineTorusLB MEM: 1485.01 MB
LDB: TIME 12254.8 LOAD: AVG 0.246775 MAX 0.669546  PROXIES: TOTAL 1494 MAXPE 28 MAXPATCH 7 RefineTorusLB MEM: 1485.01 MB
LDB: ============== END OF LOAD BALANCING =============== 12254.8
Info: useSync: 0 useProxySync: 0
LDB: =============== DONE WITH MIGRATION ================ 12254.8
LDB: ============= START OF LOAD BALANCING ============== 12284.7
LDB: ============== END OF LOAD BALANCING =============== 12284.7
Info: useSync: 0 useProxySync: 0
LDB: =============== DONE WITH MIGRATION ================ 12284.7
LDB: ============= START OF LOAD BALANCING ============== 12285.7
LDB: TIME 12285.7 LOAD: AVG 0.231338 MAX 0.476748  PROXIES: TOTAL 1494 MAXPE 28 MAXPATCH 7 None MEM: 1486.18 MB
LDB: TIME 12285.7 LOAD: AVG 0.231338 MAX 0.476748  PROXIES: TOTAL 1494 MAXPE 28 MAXPATCH 7 RefineTorusLB MEM: 1486.18 MB
LDB: TIME 12285.7 LOAD: AVG 0.231338 MAX 0.476748  PROXIES: TOTAL 1494 MAXPE 28 MAXPATCH 7 RefineTorusLB MEM: 1486.18 MB
LDB: Reverting to original mapping
LDB: ============== END OF LOAD BALANCING =============== 12285.7
Info: useSync: 0 useProxySync: 0
LDB: =============== DONE WITH MIGRATION ================ 12285.7
PRESSURE: 660000 -36.4799 101.586 -33.8661 101.585 80.9335 78.153 -33.8662 78.153 -183.983
GPRESSURE: 660000 -37.2929 82.1901 -63.3645 114.677 95.0952 111.147 -65.3004 47.2637 -178.31
PRESSAVG: 660000 0.802112 23.5043 -6.79588 23.5043 -0.772828 47.4039 -6.79587 47.4039 1.4738
GPRESSAVG: 660000 0.811321 23.5142 -6.79626 23.5228 -0.770145 47.3974 -6.80271 47.4139 1.46476
TIMING: 660000  CPU: 9163.75, 0.0138513/step  Wall: 12285.7, 0.0191375/step, 23.0713 hours remaining, 1487.812500 MB of memory in use.
ENERGY:  660000     67311.3001    148432.9497    104746.6208      6895.5804       -9280321.8702    344610.0383         0.0000         0.0000    233227.9364       -8375097.4444       309.0245  -8608325.3808  -8373254.9085       309.7710            -46.5099       -40.1693   3439339.7054         0.5010         0.5020

WRITING EXTENDED SYSTEM TO RESTART FILE AT STEP 660000
WRITING COORDINATES TO DCD FILE Fiber55_dyn1.dcd AT STEP 660000
WRITING COORDINATES TO RESTART FILE AT STEP 660000
FINISHED WRITING RESTART COORDINATES
WRITING VELOCITIES TO RESTART FILE AT STEP 660000
FINISHED WRITING RESTART VELOCITIES
LDB: ============= START OF LOAD BALANCING ============== 12374.9
LDB: ============== END OF LOAD BALANCING =============== 12374.9
Info: useSync: 0 useProxySync: 0
LDB: =============== DONE WITH MIGRATION ================ 12374.9
LDB: ============= START OF LOAD BALANCING ============== 12375.6
LDB: TIME 12375.6 LOAD: AVG 0.193915 MAX 0.416293  PROXIES: TOTAL 1494 MAXPE 28 MAXPATCH 7 None MEM: 1488.52 MB
LDB: TIME 12375.6 LOAD: AVG 0.193915 MAX 0.416293  PROXIES: TOTAL 1494 MAXPE 28 MAXPATCH 7 RefineTorusLB MEM: 1488.52 MB
LDB: TIME 12375.6 LOAD: AVG 0.193915 MAX 0.416293  PROXIES: TOTAL 1494 MAXPE 28 MAXPATCH 7 RefineTorusLB MEM: 1488.52 MB
LDB: Reverting to original mapping
LDB: ============== END OF LOAD BALANCING =============== 12375.6
Info: useSync: 0 useProxySync: 0
LDB: =============== DONE WITH MIGRATION ================ 12375.7
LDB: ============= START OF LOAD BALANCING ============== 12404.5
LDB: ============== END OF LOAD BALANCING =============== 12404.5
Info: useSync: 0 useProxySync: 0
LDB: =============== DONE WITH MIGRATION ================ 12404.5
LDB: ============= START OF LOAD BALANCING ============== 12405.3
LDB: TIME 12405.3 LOAD: AVG 0.197108 MAX 0.338655  PROXIES: TOTAL 1494 MAXPE 28 MAXPATCH 7 None MEM: 1488.52 MB
LDB: TIME 12405.3 LOAD: AVG 0.197108 MAX 0.338655  PROXIES: TOTAL 1494 MAXPE 28 MAXPATCH 7 RefineTorusLB MEM: 1488.52 MB
LDB: TIME 12405.3 LOAD: AVG 0.197108 MAX 0.338655  PROXIES: TOTAL 1494 MAXPE 28 MAXPATCH 7 RefineTorusLB MEM: 1488.52 MB
LDB: ============== END OF LOAD BALANCING =============== 12405.3
Info: useSync: 0 useProxySync: 0
LDB: =============== DONE WITH MIGRATION ================ 12405.3
LDB: ============= START OF LOAD BALANCING ============== 12435.2
LDB: ============== END OF LOAD BALANCING =============== 12435.2
Info: useSync: 0 useProxySync: 0
LDB: =============== DONE WITH MIGRATION ================ 12435.2
LDB: ============= START OF LOAD BALANCING ============== 12436.1
LDB: TIME 12436.1 LOAD: AVG 0.196668 MAX 0.441736  PROXIES: TOTAL 1494 MAXPE 28 MAXPATCH 7 None MEM: 1488.52 MB
LDB: TIME 12436.1 LOAD: AVG 0.196668 MAX 0.441736  PROXIES: TOTAL 1494 MAXPE 28 MAXPATCH 7 RefineTorusLB MEM: 1488.52 MB
LDB: TIME 12436.1 LOAD: AVG 0.196668 MAX 0.441736  PROXIES: TOTAL 1494 MAXPE 28 MAXPATCH 7 RefineTorusLB MEM: 1488.52 MB
LDB: Reverting to original mapping
LDB: ============== END OF LOAD BALANCING =============== 12436.1
Info: useSync: 0 useProxySync: 0
LDB: =============== DONE WITH MIGRATION ================ 12436.1
LDB: ============= START OF LOAD BALANCING ============== 12454.7
LDB: ============== END OF LOAD BALANCING =============== 12454.7
Info: useSync: 0 useProxySync: 0
LDB: =============== DONE WITH MIGRATION ================ 12454.7
LDB: ============= START OF LOAD BALANCING ============== 12455.2
LDB: TIME 12455.2 LOAD: AVG 0.175047 MAX 0.33832  PROXIES: TOTAL 1494 MAXPE 28 MAXPATCH 7 None MEM: 1488.52 MB
LDB: TIME 12455.2 LOAD: AVG 0.175047 MAX 0.33832  PROXIES: TOTAL 1494 MAXPE 28 MAXPATCH 7 RefineTorusLB MEM: 1488.52 MB
LDB: TIME 12455.2 LOAD: AVG 0.175047 MAX 0.33832  PROXIES: TOTAL 1494 MAXPE 28 MAXPATCH 7 RefineTorusLB MEM: 1488.52 MB
LDB: ============== END OF LOAD BALANCING =============== 12455.2
Info: useSync: 0 useProxySync: 0
LDB: =============== DONE WITH MIGRATION ================ 12455.2
LDB: ============= START OF LOAD BALANCING ============== 12488.6
LDB: ============== END OF LOAD BALANCING =============== 12488.6
Info: useSync: 0 useProxySync: 0
LDB: =============== DONE WITH MIGRATION ================ 12488.6
LDB: ============= START OF LOAD BALANCING ============== 12489.4
LDB: TIME 12489.4 LOAD: AVG 0.202259 MAX 0.380426  PROXIES: TOTAL 1494 MAXPE 28 MAXPATCH 7 None MEM: 1488.57 MB
LDB: TIME 12489.4 LOAD: AVG 0.202259 MAX 0.380426  PROXIES: TOTAL 1494 MAXPE 28 MAXPATCH 7 RefineTorusLB MEM: 1488.57 MB
LDB: TIME 12489.4 LOAD: AVG 0.202259 MAX 0.380426  PROXIES: TOTAL 1494 MAXPE 28 MAXPATCH 7 RefineTorusLB MEM: 1488.57 MB
LDB: ============== END OF LOAD BALANCING =============== 12489.4
Info: useSync: 0 useProxySync: 0
LDB: =============== DONE WITH MIGRATION ================ 12489.4
PRESSURE: 670000 175.383 189.746 -27.0138 189.747 -59.5192 225.151 -27.0136 225.151 358.094
GPRESSURE: 670000 191.361 201.028 -66.0594 186.216 -60.2298 187.848 -32.1215 278.264 361.757
PRESSAVG: 670000 0.345025 37.3383 -14.8611 37.3383 0.377911 76.683 -14.8611 76.683 3.09064
GPRESSAVG: 670000 0.372879 37.3218 -14.8588 37.3219 0.368698 76.6913 -14.8386 76.6811 3.09593
TIMING: 670000  CPU: 9304.06, 0.0140309/step  Wall: 12485.9, 0.020014/step, 24.0724 hours remaining, 1488.589844 MB of memory in use.
ENERGY:  670000     66972.8632    148034.9471    104930.0561      6730.7308       -9280731.2780    344956.3242         0.0000         0.0000    233562.1823       -8375544.1743       309.4673  -8609106.3566  -8373655.2895       309.5121            157.9857       164.2960   3437534.1194         1.2712         1.2792

WRITING EXTENDED SYSTEM TO RESTART FILE AT STEP 670000
WRITING COORDINATES TO DCD FILE Fiber55_dyn1.dcd AT STEP 670000
WRITING COORDINATES TO RESTART FILE AT STEP 670000
FINISHED WRITING RESTART COORDINATES
WRITING VELOCITIES TO RESTART FILE AT STEP 670000
FINISHED WRITING RESTART VELOCITIES
LDB: ============= START OF LOAD BALANCING ============== 12580.1
LDB: ============== END OF LOAD BALANCING =============== 12580.1
Info: useSync: 0 useProxySync: 0
LDB: =============== DONE WITH MIGRATION ================ 12580.1
LDB: ============= START OF LOAD BALANCING ============== 12581
LDB: TIME 12581 LOAD: AVG 0.223184 MAX 0.650404  PROXIES: TOTAL 1494 MAXPE 28 MAXPATCH 7 None MEM: 1489.7 MB
LDB: TIME 12581 LOAD: AVG 0.223184 MAX 0.650404  PROXIES: TOTAL 1494 MAXPE 28 MAXPATCH 7 RefineTorusLB MEM: 1489.7 MB
LDB: TIME 12581 LOAD: AVG 0.223184 MAX 0.650404  PROXIES: TOTAL 1494 MAXPE 28 MAXPATCH 7 RefineTorusLB MEM: 1489.7 MB
LDB: ============== END OF LOAD BALANCING =============== 12581
Info: useSync: 0 useProxySync: 0
LDB: =============== DONE WITH MIGRATION ================ 12581
LDB: ============= START OF LOAD BALANCING ============== 12613.3
LDB: ============== END OF LOAD BALANCING =============== 12613.3
Info: useSync: 0 useProxySync: 0
LDB: =============== DONE WITH MIGRATION ================ 12613.3
LDB: ============= START OF LOAD BALANCING ============== 12614.1
LDB: TIME 12614.1 LOAD: AVG 0.212887 MAX 0.350384  PROXIES: TOTAL 1494 MAXPE 28 MAXPATCH 7 None MEM: 1489.7 MB
LDB: TIME 12614.1 LOAD: AVG 0.212887 MAX 0.350385  PROXIES: TOTAL 1494 MAXPE 28 MAXPATCH 7 RefineTorusLB MEM: 1489.7 MB
LDB: TIME 12614.1 LOAD: AVG 0.212887 MAX 0.350385  PROXIES: TOTAL 1494 MAXPE 28 MAXPATCH 7 RefineTorusLB MEM: 1489.7 MB
LDB: Reverting to original mapping
LDB: ============== END OF LOAD BALANCING =============== 12614.1
Info: useSync: 0 useProxySync: 0
LDB: =============== DONE WITH MIGRATION ================ 12614.1
LDB: ============= START OF LOAD BALANCING ============== 12641.1
LDB: ============== END OF LOAD BALANCING =============== 12641.1
Info: useSync: 0 useProxySync: 0
LDB: =============== DONE WITH MIGRATION ================ 12641.1
LDB: ============= START OF LOAD BALANCING ============== 12641.8
LDB: TIME 12641.8 LOAD: AVG 0.202347 MAX 0.36643  PROXIES: TOTAL 1494 MAXPE 28 MAXPATCH 7 None MEM: 1489.71 MB
LDB: TIME 12641.8 LOAD: AVG 0.202347 MAX 0.36643  PROXIES: TOTAL 1494 MAXPE 28 MAXPATCH 7 RefineTorusLB MEM: 1489.71 MB
LDB: TIME 12641.8 LOAD: AVG 0.202347 MAX 0.36643  PROXIES: TOTAL 1494 MAXPE 28 MAXPATCH 7 RefineTorusLB MEM: 1489.71 MB
LDB: ============== END OF LOAD BALANCING =============== 12641.8
Info: useSync: 0 useProxySync: 0
LDB: =============== DONE WITH MIGRATION ================ 12641.8
LDB: ============= START OF LOAD BALANCING ============== 12666.3
LDB: ============== END OF LOAD BALANCING =============== 12666.3
Info: useSync: 0 useProxySync: 0
LDB: =============== DONE WITH MIGRATION ================ 12666.3
LDB: ============= START OF LOAD BALANCING ============== 12666.8
LDB: TIME 12666.8 LOAD: AVG 0.163402 MAX 0.322381  PROXIES: TOTAL 1494 MAXPE 28 MAXPATCH 7 None MEM: 1489.71 MB
LDB: TIME 12666.8 LOAD: AVG 0.163402 MAX 0.322381  PROXIES: TOTAL 1494 MAXPE 28 MAXPATCH 7 RefineTorusLB MEM: 1489.71 MB
LDB: TIME 12666.8 LOAD: AVG 0.163402 MAX 0.322381  PROXIES: TOTAL 1494 MAXPE 28 MAXPATCH 7 RefineTorusLB MEM: 1489.71 MB
LDB: Reverting to original mapping
LDB: ============== END OF LOAD BALANCING =============== 12666.8
Info: useSync: 0 useProxySync: 0
LDB: =============== DONE WITH MIGRATION ================ 12666.8
LDB: ============= START OF LOAD BALANCING ============== 12694.8
LDB: ============== END OF LOAD BALANCING =============== 12694.8
Info: useSync: 0 useProxySync: 0
LDB: =============== DONE WITH MIGRATION ================ 12694.8
LDB: ============= START OF LOAD BALANCING ============== 12695.6
LDB: TIME 12695.6 LOAD: AVG 0.193013 MAX 0.333558  PROXIES: TOTAL 1494 MAXPE 28 MAXPATCH 7 None MEM: 1489.71 MB
LDB: TIME 12695.6 LOAD: AVG 0.193013 MAX 0.333558  PROXIES: TOTAL 1494 MAXPE 28 MAXPATCH 7 RefineTorusLB MEM: 1489.71 MB
LDB: TIME 12695.6 LOAD: AVG 0.193013 MAX 0.333558  PROXIES: TOTAL 1494 MAXPE 28 MAXPATCH 7 RefineTorusLB MEM: 1489.71 MB
LDB: ============== END OF LOAD BALANCING =============== 12695.6
Info: useSync: 0 useProxySync: 0
LDB: =============== DONE WITH MIGRATION ================ 12695.6
PRESSURE: 680000 -277.332 25.2752 136.616 25.2763 -57.0124 61.4913 136.616 61.4914 165.318
GPRESSURE: 680000 -223.221 -14.8062 131.355 -4.12588 -75.2731 91.4959 110.241 48.6029 155.218
PRESSAVG: 680000 0.286107 25.5988 -34.3165 25.5988 1.57509 68.7877 -34.3165 68.7877 0.613895
GPRESSAVG: 680000 0.303538 25.5902 -34.3114 25.6051 1.57933 68.7798 -34.2991 68.7894 0.608548
TIMING: 680000  CPU: 9447.74, 0.0143679/step  Wall: 12694.2, 0.0208301/step, 24.9962 hours remaining, 1489.707031 MB of memory in use.
ENERGY:  680000     66697.2234    148852.1393    104995.1572      6772.1328       -9279740.2857    343995.2428         0.0000         0.0000    234808.3813       -8373620.0088       311.1185  -8608428.3902  -8371714.2334       309.6610            -56.3421       -47.7589   3439866.7718         0.8250         0.8305

WRITING EXTENDED SYSTEM TO RESTART FILE AT STEP 680000
WRITING COORDINATES TO DCD FILE Fiber55_dyn1.dcd AT STEP 680000
WRITING COORDINATES TO RESTART FILE AT STEP 680000
FINISHED WRITING RESTART COORDINATES
WRITING VELOCITIES TO RESTART FILE AT STEP 680000
FINISHED WRITING RESTART VELOCITIES
LDB: ============= START OF LOAD BALANCING ============== 12802.8
LDB: ============== END OF LOAD BALANCING =============== 12802.8
Info: useSync: 0 useProxySync: 0
LDB: =============== DONE WITH MIGRATION ================ 12802.8
LDB: ============= START OF LOAD BALANCING ============== 12803.6
LDB: TIME 12803.6 LOAD: AVG 0.219721 MAX 0.35846  PROXIES: TOTAL 1494 MAXPE 28 MAXPATCH 7 None MEM: 1489.71 MB
LDB: TIME 12803.6 LOAD: AVG 0.219721 MAX 0.35846  PROXIES: TOTAL 1494 MAXPE 28 MAXPATCH 7 RefineTorusLB MEM: 1489.71 MB
LDB: TIME 12803.6 LOAD: AVG 0.219721 MAX 0.35846  PROXIES: TOTAL 1494 MAXPE 28 MAXPATCH 7 RefineTorusLB MEM: 1489.71 MB
LDB: ============== END OF LOAD BALANCING =============== 12803.6
Info: useSync: 0 useProxySync: 0
LDB: =============== DONE WITH MIGRATION ================ 12803.6
LDB: ============= START OF LOAD BALANCING ============== 12834.3
LDB: ============== END OF LOAD BALANCING =============== 12841.1
Info: useSync: 0 useProxySync: 0
LDB: =============== DONE WITH MIGRATION ================ 12841.1
LDB: ============= START OF LOAD BALANCING ============== 12841.6
LDB: TIME 12841.6 LOAD: AVG 0.173399 MAX 0.291542  PROXIES: TOTAL 1494 MAXPE 28 MAXPATCH 7 None MEM: 1489.71 MB
LDB: TIME 12841.6 LOAD: AVG 0.173399 MAX 0.291542  PROXIES: TOTAL 1494 MAXPE 28 MAXPATCH 7 RefineTorusLB MEM: 1489.71 MB
LDB: TIME 12841.6 LOAD: AVG 0.173399 MAX 0.291542  PROXIES: TOTAL 1494 MAXPE 28 MAXPATCH 7 RefineTorusLB MEM: 1489.71 MB
LDB: Reverting to original mapping
LDB: ============== END OF LOAD BALANCING =============== 12841.6
Info: useSync: 0 useProxySync: 0
LDB: =============== DONE WITH MIGRATION ================ 12841.6
LDB: ============= START OF LOAD BALANCING ============== 12860.3
LDB: ============== END OF LOAD BALANCING =============== 12860.3
Info: useSync: 0 useProxySync: 0
LDB: =============== DONE WITH MIGRATION ================ 12860.3
LDB: ============= START OF LOAD BALANCING ============== 12860.8
LDB: TIME 12860.8 LOAD: AVG 0.183 MAX 0.357833  PROXIES: TOTAL 1494 MAXPE 28 MAXPATCH 7 None MEM: 1489.71 MB
LDB: TIME 12860.8 LOAD: AVG 0.183 MAX 0.357833  PROXIES: TOTAL 1494 MAXPE 28 MAXPATCH 7 RefineTorusLB MEM: 1489.71 MB
LDB: TIME 12860.8 LOAD: AVG 0.183 MAX 0.357833  PROXIES: TOTAL 1494 MAXPE 28 MAXPATCH 7 RefineTorusLB MEM: 1489.71 MB
LDB: Reverting to original mapping
LDB: ============== END OF LOAD BALANCING =============== 12860.8
Info: useSync: 0 useProxySync: 0
LDB: =============== DONE WITH MIGRATION ================ 12860.8
LDB: ============= START OF LOAD BALANCING ============== 12887.4
LDB: ============== END OF LOAD BALANCING =============== 12887.4
Info: useSync: 0 useProxySync: 0
LDB: =============== DONE WITH MIGRATION ================ 12887.4
LDB: ============= START OF LOAD BALANCING ============== 12888.3
LDB: TIME 12888.3 LOAD: AVG 0.231755 MAX 0.732145  PROXIES: TOTAL 1494 MAXPE 28 MAXPATCH 7 None MEM: 1489.71 MB
LDB: TIME 12888.3 LOAD: AVG 0.231755 MAX 0.732145  PROXIES: TOTAL 1494 MAXPE 28 MAXPATCH 7 RefineTorusLB MEM: 1489.71 MB
LDB: TIME 12888.3 LOAD: AVG 0.231755 MAX 0.732145  PROXIES: TOTAL 1494 MAXPE 28 MAXPATCH 7 RefineTorusLB MEM: 1489.71 MB
LDB: Reverting to original mapping
LDB: ============== END OF LOAD BALANCING =============== 12888.3
Info: useSync: 0 useProxySync: 0
LDB: =============== DONE WITH MIGRATION ================ 12888.4
LDB: ============= START OF LOAD BALANCING ============== 12920.3
LDB: ============== END OF LOAD BALANCING =============== 12920.3
Info: useSync: 0 useProxySync: 0
LDB: =============== DONE WITH MIGRATION ================ 12920.3
LDB: ============= START OF LOAD BALANCING ============== 12921.1
LDB: TIME 12921.1 LOAD: AVG 0.20932 MAX 0.344253  PROXIES: TOTAL 1494 MAXPE 28 MAXPATCH 7 None MEM: 1489.71 MB
LDB: TIME 12921.1 LOAD: AVG 0.20932 MAX 0.344253  PROXIES: TOTAL 1494 MAXPE 28 MAXPATCH 7 RefineTorusLB MEM: 1489.71 MB
LDB: TIME 12921.1 LOAD: AVG 0.20932 MAX 0.344253  PROXIES: TOTAL 1494 MAXPE 28 MAXPATCH 7 RefineTorusLB MEM: 1489.71 MB
LDB: Reverting to original mapping
LDB: ============== END OF LOAD BALANCING =============== 12921.1
Info: useSync: 0 useProxySync: 0
LDB: =============== DONE WITH MIGRATION ================ 12921.1
PRESSURE: 690000 56.9995 92.9625 -131.949 92.962 -190.912 260.546 -131.949 260.546 -392.576
GPRESSURE: 690000 54.8447 111.637 -109.148 101.971 -208.735 247.336 -140.913 236.592 -351.006
PRESSAVG: 690000 2.15621 13.1918 0.580047 13.1918 1.66461 57.4706 0.580049 57.4706 0.752957
GPRESSAVG: 690000 2.15361 13.187 0.578492 13.179 1.66048 57.4776 0.576315 57.4585 0.746057
TIMING: 690000  CPU: 9584.26, 0.0136525/step  Wall: 12916.8, 0.0222648/step, 26.6559 hours remaining, 1489.707031 MB of memory in use.
ENERGY:  690000     67161.4523    147996.6728    105098.4267      6730.8082       -9278817.3274    342616.2544         0.0000         0.0000    233115.8264       -8376097.8867       308.8759  -8609213.7130  -8374212.4189       309.6650           -175.4963      -168.2988   3439435.1320         1.5246         1.5201

WRITING EXTENDED SYSTEM TO RESTART FILE AT STEP 690000
WRITING COORDINATES TO DCD FILE Fiber55_dyn1.dcd AT STEP 690000
WRITING COORDINATES TO RESTART FILE AT STEP 690000
FINISHED WRITING RESTART COORDINATES
WRITING VELOCITIES TO RESTART FILE AT STEP 690000
FINISHED WRITING RESTART VELOCITIES
LDB: ============= START OF LOAD BALANCING ============== 13013.8
LDB: ============== END OF LOAD BALANCING =============== 13013.8
Info: useSync: 0 useProxySync: 0
LDB: =============== DONE WITH MIGRATION ================ 13013.8
LDB: ============= START OF LOAD BALANCING ============== 13014.6
LDB: TIME 13014.6 LOAD: AVG 0.207652 MAX 0.419253  PROXIES: TOTAL 1494 MAXPE 28 MAXPATCH 7 None MEM: 1489.71 MB
LDB: TIME 13014.6 LOAD: AVG 0.207652 MAX 0.419253  PROXIES: TOTAL 1494 MAXPE 28 MAXPATCH 7 RefineTorusLB MEM: 1489.71 MB
LDB: TIME 13014.6 LOAD: AVG 0.207652 MAX 0.419253  PROXIES: TOTAL 1494 MAXPE 28 MAXPATCH 7 RefineTorusLB MEM: 1489.71 MB
LDB: Reverting to original mapping
LDB: ============== END OF LOAD BALANCING =============== 13014.6
Info: useSync: 0 useProxySync: 0
LDB: =============== DONE WITH MIGRATION ================ 13014.6
LDB: ============= START OF LOAD BALANCING ============== 13044.5
LDB: ============== END OF LOAD BALANCING =============== 13047.2
Info: useSync: 0 useProxySync: 0
LDB: =============== DONE WITH MIGRATION ================ 13047.2
LDB: ============= START OF LOAD BALANCING ============== 13047.9
LDB: TIME 13047.9 LOAD: AVG 0.206846 MAX 0.345739  PROXIES: TOTAL 1494 MAXPE 28 MAXPATCH 7 None MEM: 1489.71 MB
LDB: TIME 13047.9 LOAD: AVG 0.206846 MAX 0.345739  PROXIES: TOTAL 1494 MAXPE 28 MAXPATCH 7 RefineTorusLB MEM: 1489.71 MB
LDB: TIME 13047.9 LOAD: AVG 0.206846 MAX 0.345739  PROXIES: TOTAL 1494 MAXPE 28 MAXPATCH 7 RefineTorusLB MEM: 1489.71 MB
LDB: ============== END OF LOAD BALANCING =============== 13047.9
Info: useSync: 0 useProxySync: 0
LDB: =============== DONE WITH MIGRATION ================ 13047.9
LDB: ============= START OF LOAD BALANCING ============== 13072.6
LDB: ============== END OF LOAD BALANCING =============== 13072.6
Info: useSync: 0 useProxySync: 0
LDB: =============== DONE WITH MIGRATION ================ 13072.6
LDB: ============= START OF LOAD BALANCING ============== 13073.1
LDB: TIME 13073.1 LOAD: AVG 0.167576 MAX 0.29585  PROXIES: TOTAL 1494 MAXPE 28 MAXPATCH 7 None MEM: 1489.71 MB
LDB: TIME 13073.1 LOAD: AVG 0.167576 MAX 0.29585  PROXIES: TOTAL 1494 MAXPE 28 MAXPATCH 7 RefineTorusLB MEM: 1489.71 MB
LDB: TIME 13073.1 LOAD: AVG 0.167576 MAX 0.29585  PROXIES: TOTAL 1494 MAXPE 28 MAXPATCH 7 RefineTorusLB MEM: 1489.71 MB
LDB: Reverting to original mapping
LDB: ============== END OF LOAD BALANCING =============== 13073.1
Info: useSync: 0 useProxySync: 0
LDB: =============== DONE WITH MIGRATION ================ 13073.1
LDB: ============= START OF LOAD BALANCING ============== 13098.6
LDB: ============== END OF LOAD BALANCING =============== 13098.6
Info: useSync: 0 useProxySync: 0
LDB: =============== DONE WITH MIGRATION ================ 13098.6
LDB: ============= START OF LOAD BALANCING ============== 13099.5
LDB: TIME 13099.5 LOAD: AVG 0.225039 MAX 0.551831  PROXIES: TOTAL 1494 MAXPE 28 MAXPATCH 7 None MEM: 1489.71 MB
LDB: TIME 13099.5 LOAD: AVG 0.225039 MAX 0.551831  PROXIES: TOTAL 1494 MAXPE 28 MAXPATCH 7 RefineTorusLB MEM: 1489.71 MB
LDB: TIME 13099.5 LOAD: AVG 0.225039 MAX 0.551831  PROXIES: TOTAL 1494 MAXPE 28 MAXPATCH 7 RefineTorusLB MEM: 1489.71 MB
LDB: ============== END OF LOAD BALANCING =============== 13099.5
Info: useSync: 0 useProxySync: 0
LDB: =============== DONE WITH MIGRATION ================ 13099.5
LDB: ============= START OF LOAD BALANCING ============== 13130
LDB: ============== END OF LOAD BALANCING =============== 13130
Info: useSync: 0 useProxySync: 0
LDB: =============== DONE WITH MIGRATION ================ 13130
LDB: ============= START OF LOAD BALANCING ============== 13130.8
LDB: TIME 13130.8 LOAD: AVG 0.208257 MAX 0.333908  PROXIES: TOTAL 1494 MAXPE 28 MAXPATCH 7 None MEM: 1489.71 MB
LDB: TIME 13130.8 LOAD: AVG 0.208257 MAX 0.333908  PROXIES: TOTAL 1494 MAXPE 28 MAXPATCH 7 RefineTorusLB MEM: 1489.71 MB
LDB: TIME 13130.8 LOAD: AVG 0.208257 MAX 0.333908  PROXIES: TOTAL 1494 MAXPE 28 MAXPATCH 7 RefineTorusLB MEM: 1489.71 MB
LDB: Reverting to original mapping
LDB: ============== END OF LOAD BALANCING =============== 13130.8
Info: useSync: 0 useProxySync: 0
LDB: =============== DONE WITH MIGRATION ================ 13130.8
PRESSURE: 700000 -26.9587 -49.0026 -4.35645 -49.0025 66.4187 39.3235 -4.35629 39.3236 -141.702
GPRESSURE: 700000 -0.809167 -63.7215 -42.4219 -62.7948 31.2885 -1.20821 -25.0721 49.2172 -108.158
PRESSAVG: 700000 2.86069 23.9216 -19.4008 23.9215 1.63265 67.8304 -19.4008 67.8305 1.4441
GPRESSAVG: 700000 2.86955 23.9486 -19.3858 23.9138 1.61849 67.8015 -19.4089 67.8476 1.45438
TIMING: 700000  CPU: 9725.19, 0.0140932/step  Wall: 13128.5, 0.0211655/step, 25.281 hours remaining, 1489.710938 MB of memory in use.
ETITLE:      TS           BOND          ANGLE          DIHED          IMPRP               ELECT            VDW       BOUNDARY           MISC        KINETIC               TOTAL           TEMP      POTENTIAL         TOTAL3        TEMPAVG            PRESSURE      GPRESSURE         VOLUME       PRESSAVG      GPRESSAVG

ENERGY:  700000     67045.3561    148289.1702    104952.0375      6763.4581       -9280557.0093    344282.5050         0.0000         0.0000    232841.6244       -8376382.8578       308.5126  -8609224.4822  -8374497.5365       309.3463            -34.0806       -25.8928   3436568.7869         1.9791         1.9808

WRITING EXTENDED SYSTEM TO RESTART FILE AT STEP 700000
WRITING COORDINATES TO DCD FILE Fiber55_dyn1.dcd AT STEP 700000
WRITING COORDINATES TO RESTART FILE AT STEP 700000
FINISHED WRITING RESTART COORDINATES
WRITING VELOCITIES TO RESTART FILE AT STEP 700000
FINISHED WRITING RESTART VELOCITIES
LDB: ============= START OF LOAD BALANCING ============== 13213.6
LDB: ============== END OF LOAD BALANCING =============== 13213.6
Info: useSync: 0 useProxySync: 0
LDB: =============== DONE WITH MIGRATION ================ 13213.6
LDB: ============= START OF LOAD BALANCING ============== 13214.3
LDB: TIME 13214.3 LOAD: AVG 0.191557 MAX 0.339361  PROXIES: TOTAL 1494 MAXPE 28 MAXPATCH 7 None MEM: 1489.71 MB
LDB: TIME 13214.3 LOAD: AVG 0.191557 MAX 0.339361  PROXIES: TOTAL 1494 MAXPE 28 MAXPATCH 7 RefineTorusLB MEM: 1489.71 MB
LDB: TIME 13214.3 LOAD: AVG 0.191557 MAX 0.339361  PROXIES: TOTAL 1494 MAXPE 28 MAXPATCH 7 RefineTorusLB MEM: 1489.71 MB
LDB: Reverting to original mapping
LDB: ============== END OF LOAD BALANCING =============== 13214.3
Info: useSync: 0 useProxySync: 0
LDB: =============== DONE WITH MIGRATION ================ 13214.3
LDB: ============= START OF LOAD BALANCING ============== 13241.5
LDB: ============== END OF LOAD BALANCING =============== 13241.5
Info: useSync: 0 useProxySync: 0
LDB: =============== DONE WITH MIGRATION ================ 13241.5
LDB: ============= START OF LOAD BALANCING ============== 13242.3
LDB: TIME 13242.3 LOAD: AVG 0.196567 MAX 0.343232  PROXIES: TOTAL 1494 MAXPE 28 MAXPATCH 7 None MEM: 1489.71 MB
LDB: TIME 13242.3 LOAD: AVG 0.196567 MAX 0.343232  PROXIES: TOTAL 1494 MAXPE 28 MAXPATCH 7 RefineTorusLB MEM: 1489.71 MB
LDB: TIME 13242.3 LOAD: AVG 0.196567 MAX 0.343232  PROXIES: TOTAL 1494 MAXPE 28 MAXPATCH 7 RefineTorusLB MEM: 1489.71 MB
LDB: ============== END OF LOAD BALANCING =============== 13242.3
Info: useSync: 0 useProxySync: 0
LDB: =============== DONE WITH MIGRATION ================ 13242.3
LDB: ============= START OF LOAD BALANCING ============== 13270.3
LDB: ============== END OF LOAD BALANCING =============== 13270.3
Info: useSync: 0 useProxySync: 0
LDB: =============== DONE WITH MIGRATION ================ 13270.3
LDB: ============= START OF LOAD BALANCING ============== 13271.1
LDB: TIME 13271.1 LOAD: AVG 0.192294 MAX 0.382429  PROXIES: TOTAL 1494 MAXPE 28 MAXPATCH 7 None MEM: 1489.71 MB
LDB: TIME 13271.1 LOAD: AVG 0.192294 MAX 0.382429  PROXIES: TOTAL 1494 MAXPE 28 MAXPATCH 7 RefineTorusLB MEM: 1489.71 MB
LDB: TIME 13271.1 LOAD: AVG 0.192294 MAX 0.382429  PROXIES: TOTAL 1494 MAXPE 28 MAXPATCH 7 RefineTorusLB MEM: 1489.71 MB
LDB: ============== END OF LOAD BALANCING =============== 13271.1
Info: useSync: 0 useProxySync: 0
LDB: =============== DONE WITH MIGRATION ================ 13271.1
LDB: ============= START OF LOAD BALANCING ============== 13299.4
LDB: ============== END OF LOAD BALANCING =============== 13299.4
Info: useSync: 0 useProxySync: 0
LDB: =============== DONE WITH MIGRATION ================ 13299.4
LDB: ============= START OF LOAD BALANCING ============== 13300.1
LDB: TIME 13300.1 LOAD: AVG 0.197668 MAX 0.349822  PROXIES: TOTAL 1494 MAXPE 28 MAXPATCH 7 None MEM: 1489.71 MB
LDB: TIME 13300.1 LOAD: AVG 0.197668 MAX 0.349822  PROXIES: TOTAL 1494 MAXPE 28 MAXPATCH 7 RefineTorusLB MEM: 1489.71 MB
LDB: TIME 13300.1 LOAD: AVG 0.197668 MAX 0.349822  PROXIES: TOTAL 1494 MAXPE 28 MAXPATCH 7 RefineTorusLB MEM: 1489.71 MB
LDB: Reverting to original mapping
LDB: ============== END OF LOAD BALANCING =============== 13300.1
Info: useSync: 0 useProxySync: 0
LDB: =============== DONE WITH MIGRATION ================ 13300.1
LDB: ============= START OF LOAD BALANCING ============== 13329.3
LDB: ============== END OF LOAD BALANCING =============== 13329.3
Info: useSync: 0 useProxySync: 0
LDB: =============== DONE WITH MIGRATION ================ 13329.3
LDB: ============= START OF LOAD BALANCING ============== 13330.1
LDB: TIME 13330.1 LOAD: AVG 0.196235 MAX 0.372093  PROXIES: TOTAL 1494 MAXPE 28 MAXPATCH 7 None MEM: 1489.71 MB
LDB: TIME 13330.1 LOAD: AVG 0.196235 MAX 0.372093  PROXIES: TOTAL 1494 MAXPE 28 MAXPATCH 7 RefineTorusLB MEM: 1489.71 MB
LDB: TIME 13330.1 LOAD: AVG 0.196235 MAX 0.372093  PROXIES: TOTAL 1494 MAXPE 28 MAXPATCH 7 RefineTorusLB MEM: 1489.71 MB
LDB: Reverting to original mapping
LDB: ============== END OF LOAD BALANCING =============== 13330.1
Info: useSync: 0 useProxySync: 0
LDB: =============== DONE WITH MIGRATION ================ 13330.1
PRESSURE: 710000 -31.0482 28.8821 -122.504 28.8831 7.44861 160.275 -122.504 160.277 -298.621
GPRESSURE: 710000 -39.4225 64.7318 -132.243 -0.233194 29.8132 181.093 -113.048 149.821 -288.117
PRESSAVG: 710000 -0.1646 8.96232 -29.7 8.96232 1.20598 60.7726 -29.7 60.7726 1.85892
GPRESSAVG: 710000 -0.177013 8.95153 -29.6995 8.95981 1.20872 60.7783 -29.6878 60.7629 1.86602
TIMING: 710000  CPU: 9870.38, 0.0145184/step  Wall: 13329.4, 0.0200922/step, 23.9432 hours remaining, 1489.714844 MB of memory in use.
ENERGY:  710000     66879.1993    148308.5178    104968.6269      6653.0642       -9280979.5224    344503.1109         0.0000         0.0000    233359.4813       -8376307.5220       309.1988  -8609667.0033  -8374410.8115       309.5066           -107.4070       -99.2420   3437403.4347         0.9668         0.9659

WRITING EXTENDED SYSTEM TO RESTART FILE AT STEP 710000
WRITING COORDINATES TO DCD FILE Fiber55_dyn1.dcd AT STEP 710000
WRITING COORDINATES TO RESTART FILE AT STEP 710000
FINISHED WRITING RESTART COORDINATES
WRITING VELOCITIES TO RESTART FILE AT STEP 710000
FINISHED WRITING RESTART VELOCITIES
LDB: ============= START OF LOAD BALANCING ============== 13443.9
LDB: ============== END OF LOAD BALANCING =============== 13443.9
Info: useSync: 0 useProxySync: 0
LDB: =============== DONE WITH MIGRATION ================ 13443.9
LDB: ============= START OF LOAD BALANCING ============== 13444.9
LDB: TIME 13444.9 LOAD: AVG 0.219322 MAX 0.701207  PROXIES: TOTAL 1494 MAXPE 28 MAXPATCH 7 None MEM: 1489.71 MB
LDB: TIME 13444.9 LOAD: AVG 0.219322 MAX 0.701207  PROXIES: TOTAL 1494 MAXPE 28 MAXPATCH 7 RefineTorusLB MEM: 1489.71 MB
LDB: TIME 13444.9 LOAD: AVG 0.219322 MAX 0.701207  PROXIES: TOTAL 1494 MAXPE 28 MAXPATCH 7 RefineTorusLB MEM: 1489.71 MB
LDB: ============== END OF LOAD BALANCING =============== 13444.9
Info: useSync: 0 useProxySync: 0
LDB: =============== DONE WITH MIGRATION ================ 13444.9
LDB: ============= START OF LOAD BALANCING ============== 13476.6
LDB: ============== END OF LOAD BALANCING =============== 13480.7
Info: useSync: 0 useProxySync: 0
LDB: =============== DONE WITH MIGRATION ================ 13480.7
LDB: ============= START OF LOAD BALANCING ============== 13481.4
LDB: TIME 13481.4 LOAD: AVG 0.196699 MAX 0.383818  PROXIES: TOTAL 1494 MAXPE 28 MAXPATCH 7 None MEM: 1489.71 MB
LDB: TIME 13481.4 LOAD: AVG 0.196699 MAX 0.383818  PROXIES: TOTAL 1494 MAXPE 28 MAXPATCH 7 RefineTorusLB MEM: 1489.71 MB
LDB: TIME 13481.4 LOAD: AVG 0.196699 MAX 0.383818  PROXIES: TOTAL 1494 MAXPE 28 MAXPATCH 7 RefineTorusLB MEM: 1489.71 MB
LDB: ============== END OF LOAD BALANCING =============== 13481.4
Info: useSync: 0 useProxySync: 0
LDB: =============== DONE WITH MIGRATION ================ 13481.4
LDB: ============= START OF LOAD BALANCING ============== 13501.4
LDB: ============== END OF LOAD BALANCING =============== 13501.4
Info: useSync: 0 useProxySync: 0
LDB: =============== DONE WITH MIGRATION ================ 13501.4
LDB: ============= START OF LOAD BALANCING ============== 13501.8
LDB: TIME 13501.8 LOAD: AVG 0.176539 MAX 0.303313  PROXIES: TOTAL 1494 MAXPE 28 MAXPATCH 7 None MEM: 1489.71 MB
LDB: TIME 13501.8 LOAD: AVG 0.176539 MAX 0.303313  PROXIES: TOTAL 1494 MAXPE 28 MAXPATCH 7 RefineTorusLB MEM: 1489.71 MB
LDB: TIME 13501.8 LOAD: AVG 0.176539 MAX 0.303313  PROXIES: TOTAL 1494 MAXPE 28 MAXPATCH 7 RefineTorusLB MEM: 1489.71 MB
LDB: ============== END OF LOAD BALANCING =============== 13501.8
Info: useSync: 0 useProxySync: 0
LDB: =============== DONE WITH MIGRATION ================ 13501.8
LDB: ============= START OF LOAD BALANCING ============== 13521.1
LDB: ============== END OF LOAD BALANCING =============== 13521.1
Info: useSync: 0 useProxySync: 0
LDB: =============== DONE WITH MIGRATION ================ 13521.1
LDB: ============= START OF LOAD BALANCING ============== 13521.6
LDB: TIME 13521.6 LOAD: AVG 0.194145 MAX 0.283217  PROXIES: TOTAL 1494 MAXPE 28 MAXPATCH 7 None MEM: 1489.71 MB
LDB: TIME 13521.6 LOAD: AVG 0.194145 MAX 0.283217  PROXIES: TOTAL 1494 MAXPE 28 MAXPATCH 7 RefineTorusLB MEM: 1489.71 MB
LDB: TIME 13521.6 LOAD: AVG 0.194145 MAX 0.283217  PROXIES: TOTAL 1494 MAXPE 28 MAXPATCH 7 RefineTorusLB MEM: 1489.71 MB
LDB: ============== END OF LOAD BALANCING =============== 13521.6
Info: useSync: 0 useProxySync: 0
LDB: =============== DONE WITH MIGRATION ================ 13521.6
LDB: ============= START OF LOAD BALANCING ============== 13542.2
LDB: ============== END OF LOAD BALANCING =============== 13542.2
Info: useSync: 0 useProxySync: 0
LDB: =============== DONE WITH MIGRATION ================ 13542.2
LDB: ============= START OF LOAD BALANCING ============== 13543.1
LDB: TIME 13543.1 LOAD: AVG 0.239504 MAX 0.412547  PROXIES: TOTAL 1494 MAXPE 28 MAXPATCH 7 None MEM: 1489.71 MB
LDB: TIME 13543.1 LOAD: AVG 0.239504 MAX 0.412547  PROXIES: TOTAL 1494 MAXPE 28 MAXPATCH 7 RefineTorusLB MEM: 1489.71 MB
LDB: TIME 13543.1 LOAD: AVG 0.239504 MAX 0.412547  PROXIES: TOTAL 1494 MAXPE 28 MAXPATCH 7 RefineTorusLB MEM: 1489.71 MB
LDB: Reverting to original mapping
LDB: ============== END OF LOAD BALANCING =============== 13543.1
Info: useSync: 0 useProxySync: 0
LDB: =============== DONE WITH MIGRATION ================ 13543.1
WRITING COORDINATES TO DCD FILE Fiber55_dyn1.dcd AT STEP 720000
WRITING COORDINATES TO RESTART FILE AT STEP 720000
FINISHED WRITING RESTART COORDINATES
WRITING VELOCITIES TO RESTART FILE AT STEP 720000
FINISHED WRITING RESTART VELOCITIES
PRESSURE: 720000 -5.16855 -44.0365 -131.669 -44.0364 60.9139 9.03599 -131.671 9.03617 278.675
GPRESSURE: 720000 -1.12495 -27.1795 -120.645 -54.1861 83.5513 65.301 -114.444 -30.5491 279.639
PRESSAVG: 720000 0.810119 17.7895 -54.8771 17.7895 1.56801 59.6729 -54.8771 59.6729 1.02147
GPRESSAVG: 720000 0.814699 17.7768 -54.8608 17.7874 1.55514 59.709 -54.8923 59.6592 1.03291
TIMING: 720000  CPU: 9996.24, 0.012586/step  Wall: 13611.2, 0.0281846/step, 33.5084 hours remaining, 1489.714844 MB of memory in use.
[truncated: 2,271,814 more chars]
