# Supplementary material for: Devising Bone Molecular Models at the Nanoscale: From Usual Mineralized Collagen Fibrils to the First Bone Fibers Including Hydroxyapatite in the Extra-Fibrillar Volume
Source: Materials (Basel). 2022 Mar 19;15(6):2274. doi: 10.3390/ma15062274 (PMC8955169; doi:10.3390/ma15062274)
Supplement: Supplementary file 1 [file materials-15-02274-s001.zip › Supplementary_Materials/3-Bone_Fiber/8_Equilibration_NAMD_Lovelace/Fiber55_dyn2/Fiber55_dyn2.log]

Charm++: standalone mode (not using charmrun)
Charm++> Running in Multicore mode: 64 threads (PEs)
Charm++> Using recursive bisection (scheme 3) for topology aware partitions
Converse/Charm++ Commit ID: v6.10.2-0-g7bf00fa-namd-charm-6.10.2-build-2020-Aug-05-556
Warning> Randomization of virtual memory (ASLR) is turned on in the kernel, thread migration may not work! Run 'echo 0 > /proc/sys/kernel/randomize_va_space' as root to disable it, or try running with '+isomalloc_sync'.
CharmLB> Load balancer assumes all CPUs are same.
Charm++> Running on 1 hosts (2 sockets x 64 cores x 2 PUs = 256-way SMP)
Charm++> cpu topology info is gathered in 0.020 seconds.
Info: Built with CUDA version 11040
Did not find +devices i,j,k,... argument, using all
Pe 44 physical rank 44 will use CUDA device of pe 32
Pe 5 physical rank 5 will use CUDA device of pe 16
Pe 26 physical rank 26 will use CUDA device of pe 16
Pe 46 physical rank 46 will use CUDA device of pe 32
Pe 39 physical rank 39 will use CUDA device of pe 32
Pe 14 physical rank 14 will use CUDA device of pe 16
Pe 23 physical rank 23 will use CUDA device of pe 16
Pe 8 physical rank 8 will use CUDA device of pe 16
Pe 19 physical rank 19 will use CUDA device of pe 16
Pe 22 physical rank 22 will use CUDA device of pe 16
Pe 3 physical rank 3 will use CUDA device of pe 16
Pe 53 physical rank 53 will use CUDA device of pe 32
Pe 51 physical rank 51 will use CUDA device of pe 32
Pe 13 physical rank 13 will use CUDA device of pe 16
Pe 61 physical rank 61 will use CUDA device of pe 32
Pe 50 physical rank 50 will use CUDA device of pe 32
Pe 41 physical rank 41 will use CUDA device of pe 32
Pe 29 physical rank 29 will use CUDA device of pe 16
Pe 54 physical rank 54 will use CUDA device of pe 32
Pe 35 physical rank 35 will use CUDA device of pe 32
Pe 15 physical rank 15 will use CUDA device of pe 16
Pe 42 physical rank 42 will use CUDA device of pe 32
Pe 11 physical rank 11 will use CUDA device of pe 16
Pe 2 physical rank 2 will use CUDA device of pe 16
Pe 17 physical rank 17 will use CUDA device of pe 16
Pe 37 physical rank 37 will use CUDA device of pe 32
Pe 12 physical rank 12 will use CUDA device of pe 16
Pe 24 physical rank 24 will use CUDA device of pe 16
Pe 27 physical rank 27 will use CUDA device of pe 16
Pe 31 physical rank 31 will use CUDA device of pe 16
Pe 30 physical rank 30 will use CUDA device of pe 16
Pe 62 physical rank 62 will use CUDA device of pe 32
Pe 60 physical rank 60 will use CUDA device of pe 32
Pe 52 physical rank 52 will use CUDA device of pe 32
Pe 43 physical rank 43 will use CUDA device of pe 32
Pe 33 physical rank 33 will use CUDA device of pe 32
Pe 18 physical rank 18 will use CUDA device of pe 16
Pe 7 physical rank 7 will use CUDA device of pe 16
Pe 9 physical rank 9 will use CUDA device of pe 16
Pe 4 physical rank 4 will use CUDA device of pe 16
Pe 56 physical rank 56 will use CUDA device of pe 32
Pe 20 physical rank 20 will use CUDA device of pe 16
Pe 45 physical rank 45 will use CUDA device of pe 32
Pe 0 physical rank 0 will use CUDA device of pe 16
Pe 59 physical rank 59 will use CUDA device of pe 32
Pe 28 physical rank 28 will use CUDA device of pe 16
Pe 38 physical rank 38 will use CUDA device of pe 32
Pe 25 physical rank 25 will use CUDA device of pe 16
Pe 6 physical rank 6 will use CUDA device of pe 16
Pe 21 physical rank 21 will use CUDA device of pe 16
Pe 55 physical rank 55 will use CUDA device of pe 32
Pe 36 physical rank 36 will use CUDA device of pe 32
Pe 1 physical rank 1 will use CUDA device of pe 16
Pe 49 physical rank 49 will use CUDA device of pe 32
Pe 40 physical rank 40 will use CUDA device of pe 32
Pe 10 physical rank 10 will use CUDA device of pe 16
Pe 48 physical rank 48 will use CUDA device of pe 32
Pe 63 physical rank 63 will use CUDA device of pe 32
Pe 58 physical rank 58 will use CUDA device of pe 32
Pe 47 physical rank 47 will use CUDA device of pe 32
Pe 34 physical rank 34 will use CUDA device of pe 32
Pe 57 physical rank 57 will use CUDA device of pe 32
Pe 32 physical rank 32 binding to CUDA device 1 on adagp02: 'NVIDIA A100-PCIE-40GB'  Mem: 40536MB  Rev: 8.0  PCI: 0:81:0
Pe 16 physical rank 16 binding to CUDA device 0 on adagp02: 'NVIDIA A100-PCIE-40GB'  Mem: 40536MB  Rev: 8.0  PCI: 0:21:0
Info: NAMD 2.14 for Linux-x86_64-multicore-CUDA
Info: 
Info: Please visit http://www.ks.uiuc.edu/Research/namd/
Info: for updates, documentation, and support information.
Info: 
Info: Please cite Phillips et al., J. Chem. Phys. 153:044130 (2020) doi:10.1063/5.0014475
Info: in all publications reporting results obtained with NAMD.
Info: 
Info: Based on Charm++/Converse 61002 for multicore-linux-x86_64-iccstatic
Info: Built Fri Sep 10 15:10:23 -03 2021 by root on headnode.ada.cenapad.unicamp.br
Info: 1 NAMD  2.14  Linux-x86_64-multicore-CUDA  64    adagp02  amadeus
Info: Running on 64 processors, 1 nodes, 1 physical nodes.
Info: CPU topology information available.
Info: Charm++/Converse parallel runtime startup completed at 0.82592 s
CkLoopLib is used in SMP with simple dynamic scheduling (converse-level notification)
Info: 386.492 MB of memory in use based on /proc/self/stat
Info: Configuration file is Fiber55_dyn2/Fiber55_dyn2.namd
Info: Changed directory to Fiber55_dyn2
TCL: Suspending until startup complete.
Warning: The following variables were set in the
Warning: configuration file but will be ignored:
Warning:    fixedAtomsForces (fixedatoms)
Warning:    fixedAtomsFile (fixedatoms)
Warning:    fixedAtomsCol (fixedatoms)
Warning:    consexp (constraints)
Warning:    consref (constraints)
Warning:    conskfile (constraints)
Warning:    conskcol (constraints)
Warning:    extraBondsFile (extraBonds)
Info: EXTENDED SYSTEM FILE   ../Fiber55_dyn1/Fiber55_dyn1.xsc
Info: SIMULATION PARAMETERS:
Info: TIMESTEP               2
Info: NUMBER OF STEPS        0
Info: STEPS PER CYCLE        10
Info: PERIODIC CELL BASIS 1  61.8246 0 0
Info: PERIODIC CELL BASIS 2  0 98.7028 0
Info: PERIODIC CELL BASIS 3  0 0 548.252
Info: PERIODIC CELL CENTER   -0.08 -0.07 -0.01
Info: WRAPPING ALL CLUSTERS AROUND PERIODIC BOUNDARIES ON OUTPUT.
Info: LOAD BALANCER  Centralized
Info: LOAD BALANCING STRATEGY  New Load Balancers -- DEFAULT
Info: LDB PERIOD             2000 steps
Info: FIRST LDB TIMESTEP     50
Info: LAST LDB TIMESTEP     -1
Info: LDB BACKGROUND SCALING 1
Info: HOM BACKGROUND SCALING 1
Info: PME BACKGROUND SCALING 1
Info: MIN ATOMS PER PATCH    40
Info: VELOCITY FILE          ../Fiber55_dyn1/Fiber55_dyn1.vel
Info: CENTER OF MASS MOVING INITIALLY? NO
Info: DIELECTRIC             1
Info: EXCLUDE                SCALED ONE-FOUR
Info: 1-4 ELECTROSTATICS SCALED BY 1
Info: MODIFIED 1-4 VDW PARAMETERS WILL BE USED
Info: DCD FILENAME           Fiber55_dyn2.dcd
Info: DCD FREQUENCY          10000
Info: DCD FIRST STEP         10000
Info: DCD FILE WILL CONTAIN UNIT CELL DATA
Info: NO EXTENDED SYSTEM TRAJECTORY OUTPUT
Info: NO VELOCITY DCD OUTPUT
Info: NO FORCE DCD OUTPUT
Info: OUTPUT FILENAME        Fiber55_dyn2
Info: BINARY OUTPUT FILES WILL BE USED
Info: RESTART FILENAME       Fiber55_dyn2
Info: RESTART FREQUENCY      10000
Info: BINARY RESTART FILES WILL BE USED
Info: SWITCHING ACTIVE
Info: SWITCHING ON           10
Info: SWITCHING OFF          12
Info: PAIRLIST DISTANCE      14
Info: PAIRLIST SHRINK RATE   0.01
Info: PAIRLIST GROW RATE     0.01
Info: PAIRLIST TRIGGER       0.3
Info: PAIRLISTS PER CYCLE    2
Info: PAIRLISTS ENABLED
Info: MARGIN                 0.99
Info: HYDROGEN GROUP CUTOFF  2.5
Info: PATCH DIMENSION        17.49
Info: ENERGY OUTPUT STEPS    10000
Info: CROSSTERM ENERGY INCLUDED IN DIHEDRAL
Info: TIMING OUTPUT STEPS    10000
Info: PRESSURE OUTPUT STEPS  10000
Info: LANGEVIN DYNAMICS ACTIVE
Info: LANGEVIN TEMPERATURE   310
Info: LANGEVIN USING BBK INTEGRATOR
Info: LANGEVIN DAMPING COEFFICIENT IS 1 INVERSE PS
Info: LANGEVIN DYNAMICS NOT APPLIED TO HYDROGENS
Info: LANGEVIN PISTON PRESSURE CONTROL ACTIVE
Info:        TARGET PRESSURE IS 1.01325 BAR
Info:     OSCILLATION PERIOD IS 200 FS
Info:             DECAY TIME IS 100 FS
Info:     PISTON TEMPERATURE IS 310 K
Info:       PRESSURE CONTROL IS GROUP-BASED
Info:    INITIAL STRAIN RATE IS -1.9156e-06 1.92133e-06 -1.28576e-05
Info:       CELL FLUCTUATION IS ANISOTROPIC
Info: PARTICLE MESH EWALD (PME) ACTIVE
Info: PME TOLERANCE               1e-06
Info: PME EWALD COEFFICIENT       0.257952
Info: PME INTERPOLATION ORDER     4
Info: PME GRID DIMENSIONS         64 108 560
Info: PME MAXIMUM GRID SPACING    1
Info: Attempting to read FFTW data from system
Info: Attempting to read FFTW data from FFTW_NAMD_2.14_Linux-x86_64-multicore-CUDA_FFTW3.txt
Info: Optimizing 6 FFT steps.  1... 2... 3... 4... 5... 6...   Done.
Info: FULL ELECTROSTATIC EVALUATION FREQUENCY      2
Info: USING VERLET I (r-RESPA) MTS SCHEME.
Info: C1 SPLITTING OF LONG RANGE ELECTROSTATICS
Info: PLACING ATOMS IN PATCHES BY HYDROGEN GROUPS
Info: RIGID BONDS TO HYDROGEN : ALL
Info:         ERROR TOLERANCE : 1e-08
Info:          MAX ITERATIONS : 100
Info: RIGID WATER USING SETTLE ALGORITHM
Info: RANDOM NUMBER SEED     1638061773
Info: USE HYDROGEN BONDS?    NO
Info: COORDINATE PDB         ../../7_Fiber_PDB_PSF/Fiber55.pdb
Info: STRUCTURE FILE         ../../7_Fiber_PDB_PSF/Fiber55.psf
Info: PARAMETER file: CHARMM format! 
Info: PARAMETERS             ../../FF/par_all36m_prot.prm
Info: PARAMETERS             ../../FF/par_all36_lipid.prm
Info: PARAMETERS             ../../FF/par_all36_carb.prm
Info: PARAMETERS             ../../FF/par_all36_na.prm
Info: PARAMETERS             ../../FF/par_all36_cgenff.prm
Info: PARAMETERS             ../../FF/toppar_all36_prot_modify_res.str
Info: PARAMETERS             ../../FF/toppar_water_ions_namd.str
Info: PARAMETERS             ../../FF/par_HA.prm
Info: USING ARITHMETIC MEAN TO COMBINE L-J SIGMA PARAMETERS
Info: BINARY COORDINATES     ../Fiber55_dyn1/Fiber55_dyn1.coor
Info: SKIPPING rtf SECTION IN STREAM FILE
Info: SKIPPING rtf SECTION IN STREAM FILE
Info: SUMMARY OF PARAMETERS:
Info: 951 BONDS
Info: 2806 ANGLES
Info: 6953 DIHEDRAL
Info: 193 IMPROPER
Info: 8 CROSSTERM
Info: 359 VDW
Info: 7 VDW_PAIRS
Info: 0 NBTHOLE_PAIRS
Warning: Ignored 19384 bonds with zero force constants.
Warning: Will get H-H distance in rigid H2O from H-O-H angle.
Info: TIME FOR READING PSF FILE: 29.4818
Info: Reading pdb file ../../7_Fiber_PDB_PSF/Fiber55.pdb
Info: TIME FOR READING PDB FILE: 0.377129
Info: 
Info: ****************************
Info: STRUCTURE SUMMARY:
Info: 299136 ATOMS
Info: 248220 BONDS
Info: 380632 ANGLES
Info: 434480 DIHEDRALS
Info: 30572 IMPROPERS
Info: 12592 CROSSTERMS
Info: 0 EXCLUSIONS
Info: 137820 RIGID BONDS
Info: 759588 DEGREES OF FREEDOM
Info: 180700 HYDROGEN GROUPS
Info: 4 ATOMS IN LARGEST HYDROGEN GROUP
Info: 180700 MIGRATION GROUPS
Info: 4 ATOMS IN LARGEST MIGRATION GROUP
Info: TOTAL MASS = 3.42156e+06 amu
Info: TOTAL CHARGE = -0.000460714 e
Info: MASS DENSITY = 1.69829 g/cm^3
Info: ATOM DENSITY = 0.0894124 atoms/A^3
Info: *****************************
Info: Reading from binary file ../Fiber55_dyn1/Fiber55_dyn1.coor
Info: 
Info: Entering startup at 31.0428 s, 503.82 MB of memory in use
Info: Startup phase 0 took 0.00196986 s, 503.82 MB of memory in use
Info: ADDED 1048632 IMPLICIT EXCLUSIONS
Info: Startup phase 1 took 0.166588 s, 591.852 MB of memory in use
Info: NONBONDED TABLE R-SQUARED SPACING: 0.0625
Info: NONBONDED TABLE SIZE: 769 POINTS
Info: INCONSISTENCY IN FAST TABLE ENERGY VS FORCE: 0.000325096 AT 11.9556
Info: INCONSISTENCY IN SCOR TABLE ENERGY VS FORCE: 0.000324844 AT 11.9556
Info: INCONSISTENCY IN VDWA TABLE ENERGY VS FORCE: 0.0040507 AT 0.251946
Info: INCONSISTENCY IN VDWB TABLE ENERGY VS FORCE: 0.00150189 AT 0.251946
Info: Startup phase 2 took 0.00283447 s, 591.852 MB of memory in use
Info: Startup phase 3 took 0.000126446 s, 591.852 MB of memory in use
Info: Startup phase 4 took 0.00851358 s, 726.434 MB of memory in use
Info: Startup phase 5 took 0.000130444 s, 726.949 MB of memory in use
Info: PATCH GRID IS 3 (PERIODIC) BY 5 (PERIODIC) BY 31 (PERIODIC)
Info: PATCH GRID IS 1-AWAY BY 1-AWAY BY 1-AWAY
Info: Reading from binary file ../Fiber55_dyn1/Fiber55_dyn1.vel
Info: REMOVING COM VELOCITY -0.0029881 -0.0163103 -0.00477067
Info: LARGEST PATCH (98) HAS 798 ATOMS
Info: TORUS A SIZE 1 USING 0
Info: TORUS B SIZE 1 USING 0
Info: TORUS C SIZE 1 USING 0
Info: TORUS MINIMAL MESH SIZE IS 1 BY 1 BY 1
Info: Placed 100% of base nodes on same physical node as patch
Info: Startup phase 6 took 0.0513007 s, 779.32 MB of memory in use
Info: PME using 1 x 1 x 1 pencil grid for FFT and reciprocal sum.
Info: Startup phase 7 took 0.00188618 s, 781.629 MB of memory in use
Info: Updated CUDA force table with 4096 elements.
Info: Updated CUDA LJ table with 359 x 359 elements.
Info: Updated CUDA force table with 4096 elements.
Info: Updated CUDA LJ table with 359 x 359 elements.
Info: Startup phase 8 took 0.016316 s, 781.914 MB of memory in use
Info: Startup phase 9 took 0.000154408 s, 781.914 MB of memory in use
Info: Startup phase 10 took 0.000110687 s, 781.914 MB of memory in use
Info: Startup phase 11 took 0.00857638 s, 784.5 MB of memory in use
LDB: Central LB being created...
Info: Startup phase 12 took 0.842741 s, 827.445 MB of memory in use
Info: CREATING 10277 COMPUTE OBJECTS
Info: Found 362 unique exclusion lists needing 1260 bytes
Info: Found 362 unique exclusion lists needing 1260 bytes
Info: useSync: 0 useProxySync: 0
Info: Startup phase 13 took 0.0883495 s, 839.961 MB of memory in use
Info: Startup phase 14 took 0.00020843 s, 839.961 MB of memory in use
Info: Startup phase 15 took 0.00174004 s, 841.555 MB of memory in use
Info: Finished startup at 32.2343 s, 841.688 MB of memory in use

TCL: Running for 20000000 steps
PRESSURE: 0 -104.018 55.8809 -38.2698 55.8808 -117.539 -73.7103 -38.2699 -73.7104 24.5875
GPRESSURE: 0 -127.289 58.5498 -26.9187 54.8823 -100.955 -90.1231 -54.4319 -41.4929 54.2584
ETITLE:      TS           BOND          ANGLE          DIHED          IMPRP               ELECT            VDW       BOUNDARY           MISC        KINETIC               TOTAL           TEMP      POTENTIAL         TOTAL3        TEMPAVG            PRESSURE      GPRESSURE         VOLUME       PRESSAVG      GPRESSAVG

ENERGY:       0     66757.0504    146829.2563    104451.5109      6707.1117       -9290813.3468    340145.0002         0.0000         0.0000    233619.7044       -8392303.7129       309.5436  -8625923.4173  -8390413.3999       309.5436            -65.6564       -57.9953   3345577.9222       -65.6564       -57.9953

LDB: ============= START OF LOAD BALANCING ============== 32.547
LDB: ============== END OF LOAD BALANCING =============== 32.5476
Info: useSync: 0 useProxySync: 0
LDB: =============== DONE WITH MIGRATION ================ 32.5482
LDB: ============= START OF LOAD BALANCING ============== 33.0375
LDB: Partitioning computes with target load 0.000000
LDB: Increased migratable compute count from 0 to 0
LDB: Largest unpartitionable compute is 0.000000
LDB: ============== END OF LOAD BALANCING =============== 33.0394
Info: useSync: 0 useProxySync: 0
LDB: =============== DONE WITH MIGRATION ================ 33.0414
Info: Initial time: 64 CPUs 0.0127488 s/step 0.0737776 days/ns 1310.72 MB memory
LDB: ============= START OF LOAD BALANCING ============== 33.1649
LDB: ============== END OF LOAD BALANCING =============== 33.165
Info: useSync: 0 useProxySync: 0
LDB: =============== DONE WITH MIGRATION ================ 33.1655
LDB: ============= START OF LOAD BALANCING ============== 33.6572
LDB: TIME 33.658 LOAD: AVG 0.143939 MAX 0.254528  PROXIES: TOTAL 1629 MAXPE 31 MAXPATCH 7 None MEM: 1312 MB
LDB: TIME 33.6582 LOAD: AVG 0.143939 MAX 0.254528  PROXIES: TOTAL 1629 MAXPE 31 MAXPATCH 7 TorusLB MEM: 1312 MB
LDB: Reverting to original mapping
LDB: ============== END OF LOAD BALANCING =============== 33.6587
Info: useSync: 0 useProxySync: 0
LDB: =============== DONE WITH MIGRATION ================ 33.6604
Info: Initial time: 64 CPUs 0.0122709 s/step 0.0710123 days/ns 1312 MB memory
LDB: ============= START OF LOAD BALANCING ============== 34.2653
LDB: TIME 43.2905 LOAD: AVG 0.332686 MAX 9.23724  PROXIES: TOTAL 1629 MAXPE 31 MAXPATCH 7 None MEM: 1315.6 MB
LDB: TIME 43.2906 LOAD: AVG 0.332686 MAX 9.23724  PROXIES: TOTAL 1629 MAXPE 31 MAXPATCH 7 RefineTorusLB MEM: 1315.6 MB
LDB: TIME 43.2907 LOAD: AVG 0.332686 MAX 9.23724  PROXIES: TOTAL 1629 MAXPE 31 MAXPATCH 7 RefineTorusLB MEM: 1315.6 MB
LDB: ============== END OF LOAD BALANCING =============== 43.2914
Info: useSync: 0 useProxySync: 0
LDB: =============== DONE WITH MIGRATION ================ 43.2952
Info: Initial time: 64 CPUs 0.0125609 s/step 0.0726907 days/ns 1320.31 MB memory
LDB: ============= START OF LOAD BALANCING ============== 43.9851
LDB: TIME 43.9859 LOAD: AVG 0.201619 MAX 0.356549  PROXIES: TOTAL 1629 MAXPE 31 MAXPATCH 7 None MEM: 1320.91 MB
LDB: TIME 43.9862 LOAD: AVG 0.201619 MAX 0.356549  PROXIES: TOTAL 1629 MAXPE 31 MAXPATCH 7 RefineTorusLB MEM: 1320.91 MB
LDB: TIME 43.9862 LOAD: AVG 0.201619 MAX 0.356549  PROXIES: TOTAL 1629 MAXPE 31 MAXPATCH 7 RefineTorusLB MEM: 1320.91 MB
LDB: Reverting to original mapping
LDB: ============== END OF LOAD BALANCING =============== 43.9867
Info: useSync: 0 useProxySync: 0
LDB: =============== DONE WITH MIGRATION ================ 43.9893
Info: Benchmark time: 64 CPUs 0.013362 s/step 0.0773266 days/ns 1320.92 MB memory
Info: Benchmark time: 64 CPUs 0.0121297 s/step 0.0701949 days/ns 1320.98 MB memory
Info: Benchmark time: 64 CPUs 0.0123933 s/step 0.0717206 days/ns 1321.25 MB memory
Info: Benchmark time: 64 CPUs 0.0140341 s/step 0.0812161 days/ns 1322.99 MB memory
Info: Benchmark time: 64 CPUs 0.0134064 s/step 0.0775831 days/ns 1323.09 MB memory
Info: Benchmark time: 64 CPUs 0.0126022 s/step 0.0729296 days/ns 1323.11 MB memory
LDB: ============= START OF LOAD BALANCING ============== 68.2578
LDB: ============== END OF LOAD BALANCING =============== 86.5353
Info: useSync: 0 useProxySync: 0
LDB: =============== DONE WITH MIGRATION ================ 86.5388
LDB: ============= START OF LOAD BALANCING ============== 87.157
LDB: TIME 87.1579 LOAD: AVG 0.183038 MAX 0.319332  PROXIES: TOTAL 1629 MAXPE 31 MAXPATCH 7 None MEM: 1327.65 MB
LDB: TIME 87.158 LOAD: AVG 0.183038 MAX 0.319332  PROXIES: TOTAL 1629 MAXPE 31 MAXPATCH 7 RefineTorusLB MEM: 1327.65 MB
LDB: TIME 87.1581 LOAD: AVG 0.183038 MAX 0.319332  PROXIES: TOTAL 1629 MAXPE 31 MAXPATCH 7 RefineTorusLB MEM: 1327.65 MB
LDB: Reverting to original mapping
LDB: ============== END OF LOAD BALANCING =============== 87.1585
Info: useSync: 0 useProxySync: 0
LDB: =============== DONE WITH MIGRATION ================ 87.1605
LDB: ============= START OF LOAD BALANCING ============== 110.712
LDB: ============== END OF LOAD BALANCING =============== 110.712
Info: useSync: 0 useProxySync: 0
LDB: =============== DONE WITH MIGRATION ================ 110.713
LDB: ============= START OF LOAD BALANCING ============== 111.304
LDB: TIME 111.305 LOAD: AVG 0.176102 MAX 0.302051  PROXIES: TOTAL 1629 MAXPE 31 MAXPATCH 7 None MEM: 1328.24 MB
LDB: TIME 111.305 LOAD: AVG 0.176102 MAX 0.302051  PROXIES: TOTAL 1629 MAXPE 31 MAXPATCH 7 RefineTorusLB MEM: 1328.24 MB
LDB: TIME 111.305 LOAD: AVG 0.176102 MAX 0.302051  PROXIES: TOTAL 1629 MAXPE 31 MAXPATCH 7 RefineTorusLB MEM: 1328.24 MB
LDB: ============== END OF LOAD BALANCING =============== 111.306
Info: useSync: 0 useProxySync: 0
LDB: =============== DONE WITH MIGRATION ================ 111.308
LDB: ============= START OF LOAD BALANCING ============== 134.55
LDB: ============== END OF LOAD BALANCING =============== 134.55
Info: useSync: 0 useProxySync: 0
LDB: =============== DONE WITH MIGRATION ================ 134.55
LDB: ============= START OF LOAD BALANCING ============== 135.15
LDB: TIME 135.151 LOAD: AVG 0.178688 MAX 0.309587  PROXIES: TOTAL 1629 MAXPE 31 MAXPATCH 7 None MEM: 1328.28 MB
LDB: TIME 135.151 LOAD: AVG 0.178688 MAX 0.309587  PROXIES: TOTAL 1629 MAXPE 31 MAXPATCH 7 RefineTorusLB MEM: 1328.28 MB
LDB: TIME 135.151 LOAD: AVG 0.178688 MAX 0.309587  PROXIES: TOTAL 1629 MAXPE 31 MAXPATCH 7 RefineTorusLB MEM: 1328.28 MB
LDB: ============== END OF LOAD BALANCING =============== 135.151
Info: useSync: 0 useProxySync: 0
LDB: =============== DONE WITH MIGRATION ================ 135.153
LDB: ============= START OF LOAD BALANCING ============== 157.022
LDB: ============== END OF LOAD BALANCING =============== 157.022
Info: useSync: 0 useProxySync: 0
LDB: =============== DONE WITH MIGRATION ================ 157.027
LDB: ============= START OF LOAD BALANCING ============== 157.507
LDB: TIME 157.508 LOAD: AVG 0.173028 MAX 0.27339  PROXIES: TOTAL 1629 MAXPE 31 MAXPATCH 7 None MEM: 1328.99 MB
LDB: TIME 157.508 LOAD: AVG 0.173028 MAX 0.27339  PROXIES: TOTAL 1629 MAXPE 31 MAXPATCH 7 RefineTorusLB MEM: 1328.99 MB
LDB: TIME 157.508 LOAD: AVG 0.173028 MAX 0.27339  PROXIES: TOTAL 1629 MAXPE 31 MAXPATCH 7 RefineTorusLB MEM: 1328.99 MB
LDB: ============== END OF LOAD BALANCING =============== 157.508
Info: useSync: 0 useProxySync: 0
LDB: =============== DONE WITH MIGRATION ================ 157.51
PRESSURE: 10000 -282.744 -70.0295 95.1026 -70.031 -371.821 -11.5628 95.1026 -11.5632 90.9919
GPRESSURE: 10000 -226.253 -107.177 131.788 -93.7933 -379.982 33.8784 84.6147 -22.7583 67.2261
PRESSAVG: 10000 1.89963 -6.65867 56.6503 -6.65868 0.672451 -10.5046 56.6503 -10.5046 -0.287453
GPRESSAVG: 10000 1.90391 -6.65172 56.6712 -6.67352 0.690298 -10.4946 56.6398 -10.4998 -0.284268
TIMING: 10000  CPU: 115.443, 0.0115183/step  Wall: 144.389, 0.0144089/step, 80.0094 hours remaining, 1386.179688 MB of memory in use.
ENERGY:   10000     66773.0883    146960.0430    104270.3775      6695.1296       -9289651.4747    338677.9106         0.0000         0.0000    233335.3316       -8392939.5940       309.1668  -8626274.9256  -8391049.2074       309.4504           -187.8575      -179.6695   3345589.5795         0.7615         0.7700

WRITING EXTENDED SYSTEM TO RESTART FILE AT STEP 10000
OPENING COORDINATE DCD FILE
WRITING COORDINATES TO DCD FILE Fiber55_dyn2.dcd AT STEP 10000
WRITING COORDINATES TO RESTART FILE AT STEP 10000
FINISHED WRITING RESTART COORDINATES
The last position output (seq=10000) takes 4.787 seconds, 1388.703 MB of memory in use
WRITING VELOCITIES TO RESTART FILE AT STEP 10000
FINISHED WRITING RESTART VELOCITIES
The last velocity output (seq=10000) takes 0.074 seconds, 1398.996 MB of memory in use
LDB: ============= START OF LOAD BALANCING ============== 203.521
LDB: ============== END OF LOAD BALANCING =============== 203.521
Info: useSync: 0 useProxySync: 0
LDB: =============== DONE WITH MIGRATION ================ 203.527
LDB: ============= START OF LOAD BALANCING ============== 204.243
LDB: TIME 204.252 LOAD: AVG 0.197644 MAX 0.343909  PROXIES: TOTAL 1629 MAXPE 31 MAXPATCH 7 None MEM: 1404 MB
LDB: TIME 204.252 LOAD: AVG 0.197644 MAX 0.343909  PROXIES: TOTAL 1629 MAXPE 31 MAXPATCH 7 RefineTorusLB MEM: 1404 MB
LDB: TIME 204.252 LOAD: AVG 0.197644 MAX 0.343909  PROXIES: TOTAL 1629 MAXPE 31 MAXPATCH 7 RefineTorusLB MEM: 1404 MB
LDB: Reverting to original mapping
LDB: ============== END OF LOAD BALANCING =============== 204.252
Info: useSync: 0 useProxySync: 0
LDB: =============== DONE WITH MIGRATION ================ 204.256
LDB: ============= START OF LOAD BALANCING ============== 230.128
LDB: ============== END OF LOAD BALANCING =============== 230.128
Info: useSync: 0 useProxySync: 0
LDB: =============== DONE WITH MIGRATION ================ 230.129
LDB: ============= START OF LOAD BALANCING ============== 230.732
LDB: TIME 230.738 LOAD: AVG 0.181404 MAX 0.309836  PROXIES: TOTAL 1629 MAXPE 31 MAXPATCH 7 None MEM: 1404.03 MB
LDB: TIME 230.739 LOAD: AVG 0.181404 MAX 0.309836  PROXIES: TOTAL 1629 MAXPE 31 MAXPATCH 7 RefineTorusLB MEM: 1404.03 MB
LDB: TIME 230.739 LOAD: AVG 0.181404 MAX 0.309836  PROXIES: TOTAL 1629 MAXPE 31 MAXPATCH 7 RefineTorusLB MEM: 1404.03 MB
LDB: ============== END OF LOAD BALANCING =============== 230.739
Info: useSync: 0 useProxySync: 0
LDB: =============== DONE WITH MIGRATION ================ 230.741
LDB: ============= START OF LOAD BALANCING ============== 253.337
LDB: ============== END OF LOAD BALANCING =============== 253.338
Info: useSync: 0 useProxySync: 0
LDB: =============== DONE WITH MIGRATION ================ 253.342
LDB: ============= START OF LOAD BALANCING ============== 254.029
LDB: TIME 254.031 LOAD: AVG 0.179027 MAX 0.331148  PROXIES: TOTAL 1629 MAXPE 31 MAXPATCH 7 None MEM: 1404.16 MB
LDB: TIME 254.031 LOAD: AVG 0.179027 MAX 0.331148  PROXIES: TOTAL 1629 MAXPE 31 MAXPATCH 7 RefineTorusLB MEM: 1404.16 MB
LDB: TIME 254.031 LOAD: AVG 0.179027 MAX 0.331148  PROXIES: TOTAL 1629 MAXPE 31 MAXPATCH 7 RefineTorusLB MEM: 1404.16 MB
LDB: Reverting to original mapping
LDB: ============== END OF LOAD BALANCING =============== 254.032
Info: useSync: 0 useProxySync: 0
LDB: =============== DONE WITH MIGRATION ================ 254.036
LDB: ============= START OF LOAD BALANCING ============== 278.878
LDB: ============== END OF LOAD BALANCING =============== 278.878
Info: useSync: 0 useProxySync: 0
LDB: =============== DONE WITH MIGRATION ================ 278.883
LDB: ============= START OF LOAD BALANCING ============== 279.486
LDB: TIME 279.492 LOAD: AVG 0.174443 MAX 0.314725  PROXIES: TOTAL 1629 MAXPE 31 MAXPATCH 7 None MEM: 1404.26 MB
LDB: TIME 279.493 LOAD: AVG 0.174443 MAX 0.314725  PROXIES: TOTAL 1629 MAXPE 31 MAXPATCH 7 RefineTorusLB MEM: 1404.26 MB
LDB: TIME 279.493 LOAD: AVG 0.174443 MAX 0.314725  PROXIES: TOTAL 1629 MAXPE 31 MAXPATCH 7 RefineTorusLB MEM: 1404.26 MB
LDB: ============== END OF LOAD BALANCING =============== 279.493
Info: useSync: 0 useProxySync: 0
LDB: =============== DONE WITH MIGRATION ================ 279.495
LDB: ============= START OF LOAD BALANCING ============== 302.454
LDB: ============== END OF LOAD BALANCING =============== 302.454
Info: useSync: 0 useProxySync: 0
LDB: =============== DONE WITH MIGRATION ================ 302.459
LDB: ============= START OF LOAD BALANCING ============== 303.071
LDB: TIME 303.077 LOAD: AVG 0.175877 MAX 0.342936  PROXIES: TOTAL 1629 MAXPE 31 MAXPATCH 7 None MEM: 1404.36 MB
LDB: TIME 303.078 LOAD: AVG 0.175877 MAX 0.342936  PROXIES: TOTAL 1629 MAXPE 31 MAXPATCH 7 RefineTorusLB MEM: 1404.36 MB
LDB: TIME 303.078 LOAD: AVG 0.175877 MAX 0.342936  PROXIES: TOTAL 1629 MAXPE 31 MAXPATCH 7 RefineTorusLB MEM: 1404.36 MB
LDB: ============== END OF LOAD BALANCING =============== 303.078
Info: useSync: 0 useProxySync: 0
LDB: =============== DONE WITH MIGRATION ================ 303.08
PRESSURE: 20000 179.338 31.1045 88.5753 31.1044 153.69 58.43 88.5755 58.4304 296.712
GPRESSURE: 20000 216.158 20.2484 106.149 11.2799 154.9 94.3345 103.69 63.9958 278.349
PRESSAVG: 20000 2.69001 18.8786 58.0154 18.8786 0.332756 -13.3302 58.0154 -13.3302 0.607182
GPRESSAVG: 20000 2.69832 18.8875 57.9906 18.869 0.339886 -13.3327 58.0353 -13.33 0.613208
TIMING: 20000  CPU: 237.241, 0.0121797/step  Wall: 292.723, 0.0148334/step, 82.3255 hours remaining, 1405.613281 MB of memory in use.
ENERGY:   20000     66998.4744    147382.4118    104411.6503      6635.1509       -9291935.0652    340945.8092         0.0000         0.0000    233823.0601       -8391738.5084       309.8130  -8625561.5685  -8389824.4728       309.4855            209.9133       216.4690   3344261.2321         1.2100         1.2171

WRITING EXTENDED SYSTEM TO RESTART FILE AT STEP 20000
WRITING COORDINATES TO DCD FILE Fiber55_dyn2.dcd AT STEP 20000
WRITING COORDINATES TO RESTART FILE AT STEP 20000
FINISHED WRITING RESTART COORDINATES
The last position output (seq=20000) takes 62.532 seconds, 1405.613 MB of memory in use
WRITING VELOCITIES TO RESTART FILE AT STEP 20000
FINISHED WRITING RESTART VELOCITIES
The last velocity output (seq=20000) takes 17.117 seconds, 1405.906 MB of memory in use
LDB: ============= START OF LOAD BALANCING ============== 407.523
LDB: ============== END OF LOAD BALANCING =============== 407.523
Info: useSync: 0 useProxySync: 0
LDB: =============== DONE WITH MIGRATION ================ 407.527
LDB: ============= START OF LOAD BALANCING ============== 408.125
LDB: TIME 408.126 LOAD: AVG 0.174151 MAX 0.324401  PROXIES: TOTAL 1629 MAXPE 31 MAXPATCH 7 None MEM: 1406.57 MB
LDB: TIME 408.126 LOAD: AVG 0.174151 MAX 0.324401  PROXIES: TOTAL 1629 MAXPE 31 MAXPATCH 7 RefineTorusLB MEM: 1406.57 MB
LDB: TIME 408.126 LOAD: AVG 0.174151 MAX 0.324401  PROXIES: TOTAL 1629 MAXPE 31 MAXPATCH 7 RefineTorusLB MEM: 1406.57 MB
LDB: ============== END OF LOAD BALANCING =============== 408.127
Info: useSync: 0 useProxySync: 0
LDB: =============== DONE WITH MIGRATION ================ 408.129
LDB: ============= START OF LOAD BALANCING ============== 431.471
LDB: ============== END OF LOAD BALANCING =============== 431.471
Info: useSync: 0 useProxySync: 0
LDB: =============== DONE WITH MIGRATION ================ 431.472
LDB: ============= START OF LOAD BALANCING ============== 432.056
LDB: TIME 432.057 LOAD: AVG 0.164808 MAX 0.359241  PROXIES: TOTAL 1629 MAXPE 31 MAXPATCH 7 None MEM: 1406.58 MB
LDB: TIME 432.057 LOAD: AVG 0.164808 MAX 0.359241  PROXIES: TOTAL 1629 MAXPE 31 MAXPATCH 7 RefineTorusLB MEM: 1406.58 MB
LDB: TIME 432.057 LOAD: AVG 0.164808 MAX 0.359241  PROXIES: TOTAL 1629 MAXPE 31 MAXPATCH 7 RefineTorusLB MEM: 1406.58 MB
LDB: ============== END OF LOAD BALANCING =============== 432.058
Info: useSync: 0 useProxySync: 0
LDB: =============== DONE WITH MIGRATION ================ 432.06
LDB: ============= START OF LOAD BALANCING ============== 455.41
LDB: ============== END OF LOAD BALANCING =============== 455.41
Info: useSync: 0 useProxySync: 0
LDB: =============== DONE WITH MIGRATION ================ 455.414
LDB: ============= START OF LOAD BALANCING ============== 455.984
LDB: TIME 455.985 LOAD: AVG 0.178958 MAX 0.311007  PROXIES: TOTAL 1629 MAXPE 31 MAXPATCH 7 None MEM: 1406.65 MB
LDB: TIME 455.985 LOAD: AVG 0.178958 MAX 0.311007  PROXIES: TOTAL 1629 MAXPE 31 MAXPATCH 7 RefineTorusLB MEM: 1406.65 MB
LDB: TIME 455.985 LOAD: AVG 0.178958 MAX 0.311007  PROXIES: TOTAL 1629 MAXPE 31 MAXPATCH 7 RefineTorusLB MEM: 1406.65 MB
LDB: ============== END OF LOAD BALANCING =============== 455.986
Info: useSync: 0 useProxySync: 0
LDB: =============== DONE WITH MIGRATION ================ 455.988
LDB: ============= START OF LOAD BALANCING ============== 476.716
LDB: ============== END OF LOAD BALANCING =============== 476.716
Info: useSync: 0 useProxySync: 0
LDB: =============== DONE WITH MIGRATION ================ 476.717
LDB: ============= START OF LOAD BALANCING ============== 477.209
LDB: TIME 477.21 LOAD: AVG 0.163075 MAX 0.268154  PROXIES: TOTAL 1629 MAXPE 31 MAXPATCH 7 None MEM: 1406.65 MB
LDB: TIME 477.21 LOAD: AVG 0.163075 MAX 0.268154  PROXIES: TOTAL 1629 MAXPE 31 MAXPATCH 7 RefineTorusLB MEM: 1406.65 MB
LDB: TIME 477.21 LOAD: AVG 0.163075 MAX 0.268154  PROXIES: TOTAL 1629 MAXPE 31 MAXPATCH 7 RefineTorusLB MEM: 1406.65 MB
LDB: ============== END OF LOAD BALANCING =============== 477.211
Info: useSync: 0 useProxySync: 0
LDB: =============== DONE WITH MIGRATION ================ 477.212
LDB: ============= START OF LOAD BALANCING ============== 504.866
LDB: ============== END OF LOAD BALANCING =============== 504.866
Info: useSync: 0 useProxySync: 0
LDB: =============== DONE WITH MIGRATION ================ 504.867
LDB: ============= START OF LOAD BALANCING ============== 505.576
LDB: TIME 505.577 LOAD: AVG 0.178146 MAX 0.358353  PROXIES: TOTAL 1629 MAXPE 31 MAXPATCH 7 None MEM: 1406.66 MB
LDB: TIME 505.577 LOAD: AVG 0.178146 MAX 0.358353  PROXIES: TOTAL 1629 MAXPE 31 MAXPATCH 7 RefineTorusLB MEM: 1406.66 MB
LDB: TIME 505.577 LOAD: AVG 0.178146 MAX 0.358353  PROXIES: TOTAL 1629 MAXPE 31 MAXPATCH 7 RefineTorusLB MEM: 1406.66 MB
LDB: Reverting to original mapping
LDB: ============== END OF LOAD BALANCING =============== 505.578
Info: useSync: 0 useProxySync: 0
LDB: =============== DONE WITH MIGRATION ================ 505.58
PRESSURE: 30000 -79.8825 -71.1878 86.4743 -71.1874 63.3289 16.7952 86.4751 16.7943 -168.945
GPRESSURE: 30000 -66.7001 -31.9607 120.55 -85.8261 74.7706 26.1471 80.2724 14.7009 -165.793
PRESSAVG: 30000 1.02374 3.47221 54.3048 3.47221 1.54002 -16.6939 54.3047 -16.6939 1.45377
GPRESSAVG: 30000 1.0154 3.48453 54.3113 3.45945 1.53065 -16.7023 54.2931 -16.7154 1.44663
TIMING: 30000  CPU: 357.271, 0.012003/step  Wall: 495.281, 0.0202558/step, 112.364 hours remaining, 1407.226562 MB of memory in use.
ENERGY:   30000     67393.8431    147453.2284    104230.6051      6596.9870       -9291744.3328    340054.1386         0.0000         0.0000    234404.0205       -8391611.5101       310.5828  -8626015.5306  -8389705.5955       309.6097            -61.8330       -52.5741   3343786.9099         1.3392         1.3309

WRITING EXTENDED SYSTEM TO RESTART FILE AT STEP 30000
WRITING COORDINATES TO DCD FILE Fiber55_dyn2.dcd AT STEP 30000
WRITING COORDINATES TO RESTART FILE AT STEP 30000
FINISHED WRITING RESTART COORDINATES
The last position output (seq=30000) takes 68.556 seconds, 1407.227 MB of memory in use
WRITING VELOCITIES TO RESTART FILE AT STEP 30000
FINISHED WRITING RESTART VELOCITIES
The last velocity output (seq=30000) takes 0.114 seconds, 1407.594 MB of memory in use
LDB: ============= START OF LOAD BALANCING ============== 603.993
LDB: ============== END OF LOAD BALANCING =============== 603.993
Info: useSync: 0 useProxySync: 0
LDB: =============== DONE WITH MIGRATION ================ 603.997
LDB: ============= START OF LOAD BALANCING ============== 604.588
LDB: TIME 604.589 LOAD: AVG 0.167016 MAX 0.370903  PROXIES: TOTAL 1629 MAXPE 31 MAXPATCH 7 None MEM: 1407.73 MB
LDB: TIME 604.589 LOAD: AVG 0.167016 MAX 0.370903  PROXIES: TOTAL 1629 MAXPE 31 MAXPATCH 7 RefineTorusLB MEM: 1407.73 MB
LDB: TIME 604.589 LOAD: AVG 0.167016 MAX 0.370903  PROXIES: TOTAL 1629 MAXPE 31 MAXPATCH 7 RefineTorusLB MEM: 1407.73 MB
LDB: Reverting to original mapping
LDB: ============== END OF LOAD BALANCING =============== 604.589
Info: useSync: 0 useProxySync: 0
LDB: =============== DONE WITH MIGRATION ================ 604.591
LDB: ============= START OF LOAD BALANCING ============== 627.719
LDB: ============== END OF LOAD BALANCING =============== 627.719
Info: useSync: 0 useProxySync: 0
LDB: =============== DONE WITH MIGRATION ================ 627.72
LDB: ============= START OF LOAD BALANCING ============== 628.319
LDB: TIME 628.319 LOAD: AVG 0.174291 MAX 0.314731  PROXIES: TOTAL 1629 MAXPE 31 MAXPATCH 7 None MEM: 1408.11 MB
LDB: TIME 628.319 LOAD: AVG 0.174291 MAX 0.314731  PROXIES: TOTAL 1629 MAXPE 31 MAXPATCH 7 RefineTorusLB MEM: 1408.11 MB
LDB: TIME 628.319 LOAD: AVG 0.174291 MAX 0.314731  PROXIES: TOTAL 1629 MAXPE 31 MAXPATCH 7 RefineTorusLB MEM: 1408.11 MB
LDB: ============== END OF LOAD BALANCING =============== 628.32
Info: useSync: 0 useProxySync: 0
LDB: =============== DONE WITH MIGRATION ================ 628.322
LDB: ============= START OF LOAD BALANCING ============== 650.375
LDB: ============== END OF LOAD BALANCING =============== 650.375
Info: useSync: 0 useProxySync: 0
LDB: =============== DONE WITH MIGRATION ================ 650.38
LDB: ============= START OF LOAD BALANCING ============== 650.865
LDB: TIME 650.866 LOAD: AVG 0.169514 MAX 0.281913  PROXIES: TOTAL 1629 MAXPE 31 MAXPATCH 7 None MEM: 1408.16 MB
LDB: TIME 650.867 LOAD: AVG 0.169514 MAX 0.281913  PROXIES: TOTAL 1629 MAXPE 31 MAXPATCH 7 RefineTorusLB MEM: 1408.16 MB
LDB: TIME 650.867 LOAD: AVG 0.169514 MAX 0.281913  PROXIES: TOTAL 1629 MAXPE 31 MAXPATCH 7 RefineTorusLB MEM: 1408.16 MB
LDB: Reverting to original mapping
LDB: ============== END OF LOAD BALANCING =============== 650.867
Info: useSync: 0 useProxySync: 0
LDB: =============== DONE WITH MIGRATION ================ 650.869
LDB: ============= START OF LOAD BALANCING ============== 674.643
LDB: ============== END OF LOAD BALANCING =============== 674.644
Info: useSync: 0 useProxySync: 0
LDB: =============== DONE WITH MIGRATION ================ 674.644
LDB: ============= START OF LOAD BALANCING ============== 675.271
LDB: TIME 675.272 LOAD: AVG 0.182862 MAX 0.321292  PROXIES: TOTAL 1629 MAXPE 31 MAXPATCH 7 None MEM: 1408.2 MB
LDB: TIME 675.272 LOAD: AVG 0.182862 MAX 0.321292  PROXIES: TOTAL 1629 MAXPE 31 MAXPATCH 7 RefineTorusLB MEM: 1408.2 MB
LDB: TIME 675.272 LOAD: AVG 0.182862 MAX 0.321292  PROXIES: TOTAL 1629 MAXPE 31 MAXPATCH 7 RefineTorusLB MEM: 1408.2 MB
LDB: ============== END OF LOAD BALANCING =============== 675.273
Info: useSync: 0 useProxySync: 0
LDB: =============== DONE WITH MIGRATION ================ 675.275
LDB: ============= START OF LOAD BALANCING ============== 698.443
LDB: ============== END OF LOAD BALANCING =============== 698.444
Info: useSync: 0 useProxySync: 0
LDB: =============== DONE WITH MIGRATION ================ 698.445
LDB: ============= START OF LOAD BALANCING ============== 699.117
LDB: TIME 699.119 LOAD: AVG 0.175299 MAX 0.318973  PROXIES: TOTAL 1629 MAXPE 31 MAXPATCH 7 None MEM: 1408.2 MB
LDB: TIME 699.119 LOAD: AVG 0.175299 MAX 0.318973  PROXIES: TOTAL 1629 MAXPE 31 MAXPATCH 7 RefineTorusLB MEM: 1408.2 MB
LDB: TIME 699.119 LOAD: AVG 0.175299 MAX 0.318973  PROXIES: TOTAL 1629 MAXPE 31 MAXPATCH 7 RefineTorusLB MEM: 1408.2 MB
LDB: Reverting to original mapping
LDB: ============== END OF LOAD BALANCING =============== 699.12
Info: useSync: 0 useProxySync: 0
LDB: =============== DONE WITH MIGRATION ================ 699.122
PRESSURE: 40000 -139.118 26.5426 58.455 26.5423 -8.33111 97.3751 58.4549 97.3744 37.2584
GPRESSURE: 40000 -101.328 19.0289 4.22012 30.1495 -17.2314 140.885 74.0165 102.126 28.0285
PRESSAVG: 40000 0.263158 -24.6717 54.0569 -24.6717 2.803 7.07932 54.0569 7.07932 2.90003
GPRESSAVG: 40000 0.270177 -24.666 54.0655 -24.6563 2.81279 7.09304 54.0671 7.06948 2.91301
TIMING: 40000  CPU: 474.839, 0.0117568/step  Wall: 689.242, 0.0193961/step, 107.541 hours remaining, 1408.246094 MB of memory in use.
ENERGY:   40000     67034.1646    147422.3055    104381.6382      6593.5434       -9291297.3515    339640.6962         0.0000         0.0000    233686.4884       -8392538.5150       309.6320  -8626225.0035  -8390628.8463       309.7488            -36.7304       -30.1771   3344668.2179         1.9887         1.9987

WRITING EXTENDED SYSTEM TO RESTART FILE AT STEP 40000
WRITING COORDINATES TO DCD FILE Fiber55_dyn2.dcd AT STEP 40000
WRITING COORDINATES TO RESTART FILE AT STEP 40000
FINISHED WRITING RESTART COORDINATES
The last position output (seq=40000) takes 0.082 seconds, 1408.246 MB of memory in use
WRITING VELOCITIES TO RESTART FILE AT STEP 40000
FINISHED WRITING RESTART VELOCITIES
The last velocity output (seq=40000) takes 1.284 seconds, 1408.246 MB of memory in use
LDB: ============= START OF LOAD BALANCING ============== 724.66
LDB: ============== END OF LOAD BALANCING =============== 724.66
Info: useSync: 0 useProxySync: 0
LDB: =============== DONE WITH MIGRATION ================ 724.66
LDB: ============= START OF LOAD BALANCING ============== 725.248
LDB: TIME 725.249 LOAD: AVG 0.176407 MAX 0.320032  PROXIES: TOTAL 1629 MAXPE 31 MAXPATCH 7 None MEM: 1408.25 MB
LDB: TIME 725.249 LOAD: AVG 0.176407 MAX 0.320032  PROXIES: TOTAL 1629 MAXPE 31 MAXPATCH 7 RefineTorusLB MEM: 1408.25 MB
LDB: TIME 725.249 LOAD: AVG 0.176407 MAX 0.320032  PROXIES: TOTAL 1629 MAXPE 31 MAXPATCH 7 RefineTorusLB MEM: 1408.25 MB
LDB: ============== END OF LOAD BALANCING =============== 725.25
Info: useSync: 0 useProxySync: 0
LDB: =============== DONE WITH MIGRATION ================ 725.252
LDB: ============= START OF LOAD BALANCING ============== 748.373
LDB: ============== END OF LOAD BALANCING =============== 748.374
Info: useSync: 0 useProxySync: 0
LDB: =============== DONE WITH MIGRATION ================ 748.374
LDB: ============= START OF LOAD BALANCING ============== 748.961
LDB: TIME 748.962 LOAD: AVG 0.173304 MAX 0.325633  PROXIES: TOTAL 1629 MAXPE 31 MAXPATCH 7 None MEM: 1408.35 MB
LDB: TIME 748.962 LOAD: AVG 0.173304 MAX 0.325633  PROXIES: TOTAL 1629 MAXPE 31 MAXPATCH 7 RefineTorusLB MEM: 1408.35 MB
LDB: TIME 748.962 LOAD: AVG 0.173304 MAX 0.325633  PROXIES: TOTAL 1629 MAXPE 31 MAXPATCH 7 RefineTorusLB MEM: 1408.35 MB
LDB: Reverting to original mapping
LDB: ============== END OF LOAD BALANCING =============== 748.963
Info: useSync: 0 useProxySync: 0
LDB: =============== DONE WITH MIGRATION ================ 748.965
LDB: ============= START OF LOAD BALANCING ============== 770.64
LDB: ============== END OF LOAD BALANCING =============== 770.641
Info: useSync: 0 useProxySync: 0
LDB: =============== DONE WITH MIGRATION ================ 770.645
LDB: ============= START OF LOAD BALANCING ============== 771.234
LDB: TIME 771.234 LOAD: AVG 0.176721 MAX 0.331388  PROXIES: TOTAL 1629 MAXPE 31 MAXPATCH 7 None MEM: 1408.38 MB
LDB: TIME 771.234 LOAD: AVG 0.176721 MAX 0.331388  PROXIES: TOTAL 1629 MAXPE 31 MAXPATCH 7 RefineTorusLB MEM: 1408.38 MB
LDB: TIME 771.234 LOAD: AVG 0.176721 MAX 0.331388  PROXIES: TOTAL 1629 MAXPE 31 MAXPATCH 7 RefineTorusLB MEM: 1408.38 MB
LDB: Reverting to original mapping
LDB: ============== END OF LOAD BALANCING =============== 771.235
Info: useSync: 0 useProxySync: 0
LDB: =============== DONE WITH MIGRATION ================ 771.237
LDB: ============= START OF LOAD BALANCING ============== 793.043
LDB: ============== END OF LOAD BALANCING =============== 793.043
Info: useSync: 0 useProxySync: 0
LDB: =============== DONE WITH MIGRATION ================ 793.044
LDB: ============= START OF LOAD BALANCING ============== 793.563
LDB: TIME 793.564 LOAD: AVG 0.172422 MAX 0.287286  PROXIES: TOTAL 1629 MAXPE 31 MAXPATCH 7 None MEM: 1408.38 MB
LDB: TIME 793.565 LOAD: AVG 0.172422 MAX 0.287286  PROXIES: TOTAL 1629 MAXPE 31 MAXPATCH 7 RefineTorusLB MEM: 1408.38 MB
LDB: TIME 793.565 LOAD: AVG 0.172422 MAX 0.287286  PROXIES: TOTAL 1629 MAXPE 31 MAXPATCH 7 RefineTorusLB MEM: 1408.38 MB
LDB: Reverting to original mapping
LDB: ============== END OF LOAD BALANCING =============== 793.566
Info: useSync: 0 useProxySync: 0
LDB: =============== DONE WITH MIGRATION ================ 793.57
LDB: ============= START OF LOAD BALANCING ============== 818.991
LDB: ============== END OF LOAD BALANCING =============== 818.991
Info: useSync: 0 useProxySync: 0
LDB: =============== DONE WITH MIGRATION ================ 818.992
LDB: ============= START OF LOAD BALANCING ============== 819.607
LDB: TIME 819.608 LOAD: AVG 0.175527 MAX 0.336617  PROXIES: TOTAL 1629 MAXPE 31 MAXPATCH 7 None MEM: 1408.4 MB
LDB: TIME 819.608 LOAD: AVG 0.175527 MAX 0.336617  PROXIES: TOTAL 1629 MAXPE 31 MAXPATCH 7 RefineTorusLB MEM: 1408.4 MB
LDB: TIME 819.608 LOAD: AVG 0.175527 MAX 0.336617  PROXIES: TOTAL 1629 MAXPE 31 MAXPATCH 7 RefineTorusLB MEM: 1408.4 MB
LDB: ============== END OF LOAD BALANCING =============== 819.609
Info: useSync: 0 useProxySync: 0
LDB: =============== DONE WITH MIGRATION ================ 819.611
PRESSURE: 50000 -18.4926 -66.2115 -102.879 -66.2109 122.89 209.031 -102.879 209.03 71.537
GPRESSURE: 50000 -4.33138 -97.0121 -28.252 -84.8794 112.605 190.069 -49.8201 203.801 96.4823
PRESSAVG: 50000 0.205523 -2.89569 65.6904 -2.8957 1.32478 15.5696 65.6904 15.5696 0.279079
GPRESSAVG: 50000 0.20945 -2.91111 65.7078 -2.91191 1.35146 15.5479 65.6821 15.5872 0.277646
TIMING: 50000  CPU: 591.748, 0.0116909/step  Wall: 809.199, 0.0119957/step, 66.4762 hours remaining, 1408.414062 MB of memory in use.
ENERGY:   50000     66970.5919    147044.6437    104192.1900      6799.9349       -9291990.4748    341076.5623         0.0000         0.0000    233824.0929       -8392082.4591       309.8144  -8625906.5519  -8390190.3270       309.5752             58.6448        68.2521   3344372.6996         0.6031         0.6129

WRITING EXTENDED SYSTEM TO RESTART FILE AT STEP 50000
WRITING COORDINATES TO DCD FILE Fiber55_dyn2.dcd AT STEP 50000
WRITING COORDINATES TO RESTART FILE AT STEP 50000
FINISHED WRITING RESTART COORDINATES
The last position output (seq=50000) takes 8.229 seconds, 1408.426 MB of memory in use
WRITING VELOCITIES TO RESTART FILE AT STEP 50000
FINISHED WRITING RESTART VELOCITIES
The last velocity output (seq=50000) takes 2.895 seconds, 1408.438 MB of memory in use
LDB: ============= START OF LOAD BALANCING ============== 903.45
LDB: ============== END OF LOAD BALANCING =============== 903.45
Info: useSync: 0 useProxySync: 0
LDB: =============== DONE WITH MIGRATION ================ 903.454
LDB: ============= START OF LOAD BALANCING ============== 904.12
LDB: TIME 904.121 LOAD: AVG 0.18121 MAX 0.304374  PROXIES: TOTAL 1629 MAXPE 31 MAXPATCH 7 None MEM: 1408.45 MB
LDB: TIME 904.121 LOAD: AVG 0.18121 MAX 0.304374  PROXIES: TOTAL 1629 MAXPE 31 MAXPATCH 7 RefineTorusLB MEM: 1408.45 MB
LDB: TIME 904.121 LOAD: AVG 0.18121 MAX 0.304374  PROXIES: TOTAL 1629 MAXPE 31 MAXPATCH 7 RefineTorusLB MEM: 1408.45 MB
LDB: Reverting to original mapping
LDB: ============== END OF LOAD BALANCING =============== 904.122
Info: useSync: 0 useProxySync: 0
LDB: =============== DONE WITH MIGRATION ================ 904.125
LDB: ============= START OF LOAD BALANCING ============== 927.795
LDB: ============== END OF LOAD BALANCING =============== 927.795
Info: useSync: 0 useProxySync: 0
LDB: =============== DONE WITH MIGRATION ================ 927.795
LDB: ============= START OF LOAD BALANCING ============== 928.357
LDB: TIME 928.357 LOAD: AVG 0.179491 MAX 0.288335  PROXIES: TOTAL 1629 MAXPE 31 MAXPATCH 7 None MEM: 1408.45 MB
LDB: TIME 928.358 LOAD: AVG 0.179491 MAX 0.288335  PROXIES: TOTAL 1629 MAXPE 31 MAXPATCH 7 RefineTorusLB MEM: 1408.45 MB
LDB: TIME 928.358 LOAD: AVG 0.179491 MAX 0.288335  PROXIES: TOTAL 1629 MAXPE 31 MAXPATCH 7 RefineTorusLB MEM: 1408.45 MB
LDB: ============== END OF LOAD BALANCING =============== 928.358
Info: useSync: 0 useProxySync: 0
LDB: =============== DONE WITH MIGRATION ================ 928.36
LDB: ============= START OF LOAD BALANCING ============== 951.492
LDB: ============== END OF LOAD BALANCING =============== 951.492
Info: useSync: 0 useProxySync: 0
LDB: =============== DONE WITH MIGRATION ================ 951.493
LDB: ============= START OF LOAD BALANCING ============== 952.107
LDB: TIME 952.108 LOAD: AVG 0.178078 MAX 0.280567  PROXIES: TOTAL 1629 MAXPE 31 MAXPATCH 7 None MEM: 1408.49 MB
LDB: TIME 952.108 LOAD: AVG 0.178078 MAX 0.280567  PROXIES: TOTAL 1629 MAXPE 31 MAXPATCH 7 RefineTorusLB MEM: 1408.49 MB
LDB: TIME 952.108 LOAD: AVG 0.178078 MAX 0.280567  PROXIES: TOTAL 1629 MAXPE 31 MAXPATCH 7 RefineTorusLB MEM: 1408.49 MB
LDB: Reverting to original mapping
LDB: ============== END OF LOAD BALANCING =============== 952.109
Info: useSync: 0 useProxySync: 0
LDB: =============== DONE WITH MIGRATION ================ 952.111
LDB: ============= START OF LOAD BALANCING ============== 972.738
LDB: ============== END OF LOAD BALANCING =============== 972.738
Info: useSync: 0 useProxySync: 0
LDB: =============== DONE WITH MIGRATION ================ 972.752
LDB: ============= START OF LOAD BALANCING ============== 973.337
LDB: TIME 973.338 LOAD: AVG 0.182339 MAX 0.287452  PROXIES: TOTAL 1629 MAXPE 31 MAXPATCH 7 None MEM: 1408.5 MB
LDB: TIME 973.338 LOAD: AVG 0.182339 MAX 0.287452  PROXIES: TOTAL 1629 MAXPE 31 MAXPATCH 7 RefineTorusLB MEM: 1408.5 MB
LDB: TIME 973.338 LOAD: AVG 0.182339 MAX 0.287452  PROXIES: TOTAL 1629 MAXPE 31 MAXPATCH 7 RefineTorusLB MEM: 1408.5 MB
LDB: Reverting to original mapping
LDB: ============== END OF LOAD BALANCING =============== 973.339
Info: useSync: 0 useProxySync: 0
LDB: =============== DONE WITH MIGRATION ================ 973.342
LDB: ============= START OF LOAD BALANCING ============== 998.227
LDB: ============== END OF LOAD BALANCING =============== 998.227
Info: useSync: 0 useProxySync: 0
LDB: =============== DONE WITH MIGRATION ================ 998.228
LDB: ============= START OF LOAD BALANCING ============== 998.73
LDB: TIME 998.73 LOAD: AVG 0.173483 MAX 0.300486  PROXIES: TOTAL 1629 MAXPE 31 MAXPATCH 7 None MEM: 1411.1 MB
LDB: TIME 998.73 LOAD: AVG 0.173483 MAX 0.300486  PROXIES: TOTAL 1629 MAXPE 31 MAXPATCH 7 RefineTorusLB MEM: 1411.1 MB
LDB: TIME 998.73 LOAD: AVG 0.173483 MAX 0.300486  PROXIES: TOTAL 1629 MAXPE 31 MAXPATCH 7 RefineTorusLB MEM: 1411.1 MB
LDB: ============== END OF LOAD BALANCING =============== 998.731
Info: useSync: 0 useProxySync: 0
LDB: =============== DONE WITH MIGRATION ================ 998.733
PRESSURE: 60000 168.95 105.383 228.829 105.382 97.2309 -12.5808 228.828 -12.5803 44.4843
GPRESSURE: 60000 152.812 134.764 226.79 65.0506 143.819 -17.9017 246.181 -49.953 35.2045
PRESSAVG: 60000 -0.614413 9.29437 68.8387 9.29437 2.1027 4.54616 68.8388 4.54615 1.51943
GPRESSAVG: 60000 -0.620971 9.29086 68.8319 9.29315 2.08624 4.5571 68.8431 4.54735 1.53451
TIMING: 60000  CPU: 713.382, 0.0121634/step  Wall: 992.752, 0.0183553/step, 101.668 hours remaining, 1412.828125 MB of memory in use.
ENERGY:   60000     66840.8577    147153.2109    104367.8372      6809.0971       -9291528.1398    340256.6801         0.0000         0.0000    233555.2108       -8392545.2461       309.4581  -8626100.4569  -8390633.5747       309.7074            103.5551       110.6118   3345754.5844         1.0026         0.9999

WRITING EXTENDED SYSTEM TO RESTART FILE AT STEP 60000
WRITING COORDINATES TO DCD FILE Fiber55_dyn2.dcd AT STEP 60000
WRITING COORDINATES TO RESTART FILE AT STEP 60000
FINISHED WRITING RESTART COORDINATES
The last position output (seq=60000) takes 0.711 seconds, 1412.828 MB of memory in use
WRITING VELOCITIES TO RESTART FILE AT STEP 60000
FINISHED WRITING RESTART VELOCITIES
LDB: ============= START OF LOAD BALANCING ============== 1028.95
LDB: ============== END OF LOAD BALANCING =============== 1028.95
Info: useSync: 0 useProxySync: 0
LDB: =============== DONE WITH MIGRATION ================ 1028.95
LDB: ============= START OF LOAD BALANCING ============== 1029.66
LDB: TIME 1029.66 LOAD: AVG 0.18789 MAX 0.364175  PROXIES: TOTAL 1629 MAXPE 31 MAXPATCH 7 None MEM: 1412.83 MB
LDB: TIME 1029.66 LOAD: AVG 0.18789 MAX 0.364175  PROXIES: TOTAL 1629 MAXPE 31 MAXPATCH 7 RefineTorusLB MEM: 1412.83 MB
LDB: TIME 1029.66 LOAD: AVG 0.18789 MAX 0.364175  PROXIES: TOTAL 1629 MAXPE 31 MAXPATCH 7 RefineTorusLB MEM: 1412.83 MB
LDB: ============== END OF LOAD BALANCING =============== 1029.66
Info: useSync: 0 useProxySync: 0
LDB: =============== DONE WITH MIGRATION ================ 1029.66
LDB: ============= START OF LOAD BALANCING ============== 1056.58
LDB: ============== END OF LOAD BALANCING =============== 1056.58
Info: useSync: 0 useProxySync: 0
LDB: =============== DONE WITH MIGRATION ================ 1056.58
LDB: ============= START OF LOAD BALANCING ============== 1057.07
LDB: TIME 1057.07 LOAD: AVG 0.174348 MAX 0.260123  PROXIES: TOTAL 1629 MAXPE 31 MAXPATCH 7 None MEM: 1412.83 MB
LDB: TIME 1057.07 LOAD: AVG 0.174348 MAX 0.260123  PROXIES: TOTAL 1629 MAXPE 31 MAXPATCH 7 RefineTorusLB MEM: 1412.83 MB
LDB: TIME 1057.07 LOAD: AVG 0.174348 MAX 0.260123  PROXIES: TOTAL 1629 MAXPE 31 MAXPATCH 7 RefineTorusLB MEM: 1412.83 MB
LDB: Reverting to original mapping
LDB: ============== END OF LOAD BALANCING =============== 1057.08
Info: useSync: 0 useProxySync: 0
LDB: =============== DONE WITH MIGRATION ================ 1057.08
LDB: ============= START OF LOAD BALANCING ============== 1077.32
LDB: ============== END OF LOAD BALANCING =============== 1077.68
Info: useSync: 0 useProxySync: 0
LDB: =============== DONE WITH MIGRATION ================ 1077.68
LDB: ============= START OF LOAD BALANCING ============== 1078.23
LDB: TIME 1078.23 LOAD: AVG 0.185905 MAX 0.350692  PROXIES: TOTAL 1629 MAXPE 31 MAXPATCH 7 None MEM: 1412.83 MB
LDB: TIME 1078.23 LOAD: AVG 0.185905 MAX 0.350692  PROXIES: TOTAL 1629 MAXPE 31 MAXPATCH 7 RefineTorusLB MEM: 1412.83 MB
LDB: TIME 1078.23 LOAD: AVG 0.185905 MAX 0.350692  PROXIES: TOTAL 1629 MAXPE 31 MAXPATCH 7 RefineTorusLB MEM: 1412.83 MB
LDB: Reverting to original mapping
LDB: ============== END OF LOAD BALANCING =============== 1078.23
Info: useSync: 0 useProxySync: 0
LDB: =============== DONE WITH MIGRATION ================ 1078.23
LDB: ============= START OF LOAD BALANCING ============== 1100.33
LDB: ============== END OF LOAD BALANCING =============== 1100.33
Info: useSync: 0 useProxySync: 0
LDB: =============== DONE WITH MIGRATION ================ 1100.33
LDB: ============= START OF LOAD BALANCING ============== 1100.88
LDB: TIME 1100.88 LOAD: AVG 0.189095 MAX 0.340713  PROXIES: TOTAL 1629 MAXPE 31 MAXPATCH 7 None MEM: 1415.58 MB
LDB: TIME 1100.88 LOAD: AVG 0.189095 MAX 0.340713  PROXIES: TOTAL 1629 MAXPE 31 MAXPATCH 7 RefineTorusLB MEM: 1415.58 MB
LDB: TIME 1100.88 LOAD: AVG 0.189095 MAX 0.340713  PROXIES: TOTAL 1629 MAXPE 31 MAXPATCH 7 RefineTorusLB MEM: 1415.58 MB
LDB: Reverting to original mapping
LDB: ============== END OF LOAD BALANCING =============== 1100.88
Info: useSync: 0 useProxySync: 0
LDB: =============== DONE WITH MIGRATION ================ 1100.89
LDB: ============= START OF LOAD BALANCING ============== 1123.22
LDB: ============== END OF LOAD BALANCING =============== 1123.22
Info: useSync: 0 useProxySync: 0
LDB: =============== DONE WITH MIGRATION ================ 1123.22
LDB: ============= START OF LOAD BALANCING ============== 1123.79
LDB: TIME 1123.79 LOAD: AVG 0.195461 MAX 0.355287  PROXIES: TOTAL 1629 MAXPE 31 MAXPATCH 7 None MEM: 1420.09 MB
LDB: TIME 1123.79 LOAD: AVG 0.195461 MAX 0.355287  PROXIES: TOTAL 1629 MAXPE 31 MAXPATCH 7 RefineTorusLB MEM: 1420.09 MB
LDB: TIME 1123.79 LOAD: AVG 0.195461 MAX 0.355287  PROXIES: TOTAL 1629 MAXPE 31 MAXPATCH 7 RefineTorusLB MEM: 1420.09 MB
LDB: ============== END OF LOAD BALANCING =============== 1123.79
Info: useSync: 0 useProxySync: 0
LDB: =============== DONE WITH MIGRATION ================ 1123.8
PRESSURE: 70000 -157.158 127.608 189.56 127.609 -93.5604 -69.5813 189.56 -69.5814 -168.593
GPRESSURE: 70000 -172.426 159.016 189.74 39.9661 -101.656 -32.0842 176.472 -97.0363 -125.084
PRESSAVG: 70000 0.44934 -1.23456 79.1966 -1.23456 0.962365 -11.9344 79.1966 -11.9344 0.578415
GPRESSAVG: 70000 0.467921 -1.23459 79.2131 -1.26097 0.955001 -11.9321 79.1968 -11.9222 0.539295
TIMING: 70000  CPU: 838.906, 0.0125524/step  Wall: 1136.54, 0.0143784/step, 79.6002 hours remaining, 1423.843750 MB of memory in use.
ENERGY:   70000     66816.9890    147034.2019    103985.2361      6764.8199       -9290094.8347    339944.6957         0.0000         0.0000    234069.3230       -8391479.5691       310.1393  -8625548.8921  -8389568.0972       309.5574           -139.7702      -133.0552   3346761.6829         0.6634         0.6541

WRITING EXTENDED SYSTEM TO RESTART FILE AT STEP 70000
WRITING COORDINATES TO DCD FILE Fiber55_dyn2.dcd AT STEP 70000
WRITING COORDINATES TO RESTART FILE AT STEP 70000
FINISHED WRITING RESTART COORDINATES
The last position output (seq=70000) takes 4.014 seconds, 1423.844 MB of memory in use
WRITING VELOCITIES TO RESTART FILE AT STEP 70000
FINISHED WRITING RESTART VELOCITIES
LDB: ============= START OF LOAD BALANCING ============== 1221.17
LDB: ============== END OF LOAD BALANCING =============== 1221.17
Info: useSync: 0 useProxySync: 0
LDB: =============== DONE WITH MIGRATION ================ 1221.18
LDB: ============= START OF LOAD BALANCING ============== 1221.85
LDB: TIME 1221.85 LOAD: AVG 0.178694 MAX 0.483099  PROXIES: TOTAL 1629 MAXPE 31 MAXPATCH 7 None MEM: 1424.01 MB
LDB: TIME 1221.85 LOAD: AVG 0.178694 MAX 0.483099  PROXIES: TOTAL 1629 MAXPE 31 MAXPATCH 7 RefineTorusLB MEM: 1424.01 MB
LDB: TIME 1221.85 LOAD: AVG 0.178694 MAX 0.483099  PROXIES: TOTAL 1629 MAXPE 31 MAXPATCH 7 RefineTorusLB MEM: 1424.01 MB
LDB: Reverting to original mapping
LDB: ============== END OF LOAD BALANCING =============== 1221.86
Info: useSync: 0 useProxySync: 0
LDB: =============== DONE WITH MIGRATION ================ 1221.86
LDB: ============= START OF LOAD BALANCING ============== 1254.62
LDB: ============== END OF LOAD BALANCING =============== 1254.62
Info: useSync: 0 useProxySync: 0
LDB: =============== DONE WITH MIGRATION ================ 1254.62
LDB: ============= START OF LOAD BALANCING ============== 1255.49
LDB: TIME 1255.49 LOAD: AVG 0.18163 MAX 0.747993  PROXIES: TOTAL 1629 MAXPE 31 MAXPATCH 7 None MEM: 1424.94 MB
LDB: TIME 1255.49 LOAD: AVG 0.18163 MAX 0.747993  PROXIES: TOTAL 1629 MAXPE 31 MAXPATCH 7 RefineTorusLB MEM: 1424.94 MB
LDB: TIME 1255.49 LOAD: AVG 0.18163 MAX 0.747993  PROXIES: TOTAL 1629 MAXPE 31 MAXPATCH 7 RefineTorusLB MEM: 1424.94 MB
LDB: Reverting to original mapping
LDB: ============== END OF LOAD BALANCING =============== 1255.49
Info: useSync: 0 useProxySync: 0
LDB: =============== DONE WITH MIGRATION ================ 1255.49
LDB: ============= START OF LOAD BALANCING ============== 1287.7
LDB: ============== END OF LOAD BALANCING =============== 1299.95
Info: useSync: 0 useProxySync: 0
LDB: =============== DONE WITH MIGRATION ================ 1299.95
LDB: ============= START OF LOAD BALANCING ============== 1300.54
LDB: TIME 1300.54 LOAD: AVG 0.18477 MAX 0.311007  PROXIES: TOTAL 1629 MAXPE 31 MAXPATCH 7 None MEM: 1424.97 MB
LDB: TIME 1300.54 LOAD: AVG 0.18477 MAX 0.311007  PROXIES: TOTAL 1629 MAXPE 31 MAXPATCH 7 RefineTorusLB MEM: 1424.97 MB
LDB: TIME 1300.54 LOAD: AVG 0.18477 MAX 0.311007  PROXIES: TOTAL 1629 MAXPE 31 MAXPATCH 7 RefineTorusLB MEM: 1424.97 MB
LDB: Reverting to original mapping
LDB: ============== END OF LOAD BALANCING =============== 1300.54
Info: useSync: 0 useProxySync: 0
LDB: =============== DONE WITH MIGRATION ================ 1300.54
LDB: ============= START OF LOAD BALANCING ============== 1323.35
LDB: ============== END OF LOAD BALANCING =============== 1323.35
Info: useSync: 0 useProxySync: 0
LDB: =============== DONE WITH MIGRATION ================ 1323.36
LDB: ============= START OF LOAD BALANCING ============== 1323.97
LDB: TIME 1323.97 LOAD: AVG 0.180186 MAX 0.309154  PROXIES: TOTAL 1629 MAXPE 31 MAXPATCH 7 None MEM: 1424.97 MB
LDB: TIME 1323.97 LOAD: AVG 0.180186 MAX 0.309154  PROXIES: TOTAL 1629 MAXPE 31 MAXPATCH 7 RefineTorusLB MEM: 1424.97 MB
LDB: TIME 1323.97 LOAD: AVG 0.180186 MAX 0.309154  PROXIES: TOTAL 1629 MAXPE 31 MAXPATCH 7 RefineTorusLB MEM: 1424.97 MB
LDB: ============== END OF LOAD BALANCING =============== 1323.97
Info: useSync: 0 useProxySync: 0
LDB: =============== DONE WITH MIGRATION ================ 1323.97
LDB: ============= START OF LOAD BALANCING ============== 1347.37
LDB: ============== END OF LOAD BALANCING =============== 1347.37
Info: useSync: 0 useProxySync: 0
LDB: =============== DONE WITH MIGRATION ================ 1347.38
LDB: ============= START OF LOAD BALANCING ============== 1347.97
LDB: TIME 1347.97 LOAD: AVG 0.173457 MAX 0.352378  PROXIES: TOTAL 1629 MAXPE 31 MAXPATCH 7 None MEM: 1424.97 MB
LDB: TIME 1347.97 LOAD: AVG 0.173457 MAX 0.352378  PROXIES: TOTAL 1629 MAXPE 31 MAXPATCH 7 RefineTorusLB MEM: 1424.97 MB
LDB: TIME 1347.97 LOAD: AVG 0.173457 MAX 0.352378  PROXIES: TOTAL 1629 MAXPE 31 MAXPATCH 7 RefineTorusLB MEM: 1424.97 MB
LDB: ============== END OF LOAD BALANCING =============== 1347.98
Info: useSync: 0 useProxySync: 0
LDB: =============== DONE WITH MIGRATION ================ 1347.98
PRESSURE: 80000 -203.877 44.6638 128.959 44.6644 -313.356 -68.6899 128.959 -68.6897 -32.1351
GPRESSURE: 80000 -196.474 57.7986 98.7602 28.1249 -289.67 -58.5144 90.5839 32.896 -38.5116
PRESSAVG: 80000 2.14389 -1.88942 84.7567 -1.88941 -0.749656 -10.4281 84.7567 -10.4281 0.923215
GPRESSAVG: 80000 2.12011 -1.91457 84.7371 -1.86933 -0.748903 -10.4347 84.736 -10.416 0.925956
TIMING: 80000  CPU: 975.273, 0.0136367/step  Wall: 1337.23, 0.0200696/step, 111.052 hours remaining, 1426.679688 MB of memory in use.
ENERGY:   80000     67167.4326    146994.4544    104580.2842      6704.5772       -9290623.5929    339085.3590         0.0000         0.0000    233761.0408       -8392330.4447       309.7308  -8626091.4855  -8390443.7288       309.2514           -183.1225      -174.8851   3345231.0368         0.7725         0.7657

WRITING EXTENDED SYSTEM TO RESTART FILE AT STEP 80000
WRITING COORDINATES TO DCD FILE Fiber55_dyn2.dcd AT STEP 80000
WRITING COORDINATES TO RESTART FILE AT STEP 80000
FINISHED WRITING RESTART COORDINATES
The last position output (seq=80000) takes 19.701 seconds, 1426.828 MB of memory in use
WRITING VELOCITIES TO RESTART FILE AT STEP 80000
FINISHED WRITING RESTART VELOCITIES
LDB: ============= START OF LOAD BALANCING ============== 1429.19
LDB: ============== END OF LOAD BALANCING =============== 1429.19
Info: useSync: 0 useProxySync: 0
LDB: =============== DONE WITH MIGRATION ================ 1429.19
LDB: ============= START OF LOAD BALANCING ============== 1429.98
LDB: TIME 1429.98 LOAD: AVG 0.177611 MAX 0.354015  PROXIES: TOTAL 1629 MAXPE 31 MAXPATCH 7 None MEM: 1426.83 MB
LDB: TIME 1429.98 LOAD: AVG 0.177611 MAX 0.354015  PROXIES: TOTAL 1629 MAXPE 31 MAXPATCH 7 RefineTorusLB MEM: 1426.83 MB
LDB: TIME 1429.98 LOAD: AVG 0.177611 MAX 0.354015  PROXIES: TOTAL 1629 MAXPE 31 MAXPATCH 7 RefineTorusLB MEM: 1426.83 MB
LDB: ============== END OF LOAD BALANCING =============== 1429.98
Info: useSync: 0 useProxySync: 0
LDB: =============== DONE WITH MIGRATION ================ 1429.99
LDB: ============= START OF LOAD BALANCING ============== 1457.76
LDB: ============== END OF LOAD BALANCING =============== 1457.76
Info: useSync: 0 useProxySync: 0
LDB: =============== DONE WITH MIGRATION ================ 1457.76
LDB: ============= START OF LOAD BALANCING ============== 1458.45
LDB: TIME 1458.45 LOAD: AVG 0.170528 MAX 0.367565  PROXIES: TOTAL 1629 MAXPE 31 MAXPATCH 7 None MEM: 1426.83 MB
LDB: TIME 1458.45 LOAD: AVG 0.170528 MAX 0.367565  PROXIES: TOTAL 1629 MAXPE 31 MAXPATCH 7 RefineTorusLB MEM: 1426.83 MB
LDB: TIME 1458.45 LOAD: AVG 0.170528 MAX 0.367565  PROXIES: TOTAL 1629 MAXPE 31 MAXPATCH 7 RefineTorusLB MEM: 1426.83 MB
LDB: Reverting to original mapping
LDB: ============== END OF LOAD BALANCING =============== 1458.45
Info: useSync: 0 useProxySync: 0
LDB: =============== DONE WITH MIGRATION ================ 1458.45
LDB: ============= START OF LOAD BALANCING ============== 1484.98
LDB: ============== END OF LOAD BALANCING =============== 1484.98
Info: useSync: 0 useProxySync: 0
LDB: =============== DONE WITH MIGRATION ================ 1484.98
LDB: ============= START OF LOAD BALANCING ============== 1485.57
LDB: TIME 1485.57 LOAD: AVG 0.169896 MAX 0.353648  PROXIES: TOTAL 1629 MAXPE 31 MAXPATCH 7 None MEM: 1426.83 MB
LDB: TIME 1485.57 LOAD: AVG 0.169896 MAX 0.353648  PROXIES: TOTAL 1629 MAXPE 31 MAXPATCH 7 RefineTorusLB MEM: 1426.83 MB
LDB: TIME 1485.57 LOAD: AVG 0.169896 MAX 0.353648  PROXIES: TOTAL 1629 MAXPE 31 MAXPATCH 7 RefineTorusLB MEM: 1426.83 MB
LDB: ============== END OF LOAD BALANCING =============== 1485.57
Info: useSync: 0 useProxySync: 0
LDB: =============== DONE WITH MIGRATION ================ 1485.58
LDB: ============= START OF LOAD BALANCING ============== 1505.77
LDB: ============== END OF LOAD BALANCING =============== 1505.77
Info: useSync: 0 useProxySync: 0
LDB: =============== DONE WITH MIGRATION ================ 1505.77
LDB: ============= START OF LOAD BALANCING ============== 1506.54
LDB: TIME 1506.54 LOAD: AVG 0.185453 MAX 0.407174  PROXIES: TOTAL 1629 MAXPE 31 MAXPATCH 7 None MEM: 1426.83 MB
LDB: TIME 1506.54 LOAD: AVG 0.185453 MAX 0.407174  PROXIES: TOTAL 1629 MAXPE 31 MAXPATCH 7 RefineTorusLB MEM: 1426.83 MB
LDB: TIME 1506.54 LOAD: AVG 0.185453 MAX 0.407174  PROXIES: TOTAL 1629 MAXPE 31 MAXPATCH 7 RefineTorusLB MEM: 1426.83 MB
LDB: Reverting to original mapping
LDB: ============== END OF LOAD BALANCING =============== 1506.54
Info: useSync: 0 useProxySync: 0
LDB: =============== DONE WITH MIGRATION ================ 1506.55
LDB: ============= START OF LOAD BALANCING ============== 1537.69
LDB: ============== END OF LOAD BALANCING =============== 1537.69
Info: useSync: 0 useProxySync: 0
LDB: =============== DONE WITH MIGRATION ================ 1537.7
LDB: ============= START OF LOAD BALANCING ============== 1538.52
LDB: TIME 1538.52 LOAD: AVG 0.194949 MAX 0.453971  PROXIES: TOTAL 1629 MAXPE 31 MAXPATCH 7 None MEM: 1427.39 MB
LDB: TIME 1538.52 LOAD: AVG 0.194949 MAX 0.453971  PROXIES: TOTAL 1629 MAXPE 31 MAXPATCH 7 RefineTorusLB MEM: 1427.39 MB
LDB: TIME 1538.52 LOAD: AVG 0.194949 MAX 0.453971  PROXIES: TOTAL 1629 MAXPE 31 MAXPATCH 7 RefineTorusLB MEM: 1427.39 MB
LDB: ============== END OF LOAD BALANCING =============== 1538.52
Info: useSync: 0 useProxySync: 0
LDB: =============== DONE WITH MIGRATION ================ 1538.53
PRESSURE: 90000 20.303 -17.6802 44.296 -17.6807 -354.74 -0.346206 44.2971 -0.346834 -59.2839
GPRESSURE: 90000 -12.5134 4.15938 39.9376 -16.2182 -290.986 -8.48295 22.3831 11.3589 -69.934
PRESSAVG: 90000 -0.589245 -9.43649 60.6179 -9.43648 -0.441014 10.9725 60.6179 10.9725 2.93997
GPRESSAVG: 90000 -0.601747 -9.42109 60.6309 -9.45237 -0.432551 10.9521 60.6136 10.9695 2.92263
TIMING: 90000  CPU: 1114.03, 0.013876/step  Wall: 1535.95, 0.0198716/step, 109.901 hours remaining, 1429.367188 MB of memory in use.
ENERGY:   90000     66962.3035    147257.5722    104262.1521      6809.9425       -9292123.3767    340289.2040         0.0000         0.0000    233425.1204       -8393117.0820       309.2857  -8626542.2023  -8391219.8181       309.3783           -131.2404      -124.4779   3343580.7556         0.6366         0.6294

WRITING EXTENDED SYSTEM TO RESTART FILE AT STEP 90000
WRITING COORDINATES TO DCD FILE Fiber55_dyn2.dcd AT STEP 90000
WRITING COORDINATES TO RESTART FILE AT STEP 90000
FINISHED WRITING RESTART COORDINATES
The last position output (seq=90000) takes 6.435 seconds, 1429.375 MB of memory in use
WRITING VELOCITIES TO RESTART FILE AT STEP 90000
FINISHED WRITING RESTART VELOCITIES
LDB: ============= START OF LOAD BALANCING ============== 1637.28
LDB: ============== END OF LOAD BALANCING =============== 1637.28
Info: useSync: 0 useProxySync: 0
LDB: =============== DONE WITH MIGRATION ================ 1637.28
LDB: ============= START OF LOAD BALANCING ============== 1637.9
LDB: TIME 1637.9 LOAD: AVG 0.178484 MAX 0.305569  PROXIES: TOTAL 1629 MAXPE 31 MAXPATCH 7 None MEM: 1429.38 MB
LDB: TIME 1637.9 LOAD: AVG 0.178484 MAX 0.305569  PROXIES: TOTAL 1629 MAXPE 31 MAXPATCH 7 RefineTorusLB MEM: 1429.38 MB
LDB: TIME 1637.9 LOAD: AVG 0.178484 MAX 0.305569  PROXIES: TOTAL 1629 MAXPE 31 MAXPATCH 7 RefineTorusLB MEM: 1429.38 MB
LDB: ============== END OF LOAD BALANCING =============== 1637.9
Info: useSync: 0 useProxySync: 0
LDB: =============== DONE WITH MIGRATION ================ 1637.9
LDB: ============= START OF LOAD BALANCING ============== 1661.44
LDB: ============== END OF LOAD BALANCING =============== 1661.44
Info: useSync: 0 useProxySync: 0
LDB: =============== DONE WITH MIGRATION ================ 1661.44
LDB: ============= START OF LOAD BALANCING ============== 1661.99
LDB: TIME 1662 LOAD: AVG 0.17647 MAX 0.288046  PROXIES: TOTAL 1629 MAXPE 31 MAXPATCH 7 None MEM: 1430.42 MB
LDB: TIME 1662 LOAD: AVG 0.17647 MAX 0.288046  PROXIES: TOTAL 1629 MAXPE 31 MAXPATCH 7 RefineTorusLB MEM: 1430.42 MB
LDB: TIME 1662 LOAD: AVG 0.17647 MAX 0.288046  PROXIES: TOTAL 1629 MAXPE 31 MAXPATCH 7 RefineTorusLB MEM: 1430.42 MB
LDB: ============== END OF LOAD BALANCING =============== 1662
Info: useSync: 0 useProxySync: 0
LDB: =============== DONE WITH MIGRATION ================ 1662
LDB: ============= START OF LOAD BALANCING ============== 1686.04
LDB: ============== END OF LOAD BALANCING =============== 1686.04
Info: useSync: 0 useProxySync: 0
LDB: =============== DONE WITH MIGRATION ================ 1686.04
LDB: ============= START OF LOAD BALANCING ============== 1686.67
LDB: TIME 1686.67 LOAD: AVG 0.180512 MAX 0.322577  PROXIES: TOTAL 1629 MAXPE 31 MAXPATCH 7 None MEM: 1434.78 MB
LDB: TIME 1686.67 LOAD: AVG 0.180512 MAX 0.322577  PROXIES: TOTAL 1629 MAXPE 31 MAXPATCH 7 RefineTorusLB MEM: 1434.78 MB
LDB: TIME 1686.67 LOAD: AVG 0.180512 MAX 0.322577  PROXIES: TOTAL 1629 MAXPE 31 MAXPATCH 7 RefineTorusLB MEM: 1434.78 MB
LDB: ============== END OF LOAD BALANCING =============== 1686.67
Info: useSync: 0 useProxySync: 0
LDB: =============== DONE WITH MIGRATION ================ 1686.67
LDB: ============= START OF LOAD BALANCING ============== 1706.49
LDB: ============== END OF LOAD BALANCING =============== 1706.49
Info: useSync: 0 useProxySync: 0
LDB: =============== DONE WITH MIGRATION ================ 1706.49
LDB: ============= START OF LOAD BALANCING ============== 1707
LDB: TIME 1707.01 LOAD: AVG 0.171973 MAX 0.315198  PROXIES: TOTAL 1629 MAXPE 31 MAXPATCH 7 None MEM: 1437.59 MB
LDB: TIME 1707.01 LOAD: AVG 0.171973 MAX 0.315198  PROXIES: TOTAL 1629 MAXPE 31 MAXPATCH 7 RefineTorusLB MEM: 1437.59 MB
LDB: TIME 1707.01 LOAD: AVG 0.171973 MAX 0.315198  PROXIES: TOTAL 1629 MAXPE 31 MAXPATCH 7 RefineTorusLB MEM: 1437.59 MB
LDB: Reverting to original mapping
LDB: ============== END OF LOAD BALANCING =============== 1707.01
Info: useSync: 0 useProxySync: 0
LDB: =============== DONE WITH MIGRATION ================ 1707.01
LDB: ============= START OF LOAD BALANCING ============== 1738.7
LDB: ============== END OF LOAD BALANCING =============== 1738.7
Info: useSync: 0 useProxySync: 0
LDB: =============== DONE WITH MIGRATION ================ 1738.7
LDB: ============= START OF LOAD BALANCING ============== 1739.64
LDB: TIME 1739.64 LOAD: AVG 0.172224 MAX 0.607405  PROXIES: TOTAL 1629 MAXPE 31 MAXPATCH 7 None MEM: 1441.87 MB
LDB: TIME 1739.64 LOAD: AVG 0.172224 MAX 0.607405  PROXIES: TOTAL 1629 MAXPE 31 MAXPATCH 7 RefineTorusLB MEM: 1441.87 MB
LDB: TIME 1739.64 LOAD: AVG 0.172224 MAX 0.607405  PROXIES: TOTAL 1629 MAXPE 31 MAXPATCH 7 RefineTorusLB MEM: 1441.87 MB
LDB: Reverting to original mapping
LDB: ============== END OF LOAD BALANCING =============== 1739.64
Info: useSync: 0 useProxySync: 0
LDB: =============== DONE WITH MIGRATION ================ 1739.64
PRESSURE: 100000 35.7413 63.5297 -251.944 63.529 105.892 59.7961 -251.944 59.7957 -2.37008
GPRESSURE: 100000 29.889 -2.22176 -239.816 52.5752 87.4726 54.8462 -243.885 94.9592 43.3752
PRESSAVG: 100000 -0.704918 -20.9877 51.0188 -20.9877 1.504 5.1501 51.0188 5.15011 0.608569
GPRESSAVG: 100000 -0.70676 -20.9822 51.0316 -20.9854 1.50756 5.14194 51.0367 5.19039 0.606135
TIMING: 100000  CPU: 1245.95, 0.0131918/step  Wall: 1737.08, 0.0201135/step, 111.183 hours remaining, 1442.035156 MB of memory in use.
ETITLE:      TS           BOND          ANGLE          DIHED          IMPRP               ELECT            VDW       BOUNDARY           MISC        KINETIC               TOTAL           TEMP      POTENTIAL         TOTAL3        TEMPAVG            PRESSURE      GPRESSURE         VOLUME       PRESSAVG      GPRESSAVG

ENERGY:  100000     66783.0019    147306.8710    104323.1181      6817.9648       -9292287.5152    340575.6185         0.0000         0.0000    234052.1050       -8392428.8359       310.1165  -8626480.9410  -8390564.1329       309.6558             46.4209        53.5789   3342627.2894         0.4692         0.4690

WRITING EXTENDED SYSTEM TO RESTART FILE AT STEP 100000
WRITING COORDINATES TO DCD FILE Fiber55_dyn2.dcd AT STEP 100000
WRITING COORDINATES TO RESTART FILE AT STEP 100000
FINISHED WRITING RESTART COORDINATES
The last position output (seq=100000) takes 0.653 seconds, 1442.035 MB of memory in use
WRITING VELOCITIES TO RESTART FILE AT STEP 100000
FINISHED WRITING RESTART VELOCITIES
LDB: ============= START OF LOAD BALANCING ============== 1773.16
LDB: ============== END OF LOAD BALANCING =============== 1773.16
Info: useSync: 0 useProxySync: 0
LDB: =============== DONE WITH MIGRATION ================ 1773.16
LDB: ============= START OF LOAD BALANCING ============== 1774.01
LDB: TIME 1774.01 LOAD: AVG 0.181749 MAX 0.608034  PROXIES: TOTAL 1629 MAXPE 31 MAXPATCH 7 None MEM: 1442.04 MB
LDB: TIME 1774.01 LOAD: AVG 0.181749 MAX 0.608034  PROXIES: TOTAL 1629 MAXPE 31 MAXPATCH 7 RefineTorusLB MEM: 1442.04 MB
LDB: TIME 1774.01 LOAD: AVG 0.181749 MAX 0.608034  PROXIES: TOTAL 1629 MAXPE 31 MAXPATCH 7 RefineTorusLB MEM: 1442.04 MB
LDB: Reverting to original mapping
LDB: ============== END OF LOAD BALANCING =============== 1774.01
Info: useSync: 0 useProxySync: 0
LDB: =============== DONE WITH MIGRATION ================ 1774.01
LDB: ============= START OF LOAD BALANCING ============== 1804.08
LDB: ============== END OF LOAD BALANCING =============== 1804.08
Info: useSync: 0 useProxySync: 0
LDB: =============== DONE WITH MIGRATION ================ 1804.08
LDB: ============= START OF LOAD BALANCING ============== 1804.59
LDB: TIME 1804.59 LOAD: AVG 0.169698 MAX 0.283763  PROXIES: TOTAL 1629 MAXPE 31 MAXPATCH 7 None MEM: 1443.38 MB
LDB: TIME 1804.59 LOAD: AVG 0.169698 MAX 0.283763  PROXIES: TOTAL 1629 MAXPE 31 MAXPATCH 7 RefineTorusLB MEM: 1443.38 MB
LDB: TIME 1804.59 LOAD: AVG 0.169698 MAX 0.283763  PROXIES: TOTAL 1629 MAXPE 31 MAXPATCH 7 RefineTorusLB MEM: 1443.38 MB
LDB: ============== END OF LOAD BALANCING =============== 1804.59
Info: useSync: 0 useProxySync: 0
LDB: =============== DONE WITH MIGRATION ================ 1804.59
LDB: ============= START OF LOAD BALANCING ============== 1828.43
LDB: ============== END OF LOAD BALANCING =============== 1828.43
Info: useSync: 0 useProxySync: 0
LDB: =============== DONE WITH MIGRATION ================ 1828.44
LDB: ============= START OF LOAD BALANCING ============== 1828.94
LDB: TIME 1828.94 LOAD: AVG 0.170628 MAX 0.269396  PROXIES: TOTAL 1629 MAXPE 31 MAXPATCH 7 None MEM: 1443.43 MB
LDB: TIME 1828.94 LOAD: AVG 0.170628 MAX 0.269396  PROXIES: TOTAL 1629 MAXPE 31 MAXPATCH 7 RefineTorusLB MEM: 1443.43 MB
LDB: TIME 1828.94 LOAD: AVG 0.170628 MAX 0.269396  PROXIES: TOTAL 1629 MAXPE 31 MAXPATCH 7 RefineTorusLB MEM: 1443.43 MB
LDB: ============== END OF LOAD BALANCING =============== 1828.94
Info: useSync: 0 useProxySync: 0
LDB: =============== DONE WITH MIGRATION ================ 1828.94
LDB: ============= START OF LOAD BALANCING ============== 1859.51
LDB: ============== END OF LOAD BALANCING =============== 1859.51
Info: useSync: 0 useProxySync: 0
LDB: =============== DONE WITH MIGRATION ================ 1859.51
LDB: ============= START OF LOAD BALANCING ============== 1860.3
LDB: TIME 1860.3 LOAD: AVG 0.187349 MAX 0.428546  PROXIES: TOTAL 1629 MAXPE 31 MAXPATCH 7 None MEM: 1444.58 MB
LDB: TIME 1860.3 LOAD: AVG 0.187349 MAX 0.428546  PROXIES: TOTAL 1629 MAXPE 31 MAXPATCH 7 RefineTorusLB MEM: 1444.58 MB
LDB: TIME 1860.3 LOAD: AVG 0.187349 MAX 0.428546  PROXIES: TOTAL 1629 MAXPE 31 MAXPATCH 7 RefineTorusLB MEM: 1444.58 MB
LDB: ============== END OF LOAD BALANCING =============== 1860.3
Info: useSync: 0 useProxySync: 0
LDB: =============== DONE WITH MIGRATION ================ 1860.31
LDB: ============= START OF LOAD BALANCING ============== 1888.13
LDB: ============== END OF LOAD BALANCING =============== 1888.13
Info: useSync: 0 useProxySync: 0
LDB: =============== DONE WITH MIGRATION ================ 1888.13
LDB: ============= START OF LOAD BALANCING ============== 1888.72
LDB: TIME 1888.72 LOAD: AVG 0.18182 MAX 0.29053  PROXIES: TOTAL 1629 MAXPE 31 MAXPATCH 7 None MEM: 1446.36 MB
LDB: TIME 1888.72 LOAD: AVG 0.18182 MAX 0.29053  PROXIES: TOTAL 1629 MAXPE 31 MAXPATCH 7 RefineTorusLB MEM: 1446.36 MB
LDB: TIME 1888.72 LOAD: AVG 0.18182 MAX 0.29053  PROXIES: TOTAL 1629 MAXPE 31 MAXPATCH 7 RefineTorusLB MEM: 1446.36 MB
LDB: Reverting to original mapping
LDB: ============== END OF LOAD BALANCING =============== 1888.72
Info: useSync: 0 useProxySync: 0
LDB: =============== DONE WITH MIGRATION ================ 1888.72
PRESSURE: 110000 49.0028 25.6799 -124.9 25.6795 104.145 -91.9789 -124.901 -91.9781 140.986
GPRESSURE: 110000 78.7637 93.2913 -147.957 53.5679 83.8749 -64.9577 -130.959 -57.5869 153.024
PRESSAVG: 110000 1.35035 -21.1281 39.9305 -21.1281 -0.258113 -4.42601 39.9305 -4.42603 -1.8508
GPRESSAVG: 110000 1.33976 -21.1267 39.904 -21.1277 -0.231343 -4.41144 39.9178 -4.44783 -1.84192
TIMING: 110000  CPU: 1380.87, 0.0134921/step  Wall: 1875.7, 0.0138615/step, 76.5849 hours remaining, 1446.828125 MB of memory in use.
ENERGY:  110000     66963.1374    147593.6895    104263.9412      6663.3766       -9291651.5591    340086.5618         0.0000         0.0000    233708.0879       -8392372.7646       309.6607  -8626080.8525  -8390480.8967       309.3669             98.0446       105.2208   3340237.7374        -0.2529        -0.2445

WRITING EXTENDED SYSTEM TO RESTART FILE AT STEP 110000
WRITING COORDINATES TO DCD FILE Fiber55_dyn2.dcd AT STEP 110000
WRITING COORDINATES TO RESTART FILE AT STEP 110000
FINISHED WRITING RESTART COORDINATES
WRITING VELOCITIES TO RESTART FILE AT STEP 110000
FINISHED WRITING RESTART VELOCITIES
LDB: ============= START OF LOAD BALANCING ============== 1948.73
LDB: ============== END OF LOAD BALANCING =============== 1948.73
Info: useSync: 0 useProxySync: 0
LDB: =============== DONE WITH MIGRATION ================ 1948.73
LDB: ============= START OF LOAD BALANCING ============== 1949.48
LDB: TIME 1949.48 LOAD: AVG 0.185088 MAX 0.361296  PROXIES: TOTAL 1629 MAXPE 31 MAXPATCH 7 None MEM: 1446.9 MB
LDB: TIME 1949.48 LOAD: AVG 0.185088 MAX 0.361296  PROXIES: TOTAL 1629 MAXPE 31 MAXPATCH 7 RefineTorusLB MEM: 1446.9 MB
LDB: TIME 1949.48 LOAD: AVG 0.185088 MAX 0.361296  PROXIES: TOTAL 1629 MAXPE 31 MAXPATCH 7 RefineTorusLB MEM: 1446.9 MB
LDB: ============== END OF LOAD BALANCING =============== 1949.48
Info: useSync: 0 useProxySync: 0
LDB: =============== DONE WITH MIGRATION ================ 1949.48
LDB: ============= START OF LOAD BALANCING ============== 1976.25
LDB: ============== END OF LOAD BALANCING =============== 1976.26
Info: useSync: 0 useProxySync: 0
LDB: =============== DONE WITH MIGRATION ================ 1976.26
LDB: ============= START OF LOAD BALANCING ============== 1976.94
LDB: TIME 1976.94 LOAD: AVG 0.179213 MAX 0.347674  PROXIES: TOTAL 1629 MAXPE 31 MAXPATCH 7 None MEM: 1446.9 MB
LDB: TIME 1976.94 LOAD: AVG 0.179213 MAX 0.347674  PROXIES: TOTAL 1629 MAXPE 31 MAXPATCH 7 RefineTorusLB MEM: 1446.9 MB
LDB: TIME 1976.94 LOAD: AVG 0.179213 MAX 0.347674  PROXIES: TOTAL 1629 MAXPE 31 MAXPATCH 7 RefineTorusLB MEM: 1446.9 MB
LDB: ============== END OF LOAD BALANCING =============== 1976.94
Info: useSync: 0 useProxySync: 0
LDB: =============== DONE WITH MIGRATION ================ 1976.94
LDB: ============= START OF LOAD BALANCING ============== 2001.69
LDB: ============== END OF LOAD BALANCING =============== 2001.69
Info: useSync: 0 useProxySync: 0
LDB: =============== DONE WITH MIGRATION ================ 2001.69
LDB: ============= START OF LOAD BALANCING ============== 2002.16
LDB: TIME 2002.16 LOAD: AVG 0.169702 MAX 0.278643  PROXIES: TOTAL 1629 MAXPE 31 MAXPATCH 7 None MEM: 1446.9 MB
LDB: TIME 2002.16 LOAD: AVG 0.169702 MAX 0.278643  PROXIES: TOTAL 1629 MAXPE 31 MAXPATCH 7 RefineTorusLB MEM: 1446.9 MB
LDB: TIME 2002.16 LOAD: AVG 0.169702 MAX 0.278643  PROXIES: TOTAL 1629 MAXPE 31 MAXPATCH 7 RefineTorusLB MEM: 1446.9 MB
LDB: Reverting to original mapping
LDB: ============== END OF LOAD BALANCING =============== 2002.16
Info: useSync: 0 useProxySync: 0
LDB: =============== DONE WITH MIGRATION ================ 2002.17
LDB: ============= START OF LOAD BALANCING ============== 2027.98
LDB: ============== END OF LOAD BALANCING =============== 2027.98
Info: useSync: 0 useProxySync: 0
LDB: =============== DONE WITH MIGRATION ================ 2027.98
LDB: ============= START OF LOAD BALANCING ============== 2028.82
LDB: TIME 2028.82 LOAD: AVG 0.195875 MAX 0.42692  PROXIES: TOTAL 1629 MAXPE 31 MAXPATCH 7 None MEM: 1446.9 MB
LDB: TIME 2028.82 LOAD: AVG 0.195875 MAX 0.42692  PROXIES: TOTAL 1629 MAXPE 31 MAXPATCH 7 RefineTorusLB MEM: 1446.9 MB
LDB: TIME 2028.82 LOAD: AVG 0.195875 MAX 0.42692  PROXIES: TOTAL 1629 MAXPE 31 MAXPATCH 7 RefineTorusLB MEM: 1446.9 MB
LDB: ============== END OF LOAD BALANCING =============== 2028.82
Info: useSync: 0 useProxySync: 0
LDB: =============== DONE WITH MIGRATION ================ 2028.82
LDB: ============= START OF LOAD BALANCING ============== 2060.2
LDB: ============== END OF LOAD BALANCING =============== 2060.2
Info: useSync: 0 useProxySync: 0
LDB: =============== DONE WITH MIGRATION ================ 2060.2
LDB: ============= START OF LOAD BALANCING ============== 2061.03
LDB: TIME 2061.04 LOAD: AVG 0.186595 MAX 0.418888  PROXIES: TOTAL 1629 MAXPE 31 MAXPATCH 7 None MEM: 1446.9 MB
LDB: TIME 2061.04 LOAD: AVG 0.186595 MAX 0.418888  PROXIES: TOTAL 1629 MAXPE 31 MAXPATCH 7 RefineTorusLB MEM: 1446.9 MB
LDB: TIME 2061.04 LOAD: AVG 0.186595 MAX 0.418888  PROXIES: TOTAL 1629 MAXPE 31 MAXPATCH 7 RefineTorusLB MEM: 1446.9 MB
LDB: ============== END OF LOAD BALANCING =============== 2061.04
Info: useSync: 0 useProxySync: 0
LDB: =============== DONE WITH MIGRATION ================ 2061.04
PRESSURE: 120000 -31.7851 -40.884 112.82 -40.8849 179.92 176.32 112.82 176.321 132.214
GPRESSURE: 120000 24.048 -70.029 99.4988 -12.5403 208.211 122.856 92.9411 180.599 69.0569
PRESSAVG: 120000 3.05795 -27.4105 47.6014 -27.4105 2.73201 -14.8314 47.6014 -14.8314 0.656907
GPRESSAVG: 120000 3.08073 -27.4347 47.6069 -27.4161 2.70691 -14.8364 47.5992 -14.8096 0.669211
TIMING: 120000  CPU: 1517.63, 0.0136755/step  Wall: 2053.45, 0.0177754/step, 98.1596 hours remaining, 1446.925781 MB of memory in use.
ENERGY:  120000     67247.7902    147622.4199    104458.6067      6755.8302       -9292804.3458    341019.5621         0.0000         0.0000    233914.2873       -8391785.8494       309.9339  -8625700.1367  -8389897.2660       309.4569             93.4495       100.4388   3344561.5988         2.1490         2.1523

WRITING EXTENDED SYSTEM TO RESTART FILE AT STEP 120000
WRITING COORDINATES TO DCD FILE Fiber55_dyn2.dcd AT STEP 120000
WRITING COORDINATES TO RESTART FILE AT STEP 120000
FINISHED WRITING RESTART COORDINATES
WRITING VELOCITIES TO RESTART FILE AT STEP 120000
FINISHED WRITING RESTART VELOCITIES
LDB: ============= START OF LOAD BALANCING ============== 2162.36
LDB: ============== END OF LOAD BALANCING =============== 2162.36
Info: useSync: 0 useProxySync: 0
LDB: =============== DONE WITH MIGRATION ================ 2162.37
LDB: ============= START OF LOAD BALANCING ============== 2162.95
LDB: TIME 2162.96 LOAD: AVG 0.183312 MAX 0.317686  PROXIES: TOTAL 1629 MAXPE 31 MAXPATCH 7 None MEM: 1446.93 MB
LDB: TIME 2162.96 LOAD: AVG 0.183312 MAX 0.317686  PROXIES: TOTAL 1629 MAXPE 31 MAXPATCH 7 RefineTorusLB MEM: 1446.93 MB
LDB: TIME 2162.96 LOAD: AVG 0.183312 MAX 0.317686  PROXIES: TOTAL 1629 MAXPE 31 MAXPATCH 7 RefineTorusLB MEM: 1446.93 MB
LDB: ============== END OF LOAD BALANCING =============== 2162.96
Info: useSync: 0 useProxySync: 0
LDB: =============== DONE WITH MIGRATION ================ 2162.96
LDB: ============= START OF LOAD BALANCING ============== 2185.83
LDB: ============== END OF LOAD BALANCING =============== 2185.83
Info: useSync: 0 useProxySync: 0
LDB: =============== DONE WITH MIGRATION ================ 2185.83
LDB: ============= START OF LOAD BALANCING ============== 2186.41
LDB: TIME 2186.41 LOAD: AVG 0.178207 MAX 0.292492  PROXIES: TOTAL 1629 MAXPE 31 MAXPATCH 7 None MEM: 1446.93 MB
LDB: TIME 2186.41 LOAD: AVG 0.178207 MAX 0.292492  PROXIES: TOTAL 1629 MAXPE 31 MAXPATCH 7 RefineTorusLB MEM: 1446.93 MB
LDB: TIME 2186.41 LOAD: AVG 0.178207 MAX 0.292492  PROXIES: TOTAL 1629 MAXPE 31 MAXPATCH 7 RefineTorusLB MEM: 1446.93 MB
LDB: ============== END OF LOAD BALANCING =============== 2186.41
Info: useSync: 0 useProxySync: 0
LDB: =============== DONE WITH MIGRATION ================ 2186.41
LDB: ============= START OF LOAD BALANCING ============== 2209.58
LDB: ============== END OF LOAD BALANCING =============== 2209.58
Info: useSync: 0 useProxySync: 0
LDB: =============== DONE WITH MIGRATION ================ 2209.58
LDB: ============= START OF LOAD BALANCING ============== 2210.2
LDB: TIME 2210.2 LOAD: AVG 0.176465 MAX 0.29361  PROXIES: TOTAL 1629 MAXPE 31 MAXPATCH 7 None MEM: 1446.93 MB
LDB: TIME 2210.2 LOAD: AVG 0.176465 MAX 0.29361  PROXIES: TOTAL 1629 MAXPE 31 MAXPATCH 7 RefineTorusLB MEM: 1446.93 MB
LDB: TIME 2210.2 LOAD: AVG 0.176465 MAX 0.29361  PROXIES: TOTAL 1629 MAXPE 31 MAXPATCH 7 RefineTorusLB MEM: 1446.93 MB
LDB: ============== END OF LOAD BALANCING =============== 2210.2
Info: useSync: 0 useProxySync: 0
LDB: =============== DONE WITH MIGRATION ================ 2210.2
LDB: ============= START OF LOAD BALANCING ============== 2232.44
LDB: ============== END OF LOAD BALANCING =============== 2232.44
Info: useSync: 0 useProxySync: 0
LDB: =============== DONE WITH MIGRATION ================ 2232.44
LDB: ============= START OF LOAD BALANCING ============== 2233.03
LDB: TIME 2233.03 LOAD: AVG 0.177089 MAX 0.334018  PROXIES: TOTAL 1629 MAXPE 31 MAXPATCH 7 None MEM: 1446.94 MB
LDB: TIME 2233.03 LOAD: AVG 0.177089 MAX 0.334018  PROXIES: TOTAL 1629 MAXPE 31 MAXPATCH 7 RefineTorusLB MEM: 1446.94 MB
LDB: TIME 2233.03 LOAD: AVG 0.177089 MAX 0.334018  PROXIES: TOTAL 1629 MAXPE 31 MAXPATCH 7 RefineTorusLB MEM: 1446.94 MB
LDB: ============== END OF LOAD BALANCING =============== 2233.03
Info: useSync: 0 useProxySync: 0
LDB: =============== DONE WITH MIGRATION ================ 2233.03
LDB: ============= START OF LOAD BALANCING ============== 2256.53
LDB: ============== END OF LOAD BALANCING =============== 2256.53
Info: useSync: 0 useProxySync: 0
LDB: =============== DONE WITH MIGRATION ================ 2256.53
LDB: ============= START OF LOAD BALANCING ============== 2257.15
LDB: TIME 2257.15 LOAD: AVG 0.178843 MAX 0.320961  PROXIES: TOTAL 1629 MAXPE 31 MAXPATCH 7 None MEM: 1446.95 MB
LDB: TIME 2257.15 LOAD: AVG 0.178843 MAX 0.320961  PROXIES: TOTAL 1629 MAXPE 31 MAXPATCH 7 RefineTorusLB MEM: 1446.95 MB
LDB: TIME 2257.15 LOAD: AVG 0.178843 MAX 0.320961  PROXIES: TOTAL 1629 MAXPE 31 MAXPATCH 7 RefineTorusLB MEM: 1446.95 MB
LDB: ============== END OF LOAD BALANCING =============== 2257.15
Info: useSync: 0 useProxySync: 0
LDB: =============== DONE WITH MIGRATION ================ 2257.15
PRESSURE: 130000 184.13 -11.8834 -55.976 -11.8835 76.4916 42.4441 -55.9749 42.4434 80.6956
GPRESSURE: 130000 183.545 -23.7901 -41.9063 -8.20647 107.467 49.0187 -47.9286 39.0922 73.9085
PRESSAVG: 130000 1.2705 -15.2446 36.2443 -15.2446 1.39061 -23.0911 36.2443 -23.0911 1.94997
GPRESSAVG: 130000 1.26186 -15.2544 36.2584 -15.2481 1.40932 -23.0683 36.2369 -23.1077 1.95923
TIMING: 130000  CPU: 1634.24, 0.0116613/step  Wall: 2246.53, 0.019308/step, 106.57 hours remaining, 1447.042969 MB of memory in use.
ENERGY:  130000     67128.3461    147982.6876    104379.3580      6653.6315       -9291049.5503    339957.5662         0.0000         0.0000    233237.7805       -8391710.1804       309.0375  -8624947.9608  -8389828.0127       309.7871            113.7723       121.6400   3344511.7361         1.5370         1.5435

WRITING EXTENDED SYSTEM TO RESTART FILE AT STEP 130000
WRITING COORDINATES TO DCD FILE Fiber55_dyn2.dcd AT STEP 130000
WRITING COORDINATES TO RESTART FILE AT STEP 130000
FINISHED WRITING RESTART COORDINATES
WRITING VELOCITIES TO RESTART FILE AT STEP 130000
FINISHED WRITING RESTART VELOCITIES
LDB: ============= START OF LOAD BALANCING ============== 2282.01
LDB: ============== END OF LOAD BALANCING =============== 2282.01
Info: useSync: 0 useProxySync: 0
LDB: =============== DONE WITH MIGRATION ================ 2282.01
LDB: ============= START OF LOAD BALANCING ============== 2282.6
LDB: TIME 2282.6 LOAD: AVG 0.175277 MAX 0.293335  PROXIES: TOTAL 1629 MAXPE 31 MAXPATCH 7 None MEM: 1447.04 MB
LDB: TIME 2282.6 LOAD: AVG 0.175277 MAX 0.293335  PROXIES: TOTAL 1629 MAXPE 31 MAXPATCH 7 RefineTorusLB MEM: 1447.04 MB
LDB: TIME 2282.6 LOAD: AVG 0.175277 MAX 0.293335  PROXIES: TOTAL 1629 MAXPE 31 MAXPATCH 7 RefineTorusLB MEM: 1447.04 MB
LDB: Reverting to original mapping
LDB: ============== END OF LOAD BALANCING =============== 2282.61
Info: useSync: 0 useProxySync: 0
LDB: =============== DONE WITH MIGRATION ================ 2282.61
LDB: ============= START OF LOAD BALANCING ============== 2303.64
LDB: ============== END OF LOAD BALANCING =============== 2303.64
Info: useSync: 0 useProxySync: 0
LDB: =============== DONE WITH MIGRATION ================ 2303.64
LDB: ============= START OF LOAD BALANCING ============== 2304.38
LDB: TIME 2304.39 LOAD: AVG 0.183093 MAX 0.364768  PROXIES: TOTAL 1629 MAXPE 31 MAXPATCH 7 None MEM: 1447.04 MB
LDB: TIME 2304.39 LOAD: AVG 0.183093 MAX 0.364768  PROXIES: TOTAL 1629 MAXPE 31 MAXPATCH 7 RefineTorusLB MEM: 1447.04 MB
LDB: TIME 2304.39 LOAD: AVG 0.183093 MAX 0.364768  PROXIES: TOTAL 1629 MAXPE 31 MAXPATCH 7 RefineTorusLB MEM: 1447.04 MB
LDB: ============== END OF LOAD BALANCING =============== 2304.39
Info: useSync: 0 useProxySync: 0
LDB: =============== DONE WITH MIGRATION ================ 2304.39
LDB: ============= START OF LOAD BALANCING ============== 2333.39
LDB: ============== END OF LOAD BALANCING =============== 2333.39
Info: useSync: 0 useProxySync: 0
LDB: =============== DONE WITH MIGRATION ================ 2333.39
LDB: ============= START OF LOAD BALANCING ============== 2334.18
LDB: TIME 2342.82 LOAD: AVG 0.315374 MAX 8.85382  PROXIES: TOTAL 1629 MAXPE 31 MAXPATCH 7 None MEM: 1447.04 MB
LDB: TIME 2342.82 LOAD: AVG 0.315374 MAX 8.85382  PROXIES: TOTAL 1629 MAXPE 31 MAXPATCH 7 RefineTorusLB MEM: 1447.04 MB
LDB: TIME 2342.82 LOAD: AVG 0.315374 MAX 8.85382  PROXIES: TOTAL 1629 MAXPE 31 MAXPATCH 7 RefineTorusLB MEM: 1447.04 MB
LDB: Reverting to original mapping
LDB: ============== END OF LOAD BALANCING =============== 2342.82
Info: useSync: 0 useProxySync: 0
LDB: =============== DONE WITH MIGRATION ================ 2342.82
LDB: ============= START OF LOAD BALANCING ============== 2371.33
LDB: ============== END OF LOAD BALANCING =============== 2371.33
Info: useSync: 0 useProxySync: 0
LDB: =============== DONE WITH MIGRATION ================ 2371.33
LDB: ============= START OF LOAD BALANCING ============== 2372.03
LDB: TIME 2372.03 LOAD: AVG 0.179308 MAX 0.333476  PROXIES: TOTAL 1629 MAXPE 31 MAXPATCH 7 None MEM: 1447.04 MB
LDB: TIME 2372.03 LOAD: AVG 0.179308 MAX 0.333476  PROXIES: TOTAL 1629 MAXPE 31 MAXPATCH 7 RefineTorusLB MEM: 1447.04 MB
LDB: TIME 2372.03 LOAD: AVG 0.179308 MAX 0.333476  PROXIES: TOTAL 1629 MAXPE 31 MAXPATCH 7 RefineTorusLB MEM: 1447.04 MB
LDB: ============== END OF LOAD BALANCING =============== 2372.03
Info: useSync: 0 useProxySync: 0
LDB: =============== DONE WITH MIGRATION ================ 2372.04
LDB: ============= START OF LOAD BALANCING ============== 2398.54
LDB: ============== END OF LOAD BALANCING =============== 2398.54
Info: useSync: 0 useProxySync: 0
LDB: =============== DONE WITH MIGRATION ================ 2398.54
LDB: ============= START OF LOAD BALANCING ============== 2399
LDB: TIME 2399.01 LOAD: AVG 0.171089 MAX 0.28767  PROXIES: TOTAL 1629 MAXPE 31 MAXPATCH 7 None MEM: 1447.04 MB
LDB: TIME 2399.01 LOAD: AVG 0.171089 MAX 0.28767  PROXIES: TOTAL 1629 MAXPE 31 MAXPATCH 7 RefineTorusLB MEM: 1447.04 MB
LDB: TIME 2399.01 LOAD: AVG 0.171089 MAX 0.28767  PROXIES: TOTAL 1629 MAXPE 31 MAXPATCH 7 RefineTorusLB MEM: 1447.04 MB
LDB: ============== END OF LOAD BALANCING =============== 2399.01
Info: useSync: 0 useProxySync: 0
LDB: =============== DONE WITH MIGRATION ================ 2399.01
PRESSURE: 140000 280.013 4.81264 -80.8856 4.813 87.56 -57.6203 -80.8855 -57.6199 -43.9391
GPRESSURE: 140000 246.392 26.7903 -73.2865 -16.5916 95.5016 -43.2063 -114.766 -71.4072 6.31149
PRESSAVG: 140000 3.10592 -26.6626 48.0702 -26.6626 1.3067 -29.3144 48.0702 -29.3144 1.42541
GPRESSAVG: 140000 3.09677 -26.651 48.0642 -26.6456 1.30811 -29.3402 48.0886 -29.3073 1.44234
TIMING: 140000  CPU: 1767.23, 0.0132985/step  Wall: 2391.74, 0.0145204/step, 80.1045 hours remaining, 1447.042969 MB of memory in use.
ENERGY:  140000     67287.7120    147220.2177    104036.9644      6727.6119       -9291962.9522    341330.4922         0.0000         0.0000    234448.4350       -8390911.5189       310.6416  -8625359.9539  -8389029.4232       309.7371            107.8779       116.0685   3343497.6488         1.9460         1.9491

WRITING EXTENDED SYSTEM TO RESTART FILE AT STEP 140000
WRITING COORDINATES TO DCD FILE Fiber55_dyn2.dcd AT STEP 140000
WRITING COORDINATES TO RESTART FILE AT STEP 140000
FINISHED WRITING RESTART COORDINATES
WRITING VELOCITIES TO RESTART FILE AT STEP 140000
FINISHED WRITING RESTART VELOCITIES
LDB: ============= START OF LOAD BALANCING ============== 2464.28
LDB: ============== END OF LOAD BALANCING =============== 2464.28
Info: useSync: 0 useProxySync: 0
LDB: =============== DONE WITH MIGRATION ================ 2464.29
LDB: ============= START OF LOAD BALANCING ============== 2464.92
LDB: TIME 2464.92 LOAD: AVG 0.178599 MAX 0.284788  PROXIES: TOTAL 1629 MAXPE 31 MAXPATCH 7 None MEM: 1447.1 MB
LDB: TIME 2464.92 LOAD: AVG 0.178599 MAX 0.284788  PROXIES: TOTAL 1629 MAXPE 31 MAXPATCH 7 RefineTorusLB MEM: 1447.1 MB
LDB: TIME 2464.92 LOAD: AVG 0.178599 MAX 0.284788  PROXIES: TOTAL 1629 MAXPE 31 MAXPATCH 7 RefineTorusLB MEM: 1447.1 MB
LDB: ============== END OF LOAD BALANCING =============== 2464.92
Info: useSync: 0 useProxySync: 0
LDB: =============== DONE WITH MIGRATION ================ 2464.92
LDB: ============= START OF LOAD BALANCING ============== 2488.32
LDB: ============== END OF LOAD BALANCING =============== 2488.32
Info: useSync: 0 useProxySync: 0
LDB: =============== DONE WITH MIGRATION ================ 2488.32
LDB: ============= START OF LOAD BALANCING ============== 2488.93
LDB: TIME 2488.93 LOAD: AVG 0.178387 MAX 0.29104  PROXIES: TOTAL 1629 MAXPE 31 MAXPATCH 7 None MEM: 1447.11 MB
LDB: TIME 2488.93 LOAD: AVG 0.178387 MAX 0.29104  PROXIES: TOTAL 1629 MAXPE 31 MAXPATCH 7 RefineTorusLB MEM: 1447.11 MB
LDB: TIME 2488.93 LOAD: AVG 0.178387 MAX 0.29104  PROXIES: TOTAL 1629 MAXPE 31 MAXPATCH 7 RefineTorusLB MEM: 1447.11 MB
LDB: ============== END OF LOAD BALANCING =============== 2488.93
Info: useSync: 0 useProxySync: 0
LDB: =============== DONE WITH MIGRATION ================ 2488.93
LDB: ============= START OF LOAD BALANCING ============== 2512.45
LDB: ============== END OF LOAD BALANCING =============== 2512.45
Info: useSync: 0 useProxySync: 0
LDB: =============== DONE WITH MIGRATION ================ 2512.45
LDB: ============= START OF LOAD BALANCING ============== 2513.04
LDB: TIME 2513.04 LOAD: AVG 0.178488 MAX 0.276789  PROXIES: TOTAL 1629 MAXPE 31 MAXPATCH 7 None MEM: 1447.11 MB
LDB: TIME 2513.04 LOAD: AVG 0.178488 MAX 0.276789  PROXIES: TOTAL 1629 MAXPE 31 MAXPATCH 7 RefineTorusLB MEM: 1447.11 MB
LDB: TIME 2513.04 LOAD: AVG 0.178488 MAX 0.276789  PROXIES: TOTAL 1629 MAXPE 31 MAXPATCH 7 RefineTorusLB MEM: 1447.11 MB
LDB: ============== END OF LOAD BALANCING =============== 2513.04
Info: useSync: 0 useProxySync: 0
LDB: =============== DONE WITH MIGRATION ================ 2513.04
LDB: ============= START OF LOAD BALANCING ============== 2534.88
LDB: ============== END OF LOAD BALANCING =============== 2534.88
Info: useSync: 0 useProxySync: 0
LDB: =============== DONE WITH MIGRATION ================ 2534.88
LDB: ============= START OF LOAD BALANCING ============== 2535.35
LDB: TIME 2535.36 LOAD: AVG 0.172283 MAX 0.260326  PROXIES: TOTAL 1629 MAXPE 31 MAXPATCH 7 None MEM: 1447.12 MB
LDB: TIME 2535.36 LOAD: AVG 0.172283 MAX 0.260326  PROXIES: TOTAL 1629 MAXPE 31 MAXPATCH 7 RefineTorusLB MEM: 1447.12 MB
LDB: TIME 2535.36 LOAD: AVG 0.172283 MAX 0.260326  PROXIES: TOTAL 1629 MAXPE 31 MAXPATCH 7 RefineTorusLB MEM: 1447.12 MB
LDB: ============== END OF LOAD BALANCING =============== 2535.36
Info: useSync: 0 useProxySync: 0
LDB: =============== DONE WITH MIGRATION ================ 2535.36
LDB: ============= START OF LOAD BALANCING ============== 2558.64
LDB: ============== END OF LOAD BALANCING =============== 2558.64
Info: useSync: 0 useProxySync: 0
LDB: =============== DONE WITH MIGRATION ================ 2558.64
LDB: ============= START OF LOAD BALANCING ============== 2559.31
LDB: TIME 2559.31 LOAD: AVG 0.191493 MAX 0.333045  PROXIES: TOTAL 1629 MAXPE 31 MAXPATCH 7 None MEM: 1447.12 MB
LDB: TIME 2559.31 LOAD: AVG 0.191493 MAX 0.333045  PROXIES: TOTAL 1629 MAXPE 31 MAXPATCH 7 RefineTorusLB MEM: 1447.12 MB
LDB: TIME 2559.31 LOAD: AVG 0.191493 MAX 0.333045  PROXIES: TOTAL 1629 MAXPE 31 MAXPATCH 7 RefineTorusLB MEM: 1447.12 MB
LDB: Reverting to original mapping
LDB: ============== END OF LOAD BALANCING =============== 2559.31
Info: useSync: 0 useProxySync: 0
LDB: =============== DONE WITH MIGRATION ================ 2559.31
PRESSURE: 150000 -62.915 49.5917 -77.4258 49.5913 -47.5761 -142.527 -77.4258 -142.527 17.5616
GPRESSURE: 150000 -54.8392 21.0883 -57.3782 59.3132 -50.6183 -160.619 -17.13 -136.714 31.022
PRESSAVG: 150000 0.0983299 -25.8829 47.3308 -25.8829 -1.3335 -28.5753 47.3308 -28.5753 1.55727
GPRESSAVG: 150000 0.119695 -25.8997 47.3194 -25.8836 -1.34185 -28.5794 47.3471 -28.5813 1.56965
TIMING: 150000  CPU: 1888.49, 0.0121269/step  Wall: 2553.36, 0.0161624/step, 89.1176 hours remaining, 1447.136719 MB of memory in use.
ENERGY:  150000     66858.8380    147442.9326    104313.0084      6676.1025       -9291499.9484    340792.7708         0.0000         0.0000    234261.5363       -8391154.7599       310.3940  -8625416.2961  -8389254.1876       309.8176            -30.9765       -24.8119   3343405.8273         0.1074         0.1158

WRITING EXTENDED SYSTEM TO RESTART FILE AT STEP 150000
WRITING COORDINATES TO DCD FILE Fiber55_dyn2.dcd AT STEP 150000
WRITING COORDINATES TO RESTART FILE AT STEP 150000
FINISHED WRITING RESTART COORDINATES
WRITING VELOCITIES TO RESTART FILE AT STEP 150000
FINISHED WRITING RESTART VELOCITIES
LDB: ============= START OF LOAD BALANCING ============== 2587.82
LDB: ============== END OF LOAD BALANCING =============== 2587.82
Info: useSync: 0 useProxySync: 0
LDB: =============== DONE WITH MIGRATION ================ 2587.83
LDB: ============= START OF LOAD BALANCING ============== 2588.55
LDB: TIME 2588.55 LOAD: AVG 0.188861 MAX 0.362052  PROXIES: TOTAL 1629 MAXPE 31 MAXPATCH 7 None MEM: 1447.14 MB
LDB: TIME 2588.55 LOAD: AVG 0.188861 MAX 0.362052  PROXIES: TOTAL 1629 MAXPE 31 MAXPATCH 7 RefineTorusLB MEM: 1447.14 MB
LDB: TIME 2588.55 LOAD: AVG 0.188861 MAX 0.362052  PROXIES: TOTAL 1629 MAXPE 31 MAXPATCH 7 RefineTorusLB MEM: 1447.14 MB
LDB: ============== END OF LOAD BALANCING =============== 2588.55
Info: useSync: 0 useProxySync: 0
LDB: =============== DONE WITH MIGRATION ================ 2588.55
LDB: ============= START OF LOAD BALANCING ============== 2613.82
LDB: ============== END OF LOAD BALANCING =============== 2613.82
Info: useSync: 0 useProxySync: 0
LDB: =============== DONE WITH MIGRATION ================ 2613.83
LDB: ============= START OF LOAD BALANCING ============== 2614.53
LDB: TIME 2614.53 LOAD: AVG 0.186343 MAX 0.37703  PROXIES: TOTAL 1629 MAXPE 31 MAXPATCH 7 None MEM: 1447.14 MB
LDB: TIME 2614.53 LOAD: AVG 0.186343 MAX 0.37703  PROXIES: TOTAL 1629 MAXPE 31 MAXPATCH 7 RefineTorusLB MEM: 1447.14 MB
LDB: TIME 2614.53 LOAD: AVG 0.186343 MAX 0.37703  PROXIES: TOTAL 1629 MAXPE 31 MAXPATCH 7 RefineTorusLB MEM: 1447.14 MB
LDB: ============== END OF LOAD BALANCING =============== 2614.53
Info: useSync: 0 useProxySync: 0
LDB: =============== DONE WITH MIGRATION ================ 2614.53
LDB: ============= START OF LOAD BALANCING ============== 2641.21
LDB: ============== END OF LOAD BALANCING =============== 2641.21
Info: useSync: 0 useProxySync: 0
LDB: =============== DONE WITH MIGRATION ================ 2641.22
LDB: ============= START OF LOAD BALANCING ============== 2641.89
LDB: TIME 2641.9 LOAD: AVG 0.185814 MAX 0.327032  PROXIES: TOTAL 1629 MAXPE 31 MAXPATCH 7 None MEM: 1447.15 MB
LDB: TIME 2641.9 LOAD: AVG 0.185814 MAX 0.327032  PROXIES: TOTAL 1629 MAXPE 31 MAXPATCH 7 RefineTorusLB MEM: 1447.15 MB
LDB: TIME 2641.9 LOAD: AVG 0.185814 MAX 0.327032  PROXIES: TOTAL 1629 MAXPE 31 MAXPATCH 7 RefineTorusLB MEM: 1447.15 MB
LDB: Reverting to original mapping
LDB: ============== END OF LOAD BALANCING =============== 2641.9
Info: useSync: 0 useProxySync: 0
LDB: =============== DONE WITH MIGRATION ================ 2641.9
LDB: ============= START OF LOAD BALANCING ============== 2668.17
LDB: ============== END OF LOAD BALANCING =============== 2668.17
Info: useSync: 0 useProxySync: 0
LDB: =============== DONE WITH MIGRATION ================ 2668.17
LDB: ============= START OF LOAD BALANCING ============== 2668.82
LDB: TIME 2668.82 LOAD: AVG 0.186235 MAX 0.30829  PROXIES: TOTAL 1629 MAXPE 31 MAXPATCH 7 None MEM: 1447.16 MB
LDB: TIME 2668.82 LOAD: AVG 0.186235 MAX 0.30829  PROXIES: TOTAL 1629 MAXPE 31 MAXPATCH 7 RefineTorusLB MEM: 1447.16 MB
LDB: TIME 2668.82 LOAD: AVG 0.186235 MAX 0.30829  PROXIES: TOTAL 1629 MAXPE 31 MAXPATCH 7 RefineTorusLB MEM: 1447.16 MB
LDB: Reverting to original mapping
LDB: ============== END OF LOAD BALANCING =============== 2668.82
Info: useSync: 0 useProxySync: 0
LDB: =============== DONE WITH MIGRATION ================ 2668.82
LDB: ============= START OF LOAD BALANCING ============== 2695.38
LDB: ============== END OF LOAD BALANCING =============== 2695.38
Info: useSync: 0 useProxySync: 0
LDB: =============== DONE WITH MIGRATION ================ 2695.38
LDB: ============= START OF LOAD BALANCING ============== 2696.05
LDB: TIME 2696.05 LOAD: AVG 0.187734 MAX 0.349931  PROXIES: TOTAL 1629 MAXPE 31 MAXPATCH 7 None MEM: 1447.18 MB
LDB: TIME 2696.05 LOAD: AVG 0.187734 MAX 0.349931  PROXIES: TOTAL 1629 MAXPE 31 MAXPATCH 7 RefineTorusLB MEM: 1447.18 MB
LDB: TIME 2696.05 LOAD: AVG 0.187734 MAX 0.349931  PROXIES: TOTAL 1629 MAXPE 31 MAXPATCH 7 RefineTorusLB MEM: 1447.18 MB
LDB: Reverting to original mapping
LDB: ============== END OF LOAD BALANCING =============== 2696.05
Info: useSync: 0 useProxySync: 0
LDB: =============== DONE WITH MIGRATION ================ 2696.05
PRESSURE: 160000 -66.474 -31.2554 123.905 -31.2566 40.0998 -55.4211 123.904 -55.422 125.378
GPRESSURE: 160000 -75.5036 -11.8092 148.708 -27.9917 34.8628 -41.5088 81.1557 -24.4978 154.137
PRESSAVG: 160000 0.915185 -8.11249 48.7391 -8.11249 1.88427 -20.9495 48.7391 -20.9495 3.22147
GPRESSAVG: 160000 0.914187 -8.09781 48.7396 -8.11004 1.87043 -20.9442 48.7269 -20.9708 3.20375
TIMING: 160000  CPU: 2017.84, 0.0129347/step  Wall: 2684.83, 0.0131469/step, 72.4542 hours remaining, 1447.277344 MB of memory in use.
ENERGY:  160000     66766.5445    147173.4759    104377.7654      6690.3167       -9291206.0987    340446.3525         0.0000         0.0000    233133.1303       -8392618.5133       308.8988  -8625751.6436  -8390712.8084       309.3651             33.0012        37.8321   3343881.9434         2.0070         1.9961

WRITING EXTENDED SYSTEM TO RESTART FILE AT STEP 160000
WRITING COORDINATES TO DCD FILE Fiber55_dyn2.dcd AT STEP 160000
WRITING COORDINATES TO RESTART FILE AT STEP 160000
FINISHED WRITING RESTART COORDINATES
WRITING VELOCITIES TO RESTART FILE AT STEP 160000
FINISHED WRITING RESTART VELOCITIES
LDB: ============= START OF LOAD BALANCING ============== 2760.89
LDB: ============== END OF LOAD BALANCING =============== 2760.89
Info: useSync: 0 useProxySync: 0
LDB: =============== DONE WITH MIGRATION ================ 2760.89
LDB: ============= START OF LOAD BALANCING ============== 2761.69
LDB: TIME 2761.69 LOAD: AVG 0.18591 MAX 0.418125  PROXIES: TOTAL 1629 MAXPE 31 MAXPATCH 7 None MEM: 1447.32 MB
LDB: TIME 2761.69 LOAD: AVG 0.18591 MAX 0.418125  PROXIES: TOTAL 1629 MAXPE 31 MAXPATCH 7 RefineTorusLB MEM: 1447.32 MB
LDB: TIME 2761.69 LOAD: AVG 0.18591 MAX 0.418125  PROXIES: TOTAL 1629 MAXPE 31 MAXPATCH 7 RefineTorusLB MEM: 1447.32 MB
LDB: Reverting to original mapping
LDB: ============== END OF LOAD BALANCING =============== 2761.69
Info: useSync: 0 useProxySync: 0
LDB: =============== DONE WITH MIGRATION ================ 2761.69
LDB: ============= START OF LOAD BALANCING ============== 2788.41
LDB: ============== END OF LOAD BALANCING =============== 2788.41
Info: useSync: 0 useProxySync: 0
LDB: =============== DONE WITH MIGRATION ================ 2788.41
LDB: ============= START OF LOAD BALANCING ============== 2789.03
LDB: TIME 2789.03 LOAD: AVG 0.178752 MAX 0.28784  PROXIES: TOTAL 1629 MAXPE 31 MAXPATCH 7 None MEM: 1447.32 MB
LDB: TIME 2789.03 LOAD: AVG 0.178752 MAX 0.28784  PROXIES: TOTAL 1629 MAXPE 31 MAXPATCH 7 RefineTorusLB MEM: 1447.32 MB
LDB: TIME 2789.03 LOAD: AVG 0.178752 MAX 0.28784  PROXIES: TOTAL 1629 MAXPE 31 MAXPATCH 7 RefineTorusLB MEM: 1447.32 MB
LDB: ============== END OF LOAD BALANCING =============== 2789.04
Info: useSync: 0 useProxySync: 0
LDB: =============== DONE WITH MIGRATION ================ 2789.04
LDB: ============= START OF LOAD BALANCING ============== 2811.14
LDB: ============== END OF LOAD BALANCING =============== 2811.14
Info: useSync: 0 useProxySync: 0
LDB: =============== DONE WITH MIGRATION ================ 2811.15
LDB: ============= START OF LOAD BALANCING ============== 2811.64
LDB: TIME 2811.64 LOAD: AVG 0.170098 MAX 0.325723  PROXIES: TOTAL 1629 MAXPE 31 MAXPATCH 7 None MEM: 1447.34 MB
LDB: TIME 2811.64 LOAD: AVG 0.170098 MAX 0.325723  PROXIES: TOTAL 1629 MAXPE 31 MAXPATCH 7 RefineTorusLB MEM: 1447.34 MB
LDB: TIME 2811.64 LOAD: AVG 0.170098 MAX 0.325723  PROXIES: TOTAL 1629 MAXPE 31 MAXPATCH 7 RefineTorusLB MEM: 1447.34 MB
LDB: Reverting to original mapping
LDB: ============== END OF LOAD BALANCING =============== 2811.64
Info: useSync: 0 useProxySync: 0
LDB: =============== DONE WITH MIGRATION ================ 2811.64
LDB: ============= START OF LOAD BALANCING ============== 2834.56
LDB: ============== END OF LOAD BALANCING =============== 2834.56
Info: useSync: 0 useProxySync: 0
LDB: =============== DONE WITH MIGRATION ================ 2834.56
LDB: ============= START OF LOAD BALANCING ============== 2835.08
LDB: TIME 2835.08 LOAD: AVG 0.171016 MAX 0.336324  PROXIES: TOTAL 1629 MAXPE 31 MAXPATCH 7 None MEM: 1447.34 MB
LDB: TIME 2835.08 LOAD: AVG 0.171016 MAX 0.336324  PROXIES: TOTAL 1629 MAXPE 31 MAXPATCH 7 RefineTorusLB MEM: 1447.34 MB
LDB: TIME 2835.08 LOAD: AVG 0.171016 MAX 0.336324  PROXIES: TOTAL 1629 MAXPE 31 MAXPATCH 7 RefineTorusLB MEM: 1447.34 MB
LDB: ============== END OF LOAD BALANCING =============== 2835.08
Info: useSync: 0 useProxySync: 0
LDB: =============== DONE WITH MIGRATION ================ 2835.09
LDB: ============= START OF LOAD BALANCING ============== 2857.2
LDB: ============== END OF LOAD BALANCING =============== 2857.2
Info: useSync: 0 useProxySync: 0
LDB: =============== DONE WITH MIGRATION ================ 2857.2
LDB: ============= START OF LOAD BALANCING ============== 2857.77
LDB: TIME 2857.77 LOAD: AVG 0.179451 MAX 0.336675  PROXIES: TOTAL 1629 MAXPE 31 MAXPATCH 7 None MEM: 1447.34 MB
LDB: TIME 2857.77 LOAD: AVG 0.179451 MAX 0.336675  PROXIES: TOTAL 1629 MAXPE 31 MAXPATCH 7 RefineTorusLB MEM: 1447.34 MB
LDB: TIME 2857.77 LOAD: AVG 0.179451 MAX 0.336675  PROXIES: TOTAL 1629 MAXPE 31 MAXPATCH 7 RefineTorusLB MEM: 1447.34 MB
LDB: Reverting to original mapping
LDB: ============== END OF LOAD BALANCING =============== 2857.77
Info: useSync: 0 useProxySync: 0
LDB: =============== DONE WITH MIGRATION ================ 2857.77
PRESSURE: 170000 -7.40949 89.8553 -55.6502 89.8539 73.6276 -56.6306 -55.6492 -56.6311 44.5634
GPRESSURE: 170000 -4.9593 72.4516 -89.2118 141.18 53.6883 -3.64692 -96.1161 -73.913 85.6171
PRESSAVG: 170000 0.179389 3.2545 68.8093 3.2545 2.53323 -3.46819 68.8093 -3.46819 0.918233
GPRESSAVG: 170000 0.180838 3.26102 68.8005 3.2611 2.52925 -3.45009 68.8037 -3.46228 0.948848
TIMING: 170000  CPU: 2138.18, 0.0120337/step  Wall: 2848.81, 0.0163981/step, 90.3261 hours remaining, 1447.519531 MB of memory in use.
ENERGY:  170000     67012.8186    147471.9028    104493.7478      6884.4719       -9291740.0615    340004.1633         0.0000         0.0000    233221.5421       -8392651.4151       309.0160  -8625872.9571  -8390771.3467       309.7929             36.9272        44.7820   3341909.2365         1.2103         1.2196

WRITING EXTENDED SYSTEM TO RESTART FILE AT STEP 170000
WRITING COORDINATES TO DCD FILE Fiber55_dyn2.dcd AT STEP 170000
WRITING COORDINATES TO RESTART FILE AT STEP 170000
FINISHED WRITING RESTART COORDINATES
WRITING VELOCITIES TO RESTART FILE AT STEP 170000
FINISHED WRITING RESTART VELOCITIES
LDB: ============= START OF LOAD BALANCING ============== 2883.92
LDB: ============== END OF LOAD BALANCING =============== 2883.92
Info: useSync: 0 useProxySync: 0
LDB: =============== DONE WITH MIGRATION ================ 2883.93
LDB: ============= START OF LOAD BALANCING ============== 2884.84
LDB: TIME 2884.84 LOAD: AVG 0.207091 MAX 0.604157  PROXIES: TOTAL 1629 MAXPE 31 MAXPATCH 7 None MEM: 1447.52 MB
LDB: TIME 2884.84 LOAD: AVG 0.207091 MAX 0.604157  PROXIES: TOTAL 1629 MAXPE 31 MAXPATCH 7 RefineTorusLB MEM: 1447.52 MB
LDB: TIME 2884.85 LOAD: AVG 0.207091 MAX 0.604157  PROXIES: TOTAL 1629 MAXPE 31 MAXPATCH 7 RefineTorusLB MEM: 1447.52 MB
LDB: Reverting to original mapping
LDB: ============== END OF LOAD BALANCING =============== 2884.85
Info: useSync: 0 useProxySync: 0
LDB: =============== DONE WITH MIGRATION ================ 2884.85
LDB: ============= START OF LOAD BALANCING ============== 2917.65
LDB: ============== END OF LOAD BALANCING =============== 2917.65
Info: useSync: 0 useProxySync: 0
LDB: =============== DONE WITH MIGRATION ================ 2917.65
LDB: ============= START OF LOAD BALANCING ============== 2918.19
LDB: TIME 2918.19 LOAD: AVG 0.170412 MAX 0.344568  PROXIES: TOTAL 1629 MAXPE 31 MAXPATCH 7 None MEM: 1447.52 MB
LDB: TIME 2918.19 LOAD: AVG 0.170412 MAX 0.344568  PROXIES: TOTAL 1629 MAXPE 31 MAXPATCH 7 RefineTorusLB MEM: 1447.52 MB
LDB: TIME 2918.19 LOAD: AVG 0.170412 MAX 0.344568  PROXIES: TOTAL 1629 MAXPE 31 MAXPATCH 7 RefineTorusLB MEM: 1447.52 MB
LDB: Reverting to original mapping
LDB: ============== END OF LOAD BALANCING =============== 2918.19
Info: useSync: 0 useProxySync: 0
LDB: =============== DONE WITH MIGRATION ================ 2918.19
LDB: ============= START OF LOAD BALANCING ============== 2946.03
LDB: ============== END OF LOAD BALANCING =============== 2946.03
Info: useSync: 0 useProxySync: 0
LDB: =============== DONE WITH MIGRATION ================ 2946.03
LDB: ============= START OF LOAD BALANCING ============== 2946.98
LDB: TIME 2946.98 LOAD: AVG 0.207267 MAX 0.686677  PROXIES: TOTAL 1629 MAXPE 31 MAXPATCH 7 None MEM: 1447.52 MB
LDB: TIME 2946.98 LOAD: AVG 0.207267 MAX 0.686677  PROXIES: TOTAL 1629 MAXPE 31 MAXPATCH 7 RefineTorusLB MEM: 1447.52 MB
LDB: TIME 2946.98 LOAD: AVG 0.207267 MAX 0.686677  PROXIES: TOTAL 1629 MAXPE 31 MAXPATCH 7 RefineTorusLB MEM: 1447.52 MB
LDB: Reverting to original mapping
LDB: ============== END OF LOAD BALANCING =============== 2946.98
Info: useSync: 0 useProxySync: 0
LDB: =============== DONE WITH MIGRATION ================ 2946.98
LDB: ============= START OF LOAD BALANCING ============== 2972.74
LDB: ============== END OF LOAD BALANCING =============== 2972.74
Info: useSync: 0 useProxySync: 0
LDB: =============== DONE WITH MIGRATION ================ 2972.74
LDB: ============= START OF LOAD BALANCING ============== 2973.61
LDB: TIME 2973.62 LOAD: AVG 0.225784 MAX 0.50204  PROXIES: TOTAL 1629 MAXPE 31 MAXPATCH 7 None MEM: 1447.52 MB
LDB: TIME 2973.62 LOAD: AVG 0.225784 MAX 0.50204  PROXIES: TOTAL 1629 MAXPE 31 MAXPATCH 7 RefineTorusLB MEM: 1447.52 MB
LDB: TIME 2973.62 LOAD: AVG 0.225784 MAX 0.50204  PROXIES: TOTAL 1629 MAXPE 31 MAXPATCH 7 RefineTorusLB MEM: 1447.52 MB
LDB: Reverting to original mapping
LDB: ============== END OF LOAD BALANCING =============== 2973.62
Info: useSync: 0 useProxySync: 0
LDB: =============== DONE WITH MIGRATION ================ 2973.62
LDB: ============= START OF LOAD BALANCING ============== 3003.38
LDB: ============== END OF LOAD BALANCING =============== 3003.38
Info: useSync: 0 useProxySync: 0
LDB: =============== DONE WITH MIGRATION ================ 3003.38
LDB: ============= START OF LOAD BALANCING ============== 3003.99
LDB: TIME 3003.99 LOAD: AVG 0.179012 MAX 0.31681  PROXIES: TOTAL 1629 MAXPE 31 MAXPATCH 7 None MEM: 1447.53 MB
LDB: TIME 3003.99 LOAD: AVG 0.179012 MAX 0.31681  PROXIES: TOTAL 1629 MAXPE 31 MAXPATCH 7 RefineTorusLB MEM: 1447.53 MB
LDB: TIME 3003.99 LOAD: AVG 0.179012 MAX 0.31681  PROXIES: TOTAL 1629 MAXPE 31 MAXPATCH 7 RefineTorusLB MEM: 1447.53 MB
LDB: Reverting to original mapping
LDB: ============== END OF LOAD BALANCING =============== 3003.99
Info: useSync: 0 useProxySync: 0
LDB: =============== DONE WITH MIGRATION ================ 3003.99
PRESSURE: 180000 74.1705 -96.2862 -77.4088 -96.2863 -338.715 56.1422 -77.409 56.1422 -189.956
GPRESSURE: 180000 112.514 -97.0493 -85.8979 -124.041 -321.748 35.2699 -96.0664 53.9469 -229.093
PRESSAVG: 180000 2.0148 -8.61469 78.8599 -8.6147 1.08634 -30.0279 78.8599 -30.0278 0.336427
GPRESSAVG: 180000 2.02865 -8.6278 78.8638 -8.61807 1.09522 -30.0414 78.8586 -30.0462 0.335057
TIMING: 180000  CPU: 2278.27, 0.0140094/step  Wall: 2991.73, 0.0142924/step, 78.6876 hours remaining, 1447.527344 MB of memory in use.
ENERGY:  180000     67110.4516    147562.9830    104293.6278      6666.0448       -9290301.7677    339378.3133         0.0000         0.0000    234046.2535       -8391244.0937       310.1087  -8625290.3472  -8389385.1110       309.5643           -151.5001      -146.1087   3342079.8351         1.1459         1.1530

WRITING EXTENDED SYSTEM TO RESTART FILE AT STEP 180000
WRITING COORDINATES TO DCD FILE Fiber55_dyn2.dcd AT STEP 180000
WRITING COORDINATES TO RESTART FILE AT STEP 180000
FINISHED WRITING RESTART COORDINATES
WRITING VELOCITIES TO RESTART FILE AT STEP 180000
FINISHED WRITING RESTART VELOCITIES
LDB: ============= START OF LOAD BALANCING ============== 3088.5
LDB: ============== END OF LOAD BALANCING =============== 3088.5
Info: useSync: 0 useProxySync: 0
LDB: =============== DONE WITH MIGRATION ================ 3088.5
LDB: ============= START OF LOAD BALANCING ============== 3089.25
LDB: TIME 3089.25 LOAD: AVG 0.186025 MAX 0.372566  PROXIES: TOTAL 1629 MAXPE 31 MAXPATCH 7 None MEM: 1447.54 MB
LDB: TIME 3089.25 LOAD: AVG 0.186025 MAX 0.372566  PROXIES: TOTAL 1629 MAXPE 31 MAXPATCH 7 RefineTorusLB MEM: 1447.54 MB
LDB: TIME 3089.25 LOAD: AVG 0.186025 MAX 0.372566  PROXIES: TOTAL 1629 MAXPE 31 MAXPATCH 7 RefineTorusLB MEM: 1447.54 MB
LDB: ============== END OF LOAD BALANCING =============== 3089.25
Info: useSync: 0 useProxySync: 0
LDB: =============== DONE WITH MIGRATION ================ 3089.26
LDB: ============= START OF LOAD BALANCING ============== 3118.93
LDB: ============== END OF LOAD BALANCING =============== 3120.11
Info: useSync: 0 useProxySync: 0
LDB: =============== DONE WITH MIGRATION ================ 3120.11
LDB: ============= START OF LOAD BALANCING ============== 3120.79
LDB: TIME 3120.79 LOAD: AVG 0.172307 MAX 0.365354  PROXIES: TOTAL 1629 MAXPE 31 MAXPATCH 7 None MEM: 1447.54 MB
LDB: TIME 3120.79 LOAD: AVG 0.172307 MAX 0.365354  PROXIES: TOTAL 1629 MAXPE 31 MAXPATCH 7 RefineTorusLB MEM: 1447.54 MB
LDB: TIME 3120.79 LOAD: AVG 0.172307 MAX 0.365354  PROXIES: TOTAL 1629 MAXPE 31 MAXPATCH 7 RefineTorusLB MEM: 1447.54 MB
LDB: ============== END OF LOAD BALANCING =============== 3120.79
Info: useSync: 0 useProxySync: 0
LDB: =============== DONE WITH MIGRATION ================ 3120.79
LDB: ============= START OF LOAD BALANCING ============== 3146.89
LDB: ============== END OF LOAD BALANCING =============== 3146.89
Info: useSync: 0 useProxySync: 0
LDB: =============== DONE WITH MIGRATION ================ 3146.89
LDB: ============= START OF LOAD BALANCING ============== 3147.38
LDB: TIME 3147.38 LOAD: AVG 0.174421 MAX 0.328009  PROXIES: TOTAL 1629 MAXPE 31 MAXPATCH 7 None MEM: 1447.54 MB
LDB: TIME 3147.38 LOAD: AVG 0.174421 MAX 0.328009  PROXIES: TOTAL 1629 MAXPE 31 MAXPATCH 7 RefineTorusLB MEM: 1447.54 MB
LDB: TIME 3147.38 LOAD: AVG 0.174421 MAX 0.328009  PROXIES: TOTAL 1629 MAXPE 31 MAXPATCH 7 RefineTorusLB MEM: 1447.54 MB
LDB: ============== END OF LOAD BALANCING =============== 3147.38
Info: useSync: 0 useProxySync: 0
LDB: =============== DONE WITH MIGRATION ================ 3147.39
LDB: ============= START OF LOAD BALANCING ============== 3170.31
LDB: ============== END OF LOAD BALANCING =============== 3170.31
Info: useSync: 0 useProxySync: 0
LDB: =============== DONE WITH MIGRATION ================ 3170.31
LDB: ============= START OF LOAD BALANCING ============== 3171.09
LDB: TIME 3171.09 LOAD: AVG 0.202742 MAX 0.418464  PROXIES: TOTAL 1629 MAXPE 31 MAXPATCH 7 None MEM: 1447.54 MB
LDB: TIME 3171.09 LOAD: AVG 0.202742 MAX 0.418464  PROXIES: TOTAL 1629 MAXPE 31 MAXPATCH 7 RefineTorusLB MEM: 1447.54 MB
LDB: TIME 3171.09 LOAD: AVG 0.202742 MAX 0.418464  PROXIES: TOTAL 1629 MAXPE 31 MAXPATCH 7 RefineTorusLB MEM: 1447.54 MB
LDB: Reverting to original mapping
LDB: ============== END OF LOAD BALANCING =============== 3171.1
Info: useSync: 0 useProxySync: 0
LDB: =============== DONE WITH MIGRATION ================ 3171.1
LDB: ============= START OF LOAD BALANCING ============== 3203.48
LDB: ============== END OF LOAD BALANCING =============== 3203.48
Info: useSync: 0 useProxySync: 0
LDB: =============== DONE WITH MIGRATION ================ 3203.48
LDB: ============= START OF LOAD BALANCING ============== 3204.28
LDB: TIME 3204.28 LOAD: AVG 0.191391 MAX 0.370767  PROXIES: TOTAL 1629 MAXPE 31 MAXPATCH 7 None MEM: 1447.54 MB
LDB: TIME 3204.28 LOAD: AVG 0.191391 MAX 0.370767  PROXIES: TOTAL 1629 MAXPE 31 MAXPATCH 7 RefineTorusLB MEM: 1447.54 MB
LDB: TIME 3204.28 LOAD: AVG 0.191391 MAX 0.370767  PROXIES: TOTAL 1629 MAXPE 31 MAXPATCH 7 RefineTorusLB MEM: 1447.54 MB
LDB: ============== END OF LOAD BALANCING =============== 3204.29
Info: useSync: 0 useProxySync: 0
LDB: =============== DONE WITH MIGRATION ================ 3204.29
PRESSURE: 190000 -170.131 -1.19871 61.545 -1.19839 -74.5216 108.488 61.5446 108.489 -175.845
GPRESSURE: 190000 -180.017 43.7847 17.0752 -16.2009 -76.7678 160.202 48.894 110.869 -145.848
PRESSAVG: 190000 3.335 1.0106 82.0915 1.0106 2.11006 -5.09487 82.0915 -5.09487 -0.984077
GPRESSAVG: 190000 3.31927 1.01135 82.0831 0.991608 2.1134 -5.10146 82.0849 -5.10044 -0.985377
TIMING: 190000  CPU: 2417.99, 0.0139716/step  Wall: 3197.2, 0.0205469/step, 113.065 hours remaining, 1447.605469 MB of memory in use.
ENERGY:  190000     66522.6152    146685.6128    104345.6168      6656.8988       -9291800.1412    340817.0268         0.0000         0.0000    234246.0426       -8392526.3281       310.3734  -8626772.3707  -8390605.6694       309.7702           -140.1659      -134.2111   3344354.0838         1.4870         1.4824

WRITING EXTENDED SYSTEM TO RESTART FILE AT STEP 190000
WRITING COORDINATES TO DCD FILE Fiber55_dyn2.dcd AT STEP 190000
WRITING COORDINATES TO RESTART FILE AT STEP 190000
FINISHED WRITING RESTART COORDINATES
WRITING VELOCITIES TO RESTART FILE AT STEP 190000
FINISHED WRITING RESTART VELOCITIES
LDB: ============= START OF LOAD BALANCING ============== 3266.2
LDB: ============== END OF LOAD BALANCING =============== 3266.2
Info: useSync: 0 useProxySync: 0
LDB: =============== DONE WITH MIGRATION ================ 3266.21
LDB: ============= START OF LOAD BALANCING ============== 3266.67
LDB: TIME 3266.67 LOAD: AVG 0.17361 MAX 0.25936  PROXIES: TOTAL 1629 MAXPE 31 MAXPATCH 7 None MEM: 1447.68 MB
LDB: TIME 3266.67 LOAD: AVG 0.17361 MAX 0.25936  PROXIES: TOTAL 1629 MAXPE 31 MAXPATCH 7 RefineTorusLB MEM: 1447.68 MB
LDB: TIME 3266.67 LOAD: AVG 0.17361 MAX 0.25936  PROXIES: TOTAL 1629 MAXPE 31 MAXPATCH 7 RefineTorusLB MEM: 1447.68 MB
LDB: ============== END OF LOAD BALANCING =============== 3266.67
Info: useSync: 0 useProxySync: 0
LDB: =============== DONE WITH MIGRATION ================ 3266.67
LDB: ============= START OF LOAD BALANCING ============== 3294.68
LDB: ============== END OF LOAD BALANCING =============== 3294.68
Info: useSync: 0 useProxySync: 0
LDB: =============== DONE WITH MIGRATION ================ 3294.69
LDB: ============= START OF LOAD BALANCING ============== 3295.43
LDB: TIME 3295.44 LOAD: AVG 0.195849 MAX 0.413967  PROXIES: TOTAL 1629 MAXPE 31 MAXPATCH 7 None MEM: 1447.68 MB
LDB: TIME 3295.44 LOAD: AVG 0.195849 MAX 0.413967  PROXIES: TOTAL 1629 MAXPE 31 MAXPATCH 7 RefineTorusLB MEM: 1447.68 MB
LDB: TIME 3295.44 LOAD: AVG 0.195849 MAX 0.413967  PROXIES: TOTAL 1629 MAXPE 31 MAXPATCH 7 RefineTorusLB MEM: 1447.68 MB
LDB: ============== END OF LOAD BALANCING =============== 3295.44
Info: useSync: 0 useProxySync: 0
LDB: =============== DONE WITH MIGRATION ================ 3295.44
LDB: ============= START OF LOAD BALANCING ============== 3325.69
LDB: ============== END OF LOAD BALANCING =============== 3325.69
Info: useSync: 0 useProxySync: 0
LDB: =============== DONE WITH MIGRATION ================ 3325.69
LDB: ============= START OF LOAD BALANCING ============== 3326.41
LDB: TIME 3326.41 LOAD: AVG 0.190395 MAX 0.348468  PROXIES: TOTAL 1629 MAXPE 31 MAXPATCH 7 None MEM: 1447.68 MB
LDB: TIME 3326.41 LOAD: AVG 0.190395 MAX 0.348468  PROXIES: TOTAL 1629 MAXPE 31 MAXPATCH 7 RefineTorusLB MEM: 1447.68 MB
LDB: TIME 3326.41 LOAD: AVG 0.190395 MAX 0.348468  PROXIES: TOTAL 1629 MAXPE 31 MAXPATCH 7 RefineTorusLB MEM: 1447.68 MB
LDB: ============== END OF LOAD BALANCING =============== 3326.41
Info: useSync: 0 useProxySync: 0
LDB: =============== DONE WITH MIGRATION ================ 3326.41
LDB: ============= START OF LOAD BALANCING ============== 3354.25
LDB: ============== END OF LOAD BALANCING =============== 3354.25
Info: useSync: 0 useProxySync: 0
LDB: =============== DONE WITH MIGRATION ================ 3354.25
LDB: ============= START OF LOAD BALANCING ============== 3354.96
LDB: TIME 3354.97 LOAD: AVG 0.191769 MAX 0.408616  PROXIES: TOTAL 1629 MAXPE 31 MAXPATCH 7 None MEM: 1447.68 MB
LDB: TIME 3354.97 LOAD: AVG 0.191769 MAX 0.408616  PROXIES: TOTAL 1629 MAXPE 31 MAXPATCH 7 RefineTorusLB MEM: 1447.68 MB
LDB: TIME 3354.97 LOAD: AVG 0.191769 MAX 0.408616  PROXIES: TOTAL 1629 MAXPE 31 MAXPATCH 7 RefineTorusLB MEM: 1447.68 MB
LDB: ============== END OF LOAD BALANCING =============== 3354.97
Info: useSync: 0 useProxySync: 0
LDB: =============== DONE WITH MIGRATION ================ 3354.97
LDB: ============= START OF LOAD BALANCING ============== 3380.59
LDB: ============== END OF LOAD BALANCING =============== 3380.59
Info: useSync: 0 useProxySync: 0
LDB: =============== DONE WITH MIGRATION ================ 3380.59
LDB: ============= START OF LOAD BALANCING ============== 3381.67
LDB: TIME 3381.67 LOAD: AVG 0.18959 MAX 0.776575  PROXIES: TOTAL 1629 MAXPE 31 MAXPATCH 7 None MEM: 1447.68 MB
LDB: TIME 3381.67 LOAD: AVG 0.18959 MAX 0.776575  PROXIES: TOTAL 1629 MAXPE 31 MAXPATCH 7 RefineTorusLB MEM: 1447.68 MB
LDB: TIME 3381.67 LOAD: AVG 0.18959 MAX 0.776575  PROXIES: TOTAL 1629 MAXPE 31 MAXPATCH 7 RefineTorusLB MEM: 1447.68 MB
LDB: ============== END OF LOAD BALANCING =============== 3381.67
Info: useSync: 0 useProxySync: 0
LDB: =============== DONE WITH MIGRATION ================ 3381.67
PRESSURE: 200000 93.194 147.921 0.428907 147.921 211.541 -22.0023 0.428877 -22.0022 -102.601
GPRESSURE: 200000 66.3403 147.801 10.2755 132.986 215.065 3.16266 23.7096 -49.0354 -60.5328
PRESSAVG: 200000 1.14851 2.9135 98.411 2.91349 2.8751 -17.1577 98.411 -17.1577 1.99484
GPRESSAVG: 200000 1.13685 2.92987 98.4353 2.89525 2.86988 -17.1422 98.4238 -17.1635 1.98176
TIMING: 200000  CPU: 2562.29, 0.0144299/step  Wall: 3379.39, 0.0182184/step, 100.201 hours remaining, 1447.679688 MB of memory in use.
ETITLE:      TS           BOND          ANGLE          DIHED          IMPRP               ELECT            VDW       BOUNDARY           MISC        KINETIC               TOTAL           TEMP      POTENTIAL         TOTAL3        TEMPAVG            PRESSURE      GPRESSURE         VOLUME       PRESSAVG      GPRESSAVG

ENERGY:  200000     66800.5597    147941.6688    104180.5823      6749.4574       -9291551.6716    339844.2166         0.0000         0.0000    233700.3305       -8392334.8562       309.6504  -8626035.1868  -8390449.7815       309.5920             67.3781        73.6241   3344000.9754         2.0062         1.9962

WRITING EXTENDED SYSTEM TO RESTART FILE AT STEP 200000
WRITING COORDINATES TO DCD FILE Fiber55_dyn2.dcd AT STEP 200000
WRITING COORDINATES TO RESTART FILE AT STEP 200000
FINISHED WRITING RESTART COORDINATES
WRITING VELOCITIES TO RESTART FILE AT STEP 200000
FINISHED WRITING RESTART VELOCITIES
LDB: ============= START OF LOAD BALANCING ============== 3482.07
LDB: ============== END OF LOAD BALANCING =============== 3482.08
Info: useSync: 0 useProxySync: 0
LDB: =============== DONE WITH MIGRATION ================ 3482.08
LDB: ============= START OF LOAD BALANCING ============== 3482.86
LDB: TIME 3482.86 LOAD: AVG 0.176891 MAX 0.405521  PROXIES: TOTAL 1629 MAXPE 31 MAXPATCH 7 None MEM: 1447.7 MB
LDB: TIME 3482.86 LOAD: AVG 0.176891 MAX 0.405521  PROXIES: TOTAL 1629 MAXPE 31 MAXPATCH 7 RefineTorusLB MEM: 1447.7 MB
LDB: TIME 3482.86 LOAD: AVG 0.176891 MAX 0.405521  PROXIES: TOTAL 1629 MAXPE 31 MAXPATCH 7 RefineTorusLB MEM: 1447.7 MB
LDB: ============== END OF LOAD BALANCING =============== 3482.86
Info: useSync: 0 useProxySync: 0
LDB: =============== DONE WITH MIGRATION ================ 3482.87
LDB: ============= START OF LOAD BALANCING ============== 3509.29
LDB: ============== END OF LOAD BALANCING =============== 3509.29
Info: useSync: 0 useProxySync: 0
LDB: =============== DONE WITH MIGRATION ================ 3509.29
LDB: ============= START OF LOAD BALANCING ============== 3509.88
LDB: TIME 3509.88 LOAD: AVG 0.18089 MAX 0.300989  PROXIES: TOTAL 1629 MAXPE 31 MAXPATCH 7 None MEM: 1447.7 MB
LDB: TIME 3509.88 LOAD: AVG 0.18089 MAX 0.300989  PROXIES: TOTAL 1629 MAXPE 31 MAXPATCH 7 RefineTorusLB MEM: 1447.7 MB
LDB: TIME 3509.88 LOAD: AVG 0.18089 MAX 0.300989  PROXIES: TOTAL 1629 MAXPE 31 MAXPATCH 7 RefineTorusLB MEM: 1447.7 MB
LDB: Reverting to original mapping
LDB: ============== END OF LOAD BALANCING =============== 3509.88
Info: useSync: 0 useProxySync: 0
LDB: =============== DONE WITH MIGRATION ================ 3509.89
LDB: ============= START OF LOAD BALANCING ============== 3533.06
LDB: ============== END OF LOAD BALANCING =============== 3533.06
Info: useSync: 0 useProxySync: 0
LDB: =============== DONE WITH MIGRATION ================ 3533.06
LDB: ============= START OF LOAD BALANCING ============== 3533.6
LDB: TIME 3533.6 LOAD: AVG 0.177329 MAX 0.290354  PROXIES: TOTAL 1629 MAXPE 31 MAXPATCH 7 None MEM: 1447.71 MB
LDB: TIME 3533.6 LOAD: AVG 0.177329 MAX 0.290354  PROXIES: TOTAL 1629 MAXPE 31 MAXPATCH 7 RefineTorusLB MEM: 1447.71 MB
LDB: TIME 3533.6 LOAD: AVG 0.177329 MAX 0.290354  PROXIES: TOTAL 1629 MAXPE 31 MAXPATCH 7 RefineTorusLB MEM: 1447.71 MB
LDB: Reverting to original mapping
LDB: ============== END OF LOAD BALANCING =============== 3533.6
Info: useSync: 0 useProxySync: 0
LDB: =============== DONE WITH MIGRATION ================ 3533.61
LDB: ============= START OF LOAD BALANCING ============== 3554.46
LDB: ============== END OF LOAD BALANCING =============== 3558.62
Info: useSync: 0 useProxySync: 0
LDB: =============== DONE WITH MIGRATION ================ 3558.62
LDB: ============= START OF LOAD BALANCING ============== 3559.09
LDB: TIME 3559.09 LOAD: AVG 0.17017 MAX 0.256545  PROXIES: TOTAL 1629 MAXPE 31 MAXPATCH 7 None MEM: 1447.71 MB
LDB: TIME 3559.09 LOAD: AVG 0.17017 MAX 0.256545  PROXIES: TOTAL 1629 MAXPE 31 MAXPATCH 7 RefineTorusLB MEM: 1447.71 MB
LDB: TIME 3559.09 LOAD: AVG 0.17017 MAX 0.256545  PROXIES: TOTAL 1629 MAXPE 31 MAXPATCH 7 RefineTorusLB MEM: 1447.71 MB
LDB: ============== END OF LOAD BALANCING =============== 3559.1
Info: useSync: 0 useProxySync: 0
LDB: =============== DONE WITH MIGRATION ================ 3559.1
LDB: ============= START OF LOAD BALANCING ============== 3588
LDB: ============== END OF LOAD BALANCING =============== 3588
Info: useSync: 0 useProxySync: 0
LDB: =============== DONE WITH MIGRATION ================ 3588
LDB: ============= START OF LOAD BALANCING ============== 3588.7
LDB: TIME 3588.71 LOAD: AVG 0.19078 MAX 0.350727  PROXIES: TOTAL 1629 MAXPE 31 MAXPATCH 7 None MEM: 1447.71 MB
LDB: TIME 3588.71 LOAD: AVG 0.19078 MAX 0.350727  PROXIES: TOTAL 1629 MAXPE 31 MAXPATCH 7 RefineTorusLB MEM: 1447.71 MB
LDB: TIME 3588.71 LOAD: AVG 0.19078 MAX 0.350727  PROXIES: TOTAL 1629 MAXPE 31 MAXPATCH 7 RefineTorusLB MEM: 1447.71 MB
LDB: ============== END OF LOAD BALANCING =============== 3588.71
Info: useSync: 0 useProxySync: 0
LDB: =============== DONE WITH MIGRATION ================ 3588.71
PRESSURE: 210000 89.5034 92.9904 -42.3851 92.9901 -56.0886 55.8141 -42.3846 55.8132 91.3467
GPRESSURE: 210000 93.948 97.8443 -20.8814 81.9702 -66.7843 20.4577 2.19062 43.4652 121.975
PRESSAVG: 210000 2.48198 12.0176 70.4251 12.0176 -0.0862543 -3.1664 70.4251 -3.16639 1.72292
GPRESSAVG: 210000 2.48316 12.0111 70.4004 12.0338 -0.0900759 -3.15664 70.4243 -3.16163 1.72137
TIMING: 210000  CPU: 2690.35, 0.0128066/step  Wall: 3582.04, 0.020265/step, 111.401 hours remaining, 1447.707031 MB of memory in use.
ENERGY:  210000     66737.7113    147161.4117    104218.8595      6769.3524       -9291189.2374    339961.3804         0.0000         0.0000    233817.9258       -8392522.5962       309.8062  -8626340.5221  -8390622.0883       309.4259             41.5872        49.7128   3342467.5183         1.3729         1.3715

WRITING EXTENDED SYSTEM TO RESTART FILE AT STEP 210000
WRITING COORDINATES TO DCD FILE Fiber55_dyn2.dcd AT STEP 210000
WRITING COORDINATES TO RESTART FILE AT STEP 210000
FINISHED WRITING RESTART COORDINATES
WRITING VELOCITIES TO RESTART FILE AT STEP 210000
FINISHED WRITING RESTART VELOCITIES
LDB: ============= START OF LOAD BALANCING ============== 3685.56
LDB: ============== END OF LOAD BALANCING =============== 3685.56
Info: useSync: 0 useProxySync: 0
LDB: =============== DONE WITH MIGRATION ================ 3685.57
LDB: ============= START OF LOAD BALANCING ============== 3686.37
LDB: TIME 3686.37 LOAD: AVG 0.206409 MAX 0.424396  PROXIES: TOTAL 1629 MAXPE 31 MAXPATCH 7 None MEM: 1447.71 MB
LDB: TIME 3686.37 LOAD: AVG 0.206409 MAX 0.424396  PROXIES: TOTAL 1629 MAXPE 31 MAXPATCH 7 RefineTorusLB MEM: 1447.71 MB
LDB: TIME 3686.37 LOAD: AVG 0.206409 MAX 0.424396  PROXIES: TOTAL 1629 MAXPE 31 MAXPATCH 7 RefineTorusLB MEM: 1447.71 MB
LDB: ============== END OF LOAD BALANCING =============== 3686.37
Info: useSync: 0 useProxySync: 0
LDB: =============== DONE WITH MIGRATION ================ 3686.38
LDB: ============= START OF LOAD BALANCING ============== 3715.17
LDB: ============== END OF LOAD BALANCING =============== 3715.17
Info: useSync: 0 useProxySync: 0
LDB: =============== DONE WITH MIGRATION ================ 3715.17
LDB: ============= START OF LOAD BALANCING ============== 3715.84
LDB: TIME 3715.84 LOAD: AVG 0.18832 MAX 0.318731  PROXIES: TOTAL 1629 MAXPE 31 MAXPATCH 7 None MEM: 1447.71 MB
LDB: TIME 3715.84 LOAD: AVG 0.18832 MAX 0.318731  PROXIES: TOTAL 1629 MAXPE 31 MAXPATCH 7 RefineTorusLB MEM: 1447.71 MB
LDB: TIME 3715.84 LOAD: AVG 0.18832 MAX 0.318731  PROXIES: TOTAL 1629 MAXPE 31 MAXPATCH 7 RefineTorusLB MEM: 1447.71 MB
LDB: ============== END OF LOAD BALANCING =============== 3715.85
Info: useSync: 0 useProxySync: 0
LDB: =============== DONE WITH MIGRATION ================ 3715.85
LDB: ============= START OF LOAD BALANCING ============== 3741.43
LDB: ============== END OF LOAD BALANCING =============== 3741.43
Info: useSync: 0 useProxySync: 0
LDB: =============== DONE WITH MIGRATION ================ 3741.43
LDB: ============= START OF LOAD BALANCING ============== 3742.04
LDB: TIME 3742.04 LOAD: AVG 0.185591 MAX 0.328497  PROXIES: TOTAL 1629 MAXPE 31 MAXPATCH 7 None MEM: 1447.82 MB
LDB: TIME 3742.04 LOAD: AVG 0.185591 MAX 0.328497  PROXIES: TOTAL 1629 MAXPE 31 MAXPATCH 7 RefineTorusLB MEM: 1447.82 MB
LDB: TIME 3742.04 LOAD: AVG 0.185591 MAX 0.328497  PROXIES: TOTAL 1629 MAXPE 31 MAXPATCH 7 RefineTorusLB MEM: 1447.82 MB
LDB: ============== END OF LOAD BALANCING =============== 3742.04
Info: useSync: 0 useProxySync: 0
LDB: =============== DONE WITH MIGRATION ================ 3742.05
LDB: ============= START OF LOAD BALANCING ============== 3761.45
LDB: ============== END OF LOAD BALANCING =============== 3761.45
Info: useSync: 0 useProxySync: 0
LDB: =============== DONE WITH MIGRATION ================ 3761.45
LDB: ============= START OF LOAD BALANCING ============== 3761.95
LDB: TIME 3761.95 LOAD: AVG 0.172627 MAX 0.257185  PROXIES: TOTAL 1629 MAXPE 31 MAXPATCH 7 None MEM: 1447.83 MB
LDB: TIME 3761.95 LOAD: AVG 0.172627 MAX 0.257185  PROXIES: TOTAL 1629 MAXPE 31 MAXPATCH 7 RefineTorusLB MEM: 1447.83 MB
LDB: TIME 3761.95 LOAD: AVG 0.172627 MAX 0.257185  PROXIES: TOTAL 1629 MAXPE 31 MAXPATCH 7 RefineTorusLB MEM: 1447.83 MB
LDB: Reverting to original mapping
LDB: ============== END OF LOAD BALANCING =============== 3761.95
Info: useSync: 0 useProxySync: 0
LDB: =============== DONE WITH MIGRATION ================ 3761.95
LDB: ============= START OF LOAD BALANCING ============== 3782.24
LDB: ============== END OF LOAD BALANCING =============== 3782.24
Info: useSync: 0 useProxySync: 0
LDB: =============== DONE WITH MIGRATION ================ 3782.24
LDB: ============= START OF LOAD BALANCING ============== 3782.8
LDB: TIME 3782.8 LOAD: AVG 0.179046 MAX 0.257054  PROXIES: TOTAL 1629 MAXPE 31 MAXPATCH 7 None MEM: 1447.84 MB
LDB: TIME 3782.8 LOAD: AVG 0.179046 MAX 0.257054  PROXIES: TOTAL 1629 MAXPE 31 MAXPATCH 7 RefineTorusLB MEM: 1447.84 MB
LDB: TIME 3782.8 LOAD: AVG 0.179046 MAX 0.257054  PROXIES: TOTAL 1629 MAXPE 31 MAXPATCH 7 RefineTorusLB MEM: 1447.84 MB
LDB: Reverting to original mapping
LDB: ============== END OF LOAD BALANCING =============== 3782.8
Info: useSync: 0 useProxySync: 0
LDB: =============== DONE WITH MIGRATION ================ 3782.8
PRESSURE: 220000 39.3689 -74.0174 81.5645 -74.0173 7.95201 -82.3803 81.5647 -82.3808 261.821
GPRESSURE: 220000 40.4345 -121.536 131.086 -20.3672 14.3815 -98.2483 79.6623 -72.6059 277.281
PRESSAVG: 220000 1.14923 -2.50634 94.3178 -2.50634 0.836288 -5.74994 94.3178 -5.74993 0.328179
GPRESSAVG: 220000 1.15656 -2.50641 94.3348 -2.48418 0.831263 -5.76585 94.3024 -5.74254 0.314207
TIMING: 220000  CPU: 2808.26, 0.0117903/step  Wall: 3770.77, 0.0188737/step, 103.701 hours remaining, 1447.871094 MB of memory in use.
ENERGY:  220000     67189.2585    147191.7495    104608.6881      6691.8293       -9293471.9797    341356.3495         0.0000         0.0000    233845.6625       -8392588.4422       309.8429  -8626434.1047  -8390671.4330       309.5493            103.0472       110.6990   3341299.9929         0.7712         0.7673

WRITING EXTENDED SYSTEM TO RESTART FILE AT STEP 220000
WRITING COORDINATES TO DCD FILE Fiber55_dyn2.dcd AT STEP 220000
WRITING COORDINATES TO RESTART FILE AT STEP 220000
FINISHED WRITING RESTART COORDINATES
WRITING VELOCITIES TO RESTART FILE AT STEP 220000
FINISHED WRITING RESTART VELOCITIES
LDB: ============= START OF LOAD BALANCING ============== 3806.06
LDB: ============== END OF LOAD BALANCING =============== 3806.06
Info: useSync: 0 useProxySync: 0
LDB: =============== DONE WITH MIGRATION ================ 3806.07
LDB: ============= START OF LOAD BALANCING ============== 3806.99
LDB: TIME 3806.99 LOAD: AVG 0.244009 MAX 0.46162  PROXIES: TOTAL 1629 MAXPE 31 MAXPATCH 7 None MEM: 1447.87 MB
LDB: TIME 3806.99 LOAD: AVG 0.244009 MAX 0.46162  PROXIES: TOTAL 1629 MAXPE 31 MAXPATCH 7 RefineTorusLB MEM: 1447.87 MB
LDB: TIME 3806.99 LOAD: AVG 0.244009 MAX 0.46162  PROXIES: TOTAL 1629 MAXPE 31 MAXPATCH 7 RefineTorusLB MEM: 1447.87 MB
LDB: ============== END OF LOAD BALANCING =============== 3806.99
Info: useSync: 0 useProxySync: 0
LDB: =============== DONE WITH MIGRATION ================ 3807
LDB: ============= START OF LOAD BALANCING ============== 3838.07
LDB: ============== END OF LOAD BALANCING =============== 3849.04
Info: useSync: 0 useProxySync: 0
LDB: =============== DONE WITH MIGRATION ================ 3849.04
LDB: ============= START OF LOAD BALANCING ============== 3849.52
LDB: TIME 3849.52 LOAD: AVG 0.164936 MAX 0.295854  PROXIES: TOTAL 1629 MAXPE 31 MAXPATCH 7 None MEM: 1447.87 MB
LDB: TIME 3849.52 LOAD: AVG 0.164936 MAX 0.295854  PROXIES: TOTAL 1629 MAXPE 31 MAXPATCH 7 RefineTorusLB MEM: 1447.87 MB
LDB: TIME 3849.52 LOAD: AVG 0.164936 MAX 0.295854  PROXIES: TOTAL 1629 MAXPE 31 MAXPATCH 7 RefineTorusLB MEM: 1447.87 MB
LDB: ============== END OF LOAD BALANCING =============== 3849.52
Info: useSync: 0 useProxySync: 0
LDB: =============== DONE WITH MIGRATION ================ 3849.52
LDB: ============= START OF LOAD BALANCING ============== 3878.72
LDB: ============== END OF LOAD BALANCING =============== 3879.88
Info: useSync: 0 useProxySync: 0
LDB: =============== DONE WITH MIGRATION ================ 3879.88
LDB: ============= START OF LOAD BALANCING ============== 3880.69
LDB: TIME 3880.69 LOAD: AVG 0.186212 MAX 0.38377  PROXIES: TOTAL 1629 MAXPE 31 MAXPATCH 7 None MEM: 1447.87 MB
LDB: TIME 3880.69 LOAD: AVG 0.186212 MAX 0.38377  PROXIES: TOTAL 1629 MAXPE 31 MAXPATCH 7 RefineTorusLB MEM: 1447.87 MB
LDB: TIME 3880.69 LOAD: AVG 0.186212 MAX 0.38377  PROXIES: TOTAL 1629 MAXPE 31 MAXPATCH 7 RefineTorusLB MEM: 1447.87 MB
LDB: Reverting to original mapping
LDB: ============== END OF LOAD BALANCING =============== 3880.69
Info: useSync: 0 useProxySync: 0
LDB: =============== DONE WITH MIGRATION ================ 3880.69
LDB: ============= START OF LOAD BALANCING ============== 3909.34
LDB: ============== END OF LOAD BALANCING =============== 3909.34
Info: useSync: 0 useProxySync: 0
LDB: =============== DONE WITH MIGRATION ================ 3909.34
LDB: ============= START OF LOAD BALANCING ============== 3910.08
LDB: TIME 3910.08 LOAD: AVG 0.193061 MAX 0.402957  PROXIES: TOTAL 1629 MAXPE 31 MAXPATCH 7 None MEM: 1447.87 MB
LDB: TIME 3910.08 LOAD: AVG 0.193061 MAX 0.402957  PROXIES: TOTAL 1629 MAXPE 31 MAXPATCH 7 RefineTorusLB MEM: 1447.87 MB
LDB: TIME 3910.08 LOAD: AVG 0.193061 MAX 0.402957  PROXIES: TOTAL 1629 MAXPE 31 MAXPATCH 7 RefineTorusLB MEM: 1447.87 MB
LDB: Reverting to original mapping
LDB: ============== END OF LOAD BALANCING =============== 3910.08
Info: useSync: 0 useProxySync: 0
LDB: =============== DONE WITH MIGRATION ================ 3910.08
LDB: ============= START OF LOAD BALANCING ============== 3939.7
LDB: ============== END OF LOAD BALANCING =============== 3939.7
Info: useSync: 0 useProxySync: 0
LDB: =============== DONE WITH MIGRATION ================ 3939.71
LDB: ============= START OF LOAD BALANCING ============== 3940.47
LDB: TIME 3940.47 LOAD: AVG 0.193098 MAX 0.450449  PROXIES: TOTAL 1629 MAXPE 31 MAXPATCH 7 None MEM: 1448.04 MB
LDB: TIME 3940.47 LOAD: AVG 0.193098 MAX 0.450449  PROXIES: TOTAL 1629 MAXPE 31 MAXPATCH 7 RefineTorusLB MEM: 1448.04 MB
LDB: TIME 3940.47 LOAD: AVG 0.193098 MAX 0.450449  PROXIES: TOTAL 1629 MAXPE 31 MAXPATCH 7 RefineTorusLB MEM: 1448.04 MB
LDB: Reverting to original mapping
LDB: ============== END OF LOAD BALANCING =============== 3940.47
Info: useSync: 0 useProxySync: 0
LDB: =============== DONE WITH MIGRATION ================ 3940.47
PRESSURE: 230000 359.319 -171.024 22.149 -171.025 34.0413 -35.1413 22.149 -35.1411 -277.858
GPRESSURE: 230000 352.079 -215.215 -16.4364 -126.619 66.6769 12.1289 43.3062 -21.8766 -283.715
PRESSAVG: 230000 0.0158085 -7.52384 91.9446 -7.52385 2.12363 -13.3166 91.9446 -13.3166 0.919535
GPRESSAVG: 230000 0.0373141 -7.51508 91.9222 -7.55189 2.12113 -13.2744 91.9335 -13.3313 0.91287
TIMING: 230000  CPU: 2953.69, 0.0145438/step  Wall: 3931.38, 0.0160607/step, 88.2001 hours remaining, 1449.339844 MB of memory in use.
ENERGY:  230000     66745.3655    147106.3884    104574.3530      6735.7882       -9292073.4533    340522.6280         0.0000         0.0000    233668.5736       -8392720.3566       309.6083  -8626388.9302  -8390794.5585       309.6677             38.5010        45.0134   3342964.5721         1.0197         1.0238

WRITING EXTENDED SYSTEM TO RESTART FILE AT STEP 230000
WRITING COORDINATES TO DCD FILE Fiber55_dyn2.dcd AT STEP 230000
WRITING COORDINATES TO RESTART FILE AT STEP 230000
FINISHED WRITING RESTART COORDINATES
WRITING VELOCITIES TO RESTART FILE AT STEP 230000
FINISHED WRITING RESTART VELOCITIES
LDB: ============= START OF LOAD BALANCING ============== 3990.31
LDB: ============== END OF LOAD BALANCING =============== 3990.32
Info: useSync: 0 useProxySync: 0
LDB: =============== DONE WITH MIGRATION ================ 3990.32
LDB: ============= START OF LOAD BALANCING ============== 3991.16
LDB: TIME 3991.16 LOAD: AVG 0.201073 MAX 0.402937  PROXIES: TOTAL 1629 MAXPE 31 MAXPATCH 7 None MEM: 1449.56 MB
LDB: TIME 3991.16 LOAD: AVG 0.201073 MAX 0.402937  PROXIES: TOTAL 1629 MAXPE 31 MAXPATCH 7 RefineTorusLB MEM: 1449.56 MB
LDB: TIME 3991.16 LOAD: AVG 0.201073 MAX 0.402937  PROXIES: TOTAL 1629 MAXPE 31 MAXPATCH 7 RefineTorusLB MEM: 1449.56 MB
LDB: Reverting to original mapping
LDB: ============== END OF LOAD BALANCING =============== 3991.16
Info: useSync: 0 useProxySync: 0
LDB: =============== DONE WITH MIGRATION ================ 3991.16
LDB: ============= START OF LOAD BALANCING ============== 4019.85
LDB: ============== END OF LOAD BALANCING =============== 4019.85
Info: useSync: 0 useProxySync: 0
LDB: =============== DONE WITH MIGRATION ================ 4019.85
LDB: ============= START OF LOAD BALANCING ============== 4020.57
LDB: TIME 4020.57 LOAD: AVG 0.187054 MAX 0.366494  PROXIES: TOTAL 1629 MAXPE 31 MAXPATCH 7 None MEM: 1449.61 MB
LDB: TIME 4020.57 LOAD: AVG 0.187054 MAX 0.366494  PROXIES: TOTAL 1629 MAXPE 31 MAXPATCH 7 RefineTorusLB MEM: 1449.61 MB
LDB: TIME 4020.57 LOAD: AVG 0.187054 MAX 0.366494  PROXIES: TOTAL 1629 MAXPE 31 MAXPATCH 7 RefineTorusLB MEM: 1449.61 MB
LDB: Reverting to original mapping
LDB: ============== END OF LOAD BALANCING =============== 4020.57
Info: useSync: 0 useProxySync: 0
LDB: =============== DONE WITH MIGRATION ================ 4020.57
LDB: ============= START OF LOAD BALANCING ============== 4047.46
LDB: ============== END OF LOAD BALANCING =============== 4047.46
Info: useSync: 0 useProxySync: 0
LDB: =============== DONE WITH MIGRATION ================ 4047.46
LDB: ============= START OF LOAD BALANCING ============== 4048.14
LDB: TIME 4048.14 LOAD: AVG 0.185096 MAX 0.3535  PROXIES: TOTAL 1629 MAXPE 31 MAXPATCH 7 None MEM: 1449.61 MB
LDB: TIME 4048.14 LOAD: AVG 0.185096 MAX 0.3535  PROXIES: TOTAL 1629 MAXPE 31 MAXPATCH 7 RefineTorusLB MEM: 1449.61 MB
LDB: TIME 4048.14 LOAD: AVG 0.185096 MAX 0.3535  PROXIES: TOTAL 1629 MAXPE 31 MAXPATCH 7 RefineTorusLB MEM: 1449.61 MB
LDB: Reverting to original mapping
LDB: ============== END OF LOAD BALANCING =============== 4048.14
Info: useSync: 0 useProxySync: 0
LDB: =============== DONE WITH MIGRATION ================ 4048.14
LDB: ============= START OF LOAD BALANCING ============== 4068.61
LDB: ============== END OF LOAD BALANCING =============== 4068.61
Info: useSync: 0 useProxySync: 0
LDB: =============== DONE WITH MIGRATION ================ 4068.61
LDB: ============= START OF LOAD BALANCING ============== 4069.11
LDB: TIME 4069.11 LOAD: AVG 0.17485 MAX 0.270588  PROXIES: TOTAL 1629 MAXPE 31 MAXPATCH 7 None MEM: 1450.38 MB
LDB: TIME 4069.11 LOAD: AVG 0.17485 MAX 0.270588  PROXIES: TOTAL 1629 MAXPE 31 MAXPATCH 7 RefineTorusLB MEM: 1450.38 MB
LDB: TIME 4069.11 LOAD: AVG 0.17485 MAX 0.270588  PROXIES: TOTAL 1629 MAXPE 31 MAXPATCH 7 RefineTorusLB MEM: 1450.38 MB
LDB: ============== END OF LOAD BALANCING =============== 4069.11
Info: useSync: 0 useProxySync: 0
LDB: =============== DONE WITH MIGRATION ================ 4069.12
LDB: ============= START OF LOAD BALANCING ============== 4095.93
LDB: ============== END OF LOAD BALANCING =============== 4095.93
Info: useSync: 0 useProxySync: 0
LDB: =============== DONE WITH MIGRATION ================ 4095.93
LDB: ============= START OF LOAD BALANCING ============== 4096.73
LDB: TIME 4096.74 LOAD: AVG 0.200638 MAX 0.368808  PROXIES: TOTAL 1629 MAXPE 31 MAXPATCH 7 None MEM: 1451.2 MB
LDB: TIME 4096.74 LOAD: AVG 0.200638 MAX 0.368808  PROXIES: TOTAL 1629 MAXPE 31 MAXPATCH 7 RefineTorusLB MEM: 1451.2 MB
LDB: TIME 4096.74 LOAD: AVG 0.200638 MAX 0.368808  PROXIES: TOTAL 1629 MAXPE 31 MAXPATCH 7 RefineTorusLB MEM: 1451.2 MB
LDB: Reverting to original mapping
LDB: ============== END OF LOAD BALANCING =============== 4096.74
Info: useSync: 0 useProxySync: 0
LDB: =============== DONE WITH MIGRATION ================ 4096.74
PRESSURE: 240000 208.21 -65.8104 -113.83 -65.8104 22.1216 -3.41553 -113.83 -3.41577 -11.0154
GPRESSURE: 240000 164.824 3.9169 -148.593 -41.0836 61.838 13.7054 -68.416 -25.0193 16.1391
PRESSAVG: 240000 0.660701 -9.2142 65.1824 -9.2142 0.646686 -36.1928 65.1824 -36.1928 -0.402163
GPRESSAVG: 240000 0.651516 -9.21419 65.1812 -9.21372 0.637446 -36.2177 65.186 -36.193 -0.400196
TIMING: 240000  CPU: 3089.04, 0.0135346/step  Wall: 4093.49, 0.0162105/step, 88.9776 hours remaining, 1451.589844 MB of memory in use.
ENERGY:  240000     66440.1073    146974.8213    104434.0956      6738.5364       -9290628.1139    340218.9748         0.0000         0.0000    234178.4451       -8391643.1333       310.2839  -8625821.5784  -8389754.6274       309.7163             73.1054        80.9338   3341846.5990         0.3017         0.2963

WRITING EXTENDED SYSTEM TO RESTART FILE AT STEP 240000
WRITING COORDINATES TO DCD FILE Fiber55_dyn2.dcd AT STEP 240000
WRITING COORDINATES TO RESTART FILE AT STEP 240000
FINISHED WRITING RESTART COORDINATES
WRITING VELOCITIES TO RESTART FILE AT STEP 240000
FINISHED WRITING RESTART VELOCITIES
LDB: ============= START OF LOAD BALANCING ============== 4128.55
LDB: ============== END OF LOAD BALANCING =============== 4128.55
Info: useSync: 0 useProxySync: 0
LDB: =============== DONE WITH MIGRATION ================ 4128.55
LDB: ============= START OF LOAD BALANCING ============== 4129.41
LDB: TIME 4129.41 LOAD: AVG 0.198694 MAX 0.506502  PROXIES: TOTAL 1629 MAXPE 31 MAXPATCH 7 None MEM: 1451.59 MB
LDB: TIME 4129.41 LOAD: AVG 0.198694 MAX 0.506501  PROXIES: TOTAL 1629 MAXPE 31 MAXPATCH 7 RefineTorusLB MEM: 1451.59 MB
LDB: TIME 4129.41 LOAD: AVG 0.198694 MAX 0.506501  PROXIES: TOTAL 1629 MAXPE 31 MAXPATCH 7 RefineTorusLB MEM: 1451.59 MB
LDB: ============== END OF LOAD BALANCING =============== 4129.41
Info: useSync: 0 useProxySync: 0
LDB: =============== DONE WITH MIGRATION ================ 4129.41
LDB: ============= START OF LOAD BALANCING ============== 4159.84
LDB: ============== END OF LOAD BALANCING =============== 4171.33
Info: useSync: 0 useProxySync: 0
LDB: =============== DONE WITH MIGRATION ================ 4171.33
LDB: ============= START OF LOAD BALANCING ============== 4171.85
LDB: TIME 4171.85 LOAD: AVG 0.179147 MAX 0.301234  PROXIES: TOTAL 1629 MAXPE 31 MAXPATCH 7 None MEM: 1455.21 MB
LDB: TIME 4171.85 LOAD: AVG 0.179147 MAX 0.301234  PROXIES: TOTAL 1629 MAXPE 31 MAXPATCH 7 RefineTorusLB MEM: 1455.21 MB
LDB: TIME 4171.85 LOAD: AVG 0.179147 MAX 0.301234  PROXIES: TOTAL 1629 MAXPE 31 MAXPATCH 7 RefineTorusLB MEM: 1455.21 MB
LDB: Reverting to original mapping
LDB: ============== END OF LOAD BALANCING =============== 4171.85
Info: useSync: 0 useProxySync: 0
LDB: =============== DONE WITH MIGRATION ================ 4171.85
LDB: ============= START OF LOAD BALANCING ============== 4198.71
LDB: ============== END OF LOAD BALANCING =============== 4198.71
Info: useSync: 0 useProxySync: 0
LDB: =============== DONE WITH MIGRATION ================ 4198.71
LDB: ============= START OF LOAD BALANCING ============== 4199.4
LDB: TIME 4199.41 LOAD: AVG 0.172538 MAX 0.378143  PROXIES: TOTAL 1629 MAXPE 31 MAXPATCH 7 None MEM: 1457.84 MB
LDB: TIME 4199.41 LOAD: AVG 0.172538 MAX 0.378143  PROXIES: TOTAL 1629 MAXPE 31 MAXPATCH 7 RefineTorusLB MEM: 1457.84 MB
LDB: TIME 4199.41 LOAD: AVG 0.172538 MAX 0.378143  PROXIES: TOTAL 1629 MAXPE 31 MAXPATCH 7 RefineTorusLB MEM: 1457.84 MB
LDB: ============== END OF LOAD BALANCING =============== 4199.41
Info: useSync: 0 useProxySync: 0
LDB: =============== DONE WITH MIGRATION ================ 4199.41
LDB: ============= START OF LOAD BALANCING ============== 4223.52
LDB: ============== END OF LOAD BALANCING =============== 4223.52
Info: useSync: 0 useProxySync: 0
LDB: =============== DONE WITH MIGRATION ================ 4223.52
LDB: ============= START OF LOAD BALANCING ============== 4224.11
LDB: TIME 4224.11 LOAD: AVG 0.18151 MAX 0.318185  PROXIES: TOTAL 1629 MAXPE 31 MAXPATCH 7 None MEM: 1458.23 MB
LDB: TIME 4224.11 LOAD: AVG 0.18151 MAX 0.318185  PROXIES: TOTAL 1629 MAXPE 31 MAXPATCH 7 RefineTorusLB MEM: 1458.23 MB
LDB: TIME 4224.11 LOAD: AVG 0.18151 MAX 0.318185  PROXIES: TOTAL 1629 MAXPE 31 MAXPATCH 7 RefineTorusLB MEM: 1458.23 MB
LDB: ============== END OF LOAD BALANCING =============== 4224.11
Info: useSync: 0 useProxySync: 0
LDB: =============== DONE WITH MIGRATION ================ 4224.11
LDB: ============= START OF LOAD BALANCING ============== 4247.44
LDB: ============== END OF LOAD BALANCING =============== 4247.44
Info: useSync: 0 useProxySync: 0
LDB: =============== DONE WITH MIGRATION ================ 4247.44
LDB: ============= START OF LOAD BALANCING ============== 4248.02
LDB: TIME 4248.02 LOAD: AVG 0.180962 MAX 0.299101  PROXIES: TOTAL 1629 MAXPE 31 MAXPATCH 7 None MEM: 1458.74 MB
LDB: TIME 4248.02 LOAD: AVG 0.180962 MAX 0.299102  PROXIES: TOTAL 1629 MAXPE 31 MAXPATCH 7 RefineTorusLB MEM: 1458.74 MB
LDB: TIME 4248.02 LOAD: AVG 0.180962 MAX 0.299102  PROXIES: TOTAL 1629 MAXPE 31 MAXPATCH 7 RefineTorusLB MEM: 1458.74 MB
LDB: Reverting to original mapping
LDB: ============== END OF LOAD BALANCING =============== 4248.02
Info: useSync: 0 useProxySync: 0
LDB: =============== DONE WITH MIGRATION ================ 4248.02
PRESSURE: 250000 -139.111 20.2922 218.523 20.2919 18.5063 -49.355 218.522 -49.3545 -293.982
GPRESSURE: 250000 -138.766 -0.185709 142.778 31.6566 87.3787 -55.8467 215.783 -96.4496 -337.552
PRESSAVG: 250000 0.195055 -10.8068 62.7141 -10.8068 2.33259 -21.5121 62.7141 -21.5122 0.202466
GPRESSAVG: 250000 0.196273 -10.8052 62.7129 -10.7919 2.33682 -21.4919 62.6999 -21.508 0.195192
TIMING: 250000  CPU: 3218.58, 0.0129542/step  Wall: 4236.76, 0.0143269/step, 78.599 hours remaining, 1459.242188 MB of memory in use.
ENERGY:  250000     66750.4394    147038.9064    104275.0398      6710.1153       -9290518.1718    339339.2615         0.0000         0.0000    234026.2862       -8392378.1232       310.0823  -8626404.4094  -8390475.7732       309.5989           -138.1956      -129.6463   3343095.1721         0.9100         0.9094

WRITING EXTENDED SYSTEM TO RESTART FILE AT STEP 250000
WRITING COORDINATES TO DCD FILE Fiber55_dyn2.dcd AT STEP 250000
WRITING COORDINATES TO RESTART FILE AT STEP 250000
FINISHED WRITING RESTART COORDINATES
WRITING VELOCITIES TO RESTART FILE AT STEP 250000
FINISHED WRITING RESTART VELOCITIES
LDB: ============= START OF LOAD BALANCING ============== 4315.47
LDB: ============== END OF LOAD BALANCING =============== 4315.47
Info: useSync: 0 useProxySync: 0
LDB: =============== DONE WITH MIGRATION ================ 4315.47
LDB: ============= START OF LOAD BALANCING ============== 4316.24
LDB: TIME 4316.24 LOAD: AVG 0.202245 MAX 0.371044  PROXIES: TOTAL 1629 MAXPE 31 MAXPATCH 7 None MEM: 1461.88 MB
LDB: TIME 4316.24 LOAD: AVG 0.202245 MAX 0.371044  PROXIES: TOTAL 1629 MAXPE 31 MAXPATCH 7 RefineTorusLB MEM: 1461.88 MB
LDB: TIME 4316.24 LOAD: AVG 0.202245 MAX 0.371044  PROXIES: TOTAL 1629 MAXPE 31 MAXPATCH 7 RefineTorusLB MEM: 1461.88 MB
LDB: ============== END OF LOAD BALANCING =============== 4316.24
Info: useSync: 0 useProxySync: 0
LDB: =============== DONE WITH MIGRATION ================ 4316.25
LDB: ============= START OF LOAD BALANCING ============== 4346.85
LDB: ============== END OF LOAD BALANCING =============== 4346.85
Info: useSync: 0 useProxySync: 0
LDB: =============== DONE WITH MIGRATION ================ 4346.85
LDB: ============= START OF LOAD BALANCING ============== 4347.61
LDB: TIME 4347.61 LOAD: AVG 0.193041 MAX 0.378283  PROXIES: TOTAL 1629 MAXPE 31 MAXPATCH 7 None MEM: 1462.36 MB
LDB: TIME 4347.61 LOAD: AVG 0.193041 MAX 0.378283  PROXIES: TOTAL 1629 MAXPE 31 MAXPATCH 7 RefineTorusLB MEM: 1462.36 MB
LDB: TIME 4347.61 LOAD: AVG 0.193041 MAX 0.378283  PROXIES: TOTAL 1629 MAXPE 31 MAXPATCH 7 RefineTorusLB MEM: 1462.36 MB
LDB: Reverting to original mapping
LDB: ============== END OF LOAD BALANCING =============== 4347.61
Info: useSync: 0 useProxySync: 0
LDB: =============== DONE WITH MIGRATION ================ 4347.62
LDB: ============= START OF LOAD BALANCING ============== 4375.69
LDB: ============== END OF LOAD BALANCING =============== 4375.69
Info: useSync: 0 useProxySync: 0
LDB: =============== DONE WITH MIGRATION ================ 4375.69
LDB: ============= START OF LOAD BALANCING ============== 4376.17
LDB: TIME 4376.17 LOAD: AVG 0.169798 MAX 0.273284  PROXIES: TOTAL 1629 MAXPE 31 MAXPATCH 7 None MEM: 1462.36 MB
LDB: TIME 4376.17 LOAD: AVG 0.169798 MAX 0.273284  PROXIES: TOTAL 1629 MAXPE 31 MAXPATCH 7 RefineTorusLB MEM: 1462.36 MB
LDB: TIME 4376.17 LOAD: AVG 0.169798 MAX 0.273284  PROXIES: TOTAL 1629 MAXPE 31 MAXPATCH 7 RefineTorusLB MEM: 1462.36 MB
LDB: Reverting to original mapping
LDB: ============== END OF LOAD BALANCING =============== 4376.17
Info: useSync: 0 useProxySync: 0
LDB: =============== DONE WITH MIGRATION ================ 4376.17
LDB: ============= START OF LOAD BALANCING ============== 4401.19
LDB: ============== END OF LOAD BALANCING =============== 4401.19
Info: useSync: 0 useProxySync: 0
LDB: =============== DONE WITH MIGRATION ================ 4401.19
LDB: ============= START OF LOAD BALANCING ============== 4402.02
LDB: TIME 4402.02 LOAD: AVG 0.195152 MAX 0.546801  PROXIES: TOTAL 1629 MAXPE 31 MAXPATCH 7 None MEM: 1465.16 MB
LDB: TIME 4402.02 LOAD: AVG 0.195152 MAX 0.546801  PROXIES: TOTAL 1629 MAXPE 31 MAXPATCH 7 RefineTorusLB MEM: 1465.16 MB
LDB: TIME 4402.02 LOAD: AVG 0.195152 MAX 0.546801  PROXIES: TOTAL 1629 MAXPE 31 MAXPATCH 7 RefineTorusLB MEM: 1465.16 MB
LDB: Reverting to original mapping
LDB: ============== END OF LOAD BALANCING =============== 4402.02
Info: useSync: 0 useProxySync: 0
LDB: =============== DONE WITH MIGRATION ================ 4402.03
LDB: ============= START OF LOAD BALANCING ============== 4433.31
LDB: ============== END OF LOAD BALANCING =============== 4433.31
Info: useSync: 0 useProxySync: 0
LDB: =============== DONE WITH MIGRATION ================ 4433.31
LDB: ============= START OF LOAD BALANCING ============== 4434.11
LDB: TIME 4434.11 LOAD: AVG 0.193003 MAX 0.548832  PROXIES: TOTAL 1629 MAXPE 31 MAXPATCH 7 None MEM: 1465.36 MB
LDB: TIME 4434.11 LOAD: AVG 0.193003 MAX 0.548832  PROXIES: TOTAL 1629 MAXPE 31 MAXPATCH 7 RefineTorusLB MEM: 1465.36 MB
LDB: TIME 4434.11 LOAD: AVG 0.193003 MAX 0.548832  PROXIES: TOTAL 1629 MAXPE 31 MAXPATCH 7 RefineTorusLB MEM: 1465.36 MB
LDB: ============== END OF LOAD BALANCING =============== 4434.11
Info: useSync: 0 useProxySync: 0
LDB: =============== DONE WITH MIGRATION ================ 4434.11
PRESSURE: 260000 -48.2759 110.915 186.268 110.915 -233.157 -18.9534 186.269 -18.9532 -382.295
GPRESSURE: 260000 -77.6284 147.678 163.548 91.145 -218.307 -26.2598 159.234 -1.54027 -342.779
PRESSAVG: 260000 1.46671 -7.5606 87.7076 -7.5606 -0.455297 -17.8148 87.7076 -17.8148 1.25877
GPRESSAVG: 260000 1.46678 -7.56215 87.687 -7.5746 -0.445484 -17.8218 87.7184 -17.838 1.26937
TIMING: 260000  CPU: 3365.88, 0.0147294/step  Wall: 4430.86, 0.0194105/step, 106.434 hours remaining, 1465.445312 MB of memory in use.
ENERGY:  260000     66605.9851    147561.3698    104594.7252      6691.0124       -9291531.6721    339764.5680         0.0000         0.0000    233460.3096       -8392853.7020       309.3324  -8626314.0116  -8390926.7679       309.5827           -221.2426      -212.9050   3342157.0648         0.7567         0.7636

WRITING EXTENDED SYSTEM TO RESTART FILE AT STEP 260000
WRITING COORDINATES TO DCD FILE Fiber55_dyn2.dcd AT STEP 260000
WRITING COORDINATES TO RESTART FILE AT STEP 260000
FINISHED WRITING RESTART COORDINATES
WRITING VELOCITIES TO RESTART FILE AT STEP 260000
FINISHED WRITING RESTART VELOCITIES
LDB: ============= START OF LOAD BALANCING ============== 4525.05
LDB: ============== END OF LOAD BALANCING =============== 4525.05
Info: useSync: 0 useProxySync: 0
LDB: =============== DONE WITH MIGRATION ================ 4525.05
LDB: ============= START OF LOAD BALANCING ============== 4525.66
LDB: TIME 4525.66 LOAD: AVG 0.181233 MAX 0.30734  PROXIES: TOTAL 1629 MAXPE 31 MAXPATCH 7 None MEM: 1465.5 MB
LDB: TIME 4525.66 LOAD: AVG 0.181233 MAX 0.30734  PROXIES: TOTAL 1629 MAXPE 31 MAXPATCH 7 RefineTorusLB MEM: 1465.5 MB
LDB: TIME 4525.66 LOAD: AVG 0.181233 MAX 0.30734  PROXIES: TOTAL 1629 MAXPE 31 MAXPATCH 7 RefineTorusLB MEM: 1465.5 MB
LDB: ============== END OF LOAD BALANCING =============== 4525.66
Info: useSync: 0 useProxySync: 0
LDB: =============== DONE WITH MIGRATION ================ 4525.66
LDB: ============= START OF LOAD BALANCING ============== 4549.14
LDB: ============== END OF LOAD BALANCING =============== 4549.14
Info: useSync: 0 useProxySync: 0
LDB: =============== DONE WITH MIGRATION ================ 4549.15
LDB: ============= START OF LOAD BALANCING ============== 4549.76
LDB: TIME 4549.76 LOAD: AVG 0.179385 MAX 0.302977  PROXIES: TOTAL 1629 MAXPE 31 MAXPATCH 7 None MEM: 1465.51 MB
LDB: TIME 4549.76 LOAD: AVG 0.179385 MAX 0.302977  PROXIES: TOTAL 1629 MAXPE 31 MAXPATCH 7 RefineTorusLB MEM: 1465.51 MB
LDB: TIME 4549.76 LOAD: AVG 0.179385 MAX 0.302977  PROXIES: TOTAL 1629 MAXPE 31 MAXPATCH 7 RefineTorusLB MEM: 1465.51 MB
LDB: Reverting to original mapping
LDB: ============== END OF LOAD BALANCING =============== 4549.76
Info: useSync: 0 useProxySync: 0
LDB: =============== DONE WITH MIGRATION ================ 4549.76
LDB: ============= START OF LOAD BALANCING ============== 4573.03
LDB: ============== END OF LOAD BALANCING =============== 4573.03
Info: useSync: 0 useProxySync: 0
LDB: =============== DONE WITH MIGRATION ================ 4573.03
LDB: ============= START OF LOAD BALANCING ============== 4573.63
LDB: TIME 4573.63 LOAD: AVG 0.179164 MAX 0.298885  PROXIES: TOTAL 1629 MAXPE 31 MAXPATCH 7 None MEM: 1465.51 MB
LDB: TIME 4573.63 LOAD: AVG 0.179164 MAX 0.298885  PROXIES: TOTAL 1629 MAXPE 31 MAXPATCH 7 RefineTorusLB MEM: 1465.51 MB
LDB: TIME 4573.63 LOAD: AVG 0.179164 MAX 0.298885  PROXIES: TOTAL 1629 MAXPE 31 MAXPATCH 7 RefineTorusLB MEM: 1465.51 MB
LDB: ============== END OF LOAD BALANCING =============== 4573.63
Info: useSync: 0 useProxySync: 0
LDB: =============== DONE WITH MIGRATION ================ 4573.63
LDB: ============= START OF LOAD BALANCING ============== 4594.19
LDB: ============== END OF LOAD BALANCING =============== 4599.55
Info: useSync: 0 useProxySync: 0
LDB: =============== DONE WITH MIGRATION ================ 4599.55
LDB: ============= START OF LOAD BALANCING ============== 4600.34
LDB: TIME 4600.34 LOAD: AVG 0.189588 MAX 0.399591  PROXIES: TOTAL 1629 MAXPE 31 MAXPATCH 7 None MEM: 1465.52 MB
LDB: TIME 4600.34 LOAD: AVG 0.189588 MAX 0.399591  PROXIES: TOTAL 1629 MAXPE 31 MAXPATCH 7 RefineTorusLB MEM: 1465.52 MB
LDB: TIME 4600.34 LOAD: AVG 0.189588 MAX 0.399591  PROXIES: TOTAL 1629 MAXPE 31 MAXPATCH 7 RefineTorusLB MEM: 1465.52 MB
LDB: ============== END OF LOAD BALANCING =============== 4600.34
Info: useSync: 0 useProxySync: 0
LDB: =============== DONE WITH MIGRATION ================ 4600.34
LDB: ============= START OF LOAD BALANCING ============== 4625.54
LDB: ============== END OF LOAD BALANCING =============== 4625.54
Info: useSync: 0 useProxySync: 0
LDB: =============== DONE WITH MIGRATION ================ 4625.55
LDB: ============= START OF LOAD BALANCING ============== 4626.21
LDB: TIME 4626.21 LOAD: AVG 0.178804 MAX 0.329543  PROXIES: TOTAL 1629 MAXPE 31 MAXPATCH 7 None MEM: 1465.52 MB
LDB: TIME 4626.21 LOAD: AVG 0.178804 MAX 0.329543  PROXIES: TOTAL 1629 MAXPE 31 MAXPATCH 7 RefineTorusLB MEM: 1465.52 MB
LDB: TIME 4626.21 LOAD: AVG 0.178804 MAX 0.329543  PROXIES: TOTAL 1629 MAXPE 31 MAXPATCH 7 RefineTorusLB MEM: 1465.52 MB
LDB: ============== END OF LOAD BALANCING =============== 4626.21
Info: useSync: 0 useProxySync: 0
LDB: =============== DONE WITH MIGRATION ================ 4626.21
WRITING COORDINATES TO DCD FILE Fiber55_dyn2.dcd AT STEP 270000
WRITING COORDINATES TO RESTART FILE AT STEP 270000
FINISHED WRITING RESTART COORDINATES
WRITING VELOCITIES TO RESTART FILE AT STEP 270000
FINISHED WRITING RESTART VELOCITIES
PRESSURE: 270000 -299.752 1.9786 48.1527 1.97897 -109.038 -75.7574 48.1524 -75.7581 -4.15563
GPRESSURE: 270000 -263.214 4.40489 27.5189 -6.45361 -124.519 -98.9732 25.1976 -88.7893 -2.93336
PRESSAVG: 270000 0.689314 -12.2704 89.8955 -12.2704 2.33894 -24.5929 89.8955 -24.5929 0.355063
GPRESSAVG: 270000 0.713979 -12.2737 89.8832 -12.2666 2.33572 -24.5952 89.9179 -24.5996 0.355868
TIMING: 270000  CPU: 3486.19, 0.0120317/step  Wall: 4618.62, 0.0187757/step, 102.901 hours remaining, 1465.519531 MB of memory in use.
ENERGY:  270000     66152.2812    147022.8439    104412.1375      6719.2376       -9290700.6558    339836.3586         0.0000         0.0000    233587.2376       -8392970.5594       309.5005  -8626557.7970  -8391080.0774       309.5176           -137.6486      -130.2221   3343971.3564         1.1278         1.1352

WRITING EXTENDED SYSTEM TO RESTART FILE AT STEP 270000
LDB: ============= START OF LOAD BALANCING ============== 4652.64
LDB: ============== END OF LOAD BALANCING =============== 4652.64
Info: useSync: 0 useProxySync: 0
LDB: =============== DONE WITH MIGRATION ================ 4652.64
LDB: ============= START OF LOAD BALANCING ============== 4653.28
LDB: TIME 4653.28 LOAD: AVG 0.176116 MAX 0.312817  PROXIES: TOTAL 1629 MAXPE 31 MAXPATCH 7 None MEM: 1465.52 MB
LDB: TIME 4653.28 LOAD: AVG 0.176116 MAX 0.312817  PROXIES: TOTAL 1629 MAXPE 31 MAXPATCH 7 RefineTorusLB MEM: 1465.52 MB
LDB: TIME 4653.28 LOAD: AVG 0.176116 MAX 0.312817  PROXIES: TOTAL 1629 MAXPE 31 MAXPATCH 7 RefineTorusLB MEM: 1465.52 MB
LDB: Reverting to original mapping
LDB: ============== END OF LOAD BALANCING =============== 4653.28
Info: useSync: 0 useProxySync: 0
LDB: =============== DONE WITH MIGRATION ================ 4653.28
LDB: ============= START OF LOAD BALANCING ============== 4679.43
LDB: ============== END OF LOAD BALANCING =============== 4679.43
Info: useSync: 0 useProxySync: 0
LDB: =============== DONE WITH MIGRATION ================ 4679.43
LDB: ============= START OF LOAD BALANCING ============== 4680.12
LDB: TIME 4680.12 LOAD: AVG 0.178273 MAX 0.3428  PROXIES: TOTAL 1629 MAXPE 31 MAXPATCH 7 None MEM: 1465.52 MB
LDB: TIME 4680.12 LOAD: AVG 0.178273 MAX 0.3428  PROXIES: TOTAL 1629 MAXPE 31 MAXPATCH 7 RefineTorusLB MEM: 1465.52 MB
LDB: TIME 4680.12 LOAD: AVG 0.178273 MAX 0.3428  PROXIES: TOTAL 1629 MAXPE 31 MAXPATCH 7 RefineTorusLB MEM: 1465.52 MB
LDB: ============== END OF LOAD BALANCING =============== 4680.12
Info: useSync: 0 useProxySync: 0
LDB: =============== DONE WITH MIGRATION ================ 4680.12
LDB: ============= START OF LOAD BALANCING ============== 4703.61
LDB: ============== END OF LOAD BALANCING =============== 4703.61
Info: useSync: 0 useProxySync: 0
LDB: =============== DONE WITH MIGRATION ================ 4703.61
LDB: ============= START OF LOAD BALANCING ============== 4704.32
LDB: TIME 4704.33 LOAD: AVG 0.187399 MAX 0.331934  PROXIES: TOTAL 1629 MAXPE 31 MAXPATCH 7 None MEM: 1465.52 MB
LDB: TIME 4704.33 LOAD: AVG 0.187399 MAX 0.331934  PROXIES: TOTAL 1629 MAXPE 31 MAXPATCH 7 RefineTorusLB MEM: 1465.52 MB
LDB: TIME 4704.33 LOAD: AVG 0.187399 MAX 0.331934  PROXIES: TOTAL 1629 MAXPE 31 MAXPATCH 7 RefineTorusLB MEM: 1465.52 MB
LDB: ============== END OF LOAD BALANCING =============== 4704.33
Info: useSync: 0 useProxySync: 0
LDB: =============== DONE WITH MIGRATION ================ 4704.33
LDB: ============= START OF LOAD BALANCING ============== 4730.26
LDB: ============== END OF LOAD BALANCING =============== 4730.26
Info: useSync: 0 useProxySync: 0
LDB: =============== DONE WITH MIGRATION ================ 4730.26
LDB: ============= START OF LOAD BALANCING ============== 4730.76
LDB: TIME 4730.76 LOAD: AVG 0.160458 MAX 0.281088  PROXIES: TOTAL 1629 MAXPE 31 MAXPATCH 7 None MEM: 1465.52 MB
LDB: TIME 4730.76 LOAD: AVG 0.160458 MAX 0.281088  PROXIES: TOTAL 1629 MAXPE 31 MAXPATCH 7 RefineTorusLB MEM: 1465.52 MB
LDB: TIME 4730.76 LOAD: AVG 0.160458 MAX 0.281088  PROXIES: TOTAL 1629 MAXPE 31 MAXPATCH 7 RefineTorusLB MEM: 1465.52 MB
LDB: Reverting to original mapping
LDB: ============== END OF LOAD BALANCING =============== 4730.76
Info: useSync: 0 useProxySync: 0
LDB: =============== DONE WITH MIGRATION ================ 4730.76
LDB: ============= START OF LOAD BALANCING ============== 4759.96
LDB: ============== END OF LOAD BALANCING =============== 4759.96
Info: useSync: 0 useProxySync: 0
LDB: =============== DONE WITH MIGRATION ================ 4759.96
LDB: ============= START OF LOAD BALANCING ============== 4760.62
LDB: TIME 4760.62 LOAD: AVG 0.182578 MAX 0.322021  PROXIES: TOTAL 1629 MAXPE 31 MAXPATCH 7 None MEM: 1465.52 MB
LDB: TIME 4760.62 LOAD: AVG 0.182578 MAX 0.322021  PROXIES: TOTAL 1629 MAXPE 31 MAXPATCH 7 RefineTorusLB MEM: 1465.52 MB
LDB: TIME 4760.62 LOAD: AVG 0.182578 MAX 0.322021  PROXIES: TOTAL 1629 MAXPE 31 MAXPATCH 7 RefineTorusLB MEM: 1465.52 MB
LDB: ============== END OF LOAD BALANCING =============== 4760.62
Info: useSync: 0 useProxySync: 0
LDB: =============== DONE WITH MIGRATION ================ 4760.63
PRESSURE: 280000 95.4863 -78.8544 -69.7182 -78.8536 68.6999 72.8505 -69.7176 72.8505 117.515
GPRESSURE: 280000 122.55 -69.4916 -79.5901 -92.921 62.5418 38.7712 -116.139 116.967 124.382
PRESSAVG: 280000 0.694665 -16.7542 87.5913 -16.7542 2.11735 -12.84 87.5913 -12.84 -0.778232
GPRESSAVG: 280000 0.689366 -16.7484 87.5974 -16.7686 2.11773 -12.8729 87.5951 -12.8189 -0.774469
TIMING: 280000  CPU: 3617.71, 0.0131516/step  Wall: 4752.45, 0.0133835/step, 73.3119 hours remaining, 1465.531250 MB of memory in use.
ENERGY:  280000     67070.3149    147036.6611    104391.1380      6772.1071       -9292171.0312    340375.5955         0.0000         0.0000    233482.1083       -8393043.1063       309.3612  -8626525.2146  -8391150.2075       309.1876             93.9005       103.1578   3342883.0800         0.6779         0.6775

WRITING EXTENDED SYSTEM TO RESTART FILE AT STEP 280000
WRITING COORDINATES TO DCD FILE Fiber55_dyn2.dcd AT STEP 280000
WRITING COORDINATES TO RESTART FILE AT STEP 280000
FINISHED WRITING RESTART COORDINATES
WRITING VELOCITIES TO RESTART FILE AT STEP 280000
FINISHED WRITING RESTART VELOCITIES
LDB: ============= START OF LOAD BALANCING ============== 4831.59
LDB: ============== END OF LOAD BALANCING =============== 4831.59
Info: useSync: 0 useProxySync: 0
LDB: =============== DONE WITH MIGRATION ================ 4831.59
LDB: ============= START OF LOAD BALANCING ============== 4832.25
LDB: TIME 4832.25 LOAD: AVG 0.183501 MAX 0.345571  PROXIES: TOTAL 1629 MAXPE 31 MAXPATCH 7 None MEM: 1465.53 MB
LDB: TIME 4832.25 LOAD: AVG 0.183501 MAX 0.345571  PROXIES: TOTAL 1629 MAXPE 31 MAXPATCH 7 RefineTorusLB MEM: 1465.53 MB
LDB: TIME 4832.25 LOAD: AVG 0.183501 MAX 0.345571  PROXIES: TOTAL 1629 MAXPE 31 MAXPATCH 7 RefineTorusLB MEM: 1465.53 MB
LDB: Reverting to original mapping
LDB: ============== END OF LOAD BALANCING =============== 4832.25
Info: useSync: 0 useProxySync: 0
LDB: =============== DONE WITH MIGRATION ================ 4832.25
LDB: ============= START OF LOAD BALANCING ============== 4856.65
LDB: ============== END OF LOAD BALANCING =============== 4856.65
Info: useSync: 0 useProxySync: 0
LDB: =============== DONE WITH MIGRATION ================ 4856.65
LDB: ============= START OF LOAD BALANCING ============== 4857.25
LDB: TIME 4857.26 LOAD: AVG 0.180785 MAX 0.303651  PROXIES: TOTAL 1629 MAXPE 31 MAXPATCH 7 None MEM: 1465.67 MB
LDB: TIME 4857.26 LOAD: AVG 0.180785 MAX 0.303651  PROXIES: TOTAL 1629 MAXPE 31 MAXPATCH 7 RefineTorusLB MEM: 1465.67 MB
LDB: TIME 4857.26 LOAD: AVG 0.180785 MAX 0.303651  PROXIES: TOTAL 1629 MAXPE 31 MAXPATCH 7 RefineTorusLB MEM: 1465.67 MB
LDB: ============== END OF LOAD BALANCING =============== 4857.26
Info: useSync: 0 useProxySync: 0
LDB: =============== DONE WITH MIGRATION ================ 4857.26
LDB: ============= START OF LOAD BALANCING ============== 4880.16
LDB: ============== END OF LOAD BALANCING =============== 4880.16
Info: useSync: 0 useProxySync: 0
LDB: =============== DONE WITH MIGRATION ================ 4880.16
LDB: ============= START OF LOAD BALANCING ============== 4880.85
LDB: TIME 4880.85 LOAD: AVG 0.184044 MAX 0.35389  PROXIES: TOTAL 1629 MAXPE 31 MAXPATCH 7 None MEM: 1465.67 MB
LDB: TIME 4880.85 LOAD: AVG 0.184044 MAX 0.35389  PROXIES: TOTAL 1629 MAXPE 31 MAXPATCH 7 RefineTorusLB MEM: 1465.67 MB
LDB: TIME 4880.85 LOAD: AVG 0.184044 MAX 0.35389  PROXIES: TOTAL 1629 MAXPE 31 MAXPATCH 7 RefineTorusLB MEM: 1465.67 MB
LDB: Reverting to original mapping
LDB: ============== END OF LOAD BALANCING =============== 4880.85
Info: useSync: 0 useProxySync: 0
LDB: =============== DONE WITH MIGRATION ================ 4880.85
LDB: ============= START OF LOAD BALANCING ============== 4905.52
LDB: ============== END OF LOAD BALANCING =============== 4905.52
Info: useSync: 0 useProxySync: 0
LDB: =============== DONE WITH MIGRATION ================ 4905.53
LDB: ============= START OF LOAD BALANCING ============== 4906
LDB: TIME 4906 LOAD: AVG 0.170145 MAX 0.259107  PROXIES: TOTAL 1629 MAXPE 31 MAXPATCH 7 None MEM: 1465.67 MB
LDB: TIME 4906 LOAD: AVG 0.170145 MAX 0.259107  PROXIES: TOTAL 1629 MAXPE 31 MAXPATCH 7 RefineTorusLB MEM: 1465.67 MB
LDB: TIME 4906 LOAD: AVG 0.170145 MAX 0.259107  PROXIES: TOTAL 1629 MAXPE 31 MAXPATCH 7 RefineTorusLB MEM: 1465.67 MB
LDB: Reverting to original mapping
LDB: ============== END OF LOAD BALANCING =============== 4906.01
Info: useSync: 0 useProxySync: 0
LDB: =============== DONE WITH MIGRATION ================ 4906.01
LDB: ============= START OF LOAD BALANCING ============== 4927.43
LDB: ============== END OF LOAD BALANCING =============== 4927.43
Info: useSync: 0 useProxySync: 0
LDB: =============== DONE WITH MIGRATION ================ 4927.43
LDB: ============= START OF LOAD BALANCING ============== 4927.94
LDB: TIME 4927.94 LOAD: AVG 0.172182 MAX 0.253269  PROXIES: TOTAL 1629 MAXPE 31 MAXPATCH 7 None MEM: 1465.67 MB
LDB: TIME 4927.94 LOAD: AVG 0.172182 MAX 0.253269  PROXIES: TOTAL 1629 MAXPE 31 MAXPATCH 7 RefineTorusLB MEM: 1465.67 MB
LDB: TIME 4927.94 LOAD: AVG 0.172182 MAX 0.253269  PROXIES: TOTAL 1629 MAXPE 31 MAXPATCH 7 RefineTorusLB MEM: 1465.67 MB
LDB: Reverting to original mapping
LDB: ============== END OF LOAD BALANCING =============== 4927.94
Info: useSync: 0 useProxySync: 0
LDB: =============== DONE WITH MIGRATION ================ 4927.94
PRESSURE: 290000 -17.4193 107.9 214.445 107.899 -212.659 115.442 214.446 115.442 -87.8592
GPRESSURE: 290000 1.76157 70.9051 214.357 104.948 -188.151 72.2839 201.274 114.697 -103.675
PRESSAVG: 290000 0.201293 -8.44136 75.4313 -8.44136 2.19522 -21.8893 75.4313 -21.8893 1.66236
GPRESSAVG: 290000 0.191589 -8.42799 75.4268 -8.40712 2.17961 -21.8944 75.4545 -21.896 1.65868
TIMING: 290000  CPU: 3741.59, 0.0123882/step  Wall: 4923.23, 0.0170781/step, 93.5028 hours remaining, 1465.675781 MB of memory in use.
ENERGY:  290000     66966.5186    147178.6292    104732.3666      6667.3855       -9291162.4669    339030.2574         0.0000         0.0000    234389.3210       -8392197.9887       310.5633  -8626587.3097  -8390302.5512       309.4971           -105.9791       -96.6879   3344673.1617         1.3530         1.3433

WRITING EXTENDED SYSTEM TO RESTART FILE AT STEP 290000
WRITING COORDINATES TO DCD FILE Fiber55_dyn2.dcd AT STEP 290000
WRITING COORDINATES TO RESTART FILE AT STEP 290000
FINISHED WRITING RESTART COORDINATES
WRITING VELOCITIES TO RESTART FILE AT STEP 290000
FINISHED WRITING RESTART VELOCITIES
LDB: ============= START OF LOAD BALANCING ============== 4957.92
LDB: ============== END OF LOAD BALANCING =============== 4957.92
Info: useSync: 0 useProxySync: 0
LDB: =============== DONE WITH MIGRATION ================ 4957.92
LDB: ============= START OF LOAD BALANCING ============== 4958.74
LDB: TIME 4958.74 LOAD: AVG 0.190039 MAX 0.42138  PROXIES: TOTAL 1629 MAXPE 31 MAXPATCH 7 None MEM: 1465.68 MB
LDB: TIME 4958.74 LOAD: AVG 0.190039 MAX 0.42138  PROXIES: TOTAL 1629 MAXPE 31 MAXPATCH 7 RefineTorusLB MEM: 1465.68 MB
LDB: TIME 4958.74 LOAD: AVG 0.190039 MAX 0.42138  PROXIES: TOTAL 1629 MAXPE 31 MAXPATCH 7 RefineTorusLB MEM: 1465.68 MB
LDB: ============== END OF LOAD BALANCING =============== 4958.74
Info: useSync: 0 useProxySync: 0
LDB: =============== DONE WITH MIGRATION ================ 4958.74
LDB: ============= START OF LOAD BALANCING ============== 4989.93
LDB: ============== END OF LOAD BALANCING =============== 4996.96
Info: useSync: 0 useProxySync: 0
LDB: =============== DONE WITH MIGRATION ================ 4996.96
LDB: ============= START OF LOAD BALANCING ============== 4997.45
LDB: TIME 4997.45 LOAD: AVG 0.167157 MAX 0.249827  PROXIES: TOTAL 1629 MAXPE 31 MAXPATCH 7 None MEM: 1465.68 MB
LDB: TIME 4997.45 LOAD: AVG 0.167157 MAX 0.249827  PROXIES: TOTAL 1629 MAXPE 31 MAXPATCH 7 RefineTorusLB MEM: 1465.68 MB
LDB: TIME 4997.45 LOAD: AVG 0.167157 MAX 0.249827  PROXIES: TOTAL 1629 MAXPE 31 MAXPATCH 7 RefineTorusLB MEM: 1465.68 MB
LDB: ============== END OF LOAD BALANCING =============== 4997.45
Info: useSync: 0 useProxySync: 0
LDB: =============== DONE WITH MIGRATION ================ 4997.45
LDB: ============= START OF LOAD BALANCING ============== 5023.1
LDB: ============== END OF LOAD BALANCING =============== 5028.59
Info: useSync: 0 useProxySync: 0
LDB: =============== DONE WITH MIGRATION ================ 5028.59
LDB: ============= START OF LOAD BALANCING ============== 5029.34
LDB: TIME 5029.34 LOAD: AVG 0.198481 MAX 0.387856  PROXIES: TOTAL 1629 MAXPE 31 MAXPATCH 7 None MEM: 1465.68 MB
LDB: TIME 5029.34 LOAD: AVG 0.198481 MAX 0.387856  PROXIES: TOTAL 1629 MAXPE 31 MAXPATCH 7 RefineTorusLB MEM: 1465.68 MB
LDB: TIME 5029.34 LOAD: AVG 0.198481 MAX 0.387856  PROXIES: TOTAL 1629 MAXPE 31 MAXPATCH 7 RefineTorusLB MEM: 1465.68 MB
LDB: Reverting to original mapping
LDB: ============== END OF LOAD BALANCING =============== 5029.35
Info: useSync: 0 useProxySync: 0
LDB: =============== DONE WITH MIGRATION ================ 5029.35
LDB: ============= START OF LOAD BALANCING ============== 5057.51
LDB: ============== END OF LOAD BALANCING =============== 5057.51
Info: useSync: 0 useProxySync: 0
LDB: =============== DONE WITH MIGRATION ================ 5057.51
LDB: ============= START OF LOAD BALANCING ============== 5058.19
LDB: TIME 5058.19 LOAD: AVG 0.187021 MAX 0.329158  PROXIES: TOTAL 1629 MAXPE 31 MAXPATCH 7 None MEM: 1465.68 MB
LDB: TIME 5058.19 LOAD: AVG 0.187021 MAX 0.329158  PROXIES: TOTAL 1629 MAXPE 31 MAXPATCH 7 RefineTorusLB MEM: 1465.68 MB
LDB: TIME 5058.19 LOAD: AVG 0.187021 MAX 0.329158  PROXIES: TOTAL 1629 MAXPE 31 MAXPATCH 7 RefineTorusLB MEM: 1465.68 MB
LDB: Reverting to original mapping
LDB: ============== END OF LOAD BALANCING =============== 5058.2
Info: useSync: 0 useProxySync: 0
LDB: =============== DONE WITH MIGRATION ================ 5058.2
LDB: ============= START OF LOAD BALANCING ============== 5085.96
LDB: ============== END OF LOAD BALANCING =============== 5085.96
Info: useSync: 0 useProxySync: 0
LDB: =============== DONE WITH MIGRATION ================ 5085.96
LDB: ============= START OF LOAD BALANCING ============== 5086.58
LDB: TIME 5086.58 LOAD: AVG 0.183437 MAX 0.329292  PROXIES: TOTAL 1629 MAXPE 31 MAXPATCH 7 None MEM: 1465.69 MB
LDB: TIME 5086.58 LOAD: AVG 0.183437 MAX 0.329292  PROXIES: TOTAL 1629 MAXPE 31 MAXPATCH 7 RefineTorusLB MEM: 1465.69 MB
LDB: TIME 5086.58 LOAD: AVG 0.183437 MAX 0.329292  PROXIES: TOTAL 1629 MAXPE 31 MAXPATCH 7 RefineTorusLB MEM: 1465.69 MB
LDB: ============== END OF LOAD BALANCING =============== 5086.58
Info: useSync: 0 useProxySync: 0
LDB: =============== DONE WITH MIGRATION ================ 5086.58
PRESSURE: 300000 -161.568 -21.6074 65.445 -21.6068 57.1958 -121.855 65.4443 -121.854 -39.6531
GPRESSURE: 300000 -144.012 -14.4855 19.186 -29.8747 35.0347 -136.507 77.4848 -102.524 -14.2578
PRESSAVG: 300000 2.08801 -21.4141 77.5312 -21.4141 0.0546282 -24.7844 77.5312 -24.7844 1.31533
GPRESSAVG: 300000 2.09967 -21.4375 77.5422 -21.422 0.0439569 -24.7835 77.5185 -24.7765 1.31001
TIMING: 300000  CPU: 3876.83, 0.0135241/step  Wall: 5073.46, 0.0150226/step, 82.2068 hours remaining, 1465.707031 MB of memory in use.
ETITLE:      TS           BOND          ANGLE          DIHED          IMPRP               ELECT            VDW       BOUNDARY           MISC        KINETIC               TOTAL           TEMP      POTENTIAL         TOTAL3        TEMPAVG            PRESSURE      GPRESSURE         VOLUME       PRESSAVG      GPRESSAVG

ENERGY:  300000     67014.7031    146998.3637    104102.2094      6736.9010       -9291067.5569    339502.3329         0.0000         0.0000    232610.2740       -8394102.7728       308.2061  -8626713.0468  -8392232.0176       309.4360            -48.0086       -41.0784   3343519.2922         1.1527         1.1512

WRITING EXTENDED SYSTEM TO RESTART FILE AT STEP 300000
WRITING COORDINATES TO DCD FILE Fiber55_dyn2.dcd AT STEP 300000
WRITING COORDINATES TO RESTART FILE AT STEP 300000
FINISHED WRITING RESTART COORDINATES
WRITING VELOCITIES TO RESTART FILE AT STEP 300000
FINISHED WRITING RESTART VELOCITIES
LDB: ============= START OF LOAD BALANCING ============== 5149.69
LDB: ============== END OF LOAD BALANCING =============== 5149.69
Info: useSync: 0 useProxySync: 0
LDB: =============== DONE WITH MIGRATION ================ 5149.69
LDB: ============= START OF LOAD BALANCING ============== 5150.49
LDB: TIME 5150.49 LOAD: AVG 0.17831 MAX 0.390985  PROXIES: TOTAL 1629 MAXPE 31 MAXPATCH 7 None MEM: 1465.71 MB
LDB: TIME 5150.49 LOAD: AVG 0.17831 MAX 0.390985  PROXIES: TOTAL 1629 MAXPE 31 MAXPATCH 7 RefineTorusLB MEM: 1465.71 MB
LDB: TIME 5150.49 LOAD: AVG 0.17831 MAX 0.390985  PROXIES: TOTAL 1629 MAXPE 31 MAXPATCH 7 RefineTorusLB MEM: 1465.71 MB
LDB: Reverting to original mapping
LDB: ============== END OF LOAD BALANCING =============== 5150.49
Info: useSync: 0 useProxySync: 0
LDB: =============== DONE WITH MIGRATION ================ 5150.49
LDB: ============= START OF LOAD BALANCING ============== 5178.96
LDB: ============== END OF LOAD BALANCING =============== 5179.68
Info: useSync: 0 useProxySync: 0
LDB: =============== DONE WITH MIGRATION ================ 5179.68
LDB: ============= START OF LOAD BALANCING ============== 5180.28
LDB: TIME 5180.28 LOAD: AVG 0.182759 MAX 0.296979  PROXIES: TOTAL 1629 MAXPE 31 MAXPATCH 7 None MEM: 1465.71 MB
LDB: TIME 5180.28 LOAD: AVG 0.182759 MAX 0.296979  PROXIES: TOTAL 1629 MAXPE 31 MAXPATCH 7 RefineTorusLB MEM: 1465.71 MB
LDB: TIME 5180.28 LOAD: AVG 0.182759 MAX 0.296979  PROXIES: TOTAL 1629 MAXPE 31 MAXPATCH 7 RefineTorusLB MEM: 1465.71 MB
LDB: ============== END OF LOAD BALANCING =============== 5180.28
Info: useSync: 0 useProxySync: 0
LDB: =============== DONE WITH MIGRATION ================ 5180.28
LDB: ============= START OF LOAD BALANCING ============== 5203.33
LDB: ============== END OF LOAD BALANCING =============== 5203.33
Info: useSync: 0 useProxySync: 0
LDB: =============== DONE WITH MIGRATION ================ 5203.33
LDB: ============= START OF LOAD BALANCING ============== 5203.79
LDB: TIME 5203.79 LOAD: AVG 0.169988 MAX 0.25553  PROXIES: TOTAL 1629 MAXPE 31 MAXPATCH 7 None MEM: 1465.71 MB
LDB: TIME 5203.79 LOAD: AVG 0.169988 MAX 0.25553  PROXIES: TOTAL 1629 MAXPE 31 MAXPATCH 7 RefineTorusLB MEM: 1465.71 MB
LDB: TIME 5203.79 LOAD: AVG 0.169988 MAX 0.25553  PROXIES: TOTAL 1629 MAXPE 31 MAXPATCH 7 RefineTorusLB MEM: 1465.71 MB
LDB: ============== END OF LOAD BALANCING =============== 5203.79
Info: useSync: 0 useProxySync: 0
LDB: =============== DONE WITH MIGRATION ================ 5203.79
LDB: ============= START OF LOAD BALANCING ============== 5222.65
LDB: ============== END OF LOAD BALANCING =============== 5228.43
Info: useSync: 0 useProxySync: 0
LDB: =============== DONE WITH MIGRATION ================ 5228.43
LDB: ============= START OF LOAD BALANCING ============== 5228.97
LDB: TIME 5228.97 LOAD: AVG 0.173636 MAX 0.288833  PROXIES: TOTAL 1629 MAXPE 31 MAXPATCH 7 None MEM: 1465.71 MB
LDB: TIME 5228.97 LOAD: AVG 0.173636 MAX 0.288833  PROXIES: TOTAL 1629 MAXPE 31 MAXPATCH 7 RefineTorusLB MEM: 1465.71 MB
LDB: TIME 5228.97 LOAD: AVG 0.173636 MAX 0.288833  PROXIES: TOTAL 1629 MAXPE 31 MAXPATCH 7 RefineTorusLB MEM: 1465.71 MB
LDB: ============== END OF LOAD BALANCING =============== 5228.97
Info: useSync: 0 useProxySync: 0
LDB: =============== DONE WITH MIGRATION ================ 5228.97
LDB: ============= START OF LOAD BALANCING ============== 5255.31
LDB: ============== END OF LOAD BALANCING =============== 5255.31
Info: useSync: 0 useProxySync: 0
LDB: =============== DONE WITH MIGRATION ================ 5255.31
LDB: ============= START OF LOAD BALANCING ============== 5256.22
LDB: TIME 5256.22 LOAD: AVG 0.217192 MAX 0.411218  PROXIES: TOTAL 1629 MAXPE 31 MAXPATCH 7 None MEM: 1465.71 MB
LDB: TIME 5256.22 LOAD: AVG 0.217192 MAX 0.411218  PROXIES: TOTAL 1629 MAXPE 31 MAXPATCH 7 RefineTorusLB MEM: 1465.71 MB
LDB: TIME 5256.22 LOAD: AVG 0.217192 MAX 0.411218  PROXIES: TOTAL 1629 MAXPE 31 MAXPATCH 7 RefineTorusLB MEM: 1465.71 MB
LDB: Reverting to original mapping
LDB: ============== END OF LOAD BALANCING =============== 5256.22
Info: useSync: 0 useProxySync: 0
LDB: =============== DONE WITH MIGRATION ================ 5256.23
PRESSURE: 310000 -208.752 -12.0185 51.278 -12.0173 -119.209 -74.8424 51.2786 -74.8418 -204.342
GPRESSURE: 310000 -176.368 -20.4697 37.3751 -5.20858 -144.259 -107.218 76.3972 -98.8556 -185.021
PRESSAVG: 310000 1.35674 -29.2011 84.7921 -29.2011 0.708425 -13.8146 84.7921 -13.8146 0.903489
GPRESSAVG: 310000 1.35283 -29.2264 84.7751 -29.1936 0.711877 -13.8132 84.7948 -13.8053 0.911202
TIMING: 310000  CPU: 4004.95, 0.0128122/step  Wall: 5252.02, 0.0178562/step, 97.6634 hours remaining, 1465.792969 MB of memory in use.
ENERGY:  310000     66778.2858    147105.7379    104505.5859      6661.4859       -9291313.4249    340141.9984         0.0000         0.0000    233614.4091       -8392505.9220       309.5365  -8626120.3311  -8390610.6712       309.5981           -177.4342      -168.5493   3343098.8868         0.9896         0.9920

WRITING EXTENDED SYSTEM TO RESTART FILE AT STEP 310000
WRITING COORDINATES TO DCD FILE Fiber55_dyn2.dcd AT STEP 310000
WRITING COORDINATES TO RESTART FILE AT STEP 310000
FINISHED WRITING RESTART COORDINATES
WRITING VELOCITIES TO RESTART FILE AT STEP 310000
FINISHED WRITING RESTART VELOCITIES
LDB: ============= START OF LOAD BALANCING ============== 5358.65
LDB: ============== END OF LOAD BALANCING =============== 5358.65
Info: useSync: 0 useProxySync: 0
LDB: =============== DONE WITH MIGRATION ================ 5358.65
LDB: ============= START OF LOAD BALANCING ============== 5359.4
LDB: TIME 5359.4 LOAD: AVG 0.208043 MAX 0.380501  PROXIES: TOTAL 1629 MAXPE 31 MAXPATCH 7 None MEM: 1465.79 MB
LDB: TIME 5359.4 LOAD: AVG 0.208043 MAX 0.380501  PROXIES: TOTAL 1629 MAXPE 31 MAXPATCH 7 RefineTorusLB MEM: 1465.79 MB
LDB: TIME 5359.4 LOAD: AVG 0.208043 MAX 0.380501  PROXIES: TOTAL 1629 MAXPE 31 MAXPATCH 7 RefineTorusLB MEM: 1465.79 MB
LDB: Reverting to original mapping
LDB: ============== END OF LOAD BALANCING =============== 5359.4
Info: useSync: 0 useProxySync: 0
LDB: =============== DONE WITH MIGRATION ================ 5359.41
LDB: ============= START OF LOAD BALANCING ============== 5387.12
LDB: ============== END OF LOAD BALANCING =============== 5387.12
Info: useSync: 0 useProxySync: 0
LDB: =============== DONE WITH MIGRATION ================ 5387.12
LDB: ============= START OF LOAD BALANCING ============== 5387.78
LDB: TIME 5387.78 LOAD: AVG 0.189983 MAX 0.326917  PROXIES: TOTAL 1629 MAXPE 31 MAXPATCH 7 None MEM: 1465.79 MB
LDB: TIME 5387.78 LOAD: AVG 0.189983 MAX 0.326917  PROXIES: TOTAL 1629 MAXPE 31 MAXPATCH 7 RefineTorusLB MEM: 1465.79 MB
LDB: TIME 5387.78 LOAD: AVG 0.189983 MAX 0.326917  PROXIES: TOTAL 1629 MAXPE 31 MAXPATCH 7 RefineTorusLB MEM: 1465.79 MB
LDB: Reverting to original mapping
LDB: ============== END OF LOAD BALANCING =============== 5387.79
Info: useSync: 0 useProxySync: 0
LDB: =============== DONE WITH MIGRATION ================ 5387.79
LDB: ============= START OF LOAD BALANCING ============== 5413.46
LDB: ============== END OF LOAD BALANCING =============== 5413.46
Info: useSync: 0 useProxySync: 0
LDB: =============== DONE WITH MIGRATION ================ 5413.46
LDB: ============= START OF LOAD BALANCING ============== 5414.13
LDB: TIME 5414.13 LOAD: AVG 0.190334 MAX 0.323996  PROXIES: TOTAL 1629 MAXPE 31 MAXPATCH 7 None MEM: 1465.79 MB
LDB: TIME 5414.13 LOAD: AVG 0.190334 MAX 0.323996  PROXIES: TOTAL 1629 MAXPE 31 MAXPATCH 7 RefineTorusLB MEM: 1465.79 MB
LDB: TIME 5414.13 LOAD: AVG 0.190334 MAX 0.323996  PROXIES: TOTAL 1629 MAXPE 31 MAXPATCH 7 RefineTorusLB MEM: 1465.79 MB
LDB: Reverting to original mapping
LDB: ============== END OF LOAD BALANCING =============== 5414.13
Info: useSync: 0 useProxySync: 0
LDB: =============== DONE WITH MIGRATION ================ 5414.13
LDB: ============= START OF LOAD BALANCING ============== 5436.11
LDB: ============== END OF LOAD BALANCING =============== 5436.11
Info: useSync: 0 useProxySync: 0
LDB: =============== DONE WITH MIGRATION ================ 5436.11
LDB: ============= START OF LOAD BALANCING ============== 5436.86
LDB: TIME 5436.86 LOAD: AVG 0.20979 MAX 0.354864  PROXIES: TOTAL 1629 MAXPE 31 MAXPATCH 7 None MEM: 1465.79 MB
LDB: TIME 5436.86 LOAD: AVG 0.20979 MAX 0.354864  PROXIES: TOTAL 1629 MAXPE 31 MAXPATCH 7 RefineTorusLB MEM: 1465.79 MB
LDB: TIME 5436.86 LOAD: AVG 0.20979 MAX 0.354864  PROXIES: TOTAL 1629 MAXPE 31 MAXPATCH 7 RefineTorusLB MEM: 1465.79 MB
LDB: Reverting to original mapping
LDB: ============== END OF LOAD BALANCING =============== 5436.86
Info: useSync: 0 useProxySync: 0
LDB: =============== DONE WITH MIGRATION ================ 5436.87
LDB: ============= START OF LOAD BALANCING ============== 5465.95
LDB: ============== END OF LOAD BALANCING =============== 5465.95
Info: useSync: 0 useProxySync: 0
LDB: =============== DONE WITH MIGRATION ================ 5465.95
LDB: ============= START OF LOAD BALANCING ============== 5466.65
LDB: TIME 5466.65 LOAD: AVG 0.198112 MAX 0.355843  PROXIES: TOTAL 1629 MAXPE 31 MAXPATCH 7 None MEM: 1465.79 MB
LDB: TIME 5466.65 LOAD: AVG 0.198112 MAX 0.355843  PROXIES: TOTAL 1629 MAXPE 31 MAXPATCH 7 RefineTorusLB MEM: 1465.79 MB
LDB: TIME 5466.65 LOAD: AVG 0.198112 MAX 0.355843  PROXIES: TOTAL 1629 MAXPE 31 MAXPATCH 7 RefineTorusLB MEM: 1465.79 MB
LDB: Reverting to original mapping
LDB: ============== END OF LOAD BALANCING =============== 5466.65
Info: useSync: 0 useProxySync: 0
LDB: =============== DONE WITH MIGRATION ================ 5466.65
PRESSURE: 320000 -94.48 -109.483 75.4855 -109.484 -193.278 -2.7787 75.4854 -2.77903 -329.268
GPRESSURE: 320000 -106.28 -59.6442 39.5546 -84.0563 -169.628 18.3921 112.802 2.98382 -325.325
PRESSAVG: 320000 1.27485 -13.1906 81.4388 -13.1906 1.30155 -7.56392 81.4388 -7.56393 -1.06407
GPRESSAVG: 320000 1.28174 -13.1711 81.4582 -13.1798 1.30484 -7.56514 81.4544 -7.54497 -1.06826
TIMING: 320000  CPU: 4139.46, 0.013451/step  Wall: 5461.09, 0.0209066/step, 114.29 hours remaining, 1465.800781 MB of memory in use.
ENERGY:  320000     66829.3264    147053.2621    104465.3982      6642.1677       -9291943.7962    340465.5294         0.0000         0.0000    233243.1733       -8393244.9392       309.0447  -8626488.1124  -8391362.1696       309.5830           -205.6756      -200.4112   3343541.9764         0.5041         0.5061

WRITING EXTENDED SYSTEM TO RESTART FILE AT STEP 320000
WRITING COORDINATES TO DCD FILE Fiber55_dyn2.dcd AT STEP 320000
WRITING COORDINATES TO RESTART FILE AT STEP 320000
FINISHED WRITING RESTART COORDINATES
WRITING VELOCITIES TO RESTART FILE AT STEP 320000
FINISHED WRITING RESTART VELOCITIES
LDB: ============= START OF LOAD BALANCING ============== 5570.38
LDB: ============== END OF LOAD BALANCING =============== 5570.39
Info: useSync: 0 useProxySync: 0
LDB: =============== DONE WITH MIGRATION ================ 5570.39
LDB: ============= START OF LOAD BALANCING ============== 5571.2
LDB: TIME 5571.21 LOAD: AVG 0.209899 MAX 0.376616  PROXIES: TOTAL 1629 MAXPE 31 MAXPATCH 7 None MEM: 1465.83 MB
LDB: TIME 5571.21 LOAD: AVG 0.209899 MAX 0.376616  PROXIES: TOTAL 1629 MAXPE 31 MAXPATCH 7 RefineTorusLB MEM: 1465.83 MB
LDB: TIME 5571.21 LOAD: AVG 0.209899 MAX 0.376616  PROXIES: TOTAL 1629 MAXPE 31 MAXPATCH 7 RefineTorusLB MEM: 1465.83 MB
LDB: Reverting to original mapping
LDB: ============== END OF LOAD BALANCING =============== 5571.21
Info: useSync: 0 useProxySync: 0
LDB: =============== DONE WITH MIGRATION ================ 5571.21
LDB: ============= START OF LOAD BALANCING ============== 5600.96
LDB: ============== END OF LOAD BALANCING =============== 5600.96
Info: useSync: 0 useProxySync: 0
LDB: =============== DONE WITH MIGRATION ================ 5600.96
LDB: ============= START OF LOAD BALANCING ============== 5601.65
LDB: TIME 5601.65 LOAD: AVG 0.185768 MAX 0.330212  PROXIES: TOTAL 1629 MAXPE 31 MAXPATCH 7 None MEM: 1465.83 MB
LDB: TIME 5601.65 LOAD: AVG 0.185768 MAX 0.330212  PROXIES: TOTAL 1629 MAXPE 31 MAXPATCH 7 RefineTorusLB MEM: 1465.83 MB
LDB: TIME 5601.65 LOAD: AVG 0.185768 MAX 0.330212  PROXIES: TOTAL 1629 MAXPE 31 MAXPATCH 7 RefineTorusLB MEM: 1465.83 MB
LDB: ============== END OF LOAD BALANCING =============== 5601.65
Info: useSync: 0 useProxySync: 0
LDB: =============== DONE WITH MIGRATION ================ 5601.66
LDB: ============= START OF LOAD BALANCING ============== 5623.49
LDB: ============== END OF LOAD BALANCING =============== 5623.49
Info: useSync: 0 useProxySync: 0
LDB: =============== DONE WITH MIGRATION ================ 5623.49
LDB: ============= START OF LOAD BALANCING ============== 5624.22
LDB: TIME 5624.22 LOAD: AVG 0.194135 MAX 0.314303  PROXIES: TOTAL 1629 MAXPE 31 MAXPATCH 7 None MEM: 1465.84 MB
LDB: TIME 5624.22 LOAD: AVG 0.194135 MAX 0.314303  PROXIES: TOTAL 1629 MAXPE 31 MAXPATCH 7 RefineTorusLB MEM: 1465.84 MB
LDB: TIME 5624.22 LOAD: AVG 0.194135 MAX 0.314303  PROXIES: TOTAL 1629 MAXPE 31 MAXPATCH 7 RefineTorusLB MEM: 1465.84 MB
LDB: ============== END OF LOAD BALANCING =============== 5624.23
Info: useSync: 0 useProxySync: 0
LDB: =============== DONE WITH MIGRATION ================ 5624.23
LDB: ============= START OF LOAD BALANCING ============== 5649.45
LDB: ============== END OF LOAD BALANCING =============== 5649.45
Info: useSync: 0 useProxySync: 0
LDB: =============== DONE WITH MIGRATION ================ 5649.46
LDB: ============= START OF LOAD BALANCING ============== 5649.94
LDB: TIME 5649.94 LOAD: AVG 0.171675 MAX 0.258777  PROXIES: TOTAL 1629 MAXPE 31 MAXPATCH 7 None MEM: 1465.86 MB
LDB: TIME 5649.94 LOAD: AVG 0.171675 MAX 0.258777  PROXIES: TOTAL 1629 MAXPE 31 MAXPATCH 7 RefineTorusLB MEM: 1465.86 MB
LDB: TIME 5649.94 LOAD: AVG 0.171675 MAX 0.258777  PROXIES: TOTAL 1629 MAXPE 31 MAXPATCH 7 RefineTorusLB MEM: 1465.86 MB
LDB: Reverting to original mapping
LDB: ============== END OF LOAD BALANCING =============== 5649.94
Info: useSync: 0 useProxySync: 0
LDB: =============== DONE WITH MIGRATION ================ 5649.94
LDB: ============= START OF LOAD BALANCING ============== 5678.23
LDB: ============== END OF LOAD BALANCING =============== 5678.23
Info: useSync: 0 useProxySync: 0
LDB: =============== DONE WITH MIGRATION ================ 5678.23
LDB: ============= START OF LOAD BALANCING ============== 5678.96
LDB: TIME 5678.96 LOAD: AVG 0.190246 MAX 0.384503  PROXIES: TOTAL 1629 MAXPE 31 MAXPATCH 7 None MEM: 1465.86 MB
LDB: TIME 5678.96 LOAD: AVG 0.190246 MAX 0.384503  PROXIES: TOTAL 1629 MAXPE 31 MAXPATCH 7 RefineTorusLB MEM: 1465.86 MB
LDB: TIME 5678.96 LOAD: AVG 0.190246 MAX 0.384503  PROXIES: TOTAL 1629 MAXPE 31 MAXPATCH 7 RefineTorusLB MEM: 1465.86 MB
LDB: Reverting to original mapping
LDB: ============== END OF LOAD BALANCING =============== 5678.96
Info: useSync: 0 useProxySync: 0
LDB: =============== DONE WITH MIGRATION ================ 5678.96
PRESSURE: 330000 -124.613 -175.431 155.417 -175.431 54.2683 146.441 155.416 146.441 -10.6023
GPRESSURE: 330000 -110.548 -184.974 164.576 -136.987 66.6198 154.056 194.292 106.495 -11.6478
PRESSAVG: 330000 1.69943 -15.3821 92.4218 -15.3821 2.9594 -6.37707 92.4218 -6.37707 -0.105293
GPRESSAVG: 330000 1.71116 -15.3825 92.4126 -15.3858 2.96223 -6.38556 92.4432 -6.4074 -0.0953942
TIMING: 330000  CPU: 4272.92, 0.0133458/step  Wall: 5671.98, 0.0210888/step, 115.227 hours remaining, 1465.867188 MB of memory in use.
ENERGY:  330000     66667.5150    146954.0125    104462.5836      6649.0939       -9292973.5292    341175.6750         0.0000         0.0000    234165.8285       -8392898.8207       310.2672  -8627064.6491  -8391024.0442       309.5011            -26.9824       -18.5252   3342293.6510         1.5178         1.5260

WRITING EXTENDED SYSTEM TO RESTART FILE AT STEP 330000
WRITING COORDINATES TO DCD FILE Fiber55_dyn2.dcd AT STEP 330000
WRITING COORDINATES TO RESTART FILE AT STEP 330000
FINISHED WRITING RESTART COORDINATES
WRITING VELOCITIES TO RESTART FILE AT STEP 330000
FINISHED WRITING RESTART VELOCITIES
LDB: ============= START OF LOAD BALANCING ============== 5780.91
LDB: ============== END OF LOAD BALANCING =============== 5780.91
Info: useSync: 0 useProxySync: 0
LDB: =============== DONE WITH MIGRATION ================ 5780.91
LDB: ============= START OF LOAD BALANCING ============== 5781.64
LDB: TIME 5781.64 LOAD: AVG 0.193319 MAX 0.363185  PROXIES: TOTAL 1629 MAXPE 31 MAXPATCH 7 None MEM: 1465.87 MB
LDB: TIME 5781.64 LOAD: AVG 0.193319 MAX 0.363185  PROXIES: TOTAL 1629 MAXPE 31 MAXPATCH 7 RefineTorusLB MEM: 1465.87 MB
LDB: TIME 5781.64 LOAD: AVG 0.193319 MAX 0.363185  PROXIES: TOTAL 1629 MAXPE 31 MAXPATCH 7 RefineTorusLB MEM: 1465.87 MB
LDB: ============== END OF LOAD BALANCING =============== 5781.64
Info: useSync: 0 useProxySync: 0
LDB: =============== DONE WITH MIGRATION ================ 5781.64
LDB: ============= START OF LOAD BALANCING ============== 5808.91
LDB: ============== END OF LOAD BALANCING =============== 5808.91
Info: useSync: 0 useProxySync: 0
LDB: =============== DONE WITH MIGRATION ================ 5808.91
LDB: ============= START OF LOAD BALANCING ============== 5809.58
LDB: TIME 5809.59 LOAD: AVG 0.188536 MAX 0.295578  PROXIES: TOTAL 1629 MAXPE 31 MAXPATCH 7 None MEM: 1466.17 MB
LDB: TIME 5809.59 LOAD: AVG 0.188536 MAX 0.295578  PROXIES: TOTAL 1629 MAXPE 31 MAXPATCH 7 RefineTorusLB MEM: 1466.17 MB
LDB: TIME 5809.59 LOAD: AVG 0.188536 MAX 0.295578  PROXIES: TOTAL 1629 MAXPE 31 MAXPATCH 7 RefineTorusLB MEM: 1466.17 MB
LDB: ============== END OF LOAD BALANCING =============== 5809.59
Info: useSync: 0 useProxySync: 0
LDB: =============== DONE WITH MIGRATION ================ 5809.59
LDB: ============= START OF LOAD BALANCING ============== 5833.82
LDB: ============== END OF LOAD BALANCING =============== 5833.82
Info: useSync: 0 useProxySync: 0
LDB: =============== DONE WITH MIGRATION ================ 5833.82
LDB: ============= START OF LOAD BALANCING ============== 5834.31
LDB: TIME 5834.31 LOAD: AVG 0.170485 MAX 0.257469  PROXIES: TOTAL 1629 MAXPE 31 MAXPATCH 7 None MEM: 1466.17 MB
LDB: TIME 5834.31 LOAD: AVG 0.170485 MAX 0.257469  PROXIES: TOTAL 1629 MAXPE 31 MAXPATCH 7 RefineTorusLB MEM: 1466.17 MB
LDB: TIME 5834.31 LOAD: AVG 0.170485 MAX 0.257469  PROXIES: TOTAL 1629 MAXPE 31 MAXPATCH 7 RefineTorusLB MEM: 1466.17 MB
LDB: Reverting to original mapping
LDB: ============== END OF LOAD BALANCING =============== 5834.31
Info: useSync: 0 useProxySync: 0
LDB: =============== DONE WITH MIGRATION ================ 5834.32
LDB: ============= START OF LOAD BALANCING ============== 5859.16
LDB: ============== END OF LOAD BALANCING =============== 5859.16
Info: useSync: 0 useProxySync: 0
LDB: =============== DONE WITH MIGRATION ================ 5859.16
LDB: ============= START OF LOAD BALANCING ============== 5859.94
LDB: TIME 5859.94 LOAD: AVG 0.197163 MAX 0.400971  PROXIES: TOTAL 1629 MAXPE 31 MAXPATCH 7 None MEM: 1466.17 MB
LDB: TIME 5859.94 LOAD: AVG 0.197163 MAX 0.400971  PROXIES: TOTAL 1629 MAXPE 31 MAXPATCH 7 RefineTorusLB MEM: 1466.17 MB
LDB: TIME 5859.94 LOAD: AVG 0.197163 MAX 0.400971  PROXIES: TOTAL 1629 MAXPE 31 MAXPATCH 7 RefineTorusLB MEM: 1466.17 MB
LDB: ============== END OF LOAD BALANCING =============== 5859.94
Info: useSync: 0 useProxySync: 0
LDB: =============== DONE WITH MIGRATION ================ 5859.94
LDB: ============= START OF LOAD BALANCING ============== 5888.48
LDB: ============== END OF LOAD BALANCING =============== 5888.48
Info: useSync: 0 useProxySync: 0
LDB: =============== DONE WITH MIGRATION ================ 5888.48
LDB: ============= START OF LOAD BALANCING ============== 5889.18
LDB: TIME 5889.19 LOAD: AVG 0.183017 MAX 0.308681  PROXIES: TOTAL 1629 MAXPE 31 MAXPATCH 7 None MEM: 1466.17 MB
LDB: TIME 5889.19 LOAD: AVG 0.183017 MAX 0.308681  PROXIES: TOTAL 1629 MAXPE 31 MAXPATCH 7 RefineTorusLB MEM: 1466.17 MB
LDB: TIME 5889.19 LOAD: AVG 0.183017 MAX 0.308681  PROXIES: TOTAL 1629 MAXPE 31 MAXPATCH 7 RefineTorusLB MEM: 1466.17 MB
LDB: ============== END OF LOAD BALANCING =============== 5889.19
Info: useSync: 0 useProxySync: 0
LDB: =============== DONE WITH MIGRATION ================ 5889.19
PRESSURE: 340000 -31.7997 -43.9539 0.101502 -43.9547 41.4629 -2.32317 0.101437 -2.32314 66.7483
GPRESSURE: 340000 -31.0182 -24.2905 -25.6784 -48.2611 31.6912 35.9587 -21.4256 -1.40078 97.7957
PRESSAVG: 340000 1.27111 -16.5467 90.7815 -16.5467 1.91622 4.50894 90.7815 4.50894 2.68857
GPRESSAVG: 340000 1.2627 -16.5216 90.7721 -16.5486 1.92677 4.50913 90.7603 4.49823 2.69439
TIMING: 340000  CPU: 4406.83, 0.0133905/step  Wall: 5882.61, 0.0210631/step, 115.028 hours remaining, 1466.453125 MB of memory in use.
ENERGY:  340000     67085.1378    147004.6850    104298.6926      6775.5507       -9291193.3106    339952.4276         0.0000         0.0000    233316.6246       -8392760.1923       309.1420  -8626076.8169  -8390866.7529       309.6680             25.4705        32.8229   3344722.8457         1.9586         1.9613

WRITING EXTENDED SYSTEM TO RESTART FILE AT STEP 340000
WRITING COORDINATES TO DCD FILE Fiber55_dyn2.dcd AT STEP 340000
WRITING COORDINATES TO RESTART FILE AT STEP 340000
FINISHED WRITING RESTART COORDINATES
WRITING VELOCITIES TO RESTART FILE AT STEP 340000
FINISHED WRITING RESTART VELOCITIES
LDB: ============= START OF LOAD BALANCING ============== 5972.52
LDB: ============== END OF LOAD BALANCING =============== 5972.52
Info: useSync: 0 useProxySync: 0
LDB: =============== DONE WITH MIGRATION ================ 5972.53
LDB: ============= START OF LOAD BALANCING ============== 5973.04
LDB: TIME 5973.04 LOAD: AVG 0.172397 MAX 0.258998  PROXIES: TOTAL 1629 MAXPE 31 MAXPATCH 7 None MEM: 1466.7 MB
LDB: TIME 5973.04 LOAD: AVG 0.172397 MAX 0.258998  PROXIES: TOTAL 1629 MAXPE 31 MAXPATCH 7 RefineTorusLB MEM: 1466.7 MB
LDB: TIME 5973.04 LOAD: AVG 0.172397 MAX 0.258998  PROXIES: TOTAL 1629 MAXPE 31 MAXPATCH 7 RefineTorusLB MEM: 1466.7 MB
LDB: Reverting to original mapping
LDB: ============== END OF LOAD BALANCING =============== 5973.04
Info: useSync: 0 useProxySync: 0
LDB: =============== DONE WITH MIGRATION ================ 5973.04
LDB: ============= START OF LOAD BALANCING ============== 5998.26
LDB: ============== END OF LOAD BALANCING =============== 5998.26
Info: useSync: 0 useProxySync: 0
LDB: =============== DONE WITH MIGRATION ================ 5998.26
LDB: ============= START OF LOAD BALANCING ============== 5998.93
LDB: TIME 5998.93 LOAD: AVG 0.183831 MAX 0.330925  PROXIES: TOTAL 1629 MAXPE 31 MAXPATCH 7 None MEM: 1466.7 MB
LDB: TIME 5998.93 LOAD: AVG 0.183831 MAX 0.330925  PROXIES: TOTAL 1629 MAXPE 31 MAXPATCH 7 RefineTorusLB MEM: 1466.7 MB
LDB: TIME 5998.93 LOAD: AVG 0.183831 MAX 0.330925  PROXIES: TOTAL 1629 MAXPE 31 MAXPATCH 7 RefineTorusLB MEM: 1466.7 MB
LDB: ============== END OF LOAD BALANCING =============== 5998.93
Info: useSync: 0 useProxySync: 0
LDB: =============== DONE WITH MIGRATION ================ 5998.93
LDB: ============= START OF LOAD BALANCING ============== 6023.08
LDB: ============== END OF LOAD BALANCING =============== 6023.08
Info: useSync: 0 useProxySync: 0
LDB: =============== DONE WITH MIGRATION ================ 6023.08
LDB: ============= START OF LOAD BALANCING ============== 6023.67
LDB: TIME 6023.67 LOAD: AVG 0.181971 MAX 0.287714  PROXIES: TOTAL 1629 MAXPE 31 MAXPATCH 7 None MEM: 1466.7 MB
LDB: TIME 6023.67 LOAD: AVG 0.181971 MAX 0.287713  PROXIES: TOTAL 1629 MAXPE 31 MAXPATCH 7 RefineTorusLB MEM: 1466.7 MB
LDB: TIME 6023.67 LOAD: AVG 0.181971 MAX 0.287713  PROXIES: TOTAL 1629 MAXPE 31 MAXPATCH 7 RefineTorusLB MEM: 1466.7 MB
LDB: ============== END OF LOAD BALANCING =============== 6023.67
Info: useSync: 0 useProxySync: 0
LDB: =============== DONE WITH MIGRATION ================ 6023.67
LDB: ============= START OF LOAD BALANCING ============== 6046.82
LDB: ============== END OF LOAD BALANCING =============== 6046.82
Info: useSync: 0 useProxySync: 0
LDB: =============== DONE WITH MIGRATION ================ 6046.83
LDB: ============= START OF LOAD BALANCING ============== 6047.29
LDB: TIME 6047.29 LOAD: AVG 0.169912 MAX 0.257904  PROXIES: TOTAL 1629 MAXPE 31 MAXPATCH 7 None MEM: 1466.7 MB
LDB: TIME 6047.29 LOAD: AVG 0.169912 MAX 0.257904  PROXIES: TOTAL 1629 MAXPE 31 MAXPATCH 7 RefineTorusLB MEM: 1466.7 MB
LDB: TIME 6047.29 LOAD: AVG 0.169912 MAX 0.257904  PROXIES: TOTAL 1629 MAXPE 31 MAXPATCH 7 RefineTorusLB MEM: 1466.7 MB
LDB: Reverting to original mapping
LDB: ============== END OF LOAD BALANCING =============== 6047.29
Info: useSync: 0 useProxySync: 0
LDB: =============== DONE WITH MIGRATION ================ 6047.29
LDB: ============= START OF LOAD BALANCING ============== 6075.48
LDB: ============== END OF LOAD BALANCING =============== 6075.48
Info: useSync: 0 useProxySync: 0
LDB: =============== DONE WITH MIGRATION ================ 6075.48
LDB: ============= START OF LOAD BALANCING ============== 6076.21
LDB: TIME 6076.22 LOAD: AVG 0.185974 MAX 0.379097  PROXIES: TOTAL 1629 MAXPE 31 MAXPATCH 7 None MEM: 1466.7 MB
LDB: TIME 6076.22 LOAD: AVG 0.185974 MAX 0.379097  PROXIES: TOTAL 1629 MAXPE 31 MAXPATCH 7 RefineTorusLB MEM: 1466.7 MB
LDB: TIME 6076.22 LOAD: AVG 0.185974 MAX 0.379097  PROXIES: TOTAL 1629 MAXPE 31 MAXPATCH 7 RefineTorusLB MEM: 1466.7 MB
LDB: Reverting to original mapping
LDB: ============== END OF LOAD BALANCING =============== 6076.22
Info: useSync: 0 useProxySync: 0
LDB: =============== DONE WITH MIGRATION ================ 6076.22
PRESSURE: 350000 409.954 23.1789 63.1679 23.1798 -144.792 11.9804 63.1687 11.9811 31.2165
GPRESSURE: 350000 349.575 -14.1224 94.1118 7.93136 -85.9088 73.1672 97.0693 38.9101 53.4036
PRESSAVG: 350000 1.87038 -16.3692 86.526 -16.3692 0.317049 -2.05045 86.526 -2.05046 0.044982
GPRESSAVG: 350000 1.85358 -16.4058 86.5371 -16.3634 0.323248 -2.07542 86.5138 -2.03966 0.039375
TIMING: 350000  CPU: 4536.61, 0.0129784/step  Wall: 6070.44, 0.0187837/step, 102.528 hours remaining, 1466.714844 MB of memory in use.
ENERGY:  350000     67240.0377    147123.3147    104179.0705      6756.6384       -9292899.9086    340938.4310         0.0000         0.0000    232985.7684       -8393676.6479       308.7036  -8626662.4163  -8391769.5710       309.5374             98.7927       105.6899   3337830.9530         0.7441         0.7387

WRITING EXTENDED SYSTEM TO RESTART FILE AT STEP 350000
WRITING COORDINATES TO DCD FILE Fiber55_dyn2.dcd AT STEP 350000
WRITING COORDINATES TO RESTART FILE AT STEP 350000
FINISHED WRITING RESTART COORDINATES
WRITING VELOCITIES TO RESTART FILE AT STEP 350000
FINISHED WRITING RESTART VELOCITIES
LDB: ============= START OF LOAD BALANCING ============== 6104.71
LDB: ============== END OF LOAD BALANCING =============== 6104.71
Info: useSync: 0 useProxySync: 0
LDB: =============== DONE WITH MIGRATION ================ 6104.71
LDB: ============= START OF LOAD BALANCING ============== 6105.27
LDB: TIME 6105.28 LOAD: AVG 0.179446 MAX 0.284527  PROXIES: TOTAL 1629 MAXPE 31 MAXPATCH 7 None MEM: 1466.71 MB
LDB: TIME 6105.28 LOAD: AVG 0.179446 MAX 0.284527  PROXIES: TOTAL 1629 MAXPE 31 MAXPATCH 7 RefineTorusLB MEM: 1466.71 MB
LDB: TIME 6105.28 LOAD: AVG 0.179446 MAX 0.284527  PROXIES: TOTAL 1629 MAXPE 31 MAXPATCH 7 RefineTorusLB MEM: 1466.71 MB
LDB: Reverting to original mapping
LDB: ============== END OF LOAD BALANCING =============== 6105.28
Info: useSync: 0 useProxySync: 0
LDB: =============== DONE WITH MIGRATION ================ 6105.28
LDB: ============= START OF LOAD BALANCING ============== 6127.09
LDB: ============== END OF LOAD BALANCING =============== 6127.09
Info: useSync: 0 useProxySync: 0
LDB: =============== DONE WITH MIGRATION ================ 6127.09
LDB: ============= START OF LOAD BALANCING ============== 6127.83
LDB: TIME 6127.83 LOAD: AVG 0.188063 MAX 0.397804  PROXIES: TOTAL 1629 MAXPE 31 MAXPATCH 7 None MEM: 1466.73 MB
LDB: TIME 6127.83 LOAD: AVG 0.188063 MAX 0.397804  PROXIES: TOTAL 1629 MAXPE 31 MAXPATCH 7 RefineTorusLB MEM: 1466.73 MB
LDB: TIME 6127.83 LOAD: AVG 0.188063 MAX 0.397804  PROXIES: TOTAL 1629 MAXPE 31 MAXPATCH 7 RefineTorusLB MEM: 1466.73 MB
LDB: ============== END OF LOAD BALANCING =============== 6127.83
Info: useSync: 0 useProxySync: 0
LDB: =============== DONE WITH MIGRATION ================ 6127.84
LDB: ============= START OF LOAD BALANCING ============== 6154.35
LDB: ============== END OF LOAD BALANCING =============== 6154.35
Info: useSync: 0 useProxySync: 0
LDB: =============== DONE WITH MIGRATION ================ 6154.35
LDB: ============= START OF LOAD BALANCING ============== 6154.79
LDB: TIME 6154.79 LOAD: AVG 0.17243 MAX 0.254989  PROXIES: TOTAL 1629 MAXPE 31 MAXPATCH 7 None MEM: 1466.73 MB
LDB: TIME 6154.79 LOAD: AVG 0.17243 MAX 0.254989  PROXIES: TOTAL 1629 MAXPE 31 MAXPATCH 7 RefineTorusLB MEM: 1466.73 MB
LDB: TIME 6154.79 LOAD: AVG 0.17243 MAX 0.254989  PROXIES: TOTAL 1629 MAXPE 31 MAXPATCH 7 RefineTorusLB MEM: 1466.73 MB
LDB: ============== END OF LOAD BALANCING =============== 6154.79
Info: useSync: 0 useProxySync: 0
LDB: =============== DONE WITH MIGRATION ================ 6154.8
LDB: ============= START OF LOAD BALANCING ============== 6182.97
LDB: ============== END OF LOAD BALANCING =============== 6182.97
Info: useSync: 0 useProxySync: 0
LDB: =============== DONE WITH MIGRATION ================ 6182.97
LDB: ============= START OF LOAD BALANCING ============== 6183.75
LDB: TIME 6183.75 LOAD: AVG 0.187869 MAX 0.520353  PROXIES: TOTAL 1629 MAXPE 31 MAXPATCH 7 None MEM: 1466.73 MB
LDB: TIME 6183.75 LOAD: AVG 0.187869 MAX 0.520353  PROXIES: TOTAL 1629 MAXPE 31 MAXPATCH 7 RefineTorusLB MEM: 1466.73 MB
LDB: TIME 6183.75 LOAD: AVG 0.187869 MAX 0.520353  PROXIES: TOTAL 1629 MAXPE 31 MAXPATCH 7 RefineTorusLB MEM: 1466.73 MB
LDB: ============== END OF LOAD BALANCING =============== 6183.75
Info: useSync: 0 useProxySync: 0
LDB: =============== DONE WITH MIGRATION ================ 6183.75
LDB: ============= START OF LOAD BALANCING ============== 6214.45
LDB: ============== END OF LOAD BALANCING =============== 6214.45
Info: useSync: 0 useProxySync: 0
LDB: =============== DONE WITH MIGRATION ================ 6214.45
LDB: ============= START OF LOAD BALANCING ============== 6215.23
LDB: TIME 6215.23 LOAD: AVG 0.180761 MAX 0.557581  PROXIES: TOTAL 1629 MAXPE 31 MAXPATCH 7 None MEM: 1466.73 MB
LDB: TIME 6215.23 LOAD: AVG 0.180761 MAX 0.557581  PROXIES: TOTAL 1629 MAXPE 31 MAXPATCH 7 RefineTorusLB MEM: 1466.73 MB
LDB: TIME 6215.23 LOAD: AVG 0.180761 MAX 0.557581  PROXIES: TOTAL 1629 MAXPE 31 MAXPATCH 7 RefineTorusLB MEM: 1466.73 MB
LDB: Reverting to original mapping
LDB: ============== END OF LOAD BALANCING =============== 6215.23
Info: useSync: 0 useProxySync: 0
LDB: =============== DONE WITH MIGRATION ================ 6215.23
PRESSURE: 360000 -23.3026 69.1297 49.8256 69.1301 -90.0325 9.51454 49.8266 9.51499 -64.3794
GPRESSURE: 360000 -4.57614 122.247 105.549 53.6389 -86.5357 -6.33597 -7.3925 -10.7926 -58.4129
PRESSAVG: 360000 0.172596 -13.1242 86.5812 -13.1242 0.867524 -8.63738 86.5812 -8.63738 2.27866
GPRESSAVG: 360000 0.176189 -13.1252 86.5503 -13.1516 0.860423 -8.605 86.6049 -8.65011 2.27807
TIMING: 360000  CPU: 4667.69, 0.0131078/step  Wall: 6203.82, 0.0133373/step, 72.7623 hours remaining, 1466.734375 MB of memory in use.
ENERGY:  360000     66930.6197    147425.8436    104181.5375      6698.8090       -9291537.1420    339774.6405         0.0000         0.0000    234218.1294       -8392307.5623       310.3365  -8626525.6917  -8390386.0763       309.5698            -59.2382       -49.8416   3342135.9311         1.1063         1.1049

WRITING EXTENDED SYSTEM TO RESTART FILE AT STEP 360000
WRITING COORDINATES TO DCD FILE Fiber55_dyn2.dcd AT STEP 360000
WRITING COORDINATES TO RESTART FILE AT STEP 360000
FINISHED WRITING RESTART COORDINATES
WRITING VELOCITIES TO RESTART FILE AT STEP 360000
FINISHED WRITING RESTART VELOCITIES
LDB: ============= START OF LOAD BALANCING ============== 6282.69
LDB: ============== END OF LOAD BALANCING =============== 6282.69
Info: useSync: 0 useProxySync: 0
LDB: =============== DONE WITH MIGRATION ================ 6282.69
LDB: ============= START OF LOAD BALANCING ============== 6283.56
LDB: TIME 6283.56 LOAD: AVG 0.20618 MAX 0.412555  PROXIES: TOTAL 1629 MAXPE 31 MAXPATCH 7 None MEM: 1466.73 MB
LDB: TIME 6283.56 LOAD: AVG 0.20618 MAX 0.412555  PROXIES: TOTAL 1629 MAXPE 31 MAXPATCH 7 RefineTorusLB MEM: 1466.73 MB
LDB: TIME 6283.56 LOAD: AVG 0.20618 MAX 0.412555  PROXIES: TOTAL 1629 MAXPE 31 MAXPATCH 7 RefineTorusLB MEM: 1466.73 MB
LDB: Reverting to original mapping
LDB: ============== END OF LOAD BALANCING =============== 6283.57
Info: useSync: 0 useProxySync: 0
LDB: =============== DONE WITH MIGRATION ================ 6283.57
LDB: ============= START OF LOAD BALANCING ============== 6316.78
LDB: ============== END OF LOAD BALANCING =============== 6316.78
Info: useSync: 0 useProxySync: 0
LDB: =============== DONE WITH MIGRATION ================ 6316.79
LDB: ============= START OF LOAD BALANCING ============== 6317.64
LDB: TIME 6317.64 LOAD: AVG 0.207386 MAX 0.456731  PROXIES: TOTAL 1629 MAXPE 31 MAXPATCH 7 None MEM: 1466.73 MB
LDB: TIME 6317.65 LOAD: AVG 0.207386 MAX 0.456731  PROXIES: TOTAL 1629 MAXPE 31 MAXPATCH 7 RefineTorusLB MEM: 1466.73 MB
LDB: TIME 6317.65 LOAD: AVG 0.207386 MAX 0.456731  PROXIES: TOTAL 1629 MAXPE 31 MAXPATCH 7 RefineTorusLB MEM: 1466.73 MB
LDB: ============== END OF LOAD BALANCING =============== 6317.65
Info: useSync: 0 useProxySync: 0
LDB: =============== DONE WITH MIGRATION ================ 6317.65
LDB: ============= START OF LOAD BALANCING ============== 6343.33
LDB: ============== END OF LOAD BALANCING =============== 6343.34
Info: useSync: 0 useProxySync: 0
LDB: =============== DONE WITH MIGRATION ================ 6343.34
LDB: ============= START OF LOAD BALANCING ============== 6344.15
LDB: TIME 6344.16 LOAD: AVG 0.214431 MAX 0.396904  PROXIES: TOTAL 1629 MAXPE 31 MAXPATCH 7 None MEM: 1466.73 MB
LDB: TIME 6344.16 LOAD: AVG 0.214431 MAX 0.396904  PROXIES: TOTAL 1629 MAXPE 31 MAXPATCH 7 RefineTorusLB MEM: 1466.73 MB
LDB: TIME 6344.16 LOAD: AVG 0.214431 MAX 0.396904  PROXIES: TOTAL 1629 MAXPE 31 MAXPATCH 7 RefineTorusLB MEM: 1466.73 MB
LDB: Reverting to original mapping
LDB: ============== END OF LOAD BALANCING =============== 6344.16
Info: useSync: 0 useProxySync: 0
LDB: =============== DONE WITH MIGRATION ================ 6344.16
LDB: ============= START OF LOAD BALANCING ============== 6375.01
LDB: ============== END OF LOAD BALANCING =============== 6375.01
Info: useSync: 0 useProxySync: 0
LDB: =============== DONE WITH MIGRATION ================ 6375.01
LDB: ============= START OF LOAD BALANCING ============== 6375.88
LDB: TIME 6375.88 LOAD: AVG 0.202921 MAX 0.529075  PROXIES: TOTAL 1629 MAXPE 31 MAXPATCH 7 None MEM: 1466.98 MB
LDB: TIME 6375.88 LOAD: AVG 0.202921 MAX 0.529075  PROXIES: TOTAL 1629 MAXPE 31 MAXPATCH 7 RefineTorusLB MEM: 1466.98 MB
LDB: TIME 6375.88 LOAD: AVG 0.202921 MAX 0.529075  PROXIES: TOTAL 1629 MAXPE 31 MAXPATCH 7 RefineTorusLB MEM: 1466.98 MB
LDB: ============== END OF LOAD BALANCING =============== 6375.88
Info: useSync: 0 useProxySync: 0
LDB: =============== DONE WITH MIGRATION ================ 6375.88
LDB: ============= START OF LOAD BALANCING ============== 6401.49
LDB: ============== END OF LOAD BALANCING =============== 6401.49
Info: useSync: 0 useProxySync: 0
LDB: =============== DONE WITH MIGRATION ================ 6401.49
LDB: ============= START OF LOAD BALANCING ============== 6402.1
LDB: TIME 6402.1 LOAD: AVG 0.185501 MAX 0.311562  PROXIES: TOTAL 1629 MAXPE 31 MAXPATCH 7 None MEM: 1467.08 MB
LDB: TIME 6402.1 LOAD: AVG 0.185501 MAX 0.311562  PROXIES: TOTAL 1629 MAXPE 31 MAXPATCH 7 RefineTorusLB MEM: 1467.08 MB
LDB: TIME 6402.1 LOAD: AVG 0.185501 MAX 0.311562  PROXIES: TOTAL 1629 MAXPE 31 MAXPATCH 7 RefineTorusLB MEM: 1467.08 MB
LDB: ============== END OF LOAD BALANCING =============== 6402.1
Info: useSync: 0 useProxySync: 0
LDB: =============== DONE WITH MIGRATION ================ 6402.11
PRESSURE: 370000 -246.085 -19.0211 76.7356 -19.0211 370.445 -123.498 76.7344 -123.498 -18.1268
GPRESSURE: 370000 -236.295 -52.9785 66.5982 -6.8394 390.519 -143.384 100.629 -118.782 -21.231
PRESSAVG: 370000 0.19457 -22.7479 73.1137 -22.7479 0.416193 -6.46049 73.1137 -6.46049 0.463386
GPRESSAVG: 370000 0.21575 -22.7325 73.1279 -22.7419 0.421094 -6.44972 73.1173 -6.45033 0.468699
TIMING: 370000  CPU: 4809.98, 0.0142289/step  Wall: 6392.68, 0.0188867/step, 102.985 hours remaining, 1467.082031 MB of memory in use.
ENERGY:  370000     66937.0504    146844.7089    104340.2863      6715.3364       -9292028.7170    340213.9530         0.0000         0.0000    233504.0450       -8393473.3369       309.3903  -8626977.3819  -8391578.1868       309.5007             35.4110        44.3310   3341518.8566         0.3580         0.3685

WRITING EXTENDED SYSTEM TO RESTART FILE AT STEP 370000
WRITING COORDINATES TO DCD FILE Fiber55_dyn2.dcd AT STEP 370000
WRITING COORDINATES TO RESTART FILE AT STEP 370000
FINISHED WRITING RESTART COORDINATES
WRITING VELOCITIES TO RESTART FILE AT STEP 370000
FINISHED WRITING RESTART VELOCITIES
LDB: ============= START OF LOAD BALANCING ============== 6484.84
LDB: ============== END OF LOAD BALANCING =============== 6484.84
Info: useSync: 0 useProxySync: 0
LDB: =============== DONE WITH MIGRATION ================ 6484.85
LDB: ============= START OF LOAD BALANCING ============== 6485.69
LDB: TIME 6485.69 LOAD: AVG 0.217215 MAX 0.390068  PROXIES: TOTAL 1629 MAXPE 31 MAXPATCH 7 None MEM: 1467.09 MB
LDB: TIME 6485.69 LOAD: AVG 0.217215 MAX 0.390068  PROXIES: TOTAL 1629 MAXPE 31 MAXPATCH 7 RefineTorusLB MEM: 1467.09 MB
LDB: TIME 6485.69 LOAD: AVG 0.217215 MAX 0.390068  PROXIES: TOTAL 1629 MAXPE 31 MAXPATCH 7 RefineTorusLB MEM: 1467.09 MB
LDB: ============== END OF LOAD BALANCING =============== 6485.69
Info: useSync: 0 useProxySync: 0
LDB: =============== DONE WITH MIGRATION ================ 6485.69
LDB: ============= START OF LOAD BALANCING ============== 6517.24
LDB: ============== END OF LOAD BALANCING =============== 6517.24
Info: useSync: 0 useProxySync: 0
LDB: =============== DONE WITH MIGRATION ================ 6517.24
LDB: ============= START OF LOAD BALANCING ============== 6518.02
LDB: TIME 6518.02 LOAD: AVG 0.203408 MAX 0.420236  PROXIES: TOTAL 1629 MAXPE 31 MAXPATCH 7 None MEM: 1468.34 MB
LDB: TIME 6518.02 LOAD: AVG 0.203408 MAX 0.420236  PROXIES: TOTAL 1629 MAXPE 31 MAXPATCH 7 RefineTorusLB MEM: 1468.34 MB
LDB: TIME 6518.02 LOAD: AVG 0.203408 MAX 0.420236  PROXIES: TOTAL 1629 MAXPE 31 MAXPATCH 7 RefineTorusLB MEM: 1468.34 MB
LDB: Reverting to original mapping
LDB: ============== END OF LOAD BALANCING =============== 6518.02
Info: useSync: 0 useProxySync: 0
LDB: =============== DONE WITH MIGRATION ================ 6518.03
LDB: ============= START OF LOAD BALANCING ============== 6549.12
LDB: ============== END OF LOAD BALANCING =============== 6549.12
Info: useSync: 0 useProxySync: 0
LDB: =============== DONE WITH MIGRATION ================ 6549.12
LDB: ============= START OF LOAD BALANCING ============== 6549.94
LDB: TIME 6568.16 LOAD: AVG 0.477523 MAX 18.3803  PROXIES: TOTAL 1629 MAXPE 31 MAXPATCH 7 None MEM: 1468.34 MB
LDB: TIME 6568.16 LOAD: AVG 0.477523 MAX 18.3803  PROXIES: TOTAL 1629 MAXPE 31 MAXPATCH 7 RefineTorusLB MEM: 1468.34 MB
LDB: TIME 6568.16 LOAD: AVG 0.477523 MAX 18.3803  PROXIES: TOTAL 1629 MAXPE 31 MAXPATCH 7 RefineTorusLB MEM: 1468.34 MB
LDB: ============== END OF LOAD BALANCING =============== 6568.16
Info: useSync: 0 useProxySync: 0
LDB: =============== DONE WITH MIGRATION ================ 6568.16
LDB: ============= START OF LOAD BALANCING ============== 6602.56
LDB: ============== END OF LOAD BALANCING =============== 6602.56
Info: useSync: 0 useProxySync: 0
LDB: =============== DONE WITH MIGRATION ================ 6602.57
LDB: ============= START OF LOAD BALANCING ============== 6603.36
LDB: TIME 6603.36 LOAD: AVG 0.189193 MAX 0.608867  PROXIES: TOTAL 1629 MAXPE 31 MAXPATCH 7 None MEM: 1468.34 MB
LDB: TIME 6603.36 LOAD: AVG 0.189193 MAX 0.608867  PROXIES: TOTAL 1629 MAXPE 31 MAXPATCH 7 RefineTorusLB MEM: 1468.34 MB
LDB: TIME 6603.36 LOAD: AVG 0.189193 MAX 0.608867  PROXIES: TOTAL 1629 MAXPE 31 MAXPATCH 7 RefineTorusLB MEM: 1468.34 MB
LDB: Reverting to original mapping
LDB: ============== END OF LOAD BALANCING =============== 6603.36
Info: useSync: 0 useProxySync: 0
LDB: =============== DONE WITH MIGRATION ================ 6603.36
LDB: ============= START OF LOAD BALANCING ============== 6633.1
LDB: ============== END OF LOAD BALANCING =============== 6633.1
Info: useSync: 0 useProxySync: 0
LDB: =============== DONE WITH MIGRATION ================ 6633.1
LDB: ============= START OF LOAD BALANCING ============== 6633.79
LDB: TIME 6633.8 LOAD: AVG 0.1804 MAX 0.367737  PROXIES: TOTAL 1629 MAXPE 31 MAXPATCH 7 None MEM: 1469.72 MB
LDB: TIME 6633.8 LOAD: AVG 0.1804 MAX 0.367737  PROXIES: TOTAL 1629 MAXPE 31 MAXPATCH 7 RefineTorusLB MEM: 1469.72 MB
LDB: TIME 6633.8 LOAD: AVG 0.1804 MAX 0.367737  PROXIES: TOTAL 1629 MAXPE 31 MAXPATCH 7 RefineTorusLB MEM: 1469.72 MB
LDB: Reverting to original mapping
LDB: ============== END OF LOAD BALANCING =============== 6633.8
Info: useSync: 0 useProxySync: 0
LDB: =============== DONE WITH MIGRATION ================ 6633.8
PRESSURE: 380000 358.357 -150.479 76.0947 -150.478 242.549 -136.731 76.096 -136.731 106.868
GPRESSURE: 380000 288.978 -134.836 52.374 -148.454 310.53 -124.138 81.5298 -156.939 142.709
PRESSAVG: 380000 0.876279 -13.5079 72.2888 -13.5079 -0.762059 -16.1969 72.2889 -16.1969 1.91387
GPRESSAVG: 380000 0.874025 -13.495 72.2843 -13.4925 -0.738541 -16.2018 72.2677 -16.2184 1.91359
TIMING: 380000  CPU: 4965.66, 0.0155682/step  Wall: 6626.92, 0.0234235/step, 127.658 hours remaining, 1470.910156 MB of memory in use.
ENERGY:  380000     67685.2215    147804.1484    104138.1032      6822.9727       -9293199.8742    341624.8736         0.0000         0.0000    234056.3496       -8391068.2053       310.1221  -8625124.5549  -8389170.0975       309.5186            235.9247       247.4056   3343425.2461         0.6760         0.6830

WRITING EXTENDED SYSTEM TO RESTART FILE AT STEP 380000
WRITING COORDINATES TO DCD FILE Fiber55_dyn2.dcd AT STEP 380000
WRITING COORDINATES TO RESTART FILE AT STEP 380000
FINISHED WRITING RESTART COORDINATES
WRITING VELOCITIES TO RESTART FILE AT STEP 380000
FINISHED WRITING RESTART VELOCITIES
LDB: ============= START OF LOAD BALANCING ============== 6691.56
LDB: ============== END OF LOAD BALANCING =============== 6691.56
Info: useSync: 0 useProxySync: 0
LDB: =============== DONE WITH MIGRATION ================ 6691.56
LDB: ============= START OF LOAD BALANCING ============== 6692.16
LDB: TIME 6692.16 LOAD: AVG 0.183965 MAX 0.296651  PROXIES: TOTAL 1629 MAXPE 31 MAXPATCH 7 None MEM: 1471.6 MB
LDB: TIME 6692.16 LOAD: AVG 0.183965 MAX 0.296651  PROXIES: TOTAL 1629 MAXPE 31 MAXPATCH 7 RefineTorusLB MEM: 1471.6 MB
LDB: TIME 6692.16 LOAD: AVG 0.183965 MAX 0.296651  PROXIES: TOTAL 1629 MAXPE 31 MAXPATCH 7 RefineTorusLB MEM: 1471.6 MB
LDB: Reverting to original mapping
LDB: ============== END OF LOAD BALANCING =============== 6692.16
Info: useSync: 0 useProxySync: 0
LDB: =============== DONE WITH MIGRATION ================ 6692.16
LDB: ============= START OF LOAD BALANCING ============== 6715.51
LDB: ============== END OF LOAD BALANCING =============== 6715.51
Info: useSync: 0 useProxySync: 0
LDB: =============== DONE WITH MIGRATION ================ 6715.52
LDB: ============= START OF LOAD BALANCING ============== 6716.12
LDB: TIME 6716.12 LOAD: AVG 0.180725 MAX 0.294257  PROXIES: TOTAL 1629 MAXPE 31 MAXPATCH 7 None MEM: 1474.16 MB
LDB: TIME 6716.12 LOAD: AVG 0.180725 MAX 0.294257  PROXIES: TOTAL 1629 MAXPE 31 MAXPATCH 7 RefineTorusLB MEM: 1474.16 MB
LDB: TIME 6716.12 LOAD: AVG 0.180725 MAX 0.294257  PROXIES: TOTAL 1629 MAXPE 31 MAXPATCH 7 RefineTorusLB MEM: 1474.16 MB
LDB: ============== END OF LOAD BALANCING =============== 6716.12
Info: useSync: 0 useProxySync: 0
LDB: =============== DONE WITH MIGRATION ================ 6716.12
LDB: ============= START OF LOAD BALANCING ============== 6738.13
LDB: ============== END OF LOAD BALANCING =============== 6738.13
Info: useSync: 0 useProxySync: 0
LDB: =============== DONE WITH MIGRATION ================ 6738.13
LDB: ============= START OF LOAD BALANCING ============== 6738.84
LDB: TIME 6738.85 LOAD: AVG 0.18556 MAX 0.406457  PROXIES: TOTAL 1629 MAXPE 31 MAXPATCH 7 None MEM: 1474.16 MB
LDB: TIME 6738.85 LOAD: AVG 0.18556 MAX 0.406457  PROXIES: TOTAL 1629 MAXPE 31 MAXPATCH 7 RefineTorusLB MEM: 1474.16 MB
LDB: TIME 6738.85 LOAD: AVG 0.18556 MAX 0.406457  PROXIES: TOTAL 1629 MAXPE 31 MAXPATCH 7 RefineTorusLB MEM: 1474.16 MB
LDB: Reverting to original mapping
LDB: ============== END OF LOAD BALANCING =============== 6738.85
Info: useSync: 0 useProxySync: 0
LDB: =============== DONE WITH MIGRATION ================ 6738.85
LDB: ============= START OF LOAD BALANCING ============== 6761.41
LDB: ============== END OF LOAD BALANCING =============== 6761.41
Info: useSync: 0 useProxySync: 0
LDB: =============== DONE WITH MIGRATION ================ 6761.42
LDB: ============= START OF LOAD BALANCING ============== 6762.15
LDB: TIME 6762.15 LOAD: AVG 0.186682 MAX 0.367708  PROXIES: TOTAL 1629 MAXPE 31 MAXPATCH 7 None MEM: 1474.77 MB
LDB: TIME 6762.15 LOAD: AVG 0.186682 MAX 0.367708  PROXIES: TOTAL 1629 MAXPE 31 MAXPATCH 7 RefineTorusLB MEM: 1474.77 MB
LDB: TIME 6762.15 LOAD: AVG 0.186682 MAX 0.367708  PROXIES: TOTAL 1629 MAXPE 31 MAXPATCH 7 RefineTorusLB MEM: 1474.77 MB
LDB: ============== END OF LOAD BALANCING =============== 6762.15
Info: useSync: 0 useProxySync: 0
LDB: =============== DONE WITH MIGRATION ================ 6762.15
LDB: ============= START OF LOAD BALANCING ============== 6789.4
LDB: ============== END OF LOAD BALANCING =============== 6789.4
Info: useSync: 0 useProxySync: 0
LDB: =============== DONE WITH MIGRATION ================ 6789.4
LDB: ============= START OF LOAD BALANCING ============== 6790.09
LDB: TIME 6790.09 LOAD: AVG 0.180601 MAX 0.412743  PROXIES: TOTAL 1629 MAXPE 31 MAXPATCH 7 None MEM: 1475.6 MB
LDB: TIME 6790.09 LOAD: AVG 0.180601 MAX 0.412743  PROXIES: TOTAL 1629 MAXPE 31 MAXPATCH 7 RefineTorusLB MEM: 1475.6 MB
LDB: TIME 6790.09 LOAD: AVG 0.180601 MAX 0.412743  PROXIES: TOTAL 1629 MAXPE 31 MAXPATCH 7 RefineTorusLB MEM: 1475.6 MB
LDB: ============== END OF LOAD BALANCING =============== 6790.1
Info: useSync: 0 useProxySync: 0
LDB: =============== DONE WITH MIGRATION ================ 6790.1
PRESSURE: 390000 -31.7237 -66.9312 125.749 -66.9311 270.3 32.5071 125.749 32.5069 -59.4386
GPRESSURE: 390000 -23.0341 -72.4304 153.198 -51.4991 283.158 34.2729 139.468 -31.847 -56.1631
PRESSAVG: 390000 1.55384 -18.6476 73.7436 -18.6476 2.15046 3.54787 73.7436 3.54787 2.11226
GPRESSAVG: 390000 1.55351 -18.6629 73.7476 -18.6303 2.13769 3.55277 73.7592 3.56086 2.10365
TIMING: 390000  CPU: 5088.89, 0.0123233/step  Wall: 6782.6, 0.0155679/step, 84.8019 hours remaining, 1475.601562 MB of memory in use.
ENERGY:  390000     66584.0179    147039.6826    104315.1736      6806.2746       -9290635.7248    339337.9991         0.0000         0.0000    233562.1712       -8392990.4058       309.4673  -8626552.5770  -8391089.5779       309.6278             59.7126        67.9871   3342102.8536         1.9389         1.9316

WRITING EXTENDED SYSTEM TO RESTART FILE AT STEP 390000
WRITING COORDINATES TO DCD FILE Fiber55_dyn2.dcd AT STEP 390000
WRITING COORDINATES TO RESTART FILE AT STEP 390000
FINISHED WRITING RESTART COORDINATES
WRITING VELOCITIES TO RESTART FILE AT STEP 390000
FINISHED WRITING RESTART VELOCITIES
LDB: ============= START OF LOAD BALANCING ============== 6816.92
LDB: ============== END OF LOAD BALANCING =============== 6816.92
Info: useSync: 0 useProxySync: 0
LDB: =============== DONE WITH MIGRATION ================ 6816.92
LDB: ============= START OF LOAD BALANCING ============== 6817.59
LDB: TIME 6817.59 LOAD: AVG 0.178343 MAX 0.402172  PROXIES: TOTAL 1629 MAXPE 31 MAXPATCH 7 None MEM: 1475.6 MB
LDB: TIME 6817.59 LOAD: AVG 0.178343 MAX 0.402172  PROXIES: TOTAL 1629 MAXPE 31 MAXPATCH 7 RefineTorusLB MEM: 1475.6 MB
LDB: TIME 6817.59 LOAD: AVG 0.178343 MAX 0.402172  PROXIES: TOTAL 1629 MAXPE 31 MAXPATCH 7 RefineTorusLB MEM: 1475.6 MB
LDB: Reverting to original mapping
LDB: ============== END OF LOAD BALANCING =============== 6817.59
Info: useSync: 0 useProxySync: 0
LDB: =============== DONE WITH MIGRATION ================ 6817.59
LDB: ============= START OF LOAD BALANCING ============== 6844.07
LDB: ============== END OF LOAD BALANCING =============== 6844.07
Info: useSync: 0 useProxySync: 0
LDB: =============== DONE WITH MIGRATION ================ 6844.07
LDB: ============= START OF LOAD BALANCING ============== 6844.87
LDB: TIME 6844.87 LOAD: AVG 0.183412 MAX 0.405259  PROXIES: TOTAL 1629 MAXPE 31 MAXPATCH 7 None MEM: 1476.14 MB
LDB: TIME 6844.87 LOAD: AVG 0.183412 MAX 0.405259  PROXIES: TOTAL 1629 MAXPE 31 MAXPATCH 7 RefineTorusLB MEM: 1476.14 MB
LDB: TIME 6844.87 LOAD: AVG 0.183412 MAX 0.405259  PROXIES: TOTAL 1629 MAXPE 31 MAXPATCH 7 RefineTorusLB MEM: 1476.14 MB
LDB: Reverting to original mapping
LDB: ============== END OF LOAD BALANCING =============== 6844.87
Info: useSync: 0 useProxySync: 0
LDB: =============== DONE WITH MIGRATION ================ 6844.88
LDB: ============= START OF LOAD BALANCING ============== 6871.37
LDB: ============== END OF LOAD BALANCING =============== 6871.37
Info: useSync: 0 useProxySync: 0
LDB: =============== DONE WITH MIGRATION ================ 6871.37
LDB: ============= START OF LOAD BALANCING ============== 6872.11
LDB: TIME 6872.11 LOAD: AVG 0.193023 MAX 0.409564  PROXIES: TOTAL 1629 MAXPE 31 MAXPATCH 7 None MEM: 1476.14 MB
LDB: TIME 6872.11 LOAD: AVG 0.193023 MAX 0.409564  PROXIES: TOTAL 1629 MAXPE 31 MAXPATCH 7 RefineTorusLB MEM: 1476.14 MB
LDB: TIME 6872.11 LOAD: AVG 0.193023 MAX 0.409564  PROXIES: TOTAL 1629 MAXPE 31 MAXPATCH 7 RefineTorusLB MEM: 1476.14 MB
LDB: ============== END OF LOAD BALANCING =============== 6872.11
Info: useSync: 0 useProxySync: 0
LDB: =============== DONE WITH MIGRATION ================ 6872.11
LDB: ============= START OF LOAD BALANCING ============== 6900.36
LDB: ============== END OF LOAD BALANCING =============== 6900.36
Info: useSync: 0 useProxySync: 0
LDB: =============== DONE WITH MIGRATION ================ 6900.37
LDB: ============= START OF LOAD BALANCING ============== 6901.06
LDB: TIME 6901.06 LOAD: AVG 0.188536 MAX 0.348939  PROXIES: TOTAL 1629 MAXPE 31 MAXPATCH 7 None MEM: 1477.67 MB
LDB: TIME 6901.06 LOAD: AVG 0.188536 MAX 0.348939  PROXIES: TOTAL 1629 MAXPE 31 MAXPATCH 7 RefineTorusLB MEM: 1477.67 MB
LDB: TIME 6901.06 LOAD: AVG 0.188536 MAX 0.348939  PROXIES: TOTAL 1629 MAXPE 31 MAXPATCH 7 RefineTorusLB MEM: 1477.67 MB
LDB: ============== END OF LOAD BALANCING =============== 6901.06
Info: useSync: 0 useProxySync: 0
LDB: =============== DONE WITH MIGRATION ================ 6901.07
LDB: ============= START OF LOAD BALANCING ============== 6927.54
LDB: ============== END OF LOAD BALANCING =============== 6927.54
Info: useSync: 0 useProxySync: 0
LDB: =============== DONE WITH MIGRATION ================ 6927.54
LDB: ============= START OF LOAD BALANCING ============== 6928.01
LDB: TIME 6928.01 LOAD: AVG 0.170703 MAX 0.24947  PROXIES: TOTAL 1629 MAXPE 31 MAXPATCH 7 None MEM: 1477.67 MB
LDB: TIME 6928.01 LOAD: AVG 0.170703 MAX 0.24947  PROXIES: TOTAL 1629 MAXPE 31 MAXPATCH 7 RefineTorusLB MEM: 1477.67 MB
LDB: TIME 6928.01 LOAD: AVG 0.170703 MAX 0.24947  PROXIES: TOTAL 1629 MAXPE 31 MAXPATCH 7 RefineTorusLB MEM: 1477.67 MB
LDB: Reverting to original mapping
LDB: ============== END OF LOAD BALANCING =============== 6928.01
Info: useSync: 0 useProxySync: 0
LDB: =============== DONE WITH MIGRATION ================ 6928.01
PRESSURE: 400000 -239.11 -34.8185 57.9194 -34.8181 203.929 39.2944 57.919 39.2943 -50.0503
GPRESSURE: 400000 -212.134 -45.1088 23.6537 -49.1223 194.389 65.5323 64.4057 50.6884 -50.8684
PRESSAVG: 400000 1.39902 -17.2716 80.1687 -17.2716 0.437033 -12.6659 80.1687 -12.6659 0.945221
GPRESSAVG: 400000 1.39497 -17.2652 80.1857 -17.2854 0.432521 -12.66 80.1633 -12.6835 0.930785
TIMING: 400000  CPU: 5220, 0.0131104/step  Wall: 6915.95, 0.0133349/step, 72.6009 hours remaining, 1477.667969 MB of memory in use.
ETITLE:      TS           BOND          ANGLE          DIHED          IMPRP               ELECT            VDW       BOUNDARY           MISC        KINETIC               TOTAL           TEMP      POTENTIAL         TOTAL3        TEMPAVG            PRESSURE      GPRESSURE         VOLUME       PRESSAVG      GPRESSAVG

ENERGY:  400000     67061.5820    147286.1846    104081.8955      6702.3811       -9291781.4871    340087.9162         0.0000         0.0000    233538.7336       -8393022.7942       309.4363  -8626561.5279  -8391155.5436       309.7508            -28.4104       -22.8711   3341905.7720         0.9271         0.9194

WRITING EXTENDED SYSTEM TO RESTART FILE AT STEP 400000
WRITING COORDINATES TO DCD FILE Fiber55_dyn2.dcd AT STEP 400000
WRITING COORDINATES TO RESTART FILE AT STEP 400000
FINISHED WRITING RESTART COORDINATES
WRITING VELOCITIES TO RESTART FILE AT STEP 400000
FINISHED WRITING RESTART VELOCITIES
LDB: ============= START OF LOAD BALANCING ============== 6988.37
LDB: ============== END OF LOAD BALANCING =============== 6988.37
Info: useSync: 0 useProxySync: 0
LDB: =============== DONE WITH MIGRATION ================ 6988.37
LDB: ============= START OF LOAD BALANCING ============== 6989.17
LDB: TIME 6989.17 LOAD: AVG 0.198222 MAX 0.414972  PROXIES: TOTAL 1629 MAXPE 31 MAXPATCH 7 None MEM: 1478.05 MB
LDB: TIME 6989.17 LOAD: AVG 0.198222 MAX 0.414972  PROXIES: TOTAL 1629 MAXPE 31 MAXPATCH 7 RefineTorusLB MEM: 1478.05 MB
LDB: TIME 6989.17 LOAD: AVG 0.198222 MAX 0.414972  PROXIES: TOTAL 1629 MAXPE 31 MAXPATCH 7 RefineTorusLB MEM: 1478.05 MB
LDB: Reverting to original mapping
LDB: ============== END OF LOAD BALANCING =============== 6989.17
Info: useSync: 0 useProxySync: 0
LDB: =============== DONE WITH MIGRATION ================ 6989.18
LDB: ============= START OF LOAD BALANCING ============== 7017.28
LDB: ============== END OF LOAD BALANCING =============== 7017.28
Info: useSync: 0 useProxySync: 0
LDB: =============== DONE WITH MIGRATION ================ 7017.28
LDB: ============= START OF LOAD BALANCING ============== 7017.97
LDB: TIME 7017.98 LOAD: AVG 0.188101 MAX 0.359445  PROXIES: TOTAL 1629 MAXPE 31 MAXPATCH 7 None MEM: 1478.98 MB
LDB: TIME 7017.98 LOAD: AVG 0.188101 MAX 0.359445  PROXIES: TOTAL 1629 MAXPE 31 MAXPATCH 7 RefineTorusLB MEM: 1478.98 MB
LDB: TIME 7017.98 LOAD: AVG 0.188101 MAX 0.359445  PROXIES: TOTAL 1629 MAXPE 31 MAXPATCH 7 RefineTorusLB MEM: 1478.98 MB
LDB: ============== END OF LOAD BALANCING =============== 7017.98
Info: useSync: 0 useProxySync: 0
LDB: =============== DONE WITH MIGRATION ================ 7017.98
LDB: ============= START OF LOAD BALANCING ============== 7043.94
LDB: ============== END OF LOAD BALANCING =============== 7043.94
Info: useSync: 0 useProxySync: 0
LDB: =============== DONE WITH MIGRATION ================ 7043.94
LDB: ============= START OF LOAD BALANCING ============== 7044.55
LDB: TIME 7044.55 LOAD: AVG 0.183987 MAX 0.306436  PROXIES: TOTAL 1629 MAXPE 31 MAXPATCH 7 None MEM: 1479 MB
LDB: TIME 7044.55 LOAD: AVG 0.183987 MAX 0.306436  PROXIES: TOTAL 1629 MAXPE 31 MAXPATCH 7 RefineTorusLB MEM: 1479 MB
LDB: TIME 7044.55 LOAD: AVG 0.183987 MAX 0.306436  PROXIES: TOTAL 1629 MAXPE 31 MAXPATCH 7 RefineTorusLB MEM: 1479 MB
LDB: ============== END OF LOAD BALANCING =============== 7044.55
Info: useSync: 0 useProxySync: 0
LDB: =============== DONE WITH MIGRATION ================ 7044.55
LDB: ============= START OF LOAD BALANCING ============== 7065.33
LDB: ============== END OF LOAD BALANCING =============== 7065.33
Info: useSync: 0 useProxySync: 0
LDB: =============== DONE WITH MIGRATION ================ 7065.33
LDB: ============= START OF LOAD BALANCING ============== 7065.82
LDB: TIME 7065.82 LOAD: AVG 0.171928 MAX 0.25051  PROXIES: TOTAL 1629 MAXPE 31 MAXPATCH 7 None MEM: 1479 MB
LDB: TIME 7065.82 LOAD: AVG 0.171928 MAX 0.25051  PROXIES: TOTAL 1629 MAXPE 31 MAXPATCH 7 RefineTorusLB MEM: 1479 MB
LDB: TIME 7065.82 LOAD: AVG 0.171928 MAX 0.25051  PROXIES: TOTAL 1629 MAXPE 31 MAXPATCH 7 RefineTorusLB MEM: 1479 MB
LDB: ============== END OF LOAD BALANCING =============== 7065.82
Info: useSync: 0 useProxySync: 0
LDB: =============== DONE WITH MIGRATION ================ 7065.82
LDB: ============= START OF LOAD BALANCING ============== 7093.12
LDB: ============== END OF LOAD BALANCING =============== 7093.12
Info: useSync: 0 useProxySync: 0
LDB: =============== DONE WITH MIGRATION ================ 7093.12
LDB: ============= START OF LOAD BALANCING ============== 7093.8
LDB: TIME 7093.8 LOAD: AVG 0.185911 MAX 0.303904  PROXIES: TOTAL 1629 MAXPE 31 MAXPATCH 7 None MEM: 1479 MB
LDB: TIME 7093.8 LOAD: AVG 0.185911 MAX 0.303904  PROXIES: TOTAL 1629 MAXPE 31 MAXPATCH 7 RefineTorusLB MEM: 1479 MB
LDB: TIME 7093.8 LOAD: AVG 0.185911 MAX 0.303904  PROXIES: TOTAL 1629 MAXPE 31 MAXPATCH 7 RefineTorusLB MEM: 1479 MB
LDB: ============== END OF LOAD BALANCING =============== 7093.81
Info: useSync: 0 useProxySync: 0
LDB: =============== DONE WITH MIGRATION ================ 7093.81
PRESSURE: 410000 164.329 120.146 65.5719 120.146 83.201 -177.629 65.571 -177.628 -13.1058
GPRESSURE: 410000 172.522 171.797 105.582 100.425 76.3771 -129.287 95.002 -162.238 8.09633
PRESSAVG: 410000 1.93853 -14.4482 70.0512 -14.4482 1.25186 -15.8078 70.0512 -15.8078 1.89434
GPRESSAVG: 410000 1.93765 -14.4479 70.0523 -14.4464 1.2426 -15.8081 70.044 -15.8116 1.89432
TIMING: 410000  CPU: 5349.72, 0.0129724/step  Wall: 7085.62, 0.0169671/step, 92.3293 hours remaining, 1478.996094 MB of memory in use.
ENERGY:  410000     66819.9770    147200.6984    104315.0433      6726.7493       -9293155.9754    341041.0676         0.0000         0.0000    233813.5867       -8393238.8530       309.8004  -8627052.4397  -8391349.4283       309.5590             78.1414        85.6651   3341581.7837         1.6949         1.6915

WRITING EXTENDED SYSTEM TO RESTART FILE AT STEP 410000
WRITING COORDINATES TO DCD FILE Fiber55_dyn2.dcd AT STEP 410000
WRITING COORDINATES TO RESTART FILE AT STEP 410000
FINISHED WRITING RESTART COORDINATES
WRITING VELOCITIES TO RESTART FILE AT STEP 410000
FINISHED WRITING RESTART VELOCITIES
LDB: ============= START OF LOAD BALANCING ============== 7121.13
LDB: ============== END OF LOAD BALANCING =============== 7121.13
Info: useSync: 0 useProxySync: 0
LDB: =============== DONE WITH MIGRATION ================ 7121.14
LDB: ============= START OF LOAD BALANCING ============== 7121.81
LDB: TIME 7121.81 LOAD: AVG 0.185732 MAX 0.342194  PROXIES: TOTAL 1629 MAXPE 31 MAXPATCH 7 None MEM: 1479.1 MB
LDB: TIME 7121.81 LOAD: AVG 0.185732 MAX 0.342194  PROXIES: TOTAL 1629 MAXPE 31 MAXPATCH 7 RefineTorusLB MEM: 1479.1 MB
LDB: TIME 7121.81 LOAD: AVG 0.185732 MAX 0.342194  PROXIES: TOTAL 1629 MAXPE 31 MAXPATCH 7 RefineTorusLB MEM: 1479.1 MB
LDB: ============== END OF LOAD BALANCING =============== 7121.82
Info: useSync: 0 useProxySync: 0
LDB: =============== DONE WITH MIGRATION ================ 7121.82
LDB: ============= START OF LOAD BALANCING ============== 7147.59
LDB: ============== END OF LOAD BALANCING =============== 7147.59
Info: useSync: 0 useProxySync: 0
LDB: =============== DONE WITH MIGRATION ================ 7147.59
LDB: ============= START OF LOAD BALANCING ============== 7148.25
LDB: TIME 7148.25 LOAD: AVG 0.18472 MAX 0.325688  PROXIES: TOTAL 1629 MAXPE 31 MAXPATCH 7 None MEM: 1479.1 MB
LDB: TIME 7148.25 LOAD: AVG 0.18472 MAX 0.325688  PROXIES: TOTAL 1629 MAXPE 31 MAXPATCH 7 RefineTorusLB MEM: 1479.1 MB
LDB: TIME 7148.25 LOAD: AVG 0.18472 MAX 0.325688  PROXIES: TOTAL 1629 MAXPE 31 MAXPATCH 7 RefineTorusLB MEM: 1479.1 MB
LDB: Reverting to original mapping
LDB: ============== END OF LOAD BALANCING =============== 7148.25
Info: useSync: 0 useProxySync: 0
LDB: =============== DONE WITH MIGRATION ================ 7148.25
LDB: ============= START OF LOAD BALANCING ============== 7173.12
LDB: ============== END OF LOAD BALANCING =============== 7173.12
Info: useSync: 0 useProxySync: 0
LDB: =============== DONE WITH MIGRATION ================ 7173.12
LDB: ============= START OF LOAD BALANCING ============== 7173.88
LDB: TIME 7173.88 LOAD: AVG 0.18695 MAX 0.39074  PROXIES: TOTAL 1629 MAXPE 31 MAXPATCH 7 None MEM: 1479.1 MB
LDB: TIME 7173.88 LOAD: AVG 0.18695 MAX 0.39074  PROXIES: TOTAL 1629 MAXPE 31 MAXPATCH 7 RefineTorusLB MEM: 1479.1 MB
LDB: TIME 7173.88 LOAD: AVG 0.18695 MAX 0.39074  PROXIES: TOTAL 1629 MAXPE 31 MAXPATCH 7 RefineTorusLB MEM: 1479.1 MB
LDB: ============== END OF LOAD BALANCING =============== 7173.88
Info: useSync: 0 useProxySync: 0
LDB: =============== DONE WITH MIGRATION ================ 7173.88
LDB: ============= START OF LOAD BALANCING ============== 7198.92
LDB: ============== END OF LOAD BALANCING =============== 7198.92
Info: useSync: 0 useProxySync: 0
LDB: =============== DONE WITH MIGRATION ================ 7198.92
LDB: ============= START OF LOAD BALANCING ============== 7199.38
LDB: TIME 7199.38 LOAD: AVG 0.170886 MAX 0.248826  PROXIES: TOTAL 1629 MAXPE 31 MAXPATCH 7 None MEM: 1479.1 MB
LDB: TIME 7199.38 LOAD: AVG 0.170886 MAX 0.248826  PROXIES: TOTAL 1629 MAXPE 31 MAXPATCH 7 RefineTorusLB MEM: 1479.1 MB
LDB: TIME 7199.38 LOAD: AVG 0.170886 MAX 0.248826  PROXIES: TOTAL 1629 MAXPE 31 MAXPATCH 7 RefineTorusLB MEM: 1479.1 MB
LDB: Reverting to original mapping
LDB: ============== END OF LOAD BALANCING =============== 7199.38
Info: useSync: 0 useProxySync: 0
LDB: =============== DONE WITH MIGRATION ================ 7199.38
LDB: ============= START OF LOAD BALANCING ============== 7224.87
LDB: ============== END OF LOAD BALANCING =============== 7224.87
Info: useSync: 0 useProxySync: 0
LDB: =============== DONE WITH MIGRATION ================ 7224.87
LDB: ============= START OF LOAD BALANCING ============== 7225.54
LDB: TIME 7225.54 LOAD: AVG 0.185832 MAX 0.341387  PROXIES: TOTAL 1629 MAXPE 31 MAXPATCH 7 None MEM: 1479.1 MB
LDB: TIME 7225.54 LOAD: AVG 0.185832 MAX 0.341387  PROXIES: TOTAL 1629 MAXPE 31 MAXPATCH 7 RefineTorusLB MEM: 1479.1 MB
LDB: TIME 7225.54 LOAD: AVG 0.185832 MAX 0.341387  PROXIES: TOTAL 1629 MAXPE 31 MAXPATCH 7 RefineTorusLB MEM: 1479.1 MB
LDB: ============== END OF LOAD BALANCING =============== 7225.54
Info: useSync: 0 useProxySync: 0
LDB: =============== DONE WITH MIGRATION ================ 7225.54
PRESSURE: 420000 -253.23 131 113.754 131.001 -60.0422 0.362607 113.755 0.3627 -155.784
GPRESSURE: 420000 -247.833 90.5998 131.829 131.323 -52.0437 -26.7569 95.3002 28.1784 -149.591
PRESSAVG: 420000 1.12907 -28.4826 73.9863 -28.4826 -0.576707 -15.2783 73.9863 -15.2784 1.58537
GPRESSAVG: 420000 1.13766 -28.4959 73.9638 -28.466 -0.57814 -15.2728 74.0079 -15.2869 1.57418
TIMING: 420000  CPU: 5476.75, 0.012703/step  Wall: 7215.9, 0.0130286/step, 70.861 hours remaining, 1479.101562 MB of memory in use.
ENERGY:  420000     66655.6921    146751.4095    104579.1062      6824.0727       -9291746.2895    339932.0985         0.0000         0.0000    233190.8219       -8393813.0886       308.9753  -8627003.9105  -8391929.9304       309.5597           -156.3518      -149.8225   3341578.2983         0.7126         0.7112

WRITING EXTENDED SYSTEM TO RESTART FILE AT STEP 420000
WRITING COORDINATES TO DCD FILE Fiber55_dyn2.dcd AT STEP 420000
WRITING COORDINATES TO RESTART FILE AT STEP 420000
FINISHED WRITING RESTART COORDINATES
WRITING VELOCITIES TO RESTART FILE AT STEP 420000
FINISHED WRITING RESTART VELOCITIES
LDB: ============= START OF LOAD BALANCING ============== 7301.55
LDB: ============== END OF LOAD BALANCING =============== 7301.55
Info: useSync: 0 useProxySync: 0
LDB: =============== DONE WITH MIGRATION ================ 7301.56
LDB: ============= START OF LOAD BALANCING ============== 7302.58
LDB: TIME 7302.58 LOAD: AVG 0.215711 MAX 0.700751  PROXIES: TOTAL 1629 MAXPE 31 MAXPATCH 7 None MEM: 1479.1 MB
LDB: TIME 7302.58 LOAD: AVG 0.215711 MAX 0.700751  PROXIES: TOTAL 1629 MAXPE 31 MAXPATCH 7 RefineTorusLB MEM: 1479.1 MB
LDB: TIME 7302.58 LOAD: AVG 0.215711 MAX 0.700751  PROXIES: TOTAL 1629 MAXPE 31 MAXPATCH 7 RefineTorusLB MEM: 1479.1 MB
LDB: Reverting to original mapping
LDB: ============== END OF LOAD BALANCING =============== 7302.58
Info: useSync: 0 useProxySync: 0
LDB: =============== DONE WITH MIGRATION ================ 7302.58
LDB: ============= START OF LOAD BALANCING ============== 7335.09
LDB: ============== END OF LOAD BALANCING =============== 7335.09
Info: useSync: 0 useProxySync: 0
LDB: =============== DONE WITH MIGRATION ================ 7335.09
LDB: ============= START OF LOAD BALANCING ============== 7335.98
LDB: TIME 7335.98 LOAD: AVG 0.207706 MAX 0.44017  PROXIES: TOTAL 1629 MAXPE 31 MAXPATCH 7 None MEM: 1479.1 MB
LDB: TIME 7335.98 LOAD: AVG 0.207706 MAX 0.44017  PROXIES: TOTAL 1629 MAXPE 31 MAXPATCH 7 RefineTorusLB MEM: 1479.1 MB
LDB: TIME 7335.98 LOAD: AVG 0.207706 MAX 0.44017  PROXIES: TOTAL 1629 MAXPE 31 MAXPATCH 7 RefineTorusLB MEM: 1479.1 MB
LDB: ============== END OF LOAD BALANCING =============== 7335.98
Info: useSync: 0 useProxySync: 0
LDB: =============== DONE WITH MIGRATION ================ 7335.99
LDB: ============= START OF LOAD BALANCING ============== 7359.36
LDB: ============== END OF LOAD BALANCING =============== 7359.36
Info: useSync: 0 useProxySync: 0
LDB: =============== DONE WITH MIGRATION ================ 7359.36
LDB: ============= START OF LOAD BALANCING ============== 7359.92
LDB: TIME 7359.93 LOAD: AVG 0.174504 MAX 0.310755  PROXIES: TOTAL 1629 MAXPE 31 MAXPATCH 7 None MEM: 1479.1 MB
LDB: TIME 7359.93 LOAD: AVG 0.174504 MAX 0.310755  PROXIES: TOTAL 1629 MAXPE 31 MAXPATCH 7 RefineTorusLB MEM: 1479.1 MB
LDB: TIME 7359.93 LOAD: AVG 0.174504 MAX 0.310755  PROXIES: TOTAL 1629 MAXPE 31 MAXPATCH 7 RefineTorusLB MEM: 1479.1 MB
LDB: ============== END OF LOAD BALANCING =============== 7359.93
Info: useSync: 0 useProxySync: 0
LDB: =============== DONE WITH MIGRATION ================ 7359.93
LDB: ============= START OF LOAD BALANCING ============== 7382.36
LDB: ============== END OF LOAD BALANCING =============== 7382.36
Info: useSync: 0 useProxySync: 0
LDB: =============== DONE WITH MIGRATION ================ 7382.36
LDB: ============= START OF LOAD BALANCING ============== 7382.95
LDB: TIME 7382.96 LOAD: AVG 0.189732 MAX 0.34521  PROXIES: TOTAL 1629 MAXPE 31 MAXPATCH 7 None MEM: 1479.1 MB
LDB: TIME 7382.96 LOAD: AVG 0.189732 MAX 0.34521  PROXIES: TOTAL 1629 MAXPE 31 MAXPATCH 7 RefineTorusLB MEM: 1479.1 MB
LDB: TIME 7382.96 LOAD: AVG 0.189732 MAX 0.34521  PROXIES: TOTAL 1629 MAXPE 31 MAXPATCH 7 RefineTorusLB MEM: 1479.1 MB
LDB: ============== END OF LOAD BALANCING =============== 7382.96
Info: useSync: 0 useProxySync: 0
LDB: =============== DONE WITH MIGRATION ================ 7382.96
LDB: ============= START OF LOAD BALANCING ============== 7407.97
LDB: ============== END OF LOAD BALANCING =============== 7407.97
Info: useSync: 0 useProxySync: 0
LDB: =============== DONE WITH MIGRATION ================ 7407.97
LDB: ============= START OF LOAD BALANCING ============== 7408.87
LDB: TIME 7408.88 LOAD: AVG 0.237632 MAX 0.46268  PROXIES: TOTAL 1629 MAXPE 31 MAXPATCH 7 None MEM: 1479.1 MB
LDB: TIME 7408.88 LOAD: AVG 0.237632 MAX 0.46268  PROXIES: TOTAL 1629 MAXPE 31 MAXPATCH 7 RefineTorusLB MEM: 1479.1 MB
LDB: TIME 7408.88 LOAD: AVG 0.237632 MAX 0.46268  PROXIES: TOTAL 1629 MAXPE 31 MAXPATCH 7 RefineTorusLB MEM: 1479.1 MB
LDB: Reverting to original mapping
LDB: ============== END OF LOAD BALANCING =============== 7408.88
Info: useSync: 0 useProxySync: 0
LDB: =============== DONE WITH MIGRATION ================ 7408.88
PRESSURE: 430000 217.072 -128.835 -89.4548 -128.835 124.081 -5.81704 -89.4554 -5.81683 405.193
GPRESSURE: 430000 238.582 -119.333 -73.4059 -66.4575 113.89 -19.7747 -90.2616 -4.60012 418.455
PRESSAVG: 430000 -0.124492 -18.1067 76.2569 -18.1067 1.91602 -5.1927 76.2569 -5.19271 1.99291
GPRESSAVG: 430000 -0.115594 -18.1257 76.2765 -18.1108 1.8987 -5.18424 76.2681 -5.1765 1.99174
TIMING: 430000  CPU: 5615.92, 0.0139169/step  Wall: 7408.6, 0.0192694/step, 104.751 hours remaining, 1479.101562 MB of memory in use.
ENERGY:  430000     66719.2617    146659.8745    104495.2741      6734.7563       -9292647.2457    340771.0362         0.0000         0.0000    234290.2889       -8392976.7541       310.4321  -8627267.0429  -8391059.3496       309.4797            248.7821       256.9758   3340294.1934         1.2615         1.2583

WRITING EXTENDED SYSTEM TO RESTART FILE AT STEP 430000
WRITING COORDINATES TO DCD FILE Fiber55_dyn2.dcd AT STEP 430000
WRITING COORDINATES TO RESTART FILE AT STEP 430000
FINISHED WRITING RESTART COORDINATES
WRITING VELOCITIES TO RESTART FILE AT STEP 430000
FINISHED WRITING RESTART VELOCITIES
LDB: ============= START OF LOAD BALANCING ============== 7509.42
LDB: ============== END OF LOAD BALANCING =============== 7509.42
Info: useSync: 0 useProxySync: 0
LDB: =============== DONE WITH MIGRATION ================ 7509.43
LDB: ============= START OF LOAD BALANCING ============== 7510.26
LDB: TIME 7510.26 LOAD: AVG 0.229192 MAX 0.511616  PROXIES: TOTAL 1629 MAXPE 31 MAXPATCH 7 None MEM: 1479.1 MB
LDB: TIME 7510.26 LOAD: AVG 0.229192 MAX 0.511616  PROXIES: TOTAL 1629 MAXPE 31 MAXPATCH 7 RefineTorusLB MEM: 1479.1 MB
LDB: TIME 7510.26 LOAD: AVG 0.229192 MAX 0.511616  PROXIES: TOTAL 1629 MAXPE 31 MAXPATCH 7 RefineTorusLB MEM: 1479.1 MB
LDB: Reverting to original mapping
LDB: ============== END OF LOAD BALANCING =============== 7510.27
Info: useSync: 0 useProxySync: 0
LDB: =============== DONE WITH MIGRATION ================ 7510.27
LDB: ============= START OF LOAD BALANCING ============== 7543.67
LDB: ============== END OF LOAD BALANCING =============== 7543.67
Info: useSync: 0 useProxySync: 0
LDB: =============== DONE WITH MIGRATION ================ 7543.67
LDB: ============= START OF LOAD BALANCING ============== 7544.45
LDB: TIME 7544.45 LOAD: AVG 0.212966 MAX 0.470313  PROXIES: TOTAL 1629 MAXPE 31 MAXPATCH 7 None MEM: 1479.1 MB
LDB: TIME 7544.45 LOAD: AVG 0.212966 MAX 0.470313  PROXIES: TOTAL 1629 MAXPE 31 MAXPATCH 7 RefineTorusLB MEM: 1479.1 MB
LDB: TIME 7544.45 LOAD: AVG 0.212966 MAX 0.470313  PROXIES: TOTAL 1629 MAXPE 31 MAXPATCH 7 RefineTorusLB MEM: 1479.1 MB
LDB: ============== END OF LOAD BALANCING =============== 7544.46
Info: useSync: 0 useProxySync: 0
LDB: =============== DONE WITH MIGRATION ================ 7544.46
LDB: ============= START OF LOAD BALANCING ============== 7575.08
LDB: ============== END OF LOAD BALANCING =============== 7575.08
Info: useSync: 0 useProxySync: 0
LDB: =============== DONE WITH MIGRATION ================ 7575.08
LDB: ============= START OF LOAD BALANCING ============== 7575.89
LDB: TIME 7575.9 LOAD: AVG 0.203929 MAX 0.493049  PROXIES: TOTAL 1629 MAXPE 31 MAXPATCH 7 None MEM: 1479.1 MB
LDB: TIME 7575.9 LOAD: AVG 0.203929 MAX 0.493049  PROXIES: TOTAL 1629 MAXPE 31 MAXPATCH 7 RefineTorusLB MEM: 1479.1 MB
LDB: TIME 7575.9 LOAD: AVG 0.203929 MAX 0.493049  PROXIES: TOTAL 1629 MAXPE 31 MAXPATCH 7 RefineTorusLB MEM: 1479.1 MB
LDB: ============== END OF LOAD BALANCING =============== 7575.9
Info: useSync: 0 useProxySync: 0
LDB: =============== DONE WITH MIGRATION ================ 7575.9
LDB: ============= START OF LOAD BALANCING ============== 7604.33
LDB: ============== END OF LOAD BALANCING =============== 7604.33
Info: useSync: 0 useProxySync: 0
LDB: =============== DONE WITH MIGRATION ================ 7604.33
LDB: ============= START OF LOAD BALANCING ============== 7604.87
LDB: TIME 7604.88 LOAD: AVG 0.169 MAX 0.317437  PROXIES: TOTAL 1629 MAXPE 31 MAXPATCH 7 None MEM: 1479.1 MB
LDB: TIME 7604.88 LOAD: AVG 0.169 MAX 0.317437  PROXIES: TOTAL 1629 MAXPE 31 MAXPATCH 7 RefineTorusLB MEM: 1479.1 MB
LDB: TIME 7604.88 LOAD: AVG 0.169 MAX 0.317437  PROXIES: TOTAL 1629 MAXPE 31 MAXPATCH 7 RefineTorusLB MEM: 1479.1 MB
LDB: ============== END OF LOAD BALANCING =============== 7604.88
Info: useSync: 0 useProxySync: 0
LDB: =============== DONE WITH MIGRATION ================ 7604.88
LDB: ============= START OF LOAD BALANCING ============== 7634.63
LDB: ============== END OF LOAD BALANCING =============== 7634.63
Info: useSync: 0 useProxySync: 0
LDB: =============== DONE WITH MIGRATION ================ 7634.63
LDB: ============= START OF LOAD BALANCING ============== 7635.31
LDB: TIME 7635.31 LOAD: AVG 0.183116 MAX 0.371403  PROXIES: TOTAL 1629 MAXPE 31 MAXPATCH 7 None MEM: 1479.11 MB
LDB: TIME 7635.31 LOAD: AVG 0.183116 MAX 0.371403  PROXIES: TOTAL 1629 MAXPE 31 MAXPATCH 7 RefineTorusLB MEM: 1479.11 MB
LDB: TIME 7635.31 LOAD: AVG 0.183116 MAX 0.371403  PROXIES: TOTAL 1629 MAXPE 31 MAXPATCH 7 RefineTorusLB MEM: 1479.11 MB
LDB: Reverting to original mapping
LDB: ============== END OF LOAD BALANCING =============== 7635.31
Info: useSync: 0 useProxySync: 0
LDB: =============== DONE WITH MIGRATION ================ 7635.32
WRITING COORDINATES TO DCD FILE Fiber55_dyn2.dcd AT STEP 440000
WRITING COORDINATES TO RESTART FILE AT STEP 440000
FINISHED WRITING RESTART COORDINATES
WRITING VELOCITIES TO RESTART FILE AT STEP 440000
FINISHED WRITING RESTART VELOCITIES
PRESSURE: 440000 105.879 -15.7563 61.0941 -15.7572 57.9379 -15.5859 61.095 -15.5859 101.092
GPRESSURE: 440000 84.6283 19.5983 60.2633 -53.7845 86.1909 -41.5836 45.2697 -0.548407 114.337
PRESSAVG: 440000 1.3957 -36.5294 85.6509 -36.5294 -0.266886 -4.90259 85.6509 -4.90258 -0.457431
GPRESSAVG: 440000 1.38881 -36.5305 85.6285 -36.5178 -0.264458 -4.9078 85.6616 -4.90172 -0.460873
TIMING: 440000  CPU: 5764.35, 0.0148429/step  Wall: 7698.33, 0.0289736/step, 157.423 hours remaining, 1479.109375 MB of memory in use.
ENERGY:  440000     66897.7907    147470.4347    104344.4905      6721.0284       -9292444.1607    340207.6197         0.0000         0.0000    233232.3434       -8393570.4533       309.0303  -8626802.7967  -8391669.9566       309.5798             88.3030        95.0521   3341225.6251         0.2238         0.2212

WRITING EXTENDED SYSTEM TO RESTART FILE AT STEP 440000
LDB: ============= START OF LOAD BALANCING ============== 7732.49
LDB: ============== END OF LOAD BALANCING =============== 7732.49
Info: useSync: 0 useProxySync: 0
LDB: =============== DONE WITH MIGRATION ================ 7732.5
LDB: ============= START OF LOAD BALANCING ============== 7733.11
LDB: TIME 7733.12 LOAD: AVG 0.180639 MAX 0.362034  PROXIES: TOTAL 1629 MAXPE 31 MAXPATCH 7 None MEM: 1479.11 MB
LDB: TIME 7733.12 LOAD: AVG 0.180639 MAX 0.362034  PROXIES: TOTAL 1629 MAXPE 31 MAXPATCH 7 RefineTorusLB MEM: 1479.11 MB
LDB: TIME 7733.12 LOAD: AVG 0.180639 MAX 0.362034  PROXIES: TOTAL 1629 MAXPE 31 MAXPATCH 7 RefineTorusLB MEM: 1479.11 MB
LDB: ============== END OF LOAD BALANCING =============== 7733.12
Info: useSync: 0 useProxySync: 0
LDB: =============== DONE WITH MIGRATION ================ 7733.12
LDB: ============= START OF LOAD BALANCING ============== 7757.46
LDB: ============== END OF LOAD BALANCING =============== 7757.46
Info: useSync: 0 useProxySync: 0
LDB: =============== DONE WITH MIGRATION ================ 7757.46
LDB: ============= START OF LOAD BALANCING ============== 7758.1
LDB: TIME 7758.1 LOAD: AVG 0.180135 MAX 0.341422  PROXIES: TOTAL 1629 MAXPE 31 MAXPATCH 7 None MEM: 1479.11 MB
LDB: TIME 7758.1 LOAD: AVG 0.180135 MAX 0.341422  PROXIES: TOTAL 1629 MAXPE 31 MAXPATCH 7 RefineTorusLB MEM: 1479.11 MB
LDB: TIME 7758.1 LOAD: AVG 0.180135 MAX 0.341422  PROXIES: TOTAL 1629 MAXPE 31 MAXPATCH 7 RefineTorusLB MEM: 1479.11 MB
LDB: ============== END OF LOAD BALANCING =============== 7758.1
Info: useSync: 0 useProxySync: 0
LDB: =============== DONE WITH MIGRATION ================ 7758.1
LDB: ============= START OF LOAD BALANCING ============== 7782.5
LDB: ============== END OF LOAD BALANCING =============== 7782.5
Info: useSync: 0 useProxySync: 0
LDB: =============== DONE WITH MIGRATION ================ 7782.5
LDB: ============= START OF LOAD BALANCING ============== 7783.16
LDB: TIME 7783.16 LOAD: AVG 0.176072 MAX 0.356496  PROXIES: TOTAL 1629 MAXPE 31 MAXPATCH 7 None MEM: 1479.11 MB
LDB: TIME 7783.16 LOAD: AVG 0.176072 MAX 0.356496  PROXIES: TOTAL 1629 MAXPE 31 MAXPATCH 7 RefineTorusLB MEM: 1479.11 MB
LDB: TIME 7783.16 LOAD: AVG 0.176072 MAX 0.356496  PROXIES: TOTAL 1629 MAXPE 31 MAXPATCH 7 RefineTorusLB MEM: 1479.11 MB
LDB: Reverting to original mapping
LDB: ============== END OF LOAD BALANCING =============== 7783.16
Info: useSync: 0 useProxySync: 0
LDB: =============== DONE WITH MIGRATION ================ 7783.16
LDB: ============= START OF LOAD BALANCING ============== 7806.56
LDB: ============== END OF LOAD BALANCING =============== 7806.56
Info: useSync: 0 useProxySync: 0
LDB: =============== DONE WITH MIGRATION ================ 7806.56
LDB: ============= START OF LOAD BALANCING ============== 7807.04
LDB: TIME 7807.04 LOAD: AVG 0.161302 MAX 0.28466  PROXIES: TOTAL 1629 MAXPE 31 MAXPATCH 7 None MEM: 1479.11 MB
LDB: TIME 7807.04 LOAD: AVG 0.161302 MAX 0.28466  PROXIES: TOTAL 1629 MAXPE 31 MAXPATCH 7 RefineTorusLB MEM: 1479.11 MB
LDB: TIME 7807.04 LOAD: AVG 0.161302 MAX 0.28466  PROXIES: TOTAL 1629 MAXPE 31 MAXPATCH 7 RefineTorusLB MEM: 1479.11 MB
LDB: Reverting to original mapping
LDB: ============== END OF LOAD BALANCING =============== 7807.04
Info: useSync: 0 useProxySync: 0
LDB: =============== DONE WITH MIGRATION ================ 7807.04
LDB: ============= START OF LOAD BALANCING ============== 7839.97
LDB: ============== END OF LOAD BALANCING =============== 7839.97
Info: useSync: 0 useProxySync: 0
LDB: =============== DONE WITH MIGRATION ================ 7839.97
LDB: ============= START OF LOAD BALANCING ============== 7840.86
LDB: TIME 7840.87 LOAD: AVG 0.182088 MAX 0.708448  PROXIES: TOTAL 1629 MAXPE 31 MAXPATCH 7 None MEM: 1479.11 MB
LDB: TIME 7840.87 LOAD: AVG 0.182088 MAX 0.708448  PROXIES: TOTAL 1629 MAXPE 31 MAXPATCH 7 RefineTorusLB MEM: 1479.11 MB
LDB: TIME 7840.87 LOAD: AVG 0.182088 MAX 0.708448  PROXIES: TOTAL 1629 MAXPE 31 MAXPATCH 7 RefineTorusLB MEM: 1479.11 MB
LDB: ============== END OF LOAD BALANCING =============== 7840.87
Info: useSync: 0 useProxySync: 0
LDB: =============== DONE WITH MIGRATION ================ 7840.87
PRESSURE: 450000 172.832 -120.74 211.832 -120.739 -139.692 2.46675 211.831 2.466 -110.321
GPRESSURE: 450000 184.375 -173.21 234.159 -109.431 -144.222 -14.973 221.057 20.0609 -92.9223
PRESSAVG: 450000 1.17204 -26.7077 64.7258 -26.7077 1.68402 10.0711 64.7258 10.071 0.859939
GPRESSAVG: 450000 1.17414 -26.6888 64.7381 -26.6872 1.66299 10.0861 64.7146 10.0571 0.864618
TIMING: 450000  CPU: 5904.32, 0.0139968/step  Wall: 7840.31, 0.0141974/step, 77.0995 hours remaining, 1479.109375 MB of memory in use.
ENERGY:  450000     66953.2753    147606.0365    104383.5753      6736.6462       -9291386.2210    339444.1870         0.0000         0.0000    233732.3344       -8392530.1663       309.6928  -8626262.5007  -8390637.0801       309.6165            -25.7270       -17.5899   3341165.7973         1.2387         1.2339

WRITING EXTENDED SYSTEM TO RESTART FILE AT STEP 450000
WRITING COORDINATES TO DCD FILE Fiber55_dyn2.dcd AT STEP 450000
WRITING COORDINATES TO RESTART FILE AT STEP 450000
FINISHED WRITING RESTART COORDINATES
WRITING VELOCITIES TO RESTART FILE AT STEP 450000
FINISHED WRITING RESTART VELOCITIES
LDB: ============= START OF LOAD BALANCING ============== 7960.14
LDB: ============== END OF LOAD BALANCING =============== 7960.14
Info: useSync: 0 useProxySync: 0
LDB: =============== DONE WITH MIGRATION ================ 7960.14
LDB: ============= START OF LOAD BALANCING ============== 7960.75
LDB: TIME 7960.75 LOAD: AVG 0.179719 MAX 0.298505  PROXIES: TOTAL 1629 MAXPE 31 MAXPATCH 7 None MEM: 1479.11 MB
LDB: TIME 7960.76 LOAD: AVG 0.179719 MAX 0.298505  PROXIES: TOTAL 1629 MAXPE 31 MAXPATCH 7 RefineTorusLB MEM: 1479.11 MB
LDB: TIME 7960.76 LOAD: AVG 0.179719 MAX 0.298505  PROXIES: TOTAL 1629 MAXPE 31 MAXPATCH 7 RefineTorusLB MEM: 1479.11 MB
LDB: ============== END OF LOAD BALANCING =============== 7960.76
Info: useSync: 0 useProxySync: 0
LDB: =============== DONE WITH MIGRATION ================ 7960.76
LDB: ============= START OF LOAD BALANCING ============== 7983.74
LDB: ============== END OF LOAD BALANCING =============== 7983.74
Info: useSync: 0 useProxySync: 0
LDB: =============== DONE WITH MIGRATION ================ 7983.75
LDB: ============= START OF LOAD BALANCING ============== 7984.38
LDB: TIME 7984.38 LOAD: AVG 0.179404 MAX 0.317851  PROXIES: TOTAL 1629 MAXPE 31 MAXPATCH 7 None MEM: 1479.11 MB
LDB: TIME 7984.38 LOAD: AVG 0.179404 MAX 0.317851  PROXIES: TOTAL 1629 MAXPE 31 MAXPATCH 7 RefineTorusLB MEM: 1479.11 MB
LDB: TIME 7984.38 LOAD: AVG 0.179404 MAX 0.317851  PROXIES: TOTAL 1629 MAXPE 31 MAXPATCH 7 RefineTorusLB MEM: 1479.11 MB
LDB: Reverting to original mapping
LDB: ============== END OF LOAD BALANCING =============== 7984.38
Info: useSync: 0 useProxySync: 0
LDB: =============== DONE WITH MIGRATION ================ 7984.38
LDB: ============= START OF LOAD BALANCING ============== 8007.9
LDB: ============== END OF LOAD BALANCING =============== 8009.73
Info: useSync: 0 useProxySync: 0
LDB: =============== DONE WITH MIGRATION ================ 8009.73
LDB: ============= START OF LOAD BALANCING ============== 8010.34
LDB: TIME 8010.34 LOAD: AVG 0.182959 MAX 0.285792  PROXIES: TOTAL 1629 MAXPE 31 MAXPATCH 7 None MEM: 1479.11 MB
LDB: TIME 8010.34 LOAD: AVG 0.182959 MAX 0.285792  PROXIES: TOTAL 1629 MAXPE 31 MAXPATCH 7 RefineTorusLB MEM: 1479.11 MB
LDB: TIME 8010.34 LOAD: AVG 0.182959 MAX 0.285792  PROXIES: TOTAL 1629 MAXPE 31 MAXPATCH 7 RefineTorusLB MEM: 1479.11 MB
LDB: ============== END OF LOAD BALANCING =============== 8010.34
Info: useSync: 0 useProxySync: 0
LDB: =============== DONE WITH MIGRATION ================ 8010.35
LDB: ============= START OF LOAD BALANCING ============== 8030.91
LDB: ============== END OF LOAD BALANCING =============== 8030.91
Info: useSync: 0 useProxySync: 0
LDB: =============== DONE WITH MIGRATION ================ 8030.91
LDB: ============= START OF LOAD BALANCING ============== 8031.8
LDB: TIME 8031.8 LOAD: AVG 0.205973 MAX 0.429927  PROXIES: TOTAL 1629 MAXPE 31 MAXPATCH 7 None MEM: 1479.11 MB
LDB: TIME 8031.8 LOAD: AVG 0.205973 MAX 0.429927  PROXIES: TOTAL 1629 MAXPE 31 MAXPATCH 7 RefineTorusLB MEM: 1479.11 MB
LDB: TIME 8031.8 LOAD: AVG 0.205973 MAX 0.429927  PROXIES: TOTAL 1629 MAXPE 31 MAXPATCH 7 RefineTorusLB MEM: 1479.11 MB
LDB: Reverting to original mapping
LDB: ============== END OF LOAD BALANCING =============== 8031.8
Info: useSync: 0 useProxySync: 0
LDB: =============== DONE WITH MIGRATION ================ 8031.81
LDB: ============= START OF LOAD BALANCING ============== 8062.27
LDB: ============== END OF LOAD BALANCING =============== 8062.27
Info: useSync: 0 useProxySync: 0
LDB: =============== DONE WITH MIGRATION ================ 8062.27
LDB: ============= START OF LOAD BALANCING ============== 8062.98
LDB: TIME 8062.98 LOAD: AVG 0.188078 MAX 0.366363  PROXIES: TOTAL 1629 MAXPE 31 MAXPATCH 7 None MEM: 1479.11 MB
LDB: TIME 8062.98 LOAD: AVG 0.188078 MAX 0.366363  PROXIES: TOTAL 1629 MAXPE 31 MAXPATCH 7 RefineTorusLB MEM: 1479.11 MB
LDB: TIME 8062.98 LOAD: AVG 0.188078 MAX 0.366363  PROXIES: TOTAL 1629 MAXPE 31 MAXPATCH 7 RefineTorusLB MEM: 1479.11 MB
LDB: Reverting to original mapping
LDB: ============== END OF LOAD BALANCING =============== 8062.98
Info: useSync: 0 useProxySync: 0
LDB: =============== DONE WITH MIGRATION ================ 8062.99
PRESSURE: 460000 77.5282 -22.2804 -149.599 -22.2806 288.028 -15.8726 -149.598 -15.8716 52.3875
GPRESSURE: 460000 71.9293 -24.0175 -114.461 6.84008 298.098 -65.0478 -155.035 -38.9593 72.465
PRESSAVG: 460000 2.05599 -13.2083 66.3345 -13.2084 1.13426 -11.0266 66.3345 -11.0266 2.83261
GPRESSAVG: 460000 2.05514 -13.1921 66.3312 -13.2141 1.14049 -11.0334 66.3646 -11.0158 2.83977
TIMING: 460000  CPU: 6030.1, 0.0125788/step  Wall: 8055.6, 0.0215293/step, 116.856 hours remaining, 1479.125000 MB of memory in use.
ENERGY:  460000     66818.8028    147095.4176    104300.0379      6671.1854       -9292544.8049    340681.2121         0.0000         0.0000    233044.5862       -8393933.5628       308.7815  -8626978.1490  -8392046.4538       309.4336            139.3146       147.4974   3340683.7424         2.0076         2.0118

WRITING EXTENDED SYSTEM TO RESTART FILE AT STEP 460000
WRITING COORDINATES TO DCD FILE Fiber55_dyn2.dcd AT STEP 460000
WRITING COORDINATES TO RESTART FILE AT STEP 460000
FINISHED WRITING RESTART COORDINATES
WRITING VELOCITIES TO RESTART FILE AT STEP 460000
FINISHED WRITING RESTART VELOCITIES
LDB: ============= START OF LOAD BALANCING ============== 8165.41
LDB: ============== END OF LOAD BALANCING =============== 8165.41
Info: useSync: 0 useProxySync: 0
LDB: =============== DONE WITH MIGRATION ================ 8165.41
LDB: ============= START OF LOAD BALANCING ============== 8166.37
LDB: TIME 8166.37 LOAD: AVG 0.212955 MAX 0.553291  PROXIES: TOTAL 1629 MAXPE 31 MAXPATCH 7 None MEM: 1479.12 MB
LDB: TIME 8166.37 LOAD: AVG 0.212955 MAX 0.553291  PROXIES: TOTAL 1629 MAXPE 31 MAXPATCH 7 RefineTorusLB MEM: 1479.12 MB
LDB: TIME 8166.37 LOAD: AVG 0.212955 MAX 0.553291  PROXIES: TOTAL 1629 MAXPE 31 MAXPATCH 7 RefineTorusLB MEM: 1479.12 MB
LDB: Reverting to original mapping
LDB: ============== END OF LOAD BALANCING =============== 8166.37
Info: useSync: 0 useProxySync: 0
LDB: =============== DONE WITH MIGRATION ================ 8166.38
LDB: ============= START OF LOAD BALANCING ============== 8196.42
LDB: ============== END OF LOAD BALANCING =============== 8196.42
Info: useSync: 0 useProxySync: 0
LDB: =============== DONE WITH MIGRATION ================ 8196.42
LDB: ============= START OF LOAD BALANCING ============== 8197.17
LDB: TIME 8197.17 LOAD: AVG 0.190149 MAX 0.377452  PROXIES: TOTAL 1629 MAXPE 31 MAXPATCH 7 None MEM: 1479.13 MB
LDB: TIME 8197.17 LOAD: AVG 0.190149 MAX 0.377452  PROXIES: TOTAL 1629 MAXPE 31 MAXPATCH 7 RefineTorusLB MEM: 1479.13 MB
LDB: TIME 8197.17 LOAD: AVG 0.190149 MAX 0.377452  PROXIES: TOTAL 1629 MAXPE 31 MAXPATCH 7 RefineTorusLB MEM: 1479.13 MB
LDB: ============== END OF LOAD BALANCING =============== 8197.17
Info: useSync: 0 useProxySync: 0
LDB: =============== DONE WITH MIGRATION ================ 8197.17
LDB: ============= START OF LOAD BALANCING ============== 8225
LDB: ============== END OF LOAD BALANCING =============== 8225
Info: useSync: 0 useProxySync: 0
LDB: =============== DONE WITH MIGRATION ================ 8225
LDB: ============= START OF LOAD BALANCING ============== 8225.48
LDB: TIME 8225.48 LOAD: AVG 0.172679 MAX 0.265354  PROXIES: TOTAL 1629 MAXPE 31 MAXPATCH 7 None MEM: 1479.13 MB
LDB: TIME 8225.48 LOAD: AVG 0.172679 MAX 0.265354  PROXIES: TOTAL 1629 MAXPE 31 MAXPATCH 7 RefineTorusLB MEM: 1479.13 MB
LDB: TIME 8225.48 LOAD: AVG 0.172679 MAX 0.265354  PROXIES: TOTAL 1629 MAXPE 31 MAXPATCH 7 RefineTorusLB MEM: 1479.13 MB
LDB: ============== END OF LOAD BALANCING =============== 8225.48
Info: useSync: 0 useProxySync: 0
LDB: =============== DONE WITH MIGRATION ================ 8225.48
LDB: ============= START OF LOAD BALANCING ============== 8249.48
LDB: ============== END OF LOAD BALANCING =============== 8249.48
Info: useSync: 0 useProxySync: 0
LDB: =============== DONE WITH MIGRATION ================ 8249.49
LDB: ============= START OF LOAD BALANCING ============== 8250.12
LDB: TIME 8250.13 LOAD: AVG 0.180762 MAX 0.308185  PROXIES: TOTAL 1629 MAXPE 31 MAXPATCH 7 None MEM: 1479.14 MB
LDB: TIME 8250.13 LOAD: AVG 0.180762 MAX 0.308185  PROXIES: TOTAL 1629 MAXPE 31 MAXPATCH 7 RefineTorusLB MEM: 1479.14 MB
LDB: TIME 8250.13 LOAD: AVG 0.180762 MAX 0.308185  PROXIES: TOTAL 1629 MAXPE 31 MAXPATCH 7 RefineTorusLB MEM: 1479.14 MB
LDB: Reverting to original mapping
LDB: ============== END OF LOAD BALANCING =============== 8250.13
Info: useSync: 0 useProxySync: 0
LDB: =============== DONE WITH MIGRATION ================ 8250.13
LDB: ============= START OF LOAD BALANCING ============== 8272.07
LDB: ============== END OF LOAD BALANCING =============== 8272.07
Info: useSync: 0 useProxySync: 0
LDB: =============== DONE WITH MIGRATION ================ 8272.07
LDB: ============= START OF LOAD BALANCING ============== 8272.78
LDB: TIME 8272.78 LOAD: AVG 0.194723 MAX 0.356034  PROXIES: TOTAL 1629 MAXPE 31 MAXPATCH 7 None MEM: 1479.14 MB
LDB: TIME 8272.78 LOAD: AVG 0.194723 MAX 0.356034  PROXIES: TOTAL 1629 MAXPE 31 MAXPATCH 7 RefineTorusLB MEM: 1479.14 MB
LDB: TIME 8272.78 LOAD: AVG 0.194723 MAX 0.356034  PROXIES: TOTAL 1629 MAXPE 31 MAXPATCH 7 RefineTorusLB MEM: 1479.14 MB
LDB: Reverting to original mapping
LDB: ============== END OF LOAD BALANCING =============== 8272.78
Info: useSync: 0 useProxySync: 0
LDB: =============== DONE WITH MIGRATION ================ 8272.79
PRESSURE: 470000 166.954 7.13091 164.472 7.12994 -62.8982 91.9482 164.472 91.9489 111.589
GPRESSURE: 470000 204.462 -40.5909 151.971 -21.5252 -96.6 92.1667 196.803 130.926 116.136
PRESSAVG: 470000 1.02905 -26.0069 73.9334 -26.0069 1.39353 -23.6799 73.9334 -23.6799 2.90725
GPRESSAVG: 470000 1.01222 -26.0352 73.9487 -26.0032 1.37801 -23.6828 73.9233 -23.6547 2.89183
TIMING: 470000  CPU: 6163.21, 0.0133108/step  Wall: 8265.95, 0.0210348/step, 114.114 hours remaining, 1479.250000 MB of memory in use.
ENERGY:  470000     66953.0374    147455.7767    104373.6231      6656.4513       -9292830.3032    340765.7044         0.0000         0.0000    233749.7488       -8392875.9614       309.7159  -8626625.7103  -8390971.1337       309.5286             71.8816        74.6660   3339108.5007         1.7766         1.7607

WRITING EXTENDED SYSTEM TO RESTART FILE AT STEP 470000
WRITING COORDINATES TO DCD FILE Fiber55_dyn2.dcd AT STEP 470000
WRITING COORDINATES TO RESTART FILE AT STEP 470000
FINISHED WRITING RESTART COORDINATES
WRITING VELOCITIES TO RESTART FILE AT STEP 470000
FINISHED WRITING RESTART VELOCITIES
LDB: ============= START OF LOAD BALANCING ============== 8350.66
LDB: ============== END OF LOAD BALANCING =============== 8350.66
Info: useSync: 0 useProxySync: 0
LDB: =============== DONE WITH MIGRATION ================ 8350.66
LDB: ============= START OF LOAD BALANCING ============== 8351.48
LDB: TIME 8351.48 LOAD: AVG 0.19976 MAX 0.442294  PROXIES: TOTAL 1629 MAXPE 31 MAXPATCH 7 None MEM: 1479.25 MB
LDB: TIME 8351.48 LOAD: AVG 0.19976 MAX 0.442294  PROXIES: TOTAL 1629 MAXPE 31 MAXPATCH 7 RefineTorusLB MEM: 1479.25 MB
LDB: TIME 8351.48 LOAD: AVG 0.19976 MAX 0.442294  PROXIES: TOTAL 1629 MAXPE 31 MAXPATCH 7 RefineTorusLB MEM: 1479.25 MB
LDB: ============== END OF LOAD BALANCING =============== 8351.48
Info: useSync: 0 useProxySync: 0
LDB: =============== DONE WITH MIGRATION ================ 8351.48
LDB: ============= START OF LOAD BALANCING ============== 8381.13
LDB: ============== END OF LOAD BALANCING =============== 8381.13
Info: useSync: 0 useProxySync: 0
LDB: =============== DONE WITH MIGRATION ================ 8381.13
LDB: ============= START OF LOAD BALANCING ============== 8381.89
LDB: TIME 8381.89 LOAD: AVG 0.187612 MAX 0.349284  PROXIES: TOTAL 1629 MAXPE 31 MAXPATCH 7 None MEM: 1479.25 MB
LDB: TIME 8381.89 LOAD: AVG 0.187612 MAX 0.349284  PROXIES: TOTAL 1629 MAXPE 31 MAXPATCH 7 RefineTorusLB MEM: 1479.25 MB
LDB: TIME 8381.89 LOAD: AVG 0.187612 MAX 0.349284  PROXIES: TOTAL 1629 MAXPE 31 MAXPATCH 7 RefineTorusLB MEM: 1479.25 MB
LDB: ============== END OF LOAD BALANCING =============== 8381.89
Info: useSync: 0 useProxySync: 0
LDB: =============== DONE WITH MIGRATION ================ 8381.89
LDB: ============= START OF LOAD BALANCING ============== 8410.89
LDB: ============== END OF LOAD BALANCING =============== 8410.89
Info: useSync: 0 useProxySync: 0
LDB: =============== DONE WITH MIGRATION ================ 8410.89
LDB: ============= START OF LOAD BALANCING ============== 8411.4
LDB: TIME 8411.4 LOAD: AVG 0.164402 MAX 0.26725  PROXIES: TOTAL 1629 MAXPE 31 MAXPATCH 7 None MEM: 1479.25 MB
LDB: TIME 8411.4 LOAD: AVG 0.164402 MAX 0.26725  PROXIES: TOTAL 1629 MAXPE 31 MAXPATCH 7 RefineTorusLB MEM: 1479.25 MB
LDB: TIME 8411.4 LOAD: AVG 0.164402 MAX 0.26725  PROXIES: TOTAL 1629 MAXPE 31 MAXPATCH 7 RefineTorusLB MEM: 1479.25 MB
LDB: Reverting to original mapping
LDB: ============== END OF LOAD BALANCING =============== 8411.4
Info: useSync: 0 useProxySync: 0
LDB: =============== DONE WITH MIGRATION ================ 8411.4
LDB: ============= START OF LOAD BALANCING ============== 8431.16
LDB: ============== END OF LOAD BALANCING =============== 8431.16
Info: useSync: 0 useProxySync: 0
LDB: =============== DONE WITH MIGRATION ================ 8431.16
LDB: ============= START OF LOAD BALANCING ============== 8431.71
LDB: TIME 8431.71 LOAD: AVG 0.169868 MAX 0.274796  PROXIES: TOTAL 1629 MAXPE 31 MAXPATCH 7 None MEM: 1479.25 MB
LDB: TIME 8431.71 LOAD: AVG 0.169868 MAX 0.274796  PROXIES: TOTAL 1629 MAXPE 31 MAXPATCH 7 RefineTorusLB MEM: 1479.25 MB
LDB: TIME 8431.71 LOAD: AVG 0.169868 MAX 0.274796  PROXIES: TOTAL 1629 MAXPE 31 MAXPATCH 7 RefineTorusLB MEM: 1479.25 MB
LDB: Reverting to original mapping
LDB: ============== END OF LOAD BALANCING =============== 8431.71
Info: useSync: 0 useProxySync: 0
LDB: =============== DONE WITH MIGRATION ================ 8431.71
LDB: ============= START OF LOAD BALANCING ============== 8456.47
LDB: ============== END OF LOAD BALANCING =============== 8456.47
Info: useSync: 0 useProxySync: 0
LDB: =============== DONE WITH MIGRATION ================ 8456.47
LDB: ============= START OF LOAD BALANCING ============== 8457.17
LDB: TIME 8457.17 LOAD: AVG 0.188486 MAX 0.365948  PROXIES: TOTAL 1629 MAXPE 31 MAXPATCH 7 None MEM: 1479.28 MB
LDB: TIME 8457.17 LOAD: AVG 0.188486 MAX 0.365948  PROXIES: TOTAL 1629 MAXPE 31 MAXPATCH 7 RefineTorusLB MEM: 1479.28 MB
LDB: TIME 8457.17 LOAD: AVG 0.188486 MAX 0.365948  PROXIES: TOTAL 1629 MAXPE 31 MAXPATCH 7 RefineTorusLB MEM: 1479.28 MB
LDB: Reverting to original mapping
LDB: ============== END OF LOAD BALANCING =============== 8457.17
Info: useSync: 0 useProxySync: 0
LDB: =============== DONE WITH MIGRATION ================ 8457.17
PRESSURE: 480000 -159.089 -171.888 174.002 -171.89 -142.527 -12.6452 174.002 -12.6444 34.2972
GPRESSURE: 480000 -128.933 -146.387 126.09 -154.922 -157.434 -29.0666 209.465 -16.3164 33.5493
PRESSAVG: 480000 1.73678 -23.7625 68.7973 -23.7625 0.688408 -26.6887 68.7973 -26.6887 2.80527
GPRESSAVG: 480000 1.74469 -23.7403 68.7652 -23.7592 0.700121 -26.6912 68.8104 -26.701 2.80535
TIMING: 480000  CPU: 6292.91, 0.0129703/step  Wall: 8447.53, 0.0181582/step, 98.4577 hours remaining, 1479.289062 MB of memory in use.
ENERGY:  480000     66693.3833    147056.4085    104594.7815      6769.3651       -9291534.5670    339794.2589         0.0000         0.0000    233358.3980       -8393267.9718       309.1973  -8626626.3698  -8391367.1680       309.7623            -89.1061       -84.2726   3341783.2947         1.7435         1.7501

WRITING EXTENDED SYSTEM TO RESTART FILE AT STEP 480000
WRITING COORDINATES TO DCD FILE Fiber55_dyn2.dcd AT STEP 480000
WRITING COORDINATES TO RESTART FILE AT STEP 480000
FINISHED WRITING RESTART COORDINATES
WRITING VELOCITIES TO RESTART FILE AT STEP 480000
FINISHED WRITING RESTART VELOCITIES
LDB: ============= START OF LOAD BALANCING ============== 8481.77
LDB: ============== END OF LOAD BALANCING =============== 8481.78
Info: useSync: 0 useProxySync: 0
LDB: =============== DONE WITH MIGRATION ================ 8481.78
LDB: ============= START OF LOAD BALANCING ============== 8482.37
LDB: TIME 8482.38 LOAD: AVG 0.182319 MAX 0.304289  PROXIES: TOTAL 1629 MAXPE 31 MAXPATCH 7 None MEM: 1479.29 MB
LDB: TIME 8482.38 LOAD: AVG 0.182319 MAX 0.304289  PROXIES: TOTAL 1629 MAXPE 31 MAXPATCH 7 RefineTorusLB MEM: 1479.29 MB
LDB: TIME 8482.38 LOAD: AVG 0.182319 MAX 0.304289  PROXIES: TOTAL 1629 MAXPE 31 MAXPATCH 7 RefineTorusLB MEM: 1479.29 MB
LDB: ============== END OF LOAD BALANCING =============== 8482.38
Info: useSync: 0 useProxySync: 0
LDB: =============== DONE WITH MIGRATION ================ 8482.38
LDB: ============= START OF LOAD BALANCING ============== 8504.66
LDB: ============== END OF LOAD BALANCING =============== 8504.66
Info: useSync: 0 useProxySync: 0
LDB: =============== DONE WITH MIGRATION ================ 8504.67
LDB: ============= START OF LOAD BALANCING ============== 8505.3
LDB: TIME 8505.31 LOAD: AVG 0.180435 MAX 0.306066  PROXIES: TOTAL 1629 MAXPE 31 MAXPATCH 7 None MEM: 1479.29 MB
LDB: TIME 8505.31 LOAD: AVG 0.180435 MAX 0.306066  PROXIES: TOTAL 1629 MAXPE 31 MAXPATCH 7 RefineTorusLB MEM: 1479.29 MB
LDB: TIME 8505.31 LOAD: AVG 0.180435 MAX 0.306066  PROXIES: TOTAL 1629 MAXPE 31 MAXPATCH 7 RefineTorusLB MEM: 1479.29 MB
LDB: ============== END OF LOAD BALANCING =============== 8505.31
Info: useSync: 0 useProxySync: 0
LDB: =============== DONE WITH MIGRATION ================ 8505.31
LDB: ============= START OF LOAD BALANCING ============== 8525.75
LDB: ============== END OF LOAD BALANCING =============== 8527.13
Info: useSync: 0 useProxySync: 0
LDB: =============== DONE WITH MIGRATION ================ 8527.13
LDB: ============= START OF LOAD BALANCING ============== 8527.92
LDB: TIME 8527.92 LOAD: AVG 0.183259 MAX 0.53077  PROXIES: TOTAL 1629 MAXPE 31 MAXPATCH 7 None MEM: 1479.29 MB
LDB: TIME 8527.92 LOAD: AVG 0.183259 MAX 0.53077  PROXIES: TOTAL 1629 MAXPE 31 MAXPATCH 7 RefineTorusLB MEM: 1479.29 MB
LDB: TIME 8527.92 LOAD: AVG 0.183259 MAX 0.53077  PROXIES: TOTAL 1629 MAXPE 31 MAXPATCH 7 RefineTorusLB MEM: 1479.29 MB
LDB: Reverting to original mapping
LDB: ============== END OF LOAD BALANCING =============== 8527.92
Info: useSync: 0 useProxySync: 0
LDB: =============== DONE WITH MIGRATION ================ 8527.93
LDB: ============= START OF LOAD BALANCING ============== 8560.62
LDB: ============== END OF LOAD BALANCING =============== 8560.62
Info: useSync: 0 useProxySync: 0
LDB: =============== DONE WITH MIGRATION ================ 8560.63
LDB: ============= START OF LOAD BALANCING ============== 8561.46
LDB: TIME 8561.47 LOAD: AVG 0.184788 MAX 0.5783  PROXIES: TOTAL 1629 MAXPE 31 MAXPATCH 7 None MEM: 1479.29 MB
LDB: TIME 8561.47 LOAD: AVG 0.184788 MAX 0.5783  PROXIES: TOTAL 1629 MAXPE 31 MAXPATCH 7 RefineTorusLB MEM: 1479.29 MB
LDB: TIME 8561.47 LOAD: AVG 0.184788 MAX 0.5783  PROXIES: TOTAL 1629 MAXPE 31 MAXPATCH 7 RefineTorusLB MEM: 1479.29 MB
LDB: ============== END OF LOAD BALANCING =============== 8561.47
Info: useSync: 0 useProxySync: 0
LDB: =============== DONE WITH MIGRATION ================ 8561.47
LDB: ============= START OF LOAD BALANCING ============== 8594.17
LDB: ============== END OF LOAD BALANCING =============== 8594.17
Info: useSync: 0 useProxySync: 0
LDB: =============== DONE WITH MIGRATION ================ 8594.17
LDB: ============= START OF LOAD BALANCING ============== 8595.02
LDB: TIME 8602 LOAD: AVG 0.293617 MAX 7.14219  PROXIES: TOTAL 1629 MAXPE 31 MAXPATCH 7 None MEM: 1479.29 MB
LDB: TIME 8602 LOAD: AVG 0.293617 MAX 7.14219  PROXIES: TOTAL 1629 MAXPE 31 MAXPATCH 7 RefineTorusLB MEM: 1479.29 MB
LDB: TIME 8602 LOAD: AVG 0.293617 MAX 7.14219  PROXIES: TOTAL 1629 MAXPE 31 MAXPATCH 7 RefineTorusLB MEM: 1479.29 MB
LDB: Reverting to original mapping
LDB: ============== END OF LOAD BALANCING =============== 8602
Info: useSync: 0 useProxySync: 0
LDB: =============== DONE WITH MIGRATION ================ 8602.01
PRESSURE: 490000 186.993 15.1068 100.142 15.107 -6.58716 -42.2881 100.141 -42.2871 86.2071
GPRESSURE: 490000 170.231 64.6412 106.484 20.9764 29.9845 -59.5863 64.9684 -15.6662 87.9076
PRESSAVG: 490000 -0.142012 -19.0686 66.3109 -19.0686 1.83431 -38.7247 66.3109 -38.7247 0.306585
GPRESSAVG: 490000 -0.131754 -19.0745 66.3217 -19.1133 1.85273 -38.7111 66.3251 -38.7152 0.314318
TIMING: 490000  CPU: 6430.63, 0.0137714/step  Wall: 8604.49, 0.0156964/step, 85.066 hours remaining, 1479.289062 MB of memory in use.
ENERGY:  490000     66846.5800    147203.5424    104294.9136      6692.6802       -9292660.4883    340653.3210         0.0000         0.0000    233352.3394       -8393617.1117       309.1893  -8626969.4511  -8391759.8722       309.2866             88.8710        96.0409   3338574.5842         0.6663         0.6784

WRITING EXTENDED SYSTEM TO RESTART FILE AT STEP 490000
WRITING COORDINATES TO DCD FILE Fiber55_dyn2.dcd AT STEP 490000
WRITING COORDINATES TO RESTART FILE AT STEP 490000
FINISHED WRITING RESTART COORDINATES
WRITING VELOCITIES TO RESTART FILE AT STEP 490000
FINISHED WRITING RESTART VELOCITIES
LDB: ============= START OF LOAD BALANCING ============== 8671.55
LDB: ============== END OF LOAD BALANCING =============== 8671.55
Info: useSync: 0 useProxySync: 0
LDB: =============== DONE WITH MIGRATION ================ 8671.55
LDB: ============= START OF LOAD BALANCING ============== 8672.4
LDB: TIME 8672.4 LOAD: AVG 0.200556 MAX 0.572957  PROXIES: TOTAL 1629 MAXPE 31 MAXPATCH 7 None MEM: 1479.29 MB
LDB: TIME 8672.4 LOAD: AVG 0.200556 MAX 0.572957  PROXIES: TOTAL 1629 MAXPE 31 MAXPATCH 7 RefineTorusLB MEM: 1479.29 MB
LDB: TIME 8672.4 LOAD: AVG 0.200556 MAX 0.572957  PROXIES: TOTAL 1629 MAXPE 31 MAXPATCH 7 RefineTorusLB MEM: 1479.29 MB
LDB: ============== END OF LOAD BALANCING =============== 8672.4
Info: useSync: 0 useProxySync: 0
LDB: =============== DONE WITH MIGRATION ================ 8672.4
LDB: ============= START OF LOAD BALANCING ============== 8703.45
LDB: ============== END OF LOAD BALANCING =============== 8715.05
Info: useSync: 0 useProxySync: 0
LDB: =============== DONE WITH MIGRATION ================ 8715.06
LDB: ============= START OF LOAD BALANCING ============== 8715.86
LDB: TIME 8715.86 LOAD: AVG 0.191676 MAX 0.566231  PROXIES: TOTAL 1629 MAXPE 31 MAXPATCH 7 None MEM: 1479.29 MB
LDB: TIME 8715.86 LOAD: AVG 0.191676 MAX 0.566231  PROXIES: TOTAL 1629 MAXPE 31 MAXPATCH 7 RefineTorusLB MEM: 1479.29 MB
LDB: TIME 8715.86 LOAD: AVG 0.191676 MAX 0.566231  PROXIES: TOTAL 1629 MAXPE 31 MAXPATCH 7 RefineTorusLB MEM: 1479.29 MB
LDB: Reverting to original mapping
LDB: ============== END OF LOAD BALANCING =============== 8715.86
Info: useSync: 0 useProxySync: 0
LDB: =============== DONE WITH MIGRATION ================ 8715.86
LDB: ============= START OF LOAD BALANCING ============== 8740.61
LDB: ============== END OF LOAD BALANCING =============== 8754.86
Info: useSync: 0 useProxySync: 0
LDB: =============== DONE WITH MIGRATION ================ 8754.86
LDB: ============= START OF LOAD BALANCING ============== 8755.81
LDB: TIME 8755.81 LOAD: AVG 0.195345 MAX 0.72848  PROXIES: TOTAL 1629 MAXPE 31 MAXPATCH 7 None MEM: 1479.3 MB
LDB: TIME 8755.81 LOAD: AVG 0.195345 MAX 0.72848  PROXIES: TOTAL 1629 MAXPE 31 MAXPATCH 7 RefineTorusLB MEM: 1479.3 MB
LDB: TIME 8755.81 LOAD: AVG 0.195345 MAX 0.72848  PROXIES: TOTAL 1629 MAXPE 31 MAXPATCH 7 RefineTorusLB MEM: 1479.3 MB
LDB: ============== END OF LOAD BALANCING =============== 8755.81
Info: useSync: 0 useProxySync: 0
LDB: =============== DONE WITH MIGRATION ================ 8755.81
LDB: ============= START OF LOAD BALANCING ============== 8782.62
LDB: ============== END OF LOAD BALANCING =============== 8782.62
Info: useSync: 0 useProxySync: 0
LDB: =============== DONE WITH MIGRATION ================ 8782.62
LDB: ============= START OF LOAD BALANCING ============== 8783.22
LDB: TIME 8783.22 LOAD: AVG 0.182963 MAX 0.282223  PROXIES: TOTAL 1629 MAXPE 31 MAXPATCH 7 None MEM: 1479.3 MB
LDB: TIME 8783.22 LOAD: AVG 0.182963 MAX 0.282223  PROXIES: TOTAL 1629 MAXPE 31 MAXPATCH 7 RefineTorusLB MEM: 1479.3 MB
LDB: TIME 8783.22 LOAD: AVG 0.182963 MAX 0.282223  PROXIES: TOTAL 1629 MAXPE 31 MAXPATCH 7 RefineTorusLB MEM: 1479.3 MB
LDB: ============== END OF LOAD BALANCING =============== 8783.22
Info: useSync: 0 useProxySync: 0
LDB: =============== DONE WITH MIGRATION ================ 8783.23
LDB: ============= START OF LOAD BALANCING ============== 8806.98
LDB: ============== END OF LOAD BALANCING =============== 8806.98
Info: useSync: 0 useProxySync: 0
LDB: =============== DONE WITH MIGRATION ================ 8806.98
LDB: ============= START OF LOAD BALANCING ============== 8807.62
LDB: TIME 8807.62 LOAD: AVG 0.1827 MAX 0.281103  PROXIES: TOTAL 1629 MAXPE 31 MAXPATCH 7 None MEM: 1479.3 MB
LDB: TIME 8807.62 LOAD: AVG 0.1827 MAX 0.281103  PROXIES: TOTAL 1629 MAXPE 31 MAXPATCH 7 RefineTorusLB MEM: 1479.3 MB
LDB: TIME 8807.62 LOAD: AVG 0.1827 MAX 0.281103  PROXIES: TOTAL 1629 MAXPE 31 MAXPATCH 7 RefineTorusLB MEM: 1479.3 MB
LDB: Reverting to original mapping
LDB: ============== END OF LOAD BALANCING =============== 8807.62
Info: useSync: 0 useProxySync: 0
LDB: =============== DONE WITH MIGRATION ================ 8807.63
PRESSURE: 500000 55.8952 -56.7701 105.925 -56.7698 -190.19 82.3822 105.926 82.3821 90.8722
GPRESSURE: 500000 35.2348 -53.2852 129.893 -36.713 -150.736 72.7477 94.0696 76.9933 92.5152
PRESSAVG: 500000 0.112278 -20.2338 69.938 -20.2338 1.98852 -19.3815 69.938 -19.3815 0.276399
GPRESSAVG: 500000 0.101003 -20.2409 69.9175 -20.231 1.98387 -19.4084 69.9665 -19.4124 0.275319
TIMING: 500000  CPU: 6563.19, 0.0132558/step  Wall: 8797.28, 0.0192789/step, 104.427 hours remaining, 1479.320312 MB of memory in use.
ETITLE:      TS           BOND          ANGLE          DIHED          IMPRP               ELECT            VDW       BOUNDARY           MISC        KINETIC               TOTAL           TEMP      POTENTIAL         TOTAL3        TEMPAVG            PRESSURE      GPRESSURE         VOLUME       PRESSAVG      GPRESSAVG

ENERGY:  500000     67199.9763    147036.8138    104450.3790      6761.9711       -9292232.3235    339790.5652         0.0000         0.0000    233348.6329       -8393643.9852       309.1844  -8626992.6181  -8391741.2236       309.3272            -14.4742        -7.6622   3338439.4724         0.7924         0.7867

WRITING EXTENDED SYSTEM TO RESTART FILE AT STEP 500000
WRITING COORDINATES TO DCD FILE Fiber55_dyn2.dcd AT STEP 500000
WRITING COORDINATES TO RESTART FILE AT STEP 500000
FINISHED WRITING RESTART COORDINATES
WRITING VELOCITIES TO RESTART FILE AT STEP 500000
FINISHED WRITING RESTART VELOCITIES
LDB: ============= START OF LOAD BALANCING ============== 8877.46
LDB: ============== END OF LOAD BALANCING =============== 8877.46
Info: useSync: 0 useProxySync: 0
LDB: =============== DONE WITH MIGRATION ================ 8877.46
LDB: ============= START OF LOAD BALANCING ============== 8878.17
LDB: TIME 8878.17 LOAD: AVG 0.185185 MAX 0.37634  PROXIES: TOTAL 1629 MAXPE 31 MAXPATCH 7 None MEM: 1479.32 MB
LDB: TIME 8878.17 LOAD: AVG 0.185185 MAX 0.37634  PROXIES: TOTAL 1629 MAXPE 31 MAXPATCH 7 RefineTorusLB MEM: 1479.32 MB
LDB: TIME 8878.17 LOAD: AVG 0.185185 MAX 0.37634  PROXIES: TOTAL 1629 MAXPE 31 MAXPATCH 7 RefineTorusLB MEM: 1479.32 MB
LDB: Reverting to original mapping
LDB: ============== END OF LOAD BALANCING =============== 8878.17
Info: useSync: 0 useProxySync: 0
LDB: =============== DONE WITH MIGRATION ================ 8878.18
LDB: ============= START OF LOAD BALANCING ============== 8902.43
LDB: ============== END OF LOAD BALANCING =============== 8902.43
Info: useSync: 0 useProxySync: 0
LDB: =============== DONE WITH MIGRATION ================ 8902.43
LDB: ============= START OF LOAD BALANCING ============== 8903.04
LDB: TIME 8903.04 LOAD: AVG 0.180848 MAX 0.281199  PROXIES: TOTAL 1629 MAXPE 31 MAXPATCH 7 None MEM: 1479.32 MB
LDB: TIME 8903.04 LOAD: AVG 0.180848 MAX 0.281199  PROXIES: TOTAL 1629 MAXPE 31 MAXPATCH 7 RefineTorusLB MEM: 1479.32 MB
LDB: TIME 8903.04 LOAD: AVG 0.180848 MAX 0.281199  PROXIES: TOTAL 1629 MAXPE 31 MAXPATCH 7 RefineTorusLB MEM: 1479.32 MB
LDB: Reverting to original mapping
LDB: ============== END OF LOAD BALANCING =============== 8903.04
Info: useSync: 0 useProxySync: 0
LDB: =============== DONE WITH MIGRATION ================ 8903.04
LDB: ============= START OF LOAD BALANCING ============== 8926.38
LDB: ============== END OF LOAD BALANCING =============== 8926.38
Info: useSync: 0 useProxySync: 0
LDB: =============== DONE WITH MIGRATION ================ 8926.38
LDB: ============= START OF LOAD BALANCING ============== 8926.98
LDB: TIME 8926.98 LOAD: AVG 0.17977 MAX 0.29373  PROXIES: TOTAL 1629 MAXPE 31 MAXPATCH 7 None MEM: 1479.32 MB
LDB: TIME 8926.98 LOAD: AVG 0.17977 MAX 0.29373  PROXIES: TOTAL 1629 MAXPE 31 MAXPATCH 7 RefineTorusLB MEM: 1479.32 MB
LDB: TIME 8926.98 LOAD: AVG 0.17977 MAX 0.29373  PROXIES: TOTAL 1629 MAXPE 31 MAXPATCH 7 RefineTorusLB MEM: 1479.32 MB
LDB: ============== END OF LOAD BALANCING =============== 8926.98
Info: useSync: 0 useProxySync: 0
LDB: =============== DONE WITH MIGRATION ================ 8926.99
LDB: ============= START OF LOAD BALANCING ============== 8947.72
LDB: ============== END OF LOAD BALANCING =============== 8947.72
Info: useSync: 0 useProxySync: 0
LDB: =============== DONE WITH MIGRATION ================ 8947.72
LDB: ============= START OF LOAD BALANCING ============== 8948.22
LDB: TIME 8948.22 LOAD: AVG 0.167662 MAX 0.304944  PROXIES: TOTAL 1629 MAXPE 31 MAXPATCH 7 None MEM: 1479.32 MB
LDB: TIME 8948.22 LOAD: AVG 0.167662 MAX 0.304944  PROXIES: TOTAL 1629 MAXPE 31 MAXPATCH 7 RefineTorusLB MEM: 1479.32 MB
LDB: TIME 8948.22 LOAD: AVG 0.167662 MAX 0.304944  PROXIES: TOTAL 1629 MAXPE 31 MAXPATCH 7 RefineTorusLB MEM: 1479.32 MB
LDB: Reverting to original mapping
LDB: ============== END OF LOAD BALANCING =============== 8948.22
Info: useSync: 0 useProxySync: 0
LDB: =============== DONE WITH MIGRATION ================ 8948.23
LDB: ============= START OF LOAD BALANCING ============== 8974.61
LDB: ============== END OF LOAD BALANCING =============== 8974.61
Info: useSync: 0 useProxySync: 0
LDB: =============== DONE WITH MIGRATION ================ 8974.61
LDB: ============= START OF LOAD BALANCING ============== 8975.36
LDB: TIME 8975.36 LOAD: AVG 0.18921 MAX 0.368943  PROXIES: TOTAL 1629 MAXPE 31 MAXPATCH 7 None MEM: 1479.32 MB
LDB: TIME 8975.36 LOAD: AVG 0.18921 MAX 0.368943  PROXIES: TOTAL 1629 MAXPE 31 MAXPATCH 7 RefineTorusLB MEM: 1479.32 MB
LDB: TIME 8975.36 LOAD: AVG 0.18921 MAX 0.368943  PROXIES: TOTAL 1629 MAXPE 31 MAXPATCH 7 RefineTorusLB MEM: 1479.32 MB
LDB: ============== END OF LOAD BALANCING =============== 8975.36
Info: useSync: 0 useProxySync: 0
LDB: =============== DONE WITH MIGRATION ================ 8975.37
PRESSURE: 510000 -24.2087 -34.2402 58.5686 -34.2411 97.0209 -35.2082 58.5699 -35.2083 151.798
GPRESSURE: 510000 -18.7109 -16.1692 50.5868 -50.2211 87.9953 -21.4172 43.0544 -75.2738 175.402
PRESSAVG: 510000 0.915642 -13.9526 79.9312 -13.9526 0.676435 -14.9267 79.9313 -14.9267 3.68018
GPRESSAVG: 510000 0.943027 -13.9459 79.9422 -13.9387 0.665813 -14.9057 79.9396 -14.9204 3.66655
TIMING: 510000  CPU: 6688.36, 0.0125178/step  Wall: 8970.22, 0.0172935/step, 93.6249 hours remaining, 1479.320312 MB of memory in use.
ENERGY:  510000     66992.7875    147823.5725    104230.9740      6694.2427       -9291964.9555    339947.2997         0.0000         0.0000    233075.4589       -8393200.6202       308.8224  -8626276.0792  -8391328.7955       309.6689             74.8700        81.5621   3338543.5568         1.7574         1.7585

WRITING EXTENDED SYSTEM TO RESTART FILE AT STEP 510000
WRITING COORDINATES TO DCD FILE Fiber55_dyn2.dcd AT STEP 510000
WRITING COORDINATES TO RESTART FILE AT STEP 510000
FINISHED WRITING RESTART COORDINATES
WRITING VELOCITIES TO RESTART FILE AT STEP 510000
FINISHED WRITING RESTART VELOCITIES
LDB: ============= START OF LOAD BALANCING ============== 9004.43
LDB: ============== END OF LOAD BALANCING =============== 9004.43
Info: useSync: 0 useProxySync: 0
LDB: =============== DONE WITH MIGRATION ================ 9004.43
LDB: ============= START OF LOAD BALANCING ============== 9005.1
LDB: TIME 9005.1 LOAD: AVG 0.185901 MAX 0.3653  PROXIES: TOTAL 1629 MAXPE 31 MAXPATCH 7 None MEM: 1479.32 MB
LDB: TIME 9005.1 LOAD: AVG 0.185901 MAX 0.3653  PROXIES: TOTAL 1629 MAXPE 31 MAXPATCH 7 RefineTorusLB MEM: 1479.32 MB
LDB: TIME 9005.1 LOAD: AVG 0.185901 MAX 0.3653  PROXIES: TOTAL 1629 MAXPE 31 MAXPATCH 7 RefineTorusLB MEM: 1479.32 MB
LDB: Reverting to original mapping
LDB: ============== END OF LOAD BALANCING =============== 9005.1
Info: useSync: 0 useProxySync: 0
LDB: =============== DONE WITH MIGRATION ================ 9005.1
LDB: ============= START OF LOAD BALANCING ============== 9030.59
LDB: ============== END OF LOAD BALANCING =============== 9030.59
Info: useSync: 0 useProxySync: 0
LDB: =============== DONE WITH MIGRATION ================ 9030.6
LDB: ============= START OF LOAD BALANCING ============== 9031.12
LDB: TIME 9031.12 LOAD: AVG 0.172854 MAX 0.286367  PROXIES: TOTAL 1629 MAXPE 31 MAXPATCH 7 None MEM: 1479.32 MB
LDB: TIME 9031.12 LOAD: AVG 0.172854 MAX 0.286367  PROXIES: TOTAL 1629 MAXPE 31 MAXPATCH 7 RefineTorusLB MEM: 1479.32 MB
LDB: TIME 9031.12 LOAD: AVG 0.172854 MAX 0.286367  PROXIES: TOTAL 1629 MAXPE 31 MAXPATCH 7 RefineTorusLB MEM: 1479.32 MB
LDB: Reverting to original mapping
LDB: ============== END OF LOAD BALANCING =============== 9031.12
Info: useSync: 0 useProxySync: 0
LDB: =============== DONE WITH MIGRATION ================ 9031.12
LDB: ============= START OF LOAD BALANCING ============== 9053.63
LDB: ============== END OF LOAD BALANCING =============== 9053.63
Info: useSync: 0 useProxySync: 0
LDB: =============== DONE WITH MIGRATION ================ 9053.63
LDB: ============= START OF LOAD BALANCING ============== 9054.53
LDB: TIME 9054.53 LOAD: AVG 0.198419 MAX 0.465349  PROXIES: TOTAL 1629 MAXPE 31 MAXPATCH 7 None MEM: 1479.32 MB
LDB: TIME 9054.53 LOAD: AVG 0.198419 MAX 0.465349  PROXIES: TOTAL 1629 MAXPE 31 MAXPATCH 7 RefineTorusLB MEM: 1479.32 MB
LDB: TIME 9054.53 LOAD: AVG 0.198419 MAX 0.465349  PROXIES: TOTAL 1629 MAXPE 31 MAXPATCH 7 RefineTorusLB MEM: 1479.32 MB
LDB: ============== END OF LOAD BALANCING =============== 9054.53
Info: useSync: 0 useProxySync: 0
LDB: =============== DONE WITH MIGRATION ================ 9054.54
LDB: ============= START OF LOAD BALANCING ============== 9088.16
LDB: ============== END OF LOAD BALANCING =============== 9088.16
Info: useSync: 0 useProxySync: 0
LDB: =============== DONE WITH MIGRATION ================ 9088.17
LDB: ============= START OF LOAD BALANCING ============== 9088.87
LDB: TIME 9088.87 LOAD: AVG 0.183727 MAX 0.343974  PROXIES: TOTAL 1629 MAXPE 31 MAXPATCH 7 None MEM: 1479.34 MB
LDB: TIME 9088.87 LOAD: AVG 0.183727 MAX 0.343974  PROXIES: TOTAL 1629 MAXPE 31 MAXPATCH 7 RefineTorusLB MEM: 1479.34 MB
LDB: TIME 9088.87 LOAD: AVG 0.183727 MAX 0.343974  PROXIES: TOTAL 1629 MAXPE 31 MAXPATCH 7 RefineTorusLB MEM: 1479.34 MB
LDB: ============== END OF LOAD BALANCING =============== 9088.87
Info: useSync: 0 useProxySync: 0
LDB: =============== DONE WITH MIGRATION ================ 9088.88
LDB: ============= START OF LOAD BALANCING ============== 9112.66
LDB: ============== END OF LOAD BALANCING =============== 9112.66
Info: useSync: 0 useProxySync: 0
LDB: =============== DONE WITH MIGRATION ================ 9112.66
LDB: ============= START OF LOAD BALANCING ============== 9113.28
LDB: TIME 9113.28 LOAD: AVG 0.179213 MAX 0.312118  PROXIES: TOTAL 1629 MAXPE 31 MAXPATCH 7 None MEM: 1479.35 MB
LDB: TIME 9113.28 LOAD: AVG 0.179213 MAX 0.312118  PROXIES: TOTAL 1629 MAXPE 31 MAXPATCH 7 RefineTorusLB MEM: 1479.35 MB
LDB: TIME 9113.28 LOAD: AVG 0.179213 MAX 0.312118  PROXIES: TOTAL 1629 MAXPE 31 MAXPATCH 7 RefineTorusLB MEM: 1479.35 MB
LDB: ============== END OF LOAD BALANCING =============== 9113.28
Info: useSync: 0 useProxySync: 0
LDB: =============== DONE WITH MIGRATION ================ 9113.28
PRESSURE: 520000 68.0948 -44.8667 -13.9671 -44.8665 31.8459 13.5456 -13.9671 13.5474 -155.223
GPRESSURE: 520000 42.7926 -44.691 -0.235032 -70.4335 62.6456 -32.2987 29.7595 27.1358 -130.952
PRESSAVG: 520000 3.26498 -5.65938 82.9571 -5.65938 -0.773829 -12.0067 82.9571 -12.0067 -0.913003
GPRESSAVG: 520000 3.25982 -5.63235 82.9575 -5.66837 -0.749577 -12.0126 82.9503 -12.0337 -0.9185
TIMING: 520000  CPU: 6818.79, 0.0130423/step  Wall: 9102.72, 0.0132506/step, 71.7006 hours remaining, 1479.351562 MB of memory in use.
ENERGY:  520000     66799.5120    147409.8370    104595.5261      6717.4718       -9293334.6452    340465.3876         0.0000         0.0000    233464.8401       -8393882.0706       309.3384  -8627346.9106  -8391965.0516       309.2285            -18.4275        -8.5045   3337076.1761         0.5261         0.5306

WRITING EXTENDED SYSTEM TO RESTART FILE AT STEP 520000
WRITING COORDINATES TO DCD FILE Fiber55_dyn2.dcd AT STEP 520000
WRITING COORDINATES TO RESTART FILE AT STEP 520000
FINISHED WRITING RESTART COORDINATES
WRITING VELOCITIES TO RESTART FILE AT STEP 520000
FINISHED WRITING RESTART VELOCITIES
LDB: ============= START OF LOAD BALANCING ============== 9214.81
LDB: ============== END OF LOAD BALANCING =============== 9214.81
Info: useSync: 0 useProxySync: 0
LDB: =============== DONE WITH MIGRATION ================ 9214.81
LDB: ============= START OF LOAD BALANCING ============== 9215.56
LDB: TIME 9215.56 LOAD: AVG 0.197456 MAX 0.416703  PROXIES: TOTAL 1629 MAXPE 31 MAXPATCH 7 None MEM: 1480.6 MB
LDB: TIME 9215.56 LOAD: AVG 0.197456 MAX 0.416703  PROXIES: TOTAL 1629 MAXPE 31 MAXPATCH 7 RefineTorusLB MEM: 1480.6 MB
LDB: TIME 9215.56 LOAD: AVG 0.197456 MAX 0.416703  PROXIES: TOTAL 1629 MAXPE 31 MAXPATCH 7 RefineTorusLB MEM: 1480.6 MB
LDB: Reverting to original mapping
LDB: ============== END OF LOAD BALANCING =============== 9215.56
Info: useSync: 0 useProxySync: 0
LDB: =============== DONE WITH MIGRATION ================ 9215.57
LDB: ============= START OF LOAD BALANCING ============== 9240.22
LDB: ============== END OF LOAD BALANCING =============== 9240.22
Info: useSync: 0 useProxySync: 0
LDB: =============== DONE WITH MIGRATION ================ 9240.22
LDB: ============= START OF LOAD BALANCING ============== 9240.84
LDB: TIME 9240.84 LOAD: AVG 0.183578 MAX 0.317488  PROXIES: TOTAL 1629 MAXPE 31 MAXPATCH 7 None MEM: 1480.6 MB
LDB: TIME 9240.84 LOAD: AVG 0.183578 MAX 0.317488  PROXIES: TOTAL 1629 MAXPE 31 MAXPATCH 7 RefineTorusLB MEM: 1480.6 MB
LDB: TIME 9240.84 LOAD: AVG 0.183578 MAX 0.317488  PROXIES: TOTAL 1629 MAXPE 31 MAXPATCH 7 RefineTorusLB MEM: 1480.6 MB
LDB: Reverting to original mapping
LDB: ============== END OF LOAD BALANCING =============== 9240.84
Info: useSync: 0 useProxySync: 0
LDB: =============== DONE WITH MIGRATION ================ 9240.84
LDB: ============= START OF LOAD BALANCING ============== 9264.52
LDB: ============== END OF LOAD BALANCING =============== 9264.52
Info: useSync: 0 useProxySync: 0
LDB: =============== DONE WITH MIGRATION ================ 9264.52
LDB: ============= START OF LOAD BALANCING ============== 9265.13
LDB: TIME 9265.13 LOAD: AVG 0.180274 MAX 0.286982  PROXIES: TOTAL 1629 MAXPE 31 MAXPATCH 7 None MEM: 1483.12 MB
LDB: TIME 9265.13 LOAD: AVG 0.180274 MAX 0.286982  PROXIES: TOTAL 1629 MAXPE 31 MAXPATCH 7 RefineTorusLB MEM: 1483.12 MB
LDB: TIME 9265.13 LOAD: AVG 0.180274 MAX 0.286982  PROXIES: TOTAL 1629 MAXPE 31 MAXPATCH 7 RefineTorusLB MEM: 1483.12 MB
LDB: ============== END OF LOAD BALANCING =============== 9265.13
Info: useSync: 0 useProxySync: 0
LDB: =============== DONE WITH MIGRATION ================ 9265.14
LDB: ============= START OF LOAD BALANCING ============== 9288.66
LDB: ============== END OF LOAD BALANCING =============== 9288.66
Info: useSync: 0 useProxySync: 0
LDB: =============== DONE WITH MIGRATION ================ 9288.66
LDB: ============= START OF LOAD BALANCING ============== 9289.26
LDB: TIME 9289.26 LOAD: AVG 0.183085 MAX 0.28477  PROXIES: TOTAL 1629 MAXPE 31 MAXPATCH 7 None MEM: 1483.12 MB
LDB: TIME 9289.26 LOAD: AVG 0.183085 MAX 0.28477  PROXIES: TOTAL 1629 MAXPE 31 MAXPATCH 7 RefineTorusLB MEM: 1483.12 MB
LDB: TIME 9289.26 LOAD: AVG 0.183085 MAX 0.28477  PROXIES: TOTAL 1629 MAXPE 31 MAXPATCH 7 RefineTorusLB MEM: 1483.12 MB
LDB: ============== END OF LOAD BALANCING =============== 9289.26
Info: useSync: 0 useProxySync: 0
LDB: =============== DONE WITH MIGRATION ================ 9289.26
LDB: ============= START OF LOAD BALANCING ============== 9312.95
LDB: ============== END OF LOAD BALANCING =============== 9312.95
Info: useSync: 0 useProxySync: 0
LDB: =============== DONE WITH MIGRATION ================ 9312.95
LDB: ============= START OF LOAD BALANCING ============== 9313.53
LDB: TIME 9313.53 LOAD: AVG 0.180122 MAX 0.270289  PROXIES: TOTAL 1629 MAXPE 31 MAXPATCH 7 None MEM: 1483.12 MB
LDB: TIME 9313.53 LOAD: AVG 0.180122 MAX 0.270289  PROXIES: TOTAL 1629 MAXPE 31 MAXPATCH 7 RefineTorusLB MEM: 1483.12 MB
LDB: TIME 9313.53 LOAD: AVG 0.180122 MAX 0.270289  PROXIES: TOTAL 1629 MAXPE 31 MAXPATCH 7 RefineTorusLB MEM: 1483.12 MB
LDB: ============== END OF LOAD BALANCING =============== 9313.53
Info: useSync: 0 useProxySync: 0
LDB: =============== DONE WITH MIGRATION ================ 9313.53
PRESSURE: 530000 -169.504 -82.9076 98.7802 -82.9074 -134.543 41.2745 98.7801 41.2752 -55.5693
GPRESSURE: 530000 -194.337 -66.2137 140.961 -95.5254 -93.9236 91.2809 142.307 39.7419 -52.698
PRESSAVG: 530000 -0.476182 -16.1958 82.3479 -16.1958 3.17595 -2.5094 82.3479 -2.5094 -0.301972
GPRESSAVG: 530000 -0.471249 -16.2049 82.3724 -16.2036 3.16142 -2.49981 82.3475 -2.48014 -0.298675
TIMING: 530000  CPU: 6939.95, 0.0121158/step  Wall: 9303.3, 0.0200575/step, 108.478 hours remaining, 1483.625000 MB of memory in use.
ENERGY:  530000     67179.9312    147347.4531    104480.9248      6751.1422       -9291977.4095    339564.7057         0.0000         0.0000    233663.7356       -8392989.5170       309.6019  -8626653.2526  -8391095.7982       309.6017           -119.8719      -113.6529   3340130.8668         0.7993         0.7972

WRITING EXTENDED SYSTEM TO RESTART FILE AT STEP 530000
WRITING COORDINATES TO DCD FILE Fiber55_dyn2.dcd AT STEP 530000
WRITING COORDINATES TO RESTART FILE AT STEP 530000
FINISHED WRITING RESTART COORDINATES
WRITING VELOCITIES TO RESTART FILE AT STEP 530000
FINISHED WRITING RESTART VELOCITIES
LDB: ============= START OF LOAD BALANCING ============== 9405.82
LDB: ============== END OF LOAD BALANCING =============== 9405.82
Info: useSync: 0 useProxySync: 0
LDB: =============== DONE WITH MIGRATION ================ 9405.82
LDB: ============= START OF LOAD BALANCING ============== 9406.56
LDB: TIME 9406.56 LOAD: AVG 0.188014 MAX 0.382251  PROXIES: TOTAL 1629 MAXPE 31 MAXPATCH 7 None MEM: 1483.62 MB
LDB: TIME 9406.56 LOAD: AVG 0.188014 MAX 0.382251  PROXIES: TOTAL 1629 MAXPE 31 MAXPATCH 7 RefineTorusLB MEM: 1483.62 MB
LDB: TIME 9406.56 LOAD: AVG 0.188014 MAX 0.382251  PROXIES: TOTAL 1629 MAXPE 31 MAXPATCH 7 RefineTorusLB MEM: 1483.62 MB
LDB: Reverting to original mapping
LDB: ============== END OF LOAD BALANCING =============== 9406.56
Info: useSync: 0 useProxySync: 0
LDB: =============== DONE WITH MIGRATION ================ 9406.56
LDB: ============= START OF LOAD BALANCING ============== 9436.19
LDB: ============== END OF LOAD BALANCING =============== 9436.2
Info: useSync: 0 useProxySync: 0
LDB: =============== DONE WITH MIGRATION ================ 9436.2
LDB: ============= START OF LOAD BALANCING ============== 9436.96
LDB: TIME 9436.96 LOAD: AVG 0.187197 MAX 0.414524  PROXIES: TOTAL 1629 MAXPE 31 MAXPATCH 7 None MEM: 1483.62 MB
LDB: TIME 9436.96 LOAD: AVG 0.187197 MAX 0.414524  PROXIES: TOTAL 1629 MAXPE 31 MAXPATCH 7 RefineTorusLB MEM: 1483.62 MB
LDB: TIME 9436.96 LOAD: AVG 0.187197 MAX 0.414524  PROXIES: TOTAL 1629 MAXPE 31 MAXPATCH 7 RefineTorusLB MEM: 1483.62 MB
LDB: Reverting to original mapping
LDB: ============== END OF LOAD BALANCING =============== 9436.96
Info: useSync: 0 useProxySync: 0
LDB: =============== DONE WITH MIGRATION ================ 9436.96
LDB: ============= START OF LOAD BALANCING ============== 9462.95
LDB: ============== END OF LOAD BALANCING =============== 9462.95
Info: useSync: 0 useProxySync: 0
LDB: =============== DONE WITH MIGRATION ================ 9462.95
LDB: ============= START OF LOAD BALANCING ============== 9463.46
LDB: TIME 9463.46 LOAD: AVG 0.169665 MAX 0.315912  PROXIES: TOTAL 1629 MAXPE 31 MAXPATCH 7 None MEM: 1484.88 MB
LDB: TIME 9463.46 LOAD: AVG 0.169665 MAX 0.315912  PROXIES: TOTAL 1629 MAXPE 31 MAXPATCH 7 RefineTorusLB MEM: 1484.88 MB
LDB: TIME 9463.46 LOAD: AVG 0.169665 MAX 0.315912  PROXIES: TOTAL 1629 MAXPE 31 MAXPATCH 7 RefineTorusLB MEM: 1484.88 MB
LDB: Reverting to original mapping
LDB: ============== END OF LOAD BALANCING =============== 9463.46
Info: useSync: 0 useProxySync: 0
LDB: =============== DONE WITH MIGRATION ================ 9463.46
LDB: ============= START OF LOAD BALANCING ============== 9495.67
LDB: ============== END OF LOAD BALANCING =============== 9495.67
Info: useSync: 0 useProxySync: 0
LDB: =============== DONE WITH MIGRATION ================ 9495.67
LDB: ============= START OF LOAD BALANCING ============== 9496.49
LDB: TIME 9496.49 LOAD: AVG 0.183559 MAX 0.487485  PROXIES: TOTAL 1629 MAXPE 31 MAXPATCH 7 None MEM: 1485.7 MB
LDB: TIME 9496.49 LOAD: AVG 0.183559 MAX 0.487485  PROXIES: TOTAL 1629 MAXPE 31 MAXPATCH 7 RefineTorusLB MEM: 1485.7 MB
LDB: TIME 9496.49 LOAD: AVG 0.183559 MAX 0.487485  PROXIES: TOTAL 1629 MAXPE 31 MAXPATCH 7 RefineTorusLB MEM: 1485.7 MB
LDB: ============== END OF LOAD BALANCING =============== 9496.49
Info: useSync: 0 useProxySync: 0
LDB: =============== DONE WITH MIGRATION ================ 9496.5
LDB: ============= START OF LOAD BALANCING ============== 9524.25
LDB: ============== END OF LOAD BALANCING =============== 9524.25
Info: useSync: 0 useProxySync: 0
LDB: =============== DONE WITH MIGRATION ================ 9524.25
LDB: ============= START OF LOAD BALANCING ============== 9524.86
LDB: TIME 9524.86 LOAD: AVG 0.183566 MAX 0.316876  PROXIES: TOTAL 1629 MAXPE 31 MAXPATCH 7 None MEM: 1485.7 MB
LDB: TIME 9524.86 LOAD: AVG 0.183566 MAX 0.316876  PROXIES: TOTAL 1629 MAXPE 31 MAXPATCH 7 RefineTorusLB MEM: 1485.7 MB
LDB: TIME 9524.86 LOAD: AVG 0.183566 MAX 0.316876  PROXIES: TOTAL 1629 MAXPE 31 MAXPATCH 7 RefineTorusLB MEM: 1485.7 MB
LDB: ============== END OF LOAD BALANCING =============== 9524.86
Info: useSync: 0 useProxySync: 0
LDB: =============== DONE WITH MIGRATION ================ 9524.87
PRESSURE: 540000 -20.6907 13.3112 86.2066 13.3119 -102.688 123.896 86.207 123.896 -113.12
GPRESSURE: 540000 -19.7503 53.9881 19.2263 -64.8387 -101.023 87.8621 68.5423 140.941 -91.5419
PRESSAVG: 540000 0.47839 -14.7447 74.6036 -14.7447 0.0355859 -3.53648 74.6036 -3.53648 1.5637
GPRESSAVG: 540000 0.489613 -14.7365 74.5992 -14.7573 0.0629011 -3.53136 74.6042 -3.56796 1.54831
TIMING: 540000  CPU: 7081.05, 0.0141102/step  Wall: 9514.62, 0.0211321/step, 114.231 hours remaining, 1485.703125 MB of memory in use.
ENERGY:  540000     66851.2363    147534.2720    104282.2994      6867.4358       -9291843.0958    339678.8894         0.0000         0.0000    233706.1415       -8392922.8216       309.6581  -8626628.9631  -8391058.7939       309.6054            -78.8327       -70.7718   3340302.1803         0.6926         0.7003

WRITING EXTENDED SYSTEM TO RESTART FILE AT STEP 540000
WRITING COORDINATES TO DCD FILE Fiber55_dyn2.dcd AT STEP 540000
WRITING COORDINATES TO RESTART FILE AT STEP 540000
FINISHED WRITING RESTART COORDINATES
WRITING VELOCITIES TO RESTART FILE AT STEP 540000
FINISHED WRITING RESTART VELOCITIES
LDB: ============= START OF LOAD BALANCING ============== 9623.07
LDB: ============== END OF LOAD BALANCING =============== 9623.07
Info: useSync: 0 useProxySync: 0
LDB: =============== DONE WITH MIGRATION ================ 9623.07
LDB: ============= START OF LOAD BALANCING ============== 9623.74
LDB: TIME 9623.74 LOAD: AVG 0.186798 MAX 0.340751  PROXIES: TOTAL 1629 MAXPE 31 MAXPATCH 7 None MEM: 1485.71 MB
LDB: TIME 9623.74 LOAD: AVG 0.186798 MAX 0.340751  PROXIES: TOTAL 1629 MAXPE 31 MAXPATCH 7 RefineTorusLB MEM: 1485.71 MB
LDB: TIME 9623.74 LOAD: AVG 0.186798 MAX 0.340751  PROXIES: TOTAL 1629 MAXPE 31 MAXPATCH 7 RefineTorusLB MEM: 1485.71 MB
LDB: ============== END OF LOAD BALANCING =============== 9623.74
Info: useSync: 0 useProxySync: 0
LDB: =============== DONE WITH MIGRATION ================ 9623.75
LDB: ============= START OF LOAD BALANCING ============== 9649.01
LDB: ============== END OF LOAD BALANCING =============== 9649.02
Info: useSync: 0 useProxySync: 0
LDB: =============== DONE WITH MIGRATION ================ 9649.02
LDB: ============= START OF LOAD BALANCING ============== 9649.62
LDB: TIME 9649.62 LOAD: AVG 0.182013 MAX 0.300288  PROXIES: TOTAL 1629 MAXPE 31 MAXPATCH 7 None MEM: 1485.71 MB
LDB: TIME 9649.62 LOAD: AVG 0.182013 MAX 0.300288  PROXIES: TOTAL 1629 MAXPE 31 MAXPATCH 7 RefineTorusLB MEM: 1485.71 MB
LDB: TIME 9649.62 LOAD: AVG 0.182013 MAX 0.300288  PROXIES: TOTAL 1629 MAXPE 31 MAXPATCH 7 RefineTorusLB MEM: 1485.71 MB
LDB: ============== END OF LOAD BALANCING =============== 9649.62
Info: useSync: 0 useProxySync: 0
LDB: =============== DONE WITH MIGRATION ================ 9649.62
LDB: ============= START OF LOAD BALANCING ============== 9671.6
LDB: ============== END OF LOAD BALANCING =============== 9671.6
Info: useSync: 0 useProxySync: 0
LDB: =============== DONE WITH MIGRATION ================ 9671.6
LDB: ============= START OF LOAD BALANCING ============== 9672.08
LDB: TIME 9672.08 LOAD: AVG 0.172481 MAX 0.258888  PROXIES: TOTAL 1629 MAXPE 31 MAXPATCH 7 None MEM: 1485.71 MB
LDB: TIME 9672.08 LOAD: AVG 0.172481 MAX 0.258888  PROXIES: TOTAL 1629 MAXPE 31 MAXPATCH 7 RefineTorusLB MEM: 1485.71 MB
LDB: TIME 9672.08 LOAD: AVG 0.172481 MAX 0.258888  PROXIES: TOTAL 1629 MAXPE 31 MAXPATCH 7 RefineTorusLB MEM: 1485.71 MB
LDB: ============== END OF LOAD BALANCING =============== 9672.08
Info: useSync: 0 useProxySync: 0
LDB: =============== DONE WITH MIGRATION ================ 9672.08
LDB: ============= START OF LOAD BALANCING ============== 9696.35
LDB: ============== END OF LOAD BALANCING =============== 9696.35
Info: useSync: 0 useProxySync: 0
LDB: =============== DONE WITH MIGRATION ================ 9696.35
LDB: ============= START OF LOAD BALANCING ============== 9697.07
LDB: TIME 9697.07 LOAD: AVG 0.190841 MAX 0.344553  PROXIES: TOTAL 1629 MAXPE 31 MAXPATCH 7 None MEM: 1485.71 MB
LDB: TIME 9697.07 LOAD: AVG 0.190841 MAX 0.344554  PROXIES: TOTAL 1629 MAXPE 31 MAXPATCH 7 RefineTorusLB MEM: 1485.71 MB
LDB: TIME 9697.07 LOAD: AVG 0.190841 MAX 0.344554  PROXIES: TOTAL 1629 MAXPE 31 MAXPATCH 7 RefineTorusLB MEM: 1485.71 MB
LDB: Reverting to original mapping
LDB: ============== END OF LOAD BALANCING =============== 9697.07
Info: useSync: 0 useProxySync: 0
LDB: =============== DONE WITH MIGRATION ================ 9697.08
LDB: ============= START OF LOAD BALANCING ============== 9724.72
LDB: ============== END OF LOAD BALANCING =============== 9724.72
Info: useSync: 0 useProxySync: 0
LDB: =============== DONE WITH MIGRATION ================ 9724.72
LDB: ============= START OF LOAD BALANCING ============== 9725.34
LDB: TIME 9725.34 LOAD: AVG 0.18508 MAX 0.300392  PROXIES: TOTAL 1629 MAXPE 31 MAXPATCH 7 None MEM: 1485.71 MB
LDB: TIME 9725.34 LOAD: AVG 0.18508 MAX 0.300392  PROXIES: TOTAL 1629 MAXPE 31 MAXPATCH 7 RefineTorusLB MEM: 1485.71 MB
LDB: TIME 9725.34 LOAD: AVG 0.18508 MAX 0.300392  PROXIES: TOTAL 1629 MAXPE 31 MAXPATCH 7 RefineTorusLB MEM: 1485.71 MB
LDB: ============== END OF LOAD BALANCING =============== 9725.34
Info: useSync: 0 useProxySync: 0
LDB: =============== DONE WITH MIGRATION ================ 9725.34
PRESSURE: 550000 25.255 -9.31925 33.5966 -9.31963 -231.131 -8.98428 33.596 -8.98484 22.9203
GPRESSURE: 550000 21.2577 25.74 41.0294 -47.2269 -235.809 21.6246 76.9189 0.57092 53.515
PRESSAVG: 550000 1.88332 -12.9966 78.2112 -12.9966 -0.746456 2.71256 78.2112 2.71256 -0.224056
GPRESSAVG: 550000 1.88672 -13.0008 78.2184 -12.9962 -0.758627 2.6859 78.213 2.72343 -0.210213
TIMING: 550000  CPU: 7205.58, 0.0124531/step  Wall: 9715.18, 0.0200555/step, 108.356 hours remaining, 1485.710938 MB of memory in use.
ENERGY:  550000     66975.7024    147615.8883    104137.9666      6669.6082       -9292312.6781    340104.9971         0.0000         0.0000    233368.3420       -8393440.1735       309.2105  -8626808.5155  -8391555.5303       309.6452            -60.9854       -53.6788   3341320.5003         0.3043         0.3060

WRITING EXTENDED SYSTEM TO RESTART FILE AT STEP 550000
WRITING COORDINATES TO DCD FILE Fiber55_dyn2.dcd AT STEP 550000
WRITING COORDINATES TO RESTART FILE AT STEP 550000
FINISHED WRITING RESTART COORDINATES
WRITING VELOCITIES TO RESTART FILE AT STEP 550000
FINISHED WRITING RESTART VELOCITIES
LDB: ============= START OF LOAD BALANCING ============== 9812.71
LDB: ============== END OF LOAD BALANCING =============== 9812.71
Info: useSync: 0 useProxySync: 0
LDB: =============== DONE WITH MIGRATION ================ 9812.71
LDB: ============= START OF LOAD BALANCING ============== 9813.42
LDB: TIME 9813.42 LOAD: AVG 0.19903 MAX 0.363419  PROXIES: TOTAL 1629 MAXPE 31 MAXPATCH 7 None MEM: 1485.71 MB
LDB: TIME 9813.42 LOAD: AVG 0.19903 MAX 0.363419  PROXIES: TOTAL 1629 MAXPE 31 MAXPATCH 7 RefineTorusLB MEM: 1485.71 MB
LDB: TIME 9813.42 LOAD: AVG 0.19903 MAX 0.363419  PROXIES: TOTAL 1629 MAXPE 31 MAXPATCH 7 RefineTorusLB MEM: 1485.71 MB
LDB: Reverting to original mapping
LDB: ============== END OF LOAD BALANCING =============== 9813.42
Info: useSync: 0 useProxySync: 0
LDB: =============== DONE WITH MIGRATION ================ 9813.42
LDB: ============= START OF LOAD BALANCING ============== 9840.44
LDB: ============== END OF LOAD BALANCING =============== 9840.44
Info: useSync: 0 useProxySync: 0
LDB: =============== DONE WITH MIGRATION ================ 9840.44
LDB: ============= START OF LOAD BALANCING ============== 9841.14
LDB: TIME 9841.14 LOAD: AVG 0.185137 MAX 0.343992  PROXIES: TOTAL 1629 MAXPE 31 MAXPATCH 7 None MEM: 1485.71 MB
LDB: TIME 9841.14 LOAD: AVG 0.185137 MAX 0.343992  PROXIES: TOTAL 1629 MAXPE 31 MAXPATCH 7 RefineTorusLB MEM: 1485.71 MB
LDB: TIME 9841.14 LOAD: AVG 0.185137 MAX 0.343992  PROXIES: TOTAL 1629 MAXPE 31 MAXPATCH 7 RefineTorusLB MEM: 1485.71 MB
LDB: Reverting to original mapping
LDB: ============== END OF LOAD BALANCING =============== 9841.14
Info: useSync: 0 useProxySync: 0
LDB: =============== DONE WITH MIGRATION ================ 9841.15
LDB: ============= START OF LOAD BALANCING ============== 9865.74
LDB: ============== END OF LOAD BALANCING =============== 9865.74
Info: useSync: 0 useProxySync: 0
LDB: =============== DONE WITH MIGRATION ================ 9865.74
LDB: ============= START OF LOAD BALANCING ============== 9866.36
LDB: TIME 9866.36 LOAD: AVG 0.183053 MAX 0.289142  PROXIES: TOTAL 1629 MAXPE 31 MAXPATCH 7 None MEM: 1485.71 MB
LDB: TIME 9866.36 LOAD: AVG 0.183053 MAX 0.289142  PROXIES: TOTAL 1629 MAXPE 31 MAXPATCH 7 RefineTorusLB MEM: 1485.71 MB
LDB: TIME 9866.36 LOAD: AVG 0.183053 MAX 0.289142  PROXIES: TOTAL 1629 MAXPE 31 MAXPATCH 7 RefineTorusLB MEM: 1485.71 MB
LDB: ============== END OF LOAD BALANCING =============== 9866.36
Info: useSync: 0 useProxySync: 0
LDB: =============== DONE WITH MIGRATION ================ 9866.36
LDB: ============= START OF LOAD BALANCING ============== 9889.17
LDB: ============== END OF LOAD BALANCING =============== 9889.45
Info: useSync: 0 useProxySync: 0
LDB: =============== DONE WITH MIGRATION ================ 9889.46
LDB: ============= START OF LOAD BALANCING ============== 9890.04
LDB: TIME 9890.04 LOAD: AVG 0.183041 MAX 0.290876  PROXIES: TOTAL 1629 MAXPE 31 MAXPATCH 7 None MEM: 1485.71 MB
LDB: TIME 9890.04 LOAD: AVG 0.183041 MAX 0.290876  PROXIES: TOTAL 1629 MAXPE 31 MAXPATCH 7 RefineTorusLB MEM: 1485.71 MB
LDB: TIME 9890.04 LOAD: AVG 0.183041 MAX 0.290876  PROXIES: TOTAL 1629 MAXPE 31 MAXPATCH 7 RefineTorusLB MEM: 1485.71 MB
LDB: Reverting to original mapping
LDB: ============== END OF LOAD BALANCING =============== 9890.04
Info: useSync: 0 useProxySync: 0
LDB: =============== DONE WITH MIGRATION ================ 9890.04
LDB: ============= START OF LOAD BALANCING ============== 9910.04
LDB: ============== END OF LOAD BALANCING =============== 9910.05
Info: useSync: 0 useProxySync: 0
LDB: =============== DONE WITH MIGRATION ================ 9910.05
LDB: ============= START OF LOAD BALANCING ============== 9910.93
LDB: TIME 9910.93 LOAD: AVG 0.203001 MAX 0.46746  PROXIES: TOTAL 1629 MAXPE 31 MAXPATCH 7 None MEM: 1485.71 MB
LDB: TIME 9910.93 LOAD: AVG 0.203001 MAX 0.46746  PROXIES: TOTAL 1629 MAXPE 31 MAXPATCH 7 RefineTorusLB MEM: 1485.71 MB
LDB: TIME 9910.93 LOAD: AVG 0.203001 MAX 0.46746  PROXIES: TOTAL 1629 MAXPE 31 MAXPATCH 7 RefineTorusLB MEM: 1485.71 MB
LDB: Reverting to original mapping
LDB: ============== END OF LOAD BALANCING =============== 9910.93
Info: useSync: 0 useProxySync: 0
LDB: =============== DONE WITH MIGRATION ================ 9910.93
PRESSURE: 560000 44.4224 32.5595 103.464 32.5588 75.968 127.196 103.464 127.197 126.98
GPRESSURE: 560000 62.4769 80.2178 117.954 16.2892 57.2578 106.284 87.4107 97.3911 140.105
PRESSAVG: 560000 0.745015 -16.9154 76.0107 -16.9154 -0.748352 -3.31048 76.0107 -3.31047 -0.0090016
GPRESSAVG: 560000 0.778807 -16.9052 75.9946 -16.9127 -0.743957 -3.30208 76.026 -3.33386 -0.00594167
TIMING: 560000  CPU: 7332.17, 0.0126591/step  Wall: 9907.29, 0.0192115/step, 103.742 hours remaining, 1485.710938 MB of memory in use.
ENERGY:  560000     67156.5317    147349.7849    104291.5999      6781.7407       -9292977.3475    340353.5538         0.0000         0.0000    233184.3816       -8393859.7549       308.9668  -8627044.1365  -8391974.6089       309.6159             82.4567        86.6132   3337889.0072        -0.0041         0.0096

WRITING EXTENDED SYSTEM TO RESTART FILE AT STEP 560000
WRITING COORDINATES TO DCD FILE Fiber55_dyn2.dcd AT STEP 560000
WRITING COORDINATES TO RESTART FILE AT STEP 560000
FINISHED WRITING RESTART COORDINATES
WRITING VELOCITIES TO RESTART FILE AT STEP 560000
FINISHED WRITING RESTART VELOCITIES
LDB: ============= START OF LOAD BALANCING ============== 9941.89
LDB: ============== END OF LOAD BALANCING =============== 9941.89
Info: useSync: 0 useProxySync: 0
LDB: =============== DONE WITH MIGRATION ================ 9941.89
LDB: ============= START OF LOAD BALANCING ============== 9942.69
LDB: TIME 9942.69 LOAD: AVG 0.187319 MAX 0.427105  PROXIES: TOTAL 1629 MAXPE 31 MAXPATCH 7 None MEM: 1485.71 MB
LDB: TIME 9942.69 LOAD: AVG 0.187319 MAX 0.427105  PROXIES: TOTAL 1629 MAXPE 31 MAXPATCH 7 RefineTorusLB MEM: 1485.71 MB
LDB: TIME 9942.69 LOAD: AVG 0.187319 MAX 0.427105  PROXIES: TOTAL 1629 MAXPE 31 MAXPATCH 7 RefineTorusLB MEM: 1485.71 MB
LDB: Reverting to original mapping
LDB: ============== END OF LOAD BALANCING =============== 9942.69
Info: useSync: 0 useProxySync: 0
LDB: =============== DONE WITH MIGRATION ================ 9942.7
LDB: ============= START OF LOAD BALANCING ============== 9973.13
LDB: ============== END OF LOAD BALANCING =============== 9973.13
Info: useSync: 0 useProxySync: 0
LDB: =============== DONE WITH MIGRATION ================ 9973.13
LDB: ============= START OF LOAD BALANCING ============== 9973.9
LDB: TIME 9987.63 LOAD: AVG 0.398675 MAX 13.8987  PROXIES: TOTAL 1629 MAXPE 31 MAXPATCH 7 None MEM: 1485.71 MB
LDB: TIME 9987.63 LOAD: AVG 0.398675 MAX 13.8987  PROXIES: TOTAL 1629 MAXPE 31 MAXPATCH 7 RefineTorusLB MEM: 1485.71 MB
LDB: TIME 9987.63 LOAD: AVG 0.398675 MAX 13.8987  PROXIES: TOTAL 1629 MAXPE 31 MAXPATCH 7 RefineTorusLB MEM: 1485.71 MB
LDB: Reverting to original mapping
LDB: ============== END OF LOAD BALANCING =============== 9987.64
Info: useSync: 0 useProxySync: 0
LDB: =============== DONE WITH MIGRATION ================ 9987.64
LDB: ============= START OF LOAD BALANCING ============== 10012.3
LDB: ============== END OF LOAD BALANCING =============== 10012.3
Info: useSync: 0 useProxySync: 0
LDB: =============== DONE WITH MIGRATION ================ 10012.3
LDB: ============= START OF LOAD BALANCING ============== 10012.9
LDB: TIME 10012.9 LOAD: AVG 0.186345 MAX 0.317517  PROXIES: TOTAL 1629 MAXPE 31 MAXPATCH 7 None MEM: 1485.71 MB
LDB: TIME 10012.9 LOAD: AVG 0.186345 MAX 0.317517  PROXIES: TOTAL 1629 MAXPE 31 MAXPATCH 7 RefineTorusLB MEM: 1485.71 MB
LDB: TIME 10012.9 LOAD: AVG 0.186345 MAX 0.317517  PROXIES: TOTAL 1629 MAXPE 31 MAXPATCH 7 RefineTorusLB MEM: 1485.71 MB
LDB: ============== END OF LOAD BALANCING =============== 10012.9
Info: useSync: 0 useProxySync: 0
LDB: =============== DONE WITH MIGRATION ================ 10012.9
LDB: ============= START OF LOAD BALANCING ============== 10036.4
LDB: ============== END OF LOAD BALANCING =============== 10036.4
Info: useSync: 0 useProxySync: 0
LDB: =============== DONE WITH MIGRATION ================ 10036.4
LDB: ============= START OF LOAD BALANCING ============== 10037
LDB: TIME 10037 LOAD: AVG 0.183972 MAX 0.283626  PROXIES: TOTAL 1629 MAXPE 31 MAXPATCH 7 None MEM: 1485.71 MB
LDB: TIME 10037 LOAD: AVG 0.183972 MAX 0.283626  PROXIES: TOTAL 1629 MAXPE 31 MAXPATCH 7 RefineTorusLB MEM: 1485.71 MB
LDB: TIME 10037 LOAD: AVG 0.183972 MAX 0.283626  PROXIES: TOTAL 1629 MAXPE 31 MAXPATCH 7 RefineTorusLB MEM: 1485.71 MB
LDB: Reverting to original mapping
LDB: ============== END OF LOAD BALANCING =============== 10037
Info: useSync: 0 useProxySync: 0
LDB: =============== DONE WITH MIGRATION ================ 10037
LDB: ============= START OF LOAD BALANCING ============== 10058.5
LDB: ============== END OF LOAD BALANCING =============== 10058.5
Info: useSync: 0 useProxySync: 0
LDB: =============== DONE WITH MIGRATION ================ 10058.5
LDB: ============= START OF LOAD BALANCING ============== 10059
LDB: TIME 10059 LOAD: AVG 0.17051 MAX 0.261719  PROXIES: TOTAL 1629 MAXPE 31 MAXPATCH 7 None MEM: 1485.71 MB
LDB: TIME 10059 LOAD: AVG 0.17051 MAX 0.261719  PROXIES: TOTAL 1629 MAXPE 31 MAXPATCH 7 RefineTorusLB MEM: 1485.71 MB
LDB: TIME 10059 LOAD: AVG 0.17051 MAX 0.261719  PROXIES: TOTAL 1629 MAXPE 31 MAXPATCH 7 RefineTorusLB MEM: 1485.71 MB
LDB: ============== END OF LOAD BALANCING =============== 10059
Info: useSync: 0 useProxySync: 0
LDB: =============== DONE WITH MIGRATION ================ 10059
PRESSURE: 570000 -90.6707 126.629 140.628 126.63 -49.8968 -10.6847 140.628 -10.6847 -139.6
GPRESSURE: 570000 -51.2361 83.466 144.538 99.0669 -45.2629 10.3553 129.649 59.4213 -170.679
PRESSAVG: 570000 0.60929 -23.4561 71.5919 -23.4561 4.22078 -2.11577 71.5919 -2.11577 2.20346
GPRESSAVG: 570000 0.598063 -23.4893 71.6058 -23.4606 4.23173 -2.11097 71.5894 -2.12334 2.21609
TIMING: 570000  CPU: 7454.47, 0.0122297/step  Wall: 10045.3, 0.0137978/step, 74.4697 hours remaining, 1485.714844 MB of memory in use.
ENERGY:  570000     66429.5004    147702.7430    104222.8509      6745.3863       -9291299.0493    339367.5896         0.0000         0.0000    233599.6559       -8393231.3231       309.5170  -8626830.9790  -8391335.0754       309.5143            -93.3891       -89.0594   3339304.6370         2.3445         2.3486

WRITING EXTENDED SYSTEM TO RESTART FILE AT STEP 570000
WRITING COORDINATES TO DCD FILE Fiber55_dyn2.dcd AT STEP 570000
WRITING COORDINATES TO RESTART FILE AT STEP 570000
FINISHED WRITING RESTART COORDINATES
WRITING VELOCITIES TO RESTART FILE AT STEP 570000
FINISHED WRITING RESTART VELOCITIES
LDB: ============= START OF LOAD BALANCING ============== 10127.5
LDB: ============== END OF LOAD BALANCING =============== 10127.5
Info: useSync: 0 useProxySync: 0
LDB: =============== DONE WITH MIGRATION ================ 10127.5
LDB: ============= START OF LOAD BALANCING ============== 10128.4
LDB: TIME 10128.4 LOAD: AVG 0.215884 MAX 0.443702  PROXIES: TOTAL 1629 MAXPE 31 MAXPATCH 7 None MEM: 1485.71 MB
LDB: TIME 10128.4 LOAD: AVG 0.215884 MAX 0.443702  PROXIES: TOTAL 1629 MAXPE 31 MAXPATCH 7 RefineTorusLB MEM: 1485.71 MB
LDB: TIME 10128.4 LOAD: AVG 0.215884 MAX 0.443702  PROXIES: TOTAL 1629 MAXPE 31 MAXPATCH 7 RefineTorusLB MEM: 1485.71 MB
LDB: ============== END OF LOAD BALANCING =============== 10128.4
Info: useSync: 0 useProxySync: 0
LDB: =============== DONE WITH MIGRATION ================ 10128.4
LDB: ============= START OF LOAD BALANCING ============== 10164.3
LDB: ============== END OF LOAD BALANCING =============== 10164.3
Info: useSync: 0 useProxySync: 0
LDB: =============== DONE WITH MIGRATION ================ 10164.3
LDB: ============= START OF LOAD BALANCING ============== 10165.2
LDB: TIME 10165.2 LOAD: AVG 0.223326 MAX 0.445263  PROXIES: TOTAL 1629 MAXPE 31 MAXPATCH 7 None MEM: 1485.71 MB
LDB: TIME 10165.2 LOAD: AVG 0.223326 MAX 0.445263  PROXIES: TOTAL 1629 MAXPE 31 MAXPATCH 7 RefineTorusLB MEM: 1485.71 MB
LDB: TIME 10165.2 LOAD: AVG 0.223326 MAX 0.445263  PROXIES: TOTAL 1629 MAXPE 31 MAXPATCH 7 RefineTorusLB MEM: 1485.71 MB
LDB: Reverting to original mapping
LDB: ============== END OF LOAD BALANCING =============== 10165.2
Info: useSync: 0 useProxySync: 0
LDB: =============== DONE WITH MIGRATION ================ 10165.2
LDB: ============= START OF LOAD BALANCING ============== 10191.5
LDB: ============== END OF LOAD BALANCING =============== 10191.5
Info: useSync: 0 useProxySync: 0
LDB: =============== DONE WITH MIGRATION ================ 10191.5
LDB: ============= START OF LOAD BALANCING ============== 10192.1
LDB: TIME 10192.1 LOAD: AVG 0.181096 MAX 0.373117  PROXIES: TOTAL 1629 MAXPE 31 MAXPATCH 7 None MEM: 1485.71 MB
LDB: TIME 10192.1 LOAD: AVG 0.181096 MAX 0.373117  PROXIES: TOTAL 1629 MAXPE 31 MAXPATCH 7 RefineTorusLB MEM: 1485.71 MB
LDB: TIME 10192.1 LOAD: AVG 0.181096 MAX 0.373117  PROXIES: TOTAL 1629 MAXPE 31 MAXPATCH 7 RefineTorusLB MEM: 1485.71 MB
LDB: Reverting to original mapping
LDB: ============== END OF LOAD BALANCING =============== 10192.1
Info: useSync: 0 useProxySync: 0
LDB: =============== DONE WITH MIGRATION ================ 10192.1
LDB: ============= START OF LOAD BALANCING ============== 10223.3
LDB: ============== END OF LOAD BALANCING =============== 10223.3
Info: useSync: 0 useProxySync: 0
LDB: =============== DONE WITH MIGRATION ================ 10223.3
LDB: ============= START OF LOAD BALANCING ============== 10224.2
LDB: TIME 10224.2 LOAD: AVG 0.219534 MAX 0.410168  PROXIES: TOTAL 1629 MAXPE 31 MAXPATCH 7 None MEM: 1485.71 MB
LDB: TIME 10224.2 LOAD: AVG 0.219534 MAX 0.410168  PROXIES: TOTAL 1629 MAXPE 31 MAXPATCH 7 RefineTorusLB MEM: 1485.71 MB
LDB: TIME 10224.2 LOAD: AVG 0.219534 MAX 0.410168  PROXIES: TOTAL 1629 MAXPE 31 MAXPATCH 7 RefineTorusLB MEM: 1485.71 MB
LDB: ============== END OF LOAD BALANCING =============== 10224.2
Info: useSync: 0 useProxySync: 0
LDB: =============== DONE WITH MIGRATION ================ 10224.2
LDB: ============= START OF LOAD BALANCING ============== 10255.6
LDB: ============== END OF LOAD BALANCING =============== 10255.6
Info: useSync: 0 useProxySync: 0
LDB: =============== DONE WITH MIGRATION ================ 10255.6
LDB: ============= START OF LOAD BALANCING ============== 10256.4
LDB: TIME 10256.4 LOAD: AVG 0.20146 MAX 0.428138  PROXIES: TOTAL 1629 MAXPE 31 MAXPATCH 7 None MEM: 1485.71 MB
LDB: TIME 10256.4 LOAD: AVG 0.20146 MAX 0.428138  PROXIES: TOTAL 1629 MAXPE 31 MAXPATCH 7 RefineTorusLB MEM: 1485.71 MB
LDB: TIME 10256.4 LOAD: AVG 0.20146 MAX 0.428138  PROXIES: TOTAL 1629 MAXPE 31 MAXPATCH 7 RefineTorusLB MEM: 1485.71 MB
LDB: Reverting to original mapping
LDB: ============== END OF LOAD BALANCING =============== 10256.4
Info: useSync: 0 useProxySync: 0
LDB: =============== DONE WITH MIGRATION ================ 10256.4
PRESSURE: 580000 -16.6564 -81.0702 -21.4724 -81.0699 151.035 64.8688 -21.472 64.8697 166.996
GPRESSURE: 580000 -0.304233 -73.1682 8.79078 -74.3658 197.097 93.8966 -7.09941 50.0221 128.857
PRESSAVG: 580000 1.41674 -20.1338 54.7252 -20.1338 1.89714 -14.9786 54.7252 -14.9787 2.08983
GPRESSAVG: 580000 1.42002 -20.109 54.7547 -20.1455 1.90397 -14.9866 54.7256 -14.9675 2.07356
TIMING: 580000  CPU: 7609.63, 0.0155166/step  Wall: 10250.8, 0.0205539/step, 110.877 hours remaining, 1485.718750 MB of memory in use.
ENERGY:  580000     66955.9984    147907.3063    104234.8349      6666.5647       -9292321.2704    340269.5280         0.0000         0.0000    233363.7271       -8392923.3110       309.2044  -8626287.0381  -8391032.7008       309.4623            100.4580       108.5500   3337992.6464         1.8012         1.7992

WRITING EXTENDED SYSTEM TO RESTART FILE AT STEP 580000
WRITING COORDINATES TO DCD FILE Fiber55_dyn2.dcd AT STEP 580000
WRITING COORDINATES TO RESTART FILE AT STEP 580000
FINISHED WRITING RESTART COORDINATES
WRITING VELOCITIES TO RESTART FILE AT STEP 580000
FINISHED WRITING RESTART VELOCITIES
LDB: ============= START OF LOAD BALANCING ============== 10332.7
LDB: ============== END OF LOAD BALANCING =============== 10332.7
Info: useSync: 0 useProxySync: 0
LDB: =============== DONE WITH MIGRATION ================ 10332.7
LDB: ============= START OF LOAD BALANCING ============== 10333.6
LDB: TIME 10333.6 LOAD: AVG 0.189634 MAX 0.473488  PROXIES: TOTAL 1629 MAXPE 31 MAXPATCH 7 None MEM: 1485.72 MB
LDB: TIME 10333.6 LOAD: AVG 0.189634 MAX 0.473488  PROXIES: TOTAL 1629 MAXPE 31 MAXPATCH 7 RefineTorusLB MEM: 1485.72 MB
LDB: TIME 10333.6 LOAD: AVG 0.189634 MAX 0.473488  PROXIES: TOTAL 1629 MAXPE 31 MAXPATCH 7 RefineTorusLB MEM: 1485.72 MB
LDB: Reverting to original mapping
LDB: ============== END OF LOAD BALANCING =============== 10333.6
Info: useSync: 0 useProxySync: 0
LDB: =============== DONE WITH MIGRATION ================ 10333.6
LDB: ============= START OF LOAD BALANCING ============== 10361
LDB: ============== END OF LOAD BALANCING =============== 10361
Info: useSync: 0 useProxySync: 0
LDB: =============== DONE WITH MIGRATION ================ 10361
LDB: ============= START OF LOAD BALANCING ============== 10361.7
LDB: TIME 10361.7 LOAD: AVG 0.186582 MAX 0.32338  PROXIES: TOTAL 1629 MAXPE 31 MAXPATCH 7 None MEM: 1485.72 MB
LDB: TIME 10361.7 LOAD: AVG 0.186582 MAX 0.32338  PROXIES: TOTAL 1629 MAXPE 31 MAXPATCH 7 RefineTorusLB MEM: 1485.72 MB
LDB: TIME 10361.7 LOAD: AVG 0.186582 MAX 0.32338  PROXIES: TOTAL 1629 MAXPE 31 MAXPATCH 7 RefineTorusLB MEM: 1485.72 MB
LDB: ============== END OF LOAD BALANCING =============== 10361.7
Info: useSync: 0 useProxySync: 0
LDB: =============== DONE WITH MIGRATION ================ 10361.7
LDB: ============= START OF LOAD BALANCING ============== 10386
LDB: ============== END OF LOAD BALANCING =============== 10386
Info: useSync: 0 useProxySync: 0
LDB: =============== DONE WITH MIGRATION ================ 10386
LDB: ============= START OF LOAD BALANCING ============== 10386.5
LDB: TIME 10386.5 LOAD: AVG 0.171923 MAX 0.268264  PROXIES: TOTAL 1629 MAXPE 31 MAXPATCH 7 None MEM: 1485.72 MB
LDB: TIME 10386.5 LOAD: AVG 0.171923 MAX 0.268264  PROXIES: TOTAL 1629 MAXPE 31 MAXPATCH 7 RefineTorusLB MEM: 1485.72 MB
LDB: TIME 10386.5 LOAD: AVG 0.171923 MAX 0.268264  PROXIES: TOTAL 1629 MAXPE 31 MAXPATCH 7 RefineTorusLB MEM: 1485.72 MB
LDB: ============== END OF LOAD BALANCING =============== 10386.5
Info: useSync: 0 useProxySync: 0
LDB: =============== DONE WITH MIGRATION ================ 10386.5
LDB: ============= START OF LOAD BALANCING ============== 10411.8
LDB: ============== END OF LOAD BALANCING =============== 10411.8
Info: useSync: 0 useProxySync: 0
LDB: =============== DONE WITH MIGRATION ================ 10411.8
LDB: ============= START OF LOAD BALANCING ============== 10412.5
LDB: TIME 10412.5 LOAD: AVG 0.19738 MAX 0.425738  PROXIES: TOTAL 1629 MAXPE 31 MAXPATCH 7 None MEM: 1485.72 MB
LDB: TIME 10412.5 LOAD: AVG 0.19738 MAX 0.425738  PROXIES: TOTAL 1629 MAXPE 31 MAXPATCH 7 RefineTorusLB MEM: 1485.72 MB
LDB: TIME 10412.5 LOAD: AVG 0.19738 MAX 0.425738  PROXIES: TOTAL 1629 MAXPE 31 MAXPATCH 7 RefineTorusLB MEM: 1485.72 MB
LDB: Reverting to original mapping
LDB: ============== END OF LOAD BALANCING =============== 10412.5
Info: useSync: 0 useProxySync: 0
LDB: =============== DONE WITH MIGRATION ================ 10412.5
LDB: ============= START OF LOAD BALANCING ============== 10441
LDB: ============== END OF LOAD BALANCING =============== 10441
Info: useSync: 0 useProxySync: 0
LDB: =============== DONE WITH MIGRATION ================ 10441
LDB: ============= START OF LOAD BALANCING ============== 10441.7
LDB: TIME 10441.7 LOAD: AVG 0.180675 MAX 0.289159  PROXIES: TOTAL 1629 MAXPE 31 MAXPATCH 7 None MEM: 1485.72 MB
LDB: TIME 10441.7 LOAD: AVG 0.180675 MAX 0.289159  PROXIES: TOTAL 1629 MAXPE 31 MAXPATCH 7 RefineTorusLB MEM: 1485.72 MB
LDB: TIME 10441.7 LOAD: AVG 0.180675 MAX 0.289159  PROXIES: TOTAL 1629 MAXPE 31 MAXPATCH 7 RefineTorusLB MEM: 1485.72 MB
LDB: Reverting to original mapping
LDB: ============== END OF LOAD BALANCING =============== 10441.7
Info: useSync: 0 useProxySync: 0
LDB: =============== DONE WITH MIGRATION ================ 10441.7
PRESSURE: 590000 -8.94581 -156.676 281.8 -156.675 174.681 221.662 281.799 221.661 -236.345
GPRESSURE: 590000 -42.0553 -124.857 282.399 -176.956 177.694 225.424 268.217 213.461 -185.654
PRESSAVG: 590000 1.31937 -36.078 82.5043 -36.078 0.929982 -11.1701 82.5043 -11.1701 0.0096821
GPRESSAVG: 590000 1.3204 -36.0841 82.5113 -36.0714 0.920042 -11.1816 82.4961 -11.1655 0.0426688
TIMING: 590000  CPU: 7743.75, 0.0134122/step  Wall: 10434.2, 0.0183402/step, 98.8841 hours remaining, 1485.718750 MB of memory in use.
ENERGY:  590000     67138.0588    147319.4754    104337.2049      6720.3313       -9291784.1820    340212.9256         0.0000         0.0000    234032.6271       -8392023.5589       310.0907  -8626056.1860  -8390108.4560       309.8078            -23.5366       -16.6716   3339813.7711         0.7530         0.7610

WRITING EXTENDED SYSTEM TO RESTART FILE AT STEP 590000
WRITING COORDINATES TO DCD FILE Fiber55_dyn2.dcd AT STEP 590000
WRITING COORDINATES TO RESTART FILE AT STEP 590000
FINISHED WRITING RESTART COORDINATES
WRITING VELOCITIES TO RESTART FILE AT STEP 590000
FINISHED WRITING RESTART VELOCITIES
LDB: ============= START OF LOAD BALANCING ============== 10547
LDB: ============== END OF LOAD BALANCING =============== 10547
Info: useSync: 0 useProxySync: 0
LDB: =============== DONE WITH MIGRATION ================ 10547
LDB: ============= START OF LOAD BALANCING ============== 10547.7
LDB: TIME 10547.7 LOAD: AVG 0.181609 MAX 0.31128  PROXIES: TOTAL 1629 MAXPE 31 MAXPATCH 7 None MEM: 1485.73 MB
LDB: TIME 10547.7 LOAD: AVG 0.181609 MAX 0.31128  PROXIES: TOTAL 1629 MAXPE 31 MAXPATCH 7 RefineTorusLB MEM: 1485.73 MB
LDB: TIME 10547.7 LOAD: AVG 0.181609 MAX 0.31128  PROXIES: TOTAL 1629 MAXPE 31 MAXPATCH 7 RefineTorusLB MEM: 1485.73 MB
LDB: Reverting to original mapping
LDB: ============== END OF LOAD BALANCING =============== 10547.7
Info: useSync: 0 useProxySync: 0
LDB: =============== DONE WITH MIGRATION ================ 10547.7
LDB: ============= START OF LOAD BALANCING ============== 10571.4
LDB: ============== END OF LOAD BALANCING =============== 10571.4
Info: useSync: 0 useProxySync: 0
LDB: =============== DONE WITH MIGRATION ================ 10571.4
LDB: ============= START OF LOAD BALANCING ============== 10572
LDB: TIME 10572 LOAD: AVG 0.181169 MAX 0.284858  PROXIES: TOTAL 1629 MAXPE 31 MAXPATCH 7 None MEM: 1485.74 MB
LDB: TIME 10572 LOAD: AVG 0.181169 MAX 0.284858  PROXIES: TOTAL 1629 MAXPE 31 MAXPATCH 7 RefineTorusLB MEM: 1485.74 MB
LDB: TIME 10572 LOAD: AVG 0.181169 MAX 0.284858  PROXIES: TOTAL 1629 MAXPE 31 MAXPATCH 7 RefineTorusLB MEM: 1485.74 MB
LDB: ============== END OF LOAD BALANCING =============== 10572
Info: useSync: 0 useProxySync: 0
LDB: =============== DONE WITH MIGRATION ================ 10572
LDB: ============= START OF LOAD BALANCING ============== 10595.2
LDB: ============== END OF LOAD BALANCING =============== 10595.2
Info: useSync: 0 useProxySync: 0
LDB: =============== DONE WITH MIGRATION ================ 10595.2
LDB: ============= START OF LOAD BALANCING ============== 10595.8
LDB: TIME 10595.8 LOAD: AVG 0.185004 MAX 0.286474  PROXIES: TOTAL 1629 MAXPE 31 MAXPATCH 7 None MEM: 1485.74 MB
LDB: TIME 10595.8 LOAD: AVG 0.185004 MAX 0.286474  PROXIES: TOTAL 1629 MAXPE 31 MAXPATCH 7 RefineTorusLB MEM: 1485.74 MB
LDB: TIME 10595.8 LOAD: AVG 0.185004 MAX 0.286474  PROXIES: TOTAL 1629 MAXPE 31 MAXPATCH 7 RefineTorusLB MEM: 1485.74 MB
LDB: Reverting to original mapping
LDB: ============== END OF LOAD BALANCING =============== 10595.8
Info: useSync: 0 useProxySync: 0
LDB: =============== DONE WITH MIGRATION ================ 10595.8
LDB: ============= START OF LOAD BALANCING ============== 10619.6
LDB: ============== END OF LOAD BALANCING =============== 10619.6
Info: useSync: 0 useProxySync: 0
LDB: =============== DONE WITH MIGRATION ================ 10619.6
LDB: ============= START OF LOAD BALANCING ============== 10620
LDB: TIME 10620 LOAD: AVG 0.171934 MAX 0.257749  PROXIES: TOTAL 1629 MAXPE 31 MAXPATCH 7 None MEM: 1485.74 MB
LDB: TIME 10620 LOAD: AVG 0.171934 MAX 0.257749  PROXIES: TOTAL 1629 MAXPE 31 MAXPATCH 7 RefineTorusLB MEM: 1485.74 MB
LDB: TIME 10620 LOAD: AVG 0.171934 MAX 0.257749  PROXIES: TOTAL 1629 MAXPE 31 MAXPATCH 7 RefineTorusLB MEM: 1485.74 MB
LDB: ============== END OF LOAD BALANCING =============== 10620
Info: useSync: 0 useProxySync: 0
LDB: =============== DONE WITH MIGRATION ================ 10620
LDB: ============= START OF LOAD BALANCING ============== 10645.1
LDB: ============== END OF LOAD BALANCING =============== 10645.1
Info: useSync: 0 useProxySync: 0
LDB: =============== DONE WITH MIGRATION ================ 10645.1
LDB: ============= START OF LOAD BALANCING ============== 10645.9
LDB: TIME 10645.9 LOAD: AVG 0.181602 MAX 0.431423  PROXIES: TOTAL 1629 MAXPE 31 MAXPATCH 7 None MEM: 1485.74 MB
LDB: TIME 10645.9 LOAD: AVG 0.181602 MAX 0.431423  PROXIES: TOTAL 1629 MAXPE 31 MAXPATCH 7 RefineTorusLB MEM: 1485.74 MB
LDB: TIME 10645.9 LOAD: AVG 0.181602 MAX 0.431423  PROXIES: TOTAL 1629 MAXPE 31 MAXPATCH 7 RefineTorusLB MEM: 1485.74 MB
LDB: Reverting to original mapping
LDB: ============== END OF LOAD BALANCING =============== 10645.9
Info: useSync: 0 useProxySync: 0
LDB: =============== DONE WITH MIGRATION ================ 10645.9
PRESSURE: 600000 155.625 60.8672 74.9933 60.8687 200.079 -84.8648 74.9932 -84.8654 113.644
GPRESSURE: 600000 123.249 75.0167 80.7782 68.9726 230.684 -82.9303 136.451 -59.2791 128.349
PRESSAVG: 600000 1.19638 -24.9508 80.5569 -24.9508 -1.25778 4.46041 80.557 4.46041 0.626739
GPRESSAVG: 600000 1.20216 -24.9588 80.5572 -24.9383 -1.25843 4.48261 80.5424 4.47644 0.620089
TIMING: 600000  CPU: 7871.16, 0.0127406/step  Wall: 10642.1, 0.0207853/step, 112.01 hours remaining, 1485.863281 MB of memory in use.
ETITLE:      TS           BOND          ANGLE          DIHED          IMPRP               ELECT            VDW       BOUNDARY           MISC        KINETIC               TOTAL           TEMP      POTENTIAL         TOTAL3        TEMPAVG            PRESSURE      GPRESSURE         VOLUME       PRESSAVG      GPRESSAVG

ENERGY:  600000     66554.9707    148125.4378    104348.7781      6763.5794       -9292379.6659    339861.4668         0.0000         0.0000    233444.8247       -8393280.6084       309.3118  -8626725.4331  -8391372.8284       309.6797            156.4494       160.7606   3339360.3286         0.1884         0.1879

WRITING EXTENDED SYSTEM TO RESTART FILE AT STEP 600000
WRITING COORDINATES TO DCD FILE Fiber55_dyn2.dcd AT STEP 600000
WRITING COORDINATES TO RESTART FILE AT STEP 600000
FINISHED WRITING RESTART COORDINATES
WRITING VELOCITIES TO RESTART FILE AT STEP 600000
FINISHED WRITING RESTART VELOCITIES
LDB: ============= START OF LOAD BALANCING ============== 10676.5
LDB: ============== END OF LOAD BALANCING =============== 10676.5
Info: useSync: 0 useProxySync: 0
LDB: =============== DONE WITH MIGRATION ================ 10676.5
LDB: ============= START OF LOAD BALANCING ============== 10677.2
LDB: TIME 10677.2 LOAD: AVG 0.181257 MAX 0.452997  PROXIES: TOTAL 1629 MAXPE 31 MAXPATCH 7 None MEM: 1485.86 MB
LDB: TIME 10677.2 LOAD: AVG 0.181257 MAX 0.452997  PROXIES: TOTAL 1629 MAXPE 31 MAXPATCH 7 RefineTorusLB MEM: 1485.86 MB
LDB: TIME 10677.2 LOAD: AVG 0.181257 MAX 0.452997  PROXIES: TOTAL 1629 MAXPE 31 MAXPATCH 7 RefineTorusLB MEM: 1485.86 MB
LDB: ============== END OF LOAD BALANCING =============== 10677.2
Info: useSync: 0 useProxySync: 0
LDB: =============== DONE WITH MIGRATION ================ 10677.2
LDB: ============= START OF LOAD BALANCING ============== 10702.8
LDB: ============== END OF LOAD BALANCING =============== 10702.8
Info: useSync: 0 useProxySync: 0
LDB: =============== DONE WITH MIGRATION ================ 10702.8
LDB: ============= START OF LOAD BALANCING ============== 10703.3
LDB: TIME 10703.3 LOAD: AVG 0.169064 MAX 0.270593  PROXIES: TOTAL 1629 MAXPE 31 MAXPATCH 7 None MEM: 1485.86 MB
LDB: TIME 10703.3 LOAD: AVG 0.169064 MAX 0.270593  PROXIES: TOTAL 1629 MAXPE 31 MAXPATCH 7 RefineTorusLB MEM: 1485.86 MB
LDB: TIME 10703.3 LOAD: AVG 0.169064 MAX 0.270593  PROXIES: TOTAL 1629 MAXPE 31 MAXPATCH 7 RefineTorusLB MEM: 1485.86 MB
LDB: ============== END OF LOAD BALANCING =============== 10703.3
Info: useSync: 0 useProxySync: 0
LDB: =============== DONE WITH MIGRATION ================ 10703.3
LDB: ============= START OF LOAD BALANCING ============== 10733.3
LDB: ============== END OF LOAD BALANCING =============== 10733.3
Info: useSync: 0 useProxySync: 0
LDB: =============== DONE WITH MIGRATION ================ 10733.3
LDB: ============= START OF LOAD BALANCING ============== 10734.1
LDB: TIME 10734.1 LOAD: AVG 0.182968 MAX 0.634728  PROXIES: TOTAL 1629 MAXPE 31 MAXPATCH 7 None MEM: 1485.86 MB
LDB: TIME 10734.1 LOAD: AVG 0.182968 MAX 0.634728  PROXIES: TOTAL 1629 MAXPE 31 MAXPATCH 7 RefineTorusLB MEM: 1485.86 MB
LDB: TIME 10734.1 LOAD: AVG 0.182968 MAX 0.634728  PROXIES: TOTAL 1629 MAXPE 31 MAXPATCH 7 RefineTorusLB MEM: 1485.86 MB
LDB: ============== END OF LOAD BALANCING =============== 10734.1
Info: useSync: 0 useProxySync: 0
LDB: =============== DONE WITH MIGRATION ================ 10734.1
LDB: ============= START OF LOAD BALANCING ============== 10762.3
LDB: ============== END OF LOAD BALANCING =============== 10762.3
Info: useSync: 0 useProxySync: 0
LDB: =============== DONE WITH MIGRATION ================ 10762.3
LDB: ============= START OF LOAD BALANCING ============== 10762.9
LDB: TIME 10762.9 LOAD: AVG 0.178055 MAX 0.33963  PROXIES: TOTAL 1629 MAXPE 31 MAXPATCH 7 None MEM: 1485.86 MB
LDB: TIME 10762.9 LOAD: AVG 0.178055 MAX 0.33963  PROXIES: TOTAL 1629 MAXPE 31 MAXPATCH 7 RefineTorusLB MEM: 1485.86 MB
LDB: TIME 10762.9 LOAD: AVG 0.178055 MAX 0.33963  PROXIES: TOTAL 1629 MAXPE 31 MAXPATCH 7 RefineTorusLB MEM: 1485.86 MB
LDB: Reverting to original mapping
LDB: ============== END OF LOAD BALANCING =============== 10762.9
Info: useSync: 0 useProxySync: 0
LDB: =============== DONE WITH MIGRATION ================ 10762.9
LDB: ============= START OF LOAD BALANCING ============== 10789.6
LDB: ============== END OF LOAD BALANCING =============== 10789.6
Info: useSync: 0 useProxySync: 0
LDB: =============== DONE WITH MIGRATION ================ 10789.6
LDB: ============= START OF LOAD BALANCING ============== 10790.2
LDB: TIME 10790.2 LOAD: AVG 0.178389 MAX 0.324848  PROXIES: TOTAL 1629 MAXPE 31 MAXPATCH 7 None MEM: 1485.86 MB
LDB: TIME 10790.2 LOAD: AVG 0.178389 MAX 0.324848  PROXIES: TOTAL 1629 MAXPE 31 MAXPATCH 7 RefineTorusLB MEM: 1485.86 MB
LDB: TIME 10790.2 LOAD: AVG 0.178389 MAX 0.324848  PROXIES: TOTAL 1629 MAXPE 31 MAXPATCH 7 RefineTorusLB MEM: 1485.86 MB
LDB: Reverting to original mapping
LDB: ============== END OF LOAD BALANCING =============== 10790.2
Info: useSync: 0 useProxySync: 0
LDB: =============== DONE WITH MIGRATION ================ 10790.2
PRESSURE: 610000 -86.7322 -31.3205 56.7267 -31.321 -12.0631 -17.5164 56.7277 -17.5158 122.931
GPRESSURE: 610000 -79.4229 -22.3628 88.9019 -9.00042 13.2009 44.5523 84.5306 -10.0813 111.128
PRESSAVG: 610000 0.767897 -23.947 85.7487 -23.947 -0.721717 -18.941 85.7487 -18.941 0.861148
GPRESSAVG: 610000 0.773727 -23.9297 85.744 -23.9432 -0.740374 -18.9244 85.753 -18.981 0.876063
TIMING: 610000  CPU: 8005.97, 0.013481/step  Wall: 10778.8, 0.0136774/step, 73.668 hours remaining, 1485.921875 MB of memory in use.
ENERGY:  610000     66568.5253    147617.9667    104555.9248      6620.9984       -9290940.6572    339398.1647         0.0000         0.0000    234157.8067       -8392021.2705       310.2565  -8626179.0773  -8390101.1613       309.5828              8.0451        14.9687   3337468.0763         0.3024         0.3031

WRITING EXTENDED SYSTEM TO RESTART FILE AT STEP 610000
WRITING COORDINATES TO DCD FILE Fiber55_dyn2.dcd AT STEP 610000
WRITING COORDINATES TO RESTART FILE AT STEP 610000
FINISHED WRITING RESTART COORDINATES
WRITING VELOCITIES TO RESTART FILE AT STEP 610000
FINISHED WRITING RESTART VELOCITIES
LDB: ============= START OF LOAD BALANCING ============== 10854.9
LDB: ============== END OF LOAD BALANCING =============== 10854.9
Info: useSync: 0 useProxySync: 0
LDB: =============== DONE WITH MIGRATION ================ 10854.9
LDB: ============= START OF LOAD BALANCING ============== 10855.5
LDB: TIME 10855.5 LOAD: AVG 0.181089 MAX 0.282683  PROXIES: TOTAL 1629 MAXPE 31 MAXPATCH 7 None MEM: 1486.04 MB
LDB: TIME 10855.5 LOAD: AVG 0.181089 MAX 0.282683  PROXIES: TOTAL 1629 MAXPE 31 MAXPATCH 7 RefineTorusLB MEM: 1486.04 MB
LDB: TIME 10855.5 LOAD: AVG 0.181089 MAX 0.282683  PROXIES: TOTAL 1629 MAXPE 31 MAXPATCH 7 RefineTorusLB MEM: 1486.04 MB
LDB: Reverting to original mapping
LDB: ============== END OF LOAD BALANCING =============== 10855.5
Info: useSync: 0 useProxySync: 0
LDB: =============== DONE WITH MIGRATION ================ 10855.5
LDB: ============= START OF LOAD BALANCING ============== 10878.6
LDB: ============== END OF LOAD BALANCING =============== 10878.6
Info: useSync: 0 useProxySync: 0
LDB: =============== DONE WITH MIGRATION ================ 10878.6
LDB: ============= START OF LOAD BALANCING ============== 10879.2
LDB: TIME 10879.2 LOAD: AVG 0.171648 MAX 0.350091  PROXIES: TOTAL 1629 MAXPE 31 MAXPATCH 7 None MEM: 1486.18 MB
LDB: TIME 10879.2 LOAD: AVG 0.171648 MAX 0.350091  PROXIES: TOTAL 1629 MAXPE 31 MAXPATCH 7 RefineTorusLB MEM: 1486.18 MB
LDB: TIME 10879.2 LOAD: AVG 0.171648 MAX 0.350091  PROXIES: TOTAL 1629 MAXPE 31 MAXPATCH 7 RefineTorusLB MEM: 1486.18 MB
LDB: Reverting to original mapping
LDB: ============== END OF LOAD BALANCING =============== 10879.2
Info: useSync: 0 useProxySync: 0
LDB: =============== DONE WITH MIGRATION ================ 10879.2
LDB: ============= START OF LOAD BALANCING ============== 10902.2
LDB: ============== END OF LOAD BALANCING =============== 10902.2
Info: useSync: 0 useProxySync: 0
LDB: =============== DONE WITH MIGRATION ================ 10902.2
LDB: ============= START OF LOAD BALANCING ============== 10902.9
LDB: TIME 10902.9 LOAD: AVG 0.180413 MAX 0.290138  PROXIES: TOTAL 1629 MAXPE 31 MAXPATCH 7 None MEM: 1486.18 MB
LDB: TIME 10902.9 LOAD: AVG 0.180413 MAX 0.290138  PROXIES: TOTAL 1629 MAXPE 31 MAXPATCH 7 RefineTorusLB MEM: 1486.18 MB
LDB: TIME 10902.9 LOAD: AVG 0.180413 MAX 0.290138  PROXIES: TOTAL 1629 MAXPE 31 MAXPATCH 7 RefineTorusLB MEM: 1486.18 MB
LDB: ============== END OF LOAD BALANCING =============== 10902.9
Info: useSync: 0 useProxySync: 0
LDB: =============== DONE WITH MIGRATION ================ 10902.9
LDB: ============= START OF LOAD BALANCING ============== 10926.7
LDB: ============== END OF LOAD BALANCING =============== 10926.7
Info: useSync: 0 useProxySync: 0
LDB: =============== DONE WITH MIGRATION ================ 10926.7
LDB: ============= START OF LOAD BALANCING ============== 10927.5
LDB: TIME 10927.5 LOAD: AVG 0.184876 MAX 0.445998  PROXIES: TOTAL 1629 MAXPE 31 MAXPATCH 7 None MEM: 1486.18 MB
LDB: TIME 10927.5 LOAD: AVG 0.184876 MAX 0.445998  PROXIES: TOTAL 1629 MAXPE 31 MAXPATCH 7 RefineTorusLB MEM: 1486.18 MB
LDB: TIME 10927.5 LOAD: AVG 0.184876 MAX 0.445998  PROXIES: TOTAL 1629 MAXPE 31 MAXPATCH 7 RefineTorusLB MEM: 1486.18 MB
LDB: Reverting to original mapping
LDB: ============== END OF LOAD BALANCING =============== 10927.5
Info: useSync: 0 useProxySync: 0
LDB: =============== DONE WITH MIGRATION ================ 10927.5
LDB: ============= START OF LOAD BALANCING ============== 10951.6
LDB: ============== END OF LOAD BALANCING =============== 10951.6
Info: useSync: 0 useProxySync: 0
LDB: =============== DONE WITH MIGRATION ================ 10951.7
LDB: ============= START OF LOAD BALANCING ============== 10952.2
LDB: TIME 10952.2 LOAD: AVG 0.171662 MAX 0.307677  PROXIES: TOTAL 1629 MAXPE 31 MAXPATCH 7 None MEM: 1486.18 MB
LDB: TIME 10952.2 LOAD: AVG 0.171662 MAX 0.307677  PROXIES: TOTAL 1629 MAXPE 31 MAXPATCH 7 RefineTorusLB MEM: 1486.18 MB
LDB: TIME 10952.2 LOAD: AVG 0.171662 MAX 0.307677  PROXIES: TOTAL 1629 MAXPE 31 MAXPATCH 7 RefineTorusLB MEM: 1486.18 MB
LDB: Reverting to original mapping
LDB: ============== END OF LOAD BALANCING =============== 10952.2
Info: useSync: 0 useProxySync: 0
LDB: =============== DONE WITH MIGRATION ================ 10952.2
PRESSURE: 620000 161.001 39.6323 295.076 39.6322 89.2358 -2.93922 295.077 -2.93943 -47.696
GPRESSURE: 620000 150.285 -3.37547 260.805 18.4313 97.0487 -71.5855 320.086 -43.7742 -20.4561
PRESSAVG: 620000 3.30642 -26.2643 86.6295 -26.2643 2.43816 -24.2211 86.6295 -24.2211 1.37207
GPRESSAVG: 620000 3.26737 -26.2862 86.6231 -26.2692 2.4447 -24.2323 86.6119 -24.1845 1.36818
TIMING: 620000  CPU: 8126.96, 0.0120986/step  Wall: 10943.7, 0.0164842/step, 88.74 hours remaining, 1486.187500 MB of memory in use.
ENERGY:  620000     66819.9490    147142.3857    104554.3041      6822.0240       -9292674.8065    340464.2955         0.0000         0.0000    233422.8615       -8393448.9868       309.2827  -8626871.8482  -8391543.1745       309.7719             67.5137        75.6258   3337365.6644         2.3722         2.3601

WRITING EXTENDED SYSTEM TO RESTART FILE AT STEP 620000
WRITING COORDINATES TO DCD FILE Fiber55_dyn2.dcd AT STEP 620000
WRITING COORDINATES TO RESTART FILE AT STEP 620000
FINISHED WRITING RESTART COORDINATES
WRITING VELOCITIES TO RESTART FILE AT STEP 620000
FINISHED WRITING RESTART VELOCITIES
LDB: ============= START OF LOAD BALANCING ============== 10978.5
LDB: ============== END OF LOAD BALANCING =============== 10978.5
Info: useSync: 0 useProxySync: 0
LDB: =============== DONE WITH MIGRATION ================ 10978.5
LDB: ============= START OF LOAD BALANCING ============== 10979.4
LDB: TIME 10979.4 LOAD: AVG 0.195758 MAX 0.558455  PROXIES: TOTAL 1629 MAXPE 31 MAXPATCH 7 None MEM: 1486.19 MB
LDB: TIME 10979.4 LOAD: AVG 0.195758 MAX 0.558455  PROXIES: TOTAL 1629 MAXPE 31 MAXPATCH 7 RefineTorusLB MEM: 1486.19 MB
LDB: TIME 10979.4 LOAD: AVG 0.195758 MAX 0.558455  PROXIES: TOTAL 1629 MAXPE 31 MAXPATCH 7 RefineTorusLB MEM: 1486.19 MB
LDB: Reverting to original mapping
LDB: ============== END OF LOAD BALANCING =============== 10979.4
Info: useSync: 0 useProxySync: 0
LDB: =============== DONE WITH MIGRATION ================ 10979.4
LDB: ============= START OF LOAD BALANCING ============== 11012.4
LDB: ============== END OF LOAD BALANCING =============== 11012.4
Info: useSync: 0 useProxySync: 0
LDB: =============== DONE WITH MIGRATION ================ 11012.4
LDB: ============= START OF LOAD BALANCING ============== 11013
LDB: TIME 11013 LOAD: AVG 0.171831 MAX 0.3234  PROXIES: TOTAL 1629 MAXPE 31 MAXPATCH 7 None MEM: 1486.19 MB
LDB: TIME 11013 LOAD: AVG 0.171831 MAX 0.3234  PROXIES: TOTAL 1629 MAXPE 31 MAXPATCH 7 RefineTorusLB MEM: 1486.19 MB
LDB: TIME 11013 LOAD: AVG 0.171831 MAX 0.3234  PROXIES: TOTAL 1629 MAXPE 31 MAXPATCH 7 RefineTorusLB MEM: 1486.19 MB
LDB: Reverting to original mapping
LDB: ============== END OF LOAD BALANCING =============== 11013
Info: useSync: 0 useProxySync: 0
LDB: =============== DONE WITH MIGRATION ================ 11013
LDB: ============= START OF LOAD BALANCING ============== 11043
LDB: ============== END OF LOAD BALANCING =============== 11043
Info: useSync: 0 useProxySync: 0
LDB: =============== DONE WITH MIGRATION ================ 11043
LDB: ============= START OF LOAD BALANCING ============== 11044
LDB: TIME 11044 LOAD: AVG 0.204821 MAX 0.734995  PROXIES: TOTAL 1629 MAXPE 31 MAXPATCH 7 None MEM: 1486.19 MB
LDB: TIME 11044 LOAD: AVG 0.204821 MAX 0.734995  PROXIES: TOTAL 1629 MAXPE 31 MAXPATCH 7 RefineTorusLB MEM: 1486.19 MB
LDB: TIME 11044 LOAD: AVG 0.204821 MAX 0.734995  PROXIES: TOTAL 1629 MAXPE 31 MAXPATCH 7 RefineTorusLB MEM: 1486.19 MB
LDB: Reverting to original mapping
LDB: ============== END OF LOAD BALANCING =============== 11044
Info: useSync: 0 useProxySync: 0
LDB: =============== DONE WITH MIGRATION ================ 11044
LDB: ============= START OF LOAD BALANCING ============== 11076.5
LDB: ============== END OF LOAD BALANCING =============== 11076.5
Info: useSync: 0 useProxySync: 0
LDB: =============== DONE WITH MIGRATION ================ 11076.5
LDB: ============= START OF LOAD BALANCING ============== 11077.4
LDB: TIME 11077.4 LOAD: AVG 0.204523 MAX 0.700678  PROXIES: TOTAL 1629 MAXPE 31 MAXPATCH 7 None MEM: 1486.19 MB
LDB: TIME 11077.4 LOAD: AVG 0.204523 MAX 0.700678  PROXIES: TOTAL 1629 MAXPE 31 MAXPATCH 7 RefineTorusLB MEM: 1486.19 MB
LDB: TIME 11077.4 LOAD: AVG 0.204523 MAX 0.700678  PROXIES: TOTAL 1629 MAXPE 31 MAXPATCH 7 RefineTorusLB MEM: 1486.19 MB
LDB: ============== END OF LOAD BALANCING =============== 11077.4
Info: useSync: 0 useProxySync: 0
LDB: =============== DONE WITH MIGRATION ================ 11077.4
LDB: ============= START OF LOAD BALANCING ============== 11111.4
LDB: ============== END OF LOAD BALANCING =============== 11114.4
Info: useSync: 0 useProxySync: 0
LDB: =============== DONE WITH MIGRATION ================ 11114.4
LDB: ============= START OF LOAD BALANCING ============== 11114.9
LDB: TIME 11114.9 LOAD: AVG 0.16684 MAX 0.343792  PROXIES: TOTAL 1629 MAXPE 31 MAXPATCH 7 None MEM: 1486.19 MB
LDB: TIME 11114.9 LOAD: AVG 0.16684 MAX 0.343792  PROXIES: TOTAL 1629 MAXPE 31 MAXPATCH 7 RefineTorusLB MEM: 1486.19 MB
LDB: TIME 11114.9 LOAD: AVG 0.16684 MAX 0.343792  PROXIES: TOTAL 1629 MAXPE 31 MAXPATCH 7 RefineTorusLB MEM: 1486.19 MB
LDB: Reverting to original mapping
LDB: ============== END OF LOAD BALANCING =============== 11114.9
Info: useSync: 0 useProxySync: 0
LDB: =============== DONE WITH MIGRATION ================ 11114.9
PRESSURE: 630000 195.29 -52.8311 -37.8171 -52.8307 144.952 49.8157 -37.8163 49.8154 57.5205
GPRESSURE: 630000 179.314 -4.32905 -72.6409 -45.6149 156.427 52.5078 -12.0102 17.2215 86.4741
PRESSAVG: 630000 2.44403 -18.286 94.0905 -18.286 -1.05699 -24.0253 94.0905 -24.0253 0.514779
GPRESSAVG: 630000 2.44803 -18.27 94.0867 -18.3035 -1.06242 -24.019 94.0955 -24.0247 0.507064
TIMING: 630000  CPU: 8280.61, 0.0153658/step  Wall: 11103, 0.0159286/step, 85.7049 hours remaining, 1486.187500 MB of memory in use.
ENERGY:  630000     67153.3722    147516.3148    104408.0311      6746.9652       -9292906.5240    339807.2812         0.0000         0.0000    233190.9279       -8394083.6316       308.9754  -8627274.5595  -8392170.8853       309.6449            132.5876       140.7382   3338953.3400         0.6339         0.6309

WRITING EXTENDED SYSTEM TO RESTART FILE AT STEP 630000
WRITING COORDINATES TO DCD FILE Fiber55_dyn2.dcd AT STEP 630000
WRITING COORDINATES TO RESTART FILE AT STEP 630000
FINISHED WRITING RESTART COORDINATES
WRITING VELOCITIES TO RESTART FILE AT STEP 630000
FINISHED WRITING RESTART VELOCITIES
LDB: ============= START OF LOAD BALANCING ============== 11166.5
LDB: ============== END OF LOAD BALANCING =============== 11166.5
Info: useSync: 0 useProxySync: 0
LDB: =============== DONE WITH MIGRATION ================ 11166.5
LDB: ============= START OF LOAD BALANCING ============== 11167.1
LDB: TIME 11167.1 LOAD: AVG 0.173468 MAX 0.310495  PROXIES: TOTAL 1629 MAXPE 31 MAXPATCH 7 None MEM: 1486.19 MB
LDB: TIME 11167.1 LOAD: AVG 0.173468 MAX 0.310495  PROXIES: TOTAL 1629 MAXPE 31 MAXPATCH 7 RefineTorusLB MEM: 1486.19 MB
LDB: TIME 11167.1 LOAD: AVG 0.173468 MAX 0.310495  PROXIES: TOTAL 1629 MAXPE 31 MAXPATCH 7 RefineTorusLB MEM: 1486.19 MB
LDB: Reverting to original mapping
LDB: ============== END OF LOAD BALANCING =============== 11167.1
Info: useSync: 0 useProxySync: 0
LDB: =============== DONE WITH MIGRATION ================ 11167.1
LDB: ============= START OF LOAD BALANCING ============== 11190.7
LDB: ============== END OF LOAD BALANCING =============== 11190.7
Info: useSync: 0 useProxySync: 0
LDB: =============== DONE WITH MIGRATION ================ 11190.7
LDB: ============= START OF LOAD BALANCING ============== 11191.3
LDB: TIME 11191.3 LOAD: AVG 0.169561 MAX 0.322032  PROXIES: TOTAL 1629 MAXPE 31 MAXPATCH 7 None MEM: 1486.19 MB
LDB: TIME 11191.3 LOAD: AVG 0.169561 MAX 0.322032  PROXIES: TOTAL 1629 MAXPE 31 MAXPATCH 7 RefineTorusLB MEM: 1486.19 MB
LDB: TIME 11191.3 LOAD: AVG 0.169561 MAX 0.322032  PROXIES: TOTAL 1629 MAXPE 31 MAXPATCH 7 RefineTorusLB MEM: 1486.19 MB
LDB: Reverting to original mapping
LDB: ============== END OF LOAD BALANCING =============== 11191.3
Info: useSync: 0 useProxySync: 0
LDB: =============== DONE WITH MIGRATION ================ 11191.3
LDB: ============= START OF LOAD BALANCING ============== 11214.7
LDB: ============== END OF LOAD BALANCING =============== 11214.7
Info: useSync: 0 useProxySync: 0
LDB: =============== DONE WITH MIGRATION ================ 11214.7
LDB: ============= START OF LOAD BALANCING ============== 11215.3
LDB: TIME 11215.3 LOAD: AVG 0.173204 MAX 0.322837  PROXIES: TOTAL 1629 MAXPE 31 MAXPATCH 7 None MEM: 1486.19 MB
LDB: TIME 11215.3 LOAD: AVG 0.173204 MAX 0.322837  PROXIES: TOTAL 1629 MAXPE 31 MAXPATCH 7 RefineTorusLB MEM: 1486.19 MB
LDB: TIME 11215.3 LOAD: AVG 0.173204 MAX 0.322837  PROXIES: TOTAL 1629 MAXPE 31 MAXPATCH 7 RefineTorusLB MEM: 1486.19 MB
LDB: ============== END OF LOAD BALANCING =============== 11215.3
Info: useSync: 0 useProxySync: 0
LDB: =============== DONE WITH MIGRATION ================ 11215.3
LDB: ============= START OF LOAD BALANCING ============== 11236.1
LDB: ============== END OF LOAD BALANCING =============== 11240
Info: useSync: 0 useProxySync: 0
LDB: =============== DONE WITH MIGRATION ================ 11240
LDB: ============= START OF LOAD BALANCING ============== 11240.9
LDB: TIME 11240.9 LOAD: AVG 0.193881 MAX 0.628623  PROXIES: TOTAL 1629 MAXPE 31 MAXPATCH 7 None MEM: 1486.19 MB
LDB: TIME 11240.9 LOAD: AVG 0.193881 MAX 0.628623  PROXIES: TOTAL 1629 MAXPE 31 MAXPATCH 7 RefineTorusLB MEM: 1486.19 MB
LDB: TIME 11240.9 LOAD: AVG 0.193881 MAX 0.628623  PROXIES: TOTAL 1629 MAXPE 31 MAXPATCH 7 RefineTorusLB MEM: 1486.19 MB
LDB: ============== END OF LOAD BALANCING =============== 11240.9
Info: useSync: 0 useProxySync: 0
LDB: =============== DONE WITH MIGRATION ================ 11240.9
LDB: ============= START OF LOAD BALANCING ============== 11272.9
LDB: ============== END OF LOAD BALANCING =============== 11272.9
Info: useSync: 0 useProxySync: 0
LDB: =============== DONE WITH MIGRATION ================ 11272.9
LDB: ============= START OF LOAD BALANCING ============== 11274
LDB: TIME 11274 LOAD: AVG 0.198258 MAX 0.661974  PROXIES: TOTAL 1629 MAXPE 31 MAXPATCH 7 None MEM: 1486.19 MB
LDB: TIME 11274 LOAD: AVG 0.198258 MAX 0.661974  PROXIES: TOTAL 1629 MAXPE 31 MAXPATCH 7 RefineTorusLB MEM: 1486.19 MB
LDB: TIME 11274 LOAD: AVG 0.198258 MAX 0.661974  PROXIES: TOTAL 1629 MAXPE 31 MAXPATCH 7 RefineTorusLB MEM: 1486.19 MB
LDB: ============== END OF LOAD BALANCING =============== 11274
Info: useSync: 0 useProxySync: 0
LDB: =============== DONE WITH MIGRATION ================ 11274
PRESSURE: 640000 67.8914 -7.65121 -32.2271 -7.65141 34.0715 10.1463 -32.2277 10.1462 58.6822
GPRESSURE: 640000 53.6 -0.789957 -42.2307 28.1847 30.6677 22.6221 -30.6015 -14.0374 100.05
PRESSAVG: 640000 0.335755 -7.1783 75.9057 -7.1783 1.63673 -11.1917 75.9057 -11.1917 -1.20508
GPRESSAVG: 640000 0.337693 -7.14661 75.9033 -7.18483 1.64592 -11.2276 75.8908 -11.187 -1.21219
TIMING: 640000  CPU: 8419.69, 0.013908/step  Wall: 11277.6, 0.0174624/step, 93.9087 hours remaining, 1486.187500 MB of memory in use.
ENERGY:  640000     66634.8233    147345.3286    104250.4994      6834.3640       -9293105.0696    340722.4651         0.0000         0.0000    233822.6412       -8393494.9480       309.8124  -8627317.5893  -8391574.1056       309.6305             53.5484        61.4391   3339015.2434         0.2558         0.2571

WRITING EXTENDED SYSTEM TO RESTART FILE AT STEP 640000
WRITING COORDINATES TO DCD FILE Fiber55_dyn2.dcd AT STEP 640000
WRITING COORDINATES TO RESTART FILE AT STEP 640000
FINISHED WRITING RESTART COORDINATES
WRITING VELOCITIES TO RESTART FILE AT STEP 640000
FINISHED WRITING RESTART VELOCITIES
LDB: ============= START OF LOAD BALANCING ============== 11387.9
LDB: ============== END OF LOAD BALANCING =============== 11387.9
Info: useSync: 0 useProxySync: 0
LDB: =============== DONE WITH MIGRATION ================ 11387.9
LDB: ============= START OF LOAD BALANCING ============== 11388.8
LDB: TIME 11388.8 LOAD: AVG 0.201027 MAX 0.651563  PROXIES: TOTAL 1629 MAXPE 31 MAXPATCH 7 None MEM: 1486.19 MB
LDB: TIME 11388.8 LOAD: AVG 0.201027 MAX 0.651563  PROXIES: TOTAL 1629 MAXPE 31 MAXPATCH 7 RefineTorusLB MEM: 1486.19 MB
LDB: TIME 11388.8 LOAD: AVG 0.201027 MAX 0.651563  PROXIES: TOTAL 1629 MAXPE 31 MAXPATCH 7 RefineTorusLB MEM: 1486.19 MB
LDB: Reverting to original mapping
LDB: ============== END OF LOAD BALANCING =============== 11388.8
Info: useSync: 0 useProxySync: 0
LDB: =============== DONE WITH MIGRATION ================ 11388.8
LDB: ============= START OF LOAD BALANCING ============== 11426.4
LDB: ============== END OF LOAD BALANCING =============== 11426.4
Info: useSync: 0 useProxySync: 0
LDB: =============== DONE WITH MIGRATION ================ 11426.4
LDB: ============= START OF LOAD BALANCING ============== 11427.4
LDB: TIME 11427.4 LOAD: AVG 0.19572 MAX 0.654637  PROXIES: TOTAL 1629 MAXPE 31 MAXPATCH 7 None MEM: 1486.19 MB
LDB: TIME 11427.4 LOAD: AVG 0.19572 MAX 0.654637  PROXIES: TOTAL 1629 MAXPE 31 MAXPATCH 7 RefineTorusLB MEM: 1486.19 MB
LDB: TIME 11427.4 LOAD: AVG 0.19572 MAX 0.654637  PROXIES: TOTAL 1629 MAXPE 31 MAXPATCH 7 RefineTorusLB MEM: 1486.19 MB
LDB: Reverting to original mapping
LDB: ============== END OF LOAD BALANCING =============== 11427.4
Info: useSync: 0 useProxySync: 0
LDB: =============== DONE WITH MIGRATION ================ 11427.4
LDB: ============= START OF LOAD BALANCING ============== 11451.8
LDB: ============== END OF LOAD BALANCING =============== 11451.8
Info: useSync: 0 useProxySync: 0
LDB: =============== DONE WITH MIGRATION ================ 11451.8
LDB: ============= START OF LOAD BALANCING ============== 11452.3
LDB: TIME 11452.3 LOAD: AVG 0.176763 MAX 0.320414  PROXIES: TOTAL 1629 MAXPE 31 MAXPATCH 7 None MEM: 1486.19 MB
LDB: TIME 11452.3 LOAD: AVG 0.176763 MAX 0.320414  PROXIES: TOTAL 1629 MAXPE 31 MAXPATCH 7 RefineTorusLB MEM: 1486.19 MB
LDB: TIME 11452.3 LOAD: AVG 0.176763 MAX 0.320414  PROXIES: TOTAL 1629 MAXPE 31 MAXPATCH 7 RefineTorusLB MEM: 1486.19 MB
LDB: Reverting to original mapping
LDB: ============== END OF LOAD BALANCING =============== 11452.3
Info: useSync: 0 useProxySync: 0
LDB: =============== DONE WITH MIGRATION ================ 11452.3
LDB: ============= START OF LOAD BALANCING ============== 11476
LDB: ============== END OF LOAD BALANCING =============== 11476
Info: useSync: 0 useProxySync: 0
LDB: =============== DONE WITH MIGRATION ================ 11476
LDB: ============= START OF LOAD BALANCING ============== 11476.6
LDB: TIME 11476.6 LOAD: AVG 0.172314 MAX 0.317643  PROXIES: TOTAL 1629 MAXPE 31 MAXPATCH 7 None MEM: 1486.2 MB
LDB: TIME 11476.6 LOAD: AVG 0.172314 MAX 0.317643  PROXIES: TOTAL 1629 MAXPE 31 MAXPATCH 7 RefineTorusLB MEM: 1486.2 MB
LDB: TIME 11476.6 LOAD: AVG 0.172314 MAX 0.317643  PROXIES: TOTAL 1629 MAXPE 31 MAXPATCH 7 RefineTorusLB MEM: 1486.2 MB
LDB: Reverting to original mapping
LDB: ============== END OF LOAD BALANCING =============== 11476.6
Info: useSync: 0 useProxySync: 0
LDB: =============== DONE WITH MIGRATION ================ 11476.6
LDB: ============= START OF LOAD BALANCING ============== 11507.7
LDB: ============== END OF LOAD BALANCING =============== 11507.7
Info: useSync: 0 useProxySync: 0
LDB: =============== DONE WITH MIGRATION ================ 11507.8
LDB: ============= START OF LOAD BALANCING ============== 11508.7
LDB: TIME 11508.7 LOAD: AVG 0.18879 MAX 0.638818  PROXIES: TOTAL 1629 MAXPE 31 MAXPATCH 7 None MEM: 1486.2 MB
LDB: TIME 11508.7 LOAD: AVG 0.18879 MAX 0.638818  PROXIES: TOTAL 1629 MAXPE 31 MAXPATCH 7 RefineTorusLB MEM: 1486.2 MB
LDB: TIME 11508.7 LOAD: AVG 0.18879 MAX 0.638818  PROXIES: TOTAL 1629 MAXPE 31 MAXPATCH 7 RefineTorusLB MEM: 1486.2 MB
LDB: ============== END OF LOAD BALANCING =============== 11508.7
Info: useSync: 0 useProxySync: 0
LDB: =============== DONE WITH MIGRATION ================ 11508.7
PRESSURE: 650000 138.29 45.048 -126.736 45.0489 -94.9474 66.5975 -126.736 66.5979 -125.711
GPRESSURE: 650000 110.691 53.2775 -115.753 38.7696 -62.7766 26.1802 -63.1414 112.417 -106.78
PRESSAVG: 650000 1.97996 -12.9206 60.2017 -12.9206 1.0415 -9.36896 60.2017 -9.36896 1.83391
GPRESSAVG: 650000 1.98034 -12.9248 60.2183 -12.9256 1.03438 -9.36522 60.2135 -9.34359 1.8164
TIMING: 650000  CPU: 8572.12, 0.0152425/step  Wall: 11526.8, 0.0249182/step, 133.935 hours remaining, 1486.199219 MB of memory in use.
ENERGY:  650000     66644.4464    147769.5988    104239.3076      6663.0125       -9292618.2712    340284.9446         0.0000         0.0000    233632.4207       -8393384.5407       309.5604  -8627016.9614  -8391481.3497       309.5662            -27.4561       -19.6217   3338648.7381         1.6185         1.6104

WRITING EXTENDED SYSTEM TO RESTART FILE AT STEP 650000
WRITING COORDINATES TO DCD FILE Fiber55_dyn2.dcd AT STEP 650000
WRITING COORDINATES TO RESTART FILE AT STEP 650000
FINISHED WRITING RESTART COORDINATES
WRITING VELOCITIES TO RESTART FILE AT STEP 650000
FINISHED WRITING RESTART VELOCITIES
LDB: ============= START OF LOAD BALANCING ============== 11611.1
LDB: ============== END OF LOAD BALANCING =============== 11611.1
Info: useSync: 0 useProxySync: 0
LDB: =============== DONE WITH MIGRATION ================ 11611.1
LDB: ============= START OF LOAD BALANCING ============== 11612
LDB: TIME 11612 LOAD: AVG 0.197969 MAX 0.693183  PROXIES: TOTAL 1629 MAXPE 31 MAXPATCH 7 None MEM: 1486.36 MB
LDB: TIME 11612 LOAD: AVG 0.197969 MAX 0.693183  PROXIES: TOTAL 1629 MAXPE 31 MAXPATCH 7 RefineTorusLB MEM: 1486.36 MB
LDB: TIME 11612 LOAD: AVG 0.197969 MAX 0.693183  PROXIES: TOTAL 1629 MAXPE 31 MAXPATCH 7 RefineTorusLB MEM: 1486.36 MB
LDB: ============== END OF LOAD BALANCING =============== 11612
Info: useSync: 0 useProxySync: 0
LDB: =============== DONE WITH MIGRATION ================ 11612
LDB: ============= START OF LOAD BALANCING ============== 11644.5
LDB: ============== END OF LOAD BALANCING =============== 11644.5
Info: useSync: 0 useProxySync: 0
LDB: =============== DONE WITH MIGRATION ================ 11644.5
LDB: ============= START OF LOAD BALANCING ============== 11645.2
LDB: TIME 11645.2 LOAD: AVG 0.192515 MAX 0.490372  PROXIES: TOTAL 1629 MAXPE 31 MAXPATCH 7 None MEM: 1486.36 MB
LDB: TIME 11645.2 LOAD: AVG 0.192515 MAX 0.490372  PROXIES: TOTAL 1629 MAXPE 31 MAXPATCH 7 RefineTorusLB MEM: 1486.36 MB
LDB: TIME 11645.2 LOAD: AVG 0.192515 MAX 0.490372  PROXIES: TOTAL 1629 MAXPE 31 MAXPATCH 7 RefineTorusLB MEM: 1486.36 MB
LDB: ============== END OF LOAD BALANCING =============== 11645.2
Info: useSync: 0 useProxySync: 0
LDB: =============== DONE WITH MIGRATION ================ 11645.2
LDB: ============= START OF LOAD BALANCING ============== 11676.7
LDB: ============== END OF LOAD BALANCING =============== 11691.3
Info: useSync: 0 useProxySync: 0
LDB: =============== DONE WITH MIGRATION ================ 11691.3
LDB: ============= START OF LOAD BALANCING ============== 11692.1
LDB: TIME 11692.1 LOAD: AVG 0.174532 MAX 0.536325  PROXIES: TOTAL 1629 MAXPE 31 MAXPATCH 7 None MEM: 1486.36 MB
LDB: TIME 11692.1 LOAD: AVG 0.174532 MAX 0.536325  PROXIES: TOTAL 1629 MAXPE 31 MAXPATCH 7 RefineTorusLB MEM: 1486.36 MB
LDB: TIME 11692.1 LOAD: AVG 0.174532 MAX 0.536325  PROXIES: TOTAL 1629 MAXPE 31 MAXPATCH 7 RefineTorusLB MEM: 1486.36 MB
LDB: Reverting to original mapping
LDB: ============== END OF LOAD BALANCING =============== 11692.1
Info: useSync: 0 useProxySync: 0
LDB: =============== DONE WITH MIGRATION ================ 11692.1
LDB: ============= START OF LOAD BALANCING ============== 11725.6
LDB: ============== END OF LOAD BALANCING =============== 11725.6
Info: useSync: 0 useProxySync: 0
LDB: =============== DONE WITH MIGRATION ================ 11725.6
LDB: ============= START OF LOAD BALANCING ============== 11726.5
LDB: TIME 11726.5 LOAD: AVG 0.175853 MAX 0.700627  PROXIES: TOTAL 1629 MAXPE 31 MAXPATCH 7 None MEM: 1486.36 MB
LDB: TIME 11726.5 LOAD: AVG 0.175853 MAX 0.700627  PROXIES: TOTAL 1629 MAXPE 31 MAXPATCH 7 RefineTorusLB MEM: 1486.36 MB
LDB: TIME 11726.5 LOAD: AVG 0.175853 MAX 0.700627  PROXIES: TOTAL 1629 MAXPE 31 MAXPATCH 7 RefineTorusLB MEM: 1486.36 MB
LDB: ============== END OF LOAD BALANCING =============== 11726.5
Info: useSync: 0 useProxySync: 0
LDB: =============== DONE WITH MIGRATION ================ 11726.5
LDB: ============= START OF LOAD BALANCING ============== 11760.4
LDB: ============== END OF LOAD BALANCING =============== 11764.9
Info: useSync: 0 useProxySync: 0
LDB: =============== DONE WITH MIGRATION ================ 11764.9
LDB: ============= START OF LOAD BALANCING ============== 11765.6
LDB: TIME 11765.6 LOAD: AVG 0.179993 MAX 0.447693  PROXIES: TOTAL 1629 MAXPE 31 MAXPATCH 7 None MEM: 1487.78 MB
LDB: TIME 11765.6 LOAD: AVG 0.179993 MAX 0.447693  PROXIES: TOTAL 1629 MAXPE 31 MAXPATCH 7 RefineTorusLB MEM: 1487.78 MB
LDB: TIME 11765.6 LOAD: AVG 0.179993 MAX 0.447693  PROXIES: TOTAL 1629 MAXPE 31 MAXPATCH 7 RefineTorusLB MEM: 1487.78 MB
LDB: Reverting to original mapping
LDB: ============== END OF LOAD BALANCING =============== 11765.6
Info: useSync: 0 useProxySync: 0
LDB: =============== DONE WITH MIGRATION ================ 11765.6
PRESSURE: 660000 -13.316 -9.81821 121.889 -9.81824 -18.9009 -27.1496 121.891 -27.1499 43.5915
GPRESSURE: 660000 -57.5283 14.2329 108.509 0.85424 28.0058 -19.2463 161.774 -25.1693 62.2471
PRESSAVG: 660000 0.419178 -13.1447 70.2596 -13.1447 -0.851839 -4.4254 70.2596 -4.42539 -0.49981
GPRESSAVG: 660000 0.402762 -13.1396 70.2336 -13.1494 -0.859975 -4.42122 70.2663 -4.4352 -0.479811
TIMING: 660000  CPU: 8728.54, 0.015642/step  Wall: 11753.8, 0.022698/step, 121.939 hours remaining, 1487.777344 MB of memory in use.
ENERGY:  660000     66881.3414    147803.5220    104380.5637      6659.8750       -9292420.9564    339949.3525         0.0000         0.0000    233760.9210       -8392985.3809       309.7307  -8626746.3019  -8391089.5829       309.5920              3.7915        10.9082   3337471.8900        -0.3108        -0.3123

WRITING EXTENDED SYSTEM TO RESTART FILE AT STEP 660000
WRITING COORDINATES TO DCD FILE Fiber55_dyn2.dcd AT STEP 660000
WRITING COORDINATES TO RESTART FILE AT STEP 660000
FINISHED WRITING RESTART COORDINATES
WRITING VELOCITIES TO RESTART FILE AT STEP 660000
FINISHED WRITING RESTART VELOCITIES
LDB: ============= START OF LOAD BALANCING ============== 11808.9
LDB: ============== END OF LOAD BALANCING =============== 11808.9
Info: useSync: 0 useProxySync: 0
LDB: =============== DONE WITH MIGRATION ================ 11808.9
LDB: ============= START OF LOAD BALANCING ============== 11809.7
LDB: TIME 11809.7 LOAD: AVG 0.182562 MAX 0.323663  PROXIES: TOTAL 1629 MAXPE 31 MAXPATCH 7 None MEM: 1487.78 MB
LDB: TIME 11809.7 LOAD: AVG 0.182562 MAX 0.323663  PROXIES: TOTAL 1629 MAXPE 31 MAXPATCH 7 RefineTorusLB MEM: 1487.78 MB
LDB: TIME 11809.7 LOAD: AVG 0.182562 MAX 0.323663  PROXIES: TOTAL 1629 MAXPE 31 MAXPATCH 7 RefineTorusLB MEM: 1487.78 MB
LDB: Reverting to original mapping
LDB: ============== END OF LOAD BALANCING =============== 11809.7
Info: useSync: 0 useProxySync: 0
LDB: =============== DONE WITH MIGRATION ================ 11809.7
LDB: ============= START OF LOAD BALANCING ============== 11834.9
LDB: ============== END OF LOAD BALANCING =============== 11834.9
Info: useSync: 0 useProxySync: 0
LDB: =============== DONE WITH MIGRATION ================ 11834.9
LDB: ============= START OF LOAD BALANCING ============== 11835.5
LDB: TIME 11835.5 LOAD: AVG 0.180043 MAX 0.29528  PROXIES: TOTAL 1629 MAXPE 31 MAXPATCH 7 None MEM: 1487.78 MB
LDB: TIME 11835.5 LOAD: AVG 0.180043 MAX 0.29528  PROXIES: TOTAL 1629 MAXPE 31 MAXPATCH 7 RefineTorusLB MEM: 1487.78 MB
LDB: TIME 11835.5 LOAD: AVG 0.180043 MAX 0.29528  PROXIES: TOTAL 1629 MAXPE 31 MAXPATCH 7 RefineTorusLB MEM: 1487.78 MB
LDB: ============== END OF LOAD BALANCING =============== 11835.5
Info: useSync: 0 useProxySync: 0
LDB: =============== DONE WITH MIGRATION ================ 11835.5
LDB: ============= START OF LOAD BALANCING ============== 11857.2
LDB: ============== END OF LOAD BALANCING =============== 11857.2
Info: useSync: 0 useProxySync: 0
LDB: =============== DONE WITH MIGRATION ================ 11857.2
LDB: ============= START OF LOAD BALANCING ============== 11857.6
LDB: TIME 11857.6 LOAD: AVG 0.165294 MAX 0.291701  PROXIES: TOTAL 1629 MAXPE 31 MAXPATCH 7 None MEM: 1487.78 MB
LDB: TIME 11857.6 LOAD: AVG 0.165294 MAX 0.291701  PROXIES: TOTAL 1629 MAXPE 31 MAXPATCH 7 RefineTorusLB MEM: 1487.78 MB
LDB: TIME 11857.6 LOAD: AVG 0.165294 MAX 0.291701  PROXIES: TOTAL 1629 MAXPE 31 MAXPATCH 7 RefineTorusLB MEM: 1487.78 MB
LDB: ============== END OF LOAD BALANCING =============== 11857.6
Info: useSync: 0 useProxySync: 0
LDB: =============== DONE WITH MIGRATION ================ 11857.6
LDB: ============= START OF LOAD BALANCING ============== 11878
LDB: ============== END OF LOAD BALANCING =============== 11878
Info: useSync: 0 useProxySync: 0
LDB: =============== DONE WITH MIGRATION ================ 11878
LDB: ============= START OF LOAD BALANCING ============== 11878.5
LDB: TIME 11878.5 LOAD: AVG 0.166133 MAX 0.322768  PROXIES: TOTAL 1629 MAXPE 31 MAXPATCH 7 None MEM: 1488.83 MB
LDB: TIME 11878.5 LOAD: AVG 0.166133 MAX 0.322768  PROXIES: TOTAL 1629 MAXPE 31 MAXPATCH 7 RefineTorusLB MEM: 1488.83 MB
LDB: TIME 11878.5 LOAD: AVG 0.166133 MAX 0.322768  PROXIES: TOTAL 1629 MAXPE 31 MAXPATCH 7 RefineTorusLB MEM: 1488.83 MB
LDB: Reverting to original mapping
LDB: ============== END OF LOAD BALANCING =============== 11878.5
Info: useSync: 0 useProxySync: 0
LDB: =============== DONE WITH MIGRATION ================ 11878.5
LDB: ============= START OF LOAD BALANCING ============== 11900.2
LDB: ============== END OF LOAD BALANCING =============== 11900.2
Info: useSync: 0 useProxySync: 0
LDB: =============== DONE WITH MIGRATION ================ 11900.2
LDB: ============= START OF LOAD BALANCING ============== 11900.8
LDB: TIME 11900.8 LOAD: AVG 0.182073 MAX 0.345956  PROXIES: TOTAL 1629 MAXPE 31 MAXPATCH 7 None MEM: 1488.83 MB
LDB: TIME 11900.8 LOAD: AVG 0.182073 MAX 0.345956  PROXIES: TOTAL 1629 MAXPE 31 MAXPATCH 7 RefineTorusLB MEM: 1488.83 MB
LDB: TIME 11900.8 LOAD: AVG 0.182073 MAX 0.345956  PROXIES: TOTAL 1629 MAXPE 31 MAXPATCH 7 RefineTorusLB MEM: 1488.83 MB
LDB: ============== END OF LOAD BALANCING =============== 11900.8
Info: useSync: 0 useProxySync: 0
LDB: =============== DONE WITH MIGRATION ================ 11900.8
PRESSURE: 670000 -222.905 55.8822 71.5303 55.8821 23.5723 34.0971 71.5306 34.0963 -70.3015
GPRESSURE: 670000 -199.095 58.8378 72.15 74.4608 12.6213 33.2996 97.0914 31.0568 -59.8011
PRESSAVG: 670000 0.0648563 -20.7562 79.0476 -20.7562 -0.158125 -16.0619 79.0476 -16.0619 2.25242
GPRESSAVG: 670000 0.0907737 -20.7594 79.0664 -20.7354 -0.158605 -16.0772 79.0468 -16.0564 2.24206
TIMING: 670000  CPU: 8846.86, 0.0118317/step  Wall: 11894.9, 0.0141107/step, 75.7669 hours remaining, 1488.828125 MB of memory in use.
ENERGY:  670000     67078.5697    147244.2646    104165.5794      6691.9039       -9292508.7814    339944.9930         0.0000         0.0000    233295.4716       -8394087.9992       309.1139  -8627383.4708  -8392209.8832       309.4741            -89.8780       -82.0917   3339294.6816         0.7197         0.7247

WRITING EXTENDED SYSTEM TO RESTART FILE AT STEP 670000
WRITING COORDINATES TO DCD FILE Fiber55_dyn2.dcd AT STEP 670000
WRITING COORDINATES TO RESTART FILE AT STEP 670000
FINISHED WRITING RESTART COORDINATES
WRITING VELOCITIES TO RESTART FILE AT STEP 670000
FINISHED WRITING RESTART VELOCITIES
LDB: ============= START OF LOAD BALANCING ============== 11933.1
LDB: ============== END OF LOAD BALANCING =============== 11933.1
Info: useSync: 0 useProxySync: 0
LDB: =============== DONE WITH MIGRATION ================ 11933.1
LDB: ============= START OF LOAD BALANCING ============== 11933.9
LDB: TIME 11933.9 LOAD: AVG 0.209638 MAX 0.394383  PROXIES: TOTAL 1629 MAXPE 31 MAXPATCH 7 None MEM: 1488.83 MB
LDB: TIME 11933.9 LOAD: AVG 0.209638 MAX 0.394383  PROXIES: TOTAL 1629 MAXPE 31 MAXPATCH 7 RefineTorusLB MEM: 1488.83 MB
LDB: TIME 11933.9 LOAD: AVG 0.209638 MAX 0.394383  PROXIES: TOTAL 1629 MAXPE 31 MAXPATCH 7 RefineTorusLB MEM: 1488.83 MB
LDB: Reverting to original mapping
LDB: ============== END OF LOAD BALANCING =============== 11933.9
Info: useSync: 0 useProxySync: 0
LDB: =============== DONE WITH MIGRATION ================ 11933.9
LDB: ============= START OF LOAD BALANCING ============== 11960.4
LDB: ============== END OF LOAD BALANCING =============== 11960.4
Info: useSync: 0 useProxySync: 0
LDB: =============== DONE WITH MIGRATION ================ 11960.4
LDB: ============= START OF LOAD BALANCING ============== 11960.9
LDB: TIME 11960.9 LOAD: AVG 0.176543 MAX 0.261065  PROXIES: TOTAL 1629 MAXPE 31 MAXPATCH 7 None MEM: 1488.83 MB
LDB: TIME 11960.9 LOAD: AVG 0.176543 MAX 0.261065  PROXIES: TOTAL 1629 MAXPE 31 MAXPATCH 7 RefineTorusLB MEM: 1488.83 MB
LDB: TIME 11960.9 LOAD: AVG 0.176543 MAX 0.261065  PROXIES: TOTAL 1629 MAXPE 31 MAXPATCH 7 RefineTorusLB MEM: 1488.83 MB
LDB: Reverting to original mapping
LDB: ============== END OF LOAD BALANCING =============== 11960.9
Info: useSync: 0 useProxySync: 0
LDB: =============== DONE WITH MIGRATION ================ 11960.9
LDB: ============= START OF LOAD BALANCING ============== 11986
LDB: ============== END OF LOAD BALANCING =============== 11986
Info: useSync: 0 useProxySync: 0
LDB: =============== DONE WITH MIGRATION ================ 11986
LDB: ============= START OF LOAD BALANCING ============== 11986.5
LDB: TIME 11986.5 LOAD: AVG 0.171096 MAX 0.262005  PROXIES: TOTAL 1629 MAXPE 31 MAXPATCH 7 None MEM: 1488.83 MB
LDB: TIME 11986.5 LOAD: AVG 0.171096 MAX 0.262005  PROXIES: TOTAL 1629 MAXPE 31 MAXPATCH 7 RefineTorusLB MEM: 1488.83 MB
LDB: TIME 11986.5 LOAD: AVG 0.171096 MAX 0.262005  PROXIES: TOTAL 1629 MAXPE 31 MAXPATCH 7 RefineTorusLB MEM: 1488.83 MB
LDB: Reverting to original mapping
LDB: ============== END OF LOAD BALANCING =============== 11986.5
Info: useSync: 0 useProxySync: 0
LDB: =============== DONE WITH MIGRATION ================ 11986.5
LDB: ============= START OF LOAD BALANCING ============== 12010.8
LDB: ============== END OF LOAD BALANCING =============== 12010.8
Info: useSync: 0 useProxySync: 0
LDB: =============== DONE WITH MIGRATION ================ 12010.8
LDB: ============= START OF LOAD BALANCING ============== 12011.4
LDB: TIME 12011.4 LOAD: AVG 0.18795 MAX 0.297339  PROXIES: TOTAL 1629 MAXPE 31 MAXPATCH 7 None MEM: 1488.99 MB
LDB: TIME 12011.4 LOAD: AVG 0.18795 MAX 0.297339  PROXIES: TOTAL 1629 MAXPE 31 MAXPATCH 7 RefineTorusLB MEM: 1488.99 MB
LDB: TIME 12011.4 LOAD: AVG 0.18795 MAX 0.297339  PROXIES: TOTAL 1629 MAXPE 31 MAXPATCH 7 RefineTorusLB MEM: 1488.99 MB
LDB: Reverting to original mapping
LDB: ============== END OF LOAD BALANCING =============== 12011.4
Info: useSync: 0 useProxySync: 0
LDB: =============== DONE WITH MIGRATION ================ 12011.4
LDB: ============= START OF LOAD BALANCING ============== 12036
LDB: ============== END OF LOAD BALANCING =============== 12036
Info: useSync: 0 useProxySync: 0
LDB: =============== DONE WITH MIGRATION ================ 12036
LDB: ============= START OF LOAD BALANCING ============== 12036.6
LDB: TIME 12036.6 LOAD: AVG 0.184601 MAX 0.319613  PROXIES: TOTAL 1629 MAXPE 31 MAXPATCH 7 None MEM: 1488.99 MB
LDB: TIME 12036.6 LOAD: AVG 0.184601 MAX 0.319613  PROXIES: TOTAL 1629 MAXPE 31 MAXPATCH 7 RefineTorusLB MEM: 1488.99 MB
LDB: TIME 12036.6 LOAD: AVG 0.184601 MAX 0.319613  PROXIES: TOTAL 1629 MAXPE 31 MAXPATCH 7 RefineTorusLB MEM: 1488.99 MB
LDB: ============== END OF LOAD BALANCING =============== 12036.6
Info: useSync: 0 useProxySync: 0
LDB: =============== DONE WITH MIGRATION ================ 12036.6
PRESSURE: 680000 168.15 61.5922 108.179 61.5917 -37.8377 27.2856 108.179 27.2859 155.955
GPRESSURE: 680000 151.347 91.7603 113.927 20.4675 -9.12254 29.5603 129.082 72.594 166.9
PRESSAVG: 680000 1.5574 -18.0944 50.8818 -18.0944 0.619998 -14.6014 50.8818 -14.6014 -0.147998
GPRESSAVG: 680000 1.54317 -18.0844 50.8931 -18.1077 0.636409 -14.6024 50.8553 -14.5959 -0.147626
TIMING: 680000  CPU: 8972.48, 0.0125624/step  Wall: 12026.1, 0.0131255/step, 70.44 hours remaining, 1490.425781 MB of memory in use.
ENERGY:  680000     67082.8506    146834.0755    104385.3422      6760.1622       -9291321.3120    339083.4161         0.0000         0.0000    233770.4521       -8393405.0132       309.7433  -8627175.4653  -8391500.4648       309.3384             95.4225       103.0412   3339778.1381         0.6765         0.6773

WRITING EXTENDED SYSTEM TO RESTART FILE AT STEP 680000
WRITING COORDINATES TO DCD FILE Fiber55_dyn2.dcd AT STEP 680000
WRITING COORDINATES TO RESTART FILE AT STEP 680000
FINISHED WRITING RESTART COORDINATES
WRITING VELOCITIES TO RESTART FILE AT STEP 680000
FINISHED WRITING RESTART VELOCITIES
LDB: ============= START OF LOAD BALANCING ============== 12116.7
LDB: ============== END OF LOAD BALANCING =============== 12116.7
Info: useSync: 0 useProxySync: 0
LDB: =============== DONE WITH MIGRATION ================ 12116.7
LDB: ============= START OF LOAD BALANCING ============== 12117.4
LDB: TIME 12117.4 LOAD: AVG 0.188378 MAX 0.359956  PROXIES: TOTAL 1629 MAXPE 31 MAXPATCH 7 None MEM: 1491.48 MB
LDB: TIME 12117.4 LOAD: AVG 0.188378 MAX 0.359956  PROXIES: TOTAL 1629 MAXPE 31 MAXPATCH 7 RefineTorusLB MEM: 1491.48 MB
LDB: TIME 12117.4 LOAD: AVG 0.188378 MAX 0.359956  PROXIES: TOTAL 1629 MAXPE 31 MAXPATCH 7 RefineTorusLB MEM: 1491.48 MB
LDB: Reverting to original mapping
LDB: ============== END OF LOAD BALANCING =============== 12117.4
Info: useSync: 0 useProxySync: 0
LDB: =============== DONE WITH MIGRATION ================ 12117.4
LDB: ============= START OF LOAD BALANCING ============== 12143.8
LDB: ============== END OF LOAD BALANCING =============== 12143.8
Info: useSync: 0 useProxySync: 0
LDB: =============== DONE WITH MIGRATION ================ 12143.8
LDB: ============= START OF LOAD BALANCING ============== 12144.4
LDB: TIME 12144.4 LOAD: AVG 0.182864 MAX 0.301184  PROXIES: TOTAL 1629 MAXPE 31 MAXPATCH 7 None MEM: 1491.48 MB
LDB: TIME 12144.4 LOAD: AVG 0.182864 MAX 0.301184  PROXIES: TOTAL 1629 MAXPE 31 MAXPATCH 7 RefineTorusLB MEM: 1491.48 MB
LDB: TIME 12144.4 LOAD: AVG 0.182864 MAX 0.301184  PROXIES: TOTAL 1629 MAXPE 31 MAXPATCH 7 RefineTorusLB MEM: 1491.48 MB
LDB: ============== END OF LOAD BALANCING =============== 12144.4
Info: useSync: 0 useProxySync: 0
LDB: =============== DONE WITH MIGRATION ================ 12144.4
LDB: ============= START OF LOAD BALANCING ============== 12168
LDB: ============== END OF LOAD BALANCING =============== 12168
Info: useSync: 0 useProxySync: 0
LDB: =============== DONE WITH MIGRATION ================ 12168
LDB: ============= START OF LOAD BALANCING ============== 12168.7
LDB: TIME 12168.7 LOAD: AVG 0.185056 MAX 0.36121  PROXIES: TOTAL 1629 MAXPE 31 MAXPATCH 7 None MEM: 1491.48 MB
LDB: TIME 12168.7 LOAD: AVG 0.185056 MAX 0.36121  PROXIES: TOTAL 1629 MAXPE 31 MAXPATCH 7 RefineTorusLB MEM: 1491.48 MB
LDB: TIME 12168.7 LOAD: AVG 0.185056 MAX 0.36121  PROXIES: TOTAL 1629 MAXPE 31 MAXPATCH 7 RefineTorusLB MEM: 1491.48 MB
LDB: ============== END OF LOAD BALANCING =============== 12168.7
Info: useSync: 0 useProxySync: 0
LDB: =============== DONE WITH MIGRATION ================ 12168.7
LDB: ============= START OF LOAD BALANCING ============== 12191.5
LDB: ============== END OF LOAD BALANCING =============== 12192.3
Info: useSync: 0 useProxySync: 0
LDB: =============== DONE WITH MIGRATION ================ 12192.3
LDB: ============= START OF LOAD BALANCING ============== 12193.1
LDB: TIME 12193.1 LOAD: AVG 0.196527 MAX 0.438307  PROXIES: TOTAL 1629 MAXPE 31 MAXPATCH 7 None MEM: 1491.48 MB
LDB: TIME 12193.1 LOAD: AVG 0.196527 MAX 0.438307  PROXIES: TOTAL 1629 MAXPE 31 MAXPATCH 7 RefineTorusLB MEM: 1491.48 MB
LDB: TIME 12193.1 LOAD: AVG 0.196527 MAX 0.438307  PROXIES: TOTAL 1629 MAXPE 31 MAXPATCH 7 RefineTorusLB MEM: 1491.48 MB
LDB: ============== END OF LOAD BALANCING =============== 12193.1
Info: useSync: 0 useProxySync: 0
LDB: =============== DONE WITH MIGRATION ================ 12193.1
LDB: ============= START OF LOAD BALANCING ============== 12226
LDB: ============== END OF LOAD BALANCING =============== 12226
Info: useSync: 0 useProxySync: 0
LDB: =============== DONE WITH MIGRATION ================ 12226
LDB: ============= START OF LOAD BALANCING ============== 12226.8
LDB: TIME 12226.8 LOAD: AVG 0.19151 MAX 0.484602  PROXIES: TOTAL 1629 MAXPE 31 MAXPATCH 7 None MEM: 1491.48 MB
LDB: TIME 12226.8 LOAD: AVG 0.19151 MAX 0.484602  PROXIES: TOTAL 1629 MAXPE 31 MAXPATCH 7 RefineTorusLB MEM: 1491.48 MB
LDB: TIME 12226.8 LOAD: AVG 0.19151 MAX 0.484602  PROXIES: TOTAL 1629 MAXPE 31 MAXPATCH 7 RefineTorusLB MEM: 1491.48 MB
LDB: ============== END OF LOAD BALANCING =============== 12226.8
Info: useSync: 0 useProxySync: 0
LDB: =============== DONE WITH MIGRATION ================ 12226.8
WRITING COORDINATES TO DCD FILE Fiber55_dyn2.dcd AT STEP 690000
WRITING COORDINATES TO RESTART FILE AT STEP 690000
FINISHED WRITING RESTART COORDINATES
WRITING VELOCITIES TO RESTART FILE AT STEP 690000
FINISHED WRITING RESTART VELOCITIES
PRESSURE: 690000 -66.4123 -44.5617 120.366 -44.5616 202.265 -45.7942 120.368 -45.7943 -104.055
GPRESSURE: 690000 -27.124 -1.93085 109.129 -4.91552 156.86 -104.748 89.7262 -5.21925 -73.6779
PRESSAVG: 690000 0.786688 -16.0811 67.8833 -16.0811 1.78602 -11.5177 67.8834 -11.5177 3.13442
GPRESSAVG: 690000 0.791409 -16.0906 67.8689 -16.056 1.77689 -11.5064 67.9059 -11.5304 3.12001
TIMING: 690000  CPU: 9110.23, 0.0137748/step  Wall: 12289.7, 0.0263571/step, 141.376 hours remaining, 1491.492188 MB of memory in use.
ENERGY:  690000     66732.6091    147488.5800    104129.9777      6650.2628       -9292105.8013    339572.7137         0.0000         0.0000    233734.7255       -8393796.9325       309.6960  -8627531.6580  -8391877.9028       309.6350             10.5994        18.6861   3340314.3967         1.9024         1.8961

WRITING EXTENDED SYSTEM TO RESTART FILE AT STEP 690000
LDB: ============= START OF LOAD BALANCING ============== 12323.8
LDB: ============== END OF LOAD BALANCING =============== 12323.8
Info: useSync: 0 useProxySync: 0
LDB: =============== DONE WITH MIGRATION ================ 12323.8
LDB: ============= START OF LOAD BALANCING ============== 12324.5
LDB: TIME 12324.5 LOAD: AVG 0.177434 MAX 0.318105  PROXIES: TOTAL 1629 MAXPE 31 MAXPATCH 7 None MEM: 1491.51 MB
LDB: TIME 12324.5 LOAD: AVG 0.177434 MAX 0.318105  PROXIES: TOTAL 1629 MAXPE 31 MAXPATCH 7 RefineTorusLB MEM: 1491.51 MB
LDB: TIME 12324.5 LOAD: AVG 0.177434 MAX 0.318105  PROXIES: TOTAL 1629 MAXPE 31 MAXPATCH 7 RefineTorusLB MEM: 1491.51 MB
LDB: Reverting to original mapping
LDB: ============== END OF LOAD BALANCING =============== 12324.5
Info: useSync: 0 useProxySync: 0
LDB: =============== DONE WITH MIGRATION ================ 12324.5
LDB: ============= START OF LOAD BALANCING ============== 12347.9
LDB: ============== END OF LOAD BALANCING =============== 12347.9
Info: useSync: 0 useProxySync: 0
LDB: =============== DONE WITH MIGRATION ================ 12347.9
LDB: ============= START OF LOAD BALANCING ============== 12348.5
LDB: TIME 12348.5 LOAD: AVG 0.181449 MAX 0.307437  PROXIES: TOTAL 1629 MAXPE 31 MAXPATCH 7 None MEM: 1491.51 MB
LDB: TIME 12348.5 LOAD: AVG 0.181449 MAX 0.307437  PROXIES: TOTAL 1629 MAXPE 31 MAXPATCH 7 RefineTorusLB MEM: 1491.51 MB
LDB: TIME 12348.5 LOAD: AVG 0.181449 MAX 0.307437  PROXIES: TOTAL 1629 MAXPE 31 MAXPATCH 7 RefineTorusLB MEM: 1491.51 MB
LDB: Reverting to original mapping
LDB: ============== END OF LOAD BALANCING =============== 12348.5
Info: useSync: 0 useProxySync: 0
LDB: =============== DONE WITH MIGRATION ================ 12348.5
LDB: ============= START OF LOAD BALANCING ============== 12371
LDB: ============== END OF LOAD BALANCING =============== 12371
Info: useSync: 0 useProxySync: 0
LDB: =============== DONE WITH MIGRATION ================ 12371
LDB: ============= START OF LOAD BALANCING ============== 12371.7
LDB: TIME 12371.7 LOAD: AVG 0.180985 MAX 0.332797  PROXIES: TOTAL 1629 MAXPE 31 MAXPATCH 7 None MEM: 1491.51 MB
LDB: TIME 12371.7 LOAD: AVG 0.180985 MAX 0.332797  PROXIES: TOTAL 1629 MAXPE 31 MAXPATCH 7 RefineTorusLB MEM: 1491.51 MB
LDB: TIME 12371.7 LOAD: AVG 0.180985 MAX 0.332797  PROXIES: TOTAL 1629 MAXPE 31 MAXPATCH 7 RefineTorusLB MEM: 1491.51 MB
LDB: Reverting to original mapping
LDB: ============== END OF LOAD BALANCING =============== 12371.7
Info: useSync: 0 useProxySync: 0
LDB: =============== DONE WITH MIGRATION ================ 12371.7
LDB: ============= START OF LOAD BALANCING ============== 12398.6
LDB: ============== END OF LOAD BALANCING =============== 12398.6
Info: useSync: 0 useProxySync: 0
LDB: =============== DONE WITH MIGRATION ================ 12398.6
LDB: ============= START OF LOAD BALANCING ============== 12399.4
LDB: TIME 12399.4 LOAD: AVG 0.187167 MAX 0.463705  PROXIES: TOTAL 1629 MAXPE 31 MAXPATCH 7 None MEM: 1491.52 MB
LDB: TIME 12399.4 LOAD: AVG 0.187167 MAX 0.463705  PROXIES: TOTAL 1629 MAXPE 31 MAXPATCH 7 RefineTorusLB MEM: 1491.52 MB
LDB: TIME 12399.4 LOAD: AVG 0.187167 MAX 0.463705  PROXIES: TOTAL 1629 MAXPE 31 MAXPATCH 7 RefineTorusLB MEM: 1491.52 MB
LDB: ============== END OF LOAD BALANCING =============== 12399.4
Info: useSync: 0 useProxySync: 0
LDB: =============== DONE WITH MIGRATION ================ 12399.4
LDB: ============= START OF LOAD BALANCING ============== 12427.5
LDB: ============== END OF LOAD BALANCING =============== 12427.5
Info: useSync: 0 useProxySync: 0
LDB: =============== DONE WITH MIGRATION ================ 12427.5
LDB: ============= START OF LOAD BALANCING ============== 12428.3
LDB: TIME 12428.3 LOAD: AVG 0.188352 MAX 0.375545  PROXIES: TOTAL 1629 MAXPE 31 MAXPATCH 7 None MEM: 1491.52 MB
LDB: TIME 12428.3 LOAD: AVG 0.188352 MAX 0.375545  PROXIES: TOTAL 1629 MAXPE 31 MAXPATCH 7 RefineTorusLB MEM: 1491.52 MB
LDB: TIME 12428.3 LOAD: AVG 0.188352 MAX 0.375545  PROXIES: TOTAL 1629 MAXPE 31 MAXPATCH 7 RefineTorusLB MEM: 1491.52 MB
LDB: Reverting to original mapping
LDB: ============== END OF LOAD BALANCING =============== 12428.3
Info: useSync: 0 useProxySync: 0
LDB: =============== DONE WITH MIGRATION ================ 12428.3
PRESSURE: 700000 57.9826 95.9212 199.765 95.9211 -36.8878 145.081 199.765 145.081 103.251
GPRESSURE: 700000 31.1252 25.5946 208.417 98.7632 10.4299 139.702 199.365 173.401 95.0669
PRESSAVG: 700000 0.970362 -22.1052 59.2435 -22.1052 1.32491 -27.096 59.2435 -27.096 -0.983936
GPRESSAVG: 700000 0.965261 -22.0742 59.2412 -22.1142 1.30941 -27.0869 59.245 -27.0867 -0.975946
TIMING: 700000  CPU: 9240.51, 0.0130284/step  Wall: 12421.9, 0.0132262/step, 70.9069 hours remaining, 1491.527344 MB of memory in use.
ETITLE:      TS           BOND          ANGLE          DIHED          IMPRP               ELECT            VDW       BOUNDARY           MISC        KINETIC               TOTAL           TEMP      POTENTIAL         TOTAL3        TEMPAVG            PRESSURE      GPRESSURE         VOLUME       PRESSAVG      GPRESSAVG

ENERGY:  700000     67133.5877    147148.3964    104265.1151      6684.6639       -9291221.7701    339535.1355         0.0000         0.0000    233784.0814       -8392670.7901       309.7613  -8626454.8715  -8390748.1454       309.4998             41.4485        45.5406   3338736.5729         0.4371         0.4329

WRITING EXTENDED SYSTEM TO RESTART FILE AT STEP 700000
WRITING COORDINATES TO DCD FILE Fiber55_dyn2.dcd AT STEP 700000
WRITING COORDINATES TO RESTART FILE AT STEP 700000
FINISHED WRITING RESTART COORDINATES
WRITING VELOCITIES TO RESTART FILE AT STEP 700000
FINISHED WRITING RESTART VELOCITIES
LDB: ============= START OF LOAD BALANCING ============== 12457.5
LDB: ============== END OF LOAD BALANCING =============== 12457.5
Info: useSync: 0 useProxySync: 0
LDB: =============== DONE WITH MIGRATION ================ 12457.5
LDB: ============= START OF LOAD BALANCING ============== 12458.1
LDB: TIME 12458.1 LOAD: AVG 0.184006 MAX 0.307924  PROXIES: TOTAL 1629 MAXPE 31 MAXPATCH 7 None MEM: 1491.53 MB
LDB: TIME 12458.1 LOAD: AVG 0.184006 MAX 0.307924  PROXIES: TOTAL 1629 MAXPE 31 MAXPATCH 7 RefineTorusLB MEM: 1491.53 MB
LDB: TIME 12458.1 LOAD: AVG 0.184006 MAX 0.307924  PROXIES: TOTAL 1629 MAXPE 31 MAXPATCH 7 RefineTorusLB MEM: 1491.53 MB
LDB: Reverting to original mapping
LDB: ============== END OF LOAD BALANCING =============== 12458.1
Info: useSync: 0 useProxySync: 0
LDB: =============== DONE WITH MIGRATION ================ 12458.1
LDB: ============= START OF LOAD BALANCING ============== 12480.8
LDB: ============== END OF LOAD BALANCING =============== 12480.8
Info: useSync: 0 useProxySync: 0
LDB: =============== DONE WITH MIGRATION ================ 12480.8
LDB: ============= START OF LOAD BALANCING ============== 12481.3
LDB: TIME 12481.3 LOAD: AVG 0.172964 MAX 0.258482  PROXIES: TOTAL 1629 MAXPE 31 MAXPATCH 7 None MEM: 1491.53 MB
LDB: TIME 12481.3 LOAD: AVG 0.172964 MAX 0.258482  PROXIES: TOTAL 1629 MAXPE 31 MAXPATCH 7 RefineTorusLB MEM: 1491.53 MB
LDB: TIME 12481.3 LOAD: AVG 0.172964 MAX 0.258482  PROXIES: TOTAL 1629 MAXPE 31 MAXPATCH 7 RefineTorusLB MEM: 1491.53 MB
LDB: Reverting to original mapping
LDB: ============== END OF LOAD BALANCING =============== 12481.3
Info: useSync: 0 useProxySync: 0
LDB: =============== DONE WITH MIGRATION ================ 12481.3
LDB: ============= START OF LOAD BALANCING ============== 12501.8
LDB: ============== END OF LOAD BALANCING =============== 12501.8
Info: useSync: 0 useProxySync: 0
LDB: =============== DONE WITH MIGRATION ================ 12501.8
LDB: ============= START OF LOAD BALANCING ============== 12502.8
LDB: TIME 12502.8 LOAD: AVG 0.206678 MAX 0.648519  PROXIES: TOTAL 1629 MAXPE 31 MAXPATCH 7 None MEM: 1491.53 MB
LDB: TIME 12502.8 LOAD: AVG 0.206678 MAX 0.648519  PROXIES: TOTAL 1629 MAXPE 31 MAXPATCH 7 RefineTorusLB MEM: 1491.53 MB
LDB: TIME 12502.8 LOAD: AVG 0.206678 MAX 0.648519  PROXIES: TOTAL 1629 MAXPE 31 MAXPATCH 7 RefineTorusLB MEM: 1491.53 MB
LDB: Reverting to original mapping
LDB: ============== END OF LOAD BALANCING =============== 12502.8
Info: useSync: 0 useProxySync: 0
LDB: =============== DONE WITH MIGRATION ================ 12502.8
LDB: ============= START OF LOAD BALANCING ============== 12540.2
LDB: ============== END OF LOAD BALANCING =============== 12540.2
Info: useSync: 0 useProxySync: 0
LDB: =============== DONE WITH MIGRATION ================ 12540.2
LDB: ============= START OF LOAD BALANCING ============== 12541.1
LDB: TIME 12541.1 LOAD: AVG 0.208913 MAX 0.643567  PROXIES: TOTAL 1629 MAXPE 31 MAXPATCH 7 None MEM: 1491.53 MB
LDB: TIME 12541.1 LOAD: AVG 0.208913 MAX 0.643567  PROXIES: TOTAL 1629 MAXPE 31 MAXPATCH 7 RefineTorusLB MEM: 1491.53 MB
LDB: TIME 12541.1 LOAD: AVG 0.208913 MAX 0.643567  PROXIES: TOTAL 1629 MAXPE 31 MAXPATCH 7 RefineTorusLB MEM: 1491.53 MB
LDB: ============== END OF LOAD BALANCING =============== 12541.1
Info: useSync: 0 useProxySync: 0
LDB: =============== DONE WITH MIGRATION ================ 12541.1
LDB: ============= START OF LOAD BALANCING ============== 12579.1
LDB: ============== END OF LOAD BALANCING =============== 12587.8
Info: useSync: 0 useProxySync: 0
LDB: =============== DONE WITH MIGRATION ================ 12587.8
LDB: ============= START OF LOAD BALANCING ============== 12588.3
LDB: TIME 12588.3 LOAD: AVG 0.166422 MAX 0.268357  PROXIES: TOTAL 1629 MAXPE 31 MAXPATCH 7 None MEM: 1491.53 MB
LDB: TIME 12588.3 LOAD: AVG 0.166422 MAX 0.268357  PROXIES: TOTAL 1629 MAXPE 31 MAXPATCH 7 RefineTorusLB MEM: 1491.53 MB
LDB: TIME 12588.3 LOAD: AVG 0.166422 MAX 0.268357  PROXIES: TOTAL 1629 MAXPE 31 MAXPATCH 7 RefineTorusLB MEM: 1491.53 MB
LDB: Reverting to original mapping
LDB: ============== END OF LOAD BALANCING =============== 12588.3
Info: useSync: 0 useProxySync: 0
LDB: =============== DONE WITH MIGRATION ================ 12588.3
PRESSURE: 710000 -244.681 -73.3835 -52.6526 -73.3836 26.343 -54.8868 -52.6522 -54.8879 121.957
GPRESSURE: 710000 -259.68 -79.865 -13.2709 -85.7703 85.3209 -49.825 -49.8247 -39.257 93.8458
PRESSAVG: 710000 1.60258 -18.3803 61.5319 -18.3803 2.49241 -16.7022 61.5319 -16.7022 1.58243
GPRESSAVG: 710000 1.60871 -18.3995 61.5179 -18.3798 2.49591 -16.7276 61.5319 -16.6883 1.58359
TIMING: 710000  CPU: 9386.13, 0.0145617/step  Wall: 12579.9, 0.0157983/step, 84.6523 hours remaining, 1491.535156 MB of memory in use.
ENERGY:  710000     67033.2873    147400.6014    104095.2970      6753.1553       -9291676.0384    339214.0726         0.0000         0.0000    233151.7127       -8394027.9121       308.9235  -8627179.6247  -8392137.9369       309.6230            -32.1268       -26.8377   3338148.8217         1.8925         1.8961

WRITING EXTENDED SYSTEM TO RESTART FILE AT STEP 710000
WRITING COORDINATES TO DCD FILE Fiber55_dyn2.dcd AT STEP 710000
WRITING COORDINATES TO RESTART FILE AT STEP 710000
FINISHED WRITING RESTART COORDINATES
WRITING VELOCITIES TO RESTART FILE AT STEP 710000
FINISHED WRITING RESTART VELOCITIES
LDB: ============= START OF LOAD BALANCING ============== 12630
LDB: ============== END OF LOAD BALANCING =============== 12630
Info: useSync: 0 useProxySync: 0
LDB: =============== DONE WITH MIGRATION ================ 12630
LDB: ============= START OF LOAD BALANCING ============== 12630.7
LDB: TIME 12630.7 LOAD: AVG 0.18511 MAX 0.318715  PROXIES: TOTAL 1629 MAXPE 31 MAXPATCH 7 None MEM: 1491.54 MB
LDB: TIME 12630.7 LOAD: AVG 0.18511 MAX 0.318715  PROXIES: TOTAL 1629 MAXPE 31 MAXPATCH 7 RefineTorusLB MEM: 1491.54 MB
LDB: TIME 12630.7 LOAD: AVG 0.18511 MAX 0.318715  PROXIES: TOTAL 1629 MAXPE 31 MAXPATCH 7 RefineTorusLB MEM: 1491.54 MB
LDB: ============== END OF LOAD BALANCING =============== 12630.7
Info: useSync: 0 useProxySync: 0
LDB: =============== DONE WITH MIGRATION ================ 12630.7
LDB: ============= START OF LOAD BALANCING ============== 12657.1
LDB: ============== END OF LOAD BALANCING =============== 12657.1
Info: useSync: 0 useProxySync: 0
LDB: =============== DONE WITH MIGRATION ================ 12657.1
LDB: ============= START OF LOAD BALANCING ============== 12657.8
LDB: TIME 12657.8 LOAD: AVG 0.181999 MAX 0.302828  PROXIES: TOTAL 1629 MAXPE 31 MAXPATCH 7 None MEM: 1491.55 MB
LDB: TIME 12657.8 LOAD: AVG 0.181999 MAX 0.302828  PROXIES: TOTAL 1629 MAXPE 31 MAXPATCH 7 RefineTorusLB MEM: 1491.55 MB
LDB: TIME 12657.8 LOAD: AVG 0.181999 MAX 0.302828  PROXIES: TOTAL 1629 MAXPE 31 MAXPATCH 7 RefineTorusLB MEM: 1491.55 MB
LDB: Reverting to original mapping
LDB: ============== END OF LOAD BALANCING =============== 12657.8
Info: useSync: 0 useProxySync: 0
LDB: =============== DONE WITH MIGRATION ================ 12657.8
LDB: ============= START OF LOAD BALANCING ============== 12681.5
LDB: ============== END OF LOAD BALANCING =============== 12681.5
Info: useSync: 0 useProxySync: 0
LDB: =============== DONE WITH MIGRATION ================ 12681.5
LDB: ============= START OF LOAD BALANCING ============== 12682.1
LDB: TIME 12682.1 LOAD: AVG 0.179708 MAX 0.291296  PROXIES: TOTAL 1629 MAXPE 31 MAXPATCH 7 None MEM: 1491.55 MB
LDB: TIME 12682.1 LOAD: AVG 0.179708 MAX 0.291296  PROXIES: TOTAL 1629 MAXPE 31 MAXPATCH 7 RefineTorusLB MEM: 1491.55 MB
LDB: TIME 12682.1 LOAD: AVG 0.179708 MAX 0.291296  PROXIES: TOTAL 1629 MAXPE 31 MAXPATCH 7 RefineTorusLB MEM: 1491.55 MB
LDB: ============== END OF LOAD BALANCING =============== 12682.1
Info: useSync: 0 useProxySync: 0
LDB: =============== DONE WITH MIGRATION ================ 12682.1
LDB: ============= START OF LOAD BALANCING ============== 12708.9
LDB: ============== END OF LOAD BALANCING =============== 12708.9
Info: useSync: 0 useProxySync: 0
LDB: =============== DONE WITH MIGRATION ================ 12708.9
LDB: ============= START OF LOAD BALANCING ============== 12709.5
LDB: TIME 12709.5 LOAD: AVG 0.174329 MAX 0.402303  PROXIES: TOTAL 1629 MAXPE 31 MAXPATCH 7 None MEM: 1491.55 MB
LDB: TIME 12709.5 LOAD: AVG 0.174329 MAX 0.402303  PROXIES: TOTAL 1629 MAXPE 31 MAXPATCH 7 RefineTorusLB MEM: 1491.55 MB
LDB: TIME 12709.5 LOAD: AVG 0.174329 MAX 0.402303  PROXIES: TOTAL 1629 MAXPE 31 MAXPATCH 7 RefineTorusLB MEM: 1491.55 MB
LDB: Reverting to original mapping
LDB: ============== END OF LOAD BALANCING =============== 12709.5
Info: useSync: 0 useProxySync: 0
LDB: =============== DONE WITH MIGRATION ================ 12709.5
LDB: ============= START OF LOAD BALANCING ============== 12733
LDB: ============== END OF LOAD BALANCING =============== 12733
Info: useSync: 0 useProxySync: 0
LDB: =============== DONE WITH MIGRATION ================ 12733
LDB: ============= START OF LOAD BALANCING ============== 12733.6
LDB: TIME 12733.6 LOAD: AVG 0.179669 MAX 0.294626  PROXIES: TOTAL 1629 MAXPE 31 MAXPATCH 7 None MEM: 1491.55 MB
LDB: TIME 12733.6 LOAD: AVG 0.179669 MAX 0.294626  PROXIES: TOTAL 1629 MAXPE 31 MAXPATCH 7 RefineTorusLB MEM: 1491.55 MB
LDB: TIME 12733.6 LOAD: AVG 0.179669 MAX 0.294626  PROXIES: TOTAL 1629 MAXPE 31 MAXPATCH 7 RefineTorusLB MEM: 1491.55 MB
LDB: Reverting to original mapping
LDB: ============== END OF LOAD BALANCING =============== 12733.6
Info: useSync: 0 useProxySync: 0
LDB: =============== DONE WITH MIGRATION ================ 12733.6
PRESSURE: 720000 11.5379 -1.53404 247.794 -1.53407 -28.184 -128.766 247.794 -128.765 137.307
GPRESSURE: 720000 61.6024 -43.6952 207.533 -43.5189 -35.4921 -112.298 233.032 -117.278 114.282
PRESSAVG: 720000 2.09429 -18.9799 64.4809 -18.9799 0.622498 -12.4511 64.4809 -12.4511 -0.0948861
GPRESSAVG: 720000 2.11793 -18.9771 64.4985 -18.9703 0.612349 -12.4349 64.479 -12.4747 -0.0987631
TIMING: 720000  CPU: 9511.64, 0.0125513/step  Wall: 12723, 0.014312/step, 76.6485 hours remaining, 1491.550781 MB of memory in use.
ENERGY:  720000     66546.7353    146483.3611    104570.7210      6680.3245       -9292564.1073    340087.1782         0.0000         0.0000    234154.5284       -8394041.2588       310.2522  -8628195.7873  -8392102.4657       309.4600             40.2202        46.7973   3337738.3942         0.8740         0.8772

WRITING EXTENDED SYSTEM TO RESTART FILE AT STEP 720000
WRITING COORDINATES TO DCD FILE Fiber55_dyn2.dcd AT STEP 720000
WRITING COORDINATES TO RESTART FILE AT STEP 720000
FINISHED WRITING RESTART COORDINATES
WRITING VELOCITIES TO RESTART FILE AT STEP 720000
[truncated: 10,193,393 more chars]
