# Supplementary material for: Devising Bone Molecular Models at the Nanoscale: From Usual Mineralized Collagen Fibrils to the First Bone Fibers Including Hydroxyapatite in the Extra-Fibrillar Volume
Source: Materials (Basel). 2022 Mar 19;15(6):2274. doi: 10.3390/ma15062274 (PMC8955169; doi:10.3390/ma15062274)
Supplement: Supplementary file 1 [file materials-15-02274-s001.zip › Supplementary_Materials/3-Bone_Fiber/8_Equilibration_NAMD_Lovelace/Fiber55_dyn2/Fiber55_dyn2.namd]

# Terminal: namd2 +p$n equilibration-$j.namd > output/equilibration-$j.log
# ex: namd2 +p$48 equilibration1_1wzb.namd > equilibration1_1wzb.log
# explicando pq varias eq https://www.ks.uiuc.edu/Research/namd/mailing_list/namd-l.2014-2015/1265.html

set freq	 10000 ;# 1000
set inp		 Fiber55_dyn1
set out		 Fiber55_dyn2
set run		 20000000;# 20.000.000 * 2(fs) = 40.000.000 fs = 40ns

# Input files
coordinates		 ../../7_Fiber_PDB_PSF/Fiber55.pdb
structure		   ../../7_Fiber_PDB_PSF/Fiber55.psf 
# reading the restart files from previous run
bincoordinates ../$inp/$inp.coor
binvelocities	 ../$inp/$inp.vel
extendedsystem ../$inp/$inp.xsc

# http://mackerell.umaryland.edu/~kenno/cgenff/program.php#namd
# precisei colocar prms (lipid,carb,na,cgenff) pra nao ficar aparecendo o ERROR: DIDN'T FIND vdW PARAMETER FOR ATOM TYPE NN1... ou algo similar
# https://www.ks.uiuc.edu/Research/namd/mailing_list/namd-l.2013-2014/1416.html
paratypecharmm	on
parameters ../../FF/par_all36m_prot.prm
mergeCrossterms yes
parameters ../../FF/par_all36_lipid.prm
parameters ../../FF/par_all36_carb.prm 
# na nao tava nesse exemplo, mas acho melhor usar 
# tb vi aqui https://www.ks.uiuc.edu/Research/namd/mailing_list/namd-l.2020-2021/0584.html
parameters ../../FF/par_all36_na.prm
parameters ../../FF/par_all36_cgenff.prm
parameters ../../FF/toppar_all36_prot_modify_res.str
parameters ../../FF/toppar_water_ions_namd.str
parameters ../../FF/par_HA.prm

#Output files
outputname		 $out
restartname		 $out
DCDfile		     $out.dcd
binaryoutput	 yes
binaryrestart	 yes
restartfreq		 $freq
DCDfreq		     $freq
DCDUnitCell		 yes	;# DCD files will contain unit cell information in the style of Charmm DCD files

# Standard Output
outputEnergies	$freq ;# low global exclusion count error -> https://www.ks.uiuc.edu/Research/namd/mailing_list/namd-l.2016-2017/1157.html
outputPressure	$freq
outputtiming		$freq

# Non-bonded force field parameters
cutoff			12.0 ; #12
switching		on
switchdist		10.0 ;# 10
exclude		scaled1-4
dielectric		1.0
nonbondedscaling	1.0
1-4scaling		1.0
vdwGeometricSigma	no; #  Use geometric mean, as required by OPLS, rather than traditional arithmetic mean when combining Lennard-Jones sigma parameters for different atom types
limitdist		0.
pairlistdist    	14 ;# 14

rigidbonds      	all ;# all/water - tells namd to use SHAKE to constrain the bond length of “all” bonds involving hydrogen
# https://chryswoods.com/dynamics/dynamics/shake.html
# When water is selected, the hydrogen-oxygen and hydrogen-hydrogen distances in waters are constrained to the nominal length or angle given in the parameter file, making the molecules completely rigid. When rigidBonds is all, waters are made rigid as described above and the bond between each hydrogen and the (one) atom to which it is bonded is similarly constrained. For the default case none, no lengths are constrained.

# # FATAL ERROR: Low global exclusion count!
# splitPatch position ;# When set to hydrogen, hydrogen atoms are kept on the same patch as their parents, allowing faster distance checking and rigid bonds. 
# # http://www.ks.uiuc.edu/Research/namd/wiki/index.cgi?NamdTroubleshooting
# # This will also happen if you have a periodic cell and the input coordinates to NAMD are wrapped on a per-atom basis so that there are bonds to hydrogen atoms extending across the cell (i.e., you load the psf and pdb in VMD and see very long bonds to hydrogens). You can work around this with the ancient "splitPatch position" option, which makes every atom its own hydrogen group (this option disables rigid bonds and hurts performance, so don't use it normally). It's better to just fix the input coordinates so that the bonds look normal in VMD.
# # must disable rigid bonds to use splitPatch

#margin 3

# http://www.ks.uiuc.edu/Research/namd/2.8/ug/node39.html
# https://www.ks.uiuc.edu/Research/namd/mailing_list/namd-l.2006-2007/2753.html
# https://www.ks.uiuc.edu/Research/namd/mailing_list/namd-l.2006-2007/2756.html
# https://www.ks.uiuc.edu/Research/namd/mailing_list/namd-l.2011-2012/1850.html

# Particle-mesh Ewald Sum
PME			yes
PMEGridSpacing		1.0 ;# 1.0

# Integrator Parameters
nonbondedFreq		1 
fullElectFrequency	2
stepspercycle		10

#wrapWater on ;# na vdd nem precisa pq o all deve incluir agua
wrapAll			on

# Dynamics
set temperature	310.0 ;#310
timestep	2.0; # 2.0
firsttimestep		0
#temperature		$temperature
# for { set TEMP 0 } { $TEMP <= 290 } {incr TEMP 1 } {
# langevinTemp $TEMP
# run 1000 
# https://www.ks.uiuc.edu/Research/namd/mailing_list/namd-l.2010-2011/0724.html


# Temperature scaling (T from NVT/NPT)
langevin on
langevinTemp $temperature
langevinDamping  1.0 ;# 1.0
langevinHydrogen off

# # DO NOT Use constant pressure (P from NPT)
 useGroupPressure      yes ;# must be set to yes if rigidBonds are set 
 useFlexibleCell       yes ;# no
 useConstantArea       no
 langevinPiston        on; # on !!! the langevinpiston is the pressure control !!! off = NVT yes = NPT
 langevinPistonTarget  1.01325
 langevinPistonPeriod  200.
 langevinPistonDecay   100.
 langevinPistonTemp    $temperature 
# https://www.ks.uiuc.edu/Research/namd/mailing_list/namd-l.2009-2010/1703.html
# In NVT, there is no way your system can equilibrate to reach  the correct water density. 
# I think all simulations using explicit solvent must start with NPT equilibration for this reason 
# I would go for NPT equilibration and NVT production runs whenever possible.

# Constraints
# The following describes the parameters for the harmonic restraints feature of NAMD.
# For historical reasons the terminology of ``harmonic constraints'' has been carried over from X-PLOR.
# This feature allows a harmonic restraining force to be applied to any set of atoms in the simulation.
constraints	off	;# Specifies whether or not harmonic constraints are active. If it is set to off, then no harmonic constraints are computed.
consExp	2	;# Exponent to be use in the harmonic constraint energy function. This value must be a positive integer, and only even values really make sense.
consRef	../fixed.1.pdb	;# PDB file to use for reference positions for harmonic constraints. Each atom that has an active constraint will be constrained about the position specified in this file.
consKfile	../fixed.1.pdb	;# PDB file to use for force constants for harmonic constraints.
consKcol	B	;# Column of the PDB file to use for the harmonic constraint force constant. A value of 0 indicates that the atom should not be constrained. Otherwise, the value specified is used as the force constant for that atom's restraining potential.

# Fixed atoms: Needed to avoid driving the whole protein
# Atoms may be held fixed during a simulation.
# NAMD avoids calculating most interactions in which all affected atoms are fixed unless fixedAtomsForces is specified.
fixedAtoms off		;#  on Specifies whether or not fixed atoms are present.
fixedAtomsForces off	;# Specifies whether or not forces between fixed atoms are calculated. This option is required to turn fixed atoms off in the middle of a simulation. These forces will affect the pressure calculation, and you should leave this option off when using constant pressure if the coordinates of the fixed atoms have not been minimized. The use of constant pressure with significant numbers of fixed atoms is not recommended.
fixedAtomsFile	../fixed.2.pdb	;# determine which atoms of thesimulated system will be held fixed in space - Carol usou protein or segname BG and name C1 C2 C3 C4 C5 C6 O6 O5/segname GAL" e "name CA/backbone
fixedAtomsCol B ;# PDB beta-column
# Description: Column of the PDB file to use for the containing fixed atom parameters for each atom. The coefficients can be read from any floating point column of the PDB file. A value of 0 indicates that the atom is not fixed.

extrabonds off							;# Specifies whether or not extra bonded terms are present.
extrabondsfile ../restraints.res	;# File containing extra bonded terms. May be repeated for multiple files.

# Run
run 		$run          ;# run dynamics
