# Supplementary material for: Devising Bone Molecular Models at the Nanoscale: From Usual Mineralized Collagen Fibrils to the First Bone Fibers Including Hydroxyapatite in the Extra-Fibrillar Volume
Source: Materials (Basel). 2022 Mar 19;15(6):2274. doi: 10.3390/ma15062274 (PMC8955169; doi:10.3390/ma15062274)
Supplement: Supplementary file 1 [file materials-15-02274-s001.zip › Supplementary_Materials/3-Bone_Fiber/8_Equilibration_NAMD_Lovelace/Fiber55_dyn3/Fiber55_dyn3.log]

Charm++: standalone mode (not using charmrun)
Charm++> Running in Multicore mode: 64 threads (PEs)
Charm++> Using recursive bisection (scheme 3) for topology aware partitions
Converse/Charm++ Commit ID: v6.10.2-0-g7bf00fa-namd-charm-6.10.2-build-2020-Aug-05-556
Warning> Randomization of virtual memory (ASLR) is turned on in the kernel, thread migration may not work! Run 'echo 0 > /proc/sys/kernel/randomize_va_space' as root to disable it, or try running with '+isomalloc_sync'.
CharmLB> Load balancer assumes all CPUs are same.
Charm++> Running on 1 hosts (2 sockets x 64 cores x 2 PUs = 256-way SMP)
Charm++> cpu topology info is gathered in 0.034 seconds.
Info: Built with CUDA version 11040
Did not find +devices i,j,k,... argument, using all
Pe 3 physical rank 3 will use CUDA device of pe 16
Pe 62 physical rank 62 will use CUDA device of pe 32
Pe 38 physical rank 38 will use CUDA device of pe 32
Pe 2 physical rank 2 will use CUDA device of pe 16
Pe 17 physical rank 17 will use CUDA device of pe 16
Pe 39 physical rank 39 will use CUDA device of pe 32
Pe 10 physical rank 10 will use CUDA device of pe 16
Pe 23 physical rank 23 will use CUDA device of pe 16
Pe 57 physical rank 57 will use CUDA device of pe 32
Pe 48 physical rank 48 will use CUDA device of pe 32
Pe 25 physical rank 25 will use CUDA device of pe 16
Pe 30 physical rank 30 will use CUDA device of pe 16
Pe 60 physical rank 60 will use CUDA device of pe 32
Pe 26 physical rank 26 will use CUDA device of pe 16
Pe 5 physical rank 5 will use CUDA device of pe 16
Pe 35 physical rank 35 will use CUDA device of pe 32
Pe 15 physical rank 15 will use CUDA device of pe 16
Pe 50 physical rank 50 will use CUDA device of pe 32
Pe 51 physical rank 51 will use CUDA device of pe 32
Pe 9 physical rank 9 will use CUDA device of pe 16
Pe 33 physical rank 33 will use CUDA device of pe 32
Pe 7 physical rank 7 will use CUDA device of pe 16
Pe 44 physical rank 44 will use CUDA device of pe 32
Pe 4 physical rank 4 will use CUDA device of pe 16
Pe 47 physical rank 47 will use CUDA device of pe 32
Pe 0 physical rank 0 will use CUDA device of pe 16
Pe 54 physical rank 54 will use CUDA device of pe 32
Pe 11 physical rank 11 will use CUDA device of pe 16
Pe 21 physical rank 21 will use CUDA device of pe 16
Pe 58 physical rank 58 will use CUDA device of pe 32
Pe 13 physical rank 13 will use CUDA device of pe 16
Pe 46 physical rank 46 will use CUDA device of pe 32
Pe 27 physical rank 27 will use CUDA device of pe 16
Pe 8 physical rank 8 will use CUDA device of pe 16
Pe 49 physical rank 49 will use CUDA device of pe 32
Pe 43 physical rank 43 will use CUDA device of pe 32
Pe 55 physical rank 55 will use CUDA device of pe 32
Pe 42 physical rank 42 will use CUDA device of pe 32
Pe 24 physical rank 24 will use CUDA device of pe 16
Pe 40 physical rank 40 will use CUDA device of pe 32
Pe 63 physical rank 63 will use CUDA device of pe 32
Pe 36 physical rank 36 will use CUDA device of pe 32
Pe 34 physical rank 34 will use CUDA device of pe 32
Pe 45 physical rank 45 will use CUDA device of pe 32
Pe 18 physical rank 18 will use CUDA device of pe 16
Pe 31 physical rank 31 will use CUDA device of pe 16
Pe 20 physical rank 20 will use CUDA device of pe 16
Pe 29 physical rank 29 will use CUDA device of pe 16
Pe 56 physical rank 56 will use CUDA device of pe 32
Pe 14 physical rank 14 will use CUDA device of pe 16
Pe 59 physical rank 59 will use CUDA device of pe 32
Pe 28 physical rank 28 will use CUDA device of pe 16
Pe 19 physical rank 19 will use CUDA device of pe 16
Pe 41 physical rank 41 will use CUDA device of pe 32
Pe 52 physical rank 52 will use CUDA device of pe 32
Pe 37 physical rank 37 will use CUDA device of pe 32
Pe 53 physical rank 53 will use CUDA device of pe 32
Pe 22 physical rank 22 will use CUDA device of pe 16
Pe 12 physical rank 12 will use CUDA device of pe 16
Pe 61 physical rank 61 will use CUDA device of pe 32
Pe 6 physical rank 6 will use CUDA device of pe 16
Pe 1 physical rank 1 will use CUDA device of pe 16
Pe 16 physical rank 16 binding to CUDA device 0 on adagp02: 'NVIDIA A100-PCIE-40GB'  Mem: 40536MB  Rev: 8.0  PCI: 0:21:0
Pe 32 physical rank 32 binding to CUDA device 1 on adagp02: 'NVIDIA A100-PCIE-40GB'  Mem: 40536MB  Rev: 8.0  PCI: 0:81:0
Info: NAMD 2.14 for Linux-x86_64-multicore-CUDA
Info: 
Info: Please visit http://www.ks.uiuc.edu/Research/namd/
Info: for updates, documentation, and support information.
Info: 
Info: Please cite Phillips et al., J. Chem. Phys. 153:044130 (2020) doi:10.1063/5.0014475
Info: in all publications reporting results obtained with NAMD.
Info: 
Info: Based on Charm++/Converse 61002 for multicore-linux-x86_64-iccstatic
Info: Built Fri Sep 10 15:10:23 -03 2021 by root on headnode.ada.cenapad.unicamp.br
Info: 1 NAMD  2.14  Linux-x86_64-multicore-CUDA  64    adagp02  amadeus
Info: Running on 64 processors, 1 nodes, 1 physical nodes.
Info: CPU topology information available.
Info: Charm++/Converse parallel runtime startup completed at 1.57728 s
CkLoopLib is used in SMP with simple dynamic scheduling (converse-level notification)
Info: 391 MB of memory in use based on /proc/self/stat
Info: Configuration file is Fiber55_dyn3/Fiber55_dyn3.namd
Info: Changed directory to Fiber55_dyn3
TCL: Suspending until startup complete.
Warning: The following variables were set in the
Warning: configuration file but will be ignored:
Warning:    fixedAtomsForces (fixedatoms)
Warning:    fixedAtomsFile (fixedatoms)
Warning:    fixedAtomsCol (fixedatoms)
Warning:    consexp (constraints)
Warning:    consref (constraints)
Warning:    conskfile (constraints)
Warning:    conskcol (constraints)
Warning:    extraBondsFile (extraBonds)
Info: EXTENDED SYSTEM FILE   ../Fiber55_dyn2/Fiber55_dyn2.xsc
Info: SIMULATION PARAMETERS:
Info: TIMESTEP               2
Info: NUMBER OF STEPS        0
Info: STEPS PER CYCLE        10
Info: PERIODIC CELL BASIS 1  61.3566 0 0
Info: PERIODIC CELL BASIS 2  0 98.4139 0
Info: PERIODIC CELL BASIS 3  0 0 543.292
Info: PERIODIC CELL CENTER   -0.08 -0.07 -0.01
Info: WRAPPING ALL CLUSTERS AROUND PERIODIC BOUNDARIES ON OUTPUT.
Info: LOAD BALANCER  Centralized
Info: LOAD BALANCING STRATEGY  New Load Balancers -- DEFAULT
Info: LDB PERIOD             2000 steps
Info: FIRST LDB TIMESTEP     50
Info: LAST LDB TIMESTEP     -1
Info: LDB BACKGROUND SCALING 1
Info: HOM BACKGROUND SCALING 1
Info: PME BACKGROUND SCALING 1
Info: MIN ATOMS PER PATCH    40
Info: VELOCITY FILE          ../Fiber55_dyn2/Fiber55_dyn2.vel
Info: CENTER OF MASS MOVING INITIALLY? NO
Info: DIELECTRIC             1
Info: EXCLUDE                SCALED ONE-FOUR
Info: 1-4 ELECTROSTATICS SCALED BY 1
Info: MODIFIED 1-4 VDW PARAMETERS WILL BE USED
Info: DCD FILENAME           Fiber55_dyn3.dcd
Info: DCD FREQUENCY          10000
Info: DCD FIRST STEP         10000
Info: DCD FILE WILL CONTAIN UNIT CELL DATA
Info: NO EXTENDED SYSTEM TRAJECTORY OUTPUT
Info: NO VELOCITY DCD OUTPUT
Info: NO FORCE DCD OUTPUT
Info: OUTPUT FILENAME        Fiber55_dyn3
Info: BINARY OUTPUT FILES WILL BE USED
Info: RESTART FILENAME       Fiber55_dyn3
Info: RESTART FREQUENCY      10000
Info: BINARY RESTART FILES WILL BE USED
Info: SWITCHING ACTIVE
Info: SWITCHING ON           10
Info: SWITCHING OFF          12
Info: PAIRLIST DISTANCE      14
Info: PAIRLIST SHRINK RATE   0.01
Info: PAIRLIST GROW RATE     0.01
Info: PAIRLIST TRIGGER       0.3
Info: PAIRLISTS PER CYCLE    2
Info: PAIRLISTS ENABLED
Info: MARGIN                 0.99
Info: HYDROGEN GROUP CUTOFF  2.5
Info: PATCH DIMENSION        17.49
Info: ENERGY OUTPUT STEPS    10000
Info: CROSSTERM ENERGY INCLUDED IN DIHEDRAL
Info: TIMING OUTPUT STEPS    10000
Info: PRESSURE OUTPUT STEPS  10000
Info: LANGEVIN DYNAMICS ACTIVE
Info: LANGEVIN TEMPERATURE   310
Info: LANGEVIN USING BBK INTEGRATOR
Info: LANGEVIN DAMPING COEFFICIENT IS 1 INVERSE PS
Info: LANGEVIN DYNAMICS NOT APPLIED TO HYDROGENS
Info: LANGEVIN PISTON PRESSURE CONTROL ACTIVE
Info:        TARGET PRESSURE IS 1.01325 BAR
Info:     OSCILLATION PERIOD IS 200 FS
Info:             DECAY TIME IS 100 FS
Info:     PISTON TEMPERATURE IS 310 K
Info:       PRESSURE CONTROL IS GROUP-BASED
Info:    INITIAL STRAIN RATE IS -1.08862e-05 1.72973e-06 5.94023e-06
Info:       CELL FLUCTUATION IS ANISOTROPIC
Info: PARTICLE MESH EWALD (PME) ACTIVE
Info: PME TOLERANCE               1e-06
Info: PME EWALD COEFFICIENT       0.257952
Info: PME INTERPOLATION ORDER     4
Info: PME GRID DIMENSIONS         64 108 560
Info: PME MAXIMUM GRID SPACING    1
Info: Attempting to read FFTW data from system
Info: Attempting to read FFTW data from FFTW_NAMD_2.14_Linux-x86_64-multicore-CUDA_FFTW3.txt
Info: Optimizing 6 FFT steps.  1... 2... 3... 4... 5... 6...   Done.
Info: FULL ELECTROSTATIC EVALUATION FREQUENCY      2
Info: USING VERLET I (r-RESPA) MTS SCHEME.
Info: C1 SPLITTING OF LONG RANGE ELECTROSTATICS
Info: PLACING ATOMS IN PATCHES BY HYDROGEN GROUPS
Info: RIGID BONDS TO HYDROGEN : ALL
Info:         ERROR TOLERANCE : 1e-08
Info:          MAX ITERATIONS : 100
Info: RIGID WATER USING SETTLE ALGORITHM
Info: RANDOM NUMBER SEED     1638411313
Info: USE HYDROGEN BONDS?    NO
Info: COORDINATE PDB         ../../7_Fiber_PDB_PSF/Fiber55.pdb
Info: STRUCTURE FILE         ../../7_Fiber_PDB_PSF/Fiber55.psf
Info: PARAMETER file: CHARMM format! 
Info: PARAMETERS             ../../FF/par_all36m_prot.prm
Info: PARAMETERS             ../../FF/par_all36_lipid.prm
Info: PARAMETERS             ../../FF/par_all36_carb.prm
Info: PARAMETERS             ../../FF/par_all36_na.prm
Info: PARAMETERS             ../../FF/par_all36_cgenff.prm
Info: PARAMETERS             ../../FF/toppar_all36_prot_modify_res.str
Info: PARAMETERS             ../../FF/toppar_water_ions_namd.str
Info: PARAMETERS             ../../FF/par_HA.prm
Info: USING ARITHMETIC MEAN TO COMBINE L-J SIGMA PARAMETERS
Info: BINARY COORDINATES     ../Fiber55_dyn2/Fiber55_dyn2.coor
Info: SKIPPING rtf SECTION IN STREAM FILE
Info: SKIPPING rtf SECTION IN STREAM FILE
Info: SUMMARY OF PARAMETERS:
Info: 951 BONDS
Info: 2806 ANGLES
Info: 6953 DIHEDRAL
Info: 193 IMPROPER
Info: 8 CROSSTERM
Info: 359 VDW
Info: 7 VDW_PAIRS
Info: 0 NBTHOLE_PAIRS
Warning: Ignored 19384 bonds with zero force constants.
Warning: Will get H-H distance in rigid H2O from H-O-H angle.
Info: TIME FOR READING PSF FILE: 27.4375
Info: Reading pdb file ../../7_Fiber_PDB_PSF/Fiber55.pdb
Info: TIME FOR READING PDB FILE: 0.634362
Info: 
Info: ****************************
Info: STRUCTURE SUMMARY:
Info: 299136 ATOMS
Info: 248220 BONDS
Info: 380632 ANGLES
Info: 434480 DIHEDRALS
Info: 30572 IMPROPERS
Info: 12592 CROSSTERMS
Info: 0 EXCLUSIONS
Info: 137820 RIGID BONDS
Info: 759588 DEGREES OF FREEDOM
Info: 180700 HYDROGEN GROUPS
Info: 4 ATOMS IN LARGEST HYDROGEN GROUP
Info: 180700 MIGRATION GROUPS
Info: 4 ATOMS IN LARGEST MIGRATION GROUP
Info: TOTAL MASS = 3.42156e+06 amu
Info: TOTAL CHARGE = -0.000460714 e
Info: MASS DENSITY = 1.73194 g/cm^3
Info: ATOM DENSITY = 0.0911838 atoms/A^3
Info: *****************************
Info: Reading from binary file ../Fiber55_dyn2/Fiber55_dyn2.coor
Info: 
Info: Entering startup at 30.2348 s, 508.09 MB of memory in use
Info: Startup phase 0 took 0.00121702 s, 508.129 MB of memory in use
Info: ADDED 1048632 IMPLICIT EXCLUSIONS
Info: Startup phase 1 took 0.18 s, 596.098 MB of memory in use
Info: NONBONDED TABLE R-SQUARED SPACING: 0.0625
Info: NONBONDED TABLE SIZE: 769 POINTS
Info: INCONSISTENCY IN FAST TABLE ENERGY VS FORCE: 0.000325096 AT 11.9556
Info: INCONSISTENCY IN SCOR TABLE ENERGY VS FORCE: 0.000324844 AT 11.9556
Info: INCONSISTENCY IN VDWA TABLE ENERGY VS FORCE: 0.0040507 AT 0.251946
Info: INCONSISTENCY IN VDWB TABLE ENERGY VS FORCE: 0.00150189 AT 0.251946
Info: Startup phase 2 took 0.00339507 s, 596.098 MB of memory in use
Info: Startup phase 3 took 0.000170078 s, 596.098 MB of memory in use
Info: Startup phase 4 took 0.0372988 s, 724.383 MB of memory in use
Info: Startup phase 5 took 0.000222806 s, 724.383 MB of memory in use
Info: PATCH GRID IS 3 (PERIODIC) BY 5 (PERIODIC) BY 31 (PERIODIC)
Info: PATCH GRID IS 1-AWAY BY 1-AWAY BY 1-AWAY
Info: Reading from binary file ../Fiber55_dyn2/Fiber55_dyn2.vel
Info: REMOVING COM VELOCITY 0.0049085 -0.00219415 -0.00547629
Info: LARGEST PATCH (199) HAS 778 ATOMS
Info: TORUS A SIZE 1 USING 0
Info: TORUS B SIZE 1 USING 0
Info: TORUS C SIZE 1 USING 0
Info: TORUS MINIMAL MESH SIZE IS 1 BY 1 BY 1
Info: Placed 100% of base nodes on same physical node as patch
Info: Startup phase 6 took 0.0579481 s, 774.504 MB of memory in use
Info: PME using 1 x 1 x 1 pencil grid for FFT and reciprocal sum.
Info: Startup phase 7 took 0.00302892 s, 779.527 MB of memory in use
Info: Updated CUDA force table with 4096 elements.
Info: Updated CUDA LJ table with 359 x 359 elements.
Info: Updated CUDA force table with 4096 elements.
Info: Updated CUDA LJ table with 359 x 359 elements.
Info: Startup phase 8 took 0.0244302 s, 779.867 MB of memory in use
Info: Startup phase 9 took 0.000205304 s, 779.867 MB of memory in use
Info: Startup phase 10 took 0.000170729 s, 779.867 MB of memory in use
Info: Startup phase 11 took 0.0124541 s, 787.316 MB of memory in use
LDB: Central LB being created...
Info: Startup phase 12 took 1.51542 s, 831.562 MB of memory in use
Info: CREATING 10277 COMPUTE OBJECTS
Info: Found 362 unique exclusion lists needing 1260 bytes
Info: Found 362 unique exclusion lists needing 1260 bytes
Info: useSync: 0 useProxySync: 0
Info: Startup phase 13 took 0.134365 s, 843.949 MB of memory in use
Info: Startup phase 14 took 0.000649335 s, 843.949 MB of memory in use
Info: Startup phase 15 took 0.00393488 s, 844.23 MB of memory in use
Info: Finished startup at 32.2097 s, 844.23 MB of memory in use

TCL: Running for 10000000 steps
PRESSURE: 0 279.313 -84.5721 -1.17777 -84.5716 232.716 226.728 -1.1782 226.727 237.201
GPRESSURE: 0 287.627 -102.012 -32.07 -62.5978 230.258 225.62 7.7276 220.271 244.78
ETITLE:      TS           BOND          ANGLE          DIHED          IMPRP               ELECT            VDW       BOUNDARY           MISC        KINETIC               TOTAL           TEMP      POTENTIAL         TOTAL3        TEMPAVG            PRESSURE      GPRESSURE         VOLUME       PRESSAVG      GPRESSAVG

ENERGY:       0     67147.9584    146442.5211    104224.1134      6730.2040       -9300675.7467    337721.2945         0.0000         0.0000    233344.8918       -8405064.7635       309.1794  -8638409.6554  -8403164.3690       309.1794            249.7431       254.2218   3280583.5890       249.7431       254.2218

LDB: ============= START OF LOAD BALANCING ============== 32.5683
LDB: ============== END OF LOAD BALANCING =============== 32.5697
Info: useSync: 0 useProxySync: 0
LDB: =============== DONE WITH MIGRATION ================ 32.5708
LDB: ============= START OF LOAD BALANCING ============== 33.3094
LDB: Partitioning computes with target load 0.000000
LDB: Increased migratable compute count from 0 to 0
LDB: Largest unpartitionable compute is 0.000000
LDB: ============== END OF LOAD BALANCING =============== 33.3118
Info: useSync: 0 useProxySync: 0
LDB: =============== DONE WITH MIGRATION ================ 33.3163
Info: Initial time: 64 CPUs 0.0190725 s/step 0.110373 days/ns 1317.1 MB memory
LDB: ============= START OF LOAD BALANCING ============== 33.5248
LDB: ============== END OF LOAD BALANCING =============== 33.5252
Info: useSync: 0 useProxySync: 0
LDB: =============== DONE WITH MIGRATION ================ 33.5266
LDB: ============= START OF LOAD BALANCING ============== 34.2064
LDB: TIME 34.2074 LOAD: AVG 0.174918 MAX 0.283039  PROXIES: TOTAL 1629 MAXPE 31 MAXPATCH 7 None MEM: 1318.4 MB
LDB: TIME 34.2075 LOAD: AVG 0.174918 MAX 0.283039  PROXIES: TOTAL 1629 MAXPE 31 MAXPATCH 7 TorusLB MEM: 1318.4 MB
LDB: ============== END OF LOAD BALANCING =============== 34.208
Info: useSync: 0 useProxySync: 0
LDB: =============== DONE WITH MIGRATION ================ 34.2115
Info: Initial time: 64 CPUs 0.0171675 s/step 0.0993491 days/ns 1318.57 MB memory
LDB: ============= START OF LOAD BALANCING ============== 34.9869
LDB: TIME 34.9879 LOAD: AVG 0.224639 MAX 0.360281  PROXIES: TOTAL 1629 MAXPE 31 MAXPATCH 7 None MEM: 1319.36 MB
LDB: TIME 34.988 LOAD: AVG 0.224639 MAX 0.360281  PROXIES: TOTAL 1629 MAXPE 31 MAXPATCH 7 RefineTorusLB MEM: 1319.36 MB
LDB: TIME 34.9881 LOAD: AVG 0.224639 MAX 0.360281  PROXIES: TOTAL 1629 MAXPE 31 MAXPATCH 7 RefineTorusLB MEM: 1319.36 MB
LDB: ============== END OF LOAD BALANCING =============== 34.9885
Info: useSync: 0 useProxySync: 0
LDB: =============== DONE WITH MIGRATION ================ 34.992
Info: Initial time: 64 CPUs 0.0155178 s/step 0.089802 days/ns 1319.48 MB memory
LDB: ============= START OF LOAD BALANCING ============== 35.7941
LDB: TIME 35.795 LOAD: AVG 0.219783 MAX 0.352786  PROXIES: TOTAL 1629 MAXPE 31 MAXPATCH 7 None MEM: 1320.39 MB
LDB: TIME 35.7951 LOAD: AVG 0.219783 MAX 0.352786  PROXIES: TOTAL 1629 MAXPE 31 MAXPATCH 7 RefineTorusLB MEM: 1320.39 MB
LDB: TIME 35.7951 LOAD: AVG 0.219783 MAX 0.352786  PROXIES: TOTAL 1629 MAXPE 31 MAXPATCH 7 RefineTorusLB MEM: 1320.39 MB
LDB: ============== END OF LOAD BALANCING =============== 35.7956
Info: useSync: 0 useProxySync: 0
LDB: =============== DONE WITH MIGRATION ================ 35.7992
Info: Benchmark time: 64 CPUs 0.0159241 s/step 0.0921533 days/ns 1320.48 MB memory
Info: Benchmark time: 64 CPUs 0.015548 s/step 0.0899766 days/ns 1323.76 MB memory
Info: Benchmark time: 64 CPUs 0.016468 s/step 0.0953007 days/ns 1324.19 MB memory
Info: Benchmark time: 64 CPUs 0.0162116 s/step 0.0938171 days/ns 1324.55 MB memory
Info: Benchmark time: 64 CPUs 0.0150751 s/step 0.0872404 days/ns 1324.66 MB memory
Info: Benchmark time: 64 CPUs 0.0154677 s/step 0.0895122 days/ns 1324.72 MB memory
LDB: ============= START OF LOAD BALANCING ============== 64.8102
LDB: ============== END OF LOAD BALANCING =============== 64.8107
Info: useSync: 0 useProxySync: 0
LDB: =============== DONE WITH MIGRATION ================ 64.8147
LDB: ============= START OF LOAD BALANCING ============== 65.5606
LDB: TIME 65.5618 LOAD: AVG 0.200834 MAX 0.337849  PROXIES: TOTAL 1629 MAXPE 31 MAXPATCH 7 None MEM: 1329.24 MB
LDB: TIME 65.5619 LOAD: AVG 0.200834 MAX 0.337849  PROXIES: TOTAL 1629 MAXPE 31 MAXPATCH 7 RefineTorusLB MEM: 1329.24 MB
LDB: TIME 65.562 LOAD: AVG 0.200834 MAX 0.337849  PROXIES: TOTAL 1629 MAXPE 31 MAXPATCH 7 RefineTorusLB MEM: 1329.24 MB
LDB: Reverting to original mapping
LDB: ============== END OF LOAD BALANCING =============== 65.5624
Info: useSync: 0 useProxySync: 0
LDB: =============== DONE WITH MIGRATION ================ 65.5642
LDB: ============= START OF LOAD BALANCING ============== 93.7926
LDB: ============== END OF LOAD BALANCING =============== 93.793
Info: useSync: 0 useProxySync: 0
LDB: =============== DONE WITH MIGRATION ================ 93.7978
LDB: ============= START OF LOAD BALANCING ============== 94.4997
LDB: TIME 94.5012 LOAD: AVG 0.204151 MAX 0.345303  PROXIES: TOTAL 1629 MAXPE 31 MAXPATCH 7 None MEM: 1330.89 MB
LDB: TIME 94.5014 LOAD: AVG 0.204151 MAX 0.345303  PROXIES: TOTAL 1629 MAXPE 31 MAXPATCH 7 RefineTorusLB MEM: 1330.89 MB
LDB: TIME 94.5014 LOAD: AVG 0.204151 MAX 0.345303  PROXIES: TOTAL 1629 MAXPE 31 MAXPATCH 7 RefineTorusLB MEM: 1330.89 MB
LDB: Reverting to original mapping
LDB: ============== END OF LOAD BALANCING =============== 94.5019
Info: useSync: 0 useProxySync: 0
LDB: =============== DONE WITH MIGRATION ================ 94.5037
LDB: ============= START OF LOAD BALANCING ============== 122.682
LDB: ============== END OF LOAD BALANCING =============== 122.682
Info: useSync: 0 useProxySync: 0
LDB: =============== DONE WITH MIGRATION ================ 122.687
LDB: ============= START OF LOAD BALANCING ============== 123.394
LDB: TIME 123.396 LOAD: AVG 0.198991 MAX 0.331121  PROXIES: TOTAL 1629 MAXPE 31 MAXPATCH 7 None MEM: 1331.14 MB
LDB: TIME 123.396 LOAD: AVG 0.198991 MAX 0.331121  PROXIES: TOTAL 1629 MAXPE 31 MAXPATCH 7 RefineTorusLB MEM: 1331.14 MB
LDB: TIME 123.396 LOAD: AVG 0.198991 MAX 0.331121  PROXIES: TOTAL 1629 MAXPE 31 MAXPATCH 7 RefineTorusLB MEM: 1331.14 MB
LDB: Reverting to original mapping
LDB: ============== END OF LOAD BALANCING =============== 123.397
Info: useSync: 0 useProxySync: 0
LDB: =============== DONE WITH MIGRATION ================ 123.398
LDB: ============= START OF LOAD BALANCING ============== 150.741
LDB: ============== END OF LOAD BALANCING =============== 150.741
Info: useSync: 0 useProxySync: 0
LDB: =============== DONE WITH MIGRATION ================ 150.742
LDB: ============= START OF LOAD BALANCING ============== 151.448
LDB: TIME 151.449 LOAD: AVG 0.202671 MAX 0.334726  PROXIES: TOTAL 1629 MAXPE 31 MAXPATCH 7 None MEM: 1331.38 MB
LDB: TIME 151.449 LOAD: AVG 0.202671 MAX 0.334726  PROXIES: TOTAL 1629 MAXPE 31 MAXPATCH 7 RefineTorusLB MEM: 1331.38 MB
LDB: TIME 151.449 LOAD: AVG 0.202671 MAX 0.334726  PROXIES: TOTAL 1629 MAXPE 31 MAXPATCH 7 RefineTorusLB MEM: 1331.38 MB
LDB: ============== END OF LOAD BALANCING =============== 151.449
Info: useSync: 0 useProxySync: 0
LDB: =============== DONE WITH MIGRATION ================ 151.451
PRESSURE: 10000 -115.016 -59.9262 128.069 -59.9244 6.64553 92.3266 128.068 92.3276 30.8207
GPRESSURE: 10000 -99.0185 -64.5581 151.507 -32.6577 -24.4923 97.3049 80.3638 105.978 64.3225
PRESSAVG: 10000 1.5045 -2.1196 37.0177 -2.11961 0.60808 29.5457 37.0177 29.5457 1.80867
GPRESSAVG: 10000 1.52319 -2.12804 37.0132 -2.14838 0.5985 29.5602 37.0047 29.5639 1.79273
TIMING: 10000  CPU: 143.356, 0.0143049/step  Wall: 145.114, 0.0144745/step, 40.1668 hours remaining, 1387.894531 MB of memory in use.
ENERGY:   10000     66707.8084    146929.8243    104182.6605      6792.2001       -9299503.3589    336878.5610         0.0000         0.0000    233716.9367       -8404295.3680       309.6724  -8638012.3047  -8402390.1000       309.6148            -25.8499       -19.7294   3280378.7126         1.3071         1.3048

WRITING EXTENDED SYSTEM TO RESTART FILE AT STEP 10000
OPENING COORDINATE DCD FILE
WRITING COORDINATES TO DCD FILE Fiber55_dyn3.dcd AT STEP 10000
WRITING COORDINATES TO RESTART FILE AT STEP 10000
FINISHED WRITING RESTART COORDINATES
The last position output (seq=10000) takes 0.086 seconds, 1387.895 MB of memory in use
WRITING VELOCITIES TO RESTART FILE AT STEP 10000
FINISHED WRITING RESTART VELOCITIES
The last velocity output (seq=10000) takes 0.019 seconds, 1398.156 MB of memory in use
LDB: ============= START OF LOAD BALANCING ============== 179.412
LDB: ============== END OF LOAD BALANCING =============== 179.413
Info: useSync: 0 useProxySync: 0
LDB: =============== DONE WITH MIGRATION ================ 179.418
LDB: ============= START OF LOAD BALANCING ============== 180.137
LDB: TIME 180.143 LOAD: AVG 0.189939 MAX 0.366552  PROXIES: TOTAL 1629 MAXPE 31 MAXPATCH 7 None MEM: 1406.28 MB
LDB: TIME 180.143 LOAD: AVG 0.189939 MAX 0.366552  PROXIES: TOTAL 1629 MAXPE 31 MAXPATCH 7 RefineTorusLB MEM: 1406.28 MB
LDB: TIME 180.143 LOAD: AVG 0.189939 MAX 0.366552  PROXIES: TOTAL 1629 MAXPE 31 MAXPATCH 7 RefineTorusLB MEM: 1406.28 MB
LDB: Reverting to original mapping
LDB: ============== END OF LOAD BALANCING =============== 180.144
Info: useSync: 0 useProxySync: 0
LDB: =============== DONE WITH MIGRATION ================ 180.145
LDB: ============= START OF LOAD BALANCING ============== 207.863
LDB: ============== END OF LOAD BALANCING =============== 207.863
Info: useSync: 0 useProxySync: 0
LDB: =============== DONE WITH MIGRATION ================ 207.864
LDB: ============= START OF LOAD BALANCING ============== 208.595
LDB: TIME 208.601 LOAD: AVG 0.193004 MAX 0.322231  PROXIES: TOTAL 1629 MAXPE 31 MAXPATCH 7 None MEM: 1406.28 MB
LDB: TIME 208.601 LOAD: AVG 0.193004 MAX 0.322231  PROXIES: TOTAL 1629 MAXPE 31 MAXPATCH 7 RefineTorusLB MEM: 1406.28 MB
LDB: TIME 208.601 LOAD: AVG 0.193004 MAX 0.322231  PROXIES: TOTAL 1629 MAXPE 31 MAXPATCH 7 RefineTorusLB MEM: 1406.28 MB
LDB: Reverting to original mapping
LDB: ============== END OF LOAD BALANCING =============== 208.602
Info: useSync: 0 useProxySync: 0
LDB: =============== DONE WITH MIGRATION ================ 208.603
LDB: ============= START OF LOAD BALANCING ============== 236.253
LDB: ============== END OF LOAD BALANCING =============== 236.253
Info: useSync: 0 useProxySync: 0
LDB: =============== DONE WITH MIGRATION ================ 236.258
LDB: ============= START OF LOAD BALANCING ============== 236.979
LDB: TIME 236.98 LOAD: AVG 0.192485 MAX 0.389612  PROXIES: TOTAL 1629 MAXPE 31 MAXPATCH 7 None MEM: 1406.43 MB
LDB: TIME 236.98 LOAD: AVG 0.192485 MAX 0.389612  PROXIES: TOTAL 1629 MAXPE 31 MAXPATCH 7 RefineTorusLB MEM: 1406.43 MB
LDB: TIME 236.98 LOAD: AVG 0.192485 MAX 0.389612  PROXIES: TOTAL 1629 MAXPE 31 MAXPATCH 7 RefineTorusLB MEM: 1406.43 MB
LDB: Reverting to original mapping
LDB: ============== END OF LOAD BALANCING =============== 236.98
Info: useSync: 0 useProxySync: 0
LDB: =============== DONE WITH MIGRATION ================ 236.982
LDB: ============= START OF LOAD BALANCING ============== 264.52
LDB: ============== END OF LOAD BALANCING =============== 264.52
Info: useSync: 0 useProxySync: 0
LDB: =============== DONE WITH MIGRATION ================ 264.521
LDB: ============= START OF LOAD BALANCING ============== 265.226
LDB: TIME 265.227 LOAD: AVG 0.195101 MAX 0.330981  PROXIES: TOTAL 1629 MAXPE 31 MAXPATCH 7 None MEM: 1406.44 MB
LDB: TIME 265.227 LOAD: AVG 0.195101 MAX 0.330981  PROXIES: TOTAL 1629 MAXPE 31 MAXPATCH 7 RefineTorusLB MEM: 1406.44 MB
LDB: TIME 265.227 LOAD: AVG 0.195101 MAX 0.330981  PROXIES: TOTAL 1629 MAXPE 31 MAXPATCH 7 RefineTorusLB MEM: 1406.44 MB
LDB: ============== END OF LOAD BALANCING =============== 265.228
Info: useSync: 0 useProxySync: 0
LDB: =============== DONE WITH MIGRATION ================ 265.23
LDB: ============= START OF LOAD BALANCING ============== 292.465
LDB: ============== END OF LOAD BALANCING =============== 292.465
Info: useSync: 0 useProxySync: 0
LDB: =============== DONE WITH MIGRATION ================ 292.465
LDB: ============= START OF LOAD BALANCING ============== 293.167
LDB: TIME 293.168 LOAD: AVG 0.193079 MAX 0.327235  PROXIES: TOTAL 1629 MAXPE 31 MAXPATCH 7 None MEM: 1406.45 MB
LDB: TIME 293.168 LOAD: AVG 0.193079 MAX 0.327235  PROXIES: TOTAL 1629 MAXPE 31 MAXPATCH 7 RefineTorusLB MEM: 1406.45 MB
LDB: TIME 293.168 LOAD: AVG 0.193079 MAX 0.327235  PROXIES: TOTAL 1629 MAXPE 31 MAXPATCH 7 RefineTorusLB MEM: 1406.45 MB
LDB: Reverting to original mapping
LDB: ============== END OF LOAD BALANCING =============== 293.168
Info: useSync: 0 useProxySync: 0
LDB: =============== DONE WITH MIGRATION ================ 293.17
PRESSURE: 20000 -187.338 27.6432 61.1151 27.6429 15.9289 -92.4955 61.1146 -92.4961 -22.3349
GPRESSURE: 20000 -181.59 36.5838 76.1319 -5.81913 39.6688 -83.2296 68.1033 -15.7113 -31.0013
PRESSAVG: 20000 1.77133 19.6989 34.1483 19.6989 1.88874 23.8389 34.1483 23.8389 1.57511
GPRESSAVG: 20000 1.78923 19.7102 34.1719 19.6891 1.88783 23.8247 34.1425 23.8439 1.57393
TIMING: 20000  CPU: 282.964, 0.0139608/step  Wall: 286.333, 0.0141219/step, 39.1492 hours remaining, 1407.777344 MB of memory in use.
ENERGY:   20000     66948.7899    146659.4455    103877.2342      6689.4331       -9299556.6146    336304.2970         0.0000         0.0000    233361.7816       -8405715.6333       309.2018  -8639077.4149  -8403815.9880       309.6291            -64.5813       -57.6409   3280820.9339         1.7451         1.7503

WRITING EXTENDED SYSTEM TO RESTART FILE AT STEP 20000
WRITING COORDINATES TO DCD FILE Fiber55_dyn3.dcd AT STEP 20000
WRITING COORDINATES TO RESTART FILE AT STEP 20000
FINISHED WRITING RESTART COORDINATES
The last position output (seq=20000) takes 0.679 seconds, 1407.777 MB of memory in use
WRITING VELOCITIES TO RESTART FILE AT STEP 20000
FINISHED WRITING RESTART VELOCITIES
The last velocity output (seq=20000) takes 0.086 seconds, 1407.777 MB of memory in use
LDB: ============= START OF LOAD BALANCING ============== 321.632
LDB: ============== END OF LOAD BALANCING =============== 321.632
Info: useSync: 0 useProxySync: 0
LDB: =============== DONE WITH MIGRATION ================ 321.633
LDB: ============= START OF LOAD BALANCING ============== 322.346
LDB: TIME 322.347 LOAD: AVG 0.197606 MAX 0.329066  PROXIES: TOTAL 1629 MAXPE 31 MAXPATCH 7 None MEM: 1407.78 MB
LDB: TIME 322.347 LOAD: AVG 0.197606 MAX 0.329066  PROXIES: TOTAL 1629 MAXPE 31 MAXPATCH 7 RefineTorusLB MEM: 1407.78 MB
LDB: TIME 322.347 LOAD: AVG 0.197606 MAX 0.329066  PROXIES: TOTAL 1629 MAXPE 31 MAXPATCH 7 RefineTorusLB MEM: 1407.78 MB
LDB: ============== END OF LOAD BALANCING =============== 322.348
Info: useSync: 0 useProxySync: 0
LDB: =============== DONE WITH MIGRATION ================ 322.349
LDB: ============= START OF LOAD BALANCING ============== 349.861
LDB: ============== END OF LOAD BALANCING =============== 349.861
Info: useSync: 0 useProxySync: 0
LDB: =============== DONE WITH MIGRATION ================ 349.862
LDB: ============= START OF LOAD BALANCING ============== 350.586
LDB: TIME 350.587 LOAD: AVG 0.188805 MAX 0.427548  PROXIES: TOTAL 1629 MAXPE 31 MAXPATCH 7 None MEM: 1408.54 MB
LDB: TIME 350.587 LOAD: AVG 0.188805 MAX 0.427548  PROXIES: TOTAL 1629 MAXPE 31 MAXPATCH 7 RefineTorusLB MEM: 1408.54 MB
LDB: TIME 350.587 LOAD: AVG 0.188805 MAX 0.427548  PROXIES: TOTAL 1629 MAXPE 31 MAXPATCH 7 RefineTorusLB MEM: 1408.54 MB
LDB: Reverting to original mapping
LDB: ============== END OF LOAD BALANCING =============== 350.587
Info: useSync: 0 useProxySync: 0
LDB: =============== DONE WITH MIGRATION ================ 350.589
LDB: ============= START OF LOAD BALANCING ============== 377.847
LDB: ============== END OF LOAD BALANCING =============== 377.848
Info: useSync: 0 useProxySync: 0
LDB: =============== DONE WITH MIGRATION ================ 377.853
LDB: ============= START OF LOAD BALANCING ============== 378.492
LDB: TIME 378.493 LOAD: AVG 0.191795 MAX 0.359299  PROXIES: TOTAL 1629 MAXPE 31 MAXPATCH 7 None MEM: 1408.67 MB
LDB: TIME 378.493 LOAD: AVG 0.191795 MAX 0.359299  PROXIES: TOTAL 1629 MAXPE 31 MAXPATCH 7 RefineTorusLB MEM: 1408.67 MB
LDB: TIME 378.493 LOAD: AVG 0.191795 MAX 0.359299  PROXIES: TOTAL 1629 MAXPE 31 MAXPATCH 7 RefineTorusLB MEM: 1408.67 MB
LDB: Reverting to original mapping
LDB: ============== END OF LOAD BALANCING =============== 378.494
Info: useSync: 0 useProxySync: 0
LDB: =============== DONE WITH MIGRATION ================ 378.496
LDB: ============= START OF LOAD BALANCING ============== 405.929
LDB: ============== END OF LOAD BALANCING =============== 405.929
Info: useSync: 0 useProxySync: 0
LDB: =============== DONE WITH MIGRATION ================ 405.929
LDB: ============= START OF LOAD BALANCING ============== 406.634
LDB: TIME 406.636 LOAD: AVG 0.196451 MAX 0.353125  PROXIES: TOTAL 1629 MAXPE 31 MAXPATCH 7 None MEM: 1408.67 MB
LDB: TIME 406.636 LOAD: AVG 0.196451 MAX 0.353125  PROXIES: TOTAL 1629 MAXPE 31 MAXPATCH 7 RefineTorusLB MEM: 1408.67 MB
LDB: TIME 406.636 LOAD: AVG 0.196451 MAX 0.353125  PROXIES: TOTAL 1629 MAXPE 31 MAXPATCH 7 RefineTorusLB MEM: 1408.67 MB
LDB: ============== END OF LOAD BALANCING =============== 406.637
Info: useSync: 0 useProxySync: 0
LDB: =============== DONE WITH MIGRATION ================ 406.639
LDB: ============= START OF LOAD BALANCING ============== 434.469
LDB: ============== END OF LOAD BALANCING =============== 434.469
Info: useSync: 0 useProxySync: 0
LDB: =============== DONE WITH MIGRATION ================ 434.469
LDB: ============= START OF LOAD BALANCING ============== 435.18
LDB: TIME 435.181 LOAD: AVG 0.184784 MAX 0.345622  PROXIES: TOTAL 1629 MAXPE 31 MAXPATCH 7 None MEM: 1408.67 MB
LDB: TIME 435.181 LOAD: AVG 0.184784 MAX 0.345622  PROXIES: TOTAL 1629 MAXPE 31 MAXPATCH 7 RefineTorusLB MEM: 1408.67 MB
LDB: TIME 435.181 LOAD: AVG 0.184784 MAX 0.345622  PROXIES: TOTAL 1629 MAXPE 31 MAXPATCH 7 RefineTorusLB MEM: 1408.67 MB
LDB: ============== END OF LOAD BALANCING =============== 435.182
Info: useSync: 0 useProxySync: 0
LDB: =============== DONE WITH MIGRATION ================ 435.184
PRESSURE: 30000 -33.4761 106.568 -120.544 106.568 -86.4651 170.946 -120.544 170.946 -189.954
GPRESSURE: 30000 -32.7601 103.878 -82.886 93.6747 -63.6346 195.913 -84.4105 115.129 -195.407
PRESSAVG: 30000 0.557686 3.74741 39.05 3.74741 1.91681 16.6794 39.05 16.6794 0.543044
GPRESSAVG: 30000 0.561979 3.7689 39.0729 3.77238 1.91398 16.6721 39.027 16.652 0.55129
TIMING: 30000  CPU: 422.635, 0.0139671/step  Wall: 428.784, 0.0142451/step, 39.4511 hours remaining, 1409.183594 MB of memory in use.
ENERGY:   30000     67009.9107    146357.3324    104112.6750      6716.8610       -9299200.4909    336156.9428         0.0000         0.0000    233809.8441       -8405036.9250       309.7955  -8638846.7690  -8403123.7035       309.4991           -103.2983       -97.2672   3278520.1546         1.0058         1.0091

WRITING EXTENDED SYSTEM TO RESTART FILE AT STEP 30000
WRITING COORDINATES TO DCD FILE Fiber55_dyn3.dcd AT STEP 30000
WRITING COORDINATES TO RESTART FILE AT STEP 30000
FINISHED WRITING RESTART COORDINATES
The last position output (seq=30000) takes 0.164 seconds, 1409.184 MB of memory in use
WRITING VELOCITIES TO RESTART FILE AT STEP 30000
FINISHED WRITING RESTART VELOCITIES
The last velocity output (seq=30000) takes 0.090 seconds, 1409.184 MB of memory in use
LDB: ============= START OF LOAD BALANCING ============== 463.247
LDB: ============== END OF LOAD BALANCING =============== 463.248
Info: useSync: 0 useProxySync: 0
LDB: =============== DONE WITH MIGRATION ================ 463.248
LDB: ============= START OF LOAD BALANCING ============== 463.973
LDB: TIME 463.974 LOAD: AVG 0.188329 MAX 0.334741  PROXIES: TOTAL 1629 MAXPE 31 MAXPATCH 7 None MEM: 1409.18 MB
LDB: TIME 463.975 LOAD: AVG 0.188329 MAX 0.334741  PROXIES: TOTAL 1629 MAXPE 31 MAXPATCH 7 RefineTorusLB MEM: 1409.18 MB
LDB: TIME 463.975 LOAD: AVG 0.188329 MAX 0.334741  PROXIES: TOTAL 1629 MAXPE 31 MAXPATCH 7 RefineTorusLB MEM: 1409.18 MB
LDB: ============== END OF LOAD BALANCING =============== 463.975
Info: useSync: 0 useProxySync: 0
LDB: =============== DONE WITH MIGRATION ================ 463.977
LDB: ============= START OF LOAD BALANCING ============== 491.409
LDB: ============== END OF LOAD BALANCING =============== 491.409
Info: useSync: 0 useProxySync: 0
LDB: =============== DONE WITH MIGRATION ================ 491.409
LDB: ============= START OF LOAD BALANCING ============== 492.113
LDB: TIME 492.114 LOAD: AVG 0.185576 MAX 0.340498  PROXIES: TOTAL 1629 MAXPE 31 MAXPATCH 7 None MEM: 1409.18 MB
LDB: TIME 492.114 LOAD: AVG 0.185576 MAX 0.340498  PROXIES: TOTAL 1629 MAXPE 31 MAXPATCH 7 RefineTorusLB MEM: 1409.18 MB
LDB: TIME 492.114 LOAD: AVG 0.185576 MAX 0.340498  PROXIES: TOTAL 1629 MAXPE 31 MAXPATCH 7 RefineTorusLB MEM: 1409.18 MB
LDB: ============== END OF LOAD BALANCING =============== 492.115
Info: useSync: 0 useProxySync: 0
LDB: =============== DONE WITH MIGRATION ================ 492.117
LDB: ============= START OF LOAD BALANCING ============== 519.696
LDB: ============== END OF LOAD BALANCING =============== 519.697
Info: useSync: 0 useProxySync: 0
LDB: =============== DONE WITH MIGRATION ================ 519.697
LDB: ============= START OF LOAD BALANCING ============== 520.392
LDB: TIME 520.393 LOAD: AVG 0.197887 MAX 0.325932  PROXIES: TOTAL 1629 MAXPE 31 MAXPATCH 7 None MEM: 1409.39 MB
LDB: TIME 520.393 LOAD: AVG 0.197887 MAX 0.325932  PROXIES: TOTAL 1629 MAXPE 31 MAXPATCH 7 RefineTorusLB MEM: 1409.39 MB
LDB: TIME 520.393 LOAD: AVG 0.197887 MAX 0.325932  PROXIES: TOTAL 1629 MAXPE 31 MAXPATCH 7 RefineTorusLB MEM: 1409.39 MB
LDB: Reverting to original mapping
LDB: ============== END OF LOAD BALANCING =============== 520.394
Info: useSync: 0 useProxySync: 0
LDB: =============== DONE WITH MIGRATION ================ 520.395
LDB: ============= START OF LOAD BALANCING ============== 547.289
LDB: ============== END OF LOAD BALANCING =============== 547.29
Info: useSync: 0 useProxySync: 0
LDB: =============== DONE WITH MIGRATION ================ 547.294
LDB: ============= START OF LOAD BALANCING ============== 547.982
LDB: TIME 547.983 LOAD: AVG 0.196366 MAX 0.313525  PROXIES: TOTAL 1629 MAXPE 31 MAXPATCH 7 None MEM: 1409.43 MB
LDB: TIME 547.983 LOAD: AVG 0.196366 MAX 0.313525  PROXIES: TOTAL 1629 MAXPE 31 MAXPATCH 7 RefineTorusLB MEM: 1409.43 MB
LDB: TIME 547.983 LOAD: AVG 0.196366 MAX 0.313525  PROXIES: TOTAL 1629 MAXPE 31 MAXPATCH 7 RefineTorusLB MEM: 1409.43 MB
LDB: Reverting to original mapping
LDB: ============== END OF LOAD BALANCING =============== 547.984
Info: useSync: 0 useProxySync: 0
LDB: =============== DONE WITH MIGRATION ================ 547.986
LDB: ============= START OF LOAD BALANCING ============== 575.644
LDB: ============== END OF LOAD BALANCING =============== 575.644
Info: useSync: 0 useProxySync: 0
LDB: =============== DONE WITH MIGRATION ================ 575.645
LDB: ============= START OF LOAD BALANCING ============== 576.335
LDB: TIME 576.336 LOAD: AVG 0.192779 MAX 0.322456  PROXIES: TOTAL 1629 MAXPE 31 MAXPATCH 7 None MEM: 1409.43 MB
LDB: TIME 576.336 LOAD: AVG 0.192779 MAX 0.322456  PROXIES: TOTAL 1629 MAXPE 31 MAXPATCH 7 RefineTorusLB MEM: 1409.43 MB
LDB: TIME 576.336 LOAD: AVG 0.192779 MAX 0.322456  PROXIES: TOTAL 1629 MAXPE 31 MAXPATCH 7 RefineTorusLB MEM: 1409.43 MB
LDB: Reverting to original mapping
LDB: ============== END OF LOAD BALANCING =============== 576.337
Info: useSync: 0 useProxySync: 0
LDB: =============== DONE WITH MIGRATION ================ 576.338
PRESSURE: 40000 84.5793 56.9797 101.724 56.9796 55.3889 56.0799 101.723 56.0804 55.5422
GPRESSURE: 40000 90.6434 35.1293 90.686 71.1344 57.5764 109.416 98.2126 38.6454 67.3023
PRESSAVG: 40000 2.3166 -0.384084 35.2494 -0.384089 1.35935 5.80109 35.2494 5.80109 0.246444
GPRESSAVG: 40000 2.33171 -0.399262 35.2363 -0.387347 1.37038 5.80584 35.2447 5.80488 0.222312
TIMING: 40000  CPU: 561.868, 0.0139233/step  Wall: 569.903, 0.0141118/step, 39.0427 hours remaining, 1409.621094 MB of memory in use.
ENERGY:   40000     66832.1845    146071.5080    103974.6335      6658.0510       -9299087.2682    336939.1647         0.0000         0.0000    234030.9100       -8404580.8165       310.0884  -8638611.7265  -8402665.6028       309.6390             65.1702        71.8407   3280082.8238         1.3075         1.3081

WRITING EXTENDED SYSTEM TO RESTART FILE AT STEP 40000
WRITING COORDINATES TO DCD FILE Fiber55_dyn3.dcd AT STEP 40000
WRITING COORDINATES TO RESTART FILE AT STEP 40000
FINISHED WRITING RESTART COORDINATES
The last position output (seq=40000) takes 1.792 seconds, 1409.621 MB of memory in use
WRITING VELOCITIES TO RESTART FILE AT STEP 40000
FINISHED WRITING RESTART VELOCITIES
The last velocity output (seq=40000) takes 1.665 seconds, 1409.621 MB of memory in use
LDB: ============= START OF LOAD BALANCING ============== 609.859
LDB: ============== END OF LOAD BALANCING =============== 609.859
Info: useSync: 0 useProxySync: 0
LDB: =============== DONE WITH MIGRATION ================ 609.859
LDB: ============= START OF LOAD BALANCING ============== 610.561
LDB: TIME 610.562 LOAD: AVG 0.19512 MAX 0.321539  PROXIES: TOTAL 1629 MAXPE 31 MAXPATCH 7 None MEM: 1409.62 MB
LDB: TIME 610.562 LOAD: AVG 0.19512 MAX 0.321539  PROXIES: TOTAL 1629 MAXPE 31 MAXPATCH 7 RefineTorusLB MEM: 1409.62 MB
LDB: TIME 610.562 LOAD: AVG 0.19512 MAX 0.321539  PROXIES: TOTAL 1629 MAXPE 31 MAXPATCH 7 RefineTorusLB MEM: 1409.62 MB
LDB: ============== END OF LOAD BALANCING =============== 610.563
Info: useSync: 0 useProxySync: 0
LDB: =============== DONE WITH MIGRATION ================ 610.564
LDB: ============= START OF LOAD BALANCING ============== 638.089
LDB: ============== END OF LOAD BALANCING =============== 638.09
Info: useSync: 0 useProxySync: 0
LDB: =============== DONE WITH MIGRATION ================ 638.09
LDB: ============= START OF LOAD BALANCING ============== 638.782
LDB: TIME 638.783 LOAD: AVG 0.194655 MAX 0.327918  PROXIES: TOTAL 1629 MAXPE 31 MAXPATCH 7 None MEM: 1410.25 MB
LDB: TIME 638.784 LOAD: AVG 0.194655 MAX 0.327918  PROXIES: TOTAL 1629 MAXPE 31 MAXPATCH 7 RefineTorusLB MEM: 1410.25 MB
LDB: TIME 638.784 LOAD: AVG 0.194655 MAX 0.327918  PROXIES: TOTAL 1629 MAXPE 31 MAXPATCH 7 RefineTorusLB MEM: 1410.25 MB
LDB: Reverting to original mapping
LDB: ============== END OF LOAD BALANCING =============== 638.784
Info: useSync: 0 useProxySync: 0
LDB: =============== DONE WITH MIGRATION ================ 638.786
LDB: ============= START OF LOAD BALANCING ============== 666.292
LDB: ============== END OF LOAD BALANCING =============== 666.292
Info: useSync: 0 useProxySync: 0
LDB: =============== DONE WITH MIGRATION ================ 666.292
LDB: ============= START OF LOAD BALANCING ============== 667.013
LDB: TIME 667.013 LOAD: AVG 0.194872 MAX 0.334072  PROXIES: TOTAL 1629 MAXPE 31 MAXPATCH 7 None MEM: 1410.25 MB
LDB: TIME 667.014 LOAD: AVG 0.194872 MAX 0.334072  PROXIES: TOTAL 1629 MAXPE 31 MAXPATCH 7 RefineTorusLB MEM: 1410.25 MB
LDB: TIME 667.014 LOAD: AVG 0.194872 MAX 0.334072  PROXIES: TOTAL 1629 MAXPE 31 MAXPATCH 7 RefineTorusLB MEM: 1410.25 MB
LDB: Reverting to original mapping
LDB: ============== END OF LOAD BALANCING =============== 667.014
Info: useSync: 0 useProxySync: 0
LDB: =============== DONE WITH MIGRATION ================ 667.016
LDB: ============= START OF LOAD BALANCING ============== 694.402
LDB: ============== END OF LOAD BALANCING =============== 694.403
Info: useSync: 0 useProxySync: 0
LDB: =============== DONE WITH MIGRATION ================ 694.403
LDB: ============= START OF LOAD BALANCING ============== 695.093
LDB: TIME 695.094 LOAD: AVG 0.190716 MAX 0.334672  PROXIES: TOTAL 1629 MAXPE 31 MAXPATCH 7 None MEM: 1410.25 MB
LDB: TIME 695.094 LOAD: AVG 0.190716 MAX 0.334672  PROXIES: TOTAL 1629 MAXPE 31 MAXPATCH 7 RefineTorusLB MEM: 1410.25 MB
LDB: TIME 695.094 LOAD: AVG 0.190716 MAX 0.334672  PROXIES: TOTAL 1629 MAXPE 31 MAXPATCH 7 RefineTorusLB MEM: 1410.25 MB
LDB: ============== END OF LOAD BALANCING =============== 695.094
Info: useSync: 0 useProxySync: 0
LDB: =============== DONE WITH MIGRATION ================ 695.096
LDB: ============= START OF LOAD BALANCING ============== 722.413
LDB: ============== END OF LOAD BALANCING =============== 722.413
Info: useSync: 0 useProxySync: 0
LDB: =============== DONE WITH MIGRATION ================ 722.414
LDB: ============= START OF LOAD BALANCING ============== 723.111
LDB: TIME 723.112 LOAD: AVG 0.194176 MAX 0.333462  PROXIES: TOTAL 1629 MAXPE 31 MAXPATCH 7 None MEM: 1410.35 MB
LDB: TIME 723.112 LOAD: AVG 0.194176 MAX 0.333462  PROXIES: TOTAL 1629 MAXPE 31 MAXPATCH 7 RefineTorusLB MEM: 1410.35 MB
LDB: TIME 723.112 LOAD: AVG 0.194176 MAX 0.333462  PROXIES: TOTAL 1629 MAXPE 31 MAXPATCH 7 RefineTorusLB MEM: 1410.35 MB
LDB: Reverting to original mapping
LDB: ============== END OF LOAD BALANCING =============== 723.113
Info: useSync: 0 useProxySync: 0
LDB: =============== DONE WITH MIGRATION ================ 723.115
PRESSURE: 50000 -276.852 81.8892 -32.8964 81.8893 -130.369 77.5821 -32.8972 77.5813 54.9715
GPRESSURE: 50000 -268.859 54.2495 -27.7719 79.3212 -102.618 111.165 -34.4315 3.01429 30.0923
PRESSAVG: 50000 0.0643922 -0.149741 42.2646 -0.149748 2.09276 5.63217 42.2646 5.63218 0.396896
GPRESSAVG: 50000 0.065803 -0.1361 42.2445 -0.147502 2.08452 5.62662 42.2282 5.62452 0.402247
TIMING: 50000  CPU: 701.209, 0.0139341/step  Wall: 716.583, 0.0146681/step, 40.5409 hours remaining, 1410.417969 MB of memory in use.
ENERGY:   50000     67139.6179    146246.1360    103900.1836      6592.8550       -9298816.1538    335883.3576         0.0000         0.0000    232812.3819       -8406241.6218       308.4739  -8639054.0037  -8404365.3539       309.4004           -117.4166      -113.7948   3279193.2193         0.8513         0.8509

WRITING EXTENDED SYSTEM TO RESTART FILE AT STEP 50000
WRITING COORDINATES TO DCD FILE Fiber55_dyn3.dcd AT STEP 50000
WRITING COORDINATES TO RESTART FILE AT STEP 50000
FINISHED WRITING RESTART COORDINATES
The last position output (seq=50000) takes 0.226 seconds, 1410.418 MB of memory in use
WRITING VELOCITIES TO RESTART FILE AT STEP 50000
FINISHED WRITING RESTART VELOCITIES
The last velocity output (seq=50000) takes 0.109 seconds, 1410.418 MB of memory in use
LDB: ============= START OF LOAD BALANCING ============== 751.107
LDB: ============== END OF LOAD BALANCING =============== 751.107
Info: useSync: 0 useProxySync: 0
LDB: =============== DONE WITH MIGRATION ================ 751.111
LDB: ============= START OF LOAD BALANCING ============== 751.821
LDB: TIME 751.822 LOAD: AVG 0.195877 MAX 0.328808  PROXIES: TOTAL 1629 MAXPE 31 MAXPATCH 7 None MEM: 1410.95 MB
LDB: TIME 751.822 LOAD: AVG 0.195877 MAX 0.328808  PROXIES: TOTAL 1629 MAXPE 31 MAXPATCH 7 RefineTorusLB MEM: 1410.95 MB
LDB: TIME 751.822 LOAD: AVG 0.195877 MAX 0.328808  PROXIES: TOTAL 1629 MAXPE 31 MAXPATCH 7 RefineTorusLB MEM: 1410.95 MB
LDB: ============== END OF LOAD BALANCING =============== 751.822
Info: useSync: 0 useProxySync: 0
LDB: =============== DONE WITH MIGRATION ================ 751.824
LDB: ============= START OF LOAD BALANCING ============== 779.003
LDB: ============== END OF LOAD BALANCING =============== 779.004
Info: useSync: 0 useProxySync: 0
LDB: =============== DONE WITH MIGRATION ================ 779.004
LDB: ============= START OF LOAD BALANCING ============== 779.703
LDB: TIME 779.704 LOAD: AVG 0.192665 MAX 0.330053  PROXIES: TOTAL 1629 MAXPE 31 MAXPATCH 7 None MEM: 1411.03 MB
LDB: TIME 779.704 LOAD: AVG 0.192665 MAX 0.330053  PROXIES: TOTAL 1629 MAXPE 31 MAXPATCH 7 RefineTorusLB MEM: 1411.03 MB
LDB: TIME 779.704 LOAD: AVG 0.192665 MAX 0.330053  PROXIES: TOTAL 1629 MAXPE 31 MAXPATCH 7 RefineTorusLB MEM: 1411.03 MB
LDB: Reverting to original mapping
LDB: ============== END OF LOAD BALANCING =============== 779.705
Info: useSync: 0 useProxySync: 0
LDB: =============== DONE WITH MIGRATION ================ 779.707
LDB: ============= START OF LOAD BALANCING ============== 807.274
LDB: ============== END OF LOAD BALANCING =============== 807.275
Info: useSync: 0 useProxySync: 0
LDB: =============== DONE WITH MIGRATION ================ 807.275
LDB: ============= START OF LOAD BALANCING ============== 807.984
LDB: TIME 807.985 LOAD: AVG 0.192144 MAX 0.33997  PROXIES: TOTAL 1629 MAXPE 31 MAXPATCH 7 None MEM: 1411.03 MB
LDB: TIME 807.985 LOAD: AVG 0.192144 MAX 0.33997  PROXIES: TOTAL 1629 MAXPE 31 MAXPATCH 7 RefineTorusLB MEM: 1411.03 MB
LDB: TIME 807.985 LOAD: AVG 0.192144 MAX 0.33997  PROXIES: TOTAL 1629 MAXPE 31 MAXPATCH 7 RefineTorusLB MEM: 1411.03 MB
LDB: ============== END OF LOAD BALANCING =============== 807.986
Info: useSync: 0 useProxySync: 0
LDB: =============== DONE WITH MIGRATION ================ 807.987
LDB: ============= START OF LOAD BALANCING ============== 835.775
LDB: ============== END OF LOAD BALANCING =============== 835.776
Info: useSync: 0 useProxySync: 0
LDB: =============== DONE WITH MIGRATION ================ 835.776
LDB: ============= START OF LOAD BALANCING ============== 836.492
LDB: TIME 836.493 LOAD: AVG 0.195985 MAX 0.326676  PROXIES: TOTAL 1629 MAXPE 31 MAXPATCH 7 None MEM: 1411.03 MB
LDB: TIME 836.493 LOAD: AVG 0.195985 MAX 0.326676  PROXIES: TOTAL 1629 MAXPE 31 MAXPATCH 7 RefineTorusLB MEM: 1411.03 MB
LDB: TIME 836.493 LOAD: AVG 0.195985 MAX 0.326676  PROXIES: TOTAL 1629 MAXPE 31 MAXPATCH 7 RefineTorusLB MEM: 1411.03 MB
LDB: ============== END OF LOAD BALANCING =============== 836.494
Info: useSync: 0 useProxySync: 0
LDB: =============== DONE WITH MIGRATION ================ 836.496
LDB: ============= START OF LOAD BALANCING ============== 864.194
LDB: ============== END OF LOAD BALANCING =============== 864.194
Info: useSync: 0 useProxySync: 0
LDB: =============== DONE WITH MIGRATION ================ 864.195
LDB: ============= START OF LOAD BALANCING ============== 864.886
LDB: TIME 864.887 LOAD: AVG 0.19295 MAX 0.342294  PROXIES: TOTAL 1629 MAXPE 31 MAXPATCH 7 None MEM: 1411.26 MB
LDB: TIME 864.887 LOAD: AVG 0.19295 MAX 0.342294  PROXIES: TOTAL 1629 MAXPE 31 MAXPATCH 7 RefineTorusLB MEM: 1411.26 MB
LDB: TIME 864.887 LOAD: AVG 0.19295 MAX 0.342294  PROXIES: TOTAL 1629 MAXPE 31 MAXPATCH 7 RefineTorusLB MEM: 1411.26 MB
LDB: Reverting to original mapping
LDB: ============== END OF LOAD BALANCING =============== 864.888
Info: useSync: 0 useProxySync: 0
LDB: =============== DONE WITH MIGRATION ================ 864.89
PRESSURE: 60000 -88.1942 -135.212 123.428 -135.211 96.8004 -68.3147 123.428 -68.314 -19.0348
GPRESSURE: 60000 -100.681 -155.217 138.392 -111.474 134.589 -90.06 84.662 -32.2061 -23.0341
PRESSAVG: 60000 1.8888 -3.20993 31.4742 -3.20994 2.72342 3.54314 31.4742 3.54314 0.609885
GPRESSAVG: 60000 1.89671 -3.21877 31.4829 -3.20064 2.72428 3.53499 31.4768 3.55167 0.614667
TIMING: 60000  CPU: 840.697, 0.0139488/step  Wall: 858.027, 0.0141444/step, 39.0544 hours remaining, 1411.621094 MB of memory in use.
ENERGY:   60000     66946.2166    146382.7412    103993.3770      6677.8849       -9300336.4750    337771.5707         0.0000         0.0000    233566.8573       -8404997.8272       309.4735  -8638564.6846  -8403129.9959       309.6524             -3.4762         3.6245   3279077.7901         1.7407         1.7452

WRITING EXTENDED SYSTEM TO RESTART FILE AT STEP 60000
WRITING COORDINATES TO DCD FILE Fiber55_dyn3.dcd AT STEP 60000
WRITING COORDINATES TO RESTART FILE AT STEP 60000
FINISHED WRITING RESTART COORDINATES
The last position output (seq=60000) takes 4.727 seconds, 1411.621 MB of memory in use
WRITING VELOCITIES TO RESTART FILE AT STEP 60000
FINISHED WRITING RESTART VELOCITIES
LDB: ============= START OF LOAD BALANCING ============== 899.4
LDB: ============== END OF LOAD BALANCING =============== 899.401
Info: useSync: 0 useProxySync: 0
LDB: =============== DONE WITH MIGRATION ================ 899.406
LDB: ============= START OF LOAD BALANCING ============== 900.117
LDB: TIME 900.118 LOAD: AVG 0.190894 MAX 0.410774  PROXIES: TOTAL 1629 MAXPE 31 MAXPATCH 7 None MEM: 1411.62 MB
LDB: TIME 900.118 LOAD: AVG 0.190894 MAX 0.410774  PROXIES: TOTAL 1629 MAXPE 31 MAXPATCH 7 RefineTorusLB MEM: 1411.62 MB
LDB: TIME 900.118 LOAD: AVG 0.190894 MAX 0.410774  PROXIES: TOTAL 1629 MAXPE 31 MAXPATCH 7 RefineTorusLB MEM: 1411.62 MB
LDB: ============== END OF LOAD BALANCING =============== 900.119
Info: useSync: 0 useProxySync: 0
LDB: =============== DONE WITH MIGRATION ================ 900.12
LDB: ============= START OF LOAD BALANCING ============== 927.657
LDB: ============== END OF LOAD BALANCING =============== 927.657
Info: useSync: 0 useProxySync: 0
LDB: =============== DONE WITH MIGRATION ================ 927.657
LDB: ============= START OF LOAD BALANCING ============== 928.38
LDB: TIME 928.381 LOAD: AVG 0.192871 MAX 0.317369  PROXIES: TOTAL 1629 MAXPE 31 MAXPATCH 7 None MEM: 1411.63 MB
LDB: TIME 928.381 LOAD: AVG 0.192871 MAX 0.317369  PROXIES: TOTAL 1629 MAXPE 31 MAXPATCH 7 RefineTorusLB MEM: 1411.63 MB
LDB: TIME 928.381 LOAD: AVG 0.192871 MAX 0.317369  PROXIES: TOTAL 1629 MAXPE 31 MAXPATCH 7 RefineTorusLB MEM: 1411.63 MB
LDB: Reverting to original mapping
LDB: ============== END OF LOAD BALANCING =============== 928.382
Info: useSync: 0 useProxySync: 0
LDB: =============== DONE WITH MIGRATION ================ 928.383
LDB: ============= START OF LOAD BALANCING ============== 955.787
LDB: ============== END OF LOAD BALANCING =============== 955.788
Info: useSync: 0 useProxySync: 0
LDB: =============== DONE WITH MIGRATION ================ 955.788
LDB: ============= START OF LOAD BALANCING ============== 956.487
LDB: TIME 956.488 LOAD: AVG 0.18852 MAX 0.330631  PROXIES: TOTAL 1629 MAXPE 31 MAXPATCH 7 None MEM: 1411.63 MB
LDB: TIME 956.488 LOAD: AVG 0.18852 MAX 0.330631  PROXIES: TOTAL 1629 MAXPE 31 MAXPATCH 7 RefineTorusLB MEM: 1411.63 MB
LDB: TIME 956.488 LOAD: AVG 0.18852 MAX 0.330631  PROXIES: TOTAL 1629 MAXPE 31 MAXPATCH 7 RefineTorusLB MEM: 1411.63 MB
LDB: Reverting to original mapping
LDB: ============== END OF LOAD BALANCING =============== 956.489
Info: useSync: 0 useProxySync: 0
LDB: =============== DONE WITH MIGRATION ================ 956.491
LDB: ============= START OF LOAD BALANCING ============== 983.814
LDB: ============== END OF LOAD BALANCING =============== 983.814
Info: useSync: 0 useProxySync: 0
LDB: =============== DONE WITH MIGRATION ================ 983.815
LDB: ============= START OF LOAD BALANCING ============== 984.538
LDB: TIME 984.539 LOAD: AVG 0.188296 MAX 0.315674  PROXIES: TOTAL 1629 MAXPE 31 MAXPATCH 7 None MEM: 1411.64 MB
LDB: TIME 984.539 LOAD: AVG 0.188296 MAX 0.315674  PROXIES: TOTAL 1629 MAXPE 31 MAXPATCH 7 RefineTorusLB MEM: 1411.64 MB
LDB: TIME 984.539 LOAD: AVG 0.188296 MAX 0.315674  PROXIES: TOTAL 1629 MAXPE 31 MAXPATCH 7 RefineTorusLB MEM: 1411.64 MB
LDB: Reverting to original mapping
LDB: ============== END OF LOAD BALANCING =============== 984.54
Info: useSync: 0 useProxySync: 0
LDB: =============== DONE WITH MIGRATION ================ 984.541
LDB: ============= START OF LOAD BALANCING ============== 1011.58
LDB: ============== END OF LOAD BALANCING =============== 1011.58
Info: useSync: 0 useProxySync: 0
LDB: =============== DONE WITH MIGRATION ================ 1011.58
LDB: ============= START OF LOAD BALANCING ============== 1012.28
LDB: TIME 1012.28 LOAD: AVG 0.193384 MAX 0.327392  PROXIES: TOTAL 1629 MAXPE 31 MAXPATCH 7 None MEM: 1411.88 MB
LDB: TIME 1012.28 LOAD: AVG 0.193384 MAX 0.327392  PROXIES: TOTAL 1629 MAXPE 31 MAXPATCH 7 RefineTorusLB MEM: 1411.88 MB
LDB: TIME 1012.28 LOAD: AVG 0.193384 MAX 0.327392  PROXIES: TOTAL 1629 MAXPE 31 MAXPATCH 7 RefineTorusLB MEM: 1411.88 MB
LDB: ============== END OF LOAD BALANCING =============== 1012.28
Info: useSync: 0 useProxySync: 0
LDB: =============== DONE WITH MIGRATION ================ 1012.28
PRESSURE: 70000 -41.6745 69.8731 85.7141 69.8731 -25.3508 81.3941 85.7129 81.3935 -48.9328
GPRESSURE: 70000 -3.14942 93.4554 96.7445 97.8355 -41.3119 79.4296 38.3844 96.5649 -47.9229
PRESSAVG: 70000 0.715762 -5.95265 32.4507 -5.95266 1.03393 5.5369 32.4507 5.5369 0.341281
GPRESSAVG: 70000 0.720177 -5.96104 32.4532 -5.95778 1.01289 5.53643 32.4527 5.52597 0.334351
TIMING: 70000  CPU: 979.158, 0.013846/step  Wall: 1005.33, 0.0147302/step, 40.6309 hours remaining, 1411.925781 MB of memory in use.
ENERGY:   70000     66700.9356    146587.7472    104047.4481      6729.5917       -9299530.9467    336918.3205         0.0000         0.0000    233456.3494       -8405090.5541       309.3271  -8638546.9035  -8403203.7434       309.5199            -38.6527       -30.7947   3281100.0003         0.6970         0.6891

WRITING EXTENDED SYSTEM TO RESTART FILE AT STEP 70000
WRITING COORDINATES TO DCD FILE Fiber55_dyn3.dcd AT STEP 70000
WRITING COORDINATES TO RESTART FILE AT STEP 70000
FINISHED WRITING RESTART COORDINATES
The last position output (seq=70000) takes 0.091 seconds, 1411.926 MB of memory in use
WRITING VELOCITIES TO RESTART FILE AT STEP 70000
FINISHED WRITING RESTART VELOCITIES
LDB: ============= START OF LOAD BALANCING ============== 1039.67
LDB: ============== END OF LOAD BALANCING =============== 1039.67
Info: useSync: 0 useProxySync: 0
LDB: =============== DONE WITH MIGRATION ================ 1039.67
LDB: ============= START OF LOAD BALANCING ============== 1040.38
LDB: TIME 1040.38 LOAD: AVG 0.192822 MAX 0.331433  PROXIES: TOTAL 1629 MAXPE 31 MAXPATCH 7 None MEM: 1412.1 MB
LDB: TIME 1040.38 LOAD: AVG 0.192822 MAX 0.331433  PROXIES: TOTAL 1629 MAXPE 31 MAXPATCH 7 RefineTorusLB MEM: 1412.1 MB
LDB: TIME 1040.38 LOAD: AVG 0.192822 MAX 0.331433  PROXIES: TOTAL 1629 MAXPE 31 MAXPATCH 7 RefineTorusLB MEM: 1412.1 MB
LDB: ============== END OF LOAD BALANCING =============== 1040.38
Info: useSync: 0 useProxySync: 0
LDB: =============== DONE WITH MIGRATION ================ 1040.38
LDB: ============= START OF LOAD BALANCING ============== 1067.44
LDB: ============== END OF LOAD BALANCING =============== 1067.44
Info: useSync: 0 useProxySync: 0
LDB: =============== DONE WITH MIGRATION ================ 1067.44
LDB: ============= START OF LOAD BALANCING ============== 1068.15
LDB: TIME 1068.15 LOAD: AVG 0.186094 MAX 0.343994  PROXIES: TOTAL 1629 MAXPE 31 MAXPATCH 7 None MEM: 1412.28 MB
LDB: TIME 1068.15 LOAD: AVG 0.186094 MAX 0.343994  PROXIES: TOTAL 1629 MAXPE 31 MAXPATCH 7 RefineTorusLB MEM: 1412.28 MB
LDB: TIME 1068.15 LOAD: AVG 0.186094 MAX 0.343994  PROXIES: TOTAL 1629 MAXPE 31 MAXPATCH 7 RefineTorusLB MEM: 1412.28 MB
LDB: ============== END OF LOAD BALANCING =============== 1068.15
Info: useSync: 0 useProxySync: 0
LDB: =============== DONE WITH MIGRATION ================ 1068.15
LDB: ============= START OF LOAD BALANCING ============== 1095.22
LDB: ============== END OF LOAD BALANCING =============== 1095.22
Info: useSync: 0 useProxySync: 0
LDB: =============== DONE WITH MIGRATION ================ 1095.23
LDB: ============= START OF LOAD BALANCING ============== 1095.92
LDB: TIME 1095.92 LOAD: AVG 0.193407 MAX 0.328296  PROXIES: TOTAL 1629 MAXPE 31 MAXPATCH 7 None MEM: 1412.3 MB
LDB: TIME 1095.92 LOAD: AVG 0.193407 MAX 0.328296  PROXIES: TOTAL 1629 MAXPE 31 MAXPATCH 7 RefineTorusLB MEM: 1412.3 MB
LDB: TIME 1095.92 LOAD: AVG 0.193407 MAX 0.328296  PROXIES: TOTAL 1629 MAXPE 31 MAXPATCH 7 RefineTorusLB MEM: 1412.3 MB
LDB: ============== END OF LOAD BALANCING =============== 1095.92
Info: useSync: 0 useProxySync: 0
LDB: =============== DONE WITH MIGRATION ================ 1095.92
LDB: ============= START OF LOAD BALANCING ============== 1122.99
LDB: ============== END OF LOAD BALANCING =============== 1122.99
Info: useSync: 0 useProxySync: 0
LDB: =============== DONE WITH MIGRATION ================ 1122.99
LDB: ============= START OF LOAD BALANCING ============== 1123.69
LDB: TIME 1123.69 LOAD: AVG 0.192627 MAX 0.344729  PROXIES: TOTAL 1629 MAXPE 31 MAXPATCH 7 None MEM: 1412.3 MB
LDB: TIME 1123.69 LOAD: AVG 0.192627 MAX 0.344729  PROXIES: TOTAL 1629 MAXPE 31 MAXPATCH 7 RefineTorusLB MEM: 1412.3 MB
LDB: TIME 1123.69 LOAD: AVG 0.192627 MAX 0.344729  PROXIES: TOTAL 1629 MAXPE 31 MAXPATCH 7 RefineTorusLB MEM: 1412.3 MB
LDB: Reverting to original mapping
LDB: ============== END OF LOAD BALANCING =============== 1123.69
Info: useSync: 0 useProxySync: 0
LDB: =============== DONE WITH MIGRATION ================ 1123.69
LDB: ============= START OF LOAD BALANCING ============== 1150.65
LDB: ============== END OF LOAD BALANCING =============== 1150.65
Info: useSync: 0 useProxySync: 0
LDB: =============== DONE WITH MIGRATION ================ 1150.65
LDB: ============= START OF LOAD BALANCING ============== 1151.35
LDB: TIME 1151.35 LOAD: AVG 0.197617 MAX 0.354859  PROXIES: TOTAL 1629 MAXPE 31 MAXPATCH 7 None MEM: 1412.31 MB
LDB: TIME 1151.35 LOAD: AVG 0.197617 MAX 0.354859  PROXIES: TOTAL 1629 MAXPE 31 MAXPATCH 7 RefineTorusLB MEM: 1412.31 MB
LDB: TIME 1151.35 LOAD: AVG 0.197617 MAX 0.354859  PROXIES: TOTAL 1629 MAXPE 31 MAXPATCH 7 RefineTorusLB MEM: 1412.31 MB
LDB: Reverting to original mapping
LDB: ============== END OF LOAD BALANCING =============== 1151.35
Info: useSync: 0 useProxySync: 0
LDB: =============== DONE WITH MIGRATION ================ 1151.35
PRESSURE: 80000 -165.664 -134.481 43.6563 -134.481 203.114 -69.8532 43.6566 -69.8531 -89.1021
GPRESSURE: 80000 -166.67 -173.509 32.7488 -117.503 221.819 -57.4702 25.3274 -80.9492 -79.0631
PRESSAVG: 80000 0.673925 0.377185 35.5426 0.377175 2.03211 -7.30115 35.5426 -7.30114 1.18199
GPRESSAVG: 80000 0.674389 0.398837 35.5465 0.338719 2.03051 -7.30377 35.5378 -7.3071 1.19153
TIMING: 80000  CPU: 1116.4, 0.0137237/step  Wall: 1144.28, 0.0138954/step, 38.2894 hours remaining, 1412.507812 MB of memory in use.
ENERGY:   80000     66963.1194    146681.2837    104342.6256      6716.3271       -9300051.0723    337495.4075         0.0000         0.0000    233604.7298       -8404247.5791       309.5237  -8637852.3089  -8402373.1178       309.8428            -17.2174        -7.9713   3281020.7174         1.2960         1.2988

WRITING EXTENDED SYSTEM TO RESTART FILE AT STEP 80000
WRITING COORDINATES TO DCD FILE Fiber55_dyn3.dcd AT STEP 80000
WRITING COORDINATES TO RESTART FILE AT STEP 80000
FINISHED WRITING RESTART COORDINATES
The last position output (seq=80000) takes 3.175 seconds, 1412.508 MB of memory in use
WRITING VELOCITIES TO RESTART FILE AT STEP 80000
FINISHED WRITING RESTART VELOCITIES
LDB: ============= START OF LOAD BALANCING ============== 1182.71
LDB: ============== END OF LOAD BALANCING =============== 1182.71
Info: useSync: 0 useProxySync: 0
LDB: =============== DONE WITH MIGRATION ================ 1182.71
LDB: ============= START OF LOAD BALANCING ============== 1183.4
LDB: TIME 1183.4 LOAD: AVG 0.193714 MAX 0.327498  PROXIES: TOTAL 1629 MAXPE 31 MAXPATCH 7 None MEM: 1412.51 MB
LDB: TIME 1183.4 LOAD: AVG 0.193714 MAX 0.327498  PROXIES: TOTAL 1629 MAXPE 31 MAXPATCH 7 RefineTorusLB MEM: 1412.51 MB
LDB: TIME 1183.4 LOAD: AVG 0.193714 MAX 0.327498  PROXIES: TOTAL 1629 MAXPE 31 MAXPATCH 7 RefineTorusLB MEM: 1412.51 MB
LDB: Reverting to original mapping
LDB: ============== END OF LOAD BALANCING =============== 1183.4
Info: useSync: 0 useProxySync: 0
LDB: =============== DONE WITH MIGRATION ================ 1183.41
LDB: ============= START OF LOAD BALANCING ============== 1210.48
LDB: ============== END OF LOAD BALANCING =============== 1210.48
Info: useSync: 0 useProxySync: 0
LDB: =============== DONE WITH MIGRATION ================ 1210.48
LDB: ============= START OF LOAD BALANCING ============== 1211.18
LDB: TIME 1211.18 LOAD: AVG 0.195782 MAX 0.331904  PROXIES: TOTAL 1629 MAXPE 31 MAXPATCH 7 None MEM: 1413.21 MB
LDB: TIME 1211.18 LOAD: AVG 0.195782 MAX 0.331904  PROXIES: TOTAL 1629 MAXPE 31 MAXPATCH 7 RefineTorusLB MEM: 1413.21 MB
LDB: TIME 1211.18 LOAD: AVG 0.195782 MAX 0.331904  PROXIES: TOTAL 1629 MAXPE 31 MAXPATCH 7 RefineTorusLB MEM: 1413.21 MB
LDB: ============== END OF LOAD BALANCING =============== 1211.18
Info: useSync: 0 useProxySync: 0
LDB: =============== DONE WITH MIGRATION ================ 1211.18
LDB: ============= START OF LOAD BALANCING ============== 1238.64
LDB: ============== END OF LOAD BALANCING =============== 1238.64
Info: useSync: 0 useProxySync: 0
LDB: =============== DONE WITH MIGRATION ================ 1238.64
LDB: ============= START OF LOAD BALANCING ============== 1239.33
LDB: TIME 1239.33 LOAD: AVG 0.193775 MAX 0.329611  PROXIES: TOTAL 1629 MAXPE 31 MAXPATCH 7 None MEM: 1415.32 MB
LDB: TIME 1239.33 LOAD: AVG 0.193775 MAX 0.329611  PROXIES: TOTAL 1629 MAXPE 31 MAXPATCH 7 RefineTorusLB MEM: 1415.32 MB
LDB: TIME 1239.33 LOAD: AVG 0.193775 MAX 0.329611  PROXIES: TOTAL 1629 MAXPE 31 MAXPATCH 7 RefineTorusLB MEM: 1415.32 MB
LDB: Reverting to original mapping
LDB: ============== END OF LOAD BALANCING =============== 1239.33
Info: useSync: 0 useProxySync: 0
LDB: =============== DONE WITH MIGRATION ================ 1239.33
LDB: ============= START OF LOAD BALANCING ============== 1266.82
LDB: ============== END OF LOAD BALANCING =============== 1266.82
Info: useSync: 0 useProxySync: 0
LDB: =============== DONE WITH MIGRATION ================ 1266.83
LDB: ============= START OF LOAD BALANCING ============== 1267.52
LDB: TIME 1267.52 LOAD: AVG 0.19303 MAX 0.331185  PROXIES: TOTAL 1629 MAXPE 31 MAXPATCH 7 None MEM: 1415.4 MB
LDB: TIME 1267.52 LOAD: AVG 0.19303 MAX 0.331185  PROXIES: TOTAL 1629 MAXPE 31 MAXPATCH 7 RefineTorusLB MEM: 1415.4 MB
LDB: TIME 1267.52 LOAD: AVG 0.19303 MAX 0.331185  PROXIES: TOTAL 1629 MAXPE 31 MAXPATCH 7 RefineTorusLB MEM: 1415.4 MB
LDB: ============== END OF LOAD BALANCING =============== 1267.52
Info: useSync: 0 useProxySync: 0
LDB: =============== DONE WITH MIGRATION ================ 1267.52
LDB: ============= START OF LOAD BALANCING ============== 1293.61
LDB: ============== END OF LOAD BALANCING =============== 1293.61
Info: useSync: 0 useProxySync: 0
LDB: =============== DONE WITH MIGRATION ================ 1293.61
LDB: ============= START OF LOAD BALANCING ============== 1294.33
LDB: TIME 1294.33 LOAD: AVG 0.188861 MAX 0.320062  PROXIES: TOTAL 1629 MAXPE 31 MAXPATCH 7 None MEM: 1415.43 MB
LDB: TIME 1294.33 LOAD: AVG 0.188861 MAX 0.320062  PROXIES: TOTAL 1629 MAXPE 31 MAXPATCH 7 RefineTorusLB MEM: 1415.43 MB
LDB: TIME 1294.33 LOAD: AVG 0.188861 MAX 0.320062  PROXIES: TOTAL 1629 MAXPE 31 MAXPATCH 7 RefineTorusLB MEM: 1415.43 MB
LDB: Reverting to original mapping
LDB: ============== END OF LOAD BALANCING =============== 1294.33
Info: useSync: 0 useProxySync: 0
LDB: =============== DONE WITH MIGRATION ================ 1294.34
WRITING COORDINATES TO DCD FILE Fiber55_dyn3.dcd AT STEP 90000
WRITING COORDINATES TO RESTART FILE AT STEP 90000
FINISHED WRITING RESTART COORDINATES
The last position output (seq=90000) takes 0.272 seconds, 1415.480 MB of memory in use
WRITING VELOCITIES TO RESTART FILE AT STEP 90000
FINISHED WRITING RESTART VELOCITIES
PRESSURE: 90000 383.087 -95.1035 -8.32037 -95.1035 52.8936 -11.8841 -8.32131 -11.8845 47.7188
GPRESSURE: 90000 381.668 -26.425 -13.4004 -76.4549 48.1514 -10.4825 37.6964 22.8349 79.7628
PRESSAVG: 90000 0.159023 4.71093 25.3608 4.71092 0.230647 15.5723 25.3608 15.5722 -0.330693
GPRESSAVG: 90000 0.165587 4.71804 25.358 4.72225 0.238114 15.5715 25.3762 15.5679 -0.341981
TIMING: 90000  CPU: 1254, 0.0137602/step  Wall: 1288.43, 0.0144151/step, 39.6815 hours remaining, 1415.480469 MB of memory in use.
ENERGY:   90000     67093.9590    146900.6040    103933.0446      6709.8231       -9299693.7683    337243.6050         0.0000         0.0000    233346.9477       -8404465.7848       309.1822  -8637812.7325  -8402610.2356       309.6666            161.2332       169.8609   3280965.9729         0.0197         0.0206

WRITING EXTENDED SYSTEM TO RESTART FILE AT STEP 90000
LDB: ============= START OF LOAD BALANCING ============== 1322.68
LDB: ============== END OF LOAD BALANCING =============== 1322.68
Info: useSync: 0 useProxySync: 0
LDB: =============== DONE WITH MIGRATION ================ 1322.68
LDB: ============= START OF LOAD BALANCING ============== 1323.4
LDB: TIME 1323.4 LOAD: AVG 0.191263 MAX 0.32035  PROXIES: TOTAL 1629 MAXPE 31 MAXPATCH 7 None MEM: 1415.48 MB
LDB: TIME 1323.4 LOAD: AVG 0.191263 MAX 0.32035  PROXIES: TOTAL 1629 MAXPE 31 MAXPATCH 7 RefineTorusLB MEM: 1415.48 MB
LDB: TIME 1323.4 LOAD: AVG 0.191263 MAX 0.32035  PROXIES: TOTAL 1629 MAXPE 31 MAXPATCH 7 RefineTorusLB MEM: 1415.48 MB
LDB: ============== END OF LOAD BALANCING =============== 1323.4
Info: useSync: 0 useProxySync: 0
LDB: =============== DONE WITH MIGRATION ================ 1323.4
LDB: ============= START OF LOAD BALANCING ============== 1351.21
LDB: ============== END OF LOAD BALANCING =============== 1351.21
Info: useSync: 0 useProxySync: 0
LDB: =============== DONE WITH MIGRATION ================ 1351.21
LDB: ============= START OF LOAD BALANCING ============== 1351.91
LDB: TIME 1351.91 LOAD: AVG 0.194071 MAX 0.330655  PROXIES: TOTAL 1629 MAXPE 31 MAXPATCH 7 None MEM: 1416.02 MB
LDB: TIME 1351.91 LOAD: AVG 0.194071 MAX 0.330655  PROXIES: TOTAL 1629 MAXPE 31 MAXPATCH 7 RefineTorusLB MEM: 1416.02 MB
LDB: TIME 1351.91 LOAD: AVG 0.194071 MAX 0.330655  PROXIES: TOTAL 1629 MAXPE 31 MAXPATCH 7 RefineTorusLB MEM: 1416.02 MB
LDB: ============== END OF LOAD BALANCING =============== 1351.91
Info: useSync: 0 useProxySync: 0
LDB: =============== DONE WITH MIGRATION ================ 1351.91
LDB: ============= START OF LOAD BALANCING ============== 1379.51
LDB: ============== END OF LOAD BALANCING =============== 1379.51
Info: useSync: 0 useProxySync: 0
LDB: =============== DONE WITH MIGRATION ================ 1379.51
LDB: ============= START OF LOAD BALANCING ============== 1380.23
LDB: TIME 1380.23 LOAD: AVG 0.192914 MAX 0.316578  PROXIES: TOTAL 1629 MAXPE 31 MAXPATCH 7 None MEM: 1416.02 MB
LDB: TIME 1380.23 LOAD: AVG 0.192914 MAX 0.316578  PROXIES: TOTAL 1629 MAXPE 31 MAXPATCH 7 RefineTorusLB MEM: 1416.02 MB
LDB: TIME 1380.23 LOAD: AVG 0.192914 MAX 0.316578  PROXIES: TOTAL 1629 MAXPE 31 MAXPATCH 7 RefineTorusLB MEM: 1416.02 MB
LDB: Reverting to original mapping
LDB: ============== END OF LOAD BALANCING =============== 1380.23
Info: useSync: 0 useProxySync: 0
LDB: =============== DONE WITH MIGRATION ================ 1380.23
LDB: ============= START OF LOAD BALANCING ============== 1407.76
LDB: ============== END OF LOAD BALANCING =============== 1407.76
Info: useSync: 0 useProxySync: 0
LDB: =============== DONE WITH MIGRATION ================ 1407.76
LDB: ============= START OF LOAD BALANCING ============== 1408.46
LDB: TIME 1408.47 LOAD: AVG 0.191458 MAX 0.317683  PROXIES: TOTAL 1629 MAXPE 31 MAXPATCH 7 None MEM: 1416.04 MB
LDB: TIME 1408.47 LOAD: AVG 0.191458 MAX 0.317683  PROXIES: TOTAL 1629 MAXPE 31 MAXPATCH 7 RefineTorusLB MEM: 1416.04 MB
LDB: TIME 1408.47 LOAD: AVG 0.191458 MAX 0.317683  PROXIES: TOTAL 1629 MAXPE 31 MAXPATCH 7 RefineTorusLB MEM: 1416.04 MB
LDB: Reverting to original mapping
LDB: ============== END OF LOAD BALANCING =============== 1408.47
Info: useSync: 0 useProxySync: 0
LDB: =============== DONE WITH MIGRATION ================ 1408.47
LDB: ============= START OF LOAD BALANCING ============== 1435.91
LDB: ============== END OF LOAD BALANCING =============== 1435.91
Info: useSync: 0 useProxySync: 0
LDB: =============== DONE WITH MIGRATION ================ 1435.91
LDB: ============= START OF LOAD BALANCING ============== 1436.64
LDB: TIME 1436.64 LOAD: AVG 0.191345 MAX 0.322172  PROXIES: TOTAL 1629 MAXPE 31 MAXPATCH 7 None MEM: 1416.04 MB
LDB: TIME 1436.64 LOAD: AVG 0.191345 MAX 0.322172  PROXIES: TOTAL 1629 MAXPE 31 MAXPATCH 7 RefineTorusLB MEM: 1416.04 MB
LDB: TIME 1436.64 LOAD: AVG 0.191345 MAX 0.322172  PROXIES: TOTAL 1629 MAXPE 31 MAXPATCH 7 RefineTorusLB MEM: 1416.04 MB
LDB: ============== END OF LOAD BALANCING =============== 1436.64
Info: useSync: 0 useProxySync: 0
LDB: =============== DONE WITH MIGRATION ================ 1436.64
PRESSURE: 100000 148.798 58.9767 93.3782 58.9768 -115.466 72.5282 93.3781 72.5273 -63.2921
GPRESSURE: 100000 163.922 55.4903 127.144 42.0549 -105.952 90.3505 122.468 52.439 -68.7828
PRESSAVG: 100000 2.61857 8.0159 31.139 8.01589 2.33395 32.2087 31.139 32.2087 0.59971
GPRESSAVG: 100000 2.63661 8.03828 31.1406 8.0217 2.32196 32.2276 31.1629 32.2236 0.602467
TIMING: 100000  CPU: 1393.83, 0.0139835/step  Wall: 1429.96, 0.0141529/step, 38.9205 hours remaining, 1416.097656 MB of memory in use.
ETITLE:      TS           BOND          ANGLE          DIHED          IMPRP               ELECT            VDW       BOUNDARY           MISC        KINETIC               TOTAL           TEMP      POTENTIAL         TOTAL3        TEMPAVG            PRESSURE      GPRESSURE         VOLUME       PRESSAVG      GPRESSAVG

ENERGY:  100000     66862.8892    146767.5823    104172.7002      6784.4385       -9298563.4275    336134.4154         0.0000         0.0000    234377.9798       -8403463.4222       310.5483  -8637841.4020  -8401553.8181       309.7316             -9.9868        -3.6042   3279318.0853         1.8507         1.8537

WRITING EXTENDED SYSTEM TO RESTART FILE AT STEP 100000
WRITING COORDINATES TO DCD FILE Fiber55_dyn3.dcd AT STEP 100000
WRITING COORDINATES TO RESTART FILE AT STEP 100000
FINISHED WRITING RESTART COORDINATES
The last position output (seq=100000) takes 0.270 seconds, 1416.098 MB of memory in use
WRITING VELOCITIES TO RESTART FILE AT STEP 100000
FINISHED WRITING RESTART VELOCITIES
LDB: ============= START OF LOAD BALANCING ============== 1464.72
LDB: ============== END OF LOAD BALANCING =============== 1464.72
Info: useSync: 0 useProxySync: 0
LDB: =============== DONE WITH MIGRATION ================ 1464.72
LDB: ============= START OF LOAD BALANCING ============== 1465.43
LDB: TIME 1465.43 LOAD: AVG 0.195863 MAX 0.343805  PROXIES: TOTAL 1629 MAXPE 31 MAXPATCH 7 None MEM: 1416.1 MB
LDB: TIME 1465.43 LOAD: AVG 0.195863 MAX 0.343805  PROXIES: TOTAL 1629 MAXPE 31 MAXPATCH 7 RefineTorusLB MEM: 1416.1 MB
LDB: TIME 1465.43 LOAD: AVG 0.195863 MAX 0.343805  PROXIES: TOTAL 1629 MAXPE 31 MAXPATCH 7 RefineTorusLB MEM: 1416.1 MB
LDB: Reverting to original mapping
LDB: ============== END OF LOAD BALANCING =============== 1465.43
Info: useSync: 0 useProxySync: 0
LDB: =============== DONE WITH MIGRATION ================ 1465.43
LDB: ============= START OF LOAD BALANCING ============== 1493.15
LDB: ============== END OF LOAD BALANCING =============== 1493.15
Info: useSync: 0 useProxySync: 0
LDB: =============== DONE WITH MIGRATION ================ 1493.16
LDB: ============= START OF LOAD BALANCING ============== 1493.86
LDB: TIME 1493.86 LOAD: AVG 0.19674 MAX 0.340725  PROXIES: TOTAL 1629 MAXPE 31 MAXPATCH 7 None MEM: 1419.04 MB
LDB: TIME 1493.86 LOAD: AVG 0.19674 MAX 0.340725  PROXIES: TOTAL 1629 MAXPE 31 MAXPATCH 7 RefineTorusLB MEM: 1419.04 MB
LDB: TIME 1493.86 LOAD: AVG 0.19674 MAX 0.340725  PROXIES: TOTAL 1629 MAXPE 31 MAXPATCH 7 RefineTorusLB MEM: 1419.04 MB
LDB: ============== END OF LOAD BALANCING =============== 1493.86
Info: useSync: 0 useProxySync: 0
LDB: =============== DONE WITH MIGRATION ================ 1493.86
LDB: ============= START OF LOAD BALANCING ============== 1521.58
LDB: ============== END OF LOAD BALANCING =============== 1521.58
Info: useSync: 0 useProxySync: 0
LDB: =============== DONE WITH MIGRATION ================ 1521.58
LDB: ============= START OF LOAD BALANCING ============== 1522.28
LDB: TIME 1522.28 LOAD: AVG 0.196886 MAX 0.347881  PROXIES: TOTAL 1629 MAXPE 31 MAXPATCH 7 None MEM: 1423.71 MB
LDB: TIME 1522.28 LOAD: AVG 0.196886 MAX 0.347881  PROXIES: TOTAL 1629 MAXPE 31 MAXPATCH 7 RefineTorusLB MEM: 1423.71 MB
LDB: TIME 1522.28 LOAD: AVG 0.196886 MAX 0.347881  PROXIES: TOTAL 1629 MAXPE 31 MAXPATCH 7 RefineTorusLB MEM: 1423.71 MB
LDB: ============== END OF LOAD BALANCING =============== 1522.28
Info: useSync: 0 useProxySync: 0
LDB: =============== DONE WITH MIGRATION ================ 1522.28
LDB: ============= START OF LOAD BALANCING ============== 1549.85
LDB: ============== END OF LOAD BALANCING =============== 1549.85
Info: useSync: 0 useProxySync: 0
LDB: =============== DONE WITH MIGRATION ================ 1549.85
LDB: ============= START OF LOAD BALANCING ============== 1550.56
LDB: TIME 1550.56 LOAD: AVG 0.194614 MAX 0.347695  PROXIES: TOTAL 1629 MAXPE 31 MAXPATCH 7 None MEM: 1423.71 MB
LDB: TIME 1550.56 LOAD: AVG 0.194614 MAX 0.347695  PROXIES: TOTAL 1629 MAXPE 31 MAXPATCH 7 RefineTorusLB MEM: 1423.71 MB
LDB: TIME 1550.56 LOAD: AVG 0.194614 MAX 0.347695  PROXIES: TOTAL 1629 MAXPE 31 MAXPATCH 7 RefineTorusLB MEM: 1423.71 MB
LDB: Reverting to original mapping
LDB: ============== END OF LOAD BALANCING =============== 1550.56
Info: useSync: 0 useProxySync: 0
LDB: =============== DONE WITH MIGRATION ================ 1550.56
LDB: ============= START OF LOAD BALANCING ============== 1577.58
LDB: ============== END OF LOAD BALANCING =============== 1577.58
Info: useSync: 0 useProxySync: 0
LDB: =============== DONE WITH MIGRATION ================ 1577.58
LDB: ============= START OF LOAD BALANCING ============== 1578.28
LDB: TIME 1578.28 LOAD: AVG 0.191806 MAX 0.348451  PROXIES: TOTAL 1629 MAXPE 31 MAXPATCH 7 None MEM: 1423.71 MB
LDB: TIME 1578.28 LOAD: AVG 0.191806 MAX 0.348451  PROXIES: TOTAL 1629 MAXPE 31 MAXPATCH 7 RefineTorusLB MEM: 1423.71 MB
LDB: TIME 1578.28 LOAD: AVG 0.191806 MAX 0.348451  PROXIES: TOTAL 1629 MAXPE 31 MAXPATCH 7 RefineTorusLB MEM: 1423.71 MB
LDB: Reverting to original mapping
LDB: ============== END OF LOAD BALANCING =============== 1578.28
Info: useSync: 0 useProxySync: 0
LDB: =============== DONE WITH MIGRATION ================ 1578.28
PRESSURE: 110000 175.112 -123.968 -1.62177 -123.967 188.943 -19.7741 -1.62184 -19.7744 -45.9175
GPRESSURE: 110000 121.402 -116.967 -33.0297 -108.851 195.025 -8.33203 -50.8551 17.0009 16.624
PRESSAVG: 110000 -1.45916 2.39093 27.4145 2.39092 3.33546 24.6415 27.4145 24.6415 0.647279
GPRESSAVG: 110000 -1.45864 2.38914 27.4136 2.38983 3.30563 24.63 27.4188 24.6481 0.647478
TIMING: 110000  CPU: 1533.04, 0.0139206/step  Wall: 1571.29, 0.014133/step, 38.8264 hours remaining, 1428.980469 MB of memory in use.
ENERGY:  110000     66797.3950    147010.8041    103822.4857      6625.5911       -9300048.7155    337506.8774         0.0000         0.0000    234026.0492       -8404259.5131       310.0820  -8638285.5622  -8402344.2610       309.5757            106.0458       111.0170   3278694.7199         0.8412         0.8315

WRITING EXTENDED SYSTEM TO RESTART FILE AT STEP 110000
WRITING COORDINATES TO DCD FILE Fiber55_dyn3.dcd AT STEP 110000
WRITING COORDINATES TO RESTART FILE AT STEP 110000
FINISHED WRITING RESTART COORDINATES
WRITING VELOCITIES TO RESTART FILE AT STEP 110000
FINISHED WRITING RESTART VELOCITIES
LDB: ============= START OF LOAD BALANCING ============== 1605.66
LDB: ============== END OF LOAD BALANCING =============== 1605.66
Info: useSync: 0 useProxySync: 0
LDB: =============== DONE WITH MIGRATION ================ 1605.66
LDB: ============= START OF LOAD BALANCING ============== 1606.41
LDB: TIME 1606.41 LOAD: AVG 0.194764 MAX 0.373356  PROXIES: TOTAL 1629 MAXPE 31 MAXPATCH 7 None MEM: 1429 MB
LDB: TIME 1606.41 LOAD: AVG 0.194764 MAX 0.373356  PROXIES: TOTAL 1629 MAXPE 31 MAXPATCH 7 RefineTorusLB MEM: 1429 MB
LDB: TIME 1606.41 LOAD: AVG 0.194764 MAX 0.373356  PROXIES: TOTAL 1629 MAXPE 31 MAXPATCH 7 RefineTorusLB MEM: 1429 MB
LDB: ============== END OF LOAD BALANCING =============== 1606.41
Info: useSync: 0 useProxySync: 0
LDB: =============== DONE WITH MIGRATION ================ 1606.41
LDB: ============= START OF LOAD BALANCING ============== 1634.1
LDB: ============== END OF LOAD BALANCING =============== 1634.1
Info: useSync: 0 useProxySync: 0
LDB: =============== DONE WITH MIGRATION ================ 1634.11
LDB: ============= START OF LOAD BALANCING ============== 1634.81
LDB: TIME 1634.81 LOAD: AVG 0.189444 MAX 0.341221  PROXIES: TOTAL 1629 MAXPE 31 MAXPATCH 7 None MEM: 1434.41 MB
LDB: TIME 1634.81 LOAD: AVG 0.189444 MAX 0.341221  PROXIES: TOTAL 1629 MAXPE 31 MAXPATCH 7 RefineTorusLB MEM: 1434.41 MB
LDB: TIME 1634.81 LOAD: AVG 0.189444 MAX 0.341221  PROXIES: TOTAL 1629 MAXPE 31 MAXPATCH 7 RefineTorusLB MEM: 1434.41 MB
LDB: Reverting to original mapping
LDB: ============== END OF LOAD BALANCING =============== 1634.81
Info: useSync: 0 useProxySync: 0
LDB: =============== DONE WITH MIGRATION ================ 1634.81
LDB: ============= START OF LOAD BALANCING ============== 1662.44
LDB: ============== END OF LOAD BALANCING =============== 1662.44
Info: useSync: 0 useProxySync: 0
LDB: =============== DONE WITH MIGRATION ================ 1662.44
LDB: ============= START OF LOAD BALANCING ============== 1663.15
LDB: TIME 1663.15 LOAD: AVG 0.188669 MAX 0.330117  PROXIES: TOTAL 1629 MAXPE 31 MAXPATCH 7 None MEM: 1440.18 MB
LDB: TIME 1663.15 LOAD: AVG 0.188669 MAX 0.330117  PROXIES: TOTAL 1629 MAXPE 31 MAXPATCH 7 RefineTorusLB MEM: 1440.18 MB
LDB: TIME 1663.15 LOAD: AVG 0.188669 MAX 0.330117  PROXIES: TOTAL 1629 MAXPE 31 MAXPATCH 7 RefineTorusLB MEM: 1440.18 MB
LDB: ============== END OF LOAD BALANCING =============== 1663.15
Info: useSync: 0 useProxySync: 0
LDB: =============== DONE WITH MIGRATION ================ 1663.15
LDB: ============= START OF LOAD BALANCING ============== 1690.69
LDB: ============== END OF LOAD BALANCING =============== 1690.69
Info: useSync: 0 useProxySync: 0
LDB: =============== DONE WITH MIGRATION ================ 1690.69
LDB: ============= START OF LOAD BALANCING ============== 1691.39
LDB: TIME 1691.39 LOAD: AVG 0.19213 MAX 0.323229  PROXIES: TOTAL 1629 MAXPE 31 MAXPATCH 7 None MEM: 1441.43 MB
LDB: TIME 1691.39 LOAD: AVG 0.19213 MAX 0.323229  PROXIES: TOTAL 1629 MAXPE 31 MAXPATCH 7 RefineTorusLB MEM: 1441.43 MB
LDB: TIME 1691.39 LOAD: AVG 0.19213 MAX 0.323229  PROXIES: TOTAL 1629 MAXPE 31 MAXPATCH 7 RefineTorusLB MEM: 1441.43 MB
LDB: Reverting to original mapping
LDB: ============== END OF LOAD BALANCING =============== 1691.39
Info: useSync: 0 useProxySync: 0
LDB: =============== DONE WITH MIGRATION ================ 1691.39
LDB: ============= START OF LOAD BALANCING ============== 1719.09
LDB: ============== END OF LOAD BALANCING =============== 1719.09
Info: useSync: 0 useProxySync: 0
LDB: =============== DONE WITH MIGRATION ================ 1719.09
LDB: ============= START OF LOAD BALANCING ============== 1719.8
LDB: TIME 1719.8 LOAD: AVG 0.190559 MAX 0.323933  PROXIES: TOTAL 1629 MAXPE 31 MAXPATCH 7 None MEM: 1441.43 MB
LDB: TIME 1719.8 LOAD: AVG 0.190559 MAX 0.323933  PROXIES: TOTAL 1629 MAXPE 31 MAXPATCH 7 RefineTorusLB MEM: 1441.43 MB
LDB: TIME 1719.8 LOAD: AVG 0.190559 MAX 0.323933  PROXIES: TOTAL 1629 MAXPE 31 MAXPATCH 7 RefineTorusLB MEM: 1441.43 MB
LDB: Reverting to original mapping
LDB: ============== END OF LOAD BALANCING =============== 1719.8
Info: useSync: 0 useProxySync: 0
LDB: =============== DONE WITH MIGRATION ================ 1719.8
PRESSURE: 120000 -80.1464 -165.954 76.8983 -165.954 -67.8512 231.86 76.8968 231.859 78.4215
GPRESSURE: 120000 -78.5124 -138.434 68.1246 -175.684 -63.0575 200.504 19.3384 245.205 90.5161
PRESSAVG: 120000 2.12645 7.74182 18.3005 7.74181 3.11901 10.4819 18.3005 10.4819 -0.113286
GPRESSAVG: 120000 2.14368 7.74363 18.2814 7.76564 3.14279 10.4867 18.2733 10.4668 -0.0810583
TIMING: 120000  CPU: 1673.01, 0.0139976/step  Wall: 1713.02, 0.0141729/step, 38.8969 hours remaining, 1441.503906 MB of memory in use.
ENERGY:  120000     66913.7074    146022.8823    103974.7747      6720.7464       -9298670.5600    335767.8451         0.0000         0.0000    234194.8973       -8405075.7068       310.3057  -8639270.6041  -8403169.8686       309.7047            -23.1920       -17.0180   3279490.6418         1.7107         1.7351

WRITING EXTENDED SYSTEM TO RESTART FILE AT STEP 120000
WRITING COORDINATES TO DCD FILE Fiber55_dyn3.dcd AT STEP 120000
WRITING COORDINATES TO RESTART FILE AT STEP 120000
FINISHED WRITING RESTART COORDINATES
WRITING VELOCITIES TO RESTART FILE AT STEP 120000
FINISHED WRITING RESTART VELOCITIES
LDB: ============= START OF LOAD BALANCING ============== 1751.69
LDB: ============== END OF LOAD BALANCING =============== 1751.69
Info: useSync: 0 useProxySync: 0
LDB: =============== DONE WITH MIGRATION ================ 1751.69
LDB: ============= START OF LOAD BALANCING ============== 1752.41
LDB: TIME 1752.41 LOAD: AVG 0.189294 MAX 0.343228  PROXIES: TOTAL 1629 MAXPE 31 MAXPATCH 7 None MEM: 1441.5 MB
LDB: TIME 1752.41 LOAD: AVG 0.189294 MAX 0.343228  PROXIES: TOTAL 1629 MAXPE 31 MAXPATCH 7 RefineTorusLB MEM: 1441.5 MB
LDB: TIME 1752.41 LOAD: AVG 0.189294 MAX 0.343228  PROXIES: TOTAL 1629 MAXPE 31 MAXPATCH 7 RefineTorusLB MEM: 1441.5 MB
LDB: ============== END OF LOAD BALANCING =============== 1752.41
Info: useSync: 0 useProxySync: 0
LDB: =============== DONE WITH MIGRATION ================ 1752.42
LDB: ============= START OF LOAD BALANCING ============== 1780.14
LDB: ============== END OF LOAD BALANCING =============== 1780.14
Info: useSync: 0 useProxySync: 0
LDB: =============== DONE WITH MIGRATION ================ 1780.14
LDB: ============= START OF LOAD BALANCING ============== 1780.88
LDB: TIME 1780.88 LOAD: AVG 0.190278 MAX 0.347536  PROXIES: TOTAL 1629 MAXPE 31 MAXPATCH 7 None MEM: 1441.79 MB
LDB: TIME 1780.88 LOAD: AVG 0.190278 MAX 0.347536  PROXIES: TOTAL 1629 MAXPE 31 MAXPATCH 7 RefineTorusLB MEM: 1441.79 MB
LDB: TIME 1780.88 LOAD: AVG 0.190278 MAX 0.347536  PROXIES: TOTAL 1629 MAXPE 31 MAXPATCH 7 RefineTorusLB MEM: 1441.79 MB
LDB: ============== END OF LOAD BALANCING =============== 1780.88
Info: useSync: 0 useProxySync: 0
LDB: =============== DONE WITH MIGRATION ================ 1780.88
LDB: ============= START OF LOAD BALANCING ============== 1808.34
LDB: ============== END OF LOAD BALANCING =============== 1808.34
Info: useSync: 0 useProxySync: 0
LDB: =============== DONE WITH MIGRATION ================ 1808.34
LDB: ============= START OF LOAD BALANCING ============== 1809.06
LDB: TIME 1809.06 LOAD: AVG 0.18682 MAX 0.313186  PROXIES: TOTAL 1629 MAXPE 31 MAXPATCH 7 None MEM: 1441.79 MB
LDB: TIME 1809.06 LOAD: AVG 0.18682 MAX 0.313186  PROXIES: TOTAL 1629 MAXPE 31 MAXPATCH 7 RefineTorusLB MEM: 1441.79 MB
LDB: TIME 1809.06 LOAD: AVG 0.18682 MAX 0.313186  PROXIES: TOTAL 1629 MAXPE 31 MAXPATCH 7 RefineTorusLB MEM: 1441.79 MB
LDB: ============== END OF LOAD BALANCING =============== 1809.06
Info: useSync: 0 useProxySync: 0
LDB: =============== DONE WITH MIGRATION ================ 1809.06
LDB: ============= START OF LOAD BALANCING ============== 1836.46
LDB: ============== END OF LOAD BALANCING =============== 1836.46
Info: useSync: 0 useProxySync: 0
LDB: =============== DONE WITH MIGRATION ================ 1836.47
LDB: ============= START OF LOAD BALANCING ============== 1837.17
LDB: TIME 1837.17 LOAD: AVG 0.187375 MAX 0.31398  PROXIES: TOTAL 1629 MAXPE 31 MAXPATCH 7 None MEM: 1441.79 MB
LDB: TIME 1837.17 LOAD: AVG 0.187375 MAX 0.31398  PROXIES: TOTAL 1629 MAXPE 31 MAXPATCH 7 RefineTorusLB MEM: 1441.79 MB
LDB: TIME 1837.17 LOAD: AVG 0.187375 MAX 0.31398  PROXIES: TOTAL 1629 MAXPE 31 MAXPATCH 7 RefineTorusLB MEM: 1441.79 MB
LDB: Reverting to original mapping
LDB: ============== END OF LOAD BALANCING =============== 1837.17
Info: useSync: 0 useProxySync: 0
LDB: =============== DONE WITH MIGRATION ================ 1837.17
LDB: ============= START OF LOAD BALANCING ============== 1864.56
LDB: ============== END OF LOAD BALANCING =============== 1864.56
Info: useSync: 0 useProxySync: 0
LDB: =============== DONE WITH MIGRATION ================ 1864.56
LDB: ============= START OF LOAD BALANCING ============== 1865.29
LDB: TIME 1865.29 LOAD: AVG 0.184969 MAX 0.31208  PROXIES: TOTAL 1629 MAXPE 31 MAXPATCH 7 None MEM: 1441.79 MB
LDB: TIME 1865.29 LOAD: AVG 0.184969 MAX 0.31208  PROXIES: TOTAL 1629 MAXPE 31 MAXPATCH 7 RefineTorusLB MEM: 1441.79 MB
LDB: TIME 1865.29 LOAD: AVG 0.184969 MAX 0.31208  PROXIES: TOTAL 1629 MAXPE 31 MAXPATCH 7 RefineTorusLB MEM: 1441.79 MB
LDB: Reverting to original mapping
LDB: ============== END OF LOAD BALANCING =============== 1865.29
Info: useSync: 0 useProxySync: 0
LDB: =============== DONE WITH MIGRATION ================ 1865.29
PRESSURE: 130000 -137.868 -92.3317 -10.0836 -92.3314 -65.5833 -42.2419 -10.0831 -42.2419 -221.117
GPRESSURE: 130000 -176.661 -100.194 3.28635 -95.5096 -48.7802 10.2043 -48.0834 -93.348 -187.287
PRESSAVG: 130000 0.136981 -1.67506 18.791 -1.67507 -0.872983 29.4094 18.791 29.4094 1.78999
GPRESSAVG: 130000 0.137051 -1.66233 18.7951 -1.68265 -0.870408 29.4138 18.7894 29.4352 1.78582
TIMING: 130000  CPU: 1812.36, 0.0139342/step  Wall: 1858.48, 0.0145454/step, 39.8788 hours remaining, 1444.214844 MB of memory in use.
ENERGY:  130000     67093.2208    147342.8358    103863.2353      6671.1512       -9298902.1109    335839.7580         0.0000         0.0000    233637.9544       -8404453.9556       309.5677  -8638091.9099  -8402567.4509       309.2770           -141.5228      -137.5759   3280494.8448         0.3513         0.3508

WRITING EXTENDED SYSTEM TO RESTART FILE AT STEP 130000
WRITING COORDINATES TO DCD FILE Fiber55_dyn3.dcd AT STEP 130000
WRITING COORDINATES TO RESTART FILE AT STEP 130000
FINISHED WRITING RESTART COORDINATES
WRITING VELOCITIES TO RESTART FILE AT STEP 130000
FINISHED WRITING RESTART VELOCITIES
LDB: ============= START OF LOAD BALANCING ============== 1894.01
LDB: ============== END OF LOAD BALANCING =============== 1894.01
Info: useSync: 0 useProxySync: 0
LDB: =============== DONE WITH MIGRATION ================ 1894.01
LDB: ============= START OF LOAD BALANCING ============== 1894.7
LDB: TIME 1894.7 LOAD: AVG 0.186516 MAX 0.320795  PROXIES: TOTAL 1629 MAXPE 31 MAXPATCH 7 None MEM: 1446.89 MB
LDB: TIME 1894.7 LOAD: AVG 0.186516 MAX 0.320795  PROXIES: TOTAL 1629 MAXPE 31 MAXPATCH 7 RefineTorusLB MEM: 1446.89 MB
LDB: TIME 1894.7 LOAD: AVG 0.186516 MAX 0.320795  PROXIES: TOTAL 1629 MAXPE 31 MAXPATCH 7 RefineTorusLB MEM: 1446.89 MB
LDB: Reverting to original mapping
LDB: ============== END OF LOAD BALANCING =============== 1894.7
Info: useSync: 0 useProxySync: 0
LDB: =============== DONE WITH MIGRATION ================ 1894.7
LDB: ============= START OF LOAD BALANCING ============== 1922.05
LDB: ============== END OF LOAD BALANCING =============== 1922.05
Info: useSync: 0 useProxySync: 0
LDB: =============== DONE WITH MIGRATION ================ 1922.05
LDB: ============= START OF LOAD BALANCING ============== 1922.75
LDB: TIME 1922.75 LOAD: AVG 0.184022 MAX 0.310256  PROXIES: TOTAL 1629 MAXPE 31 MAXPATCH 7 None MEM: 1452.48 MB
LDB: TIME 1922.75 LOAD: AVG 0.184022 MAX 0.310256  PROXIES: TOTAL 1629 MAXPE 31 MAXPATCH 7 RefineTorusLB MEM: 1452.48 MB
LDB: TIME 1922.75 LOAD: AVG 0.184022 MAX 0.310256  PROXIES: TOTAL 1629 MAXPE 31 MAXPATCH 7 RefineTorusLB MEM: 1452.48 MB
LDB: ============== END OF LOAD BALANCING =============== 1922.75
Info: useSync: 0 useProxySync: 0
LDB: =============== DONE WITH MIGRATION ================ 1922.76
LDB: ============= START OF LOAD BALANCING ============== 1950.06
LDB: ============== END OF LOAD BALANCING =============== 1950.06
Info: useSync: 0 useProxySync: 0
LDB: =============== DONE WITH MIGRATION ================ 1950.06
LDB: ============= START OF LOAD BALANCING ============== 1950.76
LDB: TIME 1950.76 LOAD: AVG 0.186129 MAX 0.310367  PROXIES: TOTAL 1629 MAXPE 31 MAXPATCH 7 None MEM: 1452.78 MB
LDB: TIME 1950.76 LOAD: AVG 0.186129 MAX 0.310367  PROXIES: TOTAL 1629 MAXPE 31 MAXPATCH 7 RefineTorusLB MEM: 1452.78 MB
LDB: TIME 1950.76 LOAD: AVG 0.186129 MAX 0.310367  PROXIES: TOTAL 1629 MAXPE 31 MAXPATCH 7 RefineTorusLB MEM: 1452.78 MB
LDB: Reverting to original mapping
LDB: ============== END OF LOAD BALANCING =============== 1950.76
Info: useSync: 0 useProxySync: 0
LDB: =============== DONE WITH MIGRATION ================ 1950.76
LDB: ============= START OF LOAD BALANCING ============== 1978.18
LDB: ============== END OF LOAD BALANCING =============== 1978.18
Info: useSync: 0 useProxySync: 0
LDB: =============== DONE WITH MIGRATION ================ 1978.18
LDB: ============= START OF LOAD BALANCING ============== 1978.87
LDB: TIME 1978.88 LOAD: AVG 0.187322 MAX 0.30881  PROXIES: TOTAL 1629 MAXPE 31 MAXPATCH 7 None MEM: 1455.41 MB
LDB: TIME 1978.88 LOAD: AVG 0.187322 MAX 0.30881  PROXIES: TOTAL 1629 MAXPE 31 MAXPATCH 7 RefineTorusLB MEM: 1455.41 MB
LDB: TIME 1978.88 LOAD: AVG 0.187322 MAX 0.30881  PROXIES: TOTAL 1629 MAXPE 31 MAXPATCH 7 RefineTorusLB MEM: 1455.41 MB
LDB: ============== END OF LOAD BALANCING =============== 1978.88
Info: useSync: 0 useProxySync: 0
LDB: =============== DONE WITH MIGRATION ================ 1978.88
LDB: ============= START OF LOAD BALANCING ============== 2006.24
LDB: ============== END OF LOAD BALANCING =============== 2006.24
Info: useSync: 0 useProxySync: 0
LDB: =============== DONE WITH MIGRATION ================ 2006.24
LDB: ============= START OF LOAD BALANCING ============== 2006.92
LDB: TIME 2006.92 LOAD: AVG 0.185664 MAX 0.315319  PROXIES: TOTAL 1629 MAXPE 31 MAXPATCH 7 None MEM: 1461.27 MB
LDB: TIME 2006.92 LOAD: AVG 0.185664 MAX 0.315319  PROXIES: TOTAL 1629 MAXPE 31 MAXPATCH 7 RefineTorusLB MEM: 1461.27 MB
LDB: TIME 2006.92 LOAD: AVG 0.185664 MAX 0.315319  PROXIES: TOTAL 1629 MAXPE 31 MAXPATCH 7 RefineTorusLB MEM: 1461.27 MB
LDB: ============== END OF LOAD BALANCING =============== 2006.92
Info: useSync: 0 useProxySync: 0
LDB: =============== DONE WITH MIGRATION ================ 2006.92
PRESSURE: 140000 -20.0814 -67.0048 93.8604 -67.0047 -247.172 121.474 93.8605 121.473 4.61937
GPRESSURE: 140000 34.0443 18.6274 69.8024 -85.3355 -281.385 125.666 60.4721 126.783 6.3202
PRESSAVG: 140000 2.87441 -5.06837 17.8036 -5.06839 2.4951 25.6096 17.8036 25.6096 2.17607
GPRESSAVG: 140000 2.86848 -5.0698 17.8063 -5.06003 2.49345 25.6594 17.7685 25.5901 2.17336
TIMING: 140000  CPU: 1950.94, 0.0138587/step  Wall: 1999.97, 0.0141493/step, 38.7532 hours remaining, 1462.445312 MB of memory in use.
ENERGY:  140000     66684.4141    147212.3119    103956.7451      6743.9069       -9299622.1174    336505.9531         0.0000         0.0000    233499.7687       -8405019.0176       309.3846  -8638518.7863  -8403141.4521       309.6238            -87.5448       -80.3402   3280968.0269         2.5152         2.5118

WRITING EXTENDED SYSTEM TO RESTART FILE AT STEP 140000
WRITING COORDINATES TO DCD FILE Fiber55_dyn3.dcd AT STEP 140000
WRITING COORDINATES TO RESTART FILE AT STEP 140000
FINISHED WRITING RESTART COORDINATES
WRITING VELOCITIES TO RESTART FILE AT STEP 140000
FINISHED WRITING RESTART VELOCITIES
LDB: ============= START OF LOAD BALANCING ============== 2046.05
LDB: ============== END OF LOAD BALANCING =============== 2046.05
Info: useSync: 0 useProxySync: 0
LDB: =============== DONE WITH MIGRATION ================ 2046.05
LDB: ============= START OF LOAD BALANCING ============== 2046.74
LDB: TIME 2046.74 LOAD: AVG 0.186618 MAX 0.31333  PROXIES: TOTAL 1629 MAXPE 31 MAXPATCH 7 None MEM: 1464.59 MB
LDB: TIME 2046.74 LOAD: AVG 0.186618 MAX 0.31333  PROXIES: TOTAL 1629 MAXPE 31 MAXPATCH 7 RefineTorusLB MEM: 1464.59 MB
LDB: TIME 2046.74 LOAD: AVG 0.186618 MAX 0.31333  PROXIES: TOTAL 1629 MAXPE 31 MAXPATCH 7 RefineTorusLB MEM: 1464.59 MB
LDB: ============== END OF LOAD BALANCING =============== 2046.74
Info: useSync: 0 useProxySync: 0
LDB: =============== DONE WITH MIGRATION ================ 2046.74
LDB: ============= START OF LOAD BALANCING ============== 2074
LDB: ============== END OF LOAD BALANCING =============== 2074
Info: useSync: 0 useProxySync: 0
LDB: =============== DONE WITH MIGRATION ================ 2074
LDB: ============= START OF LOAD BALANCING ============== 2074.7
LDB: TIME 2074.7 LOAD: AVG 0.185783 MAX 0.302418  PROXIES: TOTAL 1629 MAXPE 31 MAXPATCH 7 None MEM: 1464.59 MB
LDB: TIME 2074.7 LOAD: AVG 0.185783 MAX 0.302418  PROXIES: TOTAL 1629 MAXPE 31 MAXPATCH 7 RefineTorusLB MEM: 1464.59 MB
LDB: TIME 2074.7 LOAD: AVG 0.185783 MAX 0.302418  PROXIES: TOTAL 1629 MAXPE 31 MAXPATCH 7 RefineTorusLB MEM: 1464.59 MB
LDB: Reverting to original mapping
LDB: ============== END OF LOAD BALANCING =============== 2074.7
Info: useSync: 0 useProxySync: 0
LDB: =============== DONE WITH MIGRATION ================ 2074.7
LDB: ============= START OF LOAD BALANCING ============== 2102.19
LDB: ============== END OF LOAD BALANCING =============== 2102.19
Info: useSync: 0 useProxySync: 0
LDB: =============== DONE WITH MIGRATION ================ 2102.19
LDB: ============= START OF LOAD BALANCING ============== 2102.91
LDB: TIME 2102.91 LOAD: AVG 0.191655 MAX 0.327554  PROXIES: TOTAL 1629 MAXPE 31 MAXPATCH 7 None MEM: 1464.61 MB
LDB: TIME 2102.91 LOAD: AVG 0.191655 MAX 0.327554  PROXIES: TOTAL 1629 MAXPE 31 MAXPATCH 7 RefineTorusLB MEM: 1464.61 MB
LDB: TIME 2102.91 LOAD: AVG 0.191655 MAX 0.327554  PROXIES: TOTAL 1629 MAXPE 31 MAXPATCH 7 RefineTorusLB MEM: 1464.61 MB
LDB: ============== END OF LOAD BALANCING =============== 2102.92
Info: useSync: 0 useProxySync: 0
LDB: =============== DONE WITH MIGRATION ================ 2102.92
LDB: ============= START OF LOAD BALANCING ============== 2130.39
LDB: ============== END OF LOAD BALANCING =============== 2130.39
Info: useSync: 0 useProxySync: 0
LDB: =============== DONE WITH MIGRATION ================ 2130.39
LDB: ============= START OF LOAD BALANCING ============== 2131.1
LDB: TIME 2131.1 LOAD: AVG 0.189477 MAX 0.314778  PROXIES: TOTAL 1629 MAXPE 31 MAXPATCH 7 None MEM: 1464.61 MB
LDB: TIME 2131.1 LOAD: AVG 0.189477 MAX 0.314778  PROXIES: TOTAL 1629 MAXPE 31 MAXPATCH 7 RefineTorusLB MEM: 1464.61 MB
LDB: TIME 2131.1 LOAD: AVG 0.189477 MAX 0.314778  PROXIES: TOTAL 1629 MAXPE 31 MAXPATCH 7 RefineTorusLB MEM: 1464.61 MB
LDB: Reverting to original mapping
LDB: ============== END OF LOAD BALANCING =============== 2131.1
Info: useSync: 0 useProxySync: 0
LDB: =============== DONE WITH MIGRATION ================ 2131.1
LDB: ============= START OF LOAD BALANCING ============== 2158.73
LDB: ============== END OF LOAD BALANCING =============== 2158.73
Info: useSync: 0 useProxySync: 0
LDB: =============== DONE WITH MIGRATION ================ 2158.73
LDB: ============= START OF LOAD BALANCING ============== 2159.44
LDB: TIME 2159.44 LOAD: AVG 0.187332 MAX 0.319732  PROXIES: TOTAL 1629 MAXPE 31 MAXPATCH 7 None MEM: 1464.61 MB
LDB: TIME 2159.44 LOAD: AVG 0.187332 MAX 0.319732  PROXIES: TOTAL 1629 MAXPE 31 MAXPATCH 7 RefineTorusLB MEM: 1464.61 MB
LDB: TIME 2159.44 LOAD: AVG 0.187332 MAX 0.319732  PROXIES: TOTAL 1629 MAXPE 31 MAXPATCH 7 RefineTorusLB MEM: 1464.61 MB
LDB: Reverting to original mapping
LDB: ============== END OF LOAD BALANCING =============== 2159.44
Info: useSync: 0 useProxySync: 0
LDB: =============== DONE WITH MIGRATION ================ 2159.44
PRESSURE: 150000 -289.31 -140.912 4.57241 -140.911 22.0244 -23.2431 4.57173 -23.2437 91.8615
GPRESSURE: 150000 -292.661 -91.5093 23.9292 -163.176 84.7412 -24.7199 29.5861 -33.212 51.2743
PRESSAVG: 150000 0.389876 -18.186 23.398 -18.186 0.974197 21.2955 23.398 21.2955 -0.0785536
GPRESSAVG: 150000 0.395293 -18.2265 23.4102 -18.1802 1.01034 21.2782 23.4004 21.3347 -0.0901542
TIMING: 150000  CPU: 2090.48, 0.0139542/step  Wall: 2152.99, 0.015302/step, 41.8681 hours remaining, 1464.632812 MB of memory in use.
ENERGY:  150000     66762.4973    146670.7389    104222.7782      6670.7110       -9300329.3183    336702.1079         0.0000         0.0000    233671.3052       -8405629.1798       309.6119  -8639300.4850  -8403736.0196       309.4212            -58.4745       -52.2153   3279478.9278         0.4285         0.4385

WRITING EXTENDED SYSTEM TO RESTART FILE AT STEP 150000
WRITING COORDINATES TO DCD FILE Fiber55_dyn3.dcd AT STEP 150000
WRITING COORDINATES TO RESTART FILE AT STEP 150000
FINISHED WRITING RESTART COORDINATES
WRITING VELOCITIES TO RESTART FILE AT STEP 150000
FINISHED WRITING RESTART VELOCITIES
LDB: ============= START OF LOAD BALANCING ============== 2187.61
LDB: ============== END OF LOAD BALANCING =============== 2187.61
Info: useSync: 0 useProxySync: 0
LDB: =============== DONE WITH MIGRATION ================ 2187.61
LDB: ============= START OF LOAD BALANCING ============== 2188.33
LDB: TIME 2188.33 LOAD: AVG 0.188952 MAX 0.340394  PROXIES: TOTAL 1629 MAXPE 31 MAXPATCH 7 None MEM: 1464.63 MB
LDB: TIME 2188.33 LOAD: AVG 0.188952 MAX 0.340394  PROXIES: TOTAL 1629 MAXPE 31 MAXPATCH 7 RefineTorusLB MEM: 1464.63 MB
LDB: TIME 2188.33 LOAD: AVG 0.188952 MAX 0.340394  PROXIES: TOTAL 1629 MAXPE 31 MAXPATCH 7 RefineTorusLB MEM: 1464.63 MB
LDB: Reverting to original mapping
LDB: ============== END OF LOAD BALANCING =============== 2188.33
Info: useSync: 0 useProxySync: 0
LDB: =============== DONE WITH MIGRATION ================ 2188.33
LDB: ============= START OF LOAD BALANCING ============== 2216.15
LDB: ============== END OF LOAD BALANCING =============== 2216.15
Info: useSync: 0 useProxySync: 0
LDB: =============== DONE WITH MIGRATION ================ 2216.15
LDB: ============= START OF LOAD BALANCING ============== 2216.87
LDB: TIME 2216.87 LOAD: AVG 0.188398 MAX 0.337324  PROXIES: TOTAL 1629 MAXPE 31 MAXPATCH 7 None MEM: 1464.63 MB
LDB: TIME 2216.87 LOAD: AVG 0.188398 MAX 0.337324  PROXIES: TOTAL 1629 MAXPE 31 MAXPATCH 7 RefineTorusLB MEM: 1464.63 MB
LDB: TIME 2216.87 LOAD: AVG 0.188398 MAX 0.337324  PROXIES: TOTAL 1629 MAXPE 31 MAXPATCH 7 RefineTorusLB MEM: 1464.63 MB
LDB: ============== END OF LOAD BALANCING =============== 2216.87
Info: useSync: 0 useProxySync: 0
LDB: =============== DONE WITH MIGRATION ================ 2216.87
LDB: ============= START OF LOAD BALANCING ============== 2244.62
LDB: ============== END OF LOAD BALANCING =============== 2244.62
Info: useSync: 0 useProxySync: 0
LDB: =============== DONE WITH MIGRATION ================ 2244.62
LDB: ============= START OF LOAD BALANCING ============== 2245.33
LDB: TIME 2245.33 LOAD: AVG 0.188815 MAX 0.348621  PROXIES: TOTAL 1629 MAXPE 31 MAXPATCH 7 None MEM: 1464.63 MB
LDB: TIME 2245.33 LOAD: AVG 0.188815 MAX 0.348621  PROXIES: TOTAL 1629 MAXPE 31 MAXPATCH 7 RefineTorusLB MEM: 1464.63 MB
LDB: TIME 2245.33 LOAD: AVG 0.188815 MAX 0.348621  PROXIES: TOTAL 1629 MAXPE 31 MAXPATCH 7 RefineTorusLB MEM: 1464.63 MB
LDB: ============== END OF LOAD BALANCING =============== 2245.33
Info: useSync: 0 useProxySync: 0
LDB: =============== DONE WITH MIGRATION ================ 2245.34
LDB: ============= START OF LOAD BALANCING ============== 2272.98
LDB: ============== END OF LOAD BALANCING =============== 2272.99
Info: useSync: 0 useProxySync: 0
LDB: =============== DONE WITH MIGRATION ================ 2272.99
LDB: ============= START OF LOAD BALANCING ============== 2273.69
LDB: TIME 2273.69 LOAD: AVG 0.191523 MAX 0.350347  PROXIES: TOTAL 1629 MAXPE 31 MAXPATCH 7 None MEM: 1464.64 MB
LDB: TIME 2273.69 LOAD: AVG 0.191523 MAX 0.350347  PROXIES: TOTAL 1629 MAXPE 31 MAXPATCH 7 RefineTorusLB MEM: 1464.64 MB
LDB: TIME 2273.69 LOAD: AVG 0.191523 MAX 0.350347  PROXIES: TOTAL 1629 MAXPE 31 MAXPATCH 7 RefineTorusLB MEM: 1464.64 MB
LDB: Reverting to original mapping
LDB: ============== END OF LOAD BALANCING =============== 2273.69
Info: useSync: 0 useProxySync: 0
LDB: =============== DONE WITH MIGRATION ================ 2273.69
LDB: ============= START OF LOAD BALANCING ============== 2301.32
LDB: ============== END OF LOAD BALANCING =============== 2301.32
Info: useSync: 0 useProxySync: 0
LDB: =============== DONE WITH MIGRATION ================ 2301.32
LDB: ============= START OF LOAD BALANCING ============== 2302.02
LDB: TIME 2302.02 LOAD: AVG 0.190313 MAX 0.354434  PROXIES: TOTAL 1629 MAXPE 31 MAXPATCH 7 None MEM: 1464.64 MB
LDB: TIME 2302.02 LOAD: AVG 0.190313 MAX 0.354434  PROXIES: TOTAL 1629 MAXPE 31 MAXPATCH 7 RefineTorusLB MEM: 1464.64 MB
LDB: TIME 2302.02 LOAD: AVG 0.190313 MAX 0.354434  PROXIES: TOTAL 1629 MAXPE 31 MAXPATCH 7 RefineTorusLB MEM: 1464.64 MB
LDB: Reverting to original mapping
LDB: ============== END OF LOAD BALANCING =============== 2302.02
Info: useSync: 0 useProxySync: 0
LDB: =============== DONE WITH MIGRATION ================ 2302.02
PRESSURE: 160000 -91.0697 -56.1808 43.6823 -56.1811 -71.8862 84.7457 43.6834 84.7459 -120.905
GPRESSURE: 160000 -42.5383 -119.651 92.3251 -61.0781 -90.2459 76.133 20.9669 97.8298 -134.786
PRESSAVG: 160000 0.895683 -1.44819 15.2182 -1.4482 -0.382954 37.3651 15.2182 37.3651 1.54114
GPRESSAVG: 160000 0.917496 -1.46827 15.2152 -1.47408 -0.404997 37.3705 15.2276 37.3739 1.52311
TIMING: 160000  CPU: 2231.11, 0.0140625/step  Wall: 2295.58, 0.014259/step, 38.9747 hours remaining, 1464.703125 MB of memory in use.
ENERGY:  160000     66726.7546    146914.9797    104110.7016      6734.2500       -9299603.6243    337226.1163         0.0000         0.0000    233483.7393       -8404407.0828       309.3634  -8637890.8221  -8402522.5846       309.7178            -94.6204       -89.1902   3279534.6567         0.6846         0.6785

WRITING EXTENDED SYSTEM TO RESTART FILE AT STEP 160000
WRITING COORDINATES TO DCD FILE Fiber55_dyn3.dcd AT STEP 160000
WRITING COORDINATES TO RESTART FILE AT STEP 160000
FINISHED WRITING RESTART COORDINATES
WRITING VELOCITIES TO RESTART FILE AT STEP 160000
FINISHED WRITING RESTART VELOCITIES
LDB: ============= START OF LOAD BALANCING ============== 2330.17
LDB: ============== END OF LOAD BALANCING =============== 2330.17
Info: useSync: 0 useProxySync: 0
LDB: =============== DONE WITH MIGRATION ================ 2330.17
LDB: ============= START OF LOAD BALANCING ============== 2330.9
LDB: TIME 2330.9 LOAD: AVG 0.188844 MAX 0.341642  PROXIES: TOTAL 1629 MAXPE 31 MAXPATCH 7 None MEM: 1464.7 MB
LDB: TIME 2330.9 LOAD: AVG 0.188844 MAX 0.341642  PROXIES: TOTAL 1629 MAXPE 31 MAXPATCH 7 RefineTorusLB MEM: 1464.7 MB
LDB: TIME 2330.9 LOAD: AVG 0.188844 MAX 0.341642  PROXIES: TOTAL 1629 MAXPE 31 MAXPATCH 7 RefineTorusLB MEM: 1464.7 MB
LDB: Reverting to original mapping
LDB: ============== END OF LOAD BALANCING =============== 2330.91
Info: useSync: 0 useProxySync: 0
LDB: =============== DONE WITH MIGRATION ================ 2330.91
LDB: ============= START OF LOAD BALANCING ============== 2358.65
LDB: ============== END OF LOAD BALANCING =============== 2358.65
Info: useSync: 0 useProxySync: 0
LDB: =============== DONE WITH MIGRATION ================ 2358.66
LDB: ============= START OF LOAD BALANCING ============== 2359.36
LDB: TIME 2359.36 LOAD: AVG 0.187894 MAX 0.347447  PROXIES: TOTAL 1629 MAXPE 31 MAXPATCH 7 None MEM: 1464.7 MB
LDB: TIME 2359.36 LOAD: AVG 0.187894 MAX 0.347447  PROXIES: TOTAL 1629 MAXPE 31 MAXPATCH 7 RefineTorusLB MEM: 1464.7 MB
LDB: TIME 2359.36 LOAD: AVG 0.187894 MAX 0.347447  PROXIES: TOTAL 1629 MAXPE 31 MAXPATCH 7 RefineTorusLB MEM: 1464.7 MB
LDB: ============== END OF LOAD BALANCING =============== 2359.36
Info: useSync: 0 useProxySync: 0
LDB: =============== DONE WITH MIGRATION ================ 2359.36
LDB: ============= START OF LOAD BALANCING ============== 2387.13
LDB: ============== END OF LOAD BALANCING =============== 2387.13
Info: useSync: 0 useProxySync: 0
LDB: =============== DONE WITH MIGRATION ================ 2387.13
LDB: ============= START OF LOAD BALANCING ============== 2387.84
LDB: TIME 2387.84 LOAD: AVG 0.188551 MAX 0.337279  PROXIES: TOTAL 1629 MAXPE 31 MAXPATCH 7 None MEM: 1464.82 MB
LDB: TIME 2387.84 LOAD: AVG 0.188551 MAX 0.337279  PROXIES: TOTAL 1629 MAXPE 31 MAXPATCH 7 RefineTorusLB MEM: 1464.82 MB
LDB: TIME 2387.84 LOAD: AVG 0.188551 MAX 0.337279  PROXIES: TOTAL 1629 MAXPE 31 MAXPATCH 7 RefineTorusLB MEM: 1464.82 MB
LDB: ============== END OF LOAD BALANCING =============== 2387.84
Info: useSync: 0 useProxySync: 0
LDB: =============== DONE WITH MIGRATION ================ 2387.84
LDB: ============= START OF LOAD BALANCING ============== 2415.21
LDB: ============== END OF LOAD BALANCING =============== 2415.21
Info: useSync: 0 useProxySync: 0
LDB: =============== DONE WITH MIGRATION ================ 2415.21
LDB: ============= START OF LOAD BALANCING ============== 2415.91
LDB: TIME 2415.91 LOAD: AVG 0.187081 MAX 0.309397  PROXIES: TOTAL 1629 MAXPE 31 MAXPATCH 7 None MEM: 1464.82 MB
LDB: TIME 2415.91 LOAD: AVG 0.187081 MAX 0.309397  PROXIES: TOTAL 1629 MAXPE 31 MAXPATCH 7 RefineTorusLB MEM: 1464.82 MB
LDB: TIME 2415.91 LOAD: AVG 0.187081 MAX 0.309397  PROXIES: TOTAL 1629 MAXPE 31 MAXPATCH 7 RefineTorusLB MEM: 1464.82 MB
LDB: Reverting to original mapping
LDB: ============== END OF LOAD BALANCING =============== 2415.91
Info: useSync: 0 useProxySync: 0
LDB: =============== DONE WITH MIGRATION ================ 2415.91
LDB: ============= START OF LOAD BALANCING ============== 2443.26
LDB: ============== END OF LOAD BALANCING =============== 2443.26
Info: useSync: 0 useProxySync: 0
LDB: =============== DONE WITH MIGRATION ================ 2443.26
LDB: ============= START OF LOAD BALANCING ============== 2443.98
LDB: TIME 2443.98 LOAD: AVG 0.186349 MAX 0.339718  PROXIES: TOTAL 1629 MAXPE 31 MAXPATCH 7 None MEM: 1464.82 MB
LDB: TIME 2443.98 LOAD: AVG 0.186349 MAX 0.339718  PROXIES: TOTAL 1629 MAXPE 31 MAXPATCH 7 RefineTorusLB MEM: 1464.82 MB
LDB: TIME 2443.98 LOAD: AVG 0.186349 MAX 0.339718  PROXIES: TOTAL 1629 MAXPE 31 MAXPATCH 7 RefineTorusLB MEM: 1464.82 MB
LDB: Reverting to original mapping
LDB: ============== END OF LOAD BALANCING =============== 2443.98
Info: useSync: 0 useProxySync: 0
LDB: =============== DONE WITH MIGRATION ================ 2443.98
PRESSURE: 170000 -117.028 -69.8485 65.9533 -69.8483 4.74837 -66.6337 65.9536 -66.6333 -79.1919
GPRESSURE: 170000 -96.318 -60.3444 51.7975 -34.8977 33.9379 -66.0999 36.5271 -30.5907 -106.64
PRESSAVG: 170000 -0.706098 -15.7317 25.61 -15.7317 2.50568 24.2001 25.61 24.2001 -0.743127
GPRESSAVG: 170000 -0.730138 -15.7244 25.6104 -15.7304 2.50156 24.2141 25.6038 24.1901 -0.735691
TIMING: 170000  CPU: 2371.11, 0.0140005/step  Wall: 2437.53, 0.0141947/step, 38.7594 hours remaining, 1464.820312 MB of memory in use.
ENERGY:  170000     66749.9685    146228.3073    104195.3166      6645.4575       -9299881.8296    337067.2855         0.0000         0.0000    233922.3105       -8405073.1838       309.9445  -8638995.4943  -8403170.6100       309.6312            -63.8237       -56.3400   3278821.0532         0.3522         0.3452

WRITING EXTENDED SYSTEM TO RESTART FILE AT STEP 170000
WRITING COORDINATES TO DCD FILE Fiber55_dyn3.dcd AT STEP 170000
WRITING COORDINATES TO RESTART FILE AT STEP 170000
FINISHED WRITING RESTART COORDINATES
WRITING VELOCITIES TO RESTART FILE AT STEP 170000
FINISHED WRITING RESTART VELOCITIES
LDB: ============= START OF LOAD BALANCING ============== 2472.74
LDB: ============== END OF LOAD BALANCING =============== 2472.74
Info: useSync: 0 useProxySync: 0
LDB: =============== DONE WITH MIGRATION ================ 2472.74
LDB: ============= START OF LOAD BALANCING ============== 2473.45
LDB: TIME 2473.46 LOAD: AVG 0.187322 MAX 0.31423  PROXIES: TOTAL 1629 MAXPE 31 MAXPATCH 7 None MEM: 1464.82 MB
LDB: TIME 2473.46 LOAD: AVG 0.187322 MAX 0.31423  PROXIES: TOTAL 1629 MAXPE 31 MAXPATCH 7 RefineTorusLB MEM: 1464.82 MB
LDB: TIME 2473.46 LOAD: AVG 0.187322 MAX 0.31423  PROXIES: TOTAL 1629 MAXPE 31 MAXPATCH 7 RefineTorusLB MEM: 1464.82 MB
LDB: ============== END OF LOAD BALANCING =============== 2473.46
Info: useSync: 0 useProxySync: 0
LDB: =============== DONE WITH MIGRATION ================ 2473.46
LDB: ============= START OF LOAD BALANCING ============== 2501.07
LDB: ============== END OF LOAD BALANCING =============== 2501.07
Info: useSync: 0 useProxySync: 0
LDB: =============== DONE WITH MIGRATION ================ 2501.07
LDB: ============= START OF LOAD BALANCING ============== 2501.78
LDB: TIME 2501.78 LOAD: AVG 0.187646 MAX 0.314832  PROXIES: TOTAL 1629 MAXPE 31 MAXPATCH 7 None MEM: 1464.82 MB
LDB: TIME 2501.78 LOAD: AVG 0.187646 MAX 0.314832  PROXIES: TOTAL 1629 MAXPE 31 MAXPATCH 7 RefineTorusLB MEM: 1464.82 MB
LDB: TIME 2501.78 LOAD: AVG 0.187646 MAX 0.314832  PROXIES: TOTAL 1629 MAXPE 31 MAXPATCH 7 RefineTorusLB MEM: 1464.82 MB
LDB: ============== END OF LOAD BALANCING =============== 2501.78
Info: useSync: 0 useProxySync: 0
LDB: =============== DONE WITH MIGRATION ================ 2501.78
LDB: ============= START OF LOAD BALANCING ============== 2529.14
LDB: ============== END OF LOAD BALANCING =============== 2529.14
Info: useSync: 0 useProxySync: 0
LDB: =============== DONE WITH MIGRATION ================ 2529.14
LDB: ============= START OF LOAD BALANCING ============== 2529.83
LDB: TIME 2529.83 LOAD: AVG 0.186935 MAX 0.314639  PROXIES: TOTAL 1629 MAXPE 31 MAXPATCH 7 None MEM: 1464.83 MB
LDB: TIME 2529.83 LOAD: AVG 0.186935 MAX 0.314639  PROXIES: TOTAL 1629 MAXPE 31 MAXPATCH 7 RefineTorusLB MEM: 1464.83 MB
LDB: TIME 2529.83 LOAD: AVG 0.186935 MAX 0.314639  PROXIES: TOTAL 1629 MAXPE 31 MAXPATCH 7 RefineTorusLB MEM: 1464.83 MB
LDB: Reverting to original mapping
LDB: ============== END OF LOAD BALANCING =============== 2529.83
Info: useSync: 0 useProxySync: 0
LDB: =============== DONE WITH MIGRATION ================ 2529.83
LDB: ============= START OF LOAD BALANCING ============== 2556.78
LDB: ============== END OF LOAD BALANCING =============== 2556.78
Info: useSync: 0 useProxySync: 0
LDB: =============== DONE WITH MIGRATION ================ 2556.78
LDB: ============= START OF LOAD BALANCING ============== 2557.47
LDB: TIME 2557.47 LOAD: AVG 0.188373 MAX 0.319865  PROXIES: TOTAL 1629 MAXPE 31 MAXPATCH 7 None MEM: 1464.83 MB
LDB: TIME 2557.48 LOAD: AVG 0.188373 MAX 0.319865  PROXIES: TOTAL 1629 MAXPE 31 MAXPATCH 7 RefineTorusLB MEM: 1464.83 MB
LDB: TIME 2557.48 LOAD: AVG 0.188373 MAX 0.319865  PROXIES: TOTAL 1629 MAXPE 31 MAXPATCH 7 RefineTorusLB MEM: 1464.83 MB
LDB: ============== END OF LOAD BALANCING =============== 2557.48
Info: useSync: 0 useProxySync: 0
LDB: =============== DONE WITH MIGRATION ================ 2557.48
LDB: ============= START OF LOAD BALANCING ============== 2584.35
LDB: ============== END OF LOAD BALANCING =============== 2584.35
Info: useSync: 0 useProxySync: 0
LDB: =============== DONE WITH MIGRATION ================ 2584.36
LDB: ============= START OF LOAD BALANCING ============== 2585.07
LDB: TIME 2585.07 LOAD: AVG 0.1883 MAX 0.327825  PROXIES: TOTAL 1629 MAXPE 31 MAXPATCH 7 None MEM: 1464.83 MB
LDB: TIME 2585.07 LOAD: AVG 0.1883 MAX 0.327825  PROXIES: TOTAL 1629 MAXPE 31 MAXPATCH 7 RefineTorusLB MEM: 1464.83 MB
LDB: TIME 2585.07 LOAD: AVG 0.1883 MAX 0.327825  PROXIES: TOTAL 1629 MAXPE 31 MAXPATCH 7 RefineTorusLB MEM: 1464.83 MB
LDB: Reverting to original mapping
LDB: ============== END OF LOAD BALANCING =============== 2585.07
Info: useSync: 0 useProxySync: 0
LDB: =============== DONE WITH MIGRATION ================ 2585.07
PRESSURE: 180000 78.8511 -20.2833 -159.445 -20.2824 -123.222 32.639 -159.445 32.6394 163.534
GPRESSURE: 180000 93.8162 -79.0914 -139.238 2.5127 -104.097 15.1234 -142.285 57.553 148.879
PRESSAVG: 180000 1.42198 -16.8355 -15.5936 -16.8355 -0.538428 20.1259 -15.5936 20.1259 2.73452
GPRESSAVG: 180000 1.40733 -16.8208 -15.5657 -16.8202 -0.532474 20.1179 -15.6094 20.1465 2.73693
TIMING: 180000  CPU: 2509.07, 0.0137954/step  Wall: 2578.05, 0.0140518/step, 38.3302 hours remaining, 1464.828125 MB of memory in use.
ENERGY:  180000     67379.8144    146527.9848    104013.5215      6565.2190       -9300222.6006    336756.4352         0.0000         0.0000    233347.1095       -8405632.5163       309.1824  -8638979.6258  -8403740.1732       309.4903             39.7209        46.1992   3281432.0455         1.2060         1.2039

WRITING EXTENDED SYSTEM TO RESTART FILE AT STEP 180000
WRITING COORDINATES TO DCD FILE Fiber55_dyn3.dcd AT STEP 180000
WRITING COORDINATES TO RESTART FILE AT STEP 180000
FINISHED WRITING RESTART COORDINATES
WRITING VELOCITIES TO RESTART FILE AT STEP 180000
FINISHED WRITING RESTART VELOCITIES
LDB: ============= START OF LOAD BALANCING ============== 2612.39
LDB: ============== END OF LOAD BALANCING =============== 2612.39
Info: useSync: 0 useProxySync: 0
LDB: =============== DONE WITH MIGRATION ================ 2612.39
LDB: ============= START OF LOAD BALANCING ============== 2613.08
LDB: TIME 2613.09 LOAD: AVG 0.185723 MAX 0.314676  PROXIES: TOTAL 1629 MAXPE 31 MAXPATCH 7 None MEM: 1464.83 MB
LDB: TIME 2613.09 LOAD: AVG 0.185723 MAX 0.314676  PROXIES: TOTAL 1629 MAXPE 31 MAXPATCH 7 RefineTorusLB MEM: 1464.83 MB
LDB: TIME 2613.09 LOAD: AVG 0.185723 MAX 0.314676  PROXIES: TOTAL 1629 MAXPE 31 MAXPATCH 7 RefineTorusLB MEM: 1464.83 MB
LDB: Reverting to original mapping
LDB: ============== END OF LOAD BALANCING =============== 2613.09
Info: useSync: 0 useProxySync: 0
LDB: =============== DONE WITH MIGRATION ================ 2613.09
LDB: ============= START OF LOAD BALANCING ============== 2640
LDB: ============== END OF LOAD BALANCING =============== 2640
Info: useSync: 0 useProxySync: 0
LDB: =============== DONE WITH MIGRATION ================ 2640
LDB: ============= START OF LOAD BALANCING ============== 2640.69
LDB: TIME 2640.69 LOAD: AVG 0.190618 MAX 0.322586  PROXIES: TOTAL 1629 MAXPE 31 MAXPATCH 7 None MEM: 1464.83 MB
LDB: TIME 2640.69 LOAD: AVG 0.190618 MAX 0.322586  PROXIES: TOTAL 1629 MAXPE 31 MAXPATCH 7 RefineTorusLB MEM: 1464.83 MB
LDB: TIME 2640.69 LOAD: AVG 0.190618 MAX 0.322586  PROXIES: TOTAL 1629 MAXPE 31 MAXPATCH 7 RefineTorusLB MEM: 1464.83 MB
LDB: ============== END OF LOAD BALANCING =============== 2640.69
Info: useSync: 0 useProxySync: 0
LDB: =============== DONE WITH MIGRATION ================ 2640.69
LDB: ============= START OF LOAD BALANCING ============== 2667.81
LDB: ============== END OF LOAD BALANCING =============== 2667.81
Info: useSync: 0 useProxySync: 0
LDB: =============== DONE WITH MIGRATION ================ 2667.81
LDB: ============= START OF LOAD BALANCING ============== 2668.5
LDB: TIME 2668.5 LOAD: AVG 0.189224 MAX 0.324611  PROXIES: TOTAL 1629 MAXPE 31 MAXPATCH 7 None MEM: 1464.83 MB
LDB: TIME 2668.5 LOAD: AVG 0.189224 MAX 0.324611  PROXIES: TOTAL 1629 MAXPE 31 MAXPATCH 7 RefineTorusLB MEM: 1464.83 MB
LDB: TIME 2668.5 LOAD: AVG 0.189224 MAX 0.324611  PROXIES: TOTAL 1629 MAXPE 31 MAXPATCH 7 RefineTorusLB MEM: 1464.83 MB
LDB: ============== END OF LOAD BALANCING =============== 2668.5
Info: useSync: 0 useProxySync: 0
LDB: =============== DONE WITH MIGRATION ================ 2668.5
LDB: ============= START OF LOAD BALANCING ============== 2696.04
LDB: ============== END OF LOAD BALANCING =============== 2696.04
Info: useSync: 0 useProxySync: 0
LDB: =============== DONE WITH MIGRATION ================ 2696.04
LDB: ============= START OF LOAD BALANCING ============== 2696.75
LDB: TIME 2696.75 LOAD: AVG 0.187712 MAX 0.323708  PROXIES: TOTAL 1629 MAXPE 31 MAXPATCH 7 None MEM: 1464.86 MB
LDB: TIME 2696.75 LOAD: AVG 0.187712 MAX 0.323708  PROXIES: TOTAL 1629 MAXPE 31 MAXPATCH 7 RefineTorusLB MEM: 1464.86 MB
LDB: TIME 2696.75 LOAD: AVG 0.187712 MAX 0.323708  PROXIES: TOTAL 1629 MAXPE 31 MAXPATCH 7 RefineTorusLB MEM: 1464.86 MB
LDB: ============== END OF LOAD BALANCING =============== 2696.75
Info: useSync: 0 useProxySync: 0
LDB: =============== DONE WITH MIGRATION ================ 2696.76
LDB: ============= START OF LOAD BALANCING ============== 2723.84
LDB: ============== END OF LOAD BALANCING =============== 2723.85
Info: useSync: 0 useProxySync: 0
LDB: =============== DONE WITH MIGRATION ================ 2723.85
LDB: ============= START OF LOAD BALANCING ============== 2724.56
LDB: TIME 2724.56 LOAD: AVG 0.181908 MAX 0.324366  PROXIES: TOTAL 1629 MAXPE 31 MAXPATCH 7 None MEM: 1464.86 MB
LDB: TIME 2724.56 LOAD: AVG 0.181908 MAX 0.324366  PROXIES: TOTAL 1629 MAXPE 31 MAXPATCH 7 RefineTorusLB MEM: 1464.86 MB
LDB: TIME 2724.56 LOAD: AVG 0.181908 MAX 0.324366  PROXIES: TOTAL 1629 MAXPE 31 MAXPATCH 7 RefineTorusLB MEM: 1464.86 MB
LDB: ============== END OF LOAD BALANCING =============== 2724.56
Info: useSync: 0 useProxySync: 0
LDB: =============== DONE WITH MIGRATION ================ 2724.56
WRITING COORDINATES TO DCD FILE Fiber55_dyn3.dcd AT STEP 190000
WRITING COORDINATES TO RESTART FILE AT STEP 190000
FINISHED WRITING RESTART COORDINATES
WRITING VELOCITIES TO RESTART FILE AT STEP 190000
FINISHED WRITING RESTART VELOCITIES
PRESSURE: 190000 -63.937 -19.0285 -84.9477 -19.029 70.9397 -119.377 -84.9471 -119.377 -56.2381
GPRESSURE: 190000 -29.7531 -50.1997 -77.1527 -15.1735 78.4449 -94.9691 -48.3593 -167.926 -78.777
PRESSAVG: 190000 0.672976 -12.5596 -18.529 -12.5596 0.0657131 17.3599 -18.529 17.3599 -1.65502
GPRESSAVG: 190000 0.661412 -12.5806 -18.5559 -12.5891 0.0297174 17.3583 -18.5059 17.3657 -1.65646
TIMING: 190000  CPU: 2646.9, 0.0137826/step  Wall: 2719.35, 0.0141307/step, 38.5061 hours remaining, 1465.277344 MB of memory in use.
ENERGY:  190000     66639.2846    147196.3831    103895.9321      6595.8263       -9300235.4114    337759.6212         0.0000         0.0000    233155.3702       -8404992.9940       308.9283  -8638148.3642  -8403099.2135       309.4784            -16.4118       -10.0284   3279214.2475        -0.3054        -0.3218

WRITING EXTENDED SYSTEM TO RESTART FILE AT STEP 190000
LDB: ============= START OF LOAD BALANCING ============== 2753.96
LDB: ============== END OF LOAD BALANCING =============== 2753.96
Info: useSync: 0 useProxySync: 0
LDB: =============== DONE WITH MIGRATION ================ 2753.96
LDB: ============= START OF LOAD BALANCING ============== 2754.66
LDB: TIME 2754.66 LOAD: AVG 0.188406 MAX 0.350008  PROXIES: TOTAL 1629 MAXPE 31 MAXPATCH 7 None MEM: 1465.28 MB
LDB: TIME 2754.66 LOAD: AVG 0.188406 MAX 0.350008  PROXIES: TOTAL 1629 MAXPE 31 MAXPATCH 7 RefineTorusLB MEM: 1465.28 MB
LDB: TIME 2754.66 LOAD: AVG 0.188406 MAX 0.350008  PROXIES: TOTAL 1629 MAXPE 31 MAXPATCH 7 RefineTorusLB MEM: 1465.28 MB
LDB: Reverting to original mapping
LDB: ============== END OF LOAD BALANCING =============== 2754.66
Info: useSync: 0 useProxySync: 0
LDB: =============== DONE WITH MIGRATION ================ 2754.66
LDB: ============= START OF LOAD BALANCING ============== 2781.99
LDB: ============== END OF LOAD BALANCING =============== 2781.99
Info: useSync: 0 useProxySync: 0
LDB: =============== DONE WITH MIGRATION ================ 2781.99
LDB: ============= START OF LOAD BALANCING ============== 2782.7
LDB: TIME 2782.7 LOAD: AVG 0.18973 MAX 0.34011  PROXIES: TOTAL 1629 MAXPE 31 MAXPATCH 7 None MEM: 1465.28 MB
LDB: TIME 2782.7 LOAD: AVG 0.18973 MAX 0.34011  PROXIES: TOTAL 1629 MAXPE 31 MAXPATCH 7 RefineTorusLB MEM: 1465.28 MB
LDB: TIME 2782.7 LOAD: AVG 0.18973 MAX 0.34011  PROXIES: TOTAL 1629 MAXPE 31 MAXPATCH 7 RefineTorusLB MEM: 1465.28 MB
LDB: ============== END OF LOAD BALANCING =============== 2782.7
Info: useSync: 0 useProxySync: 0
LDB: =============== DONE WITH MIGRATION ================ 2782.71
LDB: ============= START OF LOAD BALANCING ============== 2809.86
LDB: ============== END OF LOAD BALANCING =============== 2809.86
Info: useSync: 0 useProxySync: 0
LDB: =============== DONE WITH MIGRATION ================ 2809.86
LDB: ============= START OF LOAD BALANCING ============== 2810.55
LDB: TIME 2810.55 LOAD: AVG 0.188446 MAX 0.336575  PROXIES: TOTAL 1629 MAXPE 31 MAXPATCH 7 None MEM: 1465.28 MB
LDB: TIME 2810.55 LOAD: AVG 0.188446 MAX 0.336575  PROXIES: TOTAL 1629 MAXPE 31 MAXPATCH 7 RefineTorusLB MEM: 1465.28 MB
LDB: TIME 2810.55 LOAD: AVG 0.188446 MAX 0.336575  PROXIES: TOTAL 1629 MAXPE 31 MAXPATCH 7 RefineTorusLB MEM: 1465.28 MB
LDB: ============== END OF LOAD BALANCING =============== 2810.55
Info: useSync: 0 useProxySync: 0
LDB: =============== DONE WITH MIGRATION ================ 2810.55
LDB: ============= START OF LOAD BALANCING ============== 2837.86
LDB: ============== END OF LOAD BALANCING =============== 2837.87
Info: useSync: 0 useProxySync: 0
LDB: =============== DONE WITH MIGRATION ================ 2837.87
LDB: ============= START OF LOAD BALANCING ============== 2838.56
LDB: TIME 2838.56 LOAD: AVG 0.190445 MAX 0.34269  PROXIES: TOTAL 1629 MAXPE 31 MAXPATCH 7 None MEM: 1465.28 MB
LDB: TIME 2838.56 LOAD: AVG 0.190445 MAX 0.34269  PROXIES: TOTAL 1629 MAXPE 31 MAXPATCH 7 RefineTorusLB MEM: 1465.28 MB
LDB: TIME 2838.56 LOAD: AVG 0.190445 MAX 0.34269  PROXIES: TOTAL 1629 MAXPE 31 MAXPATCH 7 RefineTorusLB MEM: 1465.28 MB
LDB: ============== END OF LOAD BALANCING =============== 2838.56
Info: useSync: 0 useProxySync: 0
LDB: =============== DONE WITH MIGRATION ================ 2838.56
LDB: ============= START OF LOAD BALANCING ============== 2865.82
LDB: ============== END OF LOAD BALANCING =============== 2865.82
Info: useSync: 0 useProxySync: 0
LDB: =============== DONE WITH MIGRATION ================ 2865.82
LDB: ============= START OF LOAD BALANCING ============== 2866.51
LDB: TIME 2866.51 LOAD: AVG 0.189812 MAX 0.337022  PROXIES: TOTAL 1629 MAXPE 31 MAXPATCH 7 None MEM: 1465.28 MB
LDB: TIME 2866.51 LOAD: AVG 0.189812 MAX 0.337022  PROXIES: TOTAL 1629 MAXPE 31 MAXPATCH 7 RefineTorusLB MEM: 1465.28 MB
LDB: TIME 2866.51 LOAD: AVG 0.189812 MAX 0.337022  PROXIES: TOTAL 1629 MAXPE 31 MAXPATCH 7 RefineTorusLB MEM: 1465.28 MB
LDB: Reverting to original mapping
LDB: ============== END OF LOAD BALANCING =============== 2866.51
Info: useSync: 0 useProxySync: 0
LDB: =============== DONE WITH MIGRATION ================ 2866.51
PRESSURE: 200000 -63.8178 -43.7563 -118.733 -43.755 148.88 -113.768 -118.733 -113.769 -23.7774
GPRESSURE: 200000 -92.5782 -8.61212 -88.0169 -27.6093 162.58 -116.639 -80.3273 -121.65 7.86953
PRESSAVG: 200000 1.41674 -5.23738 14.638 -5.23738 0.775999 14.3057 14.638 14.3057 -0.597727
GPRESSAVG: 200000 1.39997 -5.22062 14.629 -5.23598 0.792935 14.3132 14.6093 14.3242 -0.584604
TIMING: 200000  CPU: 2785.12, 0.0138222/step  Wall: 2859.57, 0.0140214/step, 38.1693 hours remaining, 1465.316406 MB of memory in use.
ETITLE:      TS           BOND          ANGLE          DIHED          IMPRP               ELECT            VDW       BOUNDARY           MISC        KINETIC               TOTAL           TEMP      POTENTIAL         TOTAL3        TEMPAVG            PRESSURE      GPRESSURE         VOLUME       PRESSAVG      GPRESSAVG

ENERGY:  200000     66634.6859    147047.9417    104200.8182      6690.3771       -9299427.4926    336254.6799         0.0000         0.0000    233484.3821       -8405114.6076       309.3642  -8638598.9897  -8403221.3319       309.5028             20.4281        25.9572   3280993.8039         0.5317         0.5361

WRITING EXTENDED SYSTEM TO RESTART FILE AT STEP 200000
WRITING COORDINATES TO DCD FILE Fiber55_dyn3.dcd AT STEP 200000
WRITING COORDINATES TO RESTART FILE AT STEP 200000
FINISHED WRITING RESTART COORDINATES
WRITING VELOCITIES TO RESTART FILE AT STEP 200000
FINISHED WRITING RESTART VELOCITIES
LDB: ============= START OF LOAD BALANCING ============== 2896.96
LDB: ============== END OF LOAD BALANCING =============== 2896.96
Info: useSync: 0 useProxySync: 0
LDB: =============== DONE WITH MIGRATION ================ 2896.96
LDB: ============= START OF LOAD BALANCING ============== 2897.69
LDB: TIME 2897.69 LOAD: AVG 0.18945 MAX 0.308921  PROXIES: TOTAL 1629 MAXPE 31 MAXPATCH 7 None MEM: 1465.32 MB
LDB: TIME 2897.69 LOAD: AVG 0.18945 MAX 0.308921  PROXIES: TOTAL 1629 MAXPE 31 MAXPATCH 7 RefineTorusLB MEM: 1465.32 MB
LDB: TIME 2897.69 LOAD: AVG 0.18945 MAX 0.308921  PROXIES: TOTAL 1629 MAXPE 31 MAXPATCH 7 RefineTorusLB MEM: 1465.32 MB
LDB: ============== END OF LOAD BALANCING =============== 2897.69
Info: useSync: 0 useProxySync: 0
LDB: =============== DONE WITH MIGRATION ================ 2897.69
LDB: ============= START OF LOAD BALANCING ============== 2925.26
LDB: ============== END OF LOAD BALANCING =============== 2925.26
Info: useSync: 0 useProxySync: 0
LDB: =============== DONE WITH MIGRATION ================ 2925.26
LDB: ============= START OF LOAD BALANCING ============== 2925.96
LDB: TIME 2925.96 LOAD: AVG 0.189566 MAX 0.320259  PROXIES: TOTAL 1629 MAXPE 31 MAXPATCH 7 None MEM: 1465.32 MB
LDB: TIME 2925.96 LOAD: AVG 0.189566 MAX 0.320259  PROXIES: TOTAL 1629 MAXPE 31 MAXPATCH 7 RefineTorusLB MEM: 1465.32 MB
LDB: TIME 2925.96 LOAD: AVG 0.189566 MAX 0.320259  PROXIES: TOTAL 1629 MAXPE 31 MAXPATCH 7 RefineTorusLB MEM: 1465.32 MB
LDB: ============== END OF LOAD BALANCING =============== 2925.96
Info: useSync: 0 useProxySync: 0
LDB: =============== DONE WITH MIGRATION ================ 2925.96
LDB: ============= START OF LOAD BALANCING ============== 2953.54
LDB: ============== END OF LOAD BALANCING =============== 2953.54
Info: useSync: 0 useProxySync: 0
LDB: =============== DONE WITH MIGRATION ================ 2953.54
LDB: ============= START OF LOAD BALANCING ============== 2954.23
LDB: TIME 2954.23 LOAD: AVG 0.18797 MAX 0.327698  PROXIES: TOTAL 1629 MAXPE 31 MAXPATCH 7 None MEM: 1465.32 MB
LDB: TIME 2954.23 LOAD: AVG 0.18797 MAX 0.327698  PROXIES: TOTAL 1629 MAXPE 31 MAXPATCH 7 RefineTorusLB MEM: 1465.32 MB
LDB: TIME 2954.23 LOAD: AVG 0.18797 MAX 0.327698  PROXIES: TOTAL 1629 MAXPE 31 MAXPATCH 7 RefineTorusLB MEM: 1465.32 MB
LDB: Reverting to original mapping
LDB: ============== END OF LOAD BALANCING =============== 2954.23
Info: useSync: 0 useProxySync: 0
LDB: =============== DONE WITH MIGRATION ================ 2954.23
LDB: ============= START OF LOAD BALANCING ============== 2981.87
LDB: ============== END OF LOAD BALANCING =============== 2981.87
Info: useSync: 0 useProxySync: 0
LDB: =============== DONE WITH MIGRATION ================ 2981.87
LDB: ============= START OF LOAD BALANCING ============== 2982.56
LDB: TIME 2982.56 LOAD: AVG 0.188665 MAX 0.309565  PROXIES: TOTAL 1629 MAXPE 31 MAXPATCH 7 None MEM: 1465.32 MB
LDB: TIME 2982.56 LOAD: AVG 0.188665 MAX 0.309565  PROXIES: TOTAL 1629 MAXPE 31 MAXPATCH 7 RefineTorusLB MEM: 1465.32 MB
LDB: TIME 2982.56 LOAD: AVG 0.188665 MAX 0.309565  PROXIES: TOTAL 1629 MAXPE 31 MAXPATCH 7 RefineTorusLB MEM: 1465.32 MB
LDB: ============== END OF LOAD BALANCING =============== 2982.56
Info: useSync: 0 useProxySync: 0
LDB: =============== DONE WITH MIGRATION ================ 2982.57
LDB: ============= START OF LOAD BALANCING ============== 3009.78
LDB: ============== END OF LOAD BALANCING =============== 3009.78
Info: useSync: 0 useProxySync: 0
LDB: =============== DONE WITH MIGRATION ================ 3009.78
LDB: ============= START OF LOAD BALANCING ============== 3010.47
LDB: TIME 3010.47 LOAD: AVG 0.188482 MAX 0.304086  PROXIES: TOTAL 1629 MAXPE 31 MAXPATCH 7 None MEM: 1465.32 MB
LDB: TIME 3010.47 LOAD: AVG 0.188482 MAX 0.304086  PROXIES: TOTAL 1629 MAXPE 31 MAXPATCH 7 RefineTorusLB MEM: 1465.32 MB
LDB: TIME 3010.47 LOAD: AVG 0.188482 MAX 0.304086  PROXIES: TOTAL 1629 MAXPE 31 MAXPATCH 7 RefineTorusLB MEM: 1465.32 MB
LDB: ============== END OF LOAD BALANCING =============== 3010.47
Info: useSync: 0 useProxySync: 0
LDB: =============== DONE WITH MIGRATION ================ 3010.47
PRESSURE: 210000 -88.3053 15.7888 -197.015 15.7888 -73.565 60.2619 -197.015 60.261 6.772
GPRESSURE: 210000 -47.9948 30.4847 -141.958 -8.28564 -77.179 -5.00167 -230.351 75.3967 -13.9522
PRESSAVG: 210000 0.122136 -8.98983 1.79354 -8.98985 -0.0927919 10.7832 1.79354 10.7832 2.68371
GPRESSAVG: 210000 0.113975 -9.01384 1.79868 -8.97504 -0.0769225 10.7966 1.79317 10.7474 2.67999
TIMING: 210000  CPU: 2924.15, 0.0139031/step  Wall: 3003.39, 0.0143824/step, 39.1122 hours remaining, 1465.316406 MB of memory in use.
ENERGY:  210000     66227.4897    146347.9994    104164.1680      6751.3640       -9299335.3587    336866.9265         0.0000         0.0000    234362.4068       -8404615.0044       310.5276  -8638977.4111  -8402693.3388       309.5942            -51.6994       -46.3754   3279591.5245         0.9044         0.9057

WRITING EXTENDED SYSTEM TO RESTART FILE AT STEP 210000
WRITING COORDINATES TO DCD FILE Fiber55_dyn3.dcd AT STEP 210000
WRITING COORDINATES TO RESTART FILE AT STEP 210000
FINISHED WRITING RESTART COORDINATES
WRITING VELOCITIES TO RESTART FILE AT STEP 210000
FINISHED WRITING RESTART VELOCITIES
LDB: ============= START OF LOAD BALANCING ============== 3043.56
LDB: ============== END OF LOAD BALANCING =============== 3043.56
Info: useSync: 0 useProxySync: 0
LDB: =============== DONE WITH MIGRATION ================ 3043.56
LDB: ============= START OF LOAD BALANCING ============== 3044.27
LDB: TIME 3044.27 LOAD: AVG 0.187747 MAX 0.314586  PROXIES: TOTAL 1629 MAXPE 31 MAXPATCH 7 None MEM: 1465.32 MB
LDB: TIME 3044.27 LOAD: AVG 0.187747 MAX 0.314586  PROXIES: TOTAL 1629 MAXPE 31 MAXPATCH 7 RefineTorusLB MEM: 1465.32 MB
LDB: TIME 3044.27 LOAD: AVG 0.187747 MAX 0.314586  PROXIES: TOTAL 1629 MAXPE 31 MAXPATCH 7 RefineTorusLB MEM: 1465.32 MB
LDB: ============== END OF LOAD BALANCING =============== 3044.27
Info: useSync: 0 useProxySync: 0
LDB: =============== DONE WITH MIGRATION ================ 3044.27
LDB: ============= START OF LOAD BALANCING ============== 3071.36
LDB: ============== END OF LOAD BALANCING =============== 3071.36
Info: useSync: 0 useProxySync: 0
LDB: =============== DONE WITH MIGRATION ================ 3071.36
LDB: ============= START OF LOAD BALANCING ============== 3072.03
LDB: TIME 3072.03 LOAD: AVG 0.191007 MAX 0.323466  PROXIES: TOTAL 1629 MAXPE 31 MAXPATCH 7 None MEM: 1465.32 MB
LDB: TIME 3072.03 LOAD: AVG 0.191007 MAX 0.323466  PROXIES: TOTAL 1629 MAXPE 31 MAXPATCH 7 RefineTorusLB MEM: 1465.32 MB
LDB: TIME 3072.03 LOAD: AVG 0.191007 MAX 0.323466  PROXIES: TOTAL 1629 MAXPE 31 MAXPATCH 7 RefineTorusLB MEM: 1465.32 MB
LDB: Reverting to original mapping
LDB: ============== END OF LOAD BALANCING =============== 3072.03
Info: useSync: 0 useProxySync: 0
LDB: =============== DONE WITH MIGRATION ================ 3072.03
LDB: ============= START OF LOAD BALANCING ============== 3099.14
LDB: ============== END OF LOAD BALANCING =============== 3099.14
Info: useSync: 0 useProxySync: 0
LDB: =============== DONE WITH MIGRATION ================ 3099.14
LDB: ============= START OF LOAD BALANCING ============== 3099.84
LDB: TIME 3099.84 LOAD: AVG 0.186162 MAX 0.311775  PROXIES: TOTAL 1629 MAXPE 31 MAXPATCH 7 None MEM: 1465.39 MB
LDB: TIME 3099.84 LOAD: AVG 0.186162 MAX 0.311775  PROXIES: TOTAL 1629 MAXPE 31 MAXPATCH 7 RefineTorusLB MEM: 1465.39 MB
LDB: TIME 3099.84 LOAD: AVG 0.186162 MAX 0.311775  PROXIES: TOTAL 1629 MAXPE 31 MAXPATCH 7 RefineTorusLB MEM: 1465.39 MB
LDB: Reverting to original mapping
LDB: ============== END OF LOAD BALANCING =============== 3099.84
Info: useSync: 0 useProxySync: 0
LDB: =============== DONE WITH MIGRATION ================ 3099.84
LDB: ============= START OF LOAD BALANCING ============== 3127.02
LDB: ============== END OF LOAD BALANCING =============== 3127.02
Info: useSync: 0 useProxySync: 0
LDB: =============== DONE WITH MIGRATION ================ 3127.02
LDB: ============= START OF LOAD BALANCING ============== 3127.72
LDB: TIME 3127.72 LOAD: AVG 0.183029 MAX 0.306161  PROXIES: TOTAL 1629 MAXPE 31 MAXPATCH 7 None MEM: 1465.39 MB
LDB: TIME 3127.72 LOAD: AVG 0.183029 MAX 0.306161  PROXIES: TOTAL 1629 MAXPE 31 MAXPATCH 7 RefineTorusLB MEM: 1465.39 MB
LDB: TIME 3127.72 LOAD: AVG 0.183029 MAX 0.306161  PROXIES: TOTAL 1629 MAXPE 31 MAXPATCH 7 RefineTorusLB MEM: 1465.39 MB
LDB: ============== END OF LOAD BALANCING =============== 3127.72
Info: useSync: 0 useProxySync: 0
LDB: =============== DONE WITH MIGRATION ================ 3127.72
LDB: ============= START OF LOAD BALANCING ============== 3155.04
LDB: ============== END OF LOAD BALANCING =============== 3155.04
Info: useSync: 0 useProxySync: 0
LDB: =============== DONE WITH MIGRATION ================ 3155.04
LDB: ============= START OF LOAD BALANCING ============== 3155.75
LDB: TIME 3155.75 LOAD: AVG 0.184903 MAX 0.307355  PROXIES: TOTAL 1629 MAXPE 31 MAXPATCH 7 None MEM: 1465.39 MB
LDB: TIME 3155.75 LOAD: AVG 0.184903 MAX 0.307355  PROXIES: TOTAL 1629 MAXPE 31 MAXPATCH 7 RefineTorusLB MEM: 1465.39 MB
LDB: TIME 3155.75 LOAD: AVG 0.184903 MAX 0.307355  PROXIES: TOTAL 1629 MAXPE 31 MAXPATCH 7 RefineTorusLB MEM: 1465.39 MB
LDB: ============== END OF LOAD BALANCING =============== 3155.75
Info: useSync: 0 useProxySync: 0
LDB: =============== DONE WITH MIGRATION ================ 3155.75
PRESSURE: 220000 346.332 -22.4811 121.545 -22.4811 -185.306 17.4669 121.545 17.468 -486.246
GPRESSURE: 220000 349.104 -30.1221 128.225 22.7046 -186.568 -51.6061 53.9229 84.4669 -466.635
PRESSAVG: 220000 1.83602 -4.4774 6.08473 -4.47741 1.0302 11.2043 6.08472 11.2043 3.06101
GPRESSAVG: 220000 1.83158 -4.46471 6.0696 -4.4547 1.04129 11.1885 6.07154 11.2135 3.07586
TIMING: 220000  CPU: 3061.99, 0.0137837/step  Wall: 3148.78, 0.0145386/step, 39.4964 hours remaining, 1465.394531 MB of memory in use.
ENERGY:  220000     66481.3119    146893.0534    104121.4456      6713.8798       -9299721.3848    337159.1067         0.0000         0.0000    233615.9733       -8404736.6141       309.5386  -8638352.5874  -8402822.6483       309.6712           -108.4066      -101.3661   3281289.8033         1.9757         1.9829

WRITING EXTENDED SYSTEM TO RESTART FILE AT STEP 220000
WRITING COORDINATES TO DCD FILE Fiber55_dyn3.dcd AT STEP 220000
WRITING COORDINATES TO RESTART FILE AT STEP 220000
FINISHED WRITING RESTART COORDINATES
WRITING VELOCITIES TO RESTART FILE AT STEP 220000
FINISHED WRITING RESTART VELOCITIES
LDB: ============= START OF LOAD BALANCING ============== 3183.38
LDB: ============== END OF LOAD BALANCING =============== 3183.38
Info: useSync: 0 useProxySync: 0
LDB: =============== DONE WITH MIGRATION ================ 3183.38
LDB: ============= START OF LOAD BALANCING ============== 3184.1
LDB: TIME 3184.1 LOAD: AVG 0.185021 MAX 0.324642  PROXIES: TOTAL 1629 MAXPE 31 MAXPATCH 7 None MEM: 1465.39 MB
LDB: TIME 3184.1 LOAD: AVG 0.185021 MAX 0.324642  PROXIES: TOTAL 1629 MAXPE 31 MAXPATCH 7 RefineTorusLB MEM: 1465.39 MB
LDB: TIME 3184.1 LOAD: AVG 0.185021 MAX 0.324642  PROXIES: TOTAL 1629 MAXPE 31 MAXPATCH 7 RefineTorusLB MEM: 1465.39 MB
LDB: ============== END OF LOAD BALANCING =============== 3184.1
Info: useSync: 0 useProxySync: 0
LDB: =============== DONE WITH MIGRATION ================ 3184.1
LDB: ============= START OF LOAD BALANCING ============== 3211.23
LDB: ============== END OF LOAD BALANCING =============== 3211.23
Info: useSync: 0 useProxySync: 0
LDB: =============== DONE WITH MIGRATION ================ 3211.23
LDB: ============= START OF LOAD BALANCING ============== 3211.93
LDB: TIME 3211.93 LOAD: AVG 0.186584 MAX 0.304797  PROXIES: TOTAL 1629 MAXPE 31 MAXPATCH 7 None MEM: 1465.39 MB
LDB: TIME 3211.93 LOAD: AVG 0.186584 MAX 0.304797  PROXIES: TOTAL 1629 MAXPE 31 MAXPATCH 7 RefineTorusLB MEM: 1465.39 MB
LDB: TIME 3211.93 LOAD: AVG 0.186584 MAX 0.304797  PROXIES: TOTAL 1629 MAXPE 31 MAXPATCH 7 RefineTorusLB MEM: 1465.39 MB
LDB: ============== END OF LOAD BALANCING =============== 3211.93
Info: useSync: 0 useProxySync: 0
LDB: =============== DONE WITH MIGRATION ================ 3211.94
LDB: ============= START OF LOAD BALANCING ============== 3239.27
LDB: ============== END OF LOAD BALANCING =============== 3239.27
Info: useSync: 0 useProxySync: 0
LDB: =============== DONE WITH MIGRATION ================ 3239.27
LDB: ============= START OF LOAD BALANCING ============== 3239.96
LDB: TIME 3239.97 LOAD: AVG 0.186302 MAX 0.315798  PROXIES: TOTAL 1629 MAXPE 31 MAXPATCH 7 None MEM: 1465.39 MB
LDB: TIME 3239.97 LOAD: AVG 0.186302 MAX 0.315798  PROXIES: TOTAL 1629 MAXPE 31 MAXPATCH 7 RefineTorusLB MEM: 1465.39 MB
LDB: TIME 3239.97 LOAD: AVG 0.186302 MAX 0.315798  PROXIES: TOTAL 1629 MAXPE 31 MAXPATCH 7 RefineTorusLB MEM: 1465.39 MB
LDB: Reverting to original mapping
LDB: ============== END OF LOAD BALANCING =============== 3239.97
Info: useSync: 0 useProxySync: 0
LDB: =============== DONE WITH MIGRATION ================ 3239.97
LDB: ============= START OF LOAD BALANCING ============== 3267.13
LDB: ============== END OF LOAD BALANCING =============== 3267.13
Info: useSync: 0 useProxySync: 0
LDB: =============== DONE WITH MIGRATION ================ 3267.13
LDB: ============= START OF LOAD BALANCING ============== 3267.85
LDB: TIME 3267.85 LOAD: AVG 0.185609 MAX 0.317725  PROXIES: TOTAL 1629 MAXPE 31 MAXPATCH 7 None MEM: 1465.39 MB
LDB: TIME 3267.85 LOAD: AVG 0.185609 MAX 0.317725  PROXIES: TOTAL 1629 MAXPE 31 MAXPATCH 7 RefineTorusLB MEM: 1465.39 MB
LDB: TIME 3267.85 LOAD: AVG 0.185609 MAX 0.317725  PROXIES: TOTAL 1629 MAXPE 31 MAXPATCH 7 RefineTorusLB MEM: 1465.39 MB
LDB: Reverting to original mapping
LDB: ============== END OF LOAD BALANCING =============== 3267.85
Info: useSync: 0 useProxySync: 0
LDB: =============== DONE WITH MIGRATION ================ 3267.85
LDB: ============= START OF LOAD BALANCING ============== 3295.05
LDB: ============== END OF LOAD BALANCING =============== 3295.05
Info: useSync: 0 useProxySync: 0
LDB: =============== DONE WITH MIGRATION ================ 3295.05
LDB: ============= START OF LOAD BALANCING ============== 3295.76
LDB: TIME 3295.76 LOAD: AVG 0.185714 MAX 0.321003  PROXIES: TOTAL 1629 MAXPE 31 MAXPATCH 7 None MEM: 1465.41 MB
LDB: TIME 3295.76 LOAD: AVG 0.185714 MAX 0.321003  PROXIES: TOTAL 1629 MAXPE 31 MAXPATCH 7 RefineTorusLB MEM: 1465.41 MB
LDB: TIME 3295.76 LOAD: AVG 0.185714 MAX 0.321003  PROXIES: TOTAL 1629 MAXPE 31 MAXPATCH 7 RefineTorusLB MEM: 1465.41 MB
LDB: Reverting to original mapping
LDB: ============== END OF LOAD BALANCING =============== 3295.76
Info: useSync: 0 useProxySync: 0
LDB: =============== DONE WITH MIGRATION ================ 3295.77
PRESSURE: 230000 -147.971 3.66719 -61.5839 3.66665 -177.875 15.0354 -61.5848 15.0352 -151.994
GPRESSURE: 230000 -171.726 -43.7454 -53.4047 70.8058 -173.255 -48.7421 -100.82 51.5337 -112.443
PRESSAVG: 230000 1.18774 0.248133 6.60933 0.24812 1.6532 15.6737 6.60933 15.6737 -0.0590934
GPRESSAVG: 230000 1.18695 0.310913 6.63511 0.252605 1.66325 15.6688 6.60281 15.6875 -0.0887096
TIMING: 230000  CPU: 3200.23, 0.013824/step  Wall: 3289.02, 0.0140244/step, 38.0606 hours remaining, 1465.417969 MB of memory in use.
ENERGY:  230000     66602.6783    147183.3551    103975.9915      6724.3374       -9299087.7550    335855.8358         0.0000         0.0000    233736.0918       -8405009.4651       309.6978  -8638745.5569  -8403106.9734       309.3910           -159.2801      -152.4747   3281075.8829         0.9273         0.9205

WRITING EXTENDED SYSTEM TO RESTART FILE AT STEP 230000
WRITING COORDINATES TO DCD FILE Fiber55_dyn3.dcd AT STEP 230000
WRITING COORDINATES TO RESTART FILE AT STEP 230000
FINISHED WRITING RESTART COORDINATES
WRITING VELOCITIES TO RESTART FILE AT STEP 230000
FINISHED WRITING RESTART VELOCITIES
LDB: ============= START OF LOAD BALANCING ============== 3323.54
LDB: ============== END OF LOAD BALANCING =============== 3323.54
Info: useSync: 0 useProxySync: 0
LDB: =============== DONE WITH MIGRATION ================ 3323.54
LDB: ============= START OF LOAD BALANCING ============== 3324.21
LDB: TIME 3324.21 LOAD: AVG 0.187638 MAX 0.326125  PROXIES: TOTAL 1629 MAXPE 31 MAXPATCH 7 None MEM: 1465.42 MB
LDB: TIME 3324.21 LOAD: AVG 0.187638 MAX 0.326125  PROXIES: TOTAL 1629 MAXPE 31 MAXPATCH 7 RefineTorusLB MEM: 1465.42 MB
LDB: TIME 3324.21 LOAD: AVG 0.187638 MAX 0.326125  PROXIES: TOTAL 1629 MAXPE 31 MAXPATCH 7 RefineTorusLB MEM: 1465.42 MB
LDB: ============== END OF LOAD BALANCING =============== 3324.21
Info: useSync: 0 useProxySync: 0
LDB: =============== DONE WITH MIGRATION ================ 3324.21
LDB: ============= START OF LOAD BALANCING ============== 3351.66
LDB: ============== END OF LOAD BALANCING =============== 3351.66
Info: useSync: 0 useProxySync: 0
LDB: =============== DONE WITH MIGRATION ================ 3351.66
LDB: ============= START OF LOAD BALANCING ============== 3352.37
LDB: TIME 3352.37 LOAD: AVG 0.186399 MAX 0.323844  PROXIES: TOTAL 1629 MAXPE 31 MAXPATCH 7 None MEM: 1465.42 MB
LDB: TIME 3352.37 LOAD: AVG 0.186399 MAX 0.323844  PROXIES: TOTAL 1629 MAXPE 31 MAXPATCH 7 RefineTorusLB MEM: 1465.42 MB
LDB: TIME 3352.37 LOAD: AVG 0.186399 MAX 0.323844  PROXIES: TOTAL 1629 MAXPE 31 MAXPATCH 7 RefineTorusLB MEM: 1465.42 MB
LDB: Reverting to original mapping
LDB: ============== END OF LOAD BALANCING =============== 3352.37
Info: useSync: 0 useProxySync: 0
LDB: =============== DONE WITH MIGRATION ================ 3352.37
LDB: ============= START OF LOAD BALANCING ============== 3379.54
LDB: ============== END OF LOAD BALANCING =============== 3379.54
Info: useSync: 0 useProxySync: 0
LDB: =============== DONE WITH MIGRATION ================ 3379.54
LDB: ============= START OF LOAD BALANCING ============== 3380.24
LDB: TIME 3380.25 LOAD: AVG 0.188543 MAX 0.333963  PROXIES: TOTAL 1629 MAXPE 31 MAXPATCH 7 None MEM: 1465.43 MB
LDB: TIME 3380.25 LOAD: AVG 0.188543 MAX 0.333963  PROXIES: TOTAL 1629 MAXPE 31 MAXPATCH 7 RefineTorusLB MEM: 1465.43 MB
LDB: TIME 3380.25 LOAD: AVG 0.188543 MAX 0.333963  PROXIES: TOTAL 1629 MAXPE 31 MAXPATCH 7 RefineTorusLB MEM: 1465.43 MB
LDB: Reverting to original mapping
LDB: ============== END OF LOAD BALANCING =============== 3380.25
Info: useSync: 0 useProxySync: 0
LDB: =============== DONE WITH MIGRATION ================ 3380.25
LDB: ============= START OF LOAD BALANCING ============== 3407.74
LDB: ============== END OF LOAD BALANCING =============== 3407.74
Info: useSync: 0 useProxySync: 0
LDB: =============== DONE WITH MIGRATION ================ 3407.74
LDB: ============= START OF LOAD BALANCING ============== 3408.46
LDB: TIME 3408.46 LOAD: AVG 0.187673 MAX 0.333087  PROXIES: TOTAL 1629 MAXPE 31 MAXPATCH 7 None MEM: 1465.43 MB
LDB: TIME 3408.46 LOAD: AVG 0.187673 MAX 0.333087  PROXIES: TOTAL 1629 MAXPE 31 MAXPATCH 7 RefineTorusLB MEM: 1465.43 MB
LDB: TIME 3408.46 LOAD: AVG 0.187673 MAX 0.333087  PROXIES: TOTAL 1629 MAXPE 31 MAXPATCH 7 RefineTorusLB MEM: 1465.43 MB
LDB: ============== END OF LOAD BALANCING =============== 3408.46
Info: useSync: 0 useProxySync: 0
LDB: =============== DONE WITH MIGRATION ================ 3408.46
LDB: ============= START OF LOAD BALANCING ============== 3435.88
LDB: ============== END OF LOAD BALANCING =============== 3435.88
Info: useSync: 0 useProxySync: 0
LDB: =============== DONE WITH MIGRATION ================ 3435.88
LDB: ============= START OF LOAD BALANCING ============== 3436.58
LDB: TIME 3436.58 LOAD: AVG 0.186755 MAX 0.33462  PROXIES: TOTAL 1629 MAXPE 31 MAXPATCH 7 None MEM: 1465.43 MB
LDB: TIME 3436.58 LOAD: AVG 0.186755 MAX 0.33462  PROXIES: TOTAL 1629 MAXPE 31 MAXPATCH 7 RefineTorusLB MEM: 1465.43 MB
LDB: TIME 3436.58 LOAD: AVG 0.186755 MAX 0.33462  PROXIES: TOTAL 1629 MAXPE 31 MAXPATCH 7 RefineTorusLB MEM: 1465.43 MB
LDB: ============== END OF LOAD BALANCING =============== 3436.58
Info: useSync: 0 useProxySync: 0
LDB: =============== DONE WITH MIGRATION ================ 3436.58
PRESSURE: 240000 172.042 62.4214 130.562 62.4206 -93.0654 -158.241 130.562 -158.241 -19.0346
GPRESSURE: 240000 174.341 47.9079 141.042 29.6637 -89.6473 -128.509 139.455 -113.955 6.21324
PRESSAVG: 240000 1.53759 15.1109 9.76184 15.1109 1.02675 19.8039 9.76184 19.8039 0.841444
GPRESSAVG: 240000 1.53121 15.0988 9.7421 15.0972 1.01988 19.8247 9.78415 19.7879 0.827588
TIMING: 240000  CPU: 3339.33, 0.0139105/step  Wall: 3430, 0.0140982/step, 38.2217 hours remaining, 1465.429688 MB of memory in use.
ENERGY:  240000     66915.2212    146728.7551    103920.5224      6638.7427       -9299775.5248    337462.3311         0.0000         0.0000    233643.6797       -8404466.2726       309.5753  -8638109.9522  -8402602.1520       309.5934             19.9807        30.3025   3280694.1822         1.1353         1.1262

WRITING EXTENDED SYSTEM TO RESTART FILE AT STEP 240000
WRITING COORDINATES TO DCD FILE Fiber55_dyn3.dcd AT STEP 240000
WRITING COORDINATES TO RESTART FILE AT STEP 240000
FINISHED WRITING RESTART COORDINATES
WRITING VELOCITIES TO RESTART FILE AT STEP 240000
FINISHED WRITING RESTART VELOCITIES
LDB: ============= START OF LOAD BALANCING ============== 3466.91
LDB: ============== END OF LOAD BALANCING =============== 3466.91
Info: useSync: 0 useProxySync: 0
LDB: =============== DONE WITH MIGRATION ================ 3466.91
LDB: ============= START OF LOAD BALANCING ============== 3467.63
LDB: TIME 3467.63 LOAD: AVG 0.188636 MAX 0.327831  PROXIES: TOTAL 1629 MAXPE 31 MAXPATCH 7 None MEM: 1465.43 MB
LDB: TIME 3467.63 LOAD: AVG 0.188636 MAX 0.327831  PROXIES: TOTAL 1629 MAXPE 31 MAXPATCH 7 RefineTorusLB MEM: 1465.43 MB
LDB: TIME 3467.63 LOAD: AVG 0.188636 MAX 0.327831  PROXIES: TOTAL 1629 MAXPE 31 MAXPATCH 7 RefineTorusLB MEM: 1465.43 MB
LDB: Reverting to original mapping
LDB: ============== END OF LOAD BALANCING =============== 3467.63
Info: useSync: 0 useProxySync: 0
LDB: =============== DONE WITH MIGRATION ================ 3467.64
LDB: ============= START OF LOAD BALANCING ============== 3495.16
LDB: ============== END OF LOAD BALANCING =============== 3495.16
Info: useSync: 0 useProxySync: 0
LDB: =============== DONE WITH MIGRATION ================ 3495.16
LDB: ============= START OF LOAD BALANCING ============== 3495.85
LDB: TIME 3495.85 LOAD: AVG 0.189333 MAX 0.325763  PROXIES: TOTAL 1629 MAXPE 31 MAXPATCH 7 None MEM: 1465.43 MB
LDB: TIME 3495.85 LOAD: AVG 0.189333 MAX 0.325763  PROXIES: TOTAL 1629 MAXPE 31 MAXPATCH 7 RefineTorusLB MEM: 1465.43 MB
LDB: TIME 3495.85 LOAD: AVG 0.189333 MAX 0.325763  PROXIES: TOTAL 1629 MAXPE 31 MAXPATCH 7 RefineTorusLB MEM: 1465.43 MB
LDB: Reverting to original mapping
LDB: ============== END OF LOAD BALANCING =============== 3495.85
Info: useSync: 0 useProxySync: 0
LDB: =============== DONE WITH MIGRATION ================ 3495.85
LDB: ============= START OF LOAD BALANCING ============== 3523.51
LDB: ============== END OF LOAD BALANCING =============== 3523.51
Info: useSync: 0 useProxySync: 0
LDB: =============== DONE WITH MIGRATION ================ 3523.51
LDB: ============= START OF LOAD BALANCING ============== 3524.22
LDB: TIME 3524.22 LOAD: AVG 0.186624 MAX 0.320697  PROXIES: TOTAL 1629 MAXPE 31 MAXPATCH 7 None MEM: 1465.43 MB
LDB: TIME 3524.22 LOAD: AVG 0.186624 MAX 0.320697  PROXIES: TOTAL 1629 MAXPE 31 MAXPATCH 7 RefineTorusLB MEM: 1465.43 MB
LDB: TIME 3524.22 LOAD: AVG 0.186624 MAX 0.320697  PROXIES: TOTAL 1629 MAXPE 31 MAXPATCH 7 RefineTorusLB MEM: 1465.43 MB
LDB: ============== END OF LOAD BALANCING =============== 3524.22
Info: useSync: 0 useProxySync: 0
LDB: =============== DONE WITH MIGRATION ================ 3524.22
LDB: ============= START OF LOAD BALANCING ============== 3551.7
LDB: ============== END OF LOAD BALANCING =============== 3551.7
Info: useSync: 0 useProxySync: 0
LDB: =============== DONE WITH MIGRATION ================ 3551.7
LDB: ============= START OF LOAD BALANCING ============== 3552.39
LDB: TIME 3552.39 LOAD: AVG 0.187723 MAX 0.331498  PROXIES: TOTAL 1629 MAXPE 31 MAXPATCH 7 None MEM: 1465.43 MB
LDB: TIME 3552.39 LOAD: AVG 0.187723 MAX 0.331498  PROXIES: TOTAL 1629 MAXPE 31 MAXPATCH 7 RefineTorusLB MEM: 1465.43 MB
LDB: TIME 3552.39 LOAD: AVG 0.187723 MAX 0.331498  PROXIES: TOTAL 1629 MAXPE 31 MAXPATCH 7 RefineTorusLB MEM: 1465.43 MB
LDB: Reverting to original mapping
LDB: ============== END OF LOAD BALANCING =============== 3552.39
Info: useSync: 0 useProxySync: 0
LDB: =============== DONE WITH MIGRATION ================ 3552.39
LDB: ============= START OF LOAD BALANCING ============== 3579.85
LDB: ============== END OF LOAD BALANCING =============== 3579.85
Info: useSync: 0 useProxySync: 0
LDB: =============== DONE WITH MIGRATION ================ 3579.85
LDB: ============= START OF LOAD BALANCING ============== 3580.56
LDB: TIME 3580.56 LOAD: AVG 0.189348 MAX 0.328144  PROXIES: TOTAL 1629 MAXPE 31 MAXPATCH 7 None MEM: 1465.43 MB
LDB: TIME 3580.56 LOAD: AVG 0.189348 MAX 0.328144  PROXIES: TOTAL 1629 MAXPE 31 MAXPATCH 7 RefineTorusLB MEM: 1465.43 MB
LDB: TIME 3580.56 LOAD: AVG 0.189348 MAX 0.328144  PROXIES: TOTAL 1629 MAXPE 31 MAXPATCH 7 RefineTorusLB MEM: 1465.43 MB
LDB: Reverting to original mapping
LDB: ============== END OF LOAD BALANCING =============== 3580.56
Info: useSync: 0 useProxySync: 0
LDB: =============== DONE WITH MIGRATION ================ 3580.56
PRESSURE: 250000 -66.3721 6.25869 34.4296 6.25897 -133.937 192.184 34.4302 192.183 2.64139
GPRESSURE: 250000 -104.385 39.5222 27.5679 40.8665 -98.0972 194.013 63.0678 179.082 28.2473
PRESSAVG: 250000 0.156968 10.0547 11.9948 10.0547 1.14702 0.890385 11.9948 0.890393 0.601059
GPRESSAVG: 250000 0.134366 10.0187 11.999 10.0814 1.13853 0.8905 11.9953 0.856641 0.610923
TIMING: 250000  CPU: 3478.78, 0.0139454/step  Wall: 3573.81, 0.0143807/step, 38.9477 hours remaining, 1465.480469 MB of memory in use.
ENERGY:  250000     66919.9858    147621.3478    104017.6143      6810.4230       -9301337.9518    337562.7753         0.0000         0.0000    234058.4667       -8404347.3389       310.1249  -8638405.8055  -8402427.0806       309.8002            -65.8893       -58.0783   3278915.4835         0.6350         0.6279

WRITING EXTENDED SYSTEM TO RESTART FILE AT STEP 250000
WRITING COORDINATES TO DCD FILE Fiber55_dyn3.dcd AT STEP 250000
WRITING COORDINATES TO RESTART FILE AT STEP 250000
FINISHED WRITING RESTART COORDINATES
WRITING VELOCITIES TO RESTART FILE AT STEP 250000
FINISHED WRITING RESTART VELOCITIES
LDB: ============= START OF LOAD BALANCING ============== 3608.58
LDB: ============== END OF LOAD BALANCING =============== 3608.58
Info: useSync: 0 useProxySync: 0
LDB: =============== DONE WITH MIGRATION ================ 3608.59
LDB: ============= START OF LOAD BALANCING ============== 3609.27
LDB: TIME 3609.27 LOAD: AVG 0.189074 MAX 0.33252  PROXIES: TOTAL 1629 MAXPE 31 MAXPATCH 7 None MEM: 1465.48 MB
LDB: TIME 3609.27 LOAD: AVG 0.189074 MAX 0.33252  PROXIES: TOTAL 1629 MAXPE 31 MAXPATCH 7 RefineTorusLB MEM: 1465.48 MB
LDB: TIME 3609.27 LOAD: AVG 0.189074 MAX 0.33252  PROXIES: TOTAL 1629 MAXPE 31 MAXPATCH 7 RefineTorusLB MEM: 1465.48 MB
LDB: ============== END OF LOAD BALANCING =============== 3609.27
Info: useSync: 0 useProxySync: 0
LDB: =============== DONE WITH MIGRATION ================ 3609.27
LDB: ============= START OF LOAD BALANCING ============== 3636.5
LDB: ============== END OF LOAD BALANCING =============== 3636.5
Info: useSync: 0 useProxySync: 0
LDB: =============== DONE WITH MIGRATION ================ 3636.51
LDB: ============= START OF LOAD BALANCING ============== 3637.21
LDB: TIME 3637.21 LOAD: AVG 0.185029 MAX 0.329056  PROXIES: TOTAL 1629 MAXPE 31 MAXPATCH 7 None MEM: 1465.53 MB
LDB: TIME 3637.21 LOAD: AVG 0.185029 MAX 0.329056  PROXIES: TOTAL 1629 MAXPE 31 MAXPATCH 7 RefineTorusLB MEM: 1465.53 MB
LDB: TIME 3637.21 LOAD: AVG 0.185029 MAX 0.329056  PROXIES: TOTAL 1629 MAXPE 31 MAXPATCH 7 RefineTorusLB MEM: 1465.53 MB
LDB: Reverting to original mapping
LDB: ============== END OF LOAD BALANCING =============== 3637.21
Info: useSync: 0 useProxySync: 0
LDB: =============== DONE WITH MIGRATION ================ 3637.21
LDB: ============= START OF LOAD BALANCING ============== 3664.31
LDB: ============== END OF LOAD BALANCING =============== 3664.31
Info: useSync: 0 useProxySync: 0
LDB: =============== DONE WITH MIGRATION ================ 3664.31
LDB: ============= START OF LOAD BALANCING ============== 3665.01
LDB: TIME 3665.01 LOAD: AVG 0.184168 MAX 0.31245  PROXIES: TOTAL 1629 MAXPE 31 MAXPATCH 7 None MEM: 1465.53 MB
LDB: TIME 3665.01 LOAD: AVG 0.184168 MAX 0.31245  PROXIES: TOTAL 1629 MAXPE 31 MAXPATCH 7 RefineTorusLB MEM: 1465.53 MB
LDB: TIME 3665.01 LOAD: AVG 0.184168 MAX 0.31245  PROXIES: TOTAL 1629 MAXPE 31 MAXPATCH 7 RefineTorusLB MEM: 1465.53 MB
LDB: ============== END OF LOAD BALANCING =============== 3665.02
Info: useSync: 0 useProxySync: 0
LDB: =============== DONE WITH MIGRATION ================ 3665.02
LDB: ============= START OF LOAD BALANCING ============== 3692.02
LDB: ============== END OF LOAD BALANCING =============== 3692.02
Info: useSync: 0 useProxySync: 0
LDB: =============== DONE WITH MIGRATION ================ 3692.02
LDB: ============= START OF LOAD BALANCING ============== 3692.71
LDB: TIME 3692.71 LOAD: AVG 0.185288 MAX 0.322701  PROXIES: TOTAL 1629 MAXPE 31 MAXPATCH 7 None MEM: 1465.53 MB
LDB: TIME 3692.71 LOAD: AVG 0.185288 MAX 0.322701  PROXIES: TOTAL 1629 MAXPE 31 MAXPATCH 7 RefineTorusLB MEM: 1465.53 MB
LDB: TIME 3692.71 LOAD: AVG 0.185288 MAX 0.322701  PROXIES: TOTAL 1629 MAXPE 31 MAXPATCH 7 RefineTorusLB MEM: 1465.53 MB
LDB: Reverting to original mapping
LDB: ============== END OF LOAD BALANCING =============== 3692.71
Info: useSync: 0 useProxySync: 0
LDB: =============== DONE WITH MIGRATION ================ 3692.71
LDB: ============= START OF LOAD BALANCING ============== 3719.88
LDB: ============== END OF LOAD BALANCING =============== 3719.88
Info: useSync: 0 useProxySync: 0
LDB: =============== DONE WITH MIGRATION ================ 3719.88
LDB: ============= START OF LOAD BALANCING ============== 3720.56
LDB: TIME 3720.56 LOAD: AVG 0.187435 MAX 0.32837  PROXIES: TOTAL 1629 MAXPE 31 MAXPATCH 7 None MEM: 1465.53 MB
LDB: TIME 3720.56 LOAD: AVG 0.187435 MAX 0.32837  PROXIES: TOTAL 1629 MAXPE 31 MAXPATCH 7 RefineTorusLB MEM: 1465.53 MB
LDB: TIME 3720.56 LOAD: AVG 0.187435 MAX 0.32837  PROXIES: TOTAL 1629 MAXPE 31 MAXPATCH 7 RefineTorusLB MEM: 1465.53 MB
LDB: Reverting to original mapping
LDB: ============== END OF LOAD BALANCING =============== 3720.57
Info: useSync: 0 useProxySync: 0
LDB: =============== DONE WITH MIGRATION ================ 3720.57
PRESSURE: 260000 71.0157 -19.7873 -67.2132 -19.7867 -77.0759 66.7566 -67.2132 66.7563 77.9916
GPRESSURE: 260000 32.882 -12.3165 -89.7261 21.1474 -39.6059 9.1785 -36.6732 56.6963 101.937
PRESSAVG: 260000 2.93102 14.4997 7.22508 14.4997 1.00226 3.91355 7.22507 3.91354 3.09996
GPRESSAVG: 260000 2.89797 14.4922 7.20758 14.4833 0.988723 3.89959 7.219 3.93006 3.11317
TIMING: 260000  CPU: 3616.34, 0.0137557/step  Wall: 3713.49, 0.0139686/step, 37.7929 hours remaining, 1465.535156 MB of memory in use.
ENERGY:  260000     66674.2284    146695.1871    103639.7376      6640.6293       -9299435.2562    336757.8756         0.0000         0.0000    234165.3578       -8404862.2404       310.2665  -8639027.5983  -8402970.6830       309.8947             23.9772        31.7377   3279627.9999         2.3444         2.3333

WRITING EXTENDED SYSTEM TO RESTART FILE AT STEP 260000
WRITING COORDINATES TO DCD FILE Fiber55_dyn3.dcd AT STEP 260000
WRITING COORDINATES TO RESTART FILE AT STEP 260000
FINISHED WRITING RESTART COORDINATES
WRITING VELOCITIES TO RESTART FILE AT STEP 260000
FINISHED WRITING RESTART VELOCITIES
LDB: ============= START OF LOAD BALANCING ============== 3749.39
LDB: ============== END OF LOAD BALANCING =============== 3749.39
Info: useSync: 0 useProxySync: 0
LDB: =============== DONE WITH MIGRATION ================ 3749.39
LDB: ============= START OF LOAD BALANCING ============== 3750.08
LDB: TIME 3750.08 LOAD: AVG 0.186034 MAX 0.331868  PROXIES: TOTAL 1629 MAXPE 31 MAXPATCH 7 None MEM: 1465.54 MB
LDB: TIME 3750.08 LOAD: AVG 0.186034 MAX 0.331868  PROXIES: TOTAL 1629 MAXPE 31 MAXPATCH 7 RefineTorusLB MEM: 1465.54 MB
LDB: TIME 3750.08 LOAD: AVG 0.186034 MAX 0.331868  PROXIES: TOTAL 1629 MAXPE 31 MAXPATCH 7 RefineTorusLB MEM: 1465.54 MB
LDB: Reverting to original mapping
LDB: ============== END OF LOAD BALANCING =============== 3750.08
Info: useSync: 0 useProxySync: 0
LDB: =============== DONE WITH MIGRATION ================ 3750.08
LDB: ============= START OF LOAD BALANCING ============== 3777.22
LDB: ============== END OF LOAD BALANCING =============== 3777.22
Info: useSync: 0 useProxySync: 0
LDB: =============== DONE WITH MIGRATION ================ 3777.23
LDB: ============= START OF LOAD BALANCING ============== 3777.93
LDB: TIME 3777.93 LOAD: AVG 0.184396 MAX 0.312451  PROXIES: TOTAL 1629 MAXPE 31 MAXPATCH 7 None MEM: 1465.54 MB
LDB: TIME 3777.93 LOAD: AVG 0.184396 MAX 0.312451  PROXIES: TOTAL 1629 MAXPE 31 MAXPATCH 7 RefineTorusLB MEM: 1465.54 MB
LDB: TIME 3777.93 LOAD: AVG 0.184396 MAX 0.312451  PROXIES: TOTAL 1629 MAXPE 31 MAXPATCH 7 RefineTorusLB MEM: 1465.54 MB
LDB: ============== END OF LOAD BALANCING =============== 3777.93
Info: useSync: 0 useProxySync: 0
LDB: =============== DONE WITH MIGRATION ================ 3777.93
LDB: ============= START OF LOAD BALANCING ============== 3805.09
LDB: ============== END OF LOAD BALANCING =============== 3805.09
Info: useSync: 0 useProxySync: 0
LDB: =============== DONE WITH MIGRATION ================ 3805.09
LDB: ============= START OF LOAD BALANCING ============== 3805.79
LDB: TIME 3805.79 LOAD: AVG 0.183221 MAX 0.327919  PROXIES: TOTAL 1629 MAXPE 31 MAXPATCH 7 None MEM: 1465.54 MB
LDB: TIME 3805.79 LOAD: AVG 0.183221 MAX 0.327919  PROXIES: TOTAL 1629 MAXPE 31 MAXPATCH 7 RefineTorusLB MEM: 1465.54 MB
LDB: TIME 3805.79 LOAD: AVG 0.183221 MAX 0.327919  PROXIES: TOTAL 1629 MAXPE 31 MAXPATCH 7 RefineTorusLB MEM: 1465.54 MB
LDB: ============== END OF LOAD BALANCING =============== 3805.79
Info: useSync: 0 useProxySync: 0
LDB: =============== DONE WITH MIGRATION ================ 3805.8
LDB: ============= START OF LOAD BALANCING ============== 3832.89
LDB: ============== END OF LOAD BALANCING =============== 3832.89
Info: useSync: 0 useProxySync: 0
LDB: =============== DONE WITH MIGRATION ================ 3832.89
LDB: ============= START OF LOAD BALANCING ============== 3833.57
LDB: TIME 3833.57 LOAD: AVG 0.184254 MAX 0.316484  PROXIES: TOTAL 1629 MAXPE 31 MAXPATCH 7 None MEM: 1465.54 MB
LDB: TIME 3833.57 LOAD: AVG 0.184254 MAX 0.316484  PROXIES: TOTAL 1629 MAXPE 31 MAXPATCH 7 RefineTorusLB MEM: 1465.54 MB
LDB: TIME 3833.57 LOAD: AVG 0.184254 MAX 0.316484  PROXIES: TOTAL 1629 MAXPE 31 MAXPATCH 7 RefineTorusLB MEM: 1465.54 MB
LDB: ============== END OF LOAD BALANCING =============== 3833.57
Info: useSync: 0 useProxySync: 0
LDB: =============== DONE WITH MIGRATION ================ 3833.57
LDB: ============= START OF LOAD BALANCING ============== 3860.86
LDB: ============== END OF LOAD BALANCING =============== 3860.86
Info: useSync: 0 useProxySync: 0
LDB: =============== DONE WITH MIGRATION ================ 3860.86
LDB: ============= START OF LOAD BALANCING ============== 3861.59
LDB: TIME 3861.59 LOAD: AVG 0.189782 MAX 0.34606  PROXIES: TOTAL 1629 MAXPE 31 MAXPATCH 7 None MEM: 1465.58 MB
LDB: TIME 3861.59 LOAD: AVG 0.189782 MAX 0.34606  PROXIES: TOTAL 1629 MAXPE 31 MAXPATCH 7 RefineTorusLB MEM: 1465.58 MB
LDB: TIME 3861.59 LOAD: AVG 0.189782 MAX 0.34606  PROXIES: TOTAL 1629 MAXPE 31 MAXPATCH 7 RefineTorusLB MEM: 1465.58 MB
LDB: ============== END OF LOAD BALANCING =============== 3861.59
Info: useSync: 0 useProxySync: 0
LDB: =============== DONE WITH MIGRATION ================ 3861.59
PRESSURE: 270000 82.5361 47.7398 31.8654 47.7401 3.45681 86.4457 31.8651 86.4451 -8.07589
GPRESSURE: 270000 52.8904 5.54404 36.129 46.8959 43.9096 82.9567 -30.5799 109.286 0.43861
PRESSAVG: 270000 0.471202 13.5463 13.2504 13.5463 0.0746083 -2.23398 13.2504 -2.23398 -0.333511
GPRESSAVG: 270000 0.490213 13.5524 13.2445 13.5631 0.0770058 -2.22644 13.2532 -2.23412 -0.334558
TIMING: 270000  CPU: 3754.32, 0.0137981/step  Wall: 3854.76, 0.0141264/step, 38.1805 hours remaining, 1465.589844 MB of memory in use.
ENERGY:  270000     66849.5438    146699.4775    103990.2867      6692.9215       -9299581.9515    336942.6775         0.0000         0.0000    233932.4453       -8404474.5991       309.9579  -8638407.0445  -8402575.9539       309.4051             25.9724        32.4129   3278181.0464         0.0708         0.0776

WRITING EXTENDED SYSTEM TO RESTART FILE AT STEP 270000
WRITING COORDINATES TO DCD FILE Fiber55_dyn3.dcd AT STEP 270000
WRITING COORDINATES TO RESTART FILE AT STEP 270000
FINISHED WRITING RESTART COORDINATES
WRITING VELOCITIES TO RESTART FILE AT STEP 270000
FINISHED WRITING RESTART VELOCITIES
LDB: ============= START OF LOAD BALANCING ============== 3889.08
LDB: ============== END OF LOAD BALANCING =============== 3889.08
Info: useSync: 0 useProxySync: 0
LDB: =============== DONE WITH MIGRATION ================ 3889.08
LDB: ============= START OF LOAD BALANCING ============== 3889.77
LDB: TIME 3889.77 LOAD: AVG 0.188721 MAX 0.348027  PROXIES: TOTAL 1629 MAXPE 31 MAXPATCH 7 None MEM: 1465.59 MB
LDB: TIME 3889.77 LOAD: AVG 0.188721 MAX 0.348027  PROXIES: TOTAL 1629 MAXPE 31 MAXPATCH 7 RefineTorusLB MEM: 1465.59 MB
LDB: TIME 3889.77 LOAD: AVG 0.188721 MAX 0.348027  PROXIES: TOTAL 1629 MAXPE 31 MAXPATCH 7 RefineTorusLB MEM: 1465.59 MB
LDB: ============== END OF LOAD BALANCING =============== 3889.77
Info: useSync: 0 useProxySync: 0
LDB: =============== DONE WITH MIGRATION ================ 3889.77
LDB: ============= START OF LOAD BALANCING ============== 3917.06
LDB: ============== END OF LOAD BALANCING =============== 3917.06
Info: useSync: 0 useProxySync: 0
LDB: =============== DONE WITH MIGRATION ================ 3917.06
LDB: ============= START OF LOAD BALANCING ============== 3917.75
LDB: TIME 3917.76 LOAD: AVG 0.189493 MAX 0.335658  PROXIES: TOTAL 1629 MAXPE 31 MAXPATCH 7 None MEM: 1465.7 MB
LDB: TIME 3917.76 LOAD: AVG 0.189493 MAX 0.335658  PROXIES: TOTAL 1629 MAXPE 31 MAXPATCH 7 RefineTorusLB MEM: 1465.7 MB
LDB: TIME 3917.76 LOAD: AVG 0.189493 MAX 0.335658  PROXIES: TOTAL 1629 MAXPE 31 MAXPATCH 7 RefineTorusLB MEM: 1465.7 MB
LDB: Reverting to original mapping
LDB: ============== END OF LOAD BALANCING =============== 3917.76
Info: useSync: 0 useProxySync: 0
LDB: =============== DONE WITH MIGRATION ================ 3917.76
LDB: ============= START OF LOAD BALANCING ============== 3945.28
LDB: ============== END OF LOAD BALANCING =============== 3945.28
Info: useSync: 0 useProxySync: 0
LDB: =============== DONE WITH MIGRATION ================ 3945.28
LDB: ============= START OF LOAD BALANCING ============== 3946
LDB: TIME 3946 LOAD: AVG 0.190442 MAX 0.330981  PROXIES: TOTAL 1629 MAXPE 31 MAXPATCH 7 None MEM: 1465.7 MB
LDB: TIME 3946 LOAD: AVG 0.190442 MAX 0.330981  PROXIES: TOTAL 1629 MAXPE 31 MAXPATCH 7 RefineTorusLB MEM: 1465.7 MB
LDB: TIME 3946 LOAD: AVG 0.190442 MAX 0.330981  PROXIES: TOTAL 1629 MAXPE 31 MAXPATCH 7 RefineTorusLB MEM: 1465.7 MB
LDB: ============== END OF LOAD BALANCING =============== 3946
Info: useSync: 0 useProxySync: 0
LDB: =============== DONE WITH MIGRATION ================ 3946
LDB: ============= START OF LOAD BALANCING ============== 3973.3
LDB: ============== END OF LOAD BALANCING =============== 3973.3
Info: useSync: 0 useProxySync: 0
LDB: =============== DONE WITH MIGRATION ================ 3973.3
LDB: ============= START OF LOAD BALANCING ============== 3974.03
LDB: TIME 3974.03 LOAD: AVG 0.188447 MAX 0.336841  PROXIES: TOTAL 1629 MAXPE 31 MAXPATCH 7 None MEM: 1465.7 MB
LDB: TIME 3974.03 LOAD: AVG 0.188447 MAX 0.336841  PROXIES: TOTAL 1629 MAXPE 31 MAXPATCH 7 RefineTorusLB MEM: 1465.7 MB
LDB: TIME 3974.03 LOAD: AVG 0.188447 MAX 0.336841  PROXIES: TOTAL 1629 MAXPE 31 MAXPATCH 7 RefineTorusLB MEM: 1465.7 MB
LDB: Reverting to original mapping
LDB: ============== END OF LOAD BALANCING =============== 3974.03
Info: useSync: 0 useProxySync: 0
LDB: =============== DONE WITH MIGRATION ================ 3974.04
LDB: ============= START OF LOAD BALANCING ============== 4001.4
LDB: ============== END OF LOAD BALANCING =============== 4001.4
Info: useSync: 0 useProxySync: 0
LDB: =============== DONE WITH MIGRATION ================ 4001.4
LDB: ============= START OF LOAD BALANCING ============== 4002.12
LDB: TIME 4002.12 LOAD: AVG 0.191296 MAX 0.332767  PROXIES: TOTAL 1629 MAXPE 31 MAXPATCH 7 None MEM: 1465.7 MB
LDB: TIME 4002.12 LOAD: AVG 0.191296 MAX 0.332767  PROXIES: TOTAL 1629 MAXPE 31 MAXPATCH 7 RefineTorusLB MEM: 1465.7 MB
LDB: TIME 4002.12 LOAD: AVG 0.191296 MAX 0.332767  PROXIES: TOTAL 1629 MAXPE 31 MAXPATCH 7 RefineTorusLB MEM: 1465.7 MB
LDB: Reverting to original mapping
LDB: ============== END OF LOAD BALANCING =============== 4002.12
Info: useSync: 0 useProxySync: 0
LDB: =============== DONE WITH MIGRATION ================ 4002.12
PRESSURE: 280000 -42.7708 85.4011 76.7199 85.4013 -312.864 -105.603 76.7207 -105.603 -244.04
GPRESSURE: 280000 -86.8734 105.128 68.0544 49.5071 -309.865 -78.4039 107.355 -160.957 -188.895
PRESSAVG: 280000 -1.29629 23.4805 1.52179 23.4805 1.26584 5.93993 1.52179 5.93992 -1.80271
GPRESSAVG: 280000 -1.30557 23.4753 1.53512 23.483 1.27106 5.93911 1.52986 5.96296 -1.79523
TIMING: 280000  CPU: 3893.63, 0.0139311/step  Wall: 3995.83, 0.0141075/step, 38.0902 hours remaining, 1465.703125 MB of memory in use.
ENERGY:  280000     67119.9005    146487.8544    104083.7105      6671.9374       -9298633.3513    335871.3778         0.0000         0.0000    233419.7836       -8404978.7872       309.2787  -8638398.5707  -8403086.2559       309.6732           -199.8916      -195.2115   3278989.6516        -0.6111        -0.6099

WRITING EXTENDED SYSTEM TO RESTART FILE AT STEP 280000
WRITING COORDINATES TO DCD FILE Fiber55_dyn3.dcd AT STEP 280000
WRITING COORDINATES TO RESTART FILE AT STEP 280000
FINISHED WRITING RESTART COORDINATES
WRITING VELOCITIES TO RESTART FILE AT STEP 280000
FINISHED WRITING RESTART VELOCITIES
LDB: ============= START OF LOAD BALANCING ============== 4030.34
LDB: ============== END OF LOAD BALANCING =============== 4030.34
Info: useSync: 0 useProxySync: 0
LDB: =============== DONE WITH MIGRATION ================ 4030.34
LDB: ============= START OF LOAD BALANCING ============== 4031.03
LDB: TIME 4031.03 LOAD: AVG 0.191937 MAX 0.356638  PROXIES: TOTAL 1629 MAXPE 31 MAXPATCH 7 None MEM: 1465.7 MB
LDB: TIME 4031.03 LOAD: AVG 0.191937 MAX 0.356638  PROXIES: TOTAL 1629 MAXPE 31 MAXPATCH 7 RefineTorusLB MEM: 1465.7 MB
LDB: TIME 4031.03 LOAD: AVG 0.191937 MAX 0.356638  PROXIES: TOTAL 1629 MAXPE 31 MAXPATCH 7 RefineTorusLB MEM: 1465.7 MB
LDB: ============== END OF LOAD BALANCING =============== 4031.03
Info: useSync: 0 useProxySync: 0
LDB: =============== DONE WITH MIGRATION ================ 4031.03
LDB: ============= START OF LOAD BALANCING ============== 4058.62
LDB: ============== END OF LOAD BALANCING =============== 4058.62
Info: useSync: 0 useProxySync: 0
LDB: =============== DONE WITH MIGRATION ================ 4058.62
LDB: ============= START OF LOAD BALANCING ============== 4059.33
LDB: TIME 4059.47 LOAD: AVG 0.193113 MAX 0.33465  PROXIES: TOTAL 1629 MAXPE 31 MAXPATCH 7 None MEM: 1465.7 MB
LDB: TIME 4059.47 LOAD: AVG 0.193113 MAX 0.33465  PROXIES: TOTAL 1629 MAXPE 31 MAXPATCH 7 RefineTorusLB MEM: 1465.7 MB
LDB: TIME 4059.47 LOAD: AVG 0.193113 MAX 0.33465  PROXIES: TOTAL 1629 MAXPE 31 MAXPATCH 7 RefineTorusLB MEM: 1465.7 MB
LDB: Reverting to original mapping
LDB: ============== END OF LOAD BALANCING =============== 4059.47
Info: useSync: 0 useProxySync: 0
LDB: =============== DONE WITH MIGRATION ================ 4059.47
LDB: ============= START OF LOAD BALANCING ============== 4086.94
LDB: ============== END OF LOAD BALANCING =============== 4086.94
Info: useSync: 0 useProxySync: 0
LDB: =============== DONE WITH MIGRATION ================ 4086.95
LDB: ============= START OF LOAD BALANCING ============== 4087.65
LDB: TIME 4087.65 LOAD: AVG 0.186901 MAX 0.340535  PROXIES: TOTAL 1629 MAXPE 31 MAXPATCH 7 None MEM: 1465.7 MB
LDB: TIME 4087.65 LOAD: AVG 0.186901 MAX 0.340535  PROXIES: TOTAL 1629 MAXPE 31 MAXPATCH 7 RefineTorusLB MEM: 1465.7 MB
LDB: TIME 4087.65 LOAD: AVG 0.186901 MAX 0.340535  PROXIES: TOTAL 1629 MAXPE 31 MAXPATCH 7 RefineTorusLB MEM: 1465.7 MB
LDB: ============== END OF LOAD BALANCING =============== 4087.65
Info: useSync: 0 useProxySync: 0
LDB: =============== DONE WITH MIGRATION ================ 4087.65
LDB: ============= START OF LOAD BALANCING ============== 4115.09
LDB: ============== END OF LOAD BALANCING =============== 4115.09
Info: useSync: 0 useProxySync: 0
LDB: =============== DONE WITH MIGRATION ================ 4115.09
LDB: ============= START OF LOAD BALANCING ============== 4115.78
LDB: TIME 4115.78 LOAD: AVG 0.18508 MAX 0.336594  PROXIES: TOTAL 1629 MAXPE 31 MAXPATCH 7 None MEM: 1465.7 MB
LDB: TIME 4115.78 LOAD: AVG 0.18508 MAX 0.336594  PROXIES: TOTAL 1629 MAXPE 31 MAXPATCH 7 RefineTorusLB MEM: 1465.7 MB
LDB: TIME 4115.78 LOAD: AVG 0.18508 MAX 0.336594  PROXIES: TOTAL 1629 MAXPE 31 MAXPATCH 7 RefineTorusLB MEM: 1465.7 MB
LDB: Reverting to original mapping
LDB: ============== END OF LOAD BALANCING =============== 4115.78
Info: useSync: 0 useProxySync: 0
LDB: =============== DONE WITH MIGRATION ================ 4115.78
LDB: ============= START OF LOAD BALANCING ============== 4143.02
LDB: ============== END OF LOAD BALANCING =============== 4143.02
Info: useSync: 0 useProxySync: 0
LDB: =============== DONE WITH MIGRATION ================ 4143.02
LDB: ============= START OF LOAD BALANCING ============== 4143.71
LDB: TIME 4143.71 LOAD: AVG 0.189559 MAX 0.323012  PROXIES: TOTAL 1629 MAXPE 31 MAXPATCH 7 None MEM: 1465.7 MB
LDB: TIME 4143.71 LOAD: AVG 0.189559 MAX 0.323012  PROXIES: TOTAL 1629 MAXPE 31 MAXPATCH 7 RefineTorusLB MEM: 1465.7 MB
LDB: TIME 4143.71 LOAD: AVG 0.189559 MAX 0.323012  PROXIES: TOTAL 1629 MAXPE 31 MAXPATCH 7 RefineTorusLB MEM: 1465.7 MB
LDB: ============== END OF LOAD BALANCING =============== 4143.71
Info: useSync: 0 useProxySync: 0
LDB: =============== DONE WITH MIGRATION ================ 4143.71
PRESSURE: 290000 139.369 -76.1934 -27.953 -76.1932 1.82898 -6.09746 -27.954 -6.09804 40.5089
GPRESSURE: 290000 143.742 -114.393 1.95271 -82.4445 -3.48579 -39.9833 -22.4261 2.61006 58.2357
PRESSAVG: 290000 1.20147 12.0454 4.34134 12.0454 -0.965387 8.69397 4.34133 8.69397 3.1451
GPRESSAVG: 290000 1.19115 12.0376 4.31464 12.0574 -0.949616 8.70087 4.33856 8.68334 3.14959
TIMING: 290000  CPU: 4032.92, 0.0139285/step  Wall: 4137.15, 0.0141313/step, 38.1153 hours remaining, 1465.714844 MB of memory in use.
ENERGY:  290000     66739.6064    146345.8966    104200.6886      6749.8380       -9300574.8765    338144.4448         0.0000         0.0000    232970.3039       -8405424.0982       308.6831  -8638394.4022  -8403532.4798       309.6569             60.5691        66.1640   3277916.4103         1.1271         1.1304

WRITING EXTENDED SYSTEM TO RESTART FILE AT STEP 290000
WRITING COORDINATES TO DCD FILE Fiber55_dyn3.dcd AT STEP 290000
WRITING COORDINATES TO RESTART FILE AT STEP 290000
FINISHED WRITING RESTART COORDINATES
WRITING VELOCITIES TO RESTART FILE AT STEP 290000
FINISHED WRITING RESTART VELOCITIES
LDB: ============= START OF LOAD BALANCING ============== 4171.36
LDB: ============== END OF LOAD BALANCING =============== 4171.36
Info: useSync: 0 useProxySync: 0
LDB: =============== DONE WITH MIGRATION ================ 4171.36
LDB: ============= START OF LOAD BALANCING ============== 4172.06
LDB: TIME 4172.06 LOAD: AVG 0.186803 MAX 0.311124  PROXIES: TOTAL 1629 MAXPE 31 MAXPATCH 7 None MEM: 1465.71 MB
LDB: TIME 4172.06 LOAD: AVG 0.186803 MAX 0.311124  PROXIES: TOTAL 1629 MAXPE 31 MAXPATCH 7 RefineTorusLB MEM: 1465.71 MB
LDB: TIME 4172.06 LOAD: AVG 0.186803 MAX 0.311124  PROXIES: TOTAL 1629 MAXPE 31 MAXPATCH 7 RefineTorusLB MEM: 1465.71 MB
LDB: Reverting to original mapping
LDB: ============== END OF LOAD BALANCING =============== 4172.06
Info: useSync: 0 useProxySync: 0
LDB: =============== DONE WITH MIGRATION ================ 4172.07
LDB: ============= START OF LOAD BALANCING ============== 4202.02
LDB: ============== END OF LOAD BALANCING =============== 4202.02
Info: useSync: 0 useProxySync: 0
LDB: =============== DONE WITH MIGRATION ================ 4202.02
LDB: ============= START OF LOAD BALANCING ============== 4202.87
LDB: TIME 4202.87 LOAD: AVG 0.194583 MAX 0.426614  PROXIES: TOTAL 1629 MAXPE 31 MAXPATCH 7 None MEM: 1465.72 MB
LDB: TIME 4202.87 LOAD: AVG 0.194583 MAX 0.426614  PROXIES: TOTAL 1629 MAXPE 31 MAXPATCH 7 RefineTorusLB MEM: 1465.72 MB
LDB: TIME 4202.87 LOAD: AVG 0.194583 MAX 0.426614  PROXIES: TOTAL 1629 MAXPE 31 MAXPATCH 7 RefineTorusLB MEM: 1465.72 MB
LDB: Reverting to original mapping
LDB: ============== END OF LOAD BALANCING =============== 4202.87
Info: useSync: 0 useProxySync: 0
LDB: =============== DONE WITH MIGRATION ================ 4202.87
LDB: ============= START OF LOAD BALANCING ============== 4235.54
LDB: ============== END OF LOAD BALANCING =============== 4235.54
Info: useSync: 0 useProxySync: 0
LDB: =============== DONE WITH MIGRATION ================ 4235.54
LDB: ============= START OF LOAD BALANCING ============== 4236.31
LDB: TIME 4236.31 LOAD: AVG 0.190519 MAX 0.405072  PROXIES: TOTAL 1629 MAXPE 31 MAXPATCH 7 None MEM: 1465.72 MB
LDB: TIME 4236.31 LOAD: AVG 0.190519 MAX 0.405072  PROXIES: TOTAL 1629 MAXPE 31 MAXPATCH 7 RefineTorusLB MEM: 1465.72 MB
LDB: TIME 4236.31 LOAD: AVG 0.190519 MAX 0.405072  PROXIES: TOTAL 1629 MAXPE 31 MAXPATCH 7 RefineTorusLB MEM: 1465.72 MB
LDB: Reverting to original mapping
LDB: ============== END OF LOAD BALANCING =============== 4236.31
Info: useSync: 0 useProxySync: 0
LDB: =============== DONE WITH MIGRATION ================ 4236.31
LDB: ============= START OF LOAD BALANCING ============== 4267.02
LDB: ============== END OF LOAD BALANCING =============== 4267.02
Info: useSync: 0 useProxySync: 0
LDB: =============== DONE WITH MIGRATION ================ 4267.02
LDB: ============= START OF LOAD BALANCING ============== 4267.79
LDB: TIME 4267.79 LOAD: AVG 0.18883 MAX 0.394825  PROXIES: TOTAL 1629 MAXPE 31 MAXPATCH 7 None MEM: 1465.72 MB
LDB: TIME 4267.79 LOAD: AVG 0.18883 MAX 0.394825  PROXIES: TOTAL 1629 MAXPE 31 MAXPATCH 7 RefineTorusLB MEM: 1465.72 MB
LDB: TIME 4267.79 LOAD: AVG 0.18883 MAX 0.394825  PROXIES: TOTAL 1629 MAXPE 31 MAXPATCH 7 RefineTorusLB MEM: 1465.72 MB
LDB: Reverting to original mapping
LDB: ============== END OF LOAD BALANCING =============== 4267.79
Info: useSync: 0 useProxySync: 0
LDB: =============== DONE WITH MIGRATION ================ 4267.79
LDB: ============= START OF LOAD BALANCING ============== 4295.49
LDB: ============== END OF LOAD BALANCING =============== 4321.5
Info: useSync: 0 useProxySync: 0
LDB: =============== DONE WITH MIGRATION ================ 4321.5
LDB: ============= START OF LOAD BALANCING ============== 4322.23
LDB: TIME 4322.23 LOAD: AVG 0.190811 MAX 0.364152  PROXIES: TOTAL 1629 MAXPE 31 MAXPATCH 7 None MEM: 1466.26 MB
LDB: TIME 4322.23 LOAD: AVG 0.190811 MAX 0.364152  PROXIES: TOTAL 1629 MAXPE 31 MAXPATCH 7 RefineTorusLB MEM: 1466.26 MB
LDB: TIME 4322.23 LOAD: AVG 0.190811 MAX 0.364152  PROXIES: TOTAL 1629 MAXPE 31 MAXPATCH 7 RefineTorusLB MEM: 1466.26 MB
LDB: ============== END OF LOAD BALANCING =============== 4322.23
Info: useSync: 0 useProxySync: 0
LDB: =============== DONE WITH MIGRATION ================ 4322.24
PRESSURE: 300000 -115.431 148.532 -229.452 148.531 -42.483 9.35581 -229.452 9.35584 -31.266
GPRESSURE: 300000 -106.879 172.525 -173.824 115.449 -52.6221 8.26876 -204.452 -18.9009 -21.6467
PRESSAVG: 300000 0.578931 13.7387 3.1396 13.7386 0.136127 -6.7944 3.13959 -6.7944 0.299493
GPRESSAVG: 300000 0.595539 13.7409 3.14002 13.7146 0.122772 -6.79594 3.14107 -6.80708 0.315338
TIMING: 300000  CPU: 4186.05, 0.0153127/step  Wall: 4318.12, 0.0180975/step, 48.7628 hours remaining, 1466.953125 MB of memory in use.
ETITLE:      TS           BOND          ANGLE          DIHED          IMPRP               ELECT            VDW       BOUNDARY           MISC        KINETIC               TOTAL           TEMP      POTENTIAL         TOTAL3        TEMPAVG            PRESSURE      GPRESSURE         VOLUME       PRESSAVG      GPRESSAVG

ENERGY:  300000     66734.3372    146617.0168    104005.7313      6720.0635       -9300267.0299    337449.6970         0.0000         0.0000    233879.8119       -8404860.3722       309.8882  -8638740.1841  -8402972.0643       309.7492            -63.0601       -60.3826   3278763.9087         0.3382         0.3445

WRITING EXTENDED SYSTEM TO RESTART FILE AT STEP 300000
WRITING COORDINATES TO DCD FILE Fiber55_dyn3.dcd AT STEP 300000
WRITING COORDINATES TO RESTART FILE AT STEP 300000
FINISHED WRITING RESTART COORDINATES
WRITING VELOCITIES TO RESTART FILE AT STEP 300000
FINISHED WRITING RESTART VELOCITIES
LDB: ============= START OF LOAD BALANCING ============== 4368.28
LDB: ============== END OF LOAD BALANCING =============== 4368.28
Info: useSync: 0 useProxySync: 0
LDB: =============== DONE WITH MIGRATION ================ 4368.28
LDB: ============= START OF LOAD BALANCING ============== 4369.03
LDB: TIME 4369.03 LOAD: AVG 0.192334 MAX 0.333225  PROXIES: TOTAL 1629 MAXPE 31 MAXPATCH 7 None MEM: 1467.51 MB
LDB: TIME 4369.03 LOAD: AVG 0.192334 MAX 0.333225  PROXIES: TOTAL 1629 MAXPE 31 MAXPATCH 7 RefineTorusLB MEM: 1467.51 MB
LDB: TIME 4369.03 LOAD: AVG 0.192334 MAX 0.333225  PROXIES: TOTAL 1629 MAXPE 31 MAXPATCH 7 RefineTorusLB MEM: 1467.51 MB
LDB: ============== END OF LOAD BALANCING =============== 4369.03
Info: useSync: 0 useProxySync: 0
LDB: =============== DONE WITH MIGRATION ================ 4369.03
LDB: ============= START OF LOAD BALANCING ============== 4396.84
LDB: ============== END OF LOAD BALANCING =============== 4396.84
Info: useSync: 0 useProxySync: 0
LDB: =============== DONE WITH MIGRATION ================ 4396.84
LDB: ============= START OF LOAD BALANCING ============== 4397.51
LDB: TIME 4397.52 LOAD: AVG 0.190189 MAX 0.316557  PROXIES: TOTAL 1629 MAXPE 31 MAXPATCH 7 None MEM: 1467.52 MB
LDB: TIME 4397.52 LOAD: AVG 0.190189 MAX 0.316557  PROXIES: TOTAL 1629 MAXPE 31 MAXPATCH 7 RefineTorusLB MEM: 1467.52 MB
LDB: TIME 4397.52 LOAD: AVG 0.190189 MAX 0.316557  PROXIES: TOTAL 1629 MAXPE 31 MAXPATCH 7 RefineTorusLB MEM: 1467.52 MB
LDB: ============== END OF LOAD BALANCING =============== 4397.52
Info: useSync: 0 useProxySync: 0
LDB: =============== DONE WITH MIGRATION ================ 4397.52
LDB: ============= START OF LOAD BALANCING ============== 4424.7
LDB: ============== END OF LOAD BALANCING =============== 4424.7
Info: useSync: 0 useProxySync: 0
LDB: =============== DONE WITH MIGRATION ================ 4424.71
LDB: ============= START OF LOAD BALANCING ============== 4425.42
LDB: TIME 4425.42 LOAD: AVG 0.190732 MAX 0.320215  PROXIES: TOTAL 1629 MAXPE 31 MAXPATCH 7 None MEM: 1468.39 MB
LDB: TIME 4425.42 LOAD: AVG 0.190732 MAX 0.320215  PROXIES: TOTAL 1629 MAXPE 31 MAXPATCH 7 RefineTorusLB MEM: 1468.39 MB
LDB: TIME 4425.42 LOAD: AVG 0.190732 MAX 0.320215  PROXIES: TOTAL 1629 MAXPE 31 MAXPATCH 7 RefineTorusLB MEM: 1468.39 MB
LDB: Reverting to original mapping
LDB: ============== END OF LOAD BALANCING =============== 4425.42
Info: useSync: 0 useProxySync: 0
LDB: =============== DONE WITH MIGRATION ================ 4425.42
LDB: ============= START OF LOAD BALANCING ============== 4452.7
LDB: ============== END OF LOAD BALANCING =============== 4452.7
Info: useSync: 0 useProxySync: 0
LDB: =============== DONE WITH MIGRATION ================ 4452.7
LDB: ============= START OF LOAD BALANCING ============== 4453.38
LDB: TIME 4453.39 LOAD: AVG 0.192607 MAX 0.314485  PROXIES: TOTAL 1629 MAXPE 31 MAXPATCH 7 None MEM: 1470.19 MB
LDB: TIME 4453.39 LOAD: AVG 0.192607 MAX 0.314485  PROXIES: TOTAL 1629 MAXPE 31 MAXPATCH 7 RefineTorusLB MEM: 1470.19 MB
LDB: TIME 4453.39 LOAD: AVG 0.192607 MAX 0.314485  PROXIES: TOTAL 1629 MAXPE 31 MAXPATCH 7 RefineTorusLB MEM: 1470.19 MB
LDB: Reverting to original mapping
LDB: ============== END OF LOAD BALANCING =============== 4453.39
Info: useSync: 0 useProxySync: 0
LDB: =============== DONE WITH MIGRATION ================ 4453.39
LDB: ============= START OF LOAD BALANCING ============== 4480.64
LDB: ============== END OF LOAD BALANCING =============== 4480.64
Info: useSync: 0 useProxySync: 0
LDB: =============== DONE WITH MIGRATION ================ 4480.64
LDB: ============= START OF LOAD BALANCING ============== 4481.33
LDB: TIME 4481.33 LOAD: AVG 0.192624 MAX 0.314062  PROXIES: TOTAL 1629 MAXPE 31 MAXPATCH 7 None MEM: 1470.76 MB
LDB: TIME 4481.33 LOAD: AVG 0.192624 MAX 0.314062  PROXIES: TOTAL 1629 MAXPE 31 MAXPATCH 7 RefineTorusLB MEM: 1470.76 MB
LDB: TIME 4481.33 LOAD: AVG 0.192624 MAX 0.314062  PROXIES: TOTAL 1629 MAXPE 31 MAXPATCH 7 RefineTorusLB MEM: 1470.76 MB
LDB: ============== END OF LOAD BALANCING =============== 4481.33
Info: useSync: 0 useProxySync: 0
LDB: =============== DONE WITH MIGRATION ================ 4481.33
PRESSURE: 310000 -62.6087 36.6743 64.4731 36.6742 70.8309 -45.3457 64.4719 -45.3456 75.4665
GPRESSURE: 310000 -50.5068 50.1512 79.1756 113.161 38.1815 -46.4337 57.633 -51.0019 117.121
PRESSAVG: 310000 0.218013 15.9021 -5.09656 15.9021 0.933077 6.61515 -5.09657 6.61514 0.557632
GPRESSAVG: 310000 0.222362 15.8892 -5.07978 15.8869 0.938061 6.62072 -5.12711 6.64676 0.570511
TIMING: 310000  CPU: 4324.95, 0.01389/step  Wall: 4474.46, 0.0156338/step, 42.081 hours remaining, 1472.324219 MB of memory in use.
ENERGY:  310000     66853.3270    146411.8854    104180.9609      6686.3332       -9300930.2767    337901.0920         0.0000         0.0000    233657.8925       -8405238.7856       309.5941  -8638896.6781  -8403346.0019       309.7898             27.8963        34.9318   3279144.4967         0.5696         0.5770

WRITING EXTENDED SYSTEM TO RESTART FILE AT STEP 310000
WRITING COORDINATES TO DCD FILE Fiber55_dyn3.dcd AT STEP 310000
WRITING COORDINATES TO RESTART FILE AT STEP 310000
FINISHED WRITING RESTART COORDINATES
WRITING VELOCITIES TO RESTART FILE AT STEP 310000
FINISHED WRITING RESTART VELOCITIES
LDB: ============= START OF LOAD BALANCING ============== 4509.8
LDB: ============== END OF LOAD BALANCING =============== 4509.8
Info: useSync: 0 useProxySync: 0
LDB: =============== DONE WITH MIGRATION ================ 4509.8
LDB: ============= START OF LOAD BALANCING ============== 4510.5
LDB: TIME 4510.5 LOAD: AVG 0.190764 MAX 0.307027  PROXIES: TOTAL 1629 MAXPE 31 MAXPATCH 7 None MEM: 1473.26 MB
LDB: TIME 4510.5 LOAD: AVG 0.190764 MAX 0.307027  PROXIES: TOTAL 1629 MAXPE 31 MAXPATCH 7 RefineTorusLB MEM: 1473.26 MB
LDB: TIME 4510.5 LOAD: AVG 0.190764 MAX 0.307027  PROXIES: TOTAL 1629 MAXPE 31 MAXPATCH 7 RefineTorusLB MEM: 1473.26 MB
LDB: Reverting to original mapping
LDB: ============== END OF LOAD BALANCING =============== 4510.5
Info: useSync: 0 useProxySync: 0
LDB: =============== DONE WITH MIGRATION ================ 4510.5
LDB: ============= START OF LOAD BALANCING ============== 4537.86
LDB: ============== END OF LOAD BALANCING =============== 4537.86
Info: useSync: 0 useProxySync: 0
LDB: =============== DONE WITH MIGRATION ================ 4537.86
LDB: ============= START OF LOAD BALANCING ============== 4538.56
LDB: TIME 4538.56 LOAD: AVG 0.19099 MAX 0.314516  PROXIES: TOTAL 1629 MAXPE 31 MAXPATCH 7 None MEM: 1474.03 MB
LDB: TIME 4538.56 LOAD: AVG 0.19099 MAX 0.314516  PROXIES: TOTAL 1629 MAXPE 31 MAXPATCH 7 RefineTorusLB MEM: 1474.03 MB
LDB: TIME 4538.56 LOAD: AVG 0.19099 MAX 0.314516  PROXIES: TOTAL 1629 MAXPE 31 MAXPATCH 7 RefineTorusLB MEM: 1474.03 MB
LDB: ============== END OF LOAD BALANCING =============== 4538.56
Info: useSync: 0 useProxySync: 0
LDB: =============== DONE WITH MIGRATION ================ 4538.56
LDB: ============= START OF LOAD BALANCING ============== 4565.73
LDB: ============== END OF LOAD BALANCING =============== 4565.73
Info: useSync: 0 useProxySync: 0
LDB: =============== DONE WITH MIGRATION ================ 4565.73
LDB: ============= START OF LOAD BALANCING ============== 4566.43
LDB: TIME 4566.44 LOAD: AVG 0.191655 MAX 0.302742  PROXIES: TOTAL 1629 MAXPE 31 MAXPATCH 7 None MEM: 1475.03 MB
LDB: TIME 4566.44 LOAD: AVG 0.191655 MAX 0.302742  PROXIES: TOTAL 1629 MAXPE 31 MAXPATCH 7 RefineTorusLB MEM: 1475.03 MB
LDB: TIME 4566.44 LOAD: AVG 0.191655 MAX 0.302742  PROXIES: TOTAL 1629 MAXPE 31 MAXPATCH 7 RefineTorusLB MEM: 1475.03 MB
LDB: ============== END OF LOAD BALANCING =============== 4566.44
Info: useSync: 0 useProxySync: 0
LDB: =============== DONE WITH MIGRATION ================ 4566.44
LDB: ============= START OF LOAD BALANCING ============== 4593.74
LDB: ============== END OF LOAD BALANCING =============== 4593.75
Info: useSync: 0 useProxySync: 0
LDB: =============== DONE WITH MIGRATION ================ 4593.75
LDB: ============= START OF LOAD BALANCING ============== 4594.46
LDB: TIME 4594.46 LOAD: AVG 0.191077 MAX 0.340087  PROXIES: TOTAL 1629 MAXPE 31 MAXPATCH 7 None MEM: 1476.07 MB
LDB: TIME 4594.46 LOAD: AVG 0.191077 MAX 0.340087  PROXIES: TOTAL 1629 MAXPE 31 MAXPATCH 7 RefineTorusLB MEM: 1476.07 MB
LDB: TIME 4594.46 LOAD: AVG 0.191077 MAX 0.340087  PROXIES: TOTAL 1629 MAXPE 31 MAXPATCH 7 RefineTorusLB MEM: 1476.07 MB
LDB: ============== END OF LOAD BALANCING =============== 4594.46
Info: useSync: 0 useProxySync: 0
LDB: =============== DONE WITH MIGRATION ================ 4594.46
LDB: ============= START OF LOAD BALANCING ============== 4621.66
LDB: ============== END OF LOAD BALANCING =============== 4621.66
Info: useSync: 0 useProxySync: 0
LDB: =============== DONE WITH MIGRATION ================ 4621.67
LDB: ============= START OF LOAD BALANCING ============== 4622.35
LDB: TIME 4622.35 LOAD: AVG 0.194277 MAX 0.327462  PROXIES: TOTAL 1629 MAXPE 31 MAXPATCH 7 None MEM: 1477.08 MB
LDB: TIME 4622.35 LOAD: AVG 0.194277 MAX 0.327462  PROXIES: TOTAL 1629 MAXPE 31 MAXPATCH 7 RefineTorusLB MEM: 1477.08 MB
LDB: TIME 4622.35 LOAD: AVG 0.194277 MAX 0.327462  PROXIES: TOTAL 1629 MAXPE 31 MAXPATCH 7 RefineTorusLB MEM: 1477.08 MB
LDB: Reverting to original mapping
LDB: ============== END OF LOAD BALANCING =============== 4622.35
Info: useSync: 0 useProxySync: 0
LDB: =============== DONE WITH MIGRATION ================ 4622.36
PRESSURE: 320000 -170.974 29.7428 161.167 29.7428 -53.8199 -2.15887 161.168 -2.15881 48.1206
GPRESSURE: 320000 -167.635 20.5991 156.374 57.769 -39.7916 -11.6565 173.65 -29.2313 47.3919
PRESSAVG: 320000 1.33472 14.7085 -3.80613 14.7084 2.09734 12.2732 -3.80614 12.2732 1.56496
GPRESSAVG: 320000 1.36404 14.6972 -3.80643 14.7043 2.10449 12.275 -3.79632 12.289 1.56673
TIMING: 320000  CPU: 4463.06, 0.0138115/step  Wall: 4615.42, 0.0140957/step, 37.9017 hours remaining, 1478.500000 MB of memory in use.
ENERGY:  320000     66954.2996    146369.4785    104115.8921      6489.1862       -9299273.3691    336653.8032         0.0000         0.0000    233420.8282       -8405269.8813       309.2800  -8638690.7095  -8403377.8498       309.5382            -58.8909       -53.3451   3278921.3212         1.6657         1.6784

WRITING EXTENDED SYSTEM TO RESTART FILE AT STEP 320000
WRITING COORDINATES TO DCD FILE Fiber55_dyn3.dcd AT STEP 320000
WRITING COORDINATES TO RESTART FILE AT STEP 320000
FINISHED WRITING RESTART COORDINATES
WRITING VELOCITIES TO RESTART FILE AT STEP 320000
FINISHED WRITING RESTART VELOCITIES
LDB: ============= START OF LOAD BALANCING ============== 4652.61
LDB: ============== END OF LOAD BALANCING =============== 4652.61
Info: useSync: 0 useProxySync: 0
LDB: =============== DONE WITH MIGRATION ================ 4652.61
LDB: ============= START OF LOAD BALANCING ============== 4653.29
LDB: TIME 4653.3 LOAD: AVG 0.192874 MAX 0.321252  PROXIES: TOTAL 1629 MAXPE 31 MAXPATCH 7 None MEM: 1479.05 MB
LDB: TIME 4653.3 LOAD: AVG 0.192874 MAX 0.321252  PROXIES: TOTAL 1629 MAXPE 31 MAXPATCH 7 RefineTorusLB MEM: 1479.05 MB
LDB: TIME 4653.3 LOAD: AVG 0.192874 MAX 0.321252  PROXIES: TOTAL 1629 MAXPE 31 MAXPATCH 7 RefineTorusLB MEM: 1479.05 MB
LDB: Reverting to original mapping
LDB: ============== END OF LOAD BALANCING =============== 4653.3
Info: useSync: 0 useProxySync: 0
LDB: =============== DONE WITH MIGRATION ================ 4653.3
LDB: ============= START OF LOAD BALANCING ============== 4680.32
LDB: ============== END OF LOAD BALANCING =============== 4680.32
Info: useSync: 0 useProxySync: 0
LDB: =============== DONE WITH MIGRATION ================ 4680.32
LDB: ============= START OF LOAD BALANCING ============== 4681.02
LDB: TIME 4681.02 LOAD: AVG 0.193982 MAX 0.332629  PROXIES: TOTAL 1629 MAXPE 31 MAXPATCH 7 None MEM: 1479.16 MB
LDB: TIME 4681.02 LOAD: AVG 0.193982 MAX 0.332629  PROXIES: TOTAL 1629 MAXPE 31 MAXPATCH 7 RefineTorusLB MEM: 1479.16 MB
LDB: TIME 4681.02 LOAD: AVG 0.193982 MAX 0.332629  PROXIES: TOTAL 1629 MAXPE 31 MAXPATCH 7 RefineTorusLB MEM: 1479.16 MB
LDB: ============== END OF LOAD BALANCING =============== 4681.02
Info: useSync: 0 useProxySync: 0
LDB: =============== DONE WITH MIGRATION ================ 4681.02
LDB: ============= START OF LOAD BALANCING ============== 4707.95
LDB: ============== END OF LOAD BALANCING =============== 4707.95
Info: useSync: 0 useProxySync: 0
LDB: =============== DONE WITH MIGRATION ================ 4707.96
LDB: ============= START OF LOAD BALANCING ============== 4708.66
LDB: TIME 4708.67 LOAD: AVG 0.193103 MAX 0.328636  PROXIES: TOTAL 1629 MAXPE 31 MAXPATCH 7 None MEM: 1480.7 MB
LDB: TIME 4708.67 LOAD: AVG 0.193103 MAX 0.328636  PROXIES: TOTAL 1629 MAXPE 31 MAXPATCH 7 RefineTorusLB MEM: 1480.7 MB
LDB: TIME 4708.67 LOAD: AVG 0.193103 MAX 0.328636  PROXIES: TOTAL 1629 MAXPE 31 MAXPATCH 7 RefineTorusLB MEM: 1480.7 MB
LDB: ============== END OF LOAD BALANCING =============== 4708.67
Info: useSync: 0 useProxySync: 0
LDB: =============== DONE WITH MIGRATION ================ 4708.67
LDB: ============= START OF LOAD BALANCING ============== 4735.65
LDB: ============== END OF LOAD BALANCING =============== 4735.65
Info: useSync: 0 useProxySync: 0
LDB: =============== DONE WITH MIGRATION ================ 4735.65
LDB: ============= START OF LOAD BALANCING ============== 4736.34
LDB: TIME 4736.34 LOAD: AVG 0.193376 MAX 0.322207  PROXIES: TOTAL 1629 MAXPE 31 MAXPATCH 7 None MEM: 1482.39 MB
LDB: TIME 4736.34 LOAD: AVG 0.193376 MAX 0.322207  PROXIES: TOTAL 1629 MAXPE 31 MAXPATCH 7 RefineTorusLB MEM: 1482.39 MB
LDB: TIME 4736.34 LOAD: AVG 0.193376 MAX 0.322207  PROXIES: TOTAL 1629 MAXPE 31 MAXPATCH 7 RefineTorusLB MEM: 1482.39 MB
LDB: Reverting to original mapping
LDB: ============== END OF LOAD BALANCING =============== 4736.34
Info: useSync: 0 useProxySync: 0
LDB: =============== DONE WITH MIGRATION ================ 4736.34
LDB: ============= START OF LOAD BALANCING ============== 4763.44
LDB: ============== END OF LOAD BALANCING =============== 4763.44
Info: useSync: 0 useProxySync: 0
LDB: =============== DONE WITH MIGRATION ================ 4763.44
LDB: ============= START OF LOAD BALANCING ============== 4764.11
LDB: TIME 4764.11 LOAD: AVG 0.192856 MAX 0.327058  PROXIES: TOTAL 1629 MAXPE 31 MAXPATCH 7 None MEM: 1485.07 MB
LDB: TIME 4764.11 LOAD: AVG 0.192856 MAX 0.327058  PROXIES: TOTAL 1629 MAXPE 31 MAXPATCH 7 RefineTorusLB MEM: 1485.07 MB
LDB: TIME 4764.11 LOAD: AVG 0.192856 MAX 0.327058  PROXIES: TOTAL 1629 MAXPE 31 MAXPATCH 7 RefineTorusLB MEM: 1485.07 MB
LDB: ============== END OF LOAD BALANCING =============== 4764.11
Info: useSync: 0 useProxySync: 0
LDB: =============== DONE WITH MIGRATION ================ 4764.11
PRESSURE: 330000 10.6598 -91.3962 9.86786 -91.3964 -91.866 -14.9558 9.86814 -14.9551 -188.268
GPRESSURE: 330000 -10.3246 -119.561 32.4223 -157.588 -68.0668 -35.1408 -26.1664 -14.2515 -170.959
PRESSAVG: 330000 1.34553 7.96498 21.0316 7.96498 -0.458742 15.1385 21.0316 15.1385 0.794132
GPRESSAVG: 330000 1.34342 7.96606 21.006 7.96 -0.448466 15.115 21.0291 15.1011 0.80934
TIMING: 330000  CPU: 4599.62, 0.0136558/step  Wall: 4756.85, 0.0141435/step, 37.9911 hours remaining, 1487.812500 MB of memory in use.
ENERGY:  330000     66915.1614    146407.2220    103961.5208      6644.0901       -9298975.6794    336592.9715         0.0000         0.0000    234216.8145       -8404237.8991       310.3347  -8638454.7136  -8402347.7753       309.5398            -89.8249       -83.1169   3280355.4463         0.5603         0.5681

WRITING EXTENDED SYSTEM TO RESTART FILE AT STEP 330000
WRITING COORDINATES TO DCD FILE Fiber55_dyn3.dcd AT STEP 330000
WRITING COORDINATES TO RESTART FILE AT STEP 330000
FINISHED WRITING RESTART COORDINATES
WRITING VELOCITIES TO RESTART FILE AT STEP 330000
FINISHED WRITING RESTART VELOCITIES
LDB: ============= START OF LOAD BALANCING ============== 4793.57
LDB: ============== END OF LOAD BALANCING =============== 4793.57
Info: useSync: 0 useProxySync: 0
LDB: =============== DONE WITH MIGRATION ================ 4793.57
LDB: ============= START OF LOAD BALANCING ============== 4794.26
LDB: TIME 4794.26 LOAD: AVG 0.191891 MAX 0.314568  PROXIES: TOTAL 1629 MAXPE 31 MAXPATCH 7 None MEM: 1488.38 MB
LDB: TIME 4794.26 LOAD: AVG 0.191891 MAX 0.314568  PROXIES: TOTAL 1629 MAXPE 31 MAXPATCH 7 RefineTorusLB MEM: 1488.38 MB
LDB: TIME 4794.26 LOAD: AVG 0.191891 MAX 0.314568  PROXIES: TOTAL 1629 MAXPE 31 MAXPATCH 7 RefineTorusLB MEM: 1488.38 MB
LDB: ============== END OF LOAD BALANCING =============== 4794.26
Info: useSync: 0 useProxySync: 0
LDB: =============== DONE WITH MIGRATION ================ 4794.26
LDB: ============= START OF LOAD BALANCING ============== 4821.24
LDB: ============== END OF LOAD BALANCING =============== 4821.24
Info: useSync: 0 useProxySync: 0
LDB: =============== DONE WITH MIGRATION ================ 4821.24
LDB: ============= START OF LOAD BALANCING ============== 4821.95
LDB: TIME 4821.95 LOAD: AVG 0.190943 MAX 0.318109  PROXIES: TOTAL 1629 MAXPE 31 MAXPATCH 7 None MEM: 1488.4 MB
LDB: TIME 4821.95 LOAD: AVG 0.190943 MAX 0.318109  PROXIES: TOTAL 1629 MAXPE 31 MAXPATCH 7 RefineTorusLB MEM: 1488.4 MB
LDB: TIME 4821.95 LOAD: AVG 0.190943 MAX 0.318109  PROXIES: TOTAL 1629 MAXPE 31 MAXPATCH 7 RefineTorusLB MEM: 1488.4 MB
LDB: ============== END OF LOAD BALANCING =============== 4821.95
Info: useSync: 0 useProxySync: 0
LDB: =============== DONE WITH MIGRATION ================ 4821.95
LDB: ============= START OF LOAD BALANCING ============== 4849.1
LDB: ============== END OF LOAD BALANCING =============== 4849.1
Info: useSync: 0 useProxySync: 0
LDB: =============== DONE WITH MIGRATION ================ 4849.1
LDB: ============= START OF LOAD BALANCING ============== 4849.81
LDB: TIME 4849.81 LOAD: AVG 0.186035 MAX 0.337152  PROXIES: TOTAL 1629 MAXPE 31 MAXPATCH 7 None MEM: 1488.49 MB
LDB: TIME 4849.81 LOAD: AVG 0.186035 MAX 0.337152  PROXIES: TOTAL 1629 MAXPE 31 MAXPATCH 7 RefineTorusLB MEM: 1488.49 MB
LDB: TIME 4849.81 LOAD: AVG 0.186035 MAX 0.337152  PROXIES: TOTAL 1629 MAXPE 31 MAXPATCH 7 RefineTorusLB MEM: 1488.49 MB
LDB: ============== END OF LOAD BALANCING =============== 4849.81
Info: useSync: 0 useProxySync: 0
LDB: =============== DONE WITH MIGRATION ================ 4849.81
LDB: ============= START OF LOAD BALANCING ============== 4876.67
LDB: ============== END OF LOAD BALANCING =============== 4876.68
Info: useSync: 0 useProxySync: 0
LDB: =============== DONE WITH MIGRATION ================ 4876.68
LDB: ============= START OF LOAD BALANCING ============== 4877.41
LDB: TIME 4877.41 LOAD: AVG 0.187226 MAX 0.314155  PROXIES: TOTAL 1629 MAXPE 31 MAXPATCH 7 None MEM: 1488.5 MB
LDB: TIME 4877.41 LOAD: AVG 0.187226 MAX 0.314155  PROXIES: TOTAL 1629 MAXPE 31 MAXPATCH 7 RefineTorusLB MEM: 1488.5 MB
LDB: TIME 4877.41 LOAD: AVG 0.187226 MAX 0.314155  PROXIES: TOTAL 1629 MAXPE 31 MAXPATCH 7 RefineTorusLB MEM: 1488.5 MB
LDB: Reverting to original mapping
LDB: ============== END OF LOAD BALANCING =============== 4877.41
Info: useSync: 0 useProxySync: 0
LDB: =============== DONE WITH MIGRATION ================ 4877.41
LDB: ============= START OF LOAD BALANCING ============== 4904.43
LDB: ============== END OF LOAD BALANCING =============== 4904.43
Info: useSync: 0 useProxySync: 0
LDB: =============== DONE WITH MIGRATION ================ 4904.43
LDB: ============= START OF LOAD BALANCING ============== 4905.13
LDB: TIME 4905.13 LOAD: AVG 0.188369 MAX 0.306532  PROXIES: TOTAL 1629 MAXPE 31 MAXPATCH 7 None MEM: 1488.5 MB
LDB: TIME 4905.13 LOAD: AVG 0.188369 MAX 0.306532  PROXIES: TOTAL 1629 MAXPE 31 MAXPATCH 7 RefineTorusLB MEM: 1488.5 MB
LDB: TIME 4905.13 LOAD: AVG 0.188369 MAX 0.306532  PROXIES: TOTAL 1629 MAXPE 31 MAXPATCH 7 RefineTorusLB MEM: 1488.5 MB
LDB: Reverting to original mapping
LDB: ============== END OF LOAD BALANCING =============== 4905.13
Info: useSync: 0 useProxySync: 0
LDB: =============== DONE WITH MIGRATION ================ 4905.13
PRESSURE: 340000 109.972 95.6778 -8.69581 95.678 -436.371 152.184 -8.69669 152.184 47.2616
GPRESSURE: 340000 113.226 95.2783 -5.40067 96.3529 -414.8 140.96 -34.8509 142.388 34.4546
PRESSAVG: 340000 0.00113772 12.7396 18.1762 12.7396 0.0951586 5.74066 18.1762 5.74066 1.30972
GPRESSAVG: 340000 0.0135721 12.7546 18.1738 12.7206 0.0821807 5.72749 18.1655 5.74008 1.30165
TIMING: 340000  CPU: 4736.65, 0.0137031/step  Wall: 4898.07, 0.0141223/step, 37.8948 hours remaining, 1488.640625 MB of memory in use.
ENERGY:  340000     67451.5803    146610.6106    103875.6742      6747.6633       -9300985.3296    337808.1068         0.0000         0.0000    233441.2660       -8405050.4286       309.3071  -8638491.6945  -8403167.7713       309.4671            -93.0456       -89.0399   3278684.7900         0.4687         0.4658

WRITING EXTENDED SYSTEM TO RESTART FILE AT STEP 340000
WRITING COORDINATES TO DCD FILE Fiber55_dyn3.dcd AT STEP 340000
WRITING COORDINATES TO RESTART FILE AT STEP 340000
FINISHED WRITING RESTART COORDINATES
WRITING VELOCITIES TO RESTART FILE AT STEP 340000
FINISHED WRITING RESTART VELOCITIES
LDB: ============= START OF LOAD BALANCING ============== 4932.78
LDB: ============== END OF LOAD BALANCING =============== 4932.78
Info: useSync: 0 useProxySync: 0
LDB: =============== DONE WITH MIGRATION ================ 4932.78
LDB: ============= START OF LOAD BALANCING ============== 4933.47
LDB: TIME 4933.47 LOAD: AVG 0.189635 MAX 0.317236  PROXIES: TOTAL 1629 MAXPE 31 MAXPATCH 7 None MEM: 1488.64 MB
LDB: TIME 4933.47 LOAD: AVG 0.189635 MAX 0.317236  PROXIES: TOTAL 1629 MAXPE 31 MAXPATCH 7 RefineTorusLB MEM: 1488.64 MB
LDB: TIME 4933.47 LOAD: AVG 0.189635 MAX 0.317236  PROXIES: TOTAL 1629 MAXPE 31 MAXPATCH 7 RefineTorusLB MEM: 1488.64 MB
LDB: Reverting to original mapping
LDB: ============== END OF LOAD BALANCING =============== 4933.47
Info: useSync: 0 useProxySync: 0
LDB: =============== DONE WITH MIGRATION ================ 4933.47
LDB: ============= START OF LOAD BALANCING ============== 4960.91
LDB: ============== END OF LOAD BALANCING =============== 4960.92
Info: useSync: 0 useProxySync: 0
LDB: =============== DONE WITH MIGRATION ================ 4960.92
LDB: ============= START OF LOAD BALANCING ============== 4961.62
LDB: TIME 4961.62 LOAD: AVG 0.190334 MAX 0.309897  PROXIES: TOTAL 1629 MAXPE 31 MAXPATCH 7 None MEM: 1488.64 MB
LDB: TIME 4961.62 LOAD: AVG 0.190334 MAX 0.309897  PROXIES: TOTAL 1629 MAXPE 31 MAXPATCH 7 RefineTorusLB MEM: 1488.64 MB
LDB: TIME 4961.62 LOAD: AVG 0.190334 MAX 0.309897  PROXIES: TOTAL 1629 MAXPE 31 MAXPATCH 7 RefineTorusLB MEM: 1488.64 MB
LDB: ============== END OF LOAD BALANCING =============== 4961.62
Info: useSync: 0 useProxySync: 0
LDB: =============== DONE WITH MIGRATION ================ 4961.62
LDB: ============= START OF LOAD BALANCING ============== 4988.86
LDB: ============== END OF LOAD BALANCING =============== 4988.87
Info: useSync: 0 useProxySync: 0
LDB: =============== DONE WITH MIGRATION ================ 4988.87
LDB: ============= START OF LOAD BALANCING ============== 4989.58
LDB: TIME 4989.58 LOAD: AVG 0.188227 MAX 0.307439  PROXIES: TOTAL 1629 MAXPE 31 MAXPATCH 7 None MEM: 1488.64 MB
LDB: TIME 4989.58 LOAD: AVG 0.188227 MAX 0.307439  PROXIES: TOTAL 1629 MAXPE 31 MAXPATCH 7 RefineTorusLB MEM: 1488.64 MB
LDB: TIME 4989.58 LOAD: AVG 0.188227 MAX 0.307439  PROXIES: TOTAL 1629 MAXPE 31 MAXPATCH 7 RefineTorusLB MEM: 1488.64 MB
LDB: ============== END OF LOAD BALANCING =============== 4989.58
Info: useSync: 0 useProxySync: 0
LDB: =============== DONE WITH MIGRATION ================ 4989.59
LDB: ============= START OF LOAD BALANCING ============== 5016.94
LDB: ============== END OF LOAD BALANCING =============== 5016.94
Info: useSync: 0 useProxySync: 0
LDB: =============== DONE WITH MIGRATION ================ 5016.94
LDB: ============= START OF LOAD BALANCING ============== 5017.64
LDB: TIME 5017.64 LOAD: AVG 0.189528 MAX 0.317984  PROXIES: TOTAL 1629 MAXPE 31 MAXPATCH 7 None MEM: 1488.64 MB
LDB: TIME 5017.64 LOAD: AVG 0.189528 MAX 0.317984  PROXIES: TOTAL 1629 MAXPE 31 MAXPATCH 7 RefineTorusLB MEM: 1488.64 MB
LDB: TIME 5017.64 LOAD: AVG 0.189528 MAX 0.317984  PROXIES: TOTAL 1629 MAXPE 31 MAXPATCH 7 RefineTorusLB MEM: 1488.64 MB
LDB: Reverting to original mapping
LDB: ============== END OF LOAD BALANCING =============== 5017.64
Info: useSync: 0 useProxySync: 0
LDB: =============== DONE WITH MIGRATION ================ 5017.64
LDB: ============= START OF LOAD BALANCING ============== 5045.04
LDB: ============== END OF LOAD BALANCING =============== 5045.05
Info: useSync: 0 useProxySync: 0
LDB: =============== DONE WITH MIGRATION ================ 5045.05
LDB: ============= START OF LOAD BALANCING ============== 5045.78
LDB: TIME 5045.78 LOAD: AVG 0.18649 MAX 0.30354  PROXIES: TOTAL 1629 MAXPE 31 MAXPATCH 7 None MEM: 1488.66 MB
LDB: TIME 5045.78 LOAD: AVG 0.18649 MAX 0.30354  PROXIES: TOTAL 1629 MAXPE 31 MAXPATCH 7 RefineTorusLB MEM: 1488.66 MB
LDB: TIME 5045.78 LOAD: AVG 0.18649 MAX 0.30354  PROXIES: TOTAL 1629 MAXPE 31 MAXPATCH 7 RefineTorusLB MEM: 1488.66 MB
LDB: ============== END OF LOAD BALANCING =============== 5045.78
Info: useSync: 0 useProxySync: 0
LDB: =============== DONE WITH MIGRATION ================ 5045.78
PRESSURE: 350000 34.6957 -8.40614 69.1564 -8.40629 2.63013 33.7101 69.1585 33.7111 88.1354
GPRESSURE: 350000 53.4773 24.8297 11.081 -64.6445 10.4611 39.9906 -1.67981 12.6012 79.9519
PRESSAVG: 350000 0.876689 1.31746 9.41061 1.31745 2.47393 16.8058 9.41061 16.8058 3.08641
GPRESSAVG: 350000 0.861058 1.33255 9.40286 1.31198 2.47554 16.7983 9.38394 16.8063 3.07464
TIMING: 350000  CPU: 4875.58, 0.0138931/step  Wall: 5039.1, 0.0141028/step, 37.8034 hours remaining, 1488.667969 MB of memory in use.
ENERGY:  350000     66921.9660    145908.8629    103929.6320      6658.9027       -9298761.1282    336252.0598         0.0000         0.0000    233686.0643       -8405403.6406       309.6315  -8639089.7049  -8403503.5304       309.6996             41.8204        47.9634   3279258.0072         2.1457         2.1371

WRITING EXTENDED SYSTEM TO RESTART FILE AT STEP 350000
WRITING COORDINATES TO DCD FILE Fiber55_dyn3.dcd AT STEP 350000
WRITING COORDINATES TO RESTART FILE AT STEP 350000
FINISHED WRITING RESTART COORDINATES
WRITING VELOCITIES TO RESTART FILE AT STEP 350000
FINISHED WRITING RESTART VELOCITIES
LDB: ============= START OF LOAD BALANCING ============== 5074.09
LDB: ============== END OF LOAD BALANCING =============== 5074.09
Info: useSync: 0 useProxySync: 0
LDB: =============== DONE WITH MIGRATION ================ 5074.09
LDB: ============= START OF LOAD BALANCING ============== 5074.79
LDB: TIME 5074.79 LOAD: AVG 0.187566 MAX 0.324902  PROXIES: TOTAL 1629 MAXPE 31 MAXPATCH 7 None MEM: 1488.67 MB
LDB: TIME 5074.79 LOAD: AVG 0.187566 MAX 0.324902  PROXIES: TOTAL 1629 MAXPE 31 MAXPATCH 7 RefineTorusLB MEM: 1488.67 MB
LDB: TIME 5074.79 LOAD: AVG 0.187566 MAX 0.324902  PROXIES: TOTAL 1629 MAXPE 31 MAXPATCH 7 RefineTorusLB MEM: 1488.67 MB
LDB: ============== END OF LOAD BALANCING =============== 5074.79
Info: useSync: 0 useProxySync: 0
LDB: =============== DONE WITH MIGRATION ================ 5074.79
LDB: ============= START OF LOAD BALANCING ============== 5102.02
LDB: ============== END OF LOAD BALANCING =============== 5102.02
Info: useSync: 0 useProxySync: 0
LDB: =============== DONE WITH MIGRATION ================ 5102.02
LDB: ============= START OF LOAD BALANCING ============== 5102.71
LDB: TIME 5102.71 LOAD: AVG 0.190579 MAX 0.332974  PROXIES: TOTAL 1629 MAXPE 31 MAXPATCH 7 None MEM: 1488.67 MB
LDB: TIME 5102.71 LOAD: AVG 0.190579 MAX 0.332974  PROXIES: TOTAL 1629 MAXPE 31 MAXPATCH 7 RefineTorusLB MEM: 1488.67 MB
LDB: TIME 5102.71 LOAD: AVG 0.190579 MAX 0.332974  PROXIES: TOTAL 1629 MAXPE 31 MAXPATCH 7 RefineTorusLB MEM: 1488.67 MB
LDB: ============== END OF LOAD BALANCING =============== 5102.71
Info: useSync: 0 useProxySync: 0
LDB: =============== DONE WITH MIGRATION ================ 5102.71
LDB: ============= START OF LOAD BALANCING ============== 5130
LDB: ============== END OF LOAD BALANCING =============== 5130
Info: useSync: 0 useProxySync: 0
LDB: =============== DONE WITH MIGRATION ================ 5130
LDB: ============= START OF LOAD BALANCING ============== 5130.7
LDB: TIME 5130.7 LOAD: AVG 0.19007 MAX 0.305908  PROXIES: TOTAL 1629 MAXPE 31 MAXPATCH 7 None MEM: 1488.69 MB
LDB: TIME 5130.7 LOAD: AVG 0.19007 MAX 0.305908  PROXIES: TOTAL 1629 MAXPE 31 MAXPATCH 7 RefineTorusLB MEM: 1488.69 MB
LDB: TIME 5130.7 LOAD: AVG 0.19007 MAX 0.305908  PROXIES: TOTAL 1629 MAXPE 31 MAXPATCH 7 RefineTorusLB MEM: 1488.69 MB
LDB: ============== END OF LOAD BALANCING =============== 5130.7
Info: useSync: 0 useProxySync: 0
LDB: =============== DONE WITH MIGRATION ================ 5130.7
LDB: ============= START OF LOAD BALANCING ============== 5158.09
LDB: ============== END OF LOAD BALANCING =============== 5158.09
Info: useSync: 0 useProxySync: 0
LDB: =============== DONE WITH MIGRATION ================ 5158.09
LDB: ============= START OF LOAD BALANCING ============== 5158.81
LDB: TIME 5158.81 LOAD: AVG 0.187397 MAX 0.317678  PROXIES: TOTAL 1629 MAXPE 31 MAXPATCH 7 None MEM: 1488.69 MB
LDB: TIME 5158.81 LOAD: AVG 0.187397 MAX 0.317678  PROXIES: TOTAL 1629 MAXPE 31 MAXPATCH 7 RefineTorusLB MEM: 1488.69 MB
LDB: TIME 5158.81 LOAD: AVG 0.187397 MAX 0.317678  PROXIES: TOTAL 1629 MAXPE 31 MAXPATCH 7 RefineTorusLB MEM: 1488.69 MB
LDB: Reverting to original mapping
LDB: ============== END OF LOAD BALANCING =============== 5158.81
Info: useSync: 0 useProxySync: 0
LDB: =============== DONE WITH MIGRATION ================ 5158.81
LDB: ============= START OF LOAD BALANCING ============== 5186.09
LDB: ============== END OF LOAD BALANCING =============== 5186.09
Info: useSync: 0 useProxySync: 0
LDB: =============== DONE WITH MIGRATION ================ 5186.09
LDB: ============= START OF LOAD BALANCING ============== 5186.77
LDB: TIME 5186.78 LOAD: AVG 0.187485 MAX 0.320598  PROXIES: TOTAL 1629 MAXPE 31 MAXPATCH 7 None MEM: 1488.69 MB
LDB: TIME 5186.78 LOAD: AVG 0.187485 MAX 0.320598  PROXIES: TOTAL 1629 MAXPE 31 MAXPATCH 7 RefineTorusLB MEM: 1488.69 MB
LDB: TIME 5186.78 LOAD: AVG 0.187485 MAX 0.320598  PROXIES: TOTAL 1629 MAXPE 31 MAXPATCH 7 RefineTorusLB MEM: 1488.69 MB
LDB: Reverting to original mapping
LDB: ============== END OF LOAD BALANCING =============== 5186.78
Info: useSync: 0 useProxySync: 0
LDB: =============== DONE WITH MIGRATION ================ 5186.78
PRESSURE: 360000 -84.0088 -17.8871 115.337 -17.8874 -258.514 -116.554 115.337 -116.556 -181.613
GPRESSURE: 360000 -61.5166 -21.6114 111.054 21.4455 -282.442 -66.2659 108.608 -95.0882 -157.439
PRESSAVG: 360000 1.25481 10.8054 34.3762 10.8054 1.99253 8.08363 34.3762 8.08363 2.31375
GPRESSAVG: 360000 1.26667 10.7961 34.3937 10.8195 1.99386 8.08473 34.3748 8.10328 2.31305
TIMING: 360000  CPU: 5013.88, 0.0138303/step  Wall: 5179.81, 0.0140711/step, 37.6793 hours remaining, 1488.691406 MB of memory in use.
ENERGY:  360000     67123.5591    146375.8386    104148.6230      6727.6124       -9300406.2278    337334.2477         0.0000         0.0000    234174.9717       -8404521.3752       310.2793  -8638696.3469  -8402627.3959       309.5875           -174.7117      -167.1328   3280667.2879         1.8537         1.8579

WRITING EXTENDED SYSTEM TO RESTART FILE AT STEP 360000
WRITING COORDINATES TO DCD FILE Fiber55_dyn3.dcd AT STEP 360000
WRITING COORDINATES TO RESTART FILE AT STEP 360000
FINISHED WRITING RESTART COORDINATES
WRITING VELOCITIES TO RESTART FILE AT STEP 360000
FINISHED WRITING RESTART VELOCITIES
LDB: ============= START OF LOAD BALANCING ============== 5214.07
LDB: ============== END OF LOAD BALANCING =============== 5214.07
Info: useSync: 0 useProxySync: 0
LDB: =============== DONE WITH MIGRATION ================ 5214.07
LDB: ============= START OF LOAD BALANCING ============== 5214.76
LDB: TIME 5214.76 LOAD: AVG 0.187729 MAX 0.315067  PROXIES: TOTAL 1629 MAXPE 31 MAXPATCH 7 None MEM: 1488.69 MB
LDB: TIME 5214.76 LOAD: AVG 0.187729 MAX 0.315067  PROXIES: TOTAL 1629 MAXPE 31 MAXPATCH 7 RefineTorusLB MEM: 1488.69 MB
LDB: TIME 5214.76 LOAD: AVG 0.187729 MAX 0.315067  PROXIES: TOTAL 1629 MAXPE 31 MAXPATCH 7 RefineTorusLB MEM: 1488.69 MB
LDB: Reverting to original mapping
LDB: ============== END OF LOAD BALANCING =============== 5214.76
Info: useSync: 0 useProxySync: 0
LDB: =============== DONE WITH MIGRATION ================ 5214.76
LDB: ============= START OF LOAD BALANCING ============== 5242.08
LDB: ============== END OF LOAD BALANCING =============== 5242.08
Info: useSync: 0 useProxySync: 0
LDB: =============== DONE WITH MIGRATION ================ 5242.09
LDB: ============= START OF LOAD BALANCING ============== 5242.78
LDB: TIME 5242.78 LOAD: AVG 0.187697 MAX 0.317321  PROXIES: TOTAL 1629 MAXPE 31 MAXPATCH 7 None MEM: 1488.7 MB
LDB: TIME 5242.78 LOAD: AVG 0.187697 MAX 0.317321  PROXIES: TOTAL 1629 MAXPE 31 MAXPATCH 7 RefineTorusLB MEM: 1488.7 MB
LDB: TIME 5242.78 LOAD: AVG 0.187697 MAX 0.317321  PROXIES: TOTAL 1629 MAXPE 31 MAXPATCH 7 RefineTorusLB MEM: 1488.7 MB
LDB: ============== END OF LOAD BALANCING =============== 5242.78
Info: useSync: 0 useProxySync: 0
LDB: =============== DONE WITH MIGRATION ================ 5242.78
LDB: ============= START OF LOAD BALANCING ============== 5270.13
LDB: ============== END OF LOAD BALANCING =============== 5270.13
Info: useSync: 0 useProxySync: 0
LDB: =============== DONE WITH MIGRATION ================ 5270.13
LDB: ============= START OF LOAD BALANCING ============== 5270.84
LDB: TIME 5270.84 LOAD: AVG 0.187928 MAX 0.321589  PROXIES: TOTAL 1629 MAXPE 31 MAXPATCH 7 None MEM: 1488.7 MB
LDB: TIME 5270.84 LOAD: AVG 0.187928 MAX 0.321589  PROXIES: TOTAL 1629 MAXPE 31 MAXPATCH 7 RefineTorusLB MEM: 1488.7 MB
LDB: TIME 5270.84 LOAD: AVG 0.187928 MAX 0.321589  PROXIES: TOTAL 1629 MAXPE 31 MAXPATCH 7 RefineTorusLB MEM: 1488.7 MB
LDB: ============== END OF LOAD BALANCING =============== 5270.84
Info: useSync: 0 useProxySync: 0
LDB: =============== DONE WITH MIGRATION ================ 5270.84
LDB: ============= START OF LOAD BALANCING ============== 5297.96
LDB: ============== END OF LOAD BALANCING =============== 5297.96
Info: useSync: 0 useProxySync: 0
LDB: =============== DONE WITH MIGRATION ================ 5297.96
LDB: ============= START OF LOAD BALANCING ============== 5298.66
LDB: TIME 5298.66 LOAD: AVG 0.187194 MAX 0.329019  PROXIES: TOTAL 1629 MAXPE 31 MAXPATCH 7 None MEM: 1488.7 MB
LDB: TIME 5298.66 LOAD: AVG 0.187194 MAX 0.329019  PROXIES: TOTAL 1629 MAXPE 31 MAXPATCH 7 RefineTorusLB MEM: 1488.7 MB
LDB: TIME 5298.66 LOAD: AVG 0.187194 MAX 0.329019  PROXIES: TOTAL 1629 MAXPE 31 MAXPATCH 7 RefineTorusLB MEM: 1488.7 MB
LDB: ============== END OF LOAD BALANCING =============== 5298.66
Info: useSync: 0 useProxySync: 0
LDB: =============== DONE WITH MIGRATION ================ 5298.67
LDB: ============= START OF LOAD BALANCING ============== 5325.83
LDB: ============== END OF LOAD BALANCING =============== 5325.83
Info: useSync: 0 useProxySync: 0
LDB: =============== DONE WITH MIGRATION ================ 5325.83
LDB: ============= START OF LOAD BALANCING ============== 5326.52
LDB: TIME 5326.53 LOAD: AVG 0.187529 MAX 0.306805  PROXIES: TOTAL 1629 MAXPE 31 MAXPATCH 7 None MEM: 1488.7 MB
LDB: TIME 5326.53 LOAD: AVG 0.187529 MAX 0.306805  PROXIES: TOTAL 1629 MAXPE 31 MAXPATCH 7 RefineTorusLB MEM: 1488.7 MB
LDB: TIME 5326.53 LOAD: AVG 0.187529 MAX 0.306805  PROXIES: TOTAL 1629 MAXPE 31 MAXPATCH 7 RefineTorusLB MEM: 1488.7 MB
LDB: ============== END OF LOAD BALANCING =============== 5326.53
Info: useSync: 0 useProxySync: 0
LDB: =============== DONE WITH MIGRATION ================ 5326.53
PRESSURE: 370000 -167.489 -38.4716 170.796 -38.4717 72.608 146.76 170.796 146.761 -5.25311
GPRESSURE: 370000 -168.043 -33.118 176.194 -14.2286 81.8252 161.677 121.446 98.0426 12.1097
PRESSAVG: 370000 3.27078 -1.07763 27.7309 -1.07762 1.00572 18.6212 27.7309 18.6212 0.841953
GPRESSAVG: 370000 3.26459 -1.09518 27.7397 -1.06772 1.02931 18.6266 27.7088 18.6389 0.832191
TIMING: 370000  CPU: 5152.19, 0.0138304/step  Wall: 5319.8, 0.013999/step, 37.4474 hours remaining, 1488.835938 MB of memory in use.
ENERGY:  370000     66810.0858    146082.7255    103867.3725      6685.3895       -9298969.0750    335768.9944         0.0000         0.0000    233304.8536       -8406449.6538       309.1264  -8639754.5074  -8404556.8557       309.4601            -33.3781       -24.7028   3280765.2583         1.7061         1.7087

WRITING EXTENDED SYSTEM TO RESTART FILE AT STEP 370000
WRITING COORDINATES TO DCD FILE Fiber55_dyn3.dcd AT STEP 370000
WRITING COORDINATES TO RESTART FILE AT STEP 370000
FINISHED WRITING RESTART COORDINATES
WRITING VELOCITIES TO RESTART FILE AT STEP 370000
FINISHED WRITING RESTART VELOCITIES
LDB: ============= START OF LOAD BALANCING ============== 5354.12
LDB: ============== END OF LOAD BALANCING =============== 5354.12
Info: useSync: 0 useProxySync: 0
LDB: =============== DONE WITH MIGRATION ================ 5354.12
LDB: ============= START OF LOAD BALANCING ============== 5354.82
LDB: TIME 5354.83 LOAD: AVG 0.188128 MAX 0.313241  PROXIES: TOTAL 1629 MAXPE 31 MAXPATCH 7 None MEM: 1488.84 MB
LDB: TIME 5354.83 LOAD: AVG 0.188128 MAX 0.313241  PROXIES: TOTAL 1629 MAXPE 31 MAXPATCH 7 RefineTorusLB MEM: 1488.84 MB
LDB: TIME 5354.83 LOAD: AVG 0.188128 MAX 0.313241  PROXIES: TOTAL 1629 MAXPE 31 MAXPATCH 7 RefineTorusLB MEM: 1488.84 MB
LDB: Reverting to original mapping
LDB: ============== END OF LOAD BALANCING =============== 5354.83
Info: useSync: 0 useProxySync: 0
LDB: =============== DONE WITH MIGRATION ================ 5354.83
LDB: ============= START OF LOAD BALANCING ============== 5382.09
LDB: ============== END OF LOAD BALANCING =============== 5382.09
Info: useSync: 0 useProxySync: 0
LDB: =============== DONE WITH MIGRATION ================ 5382.09
LDB: ============= START OF LOAD BALANCING ============== 5382.79
LDB: TIME 5382.8 LOAD: AVG 0.189742 MAX 0.324409  PROXIES: TOTAL 1629 MAXPE 31 MAXPATCH 7 None MEM: 1488.84 MB
LDB: TIME 5382.8 LOAD: AVG 0.189742 MAX 0.324409  PROXIES: TOTAL 1629 MAXPE 31 MAXPATCH 7 RefineTorusLB MEM: 1488.84 MB
LDB: TIME 5382.8 LOAD: AVG 0.189742 MAX 0.324409  PROXIES: TOTAL 1629 MAXPE 31 MAXPATCH 7 RefineTorusLB MEM: 1488.84 MB
LDB: ============== END OF LOAD BALANCING =============== 5382.8
Info: useSync: 0 useProxySync: 0
LDB: =============== DONE WITH MIGRATION ================ 5382.8
LDB: ============= START OF LOAD BALANCING ============== 5410.1
LDB: ============== END OF LOAD BALANCING =============== 5410.1
Info: useSync: 0 useProxySync: 0
LDB: =============== DONE WITH MIGRATION ================ 5410.11
LDB: ============= START OF LOAD BALANCING ============== 5410.82
LDB: TIME 5410.82 LOAD: AVG 0.189621 MAX 0.335976  PROXIES: TOTAL 1629 MAXPE 31 MAXPATCH 7 None MEM: 1488.84 MB
LDB: TIME 5410.82 LOAD: AVG 0.189621 MAX 0.335976  PROXIES: TOTAL 1629 MAXPE 31 MAXPATCH 7 RefineTorusLB MEM: 1488.84 MB
LDB: TIME 5410.82 LOAD: AVG 0.189621 MAX 0.335976  PROXIES: TOTAL 1629 MAXPE 31 MAXPATCH 7 RefineTorusLB MEM: 1488.84 MB
LDB: Reverting to original mapping
LDB: ============== END OF LOAD BALANCING =============== 5410.82
Info: useSync: 0 useProxySync: 0
LDB: =============== DONE WITH MIGRATION ================ 5410.82
LDB: ============= START OF LOAD BALANCING ============== 5438.06
LDB: ============== END OF LOAD BALANCING =============== 5438.07
Info: useSync: 0 useProxySync: 0
LDB: =============== DONE WITH MIGRATION ================ 5438.07
LDB: ============= START OF LOAD BALANCING ============== 5438.78
LDB: TIME 5438.79 LOAD: AVG 0.188273 MAX 0.321003  PROXIES: TOTAL 1629 MAXPE 31 MAXPATCH 7 None MEM: 1488.84 MB
LDB: TIME 5438.79 LOAD: AVG 0.188273 MAX 0.321003  PROXIES: TOTAL 1629 MAXPE 31 MAXPATCH 7 RefineTorusLB MEM: 1488.84 MB
LDB: TIME 5438.79 LOAD: AVG 0.188273 MAX 0.321003  PROXIES: TOTAL 1629 MAXPE 31 MAXPATCH 7 RefineTorusLB MEM: 1488.84 MB
LDB: ============== END OF LOAD BALANCING =============== 5438.79
Info: useSync: 0 useProxySync: 0
LDB: =============== DONE WITH MIGRATION ================ 5438.79
LDB: ============= START OF LOAD BALANCING ============== 5466.18
LDB: ============== END OF LOAD BALANCING =============== 5466.18
Info: useSync: 0 useProxySync: 0
LDB: =============== DONE WITH MIGRATION ================ 5466.18
LDB: ============= START OF LOAD BALANCING ============== 5466.88
LDB: TIME 5466.88 LOAD: AVG 0.188416 MAX 0.334243  PROXIES: TOTAL 1629 MAXPE 31 MAXPATCH 7 None MEM: 1488.84 MB
LDB: TIME 5466.88 LOAD: AVG 0.188416 MAX 0.334243  PROXIES: TOTAL 1629 MAXPE 31 MAXPATCH 7 RefineTorusLB MEM: 1488.84 MB
LDB: TIME 5466.88 LOAD: AVG 0.188416 MAX 0.334243  PROXIES: TOTAL 1629 MAXPE 31 MAXPATCH 7 RefineTorusLB MEM: 1488.84 MB
LDB: ============== END OF LOAD BALANCING =============== 5466.88
Info: useSync: 0 useProxySync: 0
LDB: =============== DONE WITH MIGRATION ================ 5466.88
PRESSURE: 380000 7.34149 -70.5228 -121.479 -70.5224 -315.495 -26.9734 -121.478 -26.9737 162.235
GPRESSURE: 380000 -16.7101 -49.553 -132.449 -73.6365 -321.438 -70.8025 -122.656 31.6176 208.375
PRESSAVG: 380000 0.878945 5.80872 18.8919 5.80871 0.927398 -3.29414 18.8919 -3.29414 -0.686345
GPRESSAVG: 380000 0.869121 5.79862 18.8943 5.79591 0.926264 -3.27891 18.8858 -3.31542 -0.672052
TIMING: 380000  CPU: 5290.67, 0.0138483/step  Wall: 5460.01, 0.0140205/step, 37.4659 hours remaining, 1488.839844 MB of memory in use.
ENERGY:  380000     66987.5582    146658.5300    104066.8889      6630.0373       -9301191.4943    337973.0229         0.0000         0.0000    233604.4008       -8405271.0562       309.5233  -8638875.4570  -8403369.7308       309.5445            -48.6396       -43.2577   3278451.7495         0.3733         0.3744

WRITING EXTENDED SYSTEM TO RESTART FILE AT STEP 380000
WRITING COORDINATES TO DCD FILE Fiber55_dyn3.dcd AT STEP 380000
WRITING COORDINATES TO RESTART FILE AT STEP 380000
FINISHED WRITING RESTART COORDINATES
WRITING VELOCITIES TO RESTART FILE AT STEP 380000
FINISHED WRITING RESTART VELOCITIES
LDB: ============= START OF LOAD BALANCING ============== 5497.19
LDB: ============== END OF LOAD BALANCING =============== 5497.19
Info: useSync: 0 useProxySync: 0
LDB: =============== DONE WITH MIGRATION ================ 5497.19
LDB: ============= START OF LOAD BALANCING ============== 5497.88
LDB: TIME 5497.88 LOAD: AVG 0.189329 MAX 0.320075  PROXIES: TOTAL 1629 MAXPE 31 MAXPATCH 7 None MEM: 1488.84 MB
LDB: TIME 5497.88 LOAD: AVG 0.189329 MAX 0.320075  PROXIES: TOTAL 1629 MAXPE 31 MAXPATCH 7 RefineTorusLB MEM: 1488.84 MB
LDB: TIME 5497.88 LOAD: AVG 0.189329 MAX 0.320075  PROXIES: TOTAL 1629 MAXPE 31 MAXPATCH 7 RefineTorusLB MEM: 1488.84 MB
LDB: ============== END OF LOAD BALANCING =============== 5497.88
Info: useSync: 0 useProxySync: 0
LDB: =============== DONE WITH MIGRATION ================ 5497.89
LDB: ============= START OF LOAD BALANCING ============== 5525.14
LDB: ============== END OF LOAD BALANCING =============== 5525.14
Info: useSync: 0 useProxySync: 0
LDB: =============== DONE WITH MIGRATION ================ 5525.14
LDB: ============= START OF LOAD BALANCING ============== 5525.84
LDB: TIME 5525.84 LOAD: AVG 0.18855 MAX 0.320929  PROXIES: TOTAL 1629 MAXPE 31 MAXPATCH 7 None MEM: 1488.84 MB
LDB: TIME 5525.84 LOAD: AVG 0.18855 MAX 0.320929  PROXIES: TOTAL 1629 MAXPE 31 MAXPATCH 7 RefineTorusLB MEM: 1488.84 MB
LDB: TIME 5525.84 LOAD: AVG 0.18855 MAX 0.320929  PROXIES: TOTAL 1629 MAXPE 31 MAXPATCH 7 RefineTorusLB MEM: 1488.84 MB
LDB: Reverting to original mapping
LDB: ============== END OF LOAD BALANCING =============== 5525.84
Info: useSync: 0 useProxySync: 0
LDB: =============== DONE WITH MIGRATION ================ 5525.84
LDB: ============= START OF LOAD BALANCING ============== 5553.04
LDB: ============== END OF LOAD BALANCING =============== 5553.04
Info: useSync: 0 useProxySync: 0
LDB: =============== DONE WITH MIGRATION ================ 5553.04
LDB: ============= START OF LOAD BALANCING ============== 5553.73
LDB: TIME 5553.73 LOAD: AVG 0.189546 MAX 0.32494  PROXIES: TOTAL 1629 MAXPE 31 MAXPATCH 7 None MEM: 1488.84 MB
LDB: TIME 5553.73 LOAD: AVG 0.189546 MAX 0.32494  PROXIES: TOTAL 1629 MAXPE 31 MAXPATCH 7 RefineTorusLB MEM: 1488.84 MB
LDB: TIME 5553.73 LOAD: AVG 0.189546 MAX 0.32494  PROXIES: TOTAL 1629 MAXPE 31 MAXPATCH 7 RefineTorusLB MEM: 1488.84 MB
LDB: ============== END OF LOAD BALANCING =============== 5553.73
Info: useSync: 0 useProxySync: 0
LDB: =============== DONE WITH MIGRATION ================ 5553.73
LDB: ============= START OF LOAD BALANCING ============== 5580.96
LDB: ============== END OF LOAD BALANCING =============== 5580.96
Info: useSync: 0 useProxySync: 0
LDB: =============== DONE WITH MIGRATION ================ 5580.96
LDB: ============= START OF LOAD BALANCING ============== 5581.66
LDB: TIME 5581.66 LOAD: AVG 0.185753 MAX 0.302236  PROXIES: TOTAL 1629 MAXPE 31 MAXPATCH 7 None MEM: 1488.91 MB
LDB: TIME 5581.66 LOAD: AVG 0.185753 MAX 0.302236  PROXIES: TOTAL 1629 MAXPE 31 MAXPATCH 7 RefineTorusLB MEM: 1488.91 MB
LDB: TIME 5581.66 LOAD: AVG 0.185753 MAX 0.302236  PROXIES: TOTAL 1629 MAXPE 31 MAXPATCH 7 RefineTorusLB MEM: 1488.91 MB
LDB: Reverting to original mapping
LDB: ============== END OF LOAD BALANCING =============== 5581.66
Info: useSync: 0 useProxySync: 0
LDB: =============== DONE WITH MIGRATION ================ 5581.66
LDB: ============= START OF LOAD BALANCING ============== 5608.97
LDB: ============== END OF LOAD BALANCING =============== 5608.97
Info: useSync: 0 useProxySync: 0
LDB: =============== DONE WITH MIGRATION ================ 5608.98
LDB: ============= START OF LOAD BALANCING ============== 5609.67
LDB: TIME 5609.67 LOAD: AVG 0.189216 MAX 0.322808  PROXIES: TOTAL 1629 MAXPE 31 MAXPATCH 7 None MEM: 1488.92 MB
LDB: TIME 5609.67 LOAD: AVG 0.189216 MAX 0.322808  PROXIES: TOTAL 1629 MAXPE 31 MAXPATCH 7 RefineTorusLB MEM: 1488.92 MB
LDB: TIME 5609.67 LOAD: AVG 0.189216 MAX 0.322808  PROXIES: TOTAL 1629 MAXPE 31 MAXPATCH 7 RefineTorusLB MEM: 1488.92 MB
LDB: ============== END OF LOAD BALANCING =============== 5609.67
Info: useSync: 0 useProxySync: 0
LDB: =============== DONE WITH MIGRATION ================ 5609.67
PRESSURE: 390000 -231.953 30.4277 -91.5706 30.4268 32.4673 -200.226 -91.5687 -200.225 -126.613
GPRESSURE: 390000 -205.874 27.2282 -129.36 26.5993 33.0185 -155.174 -52.1345 -190.15 -141.941
PRESSAVG: 390000 0.297684 12.6108 -4.03439 12.6108 0.708633 -4.65887 -4.0344 -4.65888 -0.320974
GPRESSAVG: 390000 0.281457 12.6231 -4.04561 12.6167 0.71216 -4.67924 -4.00192 -4.65013 -0.33282
TIMING: 390000  CPU: 5428.73, 0.0138064/step  Wall: 5602.65, 0.0142636/step, 38.0759 hours remaining, 1488.921875 MB of memory in use.
ENERGY:  390000     66498.2697    146730.9903    104032.4732      6714.0008       -9300796.5396    337842.3397         0.0000         0.0000    233424.3288       -8405554.1372       309.2847  -8638978.4660  -8403667.5482       309.5487           -108.6996      -104.9321   3280978.2099         0.2284         0.2203

WRITING EXTENDED SYSTEM TO RESTART FILE AT STEP 390000
WRITING COORDINATES TO DCD FILE Fiber55_dyn3.dcd AT STEP 390000
WRITING COORDINATES TO RESTART FILE AT STEP 390000
FINISHED WRITING RESTART COORDINATES
WRITING VELOCITIES TO RESTART FILE AT STEP 390000
FINISHED WRITING RESTART VELOCITIES
LDB: ============= START OF LOAD BALANCING ============== 5637.05
LDB: ============== END OF LOAD BALANCING =============== 5637.05
Info: useSync: 0 useProxySync: 0
LDB: =============== DONE WITH MIGRATION ================ 5637.05
LDB: ============= START OF LOAD BALANCING ============== 5637.73
LDB: TIME 5637.73 LOAD: AVG 0.190846 MAX 0.315058  PROXIES: TOTAL 1629 MAXPE 31 MAXPATCH 7 None MEM: 1488.92 MB
LDB: TIME 5637.73 LOAD: AVG 0.190846 MAX 0.315058  PROXIES: TOTAL 1629 MAXPE 31 MAXPATCH 7 RefineTorusLB MEM: 1488.92 MB
LDB: TIME 5637.73 LOAD: AVG 0.190846 MAX 0.315058  PROXIES: TOTAL 1629 MAXPE 31 MAXPATCH 7 RefineTorusLB MEM: 1488.92 MB
LDB: ============== END OF LOAD BALANCING =============== 5637.73
Info: useSync: 0 useProxySync: 0
LDB: =============== DONE WITH MIGRATION ================ 5637.74
LDB: ============= START OF LOAD BALANCING ============== 5664.9
LDB: ============== END OF LOAD BALANCING =============== 5664.9
Info: useSync: 0 useProxySync: 0
LDB: =============== DONE WITH MIGRATION ================ 5664.91
LDB: ============= START OF LOAD BALANCING ============== 5665.62
LDB: TIME 5665.62 LOAD: AVG 0.192612 MAX 0.330136  PROXIES: TOTAL 1629 MAXPE 31 MAXPATCH 7 None MEM: 1488.93 MB
LDB: TIME 5665.62 LOAD: AVG 0.192612 MAX 0.330136  PROXIES: TOTAL 1629 MAXPE 31 MAXPATCH 7 RefineTorusLB MEM: 1488.93 MB
LDB: TIME 5665.62 LOAD: AVG 0.192612 MAX 0.330136  PROXIES: TOTAL 1629 MAXPE 31 MAXPATCH 7 RefineTorusLB MEM: 1488.93 MB
LDB: Reverting to original mapping
LDB: ============== END OF LOAD BALANCING =============== 5665.62
Info: useSync: 0 useProxySync: 0
LDB: =============== DONE WITH MIGRATION ================ 5665.62
LDB: ============= START OF LOAD BALANCING ============== 5692.64
LDB: ============== END OF LOAD BALANCING =============== 5692.64
Info: useSync: 0 useProxySync: 0
LDB: =============== DONE WITH MIGRATION ================ 5692.64
LDB: ============= START OF LOAD BALANCING ============== 5693.35
LDB: TIME 5693.35 LOAD: AVG 0.187836 MAX 0.318361  PROXIES: TOTAL 1629 MAXPE 31 MAXPATCH 7 None MEM: 1488.93 MB
LDB: TIME 5693.35 LOAD: AVG 0.187836 MAX 0.318361  PROXIES: TOTAL 1629 MAXPE 31 MAXPATCH 7 RefineTorusLB MEM: 1488.93 MB
LDB: TIME 5693.35 LOAD: AVG 0.187836 MAX 0.318361  PROXIES: TOTAL 1629 MAXPE 31 MAXPATCH 7 RefineTorusLB MEM: 1488.93 MB
LDB: Reverting to original mapping
LDB: ============== END OF LOAD BALANCING =============== 5693.35
Info: useSync: 0 useProxySync: 0
LDB: =============== DONE WITH MIGRATION ================ 5693.35
LDB: ============= START OF LOAD BALANCING ============== 5720.53
LDB: ============== END OF LOAD BALANCING =============== 5720.53
Info: useSync: 0 useProxySync: 0
LDB: =============== DONE WITH MIGRATION ================ 5720.53
LDB: ============= START OF LOAD BALANCING ============== 5721.21
LDB: TIME 5721.21 LOAD: AVG 0.19054 MAX 0.31772  PROXIES: TOTAL 1629 MAXPE 31 MAXPATCH 7 None MEM: 1488.93 MB
LDB: TIME 5721.21 LOAD: AVG 0.19054 MAX 0.31772  PROXIES: TOTAL 1629 MAXPE 31 MAXPATCH 7 RefineTorusLB MEM: 1488.93 MB
LDB: TIME 5721.21 LOAD: AVG 0.19054 MAX 0.31772  PROXIES: TOTAL 1629 MAXPE 31 MAXPATCH 7 RefineTorusLB MEM: 1488.93 MB
LDB: Reverting to original mapping
LDB: ============== END OF LOAD BALANCING =============== 5721.21
Info: useSync: 0 useProxySync: 0
LDB: =============== DONE WITH MIGRATION ================ 5721.21
LDB: ============= START OF LOAD BALANCING ============== 5748.34
LDB: ============== END OF LOAD BALANCING =============== 5748.34
Info: useSync: 0 useProxySync: 0
LDB: =============== DONE WITH MIGRATION ================ 5748.34
LDB: ============= START OF LOAD BALANCING ============== 5749.03
LDB: TIME 5749.04 LOAD: AVG 0.189754 MAX 0.320169  PROXIES: TOTAL 1629 MAXPE 31 MAXPATCH 7 None MEM: 1488.93 MB
LDB: TIME 5749.04 LOAD: AVG 0.189754 MAX 0.320169  PROXIES: TOTAL 1629 MAXPE 31 MAXPATCH 7 RefineTorusLB MEM: 1488.93 MB
LDB: TIME 5749.04 LOAD: AVG 0.189754 MAX 0.320169  PROXIES: TOTAL 1629 MAXPE 31 MAXPATCH 7 RefineTorusLB MEM: 1488.93 MB
LDB: Reverting to original mapping
LDB: ============== END OF LOAD BALANCING =============== 5749.04
Info: useSync: 0 useProxySync: 0
LDB: =============== DONE WITH MIGRATION ================ 5749.04
PRESSURE: 400000 -56.9948 -97.8999 59.5168 -97.9003 110.357 166.304 59.5182 166.305 259.399
GPRESSURE: 400000 -53.2381 -107.165 17.9043 -81.0253 109.699 169.611 45.7297 169.11 270.812
PRESSAVG: 400000 -0.13722 0.0975171 7.24251 0.0975025 1.15681 6.88632 7.24251 6.88634 0.455288
GPRESSAVG: 400000 -0.130871 0.0889702 7.2618 0.0833871 1.13584 6.89546 7.22458 6.86457 0.475914
TIMING: 400000  CPU: 5566.26, 0.0137529/step  Wall: 5741.98, 0.0139331/step, 37.1548 hours remaining, 1488.925781 MB of memory in use.
ETITLE:      TS           BOND          ANGLE          DIHED          IMPRP               ELECT            VDW       BOUNDARY           MISC        KINETIC               TOTAL           TEMP      POTENTIAL         TOTAL3        TEMPAVG            PRESSURE      GPRESSURE         VOLUME       PRESSAVG      GPRESSAVG

ENERGY:  400000     66721.1297    145824.6528    104218.8750      6688.1509       -9299594.3263    337843.4214         0.0000         0.0000    233828.5056       -8404469.5909       309.8202  -8638298.0965  -8402553.0300       309.7173            104.2537       109.0911   3278668.7834         0.4916         0.4936

WRITING EXTENDED SYSTEM TO RESTART FILE AT STEP 400000
WRITING COORDINATES TO DCD FILE Fiber55_dyn3.dcd AT STEP 400000
WRITING COORDINATES TO RESTART FILE AT STEP 400000
FINISHED WRITING RESTART COORDINATES
WRITING VELOCITIES TO RESTART FILE AT STEP 400000
FINISHED WRITING RESTART VELOCITIES
LDB: ============= START OF LOAD BALANCING ============== 5776.28
LDB: ============== END OF LOAD BALANCING =============== 5776.28
Info: useSync: 0 useProxySync: 0
LDB: =============== DONE WITH MIGRATION ================ 5776.28
LDB: ============= START OF LOAD BALANCING ============== 5776.96
LDB: TIME 5776.97 LOAD: AVG 0.190531 MAX 0.312895  PROXIES: TOTAL 1629 MAXPE 31 MAXPATCH 7 None MEM: 1488.93 MB
LDB: TIME 5776.97 LOAD: AVG 0.190531 MAX 0.312895  PROXIES: TOTAL 1629 MAXPE 31 MAXPATCH 7 RefineTorusLB MEM: 1488.93 MB
LDB: TIME 5776.97 LOAD: AVG 0.190531 MAX 0.312895  PROXIES: TOTAL 1629 MAXPE 31 MAXPATCH 7 RefineTorusLB MEM: 1488.93 MB
LDB: Reverting to original mapping
LDB: ============== END OF LOAD BALANCING =============== 5776.97
Info: useSync: 0 useProxySync: 0
LDB: =============== DONE WITH MIGRATION ================ 5776.97
LDB: ============= START OF LOAD BALANCING ============== 5804.08
LDB: ============== END OF LOAD BALANCING =============== 5804.08
Info: useSync: 0 useProxySync: 0
LDB: =============== DONE WITH MIGRATION ================ 5804.08
LDB: ============= START OF LOAD BALANCING ============== 5804.79
LDB: TIME 5804.79 LOAD: AVG 0.188096 MAX 0.310912  PROXIES: TOTAL 1629 MAXPE 31 MAXPATCH 7 None MEM: 1488.93 MB
LDB: TIME 5804.79 LOAD: AVG 0.188096 MAX 0.310912  PROXIES: TOTAL 1629 MAXPE 31 MAXPATCH 7 RefineTorusLB MEM: 1488.93 MB
LDB: TIME 5804.79 LOAD: AVG 0.188096 MAX 0.310912  PROXIES: TOTAL 1629 MAXPE 31 MAXPATCH 7 RefineTorusLB MEM: 1488.93 MB
LDB: ============== END OF LOAD BALANCING =============== 5804.79
Info: useSync: 0 useProxySync: 0
LDB: =============== DONE WITH MIGRATION ================ 5804.79
LDB: ============= START OF LOAD BALANCING ============== 5831.9
LDB: ============== END OF LOAD BALANCING =============== 5831.9
Info: useSync: 0 useProxySync: 0
LDB: =============== DONE WITH MIGRATION ================ 5831.9
LDB: ============= START OF LOAD BALANCING ============== 5832.6
LDB: TIME 5832.61 LOAD: AVG 0.188711 MAX 0.320397  PROXIES: TOTAL 1629 MAXPE 31 MAXPATCH 7 None MEM: 1488.93 MB
LDB: TIME 5832.61 LOAD: AVG 0.188711 MAX 0.320397  PROXIES: TOTAL 1629 MAXPE 31 MAXPATCH 7 RefineTorusLB MEM: 1488.93 MB
LDB: TIME 5832.61 LOAD: AVG 0.188711 MAX 0.320397  PROXIES: TOTAL 1629 MAXPE 31 MAXPATCH 7 RefineTorusLB MEM: 1488.93 MB
LDB: ============== END OF LOAD BALANCING =============== 5832.61
Info: useSync: 0 useProxySync: 0
LDB: =============== DONE WITH MIGRATION ================ 5832.61
LDB: ============= START OF LOAD BALANCING ============== 5859.79
LDB: ============== END OF LOAD BALANCING =============== 5859.79
Info: useSync: 0 useProxySync: 0
LDB: =============== DONE WITH MIGRATION ================ 5859.79
LDB: ============= START OF LOAD BALANCING ============== 5860.48
LDB: TIME 5860.49 LOAD: AVG 0.188082 MAX 0.322236  PROXIES: TOTAL 1629 MAXPE 31 MAXPATCH 7 None MEM: 1488.94 MB
LDB: TIME 5860.49 LOAD: AVG 0.188082 MAX 0.322236  PROXIES: TOTAL 1629 MAXPE 31 MAXPATCH 7 RefineTorusLB MEM: 1488.94 MB
LDB: TIME 5860.49 LOAD: AVG 0.188082 MAX 0.322236  PROXIES: TOTAL 1629 MAXPE 31 MAXPATCH 7 RefineTorusLB MEM: 1488.94 MB
LDB: Reverting to original mapping
LDB: ============== END OF LOAD BALANCING =============== 5860.49
Info: useSync: 0 useProxySync: 0
LDB: =============== DONE WITH MIGRATION ================ 5860.49
LDB: ============= START OF LOAD BALANCING ============== 5887.99
LDB: ============== END OF LOAD BALANCING =============== 5887.99
Info: useSync: 0 useProxySync: 0
LDB: =============== DONE WITH MIGRATION ================ 5887.99
LDB: ============= START OF LOAD BALANCING ============== 5888.67
LDB: TIME 5888.67 LOAD: AVG 0.190097 MAX 0.325899  PROXIES: TOTAL 1629 MAXPE 31 MAXPATCH 7 None MEM: 1488.95 MB
LDB: TIME 5888.67 LOAD: AVG 0.190097 MAX 0.325899  PROXIES: TOTAL 1629 MAXPE 31 MAXPATCH 7 RefineTorusLB MEM: 1488.95 MB
LDB: TIME 5888.67 LOAD: AVG 0.190097 MAX 0.325899  PROXIES: TOTAL 1629 MAXPE 31 MAXPATCH 7 RefineTorusLB MEM: 1488.95 MB
LDB: Reverting to original mapping
LDB: ============== END OF LOAD BALANCING =============== 5888.68
Info: useSync: 0 useProxySync: 0
LDB: =============== DONE WITH MIGRATION ================ 5888.68
WRITING COORDINATES TO DCD FILE Fiber55_dyn3.dcd AT STEP 410000
WRITING COORDINATES TO RESTART FILE AT STEP 410000
FINISHED WRITING RESTART COORDINATES
WRITING VELOCITIES TO RESTART FILE AT STEP 410000
FINISHED WRITING RESTART VELOCITIES
PRESSURE: 410000 -113.412 96.6954 -59.9627 96.6944 -122.971 40.1735 -59.9632 40.1738 -126.999
GPRESSURE: 410000 -116.888 59.4378 -43.6513 77.2255 -109.838 29.566 -15.6544 41.7251 -106.469
PRESSAVG: 410000 1.40636 6.701 18.2209 6.70099 1.53302 11.0874 18.2209 11.0874 1.68791
GPRESSAVG: 410000 1.40431 6.68483 18.2348 6.68523 1.54236 11.0775 18.2303 11.0819 1.68252
TIMING: 410000  CPU: 5704.45, 0.0138188/step  Wall: 5882.06, 0.0140089/step, 37.3181 hours remaining, 1488.949219 MB of memory in use.
ENERGY:  410000     67063.0951    145942.7577    103906.5911      6734.3040       -9299569.8495    336921.6909         0.0000         0.0000    234470.1735       -8404531.2372       310.6704  -8639001.4107  -8402632.7266       309.5129           -121.1273      -111.0652   3280476.9395         1.5424         1.5431

WRITING EXTENDED SYSTEM TO RESTART FILE AT STEP 410000
LDB: ============= START OF LOAD BALANCING ============== 5916.29
LDB: ============== END OF LOAD BALANCING =============== 5916.29
Info: useSync: 0 useProxySync: 0
LDB: =============== DONE WITH MIGRATION ================ 5916.29
LDB: ============= START OF LOAD BALANCING ============== 5916.97
LDB: TIME 5916.97 LOAD: AVG 0.187608 MAX 0.312765  PROXIES: TOTAL 1629 MAXPE 31 MAXPATCH 7 None MEM: 1488.95 MB
LDB: TIME 5916.97 LOAD: AVG 0.187608 MAX 0.312765  PROXIES: TOTAL 1629 MAXPE 31 MAXPATCH 7 RefineTorusLB MEM: 1488.95 MB
LDB: TIME 5916.97 LOAD: AVG 0.187608 MAX 0.312765  PROXIES: TOTAL 1629 MAXPE 31 MAXPATCH 7 RefineTorusLB MEM: 1488.95 MB
LDB: Reverting to original mapping
LDB: ============== END OF LOAD BALANCING =============== 5916.97
Info: useSync: 0 useProxySync: 0
LDB: =============== DONE WITH MIGRATION ================ 5916.98
LDB: ============= START OF LOAD BALANCING ============== 5944.27
LDB: ============== END OF LOAD BALANCING =============== 5944.27
Info: useSync: 0 useProxySync: 0
LDB: =============== DONE WITH MIGRATION ================ 5944.27
LDB: ============= START OF LOAD BALANCING ============== 5944.94
LDB: TIME 5944.94 LOAD: AVG 0.187866 MAX 0.331547  PROXIES: TOTAL 1629 MAXPE 31 MAXPATCH 7 None MEM: 1488.95 MB
LDB: TIME 5944.94 LOAD: AVG 0.187866 MAX 0.331547  PROXIES: TOTAL 1629 MAXPE 31 MAXPATCH 7 RefineTorusLB MEM: 1488.95 MB
LDB: TIME 5944.94 LOAD: AVG 0.187866 MAX 0.331547  PROXIES: TOTAL 1629 MAXPE 31 MAXPATCH 7 RefineTorusLB MEM: 1488.95 MB
LDB: ============== END OF LOAD BALANCING =============== 5944.94
Info: useSync: 0 useProxySync: 0
LDB: =============== DONE WITH MIGRATION ================ 5944.94
LDB: ============= START OF LOAD BALANCING ============== 5972.16
LDB: ============== END OF LOAD BALANCING =============== 5972.16
Info: useSync: 0 useProxySync: 0
LDB: =============== DONE WITH MIGRATION ================ 5972.16
LDB: ============= START OF LOAD BALANCING ============== 5972.85
LDB: TIME 5972.85 LOAD: AVG 0.18683 MAX 0.324477  PROXIES: TOTAL 1629 MAXPE 31 MAXPATCH 7 None MEM: 1488.95 MB
LDB: TIME 5972.85 LOAD: AVG 0.18683 MAX 0.324477  PROXIES: TOTAL 1629 MAXPE 31 MAXPATCH 7 RefineTorusLB MEM: 1488.95 MB
LDB: TIME 5972.85 LOAD: AVG 0.18683 MAX 0.324477  PROXIES: TOTAL 1629 MAXPE 31 MAXPATCH 7 RefineTorusLB MEM: 1488.95 MB
LDB: ============== END OF LOAD BALANCING =============== 5972.85
Info: useSync: 0 useProxySync: 0
LDB: =============== DONE WITH MIGRATION ================ 5972.85
LDB: ============= START OF LOAD BALANCING ============== 6000.01
LDB: ============== END OF LOAD BALANCING =============== 6000.01
Info: useSync: 0 useProxySync: 0
LDB: =============== DONE WITH MIGRATION ================ 6000.02
LDB: ============= START OF LOAD BALANCING ============== 6000.73
LDB: TIME 6000.73 LOAD: AVG 0.18784 MAX 0.33008  PROXIES: TOTAL 1629 MAXPE 31 MAXPATCH 7 None MEM: 1488.95 MB
LDB: TIME 6000.73 LOAD: AVG 0.18784 MAX 0.33008  PROXIES: TOTAL 1629 MAXPE 31 MAXPATCH 7 RefineTorusLB MEM: 1488.95 MB
LDB: TIME 6000.73 LOAD: AVG 0.18784 MAX 0.33008  PROXIES: TOTAL 1629 MAXPE 31 MAXPATCH 7 RefineTorusLB MEM: 1488.95 MB
LDB: ============== END OF LOAD BALANCING =============== 6000.73
Info: useSync: 0 useProxySync: 0
LDB: =============== DONE WITH MIGRATION ================ 6000.73
LDB: ============= START OF LOAD BALANCING ============== 6028.19
LDB: ============== END OF LOAD BALANCING =============== 6028.19
Info: useSync: 0 useProxySync: 0
LDB: =============== DONE WITH MIGRATION ================ 6028.19
LDB: ============= START OF LOAD BALANCING ============== 6028.88
LDB: TIME 6028.88 LOAD: AVG 0.191259 MAX 0.310884  PROXIES: TOTAL 1629 MAXPE 31 MAXPATCH 7 None MEM: 1488.95 MB
LDB: TIME 6028.88 LOAD: AVG 0.191259 MAX 0.310884  PROXIES: TOTAL 1629 MAXPE 31 MAXPATCH 7 RefineTorusLB MEM: 1488.95 MB
LDB: TIME 6028.88 LOAD: AVG 0.191259 MAX 0.310884  PROXIES: TOTAL 1629 MAXPE 31 MAXPATCH 7 RefineTorusLB MEM: 1488.95 MB
LDB: Reverting to original mapping
LDB: ============== END OF LOAD BALANCING =============== 6028.88
Info: useSync: 0 useProxySync: 0
LDB: =============== DONE WITH MIGRATION ================ 6028.89
PRESSURE: 420000 -289.666 63.1521 -9.97254 63.1517 -16.5501 -28.8392 -9.97155 -28.8397 -177.226
GPRESSURE: 420000 -305.033 48.3947 -3.02261 30.0372 -0.335523 -32.731 -25.7306 -34.1735 -155.378
PRESSAVG: 420000 1.88497 17.7344 0.321745 17.7344 -0.00490169 14.1508 0.321743 14.1508 1.38957
GPRESSAVG: 420000 1.9021 17.7587 0.316881 17.7258 -0.0490787 14.1558 0.302057 14.1593 1.37834
TIMING: 420000  CPU: 5842.95, 0.0138496/step  Wall: 6022.22, 0.0140154/step, 37.2967 hours remaining, 1488.953125 MB of memory in use.
ENERGY:  420000     66989.1345    146097.2511    104045.8213      6697.5642       -9299220.5230    336712.4584         0.0000         0.0000    233511.3938       -8405166.8997       309.4000  -8638678.2936  -8403281.6845       309.4824           -161.1476      -153.5821   3280200.3342         1.0899         1.0771

WRITING EXTENDED SYSTEM TO RESTART FILE AT STEP 420000
WRITING COORDINATES TO DCD FILE Fiber55_dyn3.dcd AT STEP 420000
WRITING COORDINATES TO RESTART FILE AT STEP 420000
FINISHED WRITING RESTART COORDINATES
WRITING VELOCITIES TO RESTART FILE AT STEP 420000
FINISHED WRITING RESTART VELOCITIES
LDB: ============= START OF LOAD BALANCING ============== 6060.47
LDB: ============== END OF LOAD BALANCING =============== 6060.47
Info: useSync: 0 useProxySync: 0
LDB: =============== DONE WITH MIGRATION ================ 6060.47
LDB: ============= START OF LOAD BALANCING ============== 6061.18
LDB: TIME 6061.18 LOAD: AVG 0.192337 MAX 0.30826  PROXIES: TOTAL 1629 MAXPE 31 MAXPATCH 7 None MEM: 1488.95 MB
LDB: TIME 6061.18 LOAD: AVG 0.192337 MAX 0.30826  PROXIES: TOTAL 1629 MAXPE 31 MAXPATCH 7 RefineTorusLB MEM: 1488.95 MB
LDB: TIME 6061.18 LOAD: AVG 0.192337 MAX 0.30826  PROXIES: TOTAL 1629 MAXPE 31 MAXPATCH 7 RefineTorusLB MEM: 1488.95 MB
LDB: ============== END OF LOAD BALANCING =============== 6061.18
Info: useSync: 0 useProxySync: 0
LDB: =============== DONE WITH MIGRATION ================ 6061.18
LDB: ============= START OF LOAD BALANCING ============== 6088.33
LDB: ============== END OF LOAD BALANCING =============== 6088.34
Info: useSync: 0 useProxySync: 0
LDB: =============== DONE WITH MIGRATION ================ 6088.34
LDB: ============= START OF LOAD BALANCING ============== 6089.04
LDB: TIME 6089.05 LOAD: AVG 0.189166 MAX 0.310601  PROXIES: TOTAL 1629 MAXPE 31 MAXPATCH 7 None MEM: 1488.95 MB
LDB: TIME 6089.05 LOAD: AVG 0.189166 MAX 0.310601  PROXIES: TOTAL 1629 MAXPE 31 MAXPATCH 7 RefineTorusLB MEM: 1488.95 MB
LDB: TIME 6089.05 LOAD: AVG 0.189166 MAX 0.310601  PROXIES: TOTAL 1629 MAXPE 31 MAXPATCH 7 RefineTorusLB MEM: 1488.95 MB
LDB: ============== END OF LOAD BALANCING =============== 6089.05
Info: useSync: 0 useProxySync: 0
LDB: =============== DONE WITH MIGRATION ================ 6089.05
LDB: ============= START OF LOAD BALANCING ============== 6116.49
LDB: ============== END OF LOAD BALANCING =============== 6116.49
Info: useSync: 0 useProxySync: 0
LDB: =============== DONE WITH MIGRATION ================ 6116.49
LDB: ============= START OF LOAD BALANCING ============== 6117.2
LDB: TIME 6117.2 LOAD: AVG 0.190746 MAX 0.319024  PROXIES: TOTAL 1629 MAXPE 31 MAXPATCH 7 None MEM: 1488.97 MB
LDB: TIME 6117.2 LOAD: AVG 0.190746 MAX 0.319024  PROXIES: TOTAL 1629 MAXPE 31 MAXPATCH 7 RefineTorusLB MEM: 1488.97 MB
LDB: TIME 6117.2 LOAD: AVG 0.190746 MAX 0.319024  PROXIES: TOTAL 1629 MAXPE 31 MAXPATCH 7 RefineTorusLB MEM: 1488.97 MB
LDB: Reverting to original mapping
LDB: ============== END OF LOAD BALANCING =============== 6117.2
Info: useSync: 0 useProxySync: 0
LDB: =============== DONE WITH MIGRATION ================ 6117.2
LDB: ============= START OF LOAD BALANCING ============== 6144.8
LDB: ============== END OF LOAD BALANCING =============== 6144.8
Info: useSync: 0 useProxySync: 0
LDB: =============== DONE WITH MIGRATION ================ 6144.8
LDB: ============= START OF LOAD BALANCING ============== 6145.51
LDB: TIME 6145.51 LOAD: AVG 0.18875 MAX 0.323896  PROXIES: TOTAL 1629 MAXPE 31 MAXPATCH 7 None MEM: 1488.97 MB
LDB: TIME 6145.51 LOAD: AVG 0.18875 MAX 0.323896  PROXIES: TOTAL 1629 MAXPE 31 MAXPATCH 7 RefineTorusLB MEM: 1488.97 MB
LDB: TIME 6145.51 LOAD: AVG 0.18875 MAX 0.323896  PROXIES: TOTAL 1629 MAXPE 31 MAXPATCH 7 RefineTorusLB MEM: 1488.97 MB
LDB: Reverting to original mapping
LDB: ============== END OF LOAD BALANCING =============== 6145.51
Info: useSync: 0 useProxySync: 0
LDB: =============== DONE WITH MIGRATION ================ 6145.51
LDB: ============= START OF LOAD BALANCING ============== 6173.16
LDB: ============== END OF LOAD BALANCING =============== 6173.16
Info: useSync: 0 useProxySync: 0
LDB: =============== DONE WITH MIGRATION ================ 6173.16
LDB: ============= START OF LOAD BALANCING ============== 6173.86
LDB: TIME 6173.86 LOAD: AVG 0.188433 MAX 0.313741  PROXIES: TOTAL 1629 MAXPE 31 MAXPATCH 7 None MEM: 1488.97 MB
LDB: TIME 6173.86 LOAD: AVG 0.188433 MAX 0.313741  PROXIES: TOTAL 1629 MAXPE 31 MAXPATCH 7 RefineTorusLB MEM: 1488.97 MB
LDB: TIME 6173.86 LOAD: AVG 0.188433 MAX 0.313741  PROXIES: TOTAL 1629 MAXPE 31 MAXPATCH 7 RefineTorusLB MEM: 1488.97 MB
LDB: ============== END OF LOAD BALANCING =============== 6173.86
Info: useSync: 0 useProxySync: 0
LDB: =============== DONE WITH MIGRATION ================ 6173.86
PRESSURE: 430000 336.077 46.3502 -94.7524 46.3501 135.734 52.9143 -94.7516 52.9144 -132.127
GPRESSURE: 430000 332.13 -45.1739 -53.6576 49.7849 134.851 79.9731 -105.861 66.1456 -106.476
PRESSAVG: 430000 -0.485777 18.2294 8.79801 18.2294 0.914403 14.8414 8.79801 14.8414 1.74477
GPRESSAVG: 430000 -0.494777 18.2111 8.79345 18.2268 0.92008 14.8344 8.80596 14.8534 1.75309
TIMING: 430000  CPU: 5982.42, 0.0139468/step  Wall: 6167.3, 0.014508/step, 38.567 hours remaining, 1489.343750 MB of memory in use.
ENERGY:  430000     67069.3548    146914.2875    104249.6422      6694.0486       -9300472.4975    337248.4404         0.0000         0.0000    234057.4262       -8404239.2977       310.1235  -8638296.7239  -8402345.4807       309.5392            113.2281       120.1684   3277755.9701         0.7245         0.7261

WRITING EXTENDED SYSTEM TO RESTART FILE AT STEP 430000
WRITING COORDINATES TO DCD FILE Fiber55_dyn3.dcd AT STEP 430000
WRITING COORDINATES TO RESTART FILE AT STEP 430000
FINISHED WRITING RESTART COORDINATES
WRITING VELOCITIES TO RESTART FILE AT STEP 430000
FINISHED WRITING RESTART VELOCITIES
LDB: ============= START OF LOAD BALANCING ============== 6201.88
LDB: ============== END OF LOAD BALANCING =============== 6201.88
Info: useSync: 0 useProxySync: 0
LDB: =============== DONE WITH MIGRATION ================ 6201.89
LDB: ============= START OF LOAD BALANCING ============== 6202.6
LDB: TIME 6202.6 LOAD: AVG 0.190169 MAX 0.318694  PROXIES: TOTAL 1629 MAXPE 31 MAXPATCH 7 None MEM: 1489.34 MB
LDB: TIME 6202.6 LOAD: AVG 0.190169 MAX 0.318694  PROXIES: TOTAL 1629 MAXPE 31 MAXPATCH 7 RefineTorusLB MEM: 1489.34 MB
LDB: TIME 6202.6 LOAD: AVG 0.190169 MAX 0.318694  PROXIES: TOTAL 1629 MAXPE 31 MAXPATCH 7 RefineTorusLB MEM: 1489.34 MB
LDB: Reverting to original mapping
LDB: ============== END OF LOAD BALANCING =============== 6202.6
Info: useSync: 0 useProxySync: 0
LDB: =============== DONE WITH MIGRATION ================ 6202.6
LDB: ============= START OF LOAD BALANCING ============== 6230.1
LDB: ============== END OF LOAD BALANCING =============== 6230.1
Info: useSync: 0 useProxySync: 0
LDB: =============== DONE WITH MIGRATION ================ 6230.1
LDB: ============= START OF LOAD BALANCING ============== 6230.81
LDB: TIME 6230.81 LOAD: AVG 0.189333 MAX 0.308442  PROXIES: TOTAL 1629 MAXPE 31 MAXPATCH 7 None MEM: 1489.34 MB
LDB: TIME 6230.81 LOAD: AVG 0.189333 MAX 0.308442  PROXIES: TOTAL 1629 MAXPE 31 MAXPATCH 7 RefineTorusLB MEM: 1489.34 MB
LDB: TIME 6230.81 LOAD: AVG 0.189333 MAX 0.308442  PROXIES: TOTAL 1629 MAXPE 31 MAXPATCH 7 RefineTorusLB MEM: 1489.34 MB
LDB: ============== END OF LOAD BALANCING =============== 6230.81
Info: useSync: 0 useProxySync: 0
LDB: =============== DONE WITH MIGRATION ================ 6230.81
LDB: ============= START OF LOAD BALANCING ============== 6257.96
LDB: ============== END OF LOAD BALANCING =============== 6257.96
Info: useSync: 0 useProxySync: 0
LDB: =============== DONE WITH MIGRATION ================ 6257.96
LDB: ============= START OF LOAD BALANCING ============== 6258.66
LDB: TIME 6258.66 LOAD: AVG 0.188461 MAX 0.323444  PROXIES: TOTAL 1629 MAXPE 31 MAXPATCH 7 None MEM: 1489.34 MB
LDB: TIME 6258.66 LOAD: AVG 0.188461 MAX 0.323444  PROXIES: TOTAL 1629 MAXPE 31 MAXPATCH 7 RefineTorusLB MEM: 1489.34 MB
LDB: TIME 6258.66 LOAD: AVG 0.188461 MAX 0.323444  PROXIES: TOTAL 1629 MAXPE 31 MAXPATCH 7 RefineTorusLB MEM: 1489.34 MB
LDB: ============== END OF LOAD BALANCING =============== 6258.66
Info: useSync: 0 useProxySync: 0
LDB: =============== DONE WITH MIGRATION ================ 6258.66
LDB: ============= START OF LOAD BALANCING ============== 6285.79
LDB: ============== END OF LOAD BALANCING =============== 6285.79
Info: useSync: 0 useProxySync: 0
LDB: =============== DONE WITH MIGRATION ================ 6285.79
LDB: ============= START OF LOAD BALANCING ============== 6286.47
LDB: TIME 6286.47 LOAD: AVG 0.19081 MAX 0.324368  PROXIES: TOTAL 1629 MAXPE 31 MAXPATCH 7 None MEM: 1489.34 MB
LDB: TIME 6286.47 LOAD: AVG 0.19081 MAX 0.324368  PROXIES: TOTAL 1629 MAXPE 31 MAXPATCH 7 RefineTorusLB MEM: 1489.34 MB
LDB: TIME 6286.47 LOAD: AVG 0.19081 MAX 0.324368  PROXIES: TOTAL 1629 MAXPE 31 MAXPATCH 7 RefineTorusLB MEM: 1489.34 MB
LDB: Reverting to original mapping
LDB: ============== END OF LOAD BALANCING =============== 6286.47
Info: useSync: 0 useProxySync: 0
LDB: =============== DONE WITH MIGRATION ================ 6286.48
LDB: ============= START OF LOAD BALANCING ============== 6313.59
LDB: ============== END OF LOAD BALANCING =============== 6313.59
Info: useSync: 0 useProxySync: 0
LDB: =============== DONE WITH MIGRATION ================ 6313.59
LDB: ============= START OF LOAD BALANCING ============== 6314.29
LDB: TIME 6314.29 LOAD: AVG 0.191753 MAX 0.322996  PROXIES: TOTAL 1629 MAXPE 31 MAXPATCH 7 None MEM: 1489.34 MB
LDB: TIME 6314.3 LOAD: AVG 0.191753 MAX 0.322996  PROXIES: TOTAL 1629 MAXPE 31 MAXPATCH 7 RefineTorusLB MEM: 1489.34 MB
LDB: TIME 6314.3 LOAD: AVG 0.191753 MAX 0.322996  PROXIES: TOTAL 1629 MAXPE 31 MAXPATCH 7 RefineTorusLB MEM: 1489.34 MB
LDB: ============== END OF LOAD BALANCING =============== 6314.3
Info: useSync: 0 useProxySync: 0
LDB: =============== DONE WITH MIGRATION ================ 6314.3
PRESSURE: 440000 -104.127 13.1085 -47.9895 13.1078 -156.227 -120.658 -47.9898 -120.659 -194.269
GPRESSURE: 440000 -82.3924 -35.9051 -63.9764 47.6075 -163.725 -142.683 -77.5964 -107.311 -192.915
PRESSAVG: 440000 -0.0252333 10.6505 18.1691 10.6505 0.92637 20.6754 18.1691 20.6754 1.84582
GPRESSAVG: 440000 0.00191564 10.6654 18.1843 10.6369 0.935677 20.6948 18.1383 20.6648 1.85269
TIMING: 440000  CPU: 6120.6, 0.0138182/step  Wall: 6307.47, 0.0140168/step, 37.2224 hours remaining, 1489.343750 MB of memory in use.
ENERGY:  440000     66711.9727    146896.6004    103438.6311      6643.9011       -9300031.8166    336720.9847         0.0000         0.0000    233989.9830       -8405629.7436       310.0342  -8639619.7266  -8403747.2308       309.6164           -151.5410      -146.3441   3278161.7877         0.9157         0.9301

WRITING EXTENDED SYSTEM TO RESTART FILE AT STEP 440000
WRITING COORDINATES TO DCD FILE Fiber55_dyn3.dcd AT STEP 440000
WRITING COORDINATES TO RESTART FILE AT STEP 440000
FINISHED WRITING RESTART COORDINATES
WRITING VELOCITIES TO RESTART FILE AT STEP 440000
FINISHED WRITING RESTART VELOCITIES
LDB: ============= START OF LOAD BALANCING ============== 6354.58
LDB: ============== END OF LOAD BALANCING =============== 6354.58
Info: useSync: 0 useProxySync: 0
LDB: =============== DONE WITH MIGRATION ================ 6354.58
LDB: ============= START OF LOAD BALANCING ============== 6355.25
LDB: TIME 6355.26 LOAD: AVG 0.191672 MAX 0.3245  PROXIES: TOTAL 1629 MAXPE 31 MAXPATCH 7 None MEM: 1489.34 MB
LDB: TIME 6355.26 LOAD: AVG 0.191672 MAX 0.3245  PROXIES: TOTAL 1629 MAXPE 31 MAXPATCH 7 RefineTorusLB MEM: 1489.34 MB
LDB: TIME 6355.26 LOAD: AVG 0.191672 MAX 0.3245  PROXIES: TOTAL 1629 MAXPE 31 MAXPATCH 7 RefineTorusLB MEM: 1489.34 MB
LDB: Reverting to original mapping
LDB: ============== END OF LOAD BALANCING =============== 6355.26
Info: useSync: 0 useProxySync: 0
LDB: =============== DONE WITH MIGRATION ================ 6355.26
LDB: ============= START OF LOAD BALANCING ============== 6382.62
LDB: ============== END OF LOAD BALANCING =============== 6382.62
Info: useSync: 0 useProxySync: 0
LDB: =============== DONE WITH MIGRATION ================ 6382.62
LDB: ============= START OF LOAD BALANCING ============== 6383.32
LDB: TIME 6383.32 LOAD: AVG 0.192251 MAX 0.314606  PROXIES: TOTAL 1629 MAXPE 31 MAXPATCH 7 None MEM: 1489.39 MB
LDB: TIME 6383.32 LOAD: AVG 0.192251 MAX 0.314606  PROXIES: TOTAL 1629 MAXPE 31 MAXPATCH 7 RefineTorusLB MEM: 1489.39 MB
LDB: TIME 6383.32 LOAD: AVG 0.192251 MAX 0.314606  PROXIES: TOTAL 1629 MAXPE 31 MAXPATCH 7 RefineTorusLB MEM: 1489.39 MB
LDB: ============== END OF LOAD BALANCING =============== 6383.32
Info: useSync: 0 useProxySync: 0
LDB: =============== DONE WITH MIGRATION ================ 6383.32
LDB: ============= START OF LOAD BALANCING ============== 6410.9
LDB: ============== END OF LOAD BALANCING =============== 6410.9
Info: useSync: 0 useProxySync: 0
LDB: =============== DONE WITH MIGRATION ================ 6410.91
LDB: ============= START OF LOAD BALANCING ============== 6411.62
LDB: TIME 6411.62 LOAD: AVG 0.190538 MAX 0.339273  PROXIES: TOTAL 1629 MAXPE 31 MAXPATCH 7 None MEM: 1489.39 MB
LDB: TIME 6411.62 LOAD: AVG 0.190538 MAX 0.339273  PROXIES: TOTAL 1629 MAXPE 31 MAXPATCH 7 RefineTorusLB MEM: 1489.39 MB
LDB: TIME 6411.62 LOAD: AVG 0.190538 MAX 0.339273  PROXIES: TOTAL 1629 MAXPE 31 MAXPATCH 7 RefineTorusLB MEM: 1489.39 MB
LDB: Reverting to original mapping
LDB: ============== END OF LOAD BALANCING =============== 6411.62
Info: useSync: 0 useProxySync: 0
LDB: =============== DONE WITH MIGRATION ================ 6411.62
LDB: ============= START OF LOAD BALANCING ============== 6439.32
LDB: ============== END OF LOAD BALANCING =============== 6439.32
Info: useSync: 0 useProxySync: 0
LDB: =============== DONE WITH MIGRATION ================ 6439.32
LDB: ============= START OF LOAD BALANCING ============== 6440.02
LDB: TIME 6440.02 LOAD: AVG 0.188366 MAX 0.318832  PROXIES: TOTAL 1629 MAXPE 31 MAXPATCH 7 None MEM: 1489.39 MB
LDB: TIME 6440.02 LOAD: AVG 0.188366 MAX 0.318832  PROXIES: TOTAL 1629 MAXPE 31 MAXPATCH 7 RefineTorusLB MEM: 1489.39 MB
LDB: TIME 6440.02 LOAD: AVG 0.188366 MAX 0.318832  PROXIES: TOTAL 1629 MAXPE 31 MAXPATCH 7 RefineTorusLB MEM: 1489.39 MB
LDB: Reverting to original mapping
LDB: ============== END OF LOAD BALANCING =============== 6440.02
Info: useSync: 0 useProxySync: 0
LDB: =============== DONE WITH MIGRATION ================ 6440.03
LDB: ============= START OF LOAD BALANCING ============== 6467.7
LDB: ============== END OF LOAD BALANCING =============== 6467.7
Info: useSync: 0 useProxySync: 0
LDB: =============== DONE WITH MIGRATION ================ 6467.7
LDB: ============= START OF LOAD BALANCING ============== 6468.4
LDB: TIME 6468.4 LOAD: AVG 0.185412 MAX 0.308687  PROXIES: TOTAL 1629 MAXPE 31 MAXPATCH 7 None MEM: 1489.39 MB
LDB: TIME 6468.4 LOAD: AVG 0.185412 MAX 0.308687  PROXIES: TOTAL 1629 MAXPE 31 MAXPATCH 7 RefineTorusLB MEM: 1489.39 MB
LDB: TIME 6468.4 LOAD: AVG 0.185412 MAX 0.308687  PROXIES: TOTAL 1629 MAXPE 31 MAXPATCH 7 RefineTorusLB MEM: 1489.39 MB
LDB: ============== END OF LOAD BALANCING =============== 6468.4
Info: useSync: 0 useProxySync: 0
LDB: =============== DONE WITH MIGRATION ================ 6468.4
PRESSURE: 450000 -0.808662 123.818 -22.5828 123.817 -82.1744 -146.478 -22.5829 -146.477 -42.5844
GPRESSURE: 450000 -15.4932 113.917 -63.7966 50.0844 -80.62 -137.475 -2.99469 -170.129 -8.29058
PRESSAVG: 450000 0.932546 5.37193 24.3936 5.37193 2.79982 7.53988 24.3936 7.5399 2.08145
GPRESSAVG: 450000 0.9194 5.36406 24.3888 5.37952 2.81842 7.53968 24.4067 7.54933 2.07642
TIMING: 450000  CPU: 6260.4, 0.0139805/step  Wall: 6461.77, 0.0154307/step, 40.9342 hours remaining, 1489.402344 MB of memory in use.
ENERGY:  450000     67095.7237    146281.4406    104111.9454      6649.5195       -9299051.2008    335971.4393         0.0000         0.0000    232701.7696       -8406239.3626       308.3273  -8638941.1323  -8404336.0416       309.4019            -41.8558       -34.8013   3281176.7223         1.9379         1.9381

WRITING EXTENDED SYSTEM TO RESTART FILE AT STEP 450000
WRITING COORDINATES TO DCD FILE Fiber55_dyn3.dcd AT STEP 450000
WRITING COORDINATES TO RESTART FILE AT STEP 450000
FINISHED WRITING RESTART COORDINATES
WRITING VELOCITIES TO RESTART FILE AT STEP 450000
FINISHED WRITING RESTART VELOCITIES
LDB: ============= START OF LOAD BALANCING ============== 6496.11
LDB: ============== END OF LOAD BALANCING =============== 6496.11
Info: useSync: 0 useProxySync: 0
LDB: =============== DONE WITH MIGRATION ================ 6496.12
LDB: ============= START OF LOAD BALANCING ============== 6496.84
LDB: TIME 6496.84 LOAD: AVG 0.185351 MAX 0.321142  PROXIES: TOTAL 1629 MAXPE 31 MAXPATCH 7 None MEM: 1489.4 MB
LDB: TIME 6496.84 LOAD: AVG 0.185351 MAX 0.321142  PROXIES: TOTAL 1629 MAXPE 31 MAXPATCH 7 RefineTorusLB MEM: 1489.4 MB
LDB: TIME 6496.84 LOAD: AVG 0.185351 MAX 0.321142  PROXIES: TOTAL 1629 MAXPE 31 MAXPATCH 7 RefineTorusLB MEM: 1489.4 MB
LDB: Reverting to original mapping
LDB: ============== END OF LOAD BALANCING =============== 6496.84
Info: useSync: 0 useProxySync: 0
LDB: =============== DONE WITH MIGRATION ================ 6496.84
LDB: ============= START OF LOAD BALANCING ============== 6523.78
LDB: ============== END OF LOAD BALANCING =============== 6523.78
Info: useSync: 0 useProxySync: 0
LDB: =============== DONE WITH MIGRATION ================ 6523.78
LDB: ============= START OF LOAD BALANCING ============== 6524.48
LDB: TIME 6524.48 LOAD: AVG 0.190786 MAX 0.323601  PROXIES: TOTAL 1629 MAXPE 31 MAXPATCH 7 None MEM: 1489.4 MB
LDB: TIME 6524.48 LOAD: AVG 0.190786 MAX 0.323601  PROXIES: TOTAL 1629 MAXPE 31 MAXPATCH 7 RefineTorusLB MEM: 1489.4 MB
LDB: TIME 6524.48 LOAD: AVG 0.190786 MAX 0.323601  PROXIES: TOTAL 1629 MAXPE 31 MAXPATCH 7 RefineTorusLB MEM: 1489.4 MB
LDB: Reverting to original mapping
LDB: ============== END OF LOAD BALANCING =============== 6524.48
Info: useSync: 0 useProxySync: 0
LDB: =============== DONE WITH MIGRATION ================ 6524.49
LDB: ============= START OF LOAD BALANCING ============== 6552.1
LDB: ============== END OF LOAD BALANCING =============== 6552.1
Info: useSync: 0 useProxySync: 0
LDB: =============== DONE WITH MIGRATION ================ 6552.1
LDB: ============= START OF LOAD BALANCING ============== 6552.8
LDB: TIME 6552.81 LOAD: AVG 0.187905 MAX 0.32342  PROXIES: TOTAL 1629 MAXPE 31 MAXPATCH 7 None MEM: 1489.4 MB
LDB: TIME 6552.81 LOAD: AVG 0.187905 MAX 0.32342  PROXIES: TOTAL 1629 MAXPE 31 MAXPATCH 7 RefineTorusLB MEM: 1489.4 MB
LDB: TIME 6552.81 LOAD: AVG 0.187905 MAX 0.32342  PROXIES: TOTAL 1629 MAXPE 31 MAXPATCH 7 RefineTorusLB MEM: 1489.4 MB
LDB: Reverting to original mapping
LDB: ============== END OF LOAD BALANCING =============== 6552.81
Info: useSync: 0 useProxySync: 0
LDB: =============== DONE WITH MIGRATION ================ 6552.81
LDB: ============= START OF LOAD BALANCING ============== 6580.16
LDB: ============== END OF LOAD BALANCING =============== 6580.16
Info: useSync: 0 useProxySync: 0
LDB: =============== DONE WITH MIGRATION ================ 6580.16
LDB: ============= START OF LOAD BALANCING ============== 6580.84
LDB: TIME 6580.84 LOAD: AVG 0.189109 MAX 0.325645  PROXIES: TOTAL 1629 MAXPE 31 MAXPATCH 7 None MEM: 1489.4 MB
LDB: TIME 6580.84 LOAD: AVG 0.189109 MAX 0.325645  PROXIES: TOTAL 1629 MAXPE 31 MAXPATCH 7 RefineTorusLB MEM: 1489.4 MB
LDB: TIME 6580.84 LOAD: AVG 0.189109 MAX 0.325645  PROXIES: TOTAL 1629 MAXPE 31 MAXPATCH 7 RefineTorusLB MEM: 1489.4 MB
LDB: ============== END OF LOAD BALANCING =============== 6580.84
Info: useSync: 0 useProxySync: 0
LDB: =============== DONE WITH MIGRATION ================ 6580.85
LDB: ============= START OF LOAD BALANCING ============== 6608.56
LDB: ============== END OF LOAD BALANCING =============== 6608.56
Info: useSync: 0 useProxySync: 0
LDB: =============== DONE WITH MIGRATION ================ 6608.56
LDB: ============= START OF LOAD BALANCING ============== 6609.26
LDB: TIME 6609.26 LOAD: AVG 0.188267 MAX 0.307546  PROXIES: TOTAL 1629 MAXPE 31 MAXPATCH 7 None MEM: 1489.41 MB
LDB: TIME 6609.26 LOAD: AVG 0.188267 MAX 0.307546  PROXIES: TOTAL 1629 MAXPE 31 MAXPATCH 7 RefineTorusLB MEM: 1489.41 MB
LDB: TIME 6609.26 LOAD: AVG 0.188267 MAX 0.307546  PROXIES: TOTAL 1629 MAXPE 31 MAXPATCH 7 RefineTorusLB MEM: 1489.41 MB
LDB: Reverting to original mapping
LDB: ============== END OF LOAD BALANCING =============== 6609.26
Info: useSync: 0 useProxySync: 0
LDB: =============== DONE WITH MIGRATION ================ 6609.26
PRESSURE: 460000 312.032 36.165 -26.907 36.1651 -32.4366 -64.9947 -26.9078 -64.9943 48.8554
GPRESSURE: 460000 285.486 71.8967 -13.0761 6.76736 -42.3463 -72.7846 35.1719 -32.0204 107.242
PRESSAVG: 460000 -0.841782 -9.77237 9.95553 -9.77238 2.14486 9.89621 9.95553 9.89621 1.54779
GPRESSAVG: 460000 -0.827066 -9.76345 9.95056 -9.76079 2.14928 9.89967 9.96261 9.90611 1.53584
TIMING: 460000  CPU: 6399.52, 0.0139116/step  Wall: 6602.6, 0.0140828/step, 37.3195 hours remaining, 1489.417969 MB of memory in use.
ENERGY:  460000     66990.8015    146514.9977    104090.0509      6737.3774       -9300023.3003    337134.4156         0.0000         0.0000    233399.5756       -8405156.0817       309.2519  -8638555.6573  -8403267.9767       309.4583            109.4837       116.7939   3280252.0467         0.9503         0.9527

WRITING EXTENDED SYSTEM TO RESTART FILE AT STEP 460000
WRITING COORDINATES TO DCD FILE Fiber55_dyn3.dcd AT STEP 460000
WRITING COORDINATES TO RESTART FILE AT STEP 460000
FINISHED WRITING RESTART COORDINATES
WRITING VELOCITIES TO RESTART FILE AT STEP 460000
FINISHED WRITING RESTART VELOCITIES
LDB: ============= START OF LOAD BALANCING ============== 6636.86
LDB: ============== END OF LOAD BALANCING =============== 6636.86
Info: useSync: 0 useProxySync: 0
LDB: =============== DONE WITH MIGRATION ================ 6636.87
LDB: ============= START OF LOAD BALANCING ============== 6637.57
LDB: TIME 6637.57 LOAD: AVG 0.189628 MAX 0.327441  PROXIES: TOTAL 1629 MAXPE 31 MAXPATCH 7 None MEM: 1489.42 MB
LDB: TIME 6637.57 LOAD: AVG 0.189628 MAX 0.327441  PROXIES: TOTAL 1629 MAXPE 31 MAXPATCH 7 RefineTorusLB MEM: 1489.42 MB
LDB: TIME 6637.57 LOAD: AVG 0.189628 MAX 0.327441  PROXIES: TOTAL 1629 MAXPE 31 MAXPATCH 7 RefineTorusLB MEM: 1489.42 MB
LDB: Reverting to original mapping
LDB: ============== END OF LOAD BALANCING =============== 6637.57
Info: useSync: 0 useProxySync: 0
LDB: =============== DONE WITH MIGRATION ================ 6637.57
LDB: ============= START OF LOAD BALANCING ============== 6665.34
LDB: ============== END OF LOAD BALANCING =============== 6665.34
Info: useSync: 0 useProxySync: 0
LDB: =============== DONE WITH MIGRATION ================ 6665.34
LDB: ============= START OF LOAD BALANCING ============== 6666.06
LDB: TIME 6666.07 LOAD: AVG 0.19028 MAX 0.330602  PROXIES: TOTAL 1629 MAXPE 31 MAXPATCH 7 None MEM: 1489.42 MB
LDB: TIME 6666.07 LOAD: AVG 0.19028 MAX 0.330602  PROXIES: TOTAL 1629 MAXPE 31 MAXPATCH 7 RefineTorusLB MEM: 1489.42 MB
LDB: TIME 6666.07 LOAD: AVG 0.19028 MAX 0.330602  PROXIES: TOTAL 1629 MAXPE 31 MAXPATCH 7 RefineTorusLB MEM: 1489.42 MB
LDB: ============== END OF LOAD BALANCING =============== 6666.07
Info: useSync: 0 useProxySync: 0
LDB: =============== DONE WITH MIGRATION ================ 6666.07
LDB: ============= START OF LOAD BALANCING ============== 6692.16
LDB: ============== END OF LOAD BALANCING =============== 6692.16
Info: useSync: 0 useProxySync: 0
LDB: =============== DONE WITH MIGRATION ================ 6692.16
LDB: ============= START OF LOAD BALANCING ============== 6692.87
LDB: TIME 6692.88 LOAD: AVG 0.192661 MAX 0.321876  PROXIES: TOTAL 1629 MAXPE 31 MAXPATCH 7 None MEM: 1489.42 MB
LDB: TIME 6692.88 LOAD: AVG 0.192661 MAX 0.321876  PROXIES: TOTAL 1629 MAXPE 31 MAXPATCH 7 RefineTorusLB MEM: 1489.42 MB
LDB: TIME 6692.88 LOAD: AVG 0.192661 MAX 0.321876  PROXIES: TOTAL 1629 MAXPE 31 MAXPATCH 7 RefineTorusLB MEM: 1489.42 MB
LDB: Reverting to original mapping
LDB: ============== END OF LOAD BALANCING =============== 6692.88
Info: useSync: 0 useProxySync: 0
LDB: =============== DONE WITH MIGRATION ================ 6692.88
LDB: ============= START OF LOAD BALANCING ============== 6720.72
LDB: ============== END OF LOAD BALANCING =============== 6720.72
Info: useSync: 0 useProxySync: 0
LDB: =============== DONE WITH MIGRATION ================ 6720.72
LDB: ============= START OF LOAD BALANCING ============== 6721.43
LDB: TIME 6721.43 LOAD: AVG 0.191708 MAX 0.329478  PROXIES: TOTAL 1629 MAXPE 31 MAXPATCH 7 None MEM: 1489.42 MB
LDB: TIME 6721.43 LOAD: AVG 0.191708 MAX 0.329478  PROXIES: TOTAL 1629 MAXPE 31 MAXPATCH 7 RefineTorusLB MEM: 1489.42 MB
LDB: TIME 6721.43 LOAD: AVG 0.191708 MAX 0.329478  PROXIES: TOTAL 1629 MAXPE 31 MAXPATCH 7 RefineTorusLB MEM: 1489.42 MB
LDB: Reverting to original mapping
LDB: ============== END OF LOAD BALANCING =============== 6721.43
Info: useSync: 0 useProxySync: 0
LDB: =============== DONE WITH MIGRATION ================ 6721.43
LDB: ============= START OF LOAD BALANCING ============== 6749.27
LDB: ============== END OF LOAD BALANCING =============== 6749.27
Info: useSync: 0 useProxySync: 0
LDB: =============== DONE WITH MIGRATION ================ 6749.27
LDB: ============= START OF LOAD BALANCING ============== 6749.98
LDB: TIME 6749.98 LOAD: AVG 0.192827 MAX 0.318246  PROXIES: TOTAL 1629 MAXPE 31 MAXPATCH 7 None MEM: 1489.42 MB
LDB: TIME 6749.98 LOAD: AVG 0.192827 MAX 0.318246  PROXIES: TOTAL 1629 MAXPE 31 MAXPATCH 7 RefineTorusLB MEM: 1489.42 MB
LDB: TIME 6749.98 LOAD: AVG 0.192827 MAX 0.318246  PROXIES: TOTAL 1629 MAXPE 31 MAXPATCH 7 RefineTorusLB MEM: 1489.42 MB
LDB: Reverting to original mapping
LDB: ============== END OF LOAD BALANCING =============== 6749.98
Info: useSync: 0 useProxySync: 0
LDB: =============== DONE WITH MIGRATION ================ 6749.98
PRESSURE: 470000 -95.5563 90.0583 -107.573 90.0581 -49.8664 51.2897 -107.573 51.2891 -94.3154
GPRESSURE: 470000 -107.58 74.9613 -102.005 103.463 10.2957 69.785 -150.159 79.0158 -125.177
PRESSAVG: 470000 1.84297 2.9778 24.5396 2.97779 2.4856 3.91373 24.5396 3.91374 -0.080458
GPRESSAVG: 470000 1.83905 2.99693 24.55 2.94135 2.50953 3.92717 24.5372 3.90748 -0.0827328
TIMING: 470000  CPU: 6538.68, 0.0139158/step  Wall: 6743.49, 0.0140892/step, 37.2972 hours remaining, 1489.417969 MB of memory in use.
ENERGY:  470000     66805.5035    146678.7969    104027.1833      6672.0756       -9299923.9403    336505.4302         0.0000         0.0000    234143.4965       -8405091.4543       310.2376  -8639234.9508  -8403196.0365       309.4969            -79.9127       -74.1539   3279407.4130         1.4160         1.4219

WRITING EXTENDED SYSTEM TO RESTART FILE AT STEP 470000
WRITING COORDINATES TO DCD FILE Fiber55_dyn3.dcd AT STEP 470000
WRITING COORDINATES TO RESTART FILE AT STEP 470000
FINISHED WRITING RESTART COORDINATES
WRITING VELOCITIES TO RESTART FILE AT STEP 470000
FINISHED WRITING RESTART VELOCITIES
LDB: ============= START OF LOAD BALANCING ============== 6778.37
LDB: ============== END OF LOAD BALANCING =============== 6778.37
Info: useSync: 0 useProxySync: 0
LDB: =============== DONE WITH MIGRATION ================ 6778.37
LDB: ============= START OF LOAD BALANCING ============== 6779.09
LDB: TIME 6779.09 LOAD: AVG 0.191796 MAX 0.321386  PROXIES: TOTAL 1629 MAXPE 31 MAXPATCH 7 None MEM: 1489.42 MB
LDB: TIME 6779.09 LOAD: AVG 0.191796 MAX 0.321386  PROXIES: TOTAL 1629 MAXPE 31 MAXPATCH 7 RefineTorusLB MEM: 1489.42 MB
LDB: TIME 6779.09 LOAD: AVG 0.191796 MAX 0.321386  PROXIES: TOTAL 1629 MAXPE 31 MAXPATCH 7 RefineTorusLB MEM: 1489.42 MB
LDB: Reverting to original mapping
LDB: ============== END OF LOAD BALANCING =============== 6779.09
Info: useSync: 0 useProxySync: 0
LDB: =============== DONE WITH MIGRATION ================ 6779.1
LDB: ============= START OF LOAD BALANCING ============== 6806.76
LDB: ============== END OF LOAD BALANCING =============== 6806.76
Info: useSync: 0 useProxySync: 0
LDB: =============== DONE WITH MIGRATION ================ 6806.76
LDB: ============= START OF LOAD BALANCING ============== 6807.48
LDB: TIME 6807.48 LOAD: AVG 0.188778 MAX 0.304492  PROXIES: TOTAL 1629 MAXPE 31 MAXPATCH 7 None MEM: 1489.43 MB
LDB: TIME 6807.48 LOAD: AVG 0.188778 MAX 0.304492  PROXIES: TOTAL 1629 MAXPE 31 MAXPATCH 7 RefineTorusLB MEM: 1489.43 MB
LDB: TIME 6807.48 LOAD: AVG 0.188778 MAX 0.304492  PROXIES: TOTAL 1629 MAXPE 31 MAXPATCH 7 RefineTorusLB MEM: 1489.43 MB
LDB: ============== END OF LOAD BALANCING =============== 6807.48
Info: useSync: 0 useProxySync: 0
LDB: =============== DONE WITH MIGRATION ================ 6807.48
LDB: ============= START OF LOAD BALANCING ============== 6835.02
LDB: ============== END OF LOAD BALANCING =============== 6835.02
Info: useSync: 0 useProxySync: 0
LDB: =============== DONE WITH MIGRATION ================ 6835.02
LDB: ============= START OF LOAD BALANCING ============== 6835.72
LDB: TIME 6835.72 LOAD: AVG 0.187064 MAX 0.318955  PROXIES: TOTAL 1629 MAXPE 31 MAXPATCH 7 None MEM: 1489.43 MB
LDB: TIME 6835.72 LOAD: AVG 0.187064 MAX 0.318955  PROXIES: TOTAL 1629 MAXPE 31 MAXPATCH 7 RefineTorusLB MEM: 1489.43 MB
LDB: TIME 6835.72 LOAD: AVG 0.187064 MAX 0.318955  PROXIES: TOTAL 1629 MAXPE 31 MAXPATCH 7 RefineTorusLB MEM: 1489.43 MB
LDB: ============== END OF LOAD BALANCING =============== 6835.72
Info: useSync: 0 useProxySync: 0
LDB: =============== DONE WITH MIGRATION ================ 6835.72
LDB: ============= START OF LOAD BALANCING ============== 6863.13
LDB: ============== END OF LOAD BALANCING =============== 6863.13
Info: useSync: 0 useProxySync: 0
LDB: =============== DONE WITH MIGRATION ================ 6863.14
LDB: ============= START OF LOAD BALANCING ============== 6863.86
LDB: TIME 6863.87 LOAD: AVG 0.187583 MAX 0.320372  PROXIES: TOTAL 1629 MAXPE 31 MAXPATCH 7 None MEM: 1489.44 MB
LDB: TIME 6863.87 LOAD: AVG 0.187583 MAX 0.320372  PROXIES: TOTAL 1629 MAXPE 31 MAXPATCH 7 RefineTorusLB MEM: 1489.44 MB
LDB: TIME 6863.87 LOAD: AVG 0.187583 MAX 0.320372  PROXIES: TOTAL 1629 MAXPE 31 MAXPATCH 7 RefineTorusLB MEM: 1489.44 MB
LDB: ============== END OF LOAD BALANCING =============== 6863.87
Info: useSync: 0 useProxySync: 0
LDB: =============== DONE WITH MIGRATION ================ 6863.87
LDB: ============= START OF LOAD BALANCING ============== 6891.35
LDB: ============== END OF LOAD BALANCING =============== 6891.35
Info: useSync: 0 useProxySync: 0
LDB: =============== DONE WITH MIGRATION ================ 6891.35
LDB: ============= START OF LOAD BALANCING ============== 6892.08
LDB: TIME 6892.08 LOAD: AVG 0.186121 MAX 0.319711  PROXIES: TOTAL 1629 MAXPE 31 MAXPATCH 7 None MEM: 1489.57 MB
LDB: TIME 6892.08 LOAD: AVG 0.186121 MAX 0.319711  PROXIES: TOTAL 1629 MAXPE 31 MAXPATCH 7 RefineTorusLB MEM: 1489.57 MB
LDB: TIME 6892.08 LOAD: AVG 0.186121 MAX 0.319711  PROXIES: TOTAL 1629 MAXPE 31 MAXPATCH 7 RefineTorusLB MEM: 1489.57 MB
LDB: Reverting to original mapping
LDB: ============== END OF LOAD BALANCING =============== 6892.08
Info: useSync: 0 useProxySync: 0
LDB: =============== DONE WITH MIGRATION ================ 6892.08
PRESSURE: 480000 -204.732 17.9514 72.0433 17.9508 -104.821 98.3804 72.0435 98.3799 118.827
GPRESSURE: 480000 -204.076 21.671 88.5583 -8.34291 -114.102 67.3474 73.502 142.647 145.787
PRESSAVG: 480000 3.22872 -2.30606 19.1929 -2.30605 1.76622 1.20274 19.1929 1.20273 3.16334
GPRESSAVG: 480000 3.23941 -2.31209 19.1767 -2.30986 1.76358 1.20369 19.212 1.19493 3.16217
TIMING: 480000  CPU: 6678.17, 0.0139491/step  Wall: 6885.26, 0.0141767/step, 37.4894 hours remaining, 1489.847656 MB of memory in use.
ENERGY:  480000     66483.9644    146426.8595    104244.5237      6682.2386       -9299949.2135    337062.1353         0.0000         0.0000    233260.6802       -8405788.8117       309.0678  -8639049.4919  -8403899.8439       309.4453            -63.5753       -57.4641   3280630.9277         2.7194         2.7217

WRITING EXTENDED SYSTEM TO RESTART FILE AT STEP 480000
WRITING COORDINATES TO DCD FILE Fiber55_dyn3.dcd AT STEP 480000
WRITING COORDINATES TO RESTART FILE AT STEP 480000
FINISHED WRITING RESTART COORDINATES
WRITING VELOCITIES TO RESTART FILE AT STEP 480000
FINISHED WRITING RESTART VELOCITIES
LDB: ============= START OF LOAD BALANCING ============== 6919.64
LDB: ============== END OF LOAD BALANCING =============== 6919.64
Info: useSync: 0 useProxySync: 0
LDB: =============== DONE WITH MIGRATION ================ 6919.64
LDB: ============= START OF LOAD BALANCING ============== 6920.32
LDB: TIME 6920.32 LOAD: AVG 0.190642 MAX 0.311285  PROXIES: TOTAL 1629 MAXPE 31 MAXPATCH 7 None MEM: 1489.85 MB
LDB: TIME 6920.32 LOAD: AVG 0.190642 MAX 0.311285  PROXIES: TOTAL 1629 MAXPE 31 MAXPATCH 7 RefineTorusLB MEM: 1489.85 MB
LDB: TIME 6920.32 LOAD: AVG 0.190642 MAX 0.311285  PROXIES: TOTAL 1629 MAXPE 31 MAXPATCH 7 RefineTorusLB MEM: 1489.85 MB
LDB: Reverting to original mapping
LDB: ============== END OF LOAD BALANCING =============== 6920.32
Info: useSync: 0 useProxySync: 0
LDB: =============== DONE WITH MIGRATION ================ 6920.32
LDB: ============= START OF LOAD BALANCING ============== 6947.58
LDB: ============== END OF LOAD BALANCING =============== 6947.58
Info: useSync: 0 useProxySync: 0
LDB: =============== DONE WITH MIGRATION ================ 6947.58
LDB: ============= START OF LOAD BALANCING ============== 6948.27
LDB: TIME 6948.27 LOAD: AVG 0.189359 MAX 0.325477  PROXIES: TOTAL 1629 MAXPE 31 MAXPATCH 7 None MEM: 1489.85 MB
LDB: TIME 6948.27 LOAD: AVG 0.189359 MAX 0.325477  PROXIES: TOTAL 1629 MAXPE 31 MAXPATCH 7 RefineTorusLB MEM: 1489.85 MB
LDB: TIME 6948.27 LOAD: AVG 0.189359 MAX 0.325477  PROXIES: TOTAL 1629 MAXPE 31 MAXPATCH 7 RefineTorusLB MEM: 1489.85 MB
LDB: Reverting to original mapping
LDB: ============== END OF LOAD BALANCING =============== 6948.27
Info: useSync: 0 useProxySync: 0
LDB: =============== DONE WITH MIGRATION ================ 6948.27
LDB: ============= START OF LOAD BALANCING ============== 6975.63
LDB: ============== END OF LOAD BALANCING =============== 6975.63
Info: useSync: 0 useProxySync: 0
LDB: =============== DONE WITH MIGRATION ================ 6975.63
LDB: ============= START OF LOAD BALANCING ============== 6976.33
LDB: TIME 6976.33 LOAD: AVG 0.186688 MAX 0.32527  PROXIES: TOTAL 1629 MAXPE 31 MAXPATCH 7 None MEM: 1489.85 MB
LDB: TIME 6976.33 LOAD: AVG 0.186688 MAX 0.32527  PROXIES: TOTAL 1629 MAXPE 31 MAXPATCH 7 RefineTorusLB MEM: 1489.85 MB
LDB: TIME 6976.33 LOAD: AVG 0.186688 MAX 0.32527  PROXIES: TOTAL 1629 MAXPE 31 MAXPATCH 7 RefineTorusLB MEM: 1489.85 MB
LDB: ============== END OF LOAD BALANCING =============== 6976.33
Info: useSync: 0 useProxySync: 0
LDB: =============== DONE WITH MIGRATION ================ 6976.33
LDB: ============= START OF LOAD BALANCING ============== 7003.7
LDB: ============== END OF LOAD BALANCING =============== 7003.7
Info: useSync: 0 useProxySync: 0
LDB: =============== DONE WITH MIGRATION ================ 7003.7
LDB: ============= START OF LOAD BALANCING ============== 7004.42
LDB: TIME 7004.43 LOAD: AVG 0.189287 MAX 0.300512  PROXIES: TOTAL 1629 MAXPE 31 MAXPATCH 7 None MEM: 1489.85 MB
LDB: TIME 7004.43 LOAD: AVG 0.189287 MAX 0.300512  PROXIES: TOTAL 1629 MAXPE 31 MAXPATCH 7 RefineTorusLB MEM: 1489.85 MB
LDB: TIME 7004.43 LOAD: AVG 0.189287 MAX 0.300512  PROXIES: TOTAL 1629 MAXPE 31 MAXPATCH 7 RefineTorusLB MEM: 1489.85 MB
LDB: ============== END OF LOAD BALANCING =============== 7004.43
Info: useSync: 0 useProxySync: 0
LDB: =============== DONE WITH MIGRATION ================ 7004.43
LDB: ============= START OF LOAD BALANCING ============== 7031.96
LDB: ============== END OF LOAD BALANCING =============== 7031.96
Info: useSync: 0 useProxySync: 0
LDB: =============== DONE WITH MIGRATION ================ 7031.96
LDB: ============= START OF LOAD BALANCING ============== 7032.65
LDB: TIME 7032.65 LOAD: AVG 0.191277 MAX 0.315409  PROXIES: TOTAL 1629 MAXPE 31 MAXPATCH 7 None MEM: 1491.66 MB
LDB: TIME 7032.65 LOAD: AVG 0.191277 MAX 0.315409  PROXIES: TOTAL 1629 MAXPE 31 MAXPATCH 7 RefineTorusLB MEM: 1491.66 MB
LDB: TIME 7032.65 LOAD: AVG 0.191277 MAX 0.315409  PROXIES: TOTAL 1629 MAXPE 31 MAXPATCH 7 RefineTorusLB MEM: 1491.66 MB
LDB: ============== END OF LOAD BALANCING =============== 7032.65
Info: useSync: 0 useProxySync: 0
LDB: =============== DONE WITH MIGRATION ================ 7032.65
PRESSURE: 490000 50.926 101.908 -112.27 101.909 106.087 -89.6353 -112.27 -89.6349 62.579
GPRESSURE: 490000 77.4491 132.697 -150.992 86.291 132.96 -112.469 -131.369 -126.605 27.2626
PRESSAVG: 490000 1.07154 -4.14499 23.0884 -4.14499 0.97832 -11.3383 23.0884 -11.3383 0.928539
GPRESSAVG: 490000 1.06461 -4.1606 23.0851 -4.15483 0.963114 -11.3576 23.0682 -11.3481 0.949199
TIMING: 490000  CPU: 6817.14, 0.0138975/step  Wall: 7026, 0.0140739/step, 37.1786 hours remaining, 1493.394531 MB of memory in use.
ENERGY:  490000     66819.4311    146876.3487    104227.4377      6658.1329       -9300946.0638    337589.4017         0.0000         0.0000    233652.3565       -8405122.9552       309.5868  -8638775.3117  -8403248.2475       309.5450             73.1972        79.2237   3279225.9314         0.9928         0.9923

WRITING EXTENDED SYSTEM TO RESTART FILE AT STEP 490000
WRITING COORDINATES TO DCD FILE Fiber55_dyn3.dcd AT STEP 490000
WRITING COORDINATES TO RESTART FILE AT STEP 490000
FINISHED WRITING RESTART COORDINATES
WRITING VELOCITIES TO RESTART FILE AT STEP 490000
FINISHED WRITING RESTART VELOCITIES
LDB: ============= START OF LOAD BALANCING ============== 7064.54
LDB: ============== END OF LOAD BALANCING =============== 7064.54
Info: useSync: 0 useProxySync: 0
LDB: =============== DONE WITH MIGRATION ================ 7064.54
LDB: ============= START OF LOAD BALANCING ============== 7065.26
LDB: TIME 7065.26 LOAD: AVG 0.186109 MAX 0.304703  PROXIES: TOTAL 1629 MAXPE 31 MAXPATCH 7 None MEM: 1493.39 MB
LDB: TIME 7065.26 LOAD: AVG 0.186109 MAX 0.304703  PROXIES: TOTAL 1629 MAXPE 31 MAXPATCH 7 RefineTorusLB MEM: 1493.39 MB
LDB: TIME 7065.26 LOAD: AVG 0.186109 MAX 0.304703  PROXIES: TOTAL 1629 MAXPE 31 MAXPATCH 7 RefineTorusLB MEM: 1493.39 MB
LDB: Reverting to original mapping
LDB: ============== END OF LOAD BALANCING =============== 7065.26
Info: useSync: 0 useProxySync: 0
LDB: =============== DONE WITH MIGRATION ================ 7065.26
LDB: ============= START OF LOAD BALANCING ============== 7092.71
LDB: ============== END OF LOAD BALANCING =============== 7092.71
Info: useSync: 0 useProxySync: 0
LDB: =============== DONE WITH MIGRATION ================ 7092.71
LDB: ============= START OF LOAD BALANCING ============== 7093.4
LDB: TIME 7093.4 LOAD: AVG 0.190217 MAX 0.32319  PROXIES: TOTAL 1629 MAXPE 31 MAXPATCH 7 None MEM: 1495.33 MB
LDB: TIME 7093.4 LOAD: AVG 0.190217 MAX 0.32319  PROXIES: TOTAL 1629 MAXPE 31 MAXPATCH 7 RefineTorusLB MEM: 1495.33 MB
LDB: TIME 7093.4 LOAD: AVG 0.190217 MAX 0.32319  PROXIES: TOTAL 1629 MAXPE 31 MAXPATCH 7 RefineTorusLB MEM: 1495.33 MB
LDB: Reverting to original mapping
LDB: ============== END OF LOAD BALANCING =============== 7093.4
Info: useSync: 0 useProxySync: 0
LDB: =============== DONE WITH MIGRATION ================ 7093.4
LDB: ============= START OF LOAD BALANCING ============== 7120.63
LDB: ============== END OF LOAD BALANCING =============== 7120.63
Info: useSync: 0 useProxySync: 0
LDB: =============== DONE WITH MIGRATION ================ 7120.63
LDB: ============= START OF LOAD BALANCING ============== 7121.33
LDB: TIME 7121.33 LOAD: AVG 0.189934 MAX 0.316983  PROXIES: TOTAL 1629 MAXPE 31 MAXPATCH 7 None MEM: 1496.32 MB
LDB: TIME 7121.33 LOAD: AVG 0.189934 MAX 0.316983  PROXIES: TOTAL 1629 MAXPE 31 MAXPATCH 7 RefineTorusLB MEM: 1496.32 MB
LDB: TIME 7121.33 LOAD: AVG 0.189934 MAX 0.316983  PROXIES: TOTAL 1629 MAXPE 31 MAXPATCH 7 RefineTorusLB MEM: 1496.32 MB
LDB: Reverting to original mapping
LDB: ============== END OF LOAD BALANCING =============== 7121.33
Info: useSync: 0 useProxySync: 0
LDB: =============== DONE WITH MIGRATION ================ 7121.33
LDB: ============= START OF LOAD BALANCING ============== 7148.64
LDB: ============== END OF LOAD BALANCING =============== 7148.64
Info: useSync: 0 useProxySync: 0
LDB: =============== DONE WITH MIGRATION ================ 7148.64
LDB: ============= START OF LOAD BALANCING ============== 7149.33
LDB: TIME 7149.33 LOAD: AVG 0.188728 MAX 0.319685  PROXIES: TOTAL 1629 MAXPE 31 MAXPATCH 7 None MEM: 1497.88 MB
LDB: TIME 7149.33 LOAD: AVG 0.188728 MAX 0.319685  PROXIES: TOTAL 1629 MAXPE 31 MAXPATCH 7 RefineTorusLB MEM: 1497.88 MB
LDB: TIME 7149.33 LOAD: AVG 0.188728 MAX 0.319685  PROXIES: TOTAL 1629 MAXPE 31 MAXPATCH 7 RefineTorusLB MEM: 1497.88 MB
LDB: ============== END OF LOAD BALANCING =============== 7149.33
Info: useSync: 0 useProxySync: 0
LDB: =============== DONE WITH MIGRATION ================ 7149.33
LDB: ============= START OF LOAD BALANCING ============== 7176.68
LDB: ============== END OF LOAD BALANCING =============== 7176.68
Info: useSync: 0 useProxySync: 0
LDB: =============== DONE WITH MIGRATION ================ 7176.68
LDB: ============= START OF LOAD BALANCING ============== 7177.38
LDB: TIME 7177.39 LOAD: AVG 0.188128 MAX 0.319877  PROXIES: TOTAL 1629 MAXPE 31 MAXPATCH 7 None MEM: 1497.88 MB
LDB: TIME 7177.39 LOAD: AVG 0.188128 MAX 0.319877  PROXIES: TOTAL 1629 MAXPE 31 MAXPATCH 7 RefineTorusLB MEM: 1497.88 MB
LDB: TIME 7177.39 LOAD: AVG 0.188128 MAX 0.319877  PROXIES: TOTAL 1629 MAXPE 31 MAXPATCH 7 RefineTorusLB MEM: 1497.88 MB
LDB: ============== END OF LOAD BALANCING =============== 7177.39
Info: useSync: 0 useProxySync: 0
LDB: =============== DONE WITH MIGRATION ================ 7177.39
PRESSURE: 500000 128.172 -34.0709 -55.3255 -34.071 -212.083 -48.4233 -55.326 -48.4227 -195.544
GPRESSURE: 500000 159.696 -17.7364 -45.2556 -4.87938 -188.188 -67.7505 -90.4266 -8.95083 -221.909
PRESSAVG: 500000 1.41534 5.77562 17.4679 5.77561 0.516933 3.10666 17.4679 3.10664 -0.223925
GPRESSAVG: 500000 1.41646 5.76388 17.4621 5.7735 0.528257 3.11852 17.4327 3.1074 -0.234208
TIMING: 500000  CPU: 6955.91, 0.0138764/step  Wall: 7170.7, 0.0144704/step, 38.1858 hours remaining, 1498.246094 MB of memory in use.
ETITLE:      TS           BOND          ANGLE          DIHED          IMPRP               ELECT            VDW       BOUNDARY           MISC        KINETIC               TOTAL           TEMP      POTENTIAL         TOTAL3        TEMPAVG            PRESSURE      GPRESSURE         VOLUME       PRESSAVG      GPRESSAVG

ENERGY:  500000     66478.4125    146669.9052    104276.8776      6638.3754       -9299101.3325    336489.3446         0.0000         0.0000    233319.0134       -8405229.4038       309.1451  -8638548.4172  -8403332.6446       309.4800            -93.1516       -83.4670   3278387.4065         0.5694         0.5702

WRITING EXTENDED SYSTEM TO RESTART FILE AT STEP 500000
WRITING COORDINATES TO DCD FILE Fiber55_dyn3.dcd AT STEP 500000
WRITING COORDINATES TO RESTART FILE AT STEP 500000
FINISHED WRITING RESTART COORDINATES
WRITING VELOCITIES TO RESTART FILE AT STEP 500000
FINISHED WRITING RESTART VELOCITIES
LDB: ============= START OF LOAD BALANCING ============== 7212.22
LDB: ============== END OF LOAD BALANCING =============== 7212.22
Info: useSync: 0 useProxySync: 0
LDB: =============== DONE WITH MIGRATION ================ 7212.22
LDB: ============= START OF LOAD BALANCING ============== 7212.93
LDB: TIME 7212.93 LOAD: AVG 0.186664 MAX 0.309367  PROXIES: TOTAL 1629 MAXPE 31 MAXPATCH 7 None MEM: 1498.25 MB
LDB: TIME 7212.93 LOAD: AVG 0.186664 MAX 0.309367  PROXIES: TOTAL 1629 MAXPE 31 MAXPATCH 7 RefineTorusLB MEM: 1498.25 MB
LDB: TIME 7212.93 LOAD: AVG 0.186664 MAX 0.309367  PROXIES: TOTAL 1629 MAXPE 31 MAXPATCH 7 RefineTorusLB MEM: 1498.25 MB
LDB: ============== END OF LOAD BALANCING =============== 7212.93
Info: useSync: 0 useProxySync: 0
LDB: =============== DONE WITH MIGRATION ================ 7212.93
LDB: ============= START OF LOAD BALANCING ============== 7240.24
LDB: ============== END OF LOAD BALANCING =============== 7240.24
Info: useSync: 0 useProxySync: 0
LDB: =============== DONE WITH MIGRATION ================ 7240.24
LDB: ============= START OF LOAD BALANCING ============== 7240.92
LDB: TIME 7240.92 LOAD: AVG 0.190481 MAX 0.320648  PROXIES: TOTAL 1629 MAXPE 31 MAXPATCH 7 None MEM: 1499.59 MB
LDB: TIME 7240.92 LOAD: AVG 0.190481 MAX 0.320648  PROXIES: TOTAL 1629 MAXPE 31 MAXPATCH 7 RefineTorusLB MEM: 1499.59 MB
LDB: TIME 7240.92 LOAD: AVG 0.190481 MAX 0.320648  PROXIES: TOTAL 1629 MAXPE 31 MAXPATCH 7 RefineTorusLB MEM: 1499.59 MB
LDB: ============== END OF LOAD BALANCING =============== 7240.92
Info: useSync: 0 useProxySync: 0
LDB: =============== DONE WITH MIGRATION ================ 7240.93
LDB: ============= START OF LOAD BALANCING ============== 7268.18
LDB: ============== END OF LOAD BALANCING =============== 7268.18
Info: useSync: 0 useProxySync: 0
LDB: =============== DONE WITH MIGRATION ================ 7268.18
LDB: ============= START OF LOAD BALANCING ============== 7268.88
LDB: TIME 7268.88 LOAD: AVG 0.191039 MAX 0.312176  PROXIES: TOTAL 1629 MAXPE 31 MAXPATCH 7 None MEM: 1500.38 MB
LDB: TIME 7268.88 LOAD: AVG 0.191039 MAX 0.312176  PROXIES: TOTAL 1629 MAXPE 31 MAXPATCH 7 RefineTorusLB MEM: 1500.38 MB
LDB: TIME 7268.88 LOAD: AVG 0.191039 MAX 0.312176  PROXIES: TOTAL 1629 MAXPE 31 MAXPATCH 7 RefineTorusLB MEM: 1500.38 MB
LDB: Reverting to original mapping
LDB: ============== END OF LOAD BALANCING =============== 7268.88
Info: useSync: 0 useProxySync: 0
LDB: =============== DONE WITH MIGRATION ================ 7268.88
LDB: ============= START OF LOAD BALANCING ============== 7296.03
LDB: ============== END OF LOAD BALANCING =============== 7316.97
Info: useSync: 0 useProxySync: 0
LDB: =============== DONE WITH MIGRATION ================ 7316.97
LDB: ============= START OF LOAD BALANCING ============== 7317.8
LDB: TIME 7317.8 LOAD: AVG 0.20298 MAX 0.441141  PROXIES: TOTAL 1629 MAXPE 31 MAXPATCH 7 None MEM: 1500.48 MB
LDB: TIME 7317.8 LOAD: AVG 0.20298 MAX 0.441141  PROXIES: TOTAL 1629 MAXPE 31 MAXPATCH 7 RefineTorusLB MEM: 1500.48 MB
LDB: TIME 7317.8 LOAD: AVG 0.20298 MAX 0.441141  PROXIES: TOTAL 1629 MAXPE 31 MAXPATCH 7 RefineTorusLB MEM: 1500.48 MB
LDB: ============== END OF LOAD BALANCING =============== 7317.8
Info: useSync: 0 useProxySync: 0
LDB: =============== DONE WITH MIGRATION ================ 7317.8
LDB: ============= START OF LOAD BALANCING ============== 7351.08
LDB: ============== END OF LOAD BALANCING =============== 7351.08
Info: useSync: 0 useProxySync: 0
LDB: =============== DONE WITH MIGRATION ================ 7351.08
LDB: ============= START OF LOAD BALANCING ============== 7351.99
LDB: TIME 7351.99 LOAD: AVG 0.202005 MAX 0.402382  PROXIES: TOTAL 1629 MAXPE 31 MAXPATCH 7 None MEM: 1500.48 MB
LDB: TIME 7351.99 LOAD: AVG 0.202005 MAX 0.402382  PROXIES: TOTAL 1629 MAXPE 31 MAXPATCH 7 RefineTorusLB MEM: 1500.48 MB
LDB: TIME 7351.99 LOAD: AVG 0.202005 MAX 0.402382  PROXIES: TOTAL 1629 MAXPE 31 MAXPATCH 7 RefineTorusLB MEM: 1500.48 MB
LDB: ============== END OF LOAD BALANCING =============== 7351.99
Info: useSync: 0 useProxySync: 0
LDB: =============== DONE WITH MIGRATION ================ 7351.99
PRESSURE: 510000 -45.1172 -14.3874 53.7379 -14.3886 82.7807 55.2688 53.739 55.2693 -57.982
GPRESSURE: 510000 -57.6806 -36.3338 93.7931 7.71705 93.167 59.2829 47.1943 67.8119 -25.0452
PRESSAVG: 510000 -0.0881711 18.2057 14.0667 18.2057 0.101664 16.3219 14.0667 16.3219 -0.425537
GPRESSAVG: 510000 -0.0974948 18.1717 14.0716 18.2367 0.088168 16.3181 14.078 16.3272 -0.42913
TIMING: 510000  CPU: 7102.99, 0.0147086/step  Wall: 7347.94, 0.0177233/step, 46.7207 hours remaining, 1501.519531 MB of memory in use.
ENERGY:  510000     66274.3007    146372.4322    104200.7076      6614.4290       -9300029.8844    337282.2247         0.0000         0.0000    233829.2115       -8405456.5786       309.8211  -8639285.7901  -8403583.1288       309.4932             -6.7728         3.4804   3279408.3183        -0.1373        -0.1462

WRITING EXTENDED SYSTEM TO RESTART FILE AT STEP 510000
WRITING COORDINATES TO DCD FILE Fiber55_dyn3.dcd AT STEP 510000
WRITING COORDINATES TO RESTART FILE AT STEP 510000
FINISHED WRITING RESTART COORDINATES
WRITING VELOCITIES TO RESTART FILE AT STEP 510000
FINISHED WRITING RESTART VELOCITIES
LDB: ============= START OF LOAD BALANCING ============== 7382.68
LDB: ============== END OF LOAD BALANCING =============== 7382.68
Info: useSync: 0 useProxySync: 0
LDB: =============== DONE WITH MIGRATION ================ 7382.68
LDB: ============= START OF LOAD BALANCING ============== 7383.47
LDB: TIME 7383.47 LOAD: AVG 0.197587 MAX 0.307831  PROXIES: TOTAL 1629 MAXPE 31 MAXPATCH 7 None MEM: 1501.52 MB
LDB: TIME 7383.47 LOAD: AVG 0.197587 MAX 0.307831  PROXIES: TOTAL 1629 MAXPE 31 MAXPATCH 7 RefineTorusLB MEM: 1501.52 MB
LDB: TIME 7383.47 LOAD: AVG 0.197587 MAX 0.307831  PROXIES: TOTAL 1629 MAXPE 31 MAXPATCH 7 RefineTorusLB MEM: 1501.52 MB
LDB: Reverting to original mapping
LDB: ============== END OF LOAD BALANCING =============== 7383.47
Info: useSync: 0 useProxySync: 0
LDB: =============== DONE WITH MIGRATION ================ 7383.48
LDB: ============= START OF LOAD BALANCING ============== 7413.3
LDB: ============== END OF LOAD BALANCING =============== 7413.3
Info: useSync: 0 useProxySync: 0
LDB: =============== DONE WITH MIGRATION ================ 7413.3
LDB: ============= START OF LOAD BALANCING ============== 7414.02
LDB: TIME 7414.02 LOAD: AVG 0.196225 MAX 0.299599  PROXIES: TOTAL 1629 MAXPE 31 MAXPATCH 7 None MEM: 1501.89 MB
LDB: TIME 7414.02 LOAD: AVG 0.196225 MAX 0.299599  PROXIES: TOTAL 1629 MAXPE 31 MAXPATCH 7 RefineTorusLB MEM: 1501.89 MB
LDB: TIME 7414.02 LOAD: AVG 0.196225 MAX 0.299599  PROXIES: TOTAL 1629 MAXPE 31 MAXPATCH 7 RefineTorusLB MEM: 1501.89 MB
LDB: ============== END OF LOAD BALANCING =============== 7414.03
Info: useSync: 0 useProxySync: 0
LDB: =============== DONE WITH MIGRATION ================ 7414.03
LDB: ============= START OF LOAD BALANCING ============== 7442.02
LDB: ============== END OF LOAD BALANCING =============== 7442.02
Info: useSync: 0 useProxySync: 0
LDB: =============== DONE WITH MIGRATION ================ 7442.03
LDB: ============= START OF LOAD BALANCING ============== 7442.75
LDB: TIME 7442.75 LOAD: AVG 0.193259 MAX 0.313623  PROXIES: TOTAL 1629 MAXPE 31 MAXPATCH 7 None MEM: 1501.89 MB
LDB: TIME 7442.75 LOAD: AVG 0.193259 MAX 0.313623  PROXIES: TOTAL 1629 MAXPE 31 MAXPATCH 7 RefineTorusLB MEM: 1501.89 MB
LDB: TIME 7442.75 LOAD: AVG 0.193259 MAX 0.313623  PROXIES: TOTAL 1629 MAXPE 31 MAXPATCH 7 RefineTorusLB MEM: 1501.89 MB
LDB: Reverting to original mapping
LDB: ============== END OF LOAD BALANCING =============== 7442.75
Info: useSync: 0 useProxySync: 0
LDB: =============== DONE WITH MIGRATION ================ 7442.75
LDB: ============= START OF LOAD BALANCING ============== 7471.14
LDB: ============== END OF LOAD BALANCING =============== 7471.14
Info: useSync: 0 useProxySync: 0
LDB: =============== DONE WITH MIGRATION ================ 7471.14
LDB: ============= START OF LOAD BALANCING ============== 7471.87
LDB: TIME 7471.87 LOAD: AVG 0.193939 MAX 0.344064  PROXIES: TOTAL 1629 MAXPE 31 MAXPATCH 7 None MEM: 1501.89 MB
LDB: TIME 7471.87 LOAD: AVG 0.193939 MAX 0.344064  PROXIES: TOTAL 1629 MAXPE 31 MAXPATCH 7 RefineTorusLB MEM: 1501.89 MB
LDB: TIME 7471.87 LOAD: AVG 0.193939 MAX 0.344064  PROXIES: TOTAL 1629 MAXPE 31 MAXPATCH 7 RefineTorusLB MEM: 1501.89 MB
LDB: Reverting to original mapping
LDB: ============== END OF LOAD BALANCING =============== 7471.87
Info: useSync: 0 useProxySync: 0
LDB: =============== DONE WITH MIGRATION ================ 7471.88
LDB: ============= START OF LOAD BALANCING ============== 7500.18
LDB: ============== END OF LOAD BALANCING =============== 7500.18
Info: useSync: 0 useProxySync: 0
LDB: =============== DONE WITH MIGRATION ================ 7500.18
LDB: ============= START OF LOAD BALANCING ============== 7500.9
LDB: TIME 7500.9 LOAD: AVG 0.195779 MAX 0.328072  PROXIES: TOTAL 1629 MAXPE 31 MAXPATCH 7 None MEM: 1501.89 MB
LDB: TIME 7500.9 LOAD: AVG 0.195779 MAX 0.328072  PROXIES: TOTAL 1629 MAXPE 31 MAXPATCH 7 RefineTorusLB MEM: 1501.89 MB
LDB: TIME 7500.9 LOAD: AVG 0.195779 MAX 0.328072  PROXIES: TOTAL 1629 MAXPE 31 MAXPATCH 7 RefineTorusLB MEM: 1501.89 MB
LDB: Reverting to original mapping
LDB: ============== END OF LOAD BALANCING =============== 7500.9
Info: useSync: 0 useProxySync: 0
LDB: =============== DONE WITH MIGRATION ================ 7500.91
PRESSURE: 520000 -184.047 -19.0089 121.74 -19.0083 -310.478 -48.9945 121.74 -48.9946 -71.5356
GPRESSURE: 520000 -186.656 9.6311 90.595 -34.1059 -284.517 -39.0132 120.552 -13.3618 -75.2766
PRESSAVG: 520000 1.39704 33.6462 4.90725 33.6462 1.31703 8.03767 4.90725 8.03767 1.01668
GPRESSAVG: 520000 1.39725 33.6633 4.89961 33.6366 1.31737 8.04936 4.92397 8.0278 1.02051
TIMING: 520000  CPU: 7247.4, 0.0144411/step  Wall: 7494.67, 0.0146733/step, 38.6396 hours remaining, 1501.910156 MB of memory in use.
ENERGY:  520000     66881.9156    146596.4302    104138.1913      6613.8026       -9298281.1667    336186.1008         0.0000         0.0000    234520.2479       -8403344.4782       310.7368  -8637864.7261  -8401452.3546       309.7421           -188.6868      -182.1497   3280109.4151         1.2436         1.2450

WRITING EXTENDED SYSTEM TO RESTART FILE AT STEP 520000
WRITING COORDINATES TO DCD FILE Fiber55_dyn3.dcd AT STEP 520000
WRITING COORDINATES TO RESTART FILE AT STEP 520000
FINISHED WRITING RESTART COORDINATES
WRITING VELOCITIES TO RESTART FILE AT STEP 520000
FINISHED WRITING RESTART VELOCITIES
LDB: ============= START OF LOAD BALANCING ============== 7535.77
LDB: ============== END OF LOAD BALANCING =============== 7535.77
Info: useSync: 0 useProxySync: 0
LDB: =============== DONE WITH MIGRATION ================ 7535.77
LDB: ============= START OF LOAD BALANCING ============== 7536.48
LDB: TIME 7536.48 LOAD: AVG 0.192645 MAX 0.324927  PROXIES: TOTAL 1629 MAXPE 31 MAXPATCH 7 None MEM: 1501.91 MB
LDB: TIME 7536.48 LOAD: AVG 0.192645 MAX 0.324927  PROXIES: TOTAL 1629 MAXPE 31 MAXPATCH 7 RefineTorusLB MEM: 1501.91 MB
LDB: TIME 7536.48 LOAD: AVG 0.192645 MAX 0.324927  PROXIES: TOTAL 1629 MAXPE 31 MAXPATCH 7 RefineTorusLB MEM: 1501.91 MB
LDB: Reverting to original mapping
LDB: ============== END OF LOAD BALANCING =============== 7536.48
Info: useSync: 0 useProxySync: 0
LDB: =============== DONE WITH MIGRATION ================ 7536.48
LDB: ============= START OF LOAD BALANCING ============== 7564.48
LDB: ============== END OF LOAD BALANCING =============== 7564.48
Info: useSync: 0 useProxySync: 0
LDB: =============== DONE WITH MIGRATION ================ 7564.48
LDB: ============= START OF LOAD BALANCING ============== 7565.18
LDB: TIME 7565.18 LOAD: AVG 0.195263 MAX 0.322397  PROXIES: TOTAL 1629 MAXPE 31 MAXPATCH 7 None MEM: 1501.91 MB
LDB: TIME 7565.18 LOAD: AVG 0.195263 MAX 0.322398  PROXIES: TOTAL 1629 MAXPE 31 MAXPATCH 7 RefineTorusLB MEM: 1501.91 MB
LDB: TIME 7565.18 LOAD: AVG 0.195263 MAX 0.322398  PROXIES: TOTAL 1629 MAXPE 31 MAXPATCH 7 RefineTorusLB MEM: 1501.91 MB
LDB: Reverting to original mapping
LDB: ============== END OF LOAD BALANCING =============== 7565.18
Info: useSync: 0 useProxySync: 0
LDB: =============== DONE WITH MIGRATION ================ 7565.18
LDB: ============= START OF LOAD BALANCING ============== 7591.01
LDB: ============== END OF LOAD BALANCING =============== 7591.01
Info: useSync: 0 useProxySync: 0
LDB: =============== DONE WITH MIGRATION ================ 7591.01
LDB: ============= START OF LOAD BALANCING ============== 7591.63
LDB: TIME 7591.63 LOAD: AVG 0.188052 MAX 0.30661  PROXIES: TOTAL 1629 MAXPE 31 MAXPATCH 7 None MEM: 1501.91 MB
LDB: TIME 7591.63 LOAD: AVG 0.188052 MAX 0.30661  PROXIES: TOTAL 1629 MAXPE 31 MAXPATCH 7 RefineTorusLB MEM: 1501.91 MB
LDB: TIME 7591.63 LOAD: AVG 0.188052 MAX 0.30661  PROXIES: TOTAL 1629 MAXPE 31 MAXPATCH 7 RefineTorusLB MEM: 1501.91 MB
LDB: ============== END OF LOAD BALANCING =============== 7591.63
Info: useSync: 0 useProxySync: 0
LDB: =============== DONE WITH MIGRATION ================ 7591.63
LDB: ============= START OF LOAD BALANCING ============== 7617.84
LDB: ============== END OF LOAD BALANCING =============== 7617.84
Info: useSync: 0 useProxySync: 0
LDB: =============== DONE WITH MIGRATION ================ 7617.84
LDB: ============= START OF LOAD BALANCING ============== 7618.58
LDB: TIME 7618.58 LOAD: AVG 0.197723 MAX 0.340685  PROXIES: TOTAL 1629 MAXPE 31 MAXPATCH 7 None MEM: 1501.91 MB
LDB: TIME 7618.58 LOAD: AVG 0.197723 MAX 0.340685  PROXIES: TOTAL 1629 MAXPE 31 MAXPATCH 7 RefineTorusLB MEM: 1501.91 MB
LDB: TIME 7618.58 LOAD: AVG 0.197723 MAX 0.340685  PROXIES: TOTAL 1629 MAXPE 31 MAXPATCH 7 RefineTorusLB MEM: 1501.91 MB
LDB: Reverting to original mapping
LDB: ============== END OF LOAD BALANCING =============== 7618.58
Info: useSync: 0 useProxySync: 0
LDB: =============== DONE WITH MIGRATION ================ 7618.59
LDB: ============= START OF LOAD BALANCING ============== 7648.26
LDB: ============== END OF LOAD BALANCING =============== 7648.26
Info: useSync: 0 useProxySync: 0
LDB: =============== DONE WITH MIGRATION ================ 7648.26
LDB: ============= START OF LOAD BALANCING ============== 7649
LDB: TIME 7649 LOAD: AVG 0.190036 MAX 0.319756  PROXIES: TOTAL 1629 MAXPE 31 MAXPATCH 7 None MEM: 1501.91 MB
LDB: TIME 7649 LOAD: AVG 0.190036 MAX 0.319756  PROXIES: TOTAL 1629 MAXPE 31 MAXPATCH 7 RefineTorusLB MEM: 1501.91 MB
LDB: TIME 7649 LOAD: AVG 0.190036 MAX 0.319756  PROXIES: TOTAL 1629 MAXPE 31 MAXPATCH 7 RefineTorusLB MEM: 1501.91 MB
LDB: ============== END OF LOAD BALANCING =============== 7649
Info: useSync: 0 useProxySync: 0
LDB: =============== DONE WITH MIGRATION ================ 7649.01
PRESSURE: 530000 21.379 152.753 107.523 152.754 184.721 -139.167 107.524 -139.167 132.68
GPRESSURE: 530000 34.0324 148.158 123.372 223.245 205.622 -150.572 92.2999 -116.48 121.008
PRESSAVG: 530000 0.505428 25.024 25.3144 25.024 -0.113325 6.51877 25.3143 6.51877 0.919217
GPRESSAVG: 530000 0.51382 25.0142 25.2931 25.0218 -0.134247 6.53058 25.3014 6.5171 0.927449
TIMING: 530000  CPU: 7387.52, 0.0140119/step  Wall: 7643.51, 0.0148842/step, 39.1536 hours remaining, 1501.914062 MB of memory in use.
ENERGY:  530000     66793.3994    146478.7155    104099.3219      6616.5466       -9300224.8397    337464.6587         0.0000         0.0000    233231.4591       -8405540.7385       309.0291  -8638772.1976  -8403644.5891       309.6360            112.9266       120.2207   3280332.8363         0.4371         0.4357

WRITING EXTENDED SYSTEM TO RESTART FILE AT STEP 530000
WRITING COORDINATES TO DCD FILE Fiber55_dyn3.dcd AT STEP 530000
WRITING COORDINATES TO RESTART FILE AT STEP 530000
FINISHED WRITING RESTART COORDINATES
WRITING VELOCITIES TO RESTART FILE AT STEP 530000
FINISHED WRITING RESTART VELOCITIES
LDB: ============= START OF LOAD BALANCING ============== 7678.05
LDB: ============== END OF LOAD BALANCING =============== 7678.05
Info: useSync: 0 useProxySync: 0
LDB: =============== DONE WITH MIGRATION ================ 7678.05
LDB: ============= START OF LOAD BALANCING ============== 7678.81
LDB: TIME 7678.81 LOAD: AVG 0.194731 MAX 0.306662  PROXIES: TOTAL 1629 MAXPE 31 MAXPATCH 7 None MEM: 1501.91 MB
LDB: TIME 7678.81 LOAD: AVG 0.194731 MAX 0.306662  PROXIES: TOTAL 1629 MAXPE 31 MAXPATCH 7 RefineTorusLB MEM: 1501.91 MB
LDB: TIME 7678.81 LOAD: AVG 0.194731 MAX 0.306662  PROXIES: TOTAL 1629 MAXPE 31 MAXPATCH 7 RefineTorusLB MEM: 1501.91 MB
LDB: ============== END OF LOAD BALANCING =============== 7678.81
Info: useSync: 0 useProxySync: 0
LDB: =============== DONE WITH MIGRATION ================ 7678.82
LDB: ============= START OF LOAD BALANCING ============== 7707.36
LDB: ============== END OF LOAD BALANCING =============== 7707.36
Info: useSync: 0 useProxySync: 0
LDB: =============== DONE WITH MIGRATION ================ 7707.36
LDB: ============= START OF LOAD BALANCING ============== 7708.09
LDB: TIME 7708.1 LOAD: AVG 0.190948 MAX 0.386893  PROXIES: TOTAL 1629 MAXPE 31 MAXPATCH 7 None MEM: 1501.91 MB
LDB: TIME 7708.1 LOAD: AVG 0.190948 MAX 0.386893  PROXIES: TOTAL 1629 MAXPE 31 MAXPATCH 7 RefineTorusLB MEM: 1501.91 MB
LDB: TIME 7708.1 LOAD: AVG 0.190948 MAX 0.386893  PROXIES: TOTAL 1629 MAXPE 31 MAXPATCH 7 RefineTorusLB MEM: 1501.91 MB
LDB: Reverting to original mapping
LDB: ============== END OF LOAD BALANCING =============== 7708.1
Info: useSync: 0 useProxySync: 0
LDB: =============== DONE WITH MIGRATION ================ 7708.1
LDB: ============= START OF LOAD BALANCING ============== 7736.31
LDB: ============== END OF LOAD BALANCING =============== 7736.31
Info: useSync: 0 useProxySync: 0
LDB: =============== DONE WITH MIGRATION ================ 7736.31
LDB: ============= START OF LOAD BALANCING ============== 7737.05
LDB: TIME 7737.05 LOAD: AVG 0.194518 MAX 0.344923  PROXIES: TOTAL 1629 MAXPE 31 MAXPATCH 7 None MEM: 1501.91 MB
LDB: TIME 7737.05 LOAD: AVG 0.194518 MAX 0.344923  PROXIES: TOTAL 1629 MAXPE 31 MAXPATCH 7 RefineTorusLB MEM: 1501.91 MB
LDB: TIME 7737.05 LOAD: AVG 0.194518 MAX 0.344923  PROXIES: TOTAL 1629 MAXPE 31 MAXPATCH 7 RefineTorusLB MEM: 1501.91 MB
LDB: Reverting to original mapping
LDB: ============== END OF LOAD BALANCING =============== 7737.05
Info: useSync: 0 useProxySync: 0
LDB: =============== DONE WITH MIGRATION ================ 7737.05
LDB: ============= START OF LOAD BALANCING ============== 7765.19
LDB: ============== END OF LOAD BALANCING =============== 7765.19
Info: useSync: 0 useProxySync: 0
LDB: =============== DONE WITH MIGRATION ================ 7765.19
LDB: ============= START OF LOAD BALANCING ============== 7765.91
LDB: TIME 7765.91 LOAD: AVG 0.195009 MAX 0.330161  PROXIES: TOTAL 1629 MAXPE 31 MAXPATCH 7 None MEM: 1501.91 MB
LDB: TIME 7765.91 LOAD: AVG 0.195009 MAX 0.330161  PROXIES: TOTAL 1629 MAXPE 31 MAXPATCH 7 RefineTorusLB MEM: 1501.91 MB
LDB: TIME 7765.91 LOAD: AVG 0.195009 MAX 0.330161  PROXIES: TOTAL 1629 MAXPE 31 MAXPATCH 7 RefineTorusLB MEM: 1501.91 MB
LDB: Reverting to original mapping
LDB: ============== END OF LOAD BALANCING =============== 7765.92
Info: useSync: 0 useProxySync: 0
LDB: =============== DONE WITH MIGRATION ================ 7765.92
LDB: ============= START OF LOAD BALANCING ============== 7793.65
LDB: ============== END OF LOAD BALANCING =============== 7793.65
Info: useSync: 0 useProxySync: 0
LDB: =============== DONE WITH MIGRATION ================ 7793.65
LDB: ============= START OF LOAD BALANCING ============== 7794.38
LDB: TIME 7794.38 LOAD: AVG 0.19429 MAX 0.321988  PROXIES: TOTAL 1629 MAXPE 31 MAXPATCH 7 None MEM: 1501.91 MB
LDB: TIME 7794.38 LOAD: AVG 0.19429 MAX 0.321988  PROXIES: TOTAL 1629 MAXPE 31 MAXPATCH 7 RefineTorusLB MEM: 1501.91 MB
LDB: TIME 7794.38 LOAD: AVG 0.19429 MAX 0.321988  PROXIES: TOTAL 1629 MAXPE 31 MAXPATCH 7 RefineTorusLB MEM: 1501.91 MB
LDB: Reverting to original mapping
LDB: ============== END OF LOAD BALANCING =============== 7794.38
Info: useSync: 0 useProxySync: 0
LDB: =============== DONE WITH MIGRATION ================ 7794.38
PRESSURE: 540000 -169.098 42.4518 36.3265 42.4518 -162.277 65.0735 36.3254 65.0734 17.3724
GPRESSURE: 540000 -181.945 60.9648 76.9443 1.01801 -130.031 49.6947 -23.4104 99.8113 15.1122
PRESSAVG: 540000 -0.747702 26.3529 28.1223 26.3529 0.441112 6.32935 28.1223 6.32936 0.917049
GPRESSAVG: 540000 -0.748091 26.3433 28.1207 26.3609 0.443228 6.31422 28.0978 6.34209 0.907265
TIMING: 540000  CPU: 7530.12, 0.0142594/step  Wall: 7788.04, 0.0144524/step, 37.9778 hours remaining, 1501.914062 MB of memory in use.
ENERGY:  540000     67050.4962    146724.9695    104264.9556      6650.3549       -9298729.3550    335691.7083         0.0000         0.0000    233851.4807       -8404495.3898       309.8507  -8638346.8705  -8402607.4464       309.8560           -104.6677       -98.9546   3278660.2809         0.2035         0.2008

WRITING EXTENDED SYSTEM TO RESTART FILE AT STEP 540000
WRITING COORDINATES TO DCD FILE Fiber55_dyn3.dcd AT STEP 540000
WRITING COORDINATES TO RESTART FILE AT STEP 540000
FINISHED WRITING RESTART COORDINATES
WRITING VELOCITIES TO RESTART FILE AT STEP 540000
FINISHED WRITING RESTART VELOCITIES
LDB: ============= START OF LOAD BALANCING ============== 7828.54
LDB: ============== END OF LOAD BALANCING =============== 7828.54
Info: useSync: 0 useProxySync: 0
LDB: =============== DONE WITH MIGRATION ================ 7828.54
LDB: ============= START OF LOAD BALANCING ============== 7829.25
LDB: TIME 7829.25 LOAD: AVG 0.192051 MAX 0.333724  PROXIES: TOTAL 1629 MAXPE 31 MAXPATCH 7 None MEM: 1501.91 MB
LDB: TIME 7829.25 LOAD: AVG 0.192051 MAX 0.333724  PROXIES: TOTAL 1629 MAXPE 31 MAXPATCH 7 RefineTorusLB MEM: 1501.91 MB
LDB: TIME 7829.25 LOAD: AVG 0.192051 MAX 0.333724  PROXIES: TOTAL 1629 MAXPE 31 MAXPATCH 7 RefineTorusLB MEM: 1501.91 MB
LDB: ============== END OF LOAD BALANCING =============== 7829.25
Info: useSync: 0 useProxySync: 0
LDB: =============== DONE WITH MIGRATION ================ 7829.26
LDB: ============= START OF LOAD BALANCING ============== 7857.02
LDB: ============== END OF LOAD BALANCING =============== 7857.02
Info: useSync: 0 useProxySync: 0
LDB: =============== DONE WITH MIGRATION ================ 7857.02
LDB: ============= START OF LOAD BALANCING ============== 7857.73
LDB: TIME 7857.73 LOAD: AVG 0.190398 MAX 0.333028  PROXIES: TOTAL 1629 MAXPE 31 MAXPATCH 7 None MEM: 1501.91 MB
LDB: TIME 7857.73 LOAD: AVG 0.190398 MAX 0.333028  PROXIES: TOTAL 1629 MAXPE 31 MAXPATCH 7 RefineTorusLB MEM: 1501.91 MB
LDB: TIME 7857.73 LOAD: AVG 0.190398 MAX 0.333028  PROXIES: TOTAL 1629 MAXPE 31 MAXPATCH 7 RefineTorusLB MEM: 1501.91 MB
LDB: ============== END OF LOAD BALANCING =============== 7857.73
Info: useSync: 0 useProxySync: 0
LDB: =============== DONE WITH MIGRATION ================ 7857.73
LDB: ============= START OF LOAD BALANCING ============== 7885.69
LDB: ============== END OF LOAD BALANCING =============== 7885.69
Info: useSync: 0 useProxySync: 0
LDB: =============== DONE WITH MIGRATION ================ 7885.69
LDB: ============= START OF LOAD BALANCING ============== 7886.41
LDB: TIME 7886.41 LOAD: AVG 0.192545 MAX 0.327383  PROXIES: TOTAL 1629 MAXPE 31 MAXPATCH 7 None MEM: 1501.91 MB
LDB: TIME 7886.41 LOAD: AVG 0.192545 MAX 0.327383  PROXIES: TOTAL 1629 MAXPE 31 MAXPATCH 7 RefineTorusLB MEM: 1501.91 MB
LDB: TIME 7886.41 LOAD: AVG 0.192545 MAX 0.327383  PROXIES: TOTAL 1629 MAXPE 31 MAXPATCH 7 RefineTorusLB MEM: 1501.91 MB
LDB: ============== END OF LOAD BALANCING =============== 7886.41
Info: useSync: 0 useProxySync: 0
LDB: =============== DONE WITH MIGRATION ================ 7886.41
LDB: ============= START OF LOAD BALANCING ============== 7914.17
LDB: ============== END OF LOAD BALANCING =============== 7914.17
Info: useSync: 0 useProxySync: 0
LDB: =============== DONE WITH MIGRATION ================ 7914.17
LDB: ============= START OF LOAD BALANCING ============== 7914.88
LDB: TIME 7914.88 LOAD: AVG 0.192588 MAX 0.340599  PROXIES: TOTAL 1629 MAXPE 31 MAXPATCH 7 None MEM: 1501.91 MB
LDB: TIME 7914.88 LOAD: AVG 0.192588 MAX 0.340599  PROXIES: TOTAL 1629 MAXPE 31 MAXPATCH 7 RefineTorusLB MEM: 1501.91 MB
LDB: TIME 7914.88 LOAD: AVG 0.192588 MAX 0.340599  PROXIES: TOTAL 1629 MAXPE 31 MAXPATCH 7 RefineTorusLB MEM: 1501.91 MB
LDB: Reverting to original mapping
LDB: ============== END OF LOAD BALANCING =============== 7914.88
Info: useSync: 0 useProxySync: 0
LDB: =============== DONE WITH MIGRATION ================ 7914.88
LDB: ============= START OF LOAD BALANCING ============== 7942.79
LDB: ============== END OF LOAD BALANCING =============== 7942.79
Info: useSync: 0 useProxySync: 0
LDB: =============== DONE WITH MIGRATION ================ 7942.79
LDB: ============= START OF LOAD BALANCING ============== 7943.49
LDB: TIME 7943.49 LOAD: AVG 0.193716 MAX 0.330263  PROXIES: TOTAL 1629 MAXPE 31 MAXPATCH 7 None MEM: 1501.91 MB
LDB: TIME 7943.49 LOAD: AVG 0.193716 MAX 0.330263  PROXIES: TOTAL 1629 MAXPE 31 MAXPATCH 7 RefineTorusLB MEM: 1501.91 MB
LDB: TIME 7943.49 LOAD: AVG 0.193716 MAX 0.330263  PROXIES: TOTAL 1629 MAXPE 31 MAXPATCH 7 RefineTorusLB MEM: 1501.91 MB
LDB: ============== END OF LOAD BALANCING =============== 7943.49
Info: useSync: 0 useProxySync: 0
LDB: =============== DONE WITH MIGRATION ================ 7943.49
PRESSURE: 550000 -21.7812 34.6285 -5.30338 34.6285 -34.1816 -16.795 -5.30292 -16.7956 239.74
GPRESSURE: 550000 -9.06538 1.79631 23.7908 36.8936 -39.7966 21.8866 -7.56775 -5.78201 246.456
PRESSAVG: 550000 1.7023 4.33003 26.3351 4.33003 2.13418 0.862894 26.3351 0.862889 0.355608
GPRESSAVG: 550000 1.68772 4.33258 26.3155 4.31526 2.11336 0.855266 26.3334 0.839261 0.379022
TIMING: 550000  CPU: 7671.18, 0.0141062/step  Wall: 7937, 0.0148962/step, 39.1026 hours remaining, 1502.011719 MB of memory in use.
ENERGY:  550000     66762.2936    146784.3716    103906.0349      6656.4400       -9299504.8298    337100.5318         0.0000         0.0000    234177.1152       -8404118.0428       310.2821  -8638295.1579  -8402202.7124       309.4777             61.2592        65.8645   3282678.5356         1.3974         1.3934

WRITING EXTENDED SYSTEM TO RESTART FILE AT STEP 550000
WRITING COORDINATES TO DCD FILE Fiber55_dyn3.dcd AT STEP 550000
WRITING COORDINATES TO RESTART FILE AT STEP 550000
FINISHED WRITING RESTART COORDINATES
WRITING VELOCITIES TO RESTART FILE AT STEP 550000
FINISHED WRITING RESTART VELOCITIES
LDB: ============= START OF LOAD BALANCING ============== 7976.59
LDB: ============== END OF LOAD BALANCING =============== 7976.59
Info: useSync: 0 useProxySync: 0
LDB: =============== DONE WITH MIGRATION ================ 7976.59
LDB: ============= START OF LOAD BALANCING ============== 7977.29
LDB: TIME 7977.29 LOAD: AVG 0.192162 MAX 0.32311  PROXIES: TOTAL 1629 MAXPE 31 MAXPATCH 7 None MEM: 1502.01 MB
LDB: TIME 7977.29 LOAD: AVG 0.192162 MAX 0.32311  PROXIES: TOTAL 1629 MAXPE 31 MAXPATCH 7 RefineTorusLB MEM: 1502.01 MB
LDB: TIME 7977.29 LOAD: AVG 0.192162 MAX 0.32311  PROXIES: TOTAL 1629 MAXPE 31 MAXPATCH 7 RefineTorusLB MEM: 1502.01 MB
LDB: Reverting to original mapping
LDB: ============== END OF LOAD BALANCING =============== 7977.29
Info: useSync: 0 useProxySync: 0
LDB: =============== DONE WITH MIGRATION ================ 7977.29
LDB: ============= START OF LOAD BALANCING ============== 8005.12
LDB: ============== END OF LOAD BALANCING =============== 8005.12
Info: useSync: 0 useProxySync: 0
LDB: =============== DONE WITH MIGRATION ================ 8005.12
LDB: ============= START OF LOAD BALANCING ============== 8005.85
LDB: TIME 8005.85 LOAD: AVG 0.190691 MAX 0.331669  PROXIES: TOTAL 1629 MAXPE 31 MAXPATCH 7 None MEM: 1502.01 MB
LDB: TIME 8005.85 LOAD: AVG 0.190691 MAX 0.331669  PROXIES: TOTAL 1629 MAXPE 31 MAXPATCH 7 RefineTorusLB MEM: 1502.01 MB
LDB: TIME 8005.85 LOAD: AVG 0.190691 MAX 0.331669  PROXIES: TOTAL 1629 MAXPE 31 MAXPATCH 7 RefineTorusLB MEM: 1502.01 MB
LDB: Reverting to original mapping
LDB: ============== END OF LOAD BALANCING =============== 8005.85
Info: useSync: 0 useProxySync: 0
LDB: =============== DONE WITH MIGRATION ================ 8005.85
LDB: ============= START OF LOAD BALANCING ============== 8034.02
LDB: ============== END OF LOAD BALANCING =============== 8034.03
Info: useSync: 0 useProxySync: 0
LDB: =============== DONE WITH MIGRATION ================ 8034.03
LDB: ============= START OF LOAD BALANCING ============== 8034.72
LDB: TIME 8034.72 LOAD: AVG 0.191712 MAX 0.342496  PROXIES: TOTAL 1629 MAXPE 31 MAXPATCH 7 None MEM: 1502.03 MB
LDB: TIME 8034.72 LOAD: AVG 0.191712 MAX 0.342496  PROXIES: TOTAL 1629 MAXPE 31 MAXPATCH 7 RefineTorusLB MEM: 1502.03 MB
LDB: TIME 8034.72 LOAD: AVG 0.191712 MAX 0.342496  PROXIES: TOTAL 1629 MAXPE 31 MAXPATCH 7 RefineTorusLB MEM: 1502.03 MB
LDB: Reverting to original mapping
LDB: ============== END OF LOAD BALANCING =============== 8034.73
Info: useSync: 0 useProxySync: 0
LDB: =============== DONE WITH MIGRATION ================ 8034.73
LDB: ============= START OF LOAD BALANCING ============== 8062.58
LDB: ============== END OF LOAD BALANCING =============== 8062.58
Info: useSync: 0 useProxySync: 0
LDB: =============== DONE WITH MIGRATION ================ 8062.59
LDB: ============= START OF LOAD BALANCING ============== 8063.3
LDB: TIME 8063.31 LOAD: AVG 0.192753 MAX 0.340636  PROXIES: TOTAL 1629 MAXPE 31 MAXPATCH 7 None MEM: 1502.04 MB
LDB: TIME 8063.31 LOAD: AVG 0.192753 MAX 0.340636  PROXIES: TOTAL 1629 MAXPE 31 MAXPATCH 7 RefineTorusLB MEM: 1502.04 MB
LDB: TIME 8063.31 LOAD: AVG 0.192753 MAX 0.340636  PROXIES: TOTAL 1629 MAXPE 31 MAXPATCH 7 RefineTorusLB MEM: 1502.04 MB
LDB: ============== END OF LOAD BALANCING =============== 8063.31
Info: useSync: 0 useProxySync: 0
LDB: =============== DONE WITH MIGRATION ================ 8063.31
LDB: ============= START OF LOAD BALANCING ============== 8090.91
LDB: ============== END OF LOAD BALANCING =============== 8090.91
Info: useSync: 0 useProxySync: 0
LDB: =============== DONE WITH MIGRATION ================ 8090.91
LDB: ============= START OF LOAD BALANCING ============== 8091.63
LDB: TIME 8091.63 LOAD: AVG 0.190681 MAX 0.339162  PROXIES: TOTAL 1629 MAXPE 31 MAXPATCH 7 None MEM: 1502.04 MB
LDB: TIME 8091.63 LOAD: AVG 0.190681 MAX 0.339162  PROXIES: TOTAL 1629 MAXPE 31 MAXPATCH 7 RefineTorusLB MEM: 1502.04 MB
LDB: TIME 8091.63 LOAD: AVG 0.190681 MAX 0.339162  PROXIES: TOTAL 1629 MAXPE 31 MAXPATCH 7 RefineTorusLB MEM: 1502.04 MB
LDB: Reverting to original mapping
LDB: ============== END OF LOAD BALANCING =============== 8091.63
Info: useSync: 0 useProxySync: 0
LDB: =============== DONE WITH MIGRATION ================ 8091.63
PRESSURE: 560000 -462.974 72.526 -82.017 72.5266 -129.449 -66.3102 -82.018 -66.31 -255.109
GPRESSURE: 560000 -462.618 104.547 -88.3982 107.683 -127.98 -67.1503 -63.0347 -57.166 -237.504
PRESSAVG: 560000 1.86564 0.553594 21.4656 0.553596 0.780798 10.8126 21.4656 10.8126 -0.798133
GPRESSAVG: 560000 1.87862 0.549021 21.4617 0.542631 0.80356 10.8373 21.4537 10.8175 -0.813353
TIMING: 560000  CPU: 7812.1, 0.0140924/step  Wall: 8084.94, 0.0147945/step, 38.7945 hours remaining, 1502.078125 MB of memory in use.
ENERGY:  560000     66642.4026    146982.0215    104207.5682      6697.3988       -9298341.7471    335556.1005         0.0000         0.0000    233024.4963       -8405231.7593       308.7549  -8638256.2555  -8403341.1812       309.5764           -282.5106      -276.0339   3281985.9710         0.6161         0.6229

WRITING EXTENDED SYSTEM TO RESTART FILE AT STEP 560000
WRITING COORDINATES TO DCD FILE Fiber55_dyn3.dcd AT STEP 560000
WRITING COORDINATES TO RESTART FILE AT STEP 560000
FINISHED WRITING RESTART COORDINATES
WRITING VELOCITIES TO RESTART FILE AT STEP 560000
FINISHED WRITING RESTART VELOCITIES
LDB: ============= START OF LOAD BALANCING ============== 8121.53
LDB: ============== END OF LOAD BALANCING =============== 8121.53
Info: useSync: 0 useProxySync: 0
LDB: =============== DONE WITH MIGRATION ================ 8121.53
LDB: ============= START OF LOAD BALANCING ============== 8122.23
LDB: TIME 8122.23 LOAD: AVG 0.192496 MAX 0.320247  PROXIES: TOTAL 1629 MAXPE 31 MAXPATCH 7 None MEM: 1502.08 MB
LDB: TIME 8122.23 LOAD: AVG 0.192496 MAX 0.320247  PROXIES: TOTAL 1629 MAXPE 31 MAXPATCH 7 RefineTorusLB MEM: 1502.08 MB
LDB: TIME 8122.23 LOAD: AVG 0.192496 MAX 0.320247  PROXIES: TOTAL 1629 MAXPE 31 MAXPATCH 7 RefineTorusLB MEM: 1502.08 MB
LDB: Reverting to original mapping
LDB: ============== END OF LOAD BALANCING =============== 8122.23
Info: useSync: 0 useProxySync: 0
LDB: =============== DONE WITH MIGRATION ================ 8122.23
LDB: ============= START OF LOAD BALANCING ============== 8149.73
LDB: ============== END OF LOAD BALANCING =============== 8149.73
Info: useSync: 0 useProxySync: 0
LDB: =============== DONE WITH MIGRATION ================ 8149.73
LDB: ============= START OF LOAD BALANCING ============== 8150.45
LDB: TIME 8150.45 LOAD: AVG 0.194404 MAX 0.32106  PROXIES: TOTAL 1629 MAXPE 31 MAXPATCH 7 None MEM: 1502.08 MB
LDB: TIME 8150.45 LOAD: AVG 0.194404 MAX 0.32106  PROXIES: TOTAL 1629 MAXPE 31 MAXPATCH 7 RefineTorusLB MEM: 1502.08 MB
LDB: TIME 8150.45 LOAD: AVG 0.194404 MAX 0.32106  PROXIES: TOTAL 1629 MAXPE 31 MAXPATCH 7 RefineTorusLB MEM: 1502.08 MB
LDB: ============== END OF LOAD BALANCING =============== 8150.45
Info: useSync: 0 useProxySync: 0
LDB: =============== DONE WITH MIGRATION ================ 8150.45
LDB: ============= START OF LOAD BALANCING ============== 8177.88
LDB: ============== END OF LOAD BALANCING =============== 8177.89
Info: useSync: 0 useProxySync: 0
LDB: =============== DONE WITH MIGRATION ================ 8177.89
LDB: ============= START OF LOAD BALANCING ============== 8178.61
LDB: TIME 8178.61 LOAD: AVG 0.192639 MAX 0.325036  PROXIES: TOTAL 1629 MAXPE 31 MAXPATCH 7 None MEM: 1502.08 MB
LDB: TIME 8178.61 LOAD: AVG 0.192639 MAX 0.325036  PROXIES: TOTAL 1629 MAXPE 31 MAXPATCH 7 RefineTorusLB MEM: 1502.08 MB
LDB: TIME 8178.61 LOAD: AVG 0.192639 MAX 0.325036  PROXIES: TOTAL 1629 MAXPE 31 MAXPATCH 7 RefineTorusLB MEM: 1502.08 MB
LDB: Reverting to original mapping
LDB: ============== END OF LOAD BALANCING =============== 8178.61
Info: useSync: 0 useProxySync: 0
LDB: =============== DONE WITH MIGRATION ================ 8178.61
LDB: ============= START OF LOAD BALANCING ============== 8206.2
LDB: ============== END OF LOAD BALANCING =============== 8206.2
Info: useSync: 0 useProxySync: 0
LDB: =============== DONE WITH MIGRATION ================ 8206.2
LDB: ============= START OF LOAD BALANCING ============== 8206.92
LDB: TIME 8206.93 LOAD: AVG 0.192587 MAX 0.305825  PROXIES: TOTAL 1629 MAXPE 31 MAXPATCH 7 None MEM: 1502.08 MB
LDB: TIME 8206.93 LOAD: AVG 0.192587 MAX 0.305825  PROXIES: TOTAL 1629 MAXPE 31 MAXPATCH 7 RefineTorusLB MEM: 1502.08 MB
LDB: TIME 8206.93 LOAD: AVG 0.192587 MAX 0.305825  PROXIES: TOTAL 1629 MAXPE 31 MAXPATCH 7 RefineTorusLB MEM: 1502.08 MB
LDB: ============== END OF LOAD BALANCING =============== 8206.93
Info: useSync: 0 useProxySync: 0
LDB: =============== DONE WITH MIGRATION ================ 8206.93
LDB: ============= START OF LOAD BALANCING ============== 8234.45
LDB: ============== END OF LOAD BALANCING =============== 8234.45
Info: useSync: 0 useProxySync: 0
LDB: =============== DONE WITH MIGRATION ================ 8234.45
LDB: ============= START OF LOAD BALANCING ============== 8235.16
LDB: TIME 8235.16 LOAD: AVG 0.192825 MAX 0.319489  PROXIES: TOTAL 1629 MAXPE 31 MAXPATCH 7 None MEM: 1502.08 MB
LDB: TIME 8235.16 LOAD: AVG 0.192825 MAX 0.319489  PROXIES: TOTAL 1629 MAXPE 31 MAXPATCH 7 RefineTorusLB MEM: 1502.08 MB
LDB: TIME 8235.16 LOAD: AVG 0.192825 MAX 0.319489  PROXIES: TOTAL 1629 MAXPE 31 MAXPATCH 7 RefineTorusLB MEM: 1502.08 MB
LDB: ============== END OF LOAD BALANCING =============== 8235.16
Info: useSync: 0 useProxySync: 0
LDB: =============== DONE WITH MIGRATION ================ 8235.16
PRESSURE: 570000 -27.1515 -3.46752 100.11 -3.4671 -231.27 128.44 100.111 128.439 83.224
GPRESSURE: 570000 -18.0269 45.3835 147.68 -45.7371 -217.667 181.891 109.456 72.4109 80.5885
PRESSAVG: 570000 3.07037 8.70182 10.4691 8.70182 0.685228 29.6761 10.4691 29.6761 0.330456
GPRESSAVG: 570000 3.09279 8.71945 10.4458 8.71487 0.681194 29.6625 10.4837 29.7037 0.31365
TIMING: 570000  CPU: 7951.94, 0.0139834/step  Wall: 8228.79, 0.0143846/step, 37.6797 hours remaining, 1502.078125 MB of memory in use.
ENERGY:  570000     66808.6969    146520.6149    103910.8025      6745.3195       -9300692.3126    337547.7236         0.0000         0.0000    233316.5289       -8405842.6263       309.1418  -8639159.1552  -8403941.4794       309.6264            -58.3991       -51.7018   3279197.7189         1.3620         1.3625

WRITING EXTENDED SYSTEM TO RESTART FILE AT STEP 570000
WRITING COORDINATES TO DCD FILE Fiber55_dyn3.dcd AT STEP 570000
WRITING COORDINATES TO RESTART FILE AT STEP 570000
FINISHED WRITING RESTART COORDINATES
WRITING VELOCITIES TO RESTART FILE AT STEP 570000
FINISHED WRITING RESTART VELOCITIES
LDB: ============= START OF LOAD BALANCING ============== 8263.28
LDB: ============== END OF LOAD BALANCING =============== 8263.28
Info: useSync: 0 useProxySync: 0
LDB: =============== DONE WITH MIGRATION ================ 8263.28
LDB: ============= START OF LOAD BALANCING ============== 8264.01
LDB: TIME 8264.01 LOAD: AVG 0.193767 MAX 0.30995  PROXIES: TOTAL 1629 MAXPE 31 MAXPATCH 7 None MEM: 1502.08 MB
LDB: TIME 8264.01 LOAD: AVG 0.193767 MAX 0.30995  PROXIES: TOTAL 1629 MAXPE 31 MAXPATCH 7 RefineTorusLB MEM: 1502.08 MB
LDB: TIME 8264.01 LOAD: AVG 0.193767 MAX 0.30995  PROXIES: TOTAL 1629 MAXPE 31 MAXPATCH 7 RefineTorusLB MEM: 1502.08 MB
LDB: ============== END OF LOAD BALANCING =============== 8264.01
Info: useSync: 0 useProxySync: 0
LDB: =============== DONE WITH MIGRATION ================ 8264.01
LDB: ============= START OF LOAD BALANCING ============== 8291.84
LDB: ============== END OF LOAD BALANCING =============== 8291.84
Info: useSync: 0 useProxySync: 0
LDB: =============== DONE WITH MIGRATION ================ 8291.84
LDB: ============= START OF LOAD BALANCING ============== 8292.57
LDB: TIME 8292.57 LOAD: AVG 0.193877 MAX 0.338434  PROXIES: TOTAL 1629 MAXPE 31 MAXPATCH 7 None MEM: 1502.11 MB
LDB: TIME 8292.57 LOAD: AVG 0.193877 MAX 0.338434  PROXIES: TOTAL 1629 MAXPE 31 MAXPATCH 7 RefineTorusLB MEM: 1502.11 MB
LDB: TIME 8292.57 LOAD: AVG 0.193877 MAX 0.338434  PROXIES: TOTAL 1629 MAXPE 31 MAXPATCH 7 RefineTorusLB MEM: 1502.11 MB
LDB: Reverting to original mapping
LDB: ============== END OF LOAD BALANCING =============== 8292.57
Info: useSync: 0 useProxySync: 0
LDB: =============== DONE WITH MIGRATION ================ 8292.57
LDB: ============= START OF LOAD BALANCING ============== 8320.47
LDB: ============== END OF LOAD BALANCING =============== 8320.47
Info: useSync: 0 useProxySync: 0
LDB: =============== DONE WITH MIGRATION ================ 8320.47
LDB: ============= START OF LOAD BALANCING ============== 8321.2
LDB: TIME 8321.2 LOAD: AVG 0.195699 MAX 0.332573  PROXIES: TOTAL 1629 MAXPE 31 MAXPATCH 7 None MEM: 1502.11 MB
LDB: TIME 8321.2 LOAD: AVG 0.195699 MAX 0.332573  PROXIES: TOTAL 1629 MAXPE 31 MAXPATCH 7 RefineTorusLB MEM: 1502.11 MB
LDB: TIME 8321.2 LOAD: AVG 0.195699 MAX 0.332573  PROXIES: TOTAL 1629 MAXPE 31 MAXPATCH 7 RefineTorusLB MEM: 1502.11 MB
LDB: Reverting to original mapping
LDB: ============== END OF LOAD BALANCING =============== 8321.2
Info: useSync: 0 useProxySync: 0
LDB: =============== DONE WITH MIGRATION ================ 8321.2
LDB: ============= START OF LOAD BALANCING ============== 8349.31
LDB: ============== END OF LOAD BALANCING =============== 8349.31
Info: useSync: 0 useProxySync: 0
LDB: =============== DONE WITH MIGRATION ================ 8349.31
LDB: ============= START OF LOAD BALANCING ============== 8350.02
LDB: TIME 8350.02 LOAD: AVG 0.191463 MAX 0.338902  PROXIES: TOTAL 1629 MAXPE 31 MAXPATCH 7 None MEM: 1502.11 MB
LDB: TIME 8350.02 LOAD: AVG 0.191463 MAX 0.338902  PROXIES: TOTAL 1629 MAXPE 31 MAXPATCH 7 RefineTorusLB MEM: 1502.11 MB
LDB: TIME 8350.02 LOAD: AVG 0.191463 MAX 0.338902  PROXIES: TOTAL 1629 MAXPE 31 MAXPATCH 7 RefineTorusLB MEM: 1502.11 MB
LDB: ============== END OF LOAD BALANCING =============== 8350.03
Info: useSync: 0 useProxySync: 0
LDB: =============== DONE WITH MIGRATION ================ 8350.03
LDB: ============= START OF LOAD BALANCING ============== 8378
LDB: ============== END OF LOAD BALANCING =============== 8378
Info: useSync: 0 useProxySync: 0
LDB: =============== DONE WITH MIGRATION ================ 8378
LDB: ============= START OF LOAD BALANCING ============== 8378.71
LDB: TIME 8378.72 LOAD: AVG 0.192661 MAX 0.352845  PROXIES: TOTAL 1629 MAXPE 31 MAXPATCH 7 None MEM: 1502.11 MB
LDB: TIME 8378.72 LOAD: AVG 0.192661 MAX 0.352845  PROXIES: TOTAL 1629 MAXPE 31 MAXPATCH 7 RefineTorusLB MEM: 1502.11 MB
LDB: TIME 8378.72 LOAD: AVG 0.192661 MAX 0.352845  PROXIES: TOTAL 1629 MAXPE 31 MAXPATCH 7 RefineTorusLB MEM: 1502.11 MB
LDB: ============== END OF LOAD BALANCING =============== 8378.72
Info: useSync: 0 useProxySync: 0
LDB: =============== DONE WITH MIGRATION ================ 8378.72
PRESSURE: 580000 13.3803 103.375 63.0068 103.373 337.292 43.2205 63.0067 43.2208 145.363
GPRESSURE: 580000 -8.43899 84.5218 68.3895 115.349 347.198 65.468 21.8332 39.0769 176.072
PRESSAVG: 580000 2.16185 10.2102 17.6154 10.2102 -1.42951 37.3537 17.6154 37.3537 0.452804
GPRESSAVG: 580000 2.16262 10.1901 17.6207 10.2163 -1.44115 37.3494 17.6059 37.3594 0.46363
TIMING: 580000  CPU: 8093.39, 0.0141456/step  Wall: 8372.17, 0.0143383/step, 37.5185 hours remaining, 1502.121094 MB of memory in use.
ENERGY:  580000     66952.7173    146797.4368    104154.9526      6749.0456       -9299177.8065    336805.7863         0.0000         0.0000    233165.8678       -8404552.0000       308.9422  -8637717.8678  -8402654.2209       309.6982            165.3452       171.6102   3279388.2983         0.3951         0.3950

WRITING EXTENDED SYSTEM TO RESTART FILE AT STEP 580000
WRITING COORDINATES TO DCD FILE Fiber55_dyn3.dcd AT STEP 580000
WRITING COORDINATES TO RESTART FILE AT STEP 580000
FINISHED WRITING RESTART COORDINATES
WRITING VELOCITIES TO RESTART FILE AT STEP 580000
FINISHED WRITING RESTART VELOCITIES
LDB: ============= START OF LOAD BALANCING ============== 8407.42
LDB: ============== END OF LOAD BALANCING =============== 8407.42
Info: useSync: 0 useProxySync: 0
LDB: =============== DONE WITH MIGRATION ================ 8407.42
LDB: ============= START OF LOAD BALANCING ============== 8408.13
LDB: TIME 8408.13 LOAD: AVG 0.190999 MAX 0.312124  PROXIES: TOTAL 1629 MAXPE 31 MAXPATCH 7 None MEM: 1502.12 MB
LDB: TIME 8408.13 LOAD: AVG 0.190999 MAX 0.312124  PROXIES: TOTAL 1629 MAXPE 31 MAXPATCH 7 RefineTorusLB MEM: 1502.12 MB
LDB: TIME 8408.13 LOAD: AVG 0.190999 MAX 0.312124  PROXIES: TOTAL 1629 MAXPE 31 MAXPATCH 7 RefineTorusLB MEM: 1502.12 MB
LDB: ============== END OF LOAD BALANCING =============== 8408.14
Info: useSync: 0 useProxySync: 0
LDB: =============== DONE WITH MIGRATION ================ 8408.14
LDB: ============= START OF LOAD BALANCING ============== 8435.8
LDB: ============== END OF LOAD BALANCING =============== 8435.8
Info: useSync: 0 useProxySync: 0
LDB: =============== DONE WITH MIGRATION ================ 8435.8
LDB: ============= START OF LOAD BALANCING ============== 8436.51
LDB: TIME 8436.51 LOAD: AVG 0.190447 MAX 0.315647  PROXIES: TOTAL 1629 MAXPE 31 MAXPATCH 7 None MEM: 1502.12 MB
LDB: TIME 8436.51 LOAD: AVG 0.190447 MAX 0.315647  PROXIES: TOTAL 1629 MAXPE 31 MAXPATCH 7 RefineTorusLB MEM: 1502.12 MB
LDB: TIME 8436.51 LOAD: AVG 0.190447 MAX 0.315647  PROXIES: TOTAL 1629 MAXPE 31 MAXPATCH 7 RefineTorusLB MEM: 1502.12 MB
LDB: Reverting to original mapping
LDB: ============== END OF LOAD BALANCING =============== 8436.51
Info: useSync: 0 useProxySync: 0
LDB: =============== DONE WITH MIGRATION ================ 8436.51
LDB: ============= START OF LOAD BALANCING ============== 8464.27
LDB: ============== END OF LOAD BALANCING =============== 8464.27
Info: useSync: 0 useProxySync: 0
LDB: =============== DONE WITH MIGRATION ================ 8464.27
LDB: ============= START OF LOAD BALANCING ============== 8464.98
LDB: TIME 8464.98 LOAD: AVG 0.191672 MAX 0.322062  PROXIES: TOTAL 1629 MAXPE 31 MAXPATCH 7 None MEM: 1502.12 MB
LDB: TIME 8464.98 LOAD: AVG 0.191672 MAX 0.322062  PROXIES: TOTAL 1629 MAXPE 31 MAXPATCH 7 RefineTorusLB MEM: 1502.12 MB
LDB: TIME 8464.98 LOAD: AVG 0.191672 MAX 0.322062  PROXIES: TOTAL 1629 MAXPE 31 MAXPATCH 7 RefineTorusLB MEM: 1502.12 MB
LDB: ============== END OF LOAD BALANCING =============== 8464.98
Info: useSync: 0 useProxySync: 0
LDB: =============== DONE WITH MIGRATION ================ 8464.99
LDB: ============= START OF LOAD BALANCING ============== 8492.54
LDB: ============== END OF LOAD BALANCING =============== 8492.54
Info: useSync: 0 useProxySync: 0
LDB: =============== DONE WITH MIGRATION ================ 8492.54
LDB: ============= START OF LOAD BALANCING ============== 8493.25
LDB: TIME 8493.25 LOAD: AVG 0.190109 MAX 0.30635  PROXIES: TOTAL 1629 MAXPE 31 MAXPATCH 7 None MEM: 1502.12 MB
LDB: TIME 8493.25 LOAD: AVG 0.190109 MAX 0.30635  PROXIES: TOTAL 1629 MAXPE 31 MAXPATCH 7 RefineTorusLB MEM: 1502.12 MB
LDB: TIME 8493.25 LOAD: AVG 0.190109 MAX 0.30635  PROXIES: TOTAL 1629 MAXPE 31 MAXPATCH 7 RefineTorusLB MEM: 1502.12 MB
LDB: Reverting to original mapping
LDB: ============== END OF LOAD BALANCING =============== 8493.25
Info: useSync: 0 useProxySync: 0
LDB: =============== DONE WITH MIGRATION ================ 8493.25
LDB: ============= START OF LOAD BALANCING ============== 8521
LDB: ============== END OF LOAD BALANCING =============== 8521
Info: useSync: 0 useProxySync: 0
LDB: =============== DONE WITH MIGRATION ================ 8521
LDB: ============= START OF LOAD BALANCING ============== 8521.72
LDB: TIME 8521.72 LOAD: AVG 0.191041 MAX 0.312618  PROXIES: TOTAL 1629 MAXPE 31 MAXPATCH 7 None MEM: 1502.12 MB
LDB: TIME 8521.72 LOAD: AVG 0.191041 MAX 0.312618  PROXIES: TOTAL 1629 MAXPE 31 MAXPATCH 7 RefineTorusLB MEM: 1502.12 MB
LDB: TIME 8521.72 LOAD: AVG 0.191041 MAX 0.312618  PROXIES: TOTAL 1629 MAXPE 31 MAXPATCH 7 RefineTorusLB MEM: 1502.12 MB
LDB: Reverting to original mapping
LDB: ============== END OF LOAD BALANCING =============== 8521.72
Info: useSync: 0 useProxySync: 0
LDB: =============== DONE WITH MIGRATION ================ 8521.72
PRESSURE: 590000 26.8509 -24.0681 75.3008 -24.0684 -204.164 -15.8672 75.3017 -15.8676 148.944
GPRESSURE: 590000 -11.0527 3.62522 46.438 -7.51003 -158.859 -32.0341 98.3476 66.778 153.896
PRESSAVG: 590000 1.75813 23.5639 32.0801 23.5639 2.65979 12.7637 32.0801 12.7637 1.98057
GPRESSAVG: 590000 1.7344 23.583 32.0832 23.5621 2.65061 12.79 32.0675 12.7782 1.9836
TIMING: 590000  CPU: 8233.9, 0.0140506/step  Wall: 8515.28, 0.0143113/step, 37.4081 hours remaining, 1502.125000 MB of memory in use.
ENERGY:  590000     66806.9676    146686.5760    103973.7185      6569.8406       -9300491.9200    337646.2542         0.0000         0.0000    233570.9505       -8405237.6123       309.4790  -8638808.5629  -8403335.8297       309.7284             -9.4563        -5.3387   3279566.7068         2.1328         2.1229

WRITING EXTENDED SYSTEM TO RESTART FILE AT STEP 590000
WRITING COORDINATES TO DCD FILE Fiber55_dyn3.dcd AT STEP 590000
WRITING COORDINATES TO RESTART FILE AT STEP 590000
FINISHED WRITING RESTART COORDINATES
WRITING VELOCITIES TO RESTART FILE AT STEP 590000
FINISHED WRITING RESTART VELOCITIES
LDB: ============= START OF LOAD BALANCING ============== 8550.14
LDB: ============== END OF LOAD BALANCING =============== 8550.14
Info: useSync: 0 useProxySync: 0
LDB: =============== DONE WITH MIGRATION ================ 8550.14
LDB: ============= START OF LOAD BALANCING ============== 8550.85
LDB: TIME 8550.85 LOAD: AVG 0.188462 MAX 0.317143  PROXIES: TOTAL 1629 MAXPE 31 MAXPATCH 7 None MEM: 1502.12 MB
LDB: TIME 8550.85 LOAD: AVG 0.188462 MAX 0.317143  PROXIES: TOTAL 1629 MAXPE 31 MAXPATCH 7 RefineTorusLB MEM: 1502.12 MB
LDB: TIME 8550.85 LOAD: AVG 0.188462 MAX 0.317143  PROXIES: TOTAL 1629 MAXPE 31 MAXPATCH 7 RefineTorusLB MEM: 1502.12 MB
LDB: ============== END OF LOAD BALANCING =============== 8550.85
Info: useSync: 0 useProxySync: 0
LDB: =============== DONE WITH MIGRATION ================ 8550.86
LDB: ============= START OF LOAD BALANCING ============== 8578.55
LDB: ============== END OF LOAD BALANCING =============== 8578.56
Info: useSync: 0 useProxySync: 0
LDB: =============== DONE WITH MIGRATION ================ 8578.56
LDB: ============= START OF LOAD BALANCING ============== 8579.26
LDB: TIME 8579.26 LOAD: AVG 0.190337 MAX 0.316964  PROXIES: TOTAL 1629 MAXPE 31 MAXPATCH 7 None MEM: 1502.13 MB
LDB: TIME 8579.26 LOAD: AVG 0.190337 MAX 0.316964  PROXIES: TOTAL 1629 MAXPE 31 MAXPATCH 7 RefineTorusLB MEM: 1502.13 MB
LDB: TIME 8579.26 LOAD: AVG 0.190337 MAX 0.316964  PROXIES: TOTAL 1629 MAXPE 31 MAXPATCH 7 RefineTorusLB MEM: 1502.13 MB
LDB: Reverting to original mapping
LDB: ============== END OF LOAD BALANCING =============== 8579.27
Info: useSync: 0 useProxySync: 0
LDB: =============== DONE WITH MIGRATION ================ 8579.27
LDB: ============= START OF LOAD BALANCING ============== 8607.09
LDB: ============== END OF LOAD BALANCING =============== 8607.09
Info: useSync: 0 useProxySync: 0
LDB: =============== DONE WITH MIGRATION ================ 8607.09
LDB: ============= START OF LOAD BALANCING ============== 8607.8
LDB: TIME 8607.8 LOAD: AVG 0.191264 MAX 0.303847  PROXIES: TOTAL 1629 MAXPE 31 MAXPATCH 7 None MEM: 1502.13 MB
LDB: TIME 8607.8 LOAD: AVG 0.191264 MAX 0.303847  PROXIES: TOTAL 1629 MAXPE 31 MAXPATCH 7 RefineTorusLB MEM: 1502.13 MB
LDB: TIME 8607.8 LOAD: AVG 0.191264 MAX 0.303847  PROXIES: TOTAL 1629 MAXPE 31 MAXPATCH 7 RefineTorusLB MEM: 1502.13 MB
LDB: Reverting to original mapping
LDB: ============== END OF LOAD BALANCING =============== 8607.81
Info: useSync: 0 useProxySync: 0
LDB: =============== DONE WITH MIGRATION ================ 8607.81
LDB: ============= START OF LOAD BALANCING ============== 8635.88
LDB: ============== END OF LOAD BALANCING =============== 8635.88
Info: useSync: 0 useProxySync: 0
LDB: =============== DONE WITH MIGRATION ================ 8635.88
LDB: ============= START OF LOAD BALANCING ============== 8636.61
LDB: TIME 8636.61 LOAD: AVG 0.193546 MAX 0.327677  PROXIES: TOTAL 1629 MAXPE 31 MAXPATCH 7 None MEM: 1502.15 MB
LDB: TIME 8636.61 LOAD: AVG 0.193546 MAX 0.327677  PROXIES: TOTAL 1629 MAXPE 31 MAXPATCH 7 RefineTorusLB MEM: 1502.15 MB
LDB: TIME 8636.61 LOAD: AVG 0.193546 MAX 0.327677  PROXIES: TOTAL 1629 MAXPE 31 MAXPATCH 7 RefineTorusLB MEM: 1502.15 MB
LDB: Reverting to original mapping
LDB: ============== END OF LOAD BALANCING =============== 8636.61
Info: useSync: 0 useProxySync: 0
LDB: =============== DONE WITH MIGRATION ================ 8636.61
LDB: ============= START OF LOAD BALANCING ============== 8664.22
LDB: ============== END OF LOAD BALANCING =============== 8664.22
Info: useSync: 0 useProxySync: 0
LDB: =============== DONE WITH MIGRATION ================ 8664.22
LDB: ============= START OF LOAD BALANCING ============== 8664.93
LDB: TIME 8664.93 LOAD: AVG 0.193394 MAX 0.321057  PROXIES: TOTAL 1629 MAXPE 31 MAXPATCH 7 None MEM: 1502.15 MB
LDB: TIME 8664.93 LOAD: AVG 0.193394 MAX 0.321057  PROXIES: TOTAL 1629 MAXPE 31 MAXPATCH 7 RefineTorusLB MEM: 1502.15 MB
LDB: TIME 8664.93 LOAD: AVG 0.193394 MAX 0.321057  PROXIES: TOTAL 1629 MAXPE 31 MAXPATCH 7 RefineTorusLB MEM: 1502.15 MB
LDB: ============== END OF LOAD BALANCING =============== 8664.93
Info: useSync: 0 useProxySync: 0
LDB: =============== DONE WITH MIGRATION ================ 8664.93
PRESSURE: 600000 -135.136 -2.50457 94.4717 -2.50505 -257.725 159.27 94.4729 159.271 135.701
GPRESSURE: 600000 -132.339 36.7275 77.1869 3.62394 -227.748 109.821 62.9709 143.913 123.845
PRESSAVG: 600000 1.06049 19.8986 23.561 19.8986 0.0458309 17.0268 23.561 17.0268 2.45324
GPRESSAVG: 600000 1.07442 19.9079 23.5512 19.8972 0.0512953 17.0325 23.5484 17.0211 2.42749
TIMING: 600000  CPU: 8374.63, 0.0140736/step  Wall: 8658.25, 0.0142962/step, 37.3289 hours remaining, 1502.148438 MB of memory in use.
ETITLE:      TS           BOND          ANGLE          DIHED          IMPRP               ELECT            VDW       BOUNDARY           MISC        KINETIC               TOTAL           TEMP      POTENTIAL         TOTAL3        TEMPAVG            PRESSURE      GPRESSURE         VOLUME       PRESSAVG      GPRESSAVG

ENERGY:  600000     66785.2224    146550.0790    103936.4513      6667.4780       -9299108.7928    336603.7236         0.0000         0.0000    234129.1388       -8404436.6996       310.2185  -8638565.8385  -8402543.3067       309.4463            -85.7199       -78.7472   3282718.2583         1.1865         1.1844

WRITING EXTENDED SYSTEM TO RESTART FILE AT STEP 600000
WRITING COORDINATES TO DCD FILE Fiber55_dyn3.dcd AT STEP 600000
WRITING COORDINATES TO RESTART FILE AT STEP 600000
FINISHED WRITING RESTART COORDINATES
WRITING VELOCITIES TO RESTART FILE AT STEP 600000
FINISHED WRITING RESTART VELOCITIES
LDB: ============= START OF LOAD BALANCING ============== 8693.6
LDB: ============== END OF LOAD BALANCING =============== 8693.6
Info: useSync: 0 useProxySync: 0
LDB: =============== DONE WITH MIGRATION ================ 8693.6
LDB: ============= START OF LOAD BALANCING ============== 8694.29
LDB: TIME 8694.29 LOAD: AVG 0.193402 MAX 0.318985  PROXIES: TOTAL 1629 MAXPE 31 MAXPATCH 7 None MEM: 1502.15 MB
LDB: TIME 8694.29 LOAD: AVG 0.193402 MAX 0.318985  PROXIES: TOTAL 1629 MAXPE 31 MAXPATCH 7 RefineTorusLB MEM: 1502.15 MB
LDB: TIME 8694.29 LOAD: AVG 0.193402 MAX 0.318985  PROXIES: TOTAL 1629 MAXPE 31 MAXPATCH 7 RefineTorusLB MEM: 1502.15 MB
LDB: ============== END OF LOAD BALANCING =============== 8694.29
Info: useSync: 0 useProxySync: 0
LDB: =============== DONE WITH MIGRATION ================ 8694.29
LDB: ============= START OF LOAD BALANCING ============== 8721.81
LDB: ============== END OF LOAD BALANCING =============== 8721.81
Info: useSync: 0 useProxySync: 0
LDB: =============== DONE WITH MIGRATION ================ 8721.81
LDB: ============= START OF LOAD BALANCING ============== 8722.52
LDB: TIME 8722.52 LOAD: AVG 0.191383 MAX 0.317386  PROXIES: TOTAL 1629 MAXPE 31 MAXPATCH 7 None MEM: 1502.15 MB
LDB: TIME 8722.52 LOAD: AVG 0.191383 MAX 0.317386  PROXIES: TOTAL 1629 MAXPE 31 MAXPATCH 7 RefineTorusLB MEM: 1502.15 MB
LDB: TIME 8722.52 LOAD: AVG 0.191383 MAX 0.317386  PROXIES: TOTAL 1629 MAXPE 31 MAXPATCH 7 RefineTorusLB MEM: 1502.15 MB
LDB: Reverting to original mapping
LDB: ============== END OF LOAD BALANCING =============== 8722.52
Info: useSync: 0 useProxySync: 0
LDB: =============== DONE WITH MIGRATION ================ 8722.52
LDB: ============= START OF LOAD BALANCING ============== 8749.92
LDB: ============== END OF LOAD BALANCING =============== 8749.92
Info: useSync: 0 useProxySync: 0
LDB: =============== DONE WITH MIGRATION ================ 8749.92
LDB: ============= START OF LOAD BALANCING ============== 8750.62
LDB: TIME 8750.62 LOAD: AVG 0.190132 MAX 0.309142  PROXIES: TOTAL 1629 MAXPE 31 MAXPATCH 7 None MEM: 1502.15 MB
LDB: TIME 8750.62 LOAD: AVG 0.190132 MAX 0.309142  PROXIES: TOTAL 1629 MAXPE 31 MAXPATCH 7 RefineTorusLB MEM: 1502.15 MB
LDB: TIME 8750.62 LOAD: AVG 0.190132 MAX 0.309142  PROXIES: TOTAL 1629 MAXPE 31 MAXPATCH 7 RefineTorusLB MEM: 1502.15 MB
LDB: ============== END OF LOAD BALANCING =============== 8750.62
Info: useSync: 0 useProxySync: 0
LDB: =============== DONE WITH MIGRATION ================ 8750.63
LDB: ============= START OF LOAD BALANCING ============== 8778.24
LDB: ============== END OF LOAD BALANCING =============== 8778.24
Info: useSync: 0 useProxySync: 0
LDB: =============== DONE WITH MIGRATION ================ 8778.24
LDB: ============= START OF LOAD BALANCING ============== 8778.93
LDB: TIME 8778.93 LOAD: AVG 0.189887 MAX 0.319209  PROXIES: TOTAL 1629 MAXPE 31 MAXPATCH 7 None MEM: 1502.15 MB
LDB: TIME 8778.93 LOAD: AVG 0.189887 MAX 0.319209  PROXIES: TOTAL 1629 MAXPE 31 MAXPATCH 7 RefineTorusLB MEM: 1502.15 MB
LDB: TIME 8778.93 LOAD: AVG 0.189887 MAX 0.319209  PROXIES: TOTAL 1629 MAXPE 31 MAXPATCH 7 RefineTorusLB MEM: 1502.15 MB
LDB: ============== END OF LOAD BALANCING =============== 8778.94
Info: useSync: 0 useProxySync: 0
LDB: =============== DONE WITH MIGRATION ================ 8778.94
LDB: ============= START OF LOAD BALANCING ============== 8806.63
LDB: ============== END OF LOAD BALANCING =============== 8806.63
Info: useSync: 0 useProxySync: 0
LDB: =============== DONE WITH MIGRATION ================ 8806.63
LDB: ============= START OF LOAD BALANCING ============== 8807.33
LDB: TIME 8807.33 LOAD: AVG 0.190619 MAX 0.306136  PROXIES: TOTAL 1629 MAXPE 31 MAXPATCH 7 None MEM: 1502.15 MB
LDB: TIME 8807.33 LOAD: AVG 0.190619 MAX 0.306136  PROXIES: TOTAL 1629 MAXPE 31 MAXPATCH 7 RefineTorusLB MEM: 1502.15 MB
LDB: TIME 8807.33 LOAD: AVG 0.190619 MAX 0.306136  PROXIES: TOTAL 1629 MAXPE 31 MAXPATCH 7 RefineTorusLB MEM: 1502.15 MB
LDB: ============== END OF LOAD BALANCING =============== 8807.33
Info: useSync: 0 useProxySync: 0
LDB: =============== DONE WITH MIGRATION ================ 8807.34
PRESSURE: 610000 -61.0725 128.9 -20.3466 128.9 -156.798 179.197 -20.346 179.197 -129.062
GPRESSURE: 610000 -76.0071 96.7438 -58.3493 116.2 -152.817 174.576 4.49238 148.852 -106.447
PRESSAVG: 610000 0.805613 7.98691 25.5386 7.9869 2.75045 18.8171 25.5386 18.8171 -0.33902
GPRESSAVG: 610000 0.809015 7.98525 25.5069 7.98036 2.76066 18.8365 25.5765 18.7835 -0.326436
TIMING: 610000  CPU: 8514.32, 0.013969/step  Wall: 8800.73, 0.0142487/step, 37.1654 hours remaining, 1502.148438 MB of memory in use.
ENERGY:  610000     66661.7609    146978.5702    104182.7323      6738.6085       -9299381.5719    336777.6760         0.0000         0.0000    233990.9836       -8404051.2405       310.0355  -8638042.2241  -8402157.3508       309.6105           -115.6442      -111.7570   3280134.2856         1.0723         1.0811

WRITING EXTENDED SYSTEM TO RESTART FILE AT STEP 610000
WRITING COORDINATES TO DCD FILE Fiber55_dyn3.dcd AT STEP 610000
WRITING COORDINATES TO RESTART FILE AT STEP 610000
FINISHED WRITING RESTART COORDINATES
WRITING VELOCITIES TO RESTART FILE AT STEP 610000
FINISHED WRITING RESTART VELOCITIES
LDB: ============= START OF LOAD BALANCING ============== 8835.6
LDB: ============== END OF LOAD BALANCING =============== 8835.6
Info: useSync: 0 useProxySync: 0
LDB: =============== DONE WITH MIGRATION ================ 8835.6
LDB: ============= START OF LOAD BALANCING ============== 8836.31
LDB: TIME 8836.31 LOAD: AVG 0.190664 MAX 0.313783  PROXIES: TOTAL 1629 MAXPE 31 MAXPATCH 7 None MEM: 1502.15 MB
LDB: TIME 8836.31 LOAD: AVG 0.190664 MAX 0.313783  PROXIES: TOTAL 1629 MAXPE 31 MAXPATCH 7 RefineTorusLB MEM: 1502.15 MB
LDB: TIME 8836.31 LOAD: AVG 0.190664 MAX 0.313783  PROXIES: TOTAL 1629 MAXPE 31 MAXPATCH 7 RefineTorusLB MEM: 1502.15 MB
LDB: ============== END OF LOAD BALANCING =============== 8836.32
Info: useSync: 0 useProxySync: 0
LDB: =============== DONE WITH MIGRATION ================ 8836.32
LDB: ============= START OF LOAD BALANCING ============== 8863.74
LDB: ============== END OF LOAD BALANCING =============== 8863.74
Info: useSync: 0 useProxySync: 0
LDB: =============== DONE WITH MIGRATION ================ 8863.74
LDB: ============= START OF LOAD BALANCING ============== 8864.44
LDB: TIME 8864.63 LOAD: AVG 0.193602 MAX 0.358348  PROXIES: TOTAL 1629 MAXPE 31 MAXPATCH 7 None MEM: 1502.15 MB
LDB: TIME 8864.63 LOAD: AVG 0.193602 MAX 0.358348  PROXIES: TOTAL 1629 MAXPE 31 MAXPATCH 7 RefineTorusLB MEM: 1502.15 MB
LDB: TIME 8864.63 LOAD: AVG 0.193602 MAX 0.358348  PROXIES: TOTAL 1629 MAXPE 31 MAXPATCH 7 RefineTorusLB MEM: 1502.15 MB
LDB: Reverting to original mapping
LDB: ============== END OF LOAD BALANCING =============== 8864.63
Info: useSync: 0 useProxySync: 0
LDB: =============== DONE WITH MIGRATION ================ 8864.63
LDB: ============= START OF LOAD BALANCING ============== 8892.24
LDB: ============== END OF LOAD BALANCING =============== 8892.24
Info: useSync: 0 useProxySync: 0
LDB: =============== DONE WITH MIGRATION ================ 8892.24
LDB: ============= START OF LOAD BALANCING ============== 8892.94
LDB: TIME 8892.94 LOAD: AVG 0.191714 MAX 0.323268  PROXIES: TOTAL 1629 MAXPE 31 MAXPATCH 7 None MEM: 1502.15 MB
LDB: TIME 8892.94 LOAD: AVG 0.191714 MAX 0.323268  PROXIES: TOTAL 1629 MAXPE 31 MAXPATCH 7 RefineTorusLB MEM: 1502.15 MB
LDB: TIME 8892.94 LOAD: AVG 0.191714 MAX 0.323268  PROXIES: TOTAL 1629 MAXPE 31 MAXPATCH 7 RefineTorusLB MEM: 1502.15 MB
LDB: ============== END OF LOAD BALANCING =============== 8892.94
Info: useSync: 0 useProxySync: 0
LDB: =============== DONE WITH MIGRATION ================ 8892.94
LDB: ============= START OF LOAD BALANCING ============== 8920.24
LDB: ============== END OF LOAD BALANCING =============== 8920.24
Info: useSync: 0 useProxySync: 0
LDB: =============== DONE WITH MIGRATION ================ 8920.24
LDB: ============= START OF LOAD BALANCING ============== 8920.95
LDB: TIME 8920.95 LOAD: AVG 0.191391 MAX 0.314851  PROXIES: TOTAL 1629 MAXPE 31 MAXPATCH 7 None MEM: 1502.15 MB
LDB: TIME 8920.95 LOAD: AVG 0.191391 MAX 0.314851  PROXIES: TOTAL 1629 MAXPE 31 MAXPATCH 7 RefineTorusLB MEM: 1502.15 MB
LDB: TIME 8920.95 LOAD: AVG 0.191391 MAX 0.314851  PROXIES: TOTAL 1629 MAXPE 31 MAXPATCH 7 RefineTorusLB MEM: 1502.15 MB
LDB: Reverting to original mapping
LDB: ============== END OF LOAD BALANCING =============== 8920.95
Info: useSync: 0 useProxySync: 0
LDB: =============== DONE WITH MIGRATION ================ 8920.95
LDB: ============= START OF LOAD BALANCING ============== 8948.52
LDB: ============== END OF LOAD BALANCING =============== 8948.52
Info: useSync: 0 useProxySync: 0
LDB: =============== DONE WITH MIGRATION ================ 8948.52
LDB: ============= START OF LOAD BALANCING ============== 8949.24
LDB: TIME 8949.24 LOAD: AVG 0.188809 MAX 0.306859  PROXIES: TOTAL 1629 MAXPE 31 MAXPATCH 7 None MEM: 1502.16 MB
LDB: TIME 8949.24 LOAD: AVG 0.188809 MAX 0.306859  PROXIES: TOTAL 1629 MAXPE 31 MAXPATCH 7 RefineTorusLB MEM: 1502.16 MB
LDB: TIME 8949.24 LOAD: AVG 0.188809 MAX 0.306859  PROXIES: TOTAL 1629 MAXPE 31 MAXPATCH 7 RefineTorusLB MEM: 1502.16 MB
LDB: ============== END OF LOAD BALANCING =============== 8949.24
Info: useSync: 0 useProxySync: 0
LDB: =============== DONE WITH MIGRATION ================ 8949.24
PRESSURE: 620000 -191.211 -22.9431 -55.3823 -22.9433 -52.9496 20.7981 -55.3837 20.798 -12.293
GPRESSURE: 620000 -193.183 -1.84893 -22.159 -6.52828 -66.447 -24.1237 -35.4883 39.1607 23.8734
PRESSAVG: 620000 1.55666 18.0746 11.687 18.0746 0.190116 49.3697 11.687 49.3697 0.900276
GPRESSAVG: 620000 1.58012 18.0709 11.7067 18.0916 0.201646 49.3555 11.6682 49.3658 0.890492
TIMING: 620000  CPU: 8653.65, 0.0139324/step  Wall: 8942.6, 0.0141865/step, 36.9637 hours remaining, 1502.160156 MB of memory in use.
ENERGY:  620000     66554.3410    147033.6087    103905.8575      6684.6571       -9299798.5070    336816.9004         0.0000         0.0000    233838.3919       -8404964.7503       309.8333  -8638803.1422  -8403053.5487       309.7329            -85.4846       -78.5856   3279514.3627         0.8823         0.8908

WRITING EXTENDED SYSTEM TO RESTART FILE AT STEP 620000
WRITING COORDINATES TO DCD FILE Fiber55_dyn3.dcd AT STEP 620000
WRITING COORDINATES TO RESTART FILE AT STEP 620000
FINISHED WRITING RESTART COORDINATES
WRITING VELOCITIES TO RESTART FILE AT STEP 620000
FINISHED WRITING RESTART VELOCITIES
LDB: ============= START OF LOAD BALANCING ============== 8988.85
LDB: ============== END OF LOAD BALANCING =============== 8988.86
Info: useSync: 0 useProxySync: 0
LDB: =============== DONE WITH MIGRATION ================ 8988.86
LDB: ============= START OF LOAD BALANCING ============== 8989.56
LDB: TIME 8989.56 LOAD: AVG 0.189361 MAX 0.326021  PROXIES: TOTAL 1629 MAXPE 31 MAXPATCH 7 None MEM: 1502.16 MB
LDB: TIME 8989.56 LOAD: AVG 0.189361 MAX 0.326021  PROXIES: TOTAL 1629 MAXPE 31 MAXPATCH 7 RefineTorusLB MEM: 1502.16 MB
LDB: TIME 8989.56 LOAD: AVG 0.189361 MAX 0.326021  PROXIES: TOTAL 1629 MAXPE 31 MAXPATCH 7 RefineTorusLB MEM: 1502.16 MB
LDB: Reverting to original mapping
LDB: ============== END OF LOAD BALANCING =============== 8989.56
Info: useSync: 0 useProxySync: 0
LDB: =============== DONE WITH MIGRATION ================ 8989.56
LDB: ============= START OF LOAD BALANCING ============== 9017.21
LDB: ============== END OF LOAD BALANCING =============== 9017.21
Info: useSync: 0 useProxySync: 0
LDB: =============== DONE WITH MIGRATION ================ 9017.21
LDB: ============= START OF LOAD BALANCING ============== 9017.91
LDB: TIME 9017.91 LOAD: AVG 0.193144 MAX 0.311228  PROXIES: TOTAL 1629 MAXPE 31 MAXPATCH 7 None MEM: 1502.16 MB
LDB: TIME 9017.91 LOAD: AVG 0.193144 MAX 0.311228  PROXIES: TOTAL 1629 MAXPE 31 MAXPATCH 7 RefineTorusLB MEM: 1502.16 MB
LDB: TIME 9017.91 LOAD: AVG 0.193144 MAX 0.311228  PROXIES: TOTAL 1629 MAXPE 31 MAXPATCH 7 RefineTorusLB MEM: 1502.16 MB
LDB: Reverting to original mapping
LDB: ============== END OF LOAD BALANCING =============== 9017.91
Info: useSync: 0 useProxySync: 0
LDB: =============== DONE WITH MIGRATION ================ 9017.92
LDB: ============= START OF LOAD BALANCING ============== 9045.41
LDB: ============== END OF LOAD BALANCING =============== 9045.41
Info: useSync: 0 useProxySync: 0
LDB: =============== DONE WITH MIGRATION ================ 9045.41
LDB: ============= START OF LOAD BALANCING ============== 9046.12
LDB: TIME 9046.12 LOAD: AVG 0.191079 MAX 0.326573  PROXIES: TOTAL 1629 MAXPE 31 MAXPATCH 7 None MEM: 1502.16 MB
LDB: TIME 9046.12 LOAD: AVG 0.191079 MAX 0.326573  PROXIES: TOTAL 1629 MAXPE 31 MAXPATCH 7 RefineTorusLB MEM: 1502.16 MB
LDB: TIME 9046.12 LOAD: AVG 0.191079 MAX 0.326573  PROXIES: TOTAL 1629 MAXPE 31 MAXPATCH 7 RefineTorusLB MEM: 1502.16 MB
LDB: Reverting to original mapping
LDB: ============== END OF LOAD BALANCING =============== 9046.12
Info: useSync: 0 useProxySync: 0
LDB: =============== DONE WITH MIGRATION ================ 9046.12
LDB: ============= START OF LOAD BALANCING ============== 9073.81
LDB: ============== END OF LOAD BALANCING =============== 9073.81
Info: useSync: 0 useProxySync: 0
LDB: =============== DONE WITH MIGRATION ================ 9073.81
LDB: ============= START OF LOAD BALANCING ============== 9074.53
LDB: TIME 9074.53 LOAD: AVG 0.192051 MAX 0.333811  PROXIES: TOTAL 1629 MAXPE 31 MAXPATCH 7 None MEM: 1502.16 MB
LDB: TIME 9074.53 LOAD: AVG 0.192051 MAX 0.333811  PROXIES: TOTAL 1629 MAXPE 31 MAXPATCH 7 RefineTorusLB MEM: 1502.16 MB
LDB: TIME 9074.53 LOAD: AVG 0.192051 MAX 0.333811  PROXIES: TOTAL 1629 MAXPE 31 MAXPATCH 7 RefineTorusLB MEM: 1502.16 MB
LDB: Reverting to original mapping
LDB: ============== END OF LOAD BALANCING =============== 9074.53
Info: useSync: 0 useProxySync: 0
LDB: =============== DONE WITH MIGRATION ================ 9074.54
LDB: ============= START OF LOAD BALANCING ============== 9102.05
LDB: ============== END OF LOAD BALANCING =============== 9102.05
Info: useSync: 0 useProxySync: 0
LDB: =============== DONE WITH MIGRATION ================ 9102.05
LDB: ============= START OF LOAD BALANCING ============== 9102.77
LDB: TIME 9102.77 LOAD: AVG 0.187442 MAX 0.314928  PROXIES: TOTAL 1629 MAXPE 31 MAXPATCH 7 None MEM: 1502.16 MB
LDB: TIME 9102.77 LOAD: AVG 0.187442 MAX 0.314928  PROXIES: TOTAL 1629 MAXPE 31 MAXPATCH 7 RefineTorusLB MEM: 1502.16 MB
LDB: TIME 9102.77 LOAD: AVG 0.187442 MAX 0.314928  PROXIES: TOTAL 1629 MAXPE 31 MAXPATCH 7 RefineTorusLB MEM: 1502.16 MB
LDB: Reverting to original mapping
LDB: ============== END OF LOAD BALANCING =============== 9102.77
Info: useSync: 0 useProxySync: 0
LDB: =============== DONE WITH MIGRATION ================ 9102.77
PRESSURE: 630000 110.845 -136.018 111.922 -136.019 -199.134 130.623 111.922 130.623 -108.034
GPRESSURE: 630000 72.0912 -109.882 127.581 -140.466 -170.973 90.3519 71.3144 103.48 -82.5391
PRESSAVG: 630000 1.03053 24.0961 4.77896 24.0961 1.61141 33.8542 4.77896 33.8542 1.2546
GPRESSAVG: 630000 1.02691 24.1002 4.77068 24.1129 1.618 33.8727 4.75077 33.8492 1.26124
TIMING: 630000  CPU: 8793.34, 0.0139687/step  Wall: 9095.92, 0.0153321/step, 39.906 hours remaining, 1502.160156 MB of memory in use.
ENERGY:  630000     66957.9814    146895.3966    103913.9539      6652.0644       -9299873.9357    336771.2328         0.0000         0.0000    233466.6696       -8405216.6371       309.3408  -8638683.3067  -8403298.3026       309.5403            -65.4409       -60.4738   3280699.0927         1.2988         1.3021

WRITING EXTENDED SYSTEM TO RESTART FILE AT STEP 630000
WRITING COORDINATES TO DCD FILE Fiber55_dyn3.dcd AT STEP 630000
WRITING COORDINATES TO RESTART FILE AT STEP 630000
FINISHED WRITING RESTART COORDINATES
WRITING VELOCITIES TO RESTART FILE AT STEP 630000
FINISHED WRITING RESTART VELOCITIES
LDB: ============= START OF LOAD BALANCING ============== 9130.5
LDB: ============== END OF LOAD BALANCING =============== 9130.5
Info: useSync: 0 useProxySync: 0
LDB: =============== DONE WITH MIGRATION ================ 9130.5
LDB: ============= START OF LOAD BALANCING ============== 9131.2
LDB: TIME 9131.2 LOAD: AVG 0.191173 MAX 0.320527  PROXIES: TOTAL 1629 MAXPE 31 MAXPATCH 7 None MEM: 1502.16 MB
LDB: TIME 9131.2 LOAD: AVG 0.191173 MAX 0.320527  PROXIES: TOTAL 1629 MAXPE 31 MAXPATCH 7 RefineTorusLB MEM: 1502.16 MB
LDB: TIME 9131.2 LOAD: AVG 0.191173 MAX 0.320527  PROXIES: TOTAL 1629 MAXPE 31 MAXPATCH 7 RefineTorusLB MEM: 1502.16 MB
LDB: Reverting to original mapping
LDB: ============== END OF LOAD BALANCING =============== 9131.21
Info: useSync: 0 useProxySync: 0
LDB: =============== DONE WITH MIGRATION ================ 9131.21
LDB: ============= START OF LOAD BALANCING ============== 9158.35
LDB: ============== END OF LOAD BALANCING =============== 9158.35
Info: useSync: 0 useProxySync: 0
LDB: =============== DONE WITH MIGRATION ================ 9158.35
LDB: ============= START OF LOAD BALANCING ============== 9159.04
LDB: TIME 9159.04 LOAD: AVG 0.192858 MAX 0.32156  PROXIES: TOTAL 1629 MAXPE 31 MAXPATCH 7 None MEM: 1502.16 MB
LDB: TIME 9159.04 LOAD: AVG 0.192858 MAX 0.32156  PROXIES: TOTAL 1629 MAXPE 31 MAXPATCH 7 RefineTorusLB MEM: 1502.16 MB
LDB: TIME 9159.04 LOAD: AVG 0.192858 MAX 0.32156  PROXIES: TOTAL 1629 MAXPE 31 MAXPATCH 7 RefineTorusLB MEM: 1502.16 MB
LDB: ============== END OF LOAD BALANCING =============== 9159.04
Info: useSync: 0 useProxySync: 0
LDB: =============== DONE WITH MIGRATION ================ 9159.05
LDB: ============= START OF LOAD BALANCING ============== 9186.2
LDB: ============== END OF LOAD BALANCING =============== 9186.2
Info: useSync: 0 useProxySync: 0
LDB: =============== DONE WITH MIGRATION ================ 9186.2
LDB: ============= START OF LOAD BALANCING ============== 9186.91
LDB: TIME 9186.91 LOAD: AVG 0.19023 MAX 0.325864  PROXIES: TOTAL 1629 MAXPE 31 MAXPATCH 7 None MEM: 1502.16 MB
LDB: TIME 9186.91 LOAD: AVG 0.19023 MAX 0.325864  PROXIES: TOTAL 1629 MAXPE 31 MAXPATCH 7 RefineTorusLB MEM: 1502.16 MB
LDB: TIME 9186.91 LOAD: AVG 0.19023 MAX 0.325864  PROXIES: TOTAL 1629 MAXPE 31 MAXPATCH 7 RefineTorusLB MEM: 1502.16 MB
LDB: ============== END OF LOAD BALANCING =============== 9186.91
Info: useSync: 0 useProxySync: 0
LDB: =============== DONE WITH MIGRATION ================ 9186.91
LDB: ============= START OF LOAD BALANCING ============== 9214.14
LDB: ============== END OF LOAD BALANCING =============== 9214.14
Info: useSync: 0 useProxySync: 0
LDB: =============== DONE WITH MIGRATION ================ 9214.14
LDB: ============= START OF LOAD BALANCING ============== 9214.82
LDB: TIME 9214.82 LOAD: AVG 0.192412 MAX 0.331695  PROXIES: TOTAL 1629 MAXPE 31 MAXPATCH 7 None MEM: 1502.16 MB
LDB: TIME 9214.82 LOAD: AVG 0.192412 MAX 0.331695  PROXIES: TOTAL 1629 MAXPE 31 MAXPATCH 7 RefineTorusLB MEM: 1502.16 MB
LDB: TIME 9214.82 LOAD: AVG 0.192412 MAX 0.331695  PROXIES: TOTAL 1629 MAXPE 31 MAXPATCH 7 RefineTorusLB MEM: 1502.16 MB
LDB: ============== END OF LOAD BALANCING =============== 9214.82
Info: useSync: 0 useProxySync: 0
LDB: =============== DONE WITH MIGRATION ================ 9214.82
LDB: ============= START OF LOAD BALANCING ============== 9241.98
LDB: ============== END OF LOAD BALANCING =============== 9241.98
Info: useSync: 0 useProxySync: 0
LDB: =============== DONE WITH MIGRATION ================ 9241.98
LDB: ============= START OF LOAD BALANCING ============== 9242.67
LDB: TIME 9242.67 LOAD: AVG 0.191079 MAX 0.323563  PROXIES: TOTAL 1629 MAXPE 31 MAXPATCH 7 None MEM: 1502.16 MB
LDB: TIME 9242.67 LOAD: AVG 0.191079 MAX 0.323563  PROXIES: TOTAL 1629 MAXPE 31 MAXPATCH 7 RefineTorusLB MEM: 1502.16 MB
LDB: TIME 9242.67 LOAD: AVG 0.191079 MAX 0.323563  PROXIES: TOTAL 1629 MAXPE 31 MAXPATCH 7 RefineTorusLB MEM: 1502.16 MB
LDB: Reverting to original mapping
LDB: ============== END OF LOAD BALANCING =============== 9242.67
Info: useSync: 0 useProxySync: 0
LDB: =============== DONE WITH MIGRATION ================ 9242.67
PRESSURE: 640000 59.3505 36.3506 94.5843 36.3514 102.871 155.741 94.586 155.741 247.052
GPRESSURE: 640000 56.2533 27.0638 96.7194 35.1731 112.95 137.528 67.5054 158.009 259.448
PRESSAVG: 640000 1.13199 -0.814882 26.7676 -0.814884 1.71542 44.0061 26.7676 44.0061 1.099
GPRESSAVG: 640000 1.10898 -0.827338 26.7787 -0.825054 1.71302 44.0016 26.7734 43.9966 1.09022
TIMING: 640000  CPU: 8931.37, 0.0138029/step  Wall: 9235.94, 0.0140019/step, 36.405 hours remaining, 1502.164062 MB of memory in use.
ENERGY:  640000     66956.4989    146273.9453    104273.8308      6721.2615       -9300998.6844    337928.1466         0.0000         0.0000    233334.8670       -8405510.1343       309.1661  -8638845.0014  -8403626.7232       309.5615            136.4246       142.8836   3277554.9340         1.3155         1.3041

WRITING EXTENDED SYSTEM TO RESTART FILE AT STEP 640000
WRITING COORDINATES TO DCD FILE Fiber55_dyn3.dcd AT STEP 640000
WRITING COORDINATES TO RESTART FILE AT STEP 640000
FINISHED WRITING RESTART COORDINATES
WRITING VELOCITIES TO RESTART FILE AT STEP 640000
FINISHED WRITING RESTART VELOCITIES
LDB: ============= START OF LOAD BALANCING ============== 9270.95
LDB: ============== END OF LOAD BALANCING =============== 9270.95
Info: useSync: 0 useProxySync: 0
LDB: =============== DONE WITH MIGRATION ================ 9270.95
LDB: ============= START OF LOAD BALANCING ============== 9271.66
LDB: TIME 9271.66 LOAD: AVG 0.191238 MAX 0.32183  PROXIES: TOTAL 1629 MAXPE 31 MAXPATCH 7 None MEM: 1502.17 MB
LDB: TIME 9271.66 LOAD: AVG 0.191238 MAX 0.32183  PROXIES: TOTAL 1629 MAXPE 31 MAXPATCH 7 RefineTorusLB MEM: 1502.17 MB
LDB: TIME 9271.66 LOAD: AVG 0.191238 MAX 0.32183  PROXIES: TOTAL 1629 MAXPE 31 MAXPATCH 7 RefineTorusLB MEM: 1502.17 MB
LDB: ============== END OF LOAD BALANCING =============== 9271.66
Info: useSync: 0 useProxySync: 0
LDB: =============== DONE WITH MIGRATION ================ 9271.66
LDB: ============= START OF LOAD BALANCING ============== 9298.97
LDB: ============== END OF LOAD BALANCING =============== 9298.97
Info: useSync: 0 useProxySync: 0
LDB: =============== DONE WITH MIGRATION ================ 9298.97
LDB: ============= START OF LOAD BALANCING ============== 9299.68
LDB: TIME 9299.68 LOAD: AVG 0.186038 MAX 0.314238  PROXIES: TOTAL 1629 MAXPE 31 MAXPATCH 7 None MEM: 1502.17 MB
LDB: TIME 9299.68 LOAD: AVG 0.186038 MAX 0.314238  PROXIES: TOTAL 1629 MAXPE 31 MAXPATCH 7 RefineTorusLB MEM: 1502.17 MB
LDB: TIME 9299.68 LOAD: AVG 0.186038 MAX 0.314238  PROXIES: TOTAL 1629 MAXPE 31 MAXPATCH 7 RefineTorusLB MEM: 1502.17 MB
LDB: ============== END OF LOAD BALANCING =============== 9299.68
Info: useSync: 0 useProxySync: 0
LDB: =============== DONE WITH MIGRATION ================ 9299.68
LDB: ============= START OF LOAD BALANCING ============== 9327.07
LDB: ============== END OF LOAD BALANCING =============== 9327.07
Info: useSync: 0 useProxySync: 0
LDB: =============== DONE WITH MIGRATION ================ 9327.07
LDB: ============= START OF LOAD BALANCING ============== 9327.76
LDB: TIME 9327.76 LOAD: AVG 0.184457 MAX 0.312039  PROXIES: TOTAL 1629 MAXPE 31 MAXPATCH 7 None MEM: 1502.17 MB
LDB: TIME 9327.76 LOAD: AVG 0.184457 MAX 0.312039  PROXIES: TOTAL 1629 MAXPE 31 MAXPATCH 7 RefineTorusLB MEM: 1502.17 MB
LDB: TIME 9327.76 LOAD: AVG 0.184457 MAX 0.312039  PROXIES: TOTAL 1629 MAXPE 31 MAXPATCH 7 RefineTorusLB MEM: 1502.17 MB
LDB: Reverting to original mapping
LDB: ============== END OF LOAD BALANCING =============== 9327.76
Info: useSync: 0 useProxySync: 0
LDB: =============== DONE WITH MIGRATION ================ 9327.76
LDB: ============= START OF LOAD BALANCING ============== 9355.17
LDB: ============== END OF LOAD BALANCING =============== 9355.17
Info: useSync: 0 useProxySync: 0
LDB: =============== DONE WITH MIGRATION ================ 9355.17
LDB: ============= START OF LOAD BALANCING ============== 9355.88
LDB: TIME 9355.88 LOAD: AVG 0.187275 MAX 0.323816  PROXIES: TOTAL 1629 MAXPE 31 MAXPATCH 7 None MEM: 1502.17 MB
LDB: TIME 9355.88 LOAD: AVG 0.187275 MAX 0.323816  PROXIES: TOTAL 1629 MAXPE 31 MAXPATCH 7 RefineTorusLB MEM: 1502.17 MB
LDB: TIME 9355.88 LOAD: AVG 0.187275 MAX 0.323816  PROXIES: TOTAL 1629 MAXPE 31 MAXPATCH 7 RefineTorusLB MEM: 1502.17 MB
LDB: Reverting to original mapping
LDB: ============== END OF LOAD BALANCING =============== 9355.88
Info: useSync: 0 useProxySync: 0
LDB: =============== DONE WITH MIGRATION ================ 9355.89
LDB: ============= START OF LOAD BALANCING ============== 9383.88
LDB: ============== END OF LOAD BALANCING =============== 9383.88
Info: useSync: 0 useProxySync: 0
LDB: =============== DONE WITH MIGRATION ================ 9383.88
LDB: ============= START OF LOAD BALANCING ============== 9384.69
LDB: TIME 9384.7 LOAD: AVG 0.191714 MAX 0.480534  PROXIES: TOTAL 1629 MAXPE 31 MAXPATCH 7 None MEM: 1502.17 MB
LDB: TIME 9384.7 LOAD: AVG 0.191714 MAX 0.480534  PROXIES: TOTAL 1629 MAXPE 31 MAXPATCH 7 RefineTorusLB MEM: 1502.17 MB
LDB: TIME 9384.7 LOAD: AVG 0.191714 MAX 0.480534  PROXIES: TOTAL 1629 MAXPE 31 MAXPATCH 7 RefineTorusLB MEM: 1502.17 MB
LDB: ============== END OF LOAD BALANCING =============== 9384.7
Info: useSync: 0 useProxySync: 0
LDB: =============== DONE WITH MIGRATION ================ 9384.7
PRESSURE: 650000 -130.19 -45.7841 53.7374 -45.7845 -40.62 46.1607 53.7377 46.1602 -67.0116
GPRESSURE: 650000 -113.735 -39.5673 37.3432 2.5127 -44.3215 52.741 100.861 -4.73899 -63.5037
PRESSAVG: 650000 0.247199 8.3424 20.2063 8.3424 0.303357 8.52983 20.2063 8.52983 0.801934
GPRESSAVG: 650000 0.253093 8.34101 20.2219 8.34068 0.27465 8.53489 20.2256 8.53145 0.808374
TIMING: 650000  CPU: 9071.44, 0.0140075/step  Wall: 9378.43, 0.014249/step, 37.0079 hours remaining, 1502.175781 MB of memory in use.
ENERGY:  650000     66716.6026    146833.6288    103872.8798      6683.9270       -9300386.4184    337283.8054         0.0000         0.0000    233667.0824       -8405328.4924       309.6063  -8638995.5748  -8403424.2094       309.4114            -79.2738       -73.8532   3278526.9483         0.4508         0.4454

WRITING EXTENDED SYSTEM TO RESTART FILE AT STEP 650000
WRITING COORDINATES TO DCD FILE Fiber55_dyn3.dcd AT STEP 650000
WRITING COORDINATES TO RESTART FILE AT STEP 650000
FINISHED WRITING RESTART COORDINATES
WRITING VELOCITIES TO RESTART FILE AT STEP 650000
FINISHED WRITING RESTART VELOCITIES
LDB: ============= START OF LOAD BALANCING ============== 9436.34
LDB: ============== END OF LOAD BALANCING =============== 9436.34
Info: useSync: 0 useProxySync: 0
LDB: =============== DONE WITH MIGRATION ================ 9436.34
LDB: ============= START OF LOAD BALANCING ============== 9437.06
LDB: TIME 9437.06 LOAD: AVG 0.189974 MAX 0.338245  PROXIES: TOTAL 1629 MAXPE 31 MAXPATCH 7 None MEM: 1502.18 MB
LDB: TIME 9437.06 LOAD: AVG 0.189974 MAX 0.338245  PROXIES: TOTAL 1629 MAXPE 31 MAXPATCH 7 RefineTorusLB MEM: 1502.18 MB
LDB: TIME 9437.06 LOAD: AVG 0.189974 MAX 0.338245  PROXIES: TOTAL 1629 MAXPE 31 MAXPATCH 7 RefineTorusLB MEM: 1502.18 MB
LDB: Reverting to original mapping
LDB: ============== END OF LOAD BALANCING =============== 9437.06
Info: useSync: 0 useProxySync: 0
LDB: =============== DONE WITH MIGRATION ================ 9437.07
LDB: ============= START OF LOAD BALANCING ============== 9464.88
LDB: ============== END OF LOAD BALANCING =============== 9464.88
Info: useSync: 0 useProxySync: 0
LDB: =============== DONE WITH MIGRATION ================ 9464.88
LDB: ============= START OF LOAD BALANCING ============== 9465.57
LDB: TIME 9465.57 LOAD: AVG 0.190532 MAX 0.34834  PROXIES: TOTAL 1629 MAXPE 31 MAXPATCH 7 None MEM: 1502.18 MB
LDB: TIME 9465.57 LOAD: AVG 0.190532 MAX 0.34834  PROXIES: TOTAL 1629 MAXPE 31 MAXPATCH 7 RefineTorusLB MEM: 1502.18 MB
LDB: TIME 9465.57 LOAD: AVG 0.190532 MAX 0.34834  PROXIES: TOTAL 1629 MAXPE 31 MAXPATCH 7 RefineTorusLB MEM: 1502.18 MB
LDB: Reverting to original mapping
LDB: ============== END OF LOAD BALANCING =============== 9465.57
Info: useSync: 0 useProxySync: 0
LDB: =============== DONE WITH MIGRATION ================ 9465.57
LDB: ============= START OF LOAD BALANCING ============== 9493.37
LDB: ============== END OF LOAD BALANCING =============== 9493.37
Info: useSync: 0 useProxySync: 0
LDB: =============== DONE WITH MIGRATION ================ 9493.37
LDB: ============= START OF LOAD BALANCING ============== 9494.08
LDB: TIME 9494.08 LOAD: AVG 0.190615 MAX 0.354997  PROXIES: TOTAL 1629 MAXPE 31 MAXPATCH 7 None MEM: 1502.18 MB
LDB: TIME 9494.08 LOAD: AVG 0.190615 MAX 0.354997  PROXIES: TOTAL 1629 MAXPE 31 MAXPATCH 7 RefineTorusLB MEM: 1502.18 MB
LDB: TIME 9494.08 LOAD: AVG 0.190615 MAX 0.354997  PROXIES: TOTAL 1629 MAXPE 31 MAXPATCH 7 RefineTorusLB MEM: 1502.18 MB
LDB: ============== END OF LOAD BALANCING =============== 9494.08
Info: useSync: 0 useProxySync: 0
LDB: =============== DONE WITH MIGRATION ================ 9494.08
LDB: ============= START OF LOAD BALANCING ============== 9521.83
LDB: ============== END OF LOAD BALANCING =============== 9521.83
Info: useSync: 0 useProxySync: 0
LDB: =============== DONE WITH MIGRATION ================ 9521.83
LDB: ============= START OF LOAD BALANCING ============== 9522.55
LDB: TIME 9522.55 LOAD: AVG 0.190133 MAX 0.32678  PROXIES: TOTAL 1629 MAXPE 31 MAXPATCH 7 None MEM: 1502.18 MB
LDB: TIME 9522.55 LOAD: AVG 0.190133 MAX 0.32678  PROXIES: TOTAL 1629 MAXPE 31 MAXPATCH 7 RefineTorusLB MEM: 1502.18 MB
LDB: TIME 9522.55 LOAD: AVG 0.190133 MAX 0.32678  PROXIES: TOTAL 1629 MAXPE 31 MAXPATCH 7 RefineTorusLB MEM: 1502.18 MB
LDB: Reverting to original mapping
LDB: ============== END OF LOAD BALANCING =============== 9522.55
Info: useSync: 0 useProxySync: 0
LDB: =============== DONE WITH MIGRATION ================ 9522.55
LDB: ============= START OF LOAD BALANCING ============== 9550.36
LDB: ============== END OF LOAD BALANCING =============== 9550.36
Info: useSync: 0 useProxySync: 0
LDB: =============== DONE WITH MIGRATION ================ 9550.36
LDB: ============= START OF LOAD BALANCING ============== 9551.07
LDB: TIME 9551.07 LOAD: AVG 0.190089 MAX 0.349811  PROXIES: TOTAL 1629 MAXPE 31 MAXPATCH 7 None MEM: 1502.18 MB
LDB: TIME 9551.07 LOAD: AVG 0.190089 MAX 0.349811  PROXIES: TOTAL 1629 MAXPE 31 MAXPATCH 7 RefineTorusLB MEM: 1502.18 MB
LDB: TIME 9551.07 LOAD: AVG 0.190089 MAX 0.349811  PROXIES: TOTAL 1629 MAXPE 31 MAXPATCH 7 RefineTorusLB MEM: 1502.18 MB
LDB: Reverting to original mapping
LDB: ============== END OF LOAD BALANCING =============== 9551.07
Info: useSync: 0 useProxySync: 0
LDB: =============== DONE WITH MIGRATION ================ 9551.07
PRESSURE: 660000 -185.041 85.9937 -8.35983 85.9932 -22.1998 80.8849 -8.35978 80.8845 68.5952
GPRESSURE: 660000 -230.096 78.7595 28.8095 112.52 -13.5065 104.901 3.94253 131.885 120.179
PRESSAVG: 660000 0.178668 21.649 8.71532 21.649 0.854259 34.4281 8.71531 34.4281 1.39992
GPRESSAVG: 660000 0.180116 21.6382 8.69753 21.6338 0.862425 34.4287 8.71495 34.4439 1.37641
TIMING: 660000  CPU: 9212, 0.014056/step  Wall: 9544.29, 0.0165864/step, 43.0326 hours remaining, 1502.398438 MB of memory in use.
ENERGY:  660000     66434.1776    146616.6637    103948.0398      6684.0358       -9299034.5830    337451.0299         0.0000         0.0000    233873.2731       -8404027.3631       309.8795  -8637900.6362  -8402141.9473       309.4396            -46.2152       -41.1410   3279823.7216         0.8109         0.8063

WRITING EXTENDED SYSTEM TO RESTART FILE AT STEP 660000
WRITING COORDINATES TO DCD FILE Fiber55_dyn3.dcd AT STEP 660000
WRITING COORDINATES TO RESTART FILE AT STEP 660000
FINISHED WRITING RESTART COORDINATES
WRITING VELOCITIES TO RESTART FILE AT STEP 660000
FINISHED WRITING RESTART VELOCITIES
LDB: ============= START OF LOAD BALANCING ============== 9578.63
LDB: ============== END OF LOAD BALANCING =============== 9578.63
Info: useSync: 0 useProxySync: 0
LDB: =============== DONE WITH MIGRATION ================ 9578.63
LDB: ============= START OF LOAD BALANCING ============== 9579.34
LDB: TIME 9579.34 LOAD: AVG 0.189229 MAX 0.311691  PROXIES: TOTAL 1629 MAXPE 31 MAXPATCH 7 None MEM: 1502.4 MB
LDB: TIME 9579.34 LOAD: AVG 0.189229 MAX 0.311691  PROXIES: TOTAL 1629 MAXPE 31 MAXPATCH 7 RefineTorusLB MEM: 1502.4 MB
LDB: TIME 9579.34 LOAD: AVG 0.189229 MAX 0.311691  PROXIES: TOTAL 1629 MAXPE 31 MAXPATCH 7 RefineTorusLB MEM: 1502.4 MB
LDB: ============== END OF LOAD BALANCING =============== 9579.34
Info: useSync: 0 useProxySync: 0
LDB: =============== DONE WITH MIGRATION ================ 9579.34
LDB: ============= START OF LOAD BALANCING ============== 9606.84
LDB: ============== END OF LOAD BALANCING =============== 9606.84
Info: useSync: 0 useProxySync: 0
LDB: =============== DONE WITH MIGRATION ================ 9606.84
LDB: ============= START OF LOAD BALANCING ============== 9607.56
LDB: TIME 9607.56 LOAD: AVG 0.189792 MAX 0.321701  PROXIES: TOTAL 1629 MAXPE 31 MAXPATCH 7 None MEM: 1502.45 MB
LDB: TIME 9607.56 LOAD: AVG 0.189792 MAX 0.321701  PROXIES: TOTAL 1629 MAXPE 31 MAXPATCH 7 RefineTorusLB MEM: 1502.45 MB
LDB: TIME 9607.56 LOAD: AVG 0.189792 MAX 0.321701  PROXIES: TOTAL 1629 MAXPE 31 MAXPATCH 7 RefineTorusLB MEM: 1502.45 MB
LDB: Reverting to original mapping
LDB: ============== END OF LOAD BALANCING =============== 9607.56
Info: useSync: 0 useProxySync: 0
LDB: =============== DONE WITH MIGRATION ================ 9607.56
LDB: ============= START OF LOAD BALANCING ============== 9634.96
LDB: ============== END OF LOAD BALANCING =============== 9634.96
Info: useSync: 0 useProxySync: 0
LDB: =============== DONE WITH MIGRATION ================ 9634.97
LDB: ============= START OF LOAD BALANCING ============== 9635.68
LDB: TIME 9635.68 LOAD: AVG 0.18891 MAX 0.300475  PROXIES: TOTAL 1629 MAXPE 31 MAXPATCH 7 None MEM: 1502.45 MB
LDB: TIME 9635.68 LOAD: AVG 0.18891 MAX 0.300475  PROXIES: TOTAL 1629 MAXPE 31 MAXPATCH 7 RefineTorusLB MEM: 1502.45 MB
LDB: TIME 9635.68 LOAD: AVG 0.18891 MAX 0.300475  PROXIES: TOTAL 1629 MAXPE 31 MAXPATCH 7 RefineTorusLB MEM: 1502.45 MB
LDB: ============== END OF LOAD BALANCING =============== 9635.68
Info: useSync: 0 useProxySync: 0
LDB: =============== DONE WITH MIGRATION ================ 9635.69
LDB: ============= START OF LOAD BALANCING ============== 9662.89
LDB: ============== END OF LOAD BALANCING =============== 9662.89
Info: useSync: 0 useProxySync: 0
LDB: =============== DONE WITH MIGRATION ================ 9662.89
LDB: ============= START OF LOAD BALANCING ============== 9663.58
LDB: TIME 9663.58 LOAD: AVG 0.190147 MAX 0.314787  PROXIES: TOTAL 1629 MAXPE 31 MAXPATCH 7 None MEM: 1502.45 MB
LDB: TIME 9663.58 LOAD: AVG 0.190147 MAX 0.314787  PROXIES: TOTAL 1629 MAXPE 31 MAXPATCH 7 RefineTorusLB MEM: 1502.45 MB
LDB: TIME 9663.58 LOAD: AVG 0.190147 MAX 0.314787  PROXIES: TOTAL 1629 MAXPE 31 MAXPATCH 7 RefineTorusLB MEM: 1502.45 MB
LDB: ============== END OF LOAD BALANCING =============== 9663.58
Info: useSync: 0 useProxySync: 0
LDB: =============== DONE WITH MIGRATION ================ 9663.59
LDB: ============= START OF LOAD BALANCING ============== 9690.72
LDB: ============== END OF LOAD BALANCING =============== 9690.72
Info: useSync: 0 useProxySync: 0
LDB: =============== DONE WITH MIGRATION ================ 9690.72
LDB: ============= START OF LOAD BALANCING ============== 9691.42
LDB: TIME 9691.43 LOAD: AVG 0.188503 MAX 0.311898  PROXIES: TOTAL 1629 MAXPE 31 MAXPATCH 7 None MEM: 1502.67 MB
LDB: TIME 9691.43 LOAD: AVG 0.188503 MAX 0.311898  PROXIES: TOTAL 1629 MAXPE 31 MAXPATCH 7 RefineTorusLB MEM: 1502.67 MB
LDB: TIME 9691.43 LOAD: AVG 0.188503 MAX 0.311898  PROXIES: TOTAL 1629 MAXPE 31 MAXPATCH 7 RefineTorusLB MEM: 1502.67 MB
LDB: Reverting to original mapping
LDB: ============== END OF LOAD BALANCING =============== 9691.43
Info: useSync: 0 useProxySync: 0
LDB: =============== DONE WITH MIGRATION ================ 9691.43
PRESSURE: 670000 145.043 -77.5949 -21.0421 -77.5944 -179.195 112.5 -21.0423 112.5 103.857
GPRESSURE: 670000 142.277 -76.6762 -41.3101 -46.3465 -146.053 166.312 6.01365 97.0951 96.3224
PRESSAVG: 670000 -0.0377689 25.198 19.0745 25.198 0.620876 29.8608 19.0745 29.8608 0.254815
GPRESSAVG: 670000 -0.0234708 25.1894 19.0805 25.2128 0.61664 29.8875 19.089 29.8347 0.240731
TIMING: 670000  CPU: 9350.6, 0.0138598/step  Wall: 9684.61, 0.0140312/step, 36.3643 hours remaining, 1502.667969 MB of memory in use.
ENERGY:  670000     66326.3914    146476.3747    103974.1293      6655.1156       -9299191.2020    337147.4286         0.0000         0.0000    234124.9069       -8404486.8556       310.2129  -8638611.7625  -8402592.3939       309.5929             23.2351        30.8487   3278907.1309         0.2793         0.2780

WRITING EXTENDED SYSTEM TO RESTART FILE AT STEP 670000
WRITING COORDINATES TO DCD FILE Fiber55_dyn3.dcd AT STEP 670000
WRITING COORDINATES TO RESTART FILE AT STEP 670000
FINISHED WRITING RESTART COORDINATES
WRITING VELOCITIES TO RESTART FILE AT STEP 670000
FINISHED WRITING RESTART VELOCITIES
LDB: ============= START OF LOAD BALANCING ============== 9720.58
LDB: ============== END OF LOAD BALANCING =============== 9720.58
Info: useSync: 0 useProxySync: 0
LDB: =============== DONE WITH MIGRATION ================ 9720.58
LDB: ============= START OF LOAD BALANCING ============== 9721.3
LDB: TIME 9721.3 LOAD: AVG 0.189524 MAX 0.310605  PROXIES: TOTAL 1629 MAXPE 31 MAXPATCH 7 None MEM: 1502.71 MB
LDB: TIME 9721.3 LOAD: AVG 0.189524 MAX 0.310605  PROXIES: TOTAL 1629 MAXPE 31 MAXPATCH 7 RefineTorusLB MEM: 1502.71 MB
LDB: TIME 9721.3 LOAD: AVG 0.189524 MAX 0.310605  PROXIES: TOTAL 1629 MAXPE 31 MAXPATCH 7 RefineTorusLB MEM: 1502.71 MB
LDB: Reverting to original mapping
LDB: ============== END OF LOAD BALANCING =============== 9721.3
Info: useSync: 0 useProxySync: 0
LDB: =============== DONE WITH MIGRATION ================ 9721.3
LDB: ============= START OF LOAD BALANCING ============== 9748.5
LDB: ============== END OF LOAD BALANCING =============== 9748.5
Info: useSync: 0 useProxySync: 0
LDB: =============== DONE WITH MIGRATION ================ 9748.5
LDB: ============= START OF LOAD BALANCING ============== 9749.22
LDB: TIME 9749.22 LOAD: AVG 0.19038 MAX 0.327029  PROXIES: TOTAL 1629 MAXPE 31 MAXPATCH 7 None MEM: 1502.71 MB
LDB: TIME 9749.22 LOAD: AVG 0.19038 MAX 0.327029  PROXIES: TOTAL 1629 MAXPE 31 MAXPATCH 7 RefineTorusLB MEM: 1502.71 MB
LDB: TIME 9749.22 LOAD: AVG 0.19038 MAX 0.327029  PROXIES: TOTAL 1629 MAXPE 31 MAXPATCH 7 RefineTorusLB MEM: 1502.71 MB
LDB: ============== END OF LOAD BALANCING =============== 9749.22
Info: useSync: 0 useProxySync: 0
LDB: =============== DONE WITH MIGRATION ================ 9749.22
LDB: ============= START OF LOAD BALANCING ============== 9776.53
LDB: ============== END OF LOAD BALANCING =============== 9776.53
Info: useSync: 0 useProxySync: 0
LDB: =============== DONE WITH MIGRATION ================ 9776.53
LDB: ============= START OF LOAD BALANCING ============== 9777.23
LDB: TIME 9777.23 LOAD: AVG 0.190506 MAX 0.328575  PROXIES: TOTAL 1629 MAXPE 31 MAXPATCH 7 None MEM: 1503.42 MB
LDB: TIME 9777.23 LOAD: AVG 0.190506 MAX 0.328575  PROXIES: TOTAL 1629 MAXPE 31 MAXPATCH 7 RefineTorusLB MEM: 1503.42 MB
LDB: TIME 9777.23 LOAD: AVG 0.190506 MAX 0.328575  PROXIES: TOTAL 1629 MAXPE 31 MAXPATCH 7 RefineTorusLB MEM: 1503.42 MB
LDB: Reverting to original mapping
LDB: ============== END OF LOAD BALANCING =============== 9777.23
Info: useSync: 0 useProxySync: 0
LDB: =============== DONE WITH MIGRATION ================ 9777.23
LDB: ============= START OF LOAD BALANCING ============== 9804.45
LDB: ============== END OF LOAD BALANCING =============== 9804.45
Info: useSync: 0 useProxySync: 0
LDB: =============== DONE WITH MIGRATION ================ 9804.45
LDB: ============= START OF LOAD BALANCING ============== 9805.13
LDB: TIME 9805.13 LOAD: AVG 0.189996 MAX 0.302484  PROXIES: TOTAL 1629 MAXPE 31 MAXPATCH 7 None MEM: 1504.43 MB
LDB: TIME 9805.13 LOAD: AVG 0.189996 MAX 0.302484  PROXIES: TOTAL 1629 MAXPE 31 MAXPATCH 7 RefineTorusLB MEM: 1504.43 MB
LDB: TIME 9805.13 LOAD: AVG 0.189996 MAX 0.302484  PROXIES: TOTAL 1629 MAXPE 31 MAXPATCH 7 RefineTorusLB MEM: 1504.43 MB
LDB: ============== END OF LOAD BALANCING =============== 9805.14
Info: useSync: 0 useProxySync: 0
LDB: =============== DONE WITH MIGRATION ================ 9805.14
LDB: ============= START OF LOAD BALANCING ============== 9832.34
LDB: ============== END OF LOAD BALANCING =============== 9832.34
Info: useSync: 0 useProxySync: 0
LDB: =============== DONE WITH MIGRATION ================ 9832.34
LDB: ============= START OF LOAD BALANCING ============== 9833.04
LDB: TIME 9833.04 LOAD: AVG 0.19128 MAX 0.313238  PROXIES: TOTAL 1629 MAXPE 31 MAXPATCH 7 None MEM: 1504.76 MB
LDB: TIME 9833.04 LOAD: AVG 0.19128 MAX 0.313238  PROXIES: TOTAL 1629 MAXPE 31 MAXPATCH 7 RefineTorusLB MEM: 1504.76 MB
LDB: TIME 9833.04 LOAD: AVG 0.19128 MAX 0.313238  PROXIES: TOTAL 1629 MAXPE 31 MAXPATCH 7 RefineTorusLB MEM: 1504.76 MB
LDB: Reverting to original mapping
LDB: ============== END OF LOAD BALANCING =============== 9833.04
Info: useSync: 0 useProxySync: 0
LDB: =============== DONE WITH MIGRATION ================ 9833.04
PRESSURE: 680000 -122.502 29.4827 59.9147 29.4842 -385.379 -40.5101 59.9152 -40.5114 -139.908
GPRESSURE: 680000 -92.488 69.2945 42.4644 69.4499 -381.854 -45.1261 74.004 -0.878024 -159.832
PRESSAVG: 680000 2.67161 32.7887 17.9865 32.7887 1.63145 24.1653 17.9864 24.1653 2.09206
GPRESSAVG: 680000 2.67953 32.7937 17.9909 32.7708 1.62453 24.1475 17.986 24.1718 2.10903
TIMING: 680000  CPU: 9488.66, 0.013806/step  Wall: 9826.09, 0.0141481/step, 36.6278 hours remaining, 1504.761719 MB of memory in use.
ENERGY:  680000     66897.1150    146363.0389    103907.5482      6627.2073       -9299475.7005    335951.4548         0.0000         0.0000    233994.3862       -8405734.9500       310.0400  -8639729.3362  -8403860.6525       309.2956           -215.9296      -211.3914   3278500.1032         2.1317         2.1377

WRITING EXTENDED SYSTEM TO RESTART FILE AT STEP 680000
WRITING COORDINATES TO DCD FILE Fiber55_dyn3.dcd AT STEP 680000
WRITING COORDINATES TO RESTART FILE AT STEP 680000
FINISHED WRITING RESTART COORDINATES
WRITING VELOCITIES TO RESTART FILE AT STEP 680000
FINISHED WRITING RESTART VELOCITIES
LDB: ============= START OF LOAD BALANCING ============== 9862.92
LDB: ============== END OF LOAD BALANCING =============== 9862.92
Info: useSync: 0 useProxySync: 0
LDB: =============== DONE WITH MIGRATION ================ 9862.92
LDB: ============= START OF LOAD BALANCING ============== 9863.61
LDB: TIME 9863.61 LOAD: AVG 0.191297 MAX 0.315767  PROXIES: TOTAL 1629 MAXPE 31 MAXPATCH 7 None MEM: 1504.76 MB
LDB: TIME 9863.61 LOAD: AVG 0.191297 MAX 0.315767  PROXIES: TOTAL 1629 MAXPE 31 MAXPATCH 7 RefineTorusLB MEM: 1504.76 MB
LDB: TIME 9863.61 LOAD: AVG 0.191297 MAX 0.315767  PROXIES: TOTAL 1629 MAXPE 31 MAXPATCH 7 RefineTorusLB MEM: 1504.76 MB
LDB: ============== END OF LOAD BALANCING =============== 9863.61
Info: useSync: 0 useProxySync: 0
LDB: =============== DONE WITH MIGRATION ================ 9863.61
LDB: ============= START OF LOAD BALANCING ============== 9890.81
LDB: ============== END OF LOAD BALANCING =============== 9890.81
Info: useSync: 0 useProxySync: 0
LDB: =============== DONE WITH MIGRATION ================ 9890.81
LDB: ============= START OF LOAD BALANCING ============== 9891.51
LDB: TIME 9891.51 LOAD: AVG 0.190214 MAX 0.321441  PROXIES: TOTAL 1629 MAXPE 31 MAXPATCH 7 None MEM: 1504.77 MB
LDB: TIME 9891.51 LOAD: AVG 0.190214 MAX 0.321441  PROXIES: TOTAL 1629 MAXPE 31 MAXPATCH 7 RefineTorusLB MEM: 1504.77 MB
LDB: TIME 9891.51 LOAD: AVG 0.190214 MAX 0.321441  PROXIES: TOTAL 1629 MAXPE 31 MAXPATCH 7 RefineTorusLB MEM: 1504.77 MB
LDB: Reverting to original mapping
LDB: ============== END OF LOAD BALANCING =============== 9891.51
Info: useSync: 0 useProxySync: 0
LDB: =============== DONE WITH MIGRATION ================ 9891.51
LDB: ============= START OF LOAD BALANCING ============== 9918.92
LDB: ============== END OF LOAD BALANCING =============== 9918.92
Info: useSync: 0 useProxySync: 0
LDB: =============== DONE WITH MIGRATION ================ 9918.92
LDB: ============= START OF LOAD BALANCING ============== 9919.62
LDB: TIME 9919.62 LOAD: AVG 0.191517 MAX 0.297045  PROXIES: TOTAL 1629 MAXPE 31 MAXPATCH 7 None MEM: 1504.78 MB
LDB: TIME 9919.62 LOAD: AVG 0.191517 MAX 0.297045  PROXIES: TOTAL 1629 MAXPE 31 MAXPATCH 7 RefineTorusLB MEM: 1504.78 MB
LDB: TIME 9919.62 LOAD: AVG 0.191517 MAX 0.297045  PROXIES: TOTAL 1629 MAXPE 31 MAXPATCH 7 RefineTorusLB MEM: 1504.78 MB
LDB: ============== END OF LOAD BALANCING =============== 9919.62
Info: useSync: 0 useProxySync: 0
LDB: =============== DONE WITH MIGRATION ================ 9919.62
LDB: ============= START OF LOAD BALANCING ============== 9947.07
LDB: ============== END OF LOAD BALANCING =============== 9947.07
Info: useSync: 0 useProxySync: 0
LDB: =============== DONE WITH MIGRATION ================ 9947.07
LDB: ============= START OF LOAD BALANCING ============== 9947.77
LDB: TIME 9947.78 LOAD: AVG 0.188265 MAX 0.313684  PROXIES: TOTAL 1629 MAXPE 31 MAXPATCH 7 None MEM: 1504.79 MB
LDB: TIME 9947.78 LOAD: AVG 0.188265 MAX 0.313684  PROXIES: TOTAL 1629 MAXPE 31 MAXPATCH 7 RefineTorusLB MEM: 1504.79 MB
LDB: TIME 9947.78 LOAD: AVG 0.188265 MAX 0.313684  PROXIES: TOTAL 1629 MAXPE 31 MAXPATCH 7 RefineTorusLB MEM: 1504.79 MB
LDB: Reverting to original mapping
LDB: ============== END OF LOAD BALANCING =============== 9947.78
Info: useSync: 0 useProxySync: 0
LDB: =============== DONE WITH MIGRATION ================ 9947.78
LDB: ============= START OF LOAD BALANCING ============== 9974.98
LDB: ============== END OF LOAD BALANCING =============== 9974.98
Info: useSync: 0 useProxySync: 0
LDB: =============== DONE WITH MIGRATION ================ 9974.98
LDB: ============= START OF LOAD BALANCING ============== 9975.68
LDB: TIME 9975.68 LOAD: AVG 0.191688 MAX 0.311019  PROXIES: TOTAL 1629 MAXPE 31 MAXPATCH 7 None MEM: 1504.79 MB
LDB: TIME 9975.68 LOAD: AVG 0.191688 MAX 0.311019  PROXIES: TOTAL 1629 MAXPE 31 MAXPATCH 7 RefineTorusLB MEM: 1504.79 MB
LDB: TIME 9975.68 LOAD: AVG 0.191688 MAX 0.311019  PROXIES: TOTAL 1629 MAXPE 31 MAXPATCH 7 RefineTorusLB MEM: 1504.79 MB
LDB: ============== END OF LOAD BALANCING =============== 9975.68
Info: useSync: 0 useProxySync: 0
LDB: =============== DONE WITH MIGRATION ================ 9975.68
PRESSURE: 690000 -294.264 43.9239 -11.8859 43.9237 39.2823 222.512 -11.8857 222.511 99.2349
GPRESSURE: 690000 -269.716 26.0974 23.5609 50.025 17.9633 188.893 -26.2665 175.215 116.823
PRESSAVG: 690000 1.78614 23.6231 10.1196 23.6231 0.0773817 34.1369 10.1196 34.1369 0.100393
GPRESSAVG: 690000 1.79767 23.6236 10.1103 23.5977 0.076088 34.1272 10.1103 34.1349 0.0977418
TIMING: 690000  CPU: 9626.93, 0.0138272/step  Wall: 9968.64, 0.0142549/step, 36.8648 hours remaining, 1504.785156 MB of memory in use.
ENERGY:  690000     66708.3210    146947.0379    104167.7578      6535.5236       -9300440.7017    337183.7136         0.0000         0.0000    233373.4234       -8405524.9243       309.2172  -8638898.3478  -8403644.2032       309.5626            -51.9157       -44.9767   3278901.8085         0.6546         0.6572

WRITING EXTENDED SYSTEM TO RESTART FILE AT STEP 690000
WRITING COORDINATES TO DCD FILE Fiber55_dyn3.dcd AT STEP 690000
WRITING COORDINATES TO RESTART FILE AT STEP 690000
FINISHED WRITING RESTART COORDINATES
WRITING VELOCITIES TO RESTART FILE AT STEP 690000
FINISHED WRITING RESTART VELOCITIES
LDB: ============= START OF LOAD BALANCING ============== 10003.2
LDB: ============== END OF LOAD BALANCING =============== 10003.2
Info: useSync: 0 useProxySync: 0
LDB: =============== DONE WITH MIGRATION ================ 10003.2
LDB: ============= START OF LOAD BALANCING ============== 10003.9
LDB: TIME 10003.9 LOAD: AVG 0.186718 MAX 0.308184  PROXIES: TOTAL 1629 MAXPE 31 MAXPATCH 7 None MEM: 1504.79 MB
LDB: TIME 10003.9 LOAD: AVG 0.186718 MAX 0.308184  PROXIES: TOTAL 1629 MAXPE 31 MAXPATCH 7 RefineTorusLB MEM: 1504.79 MB
LDB: TIME 10003.9 LOAD: AVG 0.186718 MAX 0.308184  PROXIES: TOTAL 1629 MAXPE 31 MAXPATCH 7 RefineTorusLB MEM: 1504.79 MB
LDB: Reverting to original mapping
LDB: ============== END OF LOAD BALANCING =============== 10003.9
Info: useSync: 0 useProxySync: 0
LDB: =============== DONE WITH MIGRATION ================ 10003.9
LDB: ============= START OF LOAD BALANCING ============== 10031
LDB: ============== END OF LOAD BALANCING =============== 10031
Info: useSync: 0 useProxySync: 0
LDB: =============== DONE WITH MIGRATION ================ 10031
LDB: ============= START OF LOAD BALANCING ============== 10031.7
LDB: TIME 10031.8 LOAD: AVG 0.1874 MAX 0.313494  PROXIES: TOTAL 1629 MAXPE 31 MAXPATCH 7 None MEM: 1504.79 MB
LDB: TIME 10031.8 LOAD: AVG 0.1874 MAX 0.313494  PROXIES: TOTAL 1629 MAXPE 31 MAXPATCH 7 RefineTorusLB MEM: 1504.79 MB
LDB: TIME 10031.8 LOAD: AVG 0.1874 MAX 0.313494  PROXIES: TOTAL 1629 MAXPE 31 MAXPATCH 7 RefineTorusLB MEM: 1504.79 MB
LDB: ============== END OF LOAD BALANCING =============== 10031.8
Info: useSync: 0 useProxySync: 0
LDB: =============== DONE WITH MIGRATION ================ 10031.8
LDB: ============= START OF LOAD BALANCING ============== 10058.8
LDB: ============== END OF LOAD BALANCING =============== 10058.8
Info: useSync: 0 useProxySync: 0
LDB: =============== DONE WITH MIGRATION ================ 10058.8
LDB: ============= START OF LOAD BALANCING ============== 10059.5
LDB: TIME 10059.5 LOAD: AVG 0.186674 MAX 0.306469  PROXIES: TOTAL 1629 MAXPE 31 MAXPATCH 7 None MEM: 1504.79 MB
LDB: TIME 10059.5 LOAD: AVG 0.186674 MAX 0.306469  PROXIES: TOTAL 1629 MAXPE 31 MAXPATCH 7 RefineTorusLB MEM: 1504.79 MB
LDB: TIME 10059.5 LOAD: AVG 0.186674 MAX 0.306469  PROXIES: TOTAL 1629 MAXPE 31 MAXPATCH 7 RefineTorusLB MEM: 1504.79 MB
LDB: Reverting to original mapping
LDB: ============== END OF LOAD BALANCING =============== 10059.5
Info: useSync: 0 useProxySync: 0
LDB: =============== DONE WITH MIGRATION ================ 10059.5
LDB: ============= START OF LOAD BALANCING ============== 10086.7
LDB: ============== END OF LOAD BALANCING =============== 10086.7
Info: useSync: 0 useProxySync: 0
LDB: =============== DONE WITH MIGRATION ================ 10086.7
LDB: ============= START OF LOAD BALANCING ============== 10087.4
LDB: TIME 10087.4 LOAD: AVG 0.185692 MAX 0.316098  PROXIES: TOTAL 1629 MAXPE 31 MAXPATCH 7 None MEM: 1504.79 MB
LDB: TIME 10087.4 LOAD: AVG 0.185692 MAX 0.316098  PROXIES: TOTAL 1629 MAXPE 31 MAXPATCH 7 RefineTorusLB MEM: 1504.79 MB
LDB: TIME 10087.4 LOAD: AVG 0.185692 MAX 0.316098  PROXIES: TOTAL 1629 MAXPE 31 MAXPATCH 7 RefineTorusLB MEM: 1504.79 MB
LDB: ============== END OF LOAD BALANCING =============== 10087.4
Info: useSync: 0 useProxySync: 0
LDB: =============== DONE WITH MIGRATION ================ 10087.4
LDB: ============= START OF LOAD BALANCING ============== 10114.5
LDB: ============== END OF LOAD BALANCING =============== 10114.5
Info: useSync: 0 useProxySync: 0
LDB: =============== DONE WITH MIGRATION ================ 10114.5
LDB: ============= START OF LOAD BALANCING ============== 10115.2
LDB: TIME 10115.2 LOAD: AVG 0.188554 MAX 0.318913  PROXIES: TOTAL 1629 MAXPE 31 MAXPATCH 7 None MEM: 1504.79 MB
LDB: TIME 10115.2 LOAD: AVG 0.188554 MAX 0.318913  PROXIES: TOTAL 1629 MAXPE 31 MAXPATCH 7 RefineTorusLB MEM: 1504.79 MB
LDB: TIME 10115.2 LOAD: AVG 0.188554 MAX 0.318913  PROXIES: TOTAL 1629 MAXPE 31 MAXPATCH 7 RefineTorusLB MEM: 1504.79 MB
LDB: Reverting to original mapping
LDB: ============== END OF LOAD BALANCING =============== 10115.2
Info: useSync: 0 useProxySync: 0
LDB: =============== DONE WITH MIGRATION ================ 10115.2
PRESSURE: 700000 -59.6972 -68.9679 28.5178 -68.9678 309.217 93.139 28.5173 93.1394 -164.947
GPRESSURE: 700000 -54.0161 -70.9676 50.6131 -58.7228 320.346 80.762 7.64411 110.557 -161.537
PRESSAVG: 700000 1.96489 17.3338 26.4599 17.3338 0.391899 44.5992 26.4599 44.5992 1.50496
GPRESSAVG: 700000 1.97469 17.3415 26.4714 17.3417 0.393555 44.5837 26.4721 44.6218 1.5131
TIMING: 700000  CPU: 9764.63, 0.0137701/step  Wall: 10108.3, 0.0139684/step, 36.0851 hours remaining, 1504.785156 MB of memory in use.
ETITLE:      TS           BOND          ANGLE          DIHED          IMPRP               ELECT            VDW       BOUNDARY           MISC        KINETIC               TOTAL           TEMP      POTENTIAL         TOTAL3        TEMPAVG            PRESSURE      GPRESSURE         VOLUME       PRESSAVG      GPRESSAVG

ENERGY:  700000     66940.0630    147189.1223    104021.4577      6728.1492       -9301520.8256    338499.5064         0.0000         0.0000    234212.4725       -8403930.0545       310.3290  -8638142.5270  -8402034.6690       309.5738             28.1910        34.9310   3279235.5840         1.2873         1.2938

WRITING EXTENDED SYSTEM TO RESTART FILE AT STEP 700000
WRITING COORDINATES TO DCD FILE Fiber55_dyn3.dcd AT STEP 700000
WRITING COORDINATES TO RESTART FILE AT STEP 700000
FINISHED WRITING RESTART COORDINATES
WRITING VELOCITIES TO RESTART FILE AT STEP 700000
FINISHED WRITING RESTART VELOCITIES
LDB: ============= START OF LOAD BALANCING ============== 10143.8
LDB: ============== END OF LOAD BALANCING =============== 10143.8
Info: useSync: 0 useProxySync: 0
LDB: =============== DONE WITH MIGRATION ================ 10143.8
LDB: ============= START OF LOAD BALANCING ============== 10144.5
LDB: TIME 10144.5 LOAD: AVG 0.190354 MAX 0.320856  PROXIES: TOTAL 1629 MAXPE 31 MAXPATCH 7 None MEM: 1504.79 MB
LDB: TIME 10144.5 LOAD: AVG 0.190354 MAX 0.320856  PROXIES: TOTAL 1629 MAXPE 31 MAXPATCH 7 RefineTorusLB MEM: 1504.79 MB
LDB: TIME 10144.5 LOAD: AVG 0.190354 MAX 0.320856  PROXIES: TOTAL 1629 MAXPE 31 MAXPATCH 7 RefineTorusLB MEM: 1504.79 MB
LDB: Reverting to original mapping
LDB: ============== END OF LOAD BALANCING =============== 10144.5
Info: useSync: 0 useProxySync: 0
LDB: =============== DONE WITH MIGRATION ================ 10144.5
LDB: ============= START OF LOAD BALANCING ============== 10171.8
LDB: ============== END OF LOAD BALANCING =============== 10171.8
Info: useSync: 0 useProxySync: 0
LDB: =============== DONE WITH MIGRATION ================ 10171.8
LDB: ============= START OF LOAD BALANCING ============== 10172.5
LDB: TIME 10172.5 LOAD: AVG 0.185013 MAX 0.318498  PROXIES: TOTAL 1629 MAXPE 31 MAXPATCH 7 None MEM: 1504.79 MB
LDB: TIME 10172.5 LOAD: AVG 0.185013 MAX 0.318498  PROXIES: TOTAL 1629 MAXPE 31 MAXPATCH 7 RefineTorusLB MEM: 1504.79 MB
LDB: TIME 10172.5 LOAD: AVG 0.185013 MAX 0.318498  PROXIES: TOTAL 1629 MAXPE 31 MAXPATCH 7 RefineTorusLB MEM: 1504.79 MB
LDB: Reverting to original mapping
LDB: ============== END OF LOAD BALANCING =============== 10172.5
Info: useSync: 0 useProxySync: 0
LDB: =============== DONE WITH MIGRATION ================ 10172.5
LDB: ============= START OF LOAD BALANCING ============== 10200
LDB: ============== END OF LOAD BALANCING =============== 10200
Info: useSync: 0 useProxySync: 0
LDB: =============== DONE WITH MIGRATION ================ 10200
LDB: ============= START OF LOAD BALANCING ============== 10200.7
LDB: TIME 10200.7 LOAD: AVG 0.190265 MAX 0.329045  PROXIES: TOTAL 1629 MAXPE 31 MAXPATCH 7 None MEM: 1504.79 MB
LDB: TIME 10200.7 LOAD: AVG 0.190265 MAX 0.329045  PROXIES: TOTAL 1629 MAXPE 31 MAXPATCH 7 RefineTorusLB MEM: 1504.79 MB
LDB: TIME 10200.7 LOAD: AVG 0.190265 MAX 0.329045  PROXIES: TOTAL 1629 MAXPE 31 MAXPATCH 7 RefineTorusLB MEM: 1504.79 MB
LDB: Reverting to original mapping
LDB: ============== END OF LOAD BALANCING =============== 10200.7
Info: useSync: 0 useProxySync: 0
LDB: =============== DONE WITH MIGRATION ================ 10200.7
LDB: ============= START OF LOAD BALANCING ============== 10228
LDB: ============== END OF LOAD BALANCING =============== 10228
Info: useSync: 0 useProxySync: 0
LDB: =============== DONE WITH MIGRATION ================ 10228
LDB: ============= START OF LOAD BALANCING ============== 10228.7
LDB: TIME 10228.7 LOAD: AVG 0.191499 MAX 0.317595  PROXIES: TOTAL 1629 MAXPE 31 MAXPATCH 7 None MEM: 1504.8 MB
LDB: TIME 10228.7 LOAD: AVG 0.191499 MAX 0.317595  PROXIES: TOTAL 1629 MAXPE 31 MAXPATCH 7 RefineTorusLB MEM: 1504.8 MB
LDB: TIME 10228.7 LOAD: AVG 0.191499 MAX 0.317595  PROXIES: TOTAL 1629 MAXPE 31 MAXPATCH 7 RefineTorusLB MEM: 1504.8 MB
LDB: ============== END OF LOAD BALANCING =============== 10228.7
Info: useSync: 0 useProxySync: 0
LDB: =============== DONE WITH MIGRATION ================ 10228.7
LDB: ============= START OF LOAD BALANCING ============== 10256.1
LDB: ============== END OF LOAD BALANCING =============== 10256.1
Info: useSync: 0 useProxySync: 0
LDB: =============== DONE WITH MIGRATION ================ 10256.1
LDB: ============= START OF LOAD BALANCING ============== 10256.8
LDB: TIME 10256.8 LOAD: AVG 0.186947 MAX 0.327728  PROXIES: TOTAL 1629 MAXPE 31 MAXPATCH 7 None MEM: 1504.8 MB
LDB: TIME 10256.8 LOAD: AVG 0.186947 MAX 0.327728  PROXIES: TOTAL 1629 MAXPE 31 MAXPATCH 7 RefineTorusLB MEM: 1504.8 MB
LDB: TIME 10256.8 LOAD: AVG 0.186947 MAX 0.327728  PROXIES: TOTAL 1629 MAXPE 31 MAXPATCH 7 RefineTorusLB MEM: 1504.8 MB
LDB: Reverting to original mapping
LDB: ============== END OF LOAD BALANCING =============== 10256.8
Info: useSync: 0 useProxySync: 0
LDB: =============== DONE WITH MIGRATION ================ 10256.8
PRESSURE: 710000 -243.493 11.6532 -132.141 11.6532 -258.215 216.567 -132.141 216.567 -165.141
GPRESSURE: 710000 -228.193 44.8538 -180.336 19.7812 -272.883 208.582 -127.787 177.392 -152.967
PRESSAVG: 710000 1.40502 25.3586 34.646 25.3586 -0.24388 42.2657 34.646 42.2657 -1.02303
GPRESSAVG: 710000 1.42144 25.3496 34.6362 25.3761 -0.246604 42.2444 34.6314 42.2787 -1.01375
TIMING: 710000  CPU: 9903.35, 0.0138718/step  Wall: 10250, 0.0141631/step, 36.5486 hours remaining, 1504.804688 MB of memory in use.
ENERGY:  710000     66256.4493    146620.7082    104161.8918      6686.0379       -9299865.6862    337211.6164         0.0000         0.0000    233499.9342       -8405429.0485       309.3849  -8638928.9827  -8403510.4653       309.6357           -222.2827      -218.0145   3279368.4744         0.0460         0.0537

WRITING EXTENDED SYSTEM TO RESTART FILE AT STEP 710000
WRITING COORDINATES TO DCD FILE Fiber55_dyn3.dcd AT STEP 710000
WRITING COORDINATES TO RESTART FILE AT STEP 710000
FINISHED WRITING RESTART COORDINATES
WRITING VELOCITIES TO RESTART FILE AT STEP 710000
FINISHED WRITING RESTART VELOCITIES
LDB: ============= START OF LOAD BALANCING ============== 10284.4
LDB: ============== END OF LOAD BALANCING =============== 10284.4
Info: useSync: 0 useProxySync: 0
LDB: =============== DONE WITH MIGRATION ================ 10284.4
LDB: ============= START OF LOAD BALANCING ============== 10285
LDB: TIME 10285.1 LOAD: AVG 0.188024 MAX 0.316655  PROXIES: TOTAL 1629 MAXPE 31 MAXPATCH 7 None MEM: 1504.8 MB
LDB: TIME 10285.1 LOAD: AVG 0.188024 MAX 0.316655  PROXIES: TOTAL 1629 MAXPE 31 MAXPATCH 7 RefineTorusLB MEM: 1504.8 MB
LDB: TIME 10285.1 LOAD: AVG 0.188024 MAX 0.316655  PROXIES: TOTAL 1629 MAXPE 31 MAXPATCH 7 RefineTorusLB MEM: 1504.8 MB
LDB: ============== END OF LOAD BALANCING =============== 10285.1
Info: useSync: 0 useProxySync: 0
LDB: =============== DONE WITH MIGRATION ================ 10285.1
LDB: ============= START OF LOAD BALANCING ============== 10312.3
LDB: ============== END OF LOAD BALANCING =============== 10312.3
Info: useSync: 0 useProxySync: 0
LDB: =============== DONE WITH MIGRATION ================ 10312.3
LDB: ============= START OF LOAD BALANCING ============== 10313.1
LDB: TIME 10313.1 LOAD: AVG 0.179784 MAX 0.391693  PROXIES: TOTAL 1629 MAXPE 31 MAXPATCH 7 None MEM: 1504.8 MB
LDB: TIME 10313.1 LOAD: AVG 0.179784 MAX 0.391693  PROXIES: TOTAL 1629 MAXPE 31 MAXPATCH 7 RefineTorusLB MEM: 1504.8 MB
LDB: TIME 10313.1 LOAD: AVG 0.179784 MAX 0.391693  PROXIES: TOTAL 1629 MAXPE 31 MAXPATCH 7 RefineTorusLB MEM: 1504.8 MB
LDB: ============== END OF LOAD BALANCING =============== 10313.1
Info: useSync: 0 useProxySync: 0
LDB: =============== DONE WITH MIGRATION ================ 10313.1
LDB: ============= START OF LOAD BALANCING ============== 10340.5
LDB: ============== END OF LOAD BALANCING =============== 10340.5
Info: useSync: 0 useProxySync: 0
LDB: =============== DONE WITH MIGRATION ================ 10340.5
LDB: ============= START OF LOAD BALANCING ============== 10341.2
LDB: TIME 10341.2 LOAD: AVG 0.187125 MAX 0.312459  PROXIES: TOTAL 1629 MAXPE 31 MAXPATCH 7 None MEM: 1504.89 MB
LDB: TIME 10341.2 LOAD: AVG 0.187125 MAX 0.312459  PROXIES: TOTAL 1629 MAXPE 31 MAXPATCH 7 RefineTorusLB MEM: 1504.89 MB
LDB: TIME 10341.2 LOAD: AVG 0.187125 MAX 0.312459  PROXIES: TOTAL 1629 MAXPE 31 MAXPATCH 7 RefineTorusLB MEM: 1504.89 MB
LDB: ============== END OF LOAD BALANCING =============== 10341.2
Info: useSync: 0 useProxySync: 0
LDB: =============== DONE WITH MIGRATION ================ 10341.2
LDB: ============= START OF LOAD BALANCING ============== 10368.5
LDB: ============== END OF LOAD BALANCING =============== 10368.5
Info: useSync: 0 useProxySync: 0
LDB: =============== DONE WITH MIGRATION ================ 10368.5
LDB: ============= START OF LOAD BALANCING ============== 10369.2
LDB: TIME 10369.2 LOAD: AVG 0.186151 MAX 0.304836  PROXIES: TOTAL 1629 MAXPE 31 MAXPATCH 7 None MEM: 1504.89 MB
LDB: TIME 10369.2 LOAD: AVG 0.186151 MAX 0.304836  PROXIES: TOTAL 1629 MAXPE 31 MAXPATCH 7 RefineTorusLB MEM: 1504.89 MB
LDB: TIME 10369.2 LOAD: AVG 0.186151 MAX 0.304836  PROXIES: TOTAL 1629 MAXPE 31 MAXPATCH 7 RefineTorusLB MEM: 1504.89 MB
LDB: ============== END OF LOAD BALANCING =============== 10369.2
Info: useSync: 0 useProxySync: 0
LDB: =============== DONE WITH MIGRATION ================ 10369.2
LDB: ============= START OF LOAD BALANCING ============== 10396.4
LDB: ============== END OF LOAD BALANCING =============== 10396.4
Info: useSync: 0 useProxySync: 0
LDB: =============== DONE WITH MIGRATION ================ 10396.4
LDB: ============= START OF LOAD BALANCING ============== 10397.1
LDB: TIME 10397.1 LOAD: AVG 0.187638 MAX 0.309635  PROXIES: TOTAL 1629 MAXPE 31 MAXPATCH 7 None MEM: 1504.89 MB
LDB: TIME 10397.1 LOAD: AVG 0.187638 MAX 0.309635  PROXIES: TOTAL 1629 MAXPE 31 MAXPATCH 7 RefineTorusLB MEM: 1504.89 MB
LDB: TIME 10397.1 LOAD: AVG 0.187638 MAX 0.309635  PROXIES: TOTAL 1629 MAXPE 31 MAXPATCH 7 RefineTorusLB MEM: 1504.89 MB
LDB: ============== END OF LOAD BALANCING =============== 10397.1
Info: useSync: 0 useProxySync: 0
LDB: =============== DONE WITH MIGRATION ================ 10397.1
PRESSURE: 720000 12.6105 -72.0741 33.2357 -72.0726 -77.7617 70.9139 33.2348 70.9136 -400.851
GPRESSURE: 720000 -18.2645 -67.4224 5.5678 -60.3201 -24.4447 96.5005 11.3111 65.9358 -404.588
PRESSAVG: 720000 1.66657 14.2171 34.3841 14.2171 1.92282 15.1718 34.3841 15.1718 1.95743
GPRESSAVG: 720000 1.68083 14.2251 34.3747 14.1932 1.94008 15.1799 34.3756 15.1793 1.9393
TIMING: 720000  CPU: 10041.8, 0.0138429/step  Wall: 10390.2, 0.014025/step, 36.1534 hours remaining, 1504.894531 MB of memory in use.
ENERGY:  720000     66837.0539    147462.8079    103810.7936      6657.8574       -9299217.1569    336429.2889         0.0000         0.0000    234255.3949       -8403763.9603       310.3858  -8638019.3553  -8401872.3804       309.5618           -155.3341      -149.0991   3279652.5411         1.8489         1.8534

WRITING EXTENDED SYSTEM TO RESTART FILE AT STEP 720000
WRITING COORDINATES TO DCD FILE Fiber55_dyn3.dcd AT STEP 720000
WRITING COORDINATES TO RESTART FILE AT STEP 720000
FINISHED WRITING RESTART COORDINATES
WRITING VELOCITIES TO RESTART FILE AT STEP 720000
[truncated: 4,524,528 more chars]
